# Supplementary material for: An image based application in Matlab for automated modelling and morphological analysis of insect wings
Source: Sci Rep. 2022 Aug 17;12:13917. doi: 10.1038/s41598-022-17859-9 (PMC9386019; doi:10.1038/s41598-022-17859-9)
Supplement: Supplementary file 6 — Supplementary Information 2. [file 41598_2022_17859_MOESM6_ESM.py]

from part import * 
from material import * 
from section import * 
from assembly import * 
from step import * 
from interaction import * 
from load import * 
from mesh import * 
from optimization import * 
from job import * 
from sketch import * 
from visualization import * 
from connectorBehavior import * 
mdb.models['Model-1'].ConstrainedSketch(name='__profile__', sheetSize=4356)
mdb.models['Model-1'].sketches['__profile__'].Line(point1=(1880, 288), point2=(1790, 248))
mdb.models['Model-1'].sketches['__profile__'].Line(point1=(1790, 248), point2=(1703, 213))
mdb.models['Model-1'].sketches['__profile__'].Line(point1=(1703, 213), point2=(1640, 191))
mdb.models['Model-1'].sketches['__profile__'].Line(point1=(1640, 191), point2=(1580, 174))
mdb.models['Model-1'].sketches['__profile__'].Line(point1=(1580, 174), point2=(1543, 161))
mdb.models['Model-1'].sketches['__profile__'].Line(point1=(1543, 161), point2=(1491, 146))
mdb.models['Model-1'].sketches['__profile__'].Line(point1=(1491, 146), point2=(1447, 135))
mdb.models['Model-1'].sketches['__profile__'].Line(point1=(1447, 135), point2=(1402, 127))
mdb.models['Model-1'].sketches['__profile__'].Line(point1=(1402, 127), point2=(1364, 117))
mdb.models['Model-1'].sketches['__profile__'].Line(point1=(1364, 117), point2=(1305, 105))
mdb.models['Model-1'].sketches['__profile__'].Line(point1=(1305, 105), point2=(1223, 85))
mdb.models['Model-1'].sketches['__profile__'].Line(point1=(1223, 85), point2=(1203, 79))
mdb.models['Model-1'].sketches['__profile__'].Line(point1=(1203, 79), point2=(1072, 54))
mdb.models['Model-1'].sketches['__profile__'].Line(point1=(1072, 54), point2=(1030, 48))
mdb.models['Model-1'].sketches['__profile__'].Line(point1=(1030, 48), point2=(1023, 48))
mdb.models['Model-1'].sketches['__profile__'].Line(point1=(1023, 48), point2=(1022, 47))
mdb.models['Model-1'].sketches['__profile__'].Line(point1=(1022, 47), point2=(1015, 47))
mdb.models['Model-1'].sketches['__profile__'].Line(point1=(1015, 47), point2=(1014, 46))
mdb.models['Model-1'].sketches['__profile__'].Line(point1=(1014, 46), point2=(1007, 46))
mdb.models['Model-1'].sketches['__profile__'].Line(point1=(1007, 46), point2=(1006, 45))
mdb.models['Model-1'].sketches['__profile__'].Line(point1=(1006, 45), point2=(999, 45))
mdb.models['Model-1'].sketches['__profile__'].Line(point1=(999, 45), point2=(998, 44))
mdb.models['Model-1'].sketches['__profile__'].Line(point1=(998, 44), point2=(950, 40))
mdb.models['Model-1'].sketches['__profile__'].Line(point1=(950, 40), point2=(949, 39))
mdb.models['Model-1'].sketches['__profile__'].Line(point1=(949, 39), point2=(891, 36))
mdb.models['Model-1'].sketches['__profile__'].Line(point1=(891, 36), point2=(890, 37))
mdb.models['Model-1'].sketches['__profile__'].Line(point1=(890, 37), point2=(869, 37))
mdb.models['Model-1'].sketches['__profile__'].Line(point1=(869, 37), point2=(868, 38))
mdb.models['Model-1'].sketches['__profile__'].Line(point1=(868, 38), point2=(846, 39))
mdb.models['Model-1'].sketches['__profile__'].Line(point1=(846, 39), point2=(808, 45))
mdb.models['Model-1'].sketches['__profile__'].Line(point1=(808, 45), point2=(765, 58))
mdb.models['Model-1'].sketches['__profile__'].Line(point1=(765, 58), point2=(748, 65))
mdb.models['Model-1'].sketches['__profile__'].Line(point1=(748, 65), point2=(714, 82))
mdb.models['Model-1'].sketches['__profile__'].Line(point1=(714, 82), point2=(682, 101))
mdb.models['Model-1'].sketches['__profile__'].Line(point1=(682, 101), point2=(584, 168))
mdb.models['Model-1'].sketches['__profile__'].Line(point1=(584, 168), point2=(542, 194))
mdb.models['Model-1'].sketches['__profile__'].Line(point1=(542, 194), point2=(463, 249))
mdb.models['Model-1'].sketches['__profile__'].Line(point1=(463, 249), point2=(442, 260))
mdb.models['Model-1'].sketches['__profile__'].Line(point1=(442, 260), point2=(409, 281))
mdb.models['Model-1'].sketches['__profile__'].Line(point1=(409, 281), point2=(380, 297))
mdb.models['Model-1'].sketches['__profile__'].Line(point1=(380, 297), point2=(187, 397))
mdb.models['Model-1'].sketches['__profile__'].Line(point1=(187, 397), point2=(161, 412))
mdb.models['Model-1'].sketches['__profile__'].Line(point1=(161, 412), point2=(154, 418))
mdb.models['Model-1'].sketches['__profile__'].Line(point1=(154, 418), point2=(147, 444))
mdb.models['Model-1'].sketches['__profile__'].Line(point1=(147, 444), point2=(145, 468))
mdb.models['Model-1'].sketches['__profile__'].Line(point1=(145, 468), point2=(144, 469))
mdb.models['Model-1'].sketches['__profile__'].Line(point1=(144, 469), point2=(144, 484))
mdb.models['Model-1'].sketches['__profile__'].Line(point1=(144, 484), point2=(149, 493))
mdb.models['Model-1'].sketches['__profile__'].Line(point1=(149, 493), point2=(159, 502))
mdb.models['Model-1'].sketches['__profile__'].Line(point1=(159, 502), point2=(177, 508))
mdb.models['Model-1'].sketches['__profile__'].Line(point1=(177, 508), point2=(189, 509))
mdb.models['Model-1'].sketches['__profile__'].Line(point1=(189, 509), point2=(207, 516))
mdb.models['Model-1'].sketches['__profile__'].Line(point1=(207, 516), point2=(208, 518))
mdb.models['Model-1'].sketches['__profile__'].Line(point1=(208, 518), point2=(217, 524))
mdb.models['Model-1'].sketches['__profile__'].Line(point1=(217, 524), point2=(221, 530))
mdb.models['Model-1'].sketches['__profile__'].Line(point1=(221, 530), point2=(232, 541))
mdb.models['Model-1'].sketches['__profile__'].Line(point1=(232, 541), point2=(241, 545))
mdb.models['Model-1'].sketches['__profile__'].Line(point1=(241, 545), point2=(249, 546))
mdb.models['Model-1'].sketches['__profile__'].Line(point1=(249, 546), point2=(251, 549))
mdb.models['Model-1'].sketches['__profile__'].Line(point1=(251, 549), point2=(251, 552))
mdb.models['Model-1'].sketches['__profile__'].Line(point1=(251, 552), point2=(247, 556))
mdb.models['Model-1'].sketches['__profile__'].Line(point1=(247, 556), point2=(240, 556))
mdb.models['Model-1'].sketches['__profile__'].Line(point1=(240, 556), point2=(229, 559))
mdb.models['Model-1'].sketches['__profile__'].Line(point1=(229, 559), point2=(223, 564))
mdb.models['Model-1'].sketches['__profile__'].Line(point1=(223, 564), point2=(220, 564))
mdb.models['Model-1'].sketches['__profile__'].Line(point1=(220, 564), point2=(217, 566))
mdb.models['Model-1'].sketches['__profile__'].Line(point1=(217, 566), point2=(193, 573))
mdb.models['Model-1'].sketches['__profile__'].Line(point1=(193, 573), point2=(190, 576))
mdb.models['Model-1'].sketches['__profile__'].Line(point1=(190, 576), point2=(180, 580))
mdb.models['Model-1'].sketches['__profile__'].Line(point1=(180, 580), point2=(169, 590))
mdb.models['Model-1'].sketches['__profile__'].Line(point1=(169, 590), point2=(166, 591))
mdb.models['Model-1'].sketches['__profile__'].Line(point1=(166, 591), point2=(159, 599))
mdb.models['Model-1'].sketches['__profile__'].Line(point1=(159, 599), point2=(153, 603))
mdb.models['Model-1'].sketches['__profile__'].Line(point1=(153, 603), point2=(143, 613))
mdb.models['Model-1'].sketches['__profile__'].Line(point1=(143, 613), point2=(137, 621))
mdb.models['Model-1'].sketches['__profile__'].Line(point1=(137, 621), point2=(133, 622))
mdb.models['Model-1'].sketches['__profile__'].Line(point1=(133, 622), point2=(129, 625))
mdb.models['Model-1'].sketches['__profile__'].Line(point1=(129, 625), point2=(115, 628))
mdb.models['Model-1'].sketches['__profile__'].Line(point1=(115, 628), point2=(107, 632))
mdb.models['Model-1'].sketches['__profile__'].Line(point1=(107, 632), point2=(89, 638))
mdb.models['Model-1'].sketches['__profile__'].Line(point1=(89, 638), point2=(83, 638))
mdb.models['Model-1'].sketches['__profile__'].Line(point1=(83, 638), point2=(78, 641))
mdb.models['Model-1'].sketches['__profile__'].Line(point1=(78, 641), point2=(68, 643))
mdb.models['Model-1'].sketches['__profile__'].Line(point1=(68, 643), point2=(65, 650))
mdb.models['Model-1'].sketches['__profile__'].Line(point1=(65, 650), point2=(69, 657))
mdb.models['Model-1'].sketches['__profile__'].Line(point1=(69, 657), point2=(71, 659))
mdb.models['Model-1'].sketches['__profile__'].Line(point1=(71, 659), point2=(75, 660))
mdb.models['Model-1'].sketches['__profile__'].Line(point1=(75, 660), point2=(123, 667))
mdb.models['Model-1'].sketches['__profile__'].Line(point1=(123, 667), point2=(176, 678))
mdb.models['Model-1'].sketches['__profile__'].Line(point1=(176, 678), point2=(210, 682))
mdb.models['Model-1'].sketches['__profile__'].Line(point1=(210, 682), point2=(248, 684))
mdb.models['Model-1'].sketches['__profile__'].Line(point1=(248, 684), point2=(304, 694))
mdb.models['Model-1'].sketches['__profile__'].Line(point1=(304, 694), point2=(332, 696))
mdb.models['Model-1'].sketches['__profile__'].Line(point1=(332, 696), point2=(333, 697))
mdb.models['Model-1'].sketches['__profile__'].Line(point1=(333, 697), point2=(349, 697))
mdb.models['Model-1'].sketches['__profile__'].Line(point1=(349, 697), point2=(350, 698))
mdb.models['Model-1'].sketches['__profile__'].Line(point1=(350, 698), point2=(472, 698))
mdb.models['Model-1'].sketches['__profile__'].Line(point1=(472, 698), point2=(473, 697))
mdb.models['Model-1'].sketches['__profile__'].Line(point1=(473, 697), point2=(545, 697))
mdb.models['Model-1'].sketches['__profile__'].Line(point1=(545, 697), point2=(546, 696))
mdb.models['Model-1'].sketches['__profile__'].Line(point1=(546, 696), point2=(925, 696))
mdb.models['Model-1'].sketches['__profile__'].Line(point1=(925, 696), point2=(926, 697))
mdb.models['Model-1'].sketches['__profile__'].Line(point1=(926, 697), point2=(1019, 697))
mdb.models['Model-1'].sketches['__profile__'].Line(point1=(1019, 697), point2=(1020, 698))
mdb.models['Model-1'].sketches['__profile__'].Line(point1=(1020, 698), point2=(1101, 699))
mdb.models['Model-1'].sketches['__profile__'].Line(point1=(1101, 699), point2=(1102, 700))
mdb.models['Model-1'].sketches['__profile__'].Line(point1=(1102, 700), point2=(1114, 700))
mdb.models['Model-1'].sketches['__profile__'].Line(point1=(1114, 700), point2=(1115, 701))
mdb.models['Model-1'].sketches['__profile__'].Line(point1=(1115, 701), point2=(1125, 701))
mdb.models['Model-1'].sketches['__profile__'].Line(point1=(1125, 701), point2=(1126, 702))
mdb.models['Model-1'].sketches['__profile__'].Line(point1=(1126, 702), point2=(1147, 703))
mdb.models['Model-1'].sketches['__profile__'].Line(point1=(1147, 703), point2=(1148, 704))
mdb.models['Model-1'].sketches['__profile__'].Line(point1=(1148, 704), point2=(1214, 709))
mdb.models['Model-1'].sketches['__profile__'].Line(point1=(1214, 709), point2=(1215, 710))
mdb.models['Model-1'].sketches['__profile__'].Line(point1=(1215, 710), point2=(1241, 712))
mdb.models['Model-1'].sketches['__profile__'].Line(point1=(1241, 712), point2=(1242, 713))
mdb.models['Model-1'].sketches['__profile__'].Line(point1=(1242, 713), point2=(1249, 713))
mdb.models['Model-1'].sketches['__profile__'].Line(point1=(1249, 713), point2=(1287, 719))
mdb.models['Model-1'].sketches['__profile__'].Line(point1=(1287, 719), point2=(1337, 724))
mdb.models['Model-1'].sketches['__profile__'].Line(point1=(1337, 724), point2=(1338, 725))
mdb.models['Model-1'].sketches['__profile__'].Line(point1=(1338, 725), point2=(1406, 730))
mdb.models['Model-1'].sketches['__profile__'].Line(point1=(1406, 730), point2=(1407, 731))
mdb.models['Model-1'].sketches['__profile__'].Line(point1=(1407, 731), point2=(1455, 735))
mdb.models['Model-1'].sketches['__profile__'].Line(point1=(1455, 735), point2=(1456, 736))
mdb.models['Model-1'].sketches['__profile__'].Line(point1=(1456, 736), point2=(1467, 736))
mdb.models['Model-1'].sketches['__profile__'].Line(point1=(1467, 736), point2=(1468, 737))
mdb.models['Model-1'].sketches['__profile__'].Line(point1=(1468, 737), point2=(1500, 738))
mdb.models['Model-1'].sketches['__profile__'].Line(point1=(1500, 738), point2=(1501, 739))
mdb.models['Model-1'].sketches['__profile__'].Line(point1=(1501, 739), point2=(1539, 739))
mdb.models['Model-1'].sketches['__profile__'].Line(point1=(1539, 739), point2=(1540, 740))
mdb.models['Model-1'].sketches['__profile__'].Line(point1=(1540, 740), point2=(1636, 738))
mdb.models['Model-1'].sketches['__profile__'].Line(point1=(1636, 738), point2=(1637, 737))
mdb.models['Model-1'].sketches['__profile__'].Line(point1=(1637, 737), point2=(1654, 737))
mdb.models['Model-1'].sketches['__profile__'].Line(point1=(1654, 737), point2=(1655, 736))
mdb.models['Model-1'].sketches['__profile__'].Line(point1=(1655, 736), point2=(1670, 736))
mdb.models['Model-1'].sketches['__profile__'].Line(point1=(1670, 736), point2=(1671, 735))
mdb.models['Model-1'].sketches['__profile__'].Line(point1=(1671, 735), point2=(1719, 732))
mdb.models['Model-1'].sketches['__profile__'].Line(point1=(1719, 732), point2=(1720, 731))
mdb.models['Model-1'].sketches['__profile__'].Line(point1=(1720, 731), point2=(1739, 730))
mdb.models['Model-1'].sketches['__profile__'].Line(point1=(1739, 730), point2=(1740, 729))
mdb.models['Model-1'].sketches['__profile__'].Line(point1=(1740, 729), point2=(1748, 729))
mdb.models['Model-1'].sketches['__profile__'].Line(point1=(1748, 729), point2=(1749, 728))
mdb.models['Model-1'].sketches['__profile__'].Line(point1=(1749, 728), point2=(1786, 724))
mdb.models['Model-1'].sketches['__profile__'].Line(point1=(1786, 724), point2=(1857, 710))
mdb.models['Model-1'].sketches['__profile__'].Line(point1=(1857, 710), point2=(1902, 698))
mdb.models['Model-1'].sketches['__profile__'].Line(point1=(1902, 698), point2=(1955, 680))
mdb.models['Model-1'].sketches['__profile__'].Line(point1=(1955, 680), point2=(1988, 665))
mdb.models['Model-1'].sketches['__profile__'].Line(point1=(1988, 665), point2=(2024, 642))
mdb.models['Model-1'].sketches['__profile__'].Line(point1=(2024, 642), point2=(2071, 607))
mdb.models['Model-1'].sketches['__profile__'].Line(point1=(2071, 607), point2=(2099, 582))
mdb.models['Model-1'].sketches['__profile__'].Line(point1=(2099, 582), point2=(2110, 567))
mdb.models['Model-1'].sketches['__profile__'].Line(point1=(2110, 567), point2=(2121, 546))
mdb.models['Model-1'].sketches['__profile__'].Line(point1=(2121, 546), point2=(2130, 519))
mdb.models['Model-1'].sketches['__profile__'].Line(point1=(2130, 519), point2=(2129, 491))
mdb.models['Model-1'].sketches['__profile__'].Line(point1=(2129, 491), point2=(2124, 474))
mdb.models['Model-1'].sketches['__profile__'].Line(point1=(2124, 474), point2=(2117, 459))
mdb.models['Model-1'].sketches['__profile__'].Line(point1=(2117, 459), point2=(2108, 445))
mdb.models['Model-1'].sketches['__profile__'].Line(point1=(2108, 445), point2=(2094, 427))
mdb.models['Model-1'].sketches['__profile__'].Line(point1=(2094, 427), point2=(2062, 394))
mdb.models['Model-1'].sketches['__profile__'].Line(point1=(2062, 394), point2=(2037, 373))
mdb.models['Model-1'].sketches['__profile__'].Line(point1=(2037, 373), point2=(2000, 349))
mdb.models['Model-1'].sketches['__profile__'].Line(point1=(2000, 349), point2=(1948, 321))
mdb.models['Model-1'].sketches['__profile__'].Line(point1=(1948, 321), point2=(1880, 288))
mdb.models['Model-1'].Part(dimensionality=THREE_D, name='Part-1', type=DEFORMABLE_BODY) 
mdb.models['Model-1'].parts['Part-1'].BaseShell(sketch=mdb.models['Model-1'].sketches['__profile__'])
del mdb.models['Model-1'].sketches['__profile__'] 
mdb.models['Model-1'].parts['Part-1'].DatumPointByCoordinate(coords=(2178,0.0, 0.0))
mdb.models['Model-1'].parts['Part-1'].DatumPointByCoordinate(coords=(2178,20.0, 0.0))
mdb.models['Model-1'].parts['Part-1'].DatumAxisByTwoPoint(point1=mdb.models['Model-1'].parts['Part-1'].datums[3], point2=mdb.models['Model-1'].parts['Part-1'].datums[2])
mdb.models['Model-1'].parts['Part-1'].DatumPlaneByPrincipalPlane(offset=0.0,principalPlane=XYPLANE)
mdb.models['Model-1'].ConstrainedSketch(name='__profile__', sheetSize=4356)
mdb.models['Model-1'].sketches['__profile__'].Line(point1=(281 , 628), point2=(187 , 620)) 
mdb.models['Model-1'].sketches['__profile__'].Line(point1=(187 , 620), point2=(186 , 619)) 
mdb.models['Model-1'].sketches['__profile__'].Line(point1=(186 , 619), point2=(163 , 619)) 
mdb.models['Model-1'].sketches['__profile__'].Line(point1=(163 , 619), point2=(162 , 620)) 
mdb.models['Model-1'].sketches['__profile__'].Line(point1=(162 , 620), point2=(155 , 620)) 
mdb.models['Model-1'].sketches['__profile__'].Line(point1=(155 , 620), point2=(150 , 623)) 
mdb.models['Model-1'].sketches['__profile__'].Line(point1=(150 , 623), point2=(146 , 623)) 
mdb.models['Model-1'].sketches['__profile__'].Line(point1=(146 , 623), point2=(131 , 631)) 
mdb.models['Model-1'].sketches['__profile__'].Line(point1=(131 , 631), point2=(120 , 634)) 
mdb.models['Model-1'].sketches['__profile__'].Line(point1=(120 , 634), point2=(115 , 634)) 
mdb.models['Model-1'].sketches['__profile__'].Line(point1=(115 , 634), point2=(107 , 638)) 
mdb.models['Model-1'].sketches['__profile__'].Line(point1=(107 , 638), point2=(89 , 644)) 
mdb.models['Model-1'].sketches['__profile__'].Line(point1=(89 , 644), point2=(84 , 644)) 
mdb.models['Model-1'].sketches['__profile__'].Line(point1=(84 , 644), point2=(82 , 646)) 
mdb.models['Model-1'].sketches['__profile__'].Line(point1=(82 , 646), point2=(80 , 646)) 
mdb.models['Model-1'].sketches['__profile__'].Line(point1=(80 , 646), point2=(80 , 651)) 
mdb.models['Model-1'].sketches['__profile__'].Line(point1=(80 , 651), point2=(129 , 658)) 
mdb.models['Model-1'].sketches['__profile__'].Line(point1=(129 , 658), point2=(196 , 673)) 
mdb.models['Model-1'].sketches['__profile__'].Line(point1=(196 , 673), point2=(211 , 674)) 
mdb.models['Model-1'].sketches['__profile__'].Line(point1=(211 , 674), point2=(212 , 675)) 
mdb.models['Model-1'].sketches['__profile__'].Line(point1=(212 , 675), point2=(224 , 675)) 
mdb.models['Model-1'].sketches['__profile__'].Line(point1=(224 , 675), point2=(232 , 673)) 
mdb.models['Model-1'].sketches['__profile__'].Line(point1=(232 , 673), point2=(234 , 669)) 
mdb.models['Model-1'].sketches['__profile__'].Line(point1=(234 , 669), point2=(242 , 666)) 
mdb.models['Model-1'].sketches['__profile__'].Line(point1=(242 , 666), point2=(253 , 658)) 
mdb.models['Model-1'].sketches['__profile__'].Line(point1=(253 , 658), point2=(277 , 636)) 
mdb.models['Model-1'].sketches['__profile__'].Line(point1=(277 , 636), point2=(281 , 631)) 
mdb.models['Model-1'].sketches['__profile__'].Line(point1=(281 , 631), point2=(281 , 628)) 
mdb.models['Model-1'].sketches['__profile__'].Line(point1=(160 , 428), point2=(157 , 427)) 
mdb.models['Model-1'].sketches['__profile__'].Line(point1=(157 , 427), point2=(155 , 432)) 
mdb.models['Model-1'].sketches['__profile__'].Line(point1=(155 , 432), point2=(152 , 442)) 
mdb.models['Model-1'].sketches['__profile__'].Line(point1=(152 , 442), point2=(152 , 450)) 
mdb.models['Model-1'].sketches['__profile__'].Line(point1=(152 , 450), point2=(151 , 451)) 
mdb.models['Model-1'].sketches['__profile__'].Line(point1=(151 , 451), point2=(151 , 463)) 
mdb.models['Model-1'].sketches['__profile__'].Line(point1=(151 , 463), point2=(152 , 464)) 
mdb.models['Model-1'].sketches['__profile__'].Line(point1=(152 , 464), point2=(153 , 478)) 
mdb.models['Model-1'].sketches['__profile__'].Line(point1=(153 , 478), point2=(155 , 484)) 
mdb.models['Model-1'].sketches['__profile__'].Line(point1=(155 , 484), point2=(159 , 490)) 
mdb.models['Model-1'].sketches['__profile__'].Line(point1=(159 , 490), point2=(163 , 491)) 
mdb.models['Model-1'].sketches['__profile__'].Line(point1=(163 , 491), point2=(167 , 467)) 
mdb.models['Model-1'].sketches['__profile__'].Line(point1=(167 , 467), point2=(166 , 443)) 
mdb.models['Model-1'].sketches['__profile__'].Line(point1=(166 , 443), point2=(160 , 428)) 
mdb.models['Model-1'].sketches['__profile__'].Line(point1=(172 , 496), point2=(175 , 494)) 
mdb.models['Model-1'].sketches['__profile__'].Line(point1=(175 , 494), point2=(175 , 491)) 
mdb.models['Model-1'].sketches['__profile__'].Line(point1=(175 , 491), point2=(180 , 479)) 
mdb.models['Model-1'].sketches['__profile__'].Line(point1=(180 , 479), point2=(180 , 472)) 
mdb.models['Model-1'].sketches['__profile__'].Line(point1=(180 , 472), point2=(182 , 466)) 
mdb.models['Model-1'].sketches['__profile__'].Line(point1=(182 , 466), point2=(182 , 456)) 
mdb.models['Model-1'].sketches['__profile__'].Line(point1=(182 , 456), point2=(185 , 444)) 
mdb.models['Model-1'].sketches['__profile__'].Line(point1=(185 , 444), point2=(184 , 438)) 
mdb.models['Model-1'].sketches['__profile__'].Line(point1=(184 , 438), point2=(178 , 427)) 
mdb.models['Model-1'].sketches['__profile__'].Line(point1=(178 , 427), point2=(177 , 415)) 
mdb.models['Model-1'].sketches['__profile__'].Line(point1=(177 , 415), point2=(174 , 411)) 
mdb.models['Model-1'].sketches['__profile__'].Line(point1=(174 , 411), point2=(172 , 411)) 
mdb.models['Model-1'].sketches['__profile__'].Line(point1=(172 , 411), point2=(168 , 412)) 
mdb.models['Model-1'].sketches['__profile__'].Line(point1=(168 , 412), point2=(165 , 417)) 
mdb.models['Model-1'].sketches['__profile__'].Line(point1=(165 , 417), point2=(166 , 424)) 
mdb.models['Model-1'].sketches['__profile__'].Line(point1=(166 , 424), point2=(171 , 435)) 
mdb.models['Model-1'].sketches['__profile__'].Line(point1=(171 , 435), point2=(174 , 451)) 
mdb.models['Model-1'].sketches['__profile__'].Line(point1=(174 , 451), point2=(173 , 469)) 
mdb.models['Model-1'].sketches['__profile__'].Line(point1=(173 , 469), point2=(171 , 472)) 
mdb.models['Model-1'].sketches['__profile__'].Line(point1=(171 , 472), point2=(170 , 484)) 
mdb.models['Model-1'].sketches['__profile__'].Line(point1=(170 , 484), point2=(168 , 488)) 
mdb.models['Model-1'].sketches['__profile__'].Line(point1=(168 , 488), point2=(169 , 494)) 
mdb.models['Model-1'].sketches['__profile__'].Line(point1=(169 , 494), point2=(172 , 496)) 
mdb.models['Model-1'].sketches['__profile__'].Line(point1=(309 , 613), point2=(311 , 606)) 
mdb.models['Model-1'].sketches['__profile__'].Line(point1=(311 , 606), point2=(308 , 603)) 
mdb.models['Model-1'].sketches['__profile__'].Line(point1=(308 , 603), point2=(288 , 600)) 
mdb.models['Model-1'].sketches['__profile__'].Line(point1=(288 , 600), point2=(252 , 600)) 
mdb.models['Model-1'].sketches['__profile__'].Line(point1=(252 , 600), point2=(251 , 599)) 
mdb.models['Model-1'].sketches['__profile__'].Line(point1=(251 , 599), point2=(229 , 599)) 
mdb.models['Model-1'].sketches['__profile__'].Line(point1=(229 , 599), point2=(228 , 598)) 
mdb.models['Model-1'].sketches['__profile__'].Line(point1=(228 , 598), point2=(208 , 598)) 
mdb.models['Model-1'].sketches['__profile__'].Line(point1=(208 , 598), point2=(207 , 597)) 
mdb.models['Model-1'].sketches['__profile__'].Line(point1=(207 , 597), point2=(178 , 597)) 
mdb.models['Model-1'].sketches['__profile__'].Line(point1=(178 , 597), point2=(173 , 599)) 
mdb.models['Model-1'].sketches['__profile__'].Line(point1=(173 , 599), point2=(170 , 602)) 
mdb.models['Model-1'].sketches['__profile__'].Line(point1=(170 , 602), point2=(171 , 607)) 
mdb.models['Model-1'].sketches['__profile__'].Line(point1=(171 , 607), point2=(182 , 610)) 
mdb.models['Model-1'].sketches['__profile__'].Line(point1=(182 , 610), point2=(202 , 613)) 
mdb.models['Model-1'].sketches['__profile__'].Line(point1=(202 , 613), point2=(210 , 613)) 
mdb.models['Model-1'].sketches['__profile__'].Line(point1=(210 , 613), point2=(211 , 614)) 
mdb.models['Model-1'].sketches['__profile__'].Line(point1=(211 , 614), point2=(258 , 617)) 
mdb.models['Model-1'].sketches['__profile__'].Line(point1=(258 , 617), point2=(259 , 618)) 
mdb.models['Model-1'].sketches['__profile__'].Line(point1=(259 , 618), point2=(274 , 618)) 
mdb.models['Model-1'].sketches['__profile__'].Line(point1=(274 , 618), point2=(275 , 619)) 
mdb.models['Model-1'].sketches['__profile__'].Line(point1=(275 , 619), point2=(301 , 619)) 
mdb.models['Model-1'].sketches['__profile__'].Line(point1=(301 , 619), point2=(307 , 616)) 
mdb.models['Model-1'].sketches['__profile__'].Line(point1=(307 , 616), point2=(309 , 613)) 
mdb.models['Model-1'].sketches['__profile__'].Line(point1=(242 , 379), point2=(238 , 378)) 
mdb.models['Model-1'].sketches['__profile__'].Line(point1=(238 , 378), point2=(231 , 380)) 
mdb.models['Model-1'].sketches['__profile__'].Line(point1=(231 , 380), point2=(209 , 391)) 
mdb.models['Model-1'].sketches['__profile__'].Line(point1=(209 , 391), point2=(202 , 397)) 
mdb.models['Model-1'].sketches['__profile__'].Line(point1=(202 , 397), point2=(199 , 405)) 
mdb.models['Model-1'].sketches['__profile__'].Line(point1=(199 , 405), point2=(194 , 434)) 
mdb.models['Model-1'].sketches['__profile__'].Line(point1=(194 , 434), point2=(187 , 459)) 
mdb.models['Model-1'].sketches['__profile__'].Line(point1=(187 , 459), point2=(187 , 463)) 
mdb.models['Model-1'].sketches['__profile__'].Line(point1=(187 , 463), point2=(181 , 483)) 
mdb.models['Model-1'].sketches['__profile__'].Line(point1=(181 , 483), point2=(180 , 492)) 
mdb.models['Model-1'].sketches['__profile__'].Line(point1=(180 , 492), point2=(184 , 493)) 
mdb.models['Model-1'].sketches['__profile__'].Line(point1=(184 , 493), point2=(188 , 490)) 
mdb.models['Model-1'].sketches['__profile__'].Line(point1=(188 , 490), point2=(191 , 481)) 
mdb.models['Model-1'].sketches['__profile__'].Line(point1=(191 , 481), point2=(199 , 469)) 
mdb.models['Model-1'].sketches['__profile__'].Line(point1=(199 , 469), point2=(201 , 463)) 
mdb.models['Model-1'].sketches['__profile__'].Line(point1=(201 , 463), point2=(216 , 445)) 
mdb.models['Model-1'].sketches['__profile__'].Line(point1=(216 , 445), point2=(227 , 428)) 
mdb.models['Model-1'].sketches['__profile__'].Line(point1=(227 , 428), point2=(234 , 415)) 
mdb.models['Model-1'].sketches['__profile__'].Line(point1=(234 , 415), point2=(238 , 404)) 
mdb.models['Model-1'].sketches['__profile__'].Line(point1=(238 , 404), point2=(240 , 390)) 
mdb.models['Model-1'].sketches['__profile__'].Line(point1=(240 , 390), point2=(242 , 385)) 
mdb.models['Model-1'].sketches['__profile__'].Line(point1=(242 , 385), point2=(242 , 379)) 
mdb.models['Model-1'].sketches['__profile__'].Line(point1=(193 , 402), point2=(188 , 401)) 
mdb.models['Model-1'].sketches['__profile__'].Line(point1=(188 , 401), point2=(185 , 405)) 
mdb.models['Model-1'].sketches['__profile__'].Line(point1=(185 , 405), point2=(182 , 416)) 
mdb.models['Model-1'].sketches['__profile__'].Line(point1=(182 , 416), point2=(183 , 429)) 
mdb.models['Model-1'].sketches['__profile__'].Line(point1=(183 , 429), point2=(189 , 430)) 
mdb.models['Model-1'].sketches['__profile__'].Line(point1=(189 , 430), point2=(190 , 428)) 
mdb.models['Model-1'].sketches['__profile__'].Line(point1=(190 , 428), point2=(193 , 414)) 
mdb.models['Model-1'].sketches['__profile__'].Line(point1=(193 , 414), point2=(193 , 402)) 
mdb.models['Model-1'].sketches['__profile__'].Line(point1=(477 , 573), point2=(468 , 573)) 
mdb.models['Model-1'].sketches['__profile__'].Line(point1=(468 , 573), point2=(467 , 574)) 
mdb.models['Model-1'].sketches['__profile__'].Line(point1=(467 , 574), point2=(458 , 574)) 
mdb.models['Model-1'].sketches['__profile__'].Line(point1=(458 , 574), point2=(457 , 575)) 
mdb.models['Model-1'].sketches['__profile__'].Line(point1=(457 , 575), point2=(428 , 577)) 
mdb.models['Model-1'].sketches['__profile__'].Line(point1=(428 , 577), point2=(427 , 578)) 
mdb.models['Model-1'].sketches['__profile__'].Line(point1=(427 , 578), point2=(376 , 580)) 
mdb.models['Model-1'].sketches['__profile__'].Line(point1=(376 , 580), point2=(372 , 583)) 
mdb.models['Model-1'].sketches['__profile__'].Line(point1=(372 , 583), point2=(366 , 583)) 
mdb.models['Model-1'].sketches['__profile__'].Line(point1=(366 , 583), point2=(361 , 585)) 
mdb.models['Model-1'].sketches['__profile__'].Line(point1=(361 , 585), point2=(340 , 585)) 
mdb.models['Model-1'].sketches['__profile__'].Line(point1=(340 , 585), point2=(330 , 583)) 
mdb.models['Model-1'].sketches['__profile__'].Line(point1=(330 , 583), point2=(319 , 583)) 
mdb.models['Model-1'].sketches['__profile__'].Line(point1=(319 , 583), point2=(311 , 581)) 
mdb.models['Model-1'].sketches['__profile__'].Line(point1=(311 , 581), point2=(309 , 579)) 
mdb.models['Model-1'].sketches['__profile__'].Line(point1=(309 , 579), point2=(279 , 579)) 
mdb.models['Model-1'].sketches['__profile__'].Line(point1=(279 , 579), point2=(271 , 581)) 
mdb.models['Model-1'].sketches['__profile__'].Line(point1=(271 , 581), point2=(265 , 579)) 
mdb.models['Model-1'].sketches['__profile__'].Line(point1=(265 , 579), point2=(245 , 579)) 
mdb.models['Model-1'].sketches['__profile__'].Line(point1=(245 , 579), point2=(242 , 577)) 
mdb.models['Model-1'].sketches['__profile__'].Line(point1=(242 , 577), point2=(231 , 576)) 
mdb.models['Model-1'].sketches['__profile__'].Line(point1=(231 , 576), point2=(229 , 574)) 
mdb.models['Model-1'].sketches['__profile__'].Line(point1=(229 , 574), point2=(219 , 573)) 
mdb.models['Model-1'].sketches['__profile__'].Line(point1=(219 , 573), point2=(206 , 575)) 
mdb.models['Model-1'].sketches['__profile__'].Line(point1=(206 , 575), point2=(194 , 579)) 
mdb.models['Model-1'].sketches['__profile__'].Line(point1=(194 , 579), point2=(190 , 584)) 
mdb.models['Model-1'].sketches['__profile__'].Line(point1=(190 , 584), point2=(190 , 589)) 
mdb.models['Model-1'].sketches['__profile__'].Line(point1=(190 , 589), point2=(193 , 592)) 
mdb.models['Model-1'].sketches['__profile__'].Line(point1=(193 , 592), point2=(197 , 592)) 
mdb.models['Model-1'].sketches['__profile__'].Line(point1=(197 , 592), point2=(228 , 591)) 
mdb.models['Model-1'].sketches['__profile__'].Line(point1=(228 , 591), point2=(230 , 590)) 
mdb.models['Model-1'].sketches['__profile__'].Line(point1=(230 , 590), point2=(231 , 591)) 
mdb.models['Model-1'].sketches['__profile__'].Line(point1=(231 , 591), point2=(267 , 592)) 
mdb.models['Model-1'].sketches['__profile__'].Line(point1=(267 , 592), point2=(268 , 593)) 
mdb.models['Model-1'].sketches['__profile__'].Line(point1=(268 , 593), point2=(378 , 594)) 
mdb.models['Model-1'].sketches['__profile__'].Line(point1=(378 , 594), point2=(379 , 595)) 
mdb.models['Model-1'].sketches['__profile__'].Line(point1=(379 , 595), point2=(423 , 595)) 
mdb.models['Model-1'].sketches['__profile__'].Line(point1=(423 , 595), point2=(424 , 596)) 
mdb.models['Model-1'].sketches['__profile__'].Line(point1=(424 , 596), point2=(477 , 597)) 
mdb.models['Model-1'].sketches['__profile__'].Line(point1=(477 , 597), point2=(477 , 573)) 
mdb.models['Model-1'].sketches['__profile__'].Line(point1=(315 , 340), point2=(314 , 339)) 
mdb.models['Model-1'].sketches['__profile__'].Line(point1=(314 , 339), point2=(307 , 340)) 
mdb.models['Model-1'].sketches['__profile__'].Line(point1=(307 , 340), point2=(277 , 355)) 
mdb.models['Model-1'].sketches['__profile__'].Line(point1=(277 , 355), point2=(274 , 383)) 
mdb.models['Model-1'].sketches['__profile__'].Line(point1=(274 , 383), point2=(270 , 397)) 
mdb.models['Model-1'].sketches['__profile__'].Line(point1=(270 , 397), point2=(267 , 403)) 
mdb.models['Model-1'].sketches['__profile__'].Line(point1=(267 , 403), point2=(256 , 419)) 
mdb.models['Model-1'].sketches['__profile__'].Line(point1=(256 , 419), point2=(216 , 460)) 
mdb.models['Model-1'].sketches['__profile__'].Line(point1=(216 , 460), point2=(195 , 484)) 
mdb.models['Model-1'].sketches['__profile__'].Line(point1=(195 , 484), point2=(190 , 493)) 
mdb.models['Model-1'].sketches['__profile__'].Line(point1=(190 , 493), point2=(190 , 500)) 
mdb.models['Model-1'].sketches['__profile__'].Line(point1=(190 , 500), point2=(190 , 502)) 
mdb.models['Model-1'].sketches['__profile__'].Line(point1=(190 , 502), point2=(193 , 506)) 
mdb.models['Model-1'].sketches['__profile__'].Line(point1=(193 , 506), point2=(201 , 506)) 
mdb.models['Model-1'].sketches['__profile__'].Line(point1=(201 , 506), point2=(206 , 504)) 
mdb.models['Model-1'].sketches['__profile__'].Line(point1=(206 , 504), point2=(222 , 485)) 
mdb.models['Model-1'].sketches['__profile__'].Line(point1=(222 , 485), point2=(224 , 481)) 
mdb.models['Model-1'].sketches['__profile__'].Line(point1=(224 , 481), point2=(250 , 455)) 
mdb.models['Model-1'].sketches['__profile__'].Line(point1=(250 , 455), point2=(286 , 413)) 
mdb.models['Model-1'].sketches['__profile__'].Line(point1=(286 , 413), point2=(299 , 395)) 
mdb.models['Model-1'].sketches['__profile__'].Line(point1=(299 , 395), point2=(307 , 377)) 
mdb.models['Model-1'].sketches['__profile__'].Line(point1=(307 , 377), point2=(313 , 357)) 
mdb.models['Model-1'].sketches['__profile__'].Line(point1=(313 , 357), point2=(315 , 340)) 
mdb.models['Model-1'].sketches['__profile__'].Line(point1=(268 , 363), point2=(264 , 362)) 
mdb.models['Model-1'].sketches['__profile__'].Line(point1=(264 , 362), point2=(258 , 365)) 
mdb.models['Model-1'].sketches['__profile__'].Line(point1=(258 , 365), point2=(252 , 369)) 
mdb.models['Model-1'].sketches['__profile__'].Line(point1=(252 , 369), point2=(248 , 374)) 
mdb.models['Model-1'].sketches['__profile__'].Line(point1=(248 , 374), point2=(244 , 396)) 
mdb.models['Model-1'].sketches['__profile__'].Line(point1=(244 , 396), point2=(240 , 410)) 
mdb.models['Model-1'].sketches['__profile__'].Line(point1=(240 , 410), point2=(223 , 438)) 
mdb.models['Model-1'].sketches['__profile__'].Line(point1=(223 , 438), point2=(207 , 458)) 
mdb.models['Model-1'].sketches['__profile__'].Line(point1=(207 , 458), point2=(205 , 464)) 
mdb.models['Model-1'].sketches['__profile__'].Line(point1=(205 , 464), point2=(204 , 468)) 
mdb.models['Model-1'].sketches['__profile__'].Line(point1=(204 , 468), point2=(207 , 468)) 
mdb.models['Model-1'].sketches['__profile__'].Line(point1=(207 , 468), point2=(215 , 460)) 
mdb.models['Model-1'].sketches['__profile__'].Line(point1=(215 , 460), point2=(218 , 455)) 
mdb.models['Model-1'].sketches['__profile__'].Line(point1=(218 , 455), point2=(225 , 449)) 
mdb.models['Model-1'].sketches['__profile__'].Line(point1=(225 , 449), point2=(238 , 431)) 
mdb.models['Model-1'].sketches['__profile__'].Line(point1=(238 , 431), point2=(252 , 417)) 
mdb.models['Model-1'].sketches['__profile__'].Line(point1=(252 , 417), point2=(259 , 407)) 
mdb.models['Model-1'].sketches['__profile__'].Line(point1=(259 , 407), point2=(266 , 387)) 
mdb.models['Model-1'].sketches['__profile__'].Line(point1=(266 , 387), point2=(268 , 374)) 
mdb.models['Model-1'].sketches['__profile__'].Line(point1=(268 , 374), point2=(268 , 363)) 
mdb.models['Model-1'].sketches['__profile__'].Line(point1=(343 , 321), point2=(334 , 325)) 
mdb.models['Model-1'].sketches['__profile__'].Line(point1=(334 , 325), point2=(322 , 335)) 
mdb.models['Model-1'].sketches['__profile__'].Line(point1=(322 , 335), point2=(319 , 342)) 
mdb.models['Model-1'].sketches['__profile__'].Line(point1=(319 , 342), point2=(316 , 360)) 
mdb.models['Model-1'].sketches['__profile__'].Line(point1=(316 , 360), point2=(310 , 379)) 
mdb.models['Model-1'].sketches['__profile__'].Line(point1=(310 , 379), point2=(301 , 397)) 
mdb.models['Model-1'].sketches['__profile__'].Line(point1=(301 , 397), point2=(292 , 411)) 
mdb.models['Model-1'].sketches['__profile__'].Line(point1=(292 , 411), point2=(273 , 435)) 
mdb.models['Model-1'].sketches['__profile__'].Line(point1=(273 , 435), point2=(243 , 467)) 
mdb.models['Model-1'].sketches['__profile__'].Line(point1=(243 , 467), point2=(241 , 471)) 
mdb.models['Model-1'].sketches['__profile__'].Line(point1=(241 , 471), point2=(208 , 504)) 
mdb.models['Model-1'].sketches['__profile__'].Line(point1=(208 , 504), point2=(208 , 509)) 
mdb.models['Model-1'].sketches['__profile__'].Line(point1=(208 , 509), point2=(211 , 511)) 
mdb.models['Model-1'].sketches['__profile__'].Line(point1=(211 , 511), point2=(219 , 511)) 
mdb.models['Model-1'].sketches['__profile__'].Line(point1=(219 , 511), point2=(226 , 509)) 
mdb.models['Model-1'].sketches['__profile__'].Line(point1=(226 , 509), point2=(236 , 503)) 
mdb.models['Model-1'].sketches['__profile__'].Line(point1=(236 , 503), point2=(243 , 497)) 
mdb.models['Model-1'].sketches['__profile__'].Line(point1=(243 , 497), point2=(255 , 491)) 
mdb.models['Model-1'].sketches['__profile__'].Line(point1=(255 , 491), point2=(271 , 480)) 
mdb.models['Model-1'].sketches['__profile__'].Line(point1=(271 , 480), point2=(345 , 419)) 
mdb.models['Model-1'].sketches['__profile__'].Line(point1=(345 , 419), point2=(371 , 393)) 
mdb.models['Model-1'].sketches['__profile__'].Line(point1=(371 , 393), point2=(371 , 390)) 
mdb.models['Model-1'].sketches['__profile__'].Line(point1=(371 , 390), point2=(351 , 370)) 
mdb.models['Model-1'].sketches['__profile__'].Line(point1=(351 , 370), point2=(347 , 364)) 
mdb.models['Model-1'].sketches['__profile__'].Line(point1=(347 , 364), point2=(345 , 352)) 
mdb.models['Model-1'].sketches['__profile__'].Line(point1=(345 , 352), point2=(343 , 350)) 
mdb.models['Model-1'].sketches['__profile__'].Line(point1=(343 , 350), point2=(343 , 321)) 
mdb.models['Model-1'].sketches['__profile__'].Line(point1=(321 , 484), point2=(309 , 472)) 
mdb.models['Model-1'].sketches['__profile__'].Line(point1=(309 , 472), point2=(302 , 467)) 
mdb.models['Model-1'].sketches['__profile__'].Line(point1=(302 , 467), point2=(300 , 466)) 
mdb.models['Model-1'].sketches['__profile__'].Line(point1=(300 , 466), point2=(292 , 467)) 
mdb.models['Model-1'].sketches['__profile__'].Line(point1=(292 , 467), point2=(258 , 494)) 
mdb.models['Model-1'].sketches['__profile__'].Line(point1=(258 , 494), point2=(225 , 513)) 
mdb.models['Model-1'].sketches['__profile__'].Line(point1=(225 , 513), point2=(217 , 514)) 
mdb.models['Model-1'].sketches['__profile__'].Line(point1=(217 , 514), point2=(216 , 515)) 
mdb.models['Model-1'].sketches['__profile__'].Line(point1=(216 , 515), point2=(217 , 520)) 
mdb.models['Model-1'].sketches['__profile__'].Line(point1=(217 , 520), point2=(231 , 533)) 
mdb.models['Model-1'].sketches['__profile__'].Line(point1=(231 , 533), point2=(234 , 533)) 
mdb.models['Model-1'].sketches['__profile__'].Line(point1=(234 , 533), point2=(236 , 531)) 
mdb.models['Model-1'].sketches['__profile__'].Line(point1=(236 , 531), point2=(240 , 530)) 
mdb.models['Model-1'].sketches['__profile__'].Line(point1=(240 , 530), point2=(244 , 530)) 
mdb.models['Model-1'].sketches['__profile__'].Line(point1=(244 , 530), point2=(246 , 528)) 
mdb.models['Model-1'].sketches['__profile__'].Line(point1=(246 , 528), point2=(255 , 527)) 
mdb.models['Model-1'].sketches['__profile__'].Line(point1=(255 , 527), point2=(261 , 524)) 
mdb.models['Model-1'].sketches['__profile__'].Line(point1=(261 , 524), point2=(265 , 524)) 
mdb.models['Model-1'].sketches['__profile__'].Line(point1=(265 , 524), point2=(270 , 521)) 
mdb.models['Model-1'].sketches['__profile__'].Line(point1=(270 , 521), point2=(275 , 521)) 
mdb.models['Model-1'].sketches['__profile__'].Line(point1=(275 , 521), point2=(289 , 511)) 
mdb.models['Model-1'].sketches['__profile__'].Line(point1=(289 , 511), point2=(318 , 494)) 
mdb.models['Model-1'].sketches['__profile__'].Line(point1=(318 , 494), point2=(321 , 491)) 
mdb.models['Model-1'].sketches['__profile__'].Line(point1=(321 , 491), point2=(321 , 484)) 
mdb.models['Model-1'].sketches['__profile__'].Line(point1=(405 , 509), point2=(390 , 495)) 
mdb.models['Model-1'].sketches['__profile__'].Line(point1=(390 , 495), point2=(386 , 493)) 
mdb.models['Model-1'].sketches['__profile__'].Line(point1=(386 , 493), point2=(378 , 494)) 
mdb.models['Model-1'].sketches['__profile__'].Line(point1=(378 , 494), point2=(357 , 503)) 
mdb.models['Model-1'].sketches['__profile__'].Line(point1=(357 , 503), point2=(318 , 523)) 
mdb.models['Model-1'].sketches['__profile__'].Line(point1=(318 , 523), point2=(293 , 541)) 
mdb.models['Model-1'].sketches['__profile__'].Line(point1=(293 , 541), point2=(290 , 541)) 
mdb.models['Model-1'].sketches['__profile__'].Line(point1=(290 , 541), point2=(283 , 546)) 
mdb.models['Model-1'].sketches['__profile__'].Line(point1=(283 , 546), point2=(272 , 548)) 
mdb.models['Model-1'].sketches['__profile__'].Line(point1=(272 , 548), point2=(265 , 554)) 
mdb.models['Model-1'].sketches['__profile__'].Line(point1=(265 , 554), point2=(257 , 555)) 
mdb.models['Model-1'].sketches['__profile__'].Line(point1=(257 , 555), point2=(248 , 559)) 
mdb.models['Model-1'].sketches['__profile__'].Line(point1=(248 , 559), point2=(239 , 560)) 
mdb.models['Model-1'].sketches['__profile__'].Line(point1=(239 , 560), point2=(230 , 566)) 
mdb.models['Model-1'].sketches['__profile__'].Line(point1=(230 , 566), point2=(231 , 570)) 
mdb.models['Model-1'].sketches['__profile__'].Line(point1=(231 , 570), point2=(238 , 571)) 
mdb.models['Model-1'].sketches['__profile__'].Line(point1=(238 , 571), point2=(241 , 571)) 
mdb.models['Model-1'].sketches['__profile__'].Line(point1=(241 , 571), point2=(244 , 573)) 
mdb.models['Model-1'].sketches['__profile__'].Line(point1=(244 , 573), point2=(264 , 573)) 
mdb.models['Model-1'].sketches['__profile__'].Line(point1=(264 , 573), point2=(268 , 575)) 
mdb.models['Model-1'].sketches['__profile__'].Line(point1=(268 , 575), point2=(280 , 573)) 
mdb.models['Model-1'].sketches['__profile__'].Line(point1=(280 , 573), point2=(308 , 573)) 
mdb.models['Model-1'].sketches['__profile__'].Line(point1=(308 , 573), point2=(315 , 566)) 
mdb.models['Model-1'].sketches['__profile__'].Line(point1=(315 , 566), point2=(326 , 559)) 
mdb.models['Model-1'].sketches['__profile__'].Line(point1=(326 , 559), point2=(329 , 559)) 
mdb.models['Model-1'].sketches['__profile__'].Line(point1=(329 , 559), point2=(349 , 549)) 
mdb.models['Model-1'].sketches['__profile__'].Line(point1=(349 , 549), point2=(408 , 527)) 
mdb.models['Model-1'].sketches['__profile__'].Line(point1=(408 , 527), point2=(411 , 523)) 
mdb.models['Model-1'].sketches['__profile__'].Line(point1=(411 , 523), point2=(411 , 519)) 
mdb.models['Model-1'].sketches['__profile__'].Line(point1=(411 , 519), point2=(405 , 509)) 
mdb.models['Model-1'].sketches['__profile__'].Line(point1=(337 , 496), point2=(334 , 493)) 
mdb.models['Model-1'].sketches['__profile__'].Line(point1=(334 , 493), point2=(328 , 494)) 
mdb.models['Model-1'].sketches['__profile__'].Line(point1=(328 , 494), point2=(305 , 506)) 
mdb.models['Model-1'].sketches['__profile__'].Line(point1=(305 , 506), point2=(274 , 527)) 
mdb.models['Model-1'].sketches['__profile__'].Line(point1=(274 , 527), point2=(269 , 527)) 
mdb.models['Model-1'].sketches['__profile__'].Line(point1=(269 , 527), point2=(264 , 530)) 
mdb.models['Model-1'].sketches['__profile__'].Line(point1=(264 , 530), point2=(246 , 534)) 
mdb.models['Model-1'].sketches['__profile__'].Line(point1=(246 , 534), point2=(244 , 536)) 
mdb.models['Model-1'].sketches['__profile__'].Line(point1=(244 , 536), point2=(239 , 536)) 
mdb.models['Model-1'].sketches['__profile__'].Line(point1=(239 , 536), point2=(239 , 539)) 
mdb.models['Model-1'].sketches['__profile__'].Line(point1=(239 , 539), point2=(243 , 541)) 
mdb.models['Model-1'].sketches['__profile__'].Line(point1=(243 , 541), point2=(253 , 545)) 
mdb.models['Model-1'].sketches['__profile__'].Line(point1=(253 , 545), point2=(261 , 545)) 
mdb.models['Model-1'].sketches['__profile__'].Line(point1=(261 , 545), point2=(268 , 542)) 
mdb.models['Model-1'].sketches['__profile__'].Line(point1=(268 , 542), point2=(301 , 525)) 
mdb.models['Model-1'].sketches['__profile__'].Line(point1=(301 , 525), point2=(334 , 510)) 
mdb.models['Model-1'].sketches['__profile__'].Line(point1=(334 , 510), point2=(340 , 504)) 
mdb.models['Model-1'].sketches['__profile__'].Line(point1=(340 , 504), point2=(337 , 496)) 
mdb.models['Model-1'].sketches['__profile__'].Line(point1=(352 , 637), point2=(346 , 635)) 
mdb.models['Model-1'].sketches['__profile__'].Line(point1=(346 , 635), point2=(337 , 635)) 
mdb.models['Model-1'].sketches['__profile__'].Line(point1=(337 , 635), point2=(336 , 634)) 
mdb.models['Model-1'].sketches['__profile__'].Line(point1=(336 , 634), point2=(301 , 632)) 
mdb.models['Model-1'].sketches['__profile__'].Line(point1=(301 , 632), point2=(263 , 664)) 
mdb.models['Model-1'].sketches['__profile__'].Line(point1=(263 , 664), point2=(254 , 673)) 
mdb.models['Model-1'].sketches['__profile__'].Line(point1=(254 , 673), point2=(254 , 675)) 
mdb.models['Model-1'].sketches['__profile__'].Line(point1=(254 , 675), point2=(261 , 677)) 
mdb.models['Model-1'].sketches['__profile__'].Line(point1=(261 , 677), point2=(308 , 686)) 
mdb.models['Model-1'].sketches['__profile__'].Line(point1=(308 , 686), point2=(321 , 686)) 
mdb.models['Model-1'].sketches['__profile__'].Line(point1=(321 , 686), point2=(325 , 682)) 
mdb.models['Model-1'].sketches['__profile__'].Line(point1=(325 , 682), point2=(335 , 665)) 
mdb.models['Model-1'].sketches['__profile__'].Line(point1=(335 , 665), point2=(348 , 648)) 
mdb.models['Model-1'].sketches['__profile__'].Line(point1=(348 , 648), point2=(352 , 640)) 
mdb.models['Model-1'].sketches['__profile__'].Line(point1=(352 , 640), point2=(352 , 637)) 
mdb.models['Model-1'].sketches['__profile__'].Line(point1=(372 , 450), point2=(351 , 431)) 
mdb.models['Model-1'].sketches['__profile__'].Line(point1=(351 , 431), point2=(346 , 428)) 
mdb.models['Model-1'].sketches['__profile__'].Line(point1=(346 , 428), point2=(341 , 428)) 
mdb.models['Model-1'].sketches['__profile__'].Line(point1=(341 , 428), point2=(327 , 438)) 
mdb.models['Model-1'].sketches['__profile__'].Line(point1=(327 , 438), point2=(309 , 454)) 
mdb.models['Model-1'].sketches['__profile__'].Line(point1=(309 , 454), point2=(307 , 457)) 
mdb.models['Model-1'].sketches['__profile__'].Line(point1=(307 , 457), point2=(307 , 464)) 
mdb.models['Model-1'].sketches['__profile__'].Line(point1=(307 , 464), point2=(308 , 465)) 
mdb.models['Model-1'].sketches['__profile__'].Line(point1=(308 , 465), point2=(328 , 485)) 
mdb.models['Model-1'].sketches['__profile__'].Line(point1=(328 , 485), point2=(333 , 486)) 
mdb.models['Model-1'].sketches['__profile__'].Line(point1=(333 , 486), point2=(371 , 461)) 
mdb.models['Model-1'].sketches['__profile__'].Line(point1=(371 , 461), point2=(374 , 458)) 
mdb.models['Model-1'].sketches['__profile__'].Line(point1=(374 , 458), point2=(374 , 453)) 
mdb.models['Model-1'].sketches['__profile__'].Line(point1=(374 , 453), point2=(372 , 450)) 
mdb.models['Model-1'].sketches['__profile__'].Line(point1=(409 , 541), point2=(404 , 536)) 
mdb.models['Model-1'].sketches['__profile__'].Line(point1=(404 , 536), point2=(397 , 536)) 
mdb.models['Model-1'].sketches['__profile__'].Line(point1=(397 , 536), point2=(348 , 554)) 
mdb.models['Model-1'].sketches['__profile__'].Line(point1=(348 , 554), point2=(328 , 565)) 
mdb.models['Model-1'].sketches['__profile__'].Line(point1=(328 , 565), point2=(320 , 568)) 
mdb.models['Model-1'].sketches['__profile__'].Line(point1=(320 , 568), point2=(314 , 574)) 
mdb.models['Model-1'].sketches['__profile__'].Line(point1=(314 , 574), point2=(314 , 576)) 
mdb.models['Model-1'].sketches['__profile__'].Line(point1=(314 , 576), point2=(326 , 577)) 
mdb.models['Model-1'].sketches['__profile__'].Line(point1=(326 , 577), point2=(339 , 579)) 
mdb.models['Model-1'].sketches['__profile__'].Line(point1=(339 , 579), point2=(352 , 579)) 
mdb.models['Model-1'].sketches['__profile__'].Line(point1=(352 , 579), point2=(389 , 572)) 
mdb.models['Model-1'].sketches['__profile__'].Line(point1=(389 , 572), point2=(413 , 565)) 
mdb.models['Model-1'].sketches['__profile__'].Line(point1=(413 , 565), point2=(416 , 562)) 
mdb.models['Model-1'].sketches['__profile__'].Line(point1=(416 , 562), point2=(416 , 555)) 
mdb.models['Model-1'].sketches['__profile__'].Line(point1=(416 , 555), point2=(409 , 541)) 
mdb.models['Model-1'].sketches['__profile__'].Line(point1=(376 , 604), point2=(369 , 602)) 
mdb.models['Model-1'].sketches['__profile__'].Line(point1=(369 , 602), point2=(340 , 602)) 
mdb.models['Model-1'].sketches['__profile__'].Line(point1=(340 , 602), point2=(331 , 604)) 
mdb.models['Model-1'].sketches['__profile__'].Line(point1=(331 , 604), point2=(322 , 609)) 
mdb.models['Model-1'].sketches['__profile__'].Line(point1=(322 , 609), point2=(319 , 614)) 
mdb.models['Model-1'].sketches['__profile__'].Line(point1=(319 , 614), point2=(319 , 621)) 
mdb.models['Model-1'].sketches['__profile__'].Line(point1=(319 , 621), point2=(323 , 625)) 
mdb.models['Model-1'].sketches['__profile__'].Line(point1=(323 , 625), point2=(341 , 628)) 
mdb.models['Model-1'].sketches['__profile__'].Line(point1=(341 , 628), point2=(372 , 627)) 
mdb.models['Model-1'].sketches['__profile__'].Line(point1=(372 , 627), point2=(374 , 625)) 
mdb.models['Model-1'].sketches['__profile__'].Line(point1=(374 , 625), point2=(376 , 619)) 
mdb.models['Model-1'].sketches['__profile__'].Line(point1=(376 , 619), point2=(377 , 613)) 
mdb.models['Model-1'].sketches['__profile__'].Line(point1=(377 , 613), point2=(376 , 604)) 
mdb.models['Model-1'].sketches['__profile__'].Line(point1=(385 , 641), point2=(382 , 639)) 
mdb.models['Model-1'].sketches['__profile__'].Line(point1=(382 , 639), point2=(370 , 638)) 
mdb.models['Model-1'].sketches['__profile__'].Line(point1=(370 , 638), point2=(361 , 643)) 
mdb.models['Model-1'].sketches['__profile__'].Line(point1=(361 , 643), point2=(354 , 651)) 
mdb.models['Model-1'].sketches['__profile__'].Line(point1=(354 , 651), point2=(343 , 665)) 
mdb.models['Model-1'].sketches['__profile__'].Line(point1=(343 , 665), point2=(333 , 682)) 
mdb.models['Model-1'].sketches['__profile__'].Line(point1=(333 , 682), point2=(334 , 688)) 
mdb.models['Model-1'].sketches['__profile__'].Line(point1=(334 , 688), point2=(345 , 690)) 
mdb.models['Model-1'].sketches['__profile__'].Line(point1=(345 , 690), point2=(378 , 690)) 
mdb.models['Model-1'].sketches['__profile__'].Line(point1=(378 , 690), point2=(385 , 658)) 
mdb.models['Model-1'].sketches['__profile__'].Line(point1=(385 , 658), point2=(385 , 641)) 
mdb.models['Model-1'].sketches['__profile__'].Line(point1=(369 , 485), point2=(363 , 479)) 
mdb.models['Model-1'].sketches['__profile__'].Line(point1=(363 , 479), point2=(359 , 477)) 
mdb.models['Model-1'].sketches['__profile__'].Line(point1=(359 , 477), point2=(354 , 477)) 
mdb.models['Model-1'].sketches['__profile__'].Line(point1=(354 , 477), point2=(346 , 482)) 
mdb.models['Model-1'].sketches['__profile__'].Line(point1=(346 , 482), point2=(340 , 488)) 
mdb.models['Model-1'].sketches['__profile__'].Line(point1=(340 , 488), point2=(339 , 490)) 
mdb.models['Model-1'].sketches['__profile__'].Line(point1=(339 , 490), point2=(340 , 496)) 
mdb.models['Model-1'].sketches['__profile__'].Line(point1=(340 , 496), point2=(345 , 501)) 
mdb.models['Model-1'].sketches['__profile__'].Line(point1=(345 , 501), point2=(355 , 500)) 
mdb.models['Model-1'].sketches['__profile__'].Line(point1=(355 , 500), point2=(371 , 491)) 
mdb.models['Model-1'].sketches['__profile__'].Line(point1=(371 , 491), point2=(371 , 488)) 
mdb.models['Model-1'].sketches['__profile__'].Line(point1=(371 , 488), point2=(369 , 485)) 
mdb.models['Model-1'].sketches['__profile__'].Line(point1=(388 , 374), point2=(398 , 362)) 
mdb.models['Model-1'].sketches['__profile__'].Line(point1=(398 , 362), point2=(374 , 326)) 
mdb.models['Model-1'].sketches['__profile__'].Line(point1=(374 , 326), point2=(369 , 317)) 
mdb.models['Model-1'].sketches['__profile__'].Line(point1=(369 , 317), point2=(368 , 311)) 
mdb.models['Model-1'].sketches['__profile__'].Line(point1=(368 , 311), point2=(366 , 309)) 
mdb.models['Model-1'].sketches['__profile__'].Line(point1=(366 , 309), point2=(362 , 310)) 
mdb.models['Model-1'].sketches['__profile__'].Line(point1=(362 , 310), point2=(351 , 316)) 
mdb.models['Model-1'].sketches['__profile__'].Line(point1=(351 , 316), point2=(349 , 319)) 
mdb.models['Model-1'].sketches['__profile__'].Line(point1=(349 , 319), point2=(349 , 324)) 
mdb.models['Model-1'].sketches['__profile__'].Line(point1=(349 , 324), point2=(347 , 330)) 
mdb.models['Model-1'].sketches['__profile__'].Line(point1=(347 , 330), point2=(347 , 341)) 
mdb.models['Model-1'].sketches['__profile__'].Line(point1=(347 , 341), point2=(350 , 357)) 
mdb.models['Model-1'].sketches['__profile__'].Line(point1=(350 , 357), point2=(356 , 369)) 
mdb.models['Model-1'].sketches['__profile__'].Line(point1=(356 , 369), point2=(366 , 379)) 
mdb.models['Model-1'].sketches['__profile__'].Line(point1=(366 , 379), point2=(375 , 384)) 
mdb.models['Model-1'].sketches['__profile__'].Line(point1=(375 , 384), point2=(380 , 383)) 
mdb.models['Model-1'].sketches['__profile__'].Line(point1=(380 , 383), point2=(388 , 374)) 
mdb.models['Model-1'].sketches['__profile__'].Line(point1=(417 , 423), point2=(398 , 409)) 
mdb.models['Model-1'].sketches['__profile__'].Line(point1=(398 , 409), point2=(378 , 398)) 
mdb.models['Model-1'].sketches['__profile__'].Line(point1=(378 , 398), point2=(374 , 398)) 
mdb.models['Model-1'].sketches['__profile__'].Line(point1=(374 , 398), point2=(367 , 403)) 
mdb.models['Model-1'].sketches['__profile__'].Line(point1=(367 , 403), point2=(349 , 421)) 
mdb.models['Model-1'].sketches['__profile__'].Line(point1=(349 , 421), point2=(349 , 423)) 
mdb.models['Model-1'].sketches['__profile__'].Line(point1=(349 , 423), point2=(366 , 439)) 
mdb.models['Model-1'].sketches['__profile__'].Line(point1=(366 , 439), point2=(381 , 450)) 
mdb.models['Model-1'].sketches['__profile__'].Line(point1=(381 , 450), point2=(385 , 450)) 
mdb.models['Model-1'].sketches['__profile__'].Line(point1=(385 , 450), point2=(395 , 444)) 
mdb.models['Model-1'].sketches['__profile__'].Line(point1=(395 , 444), point2=(408 , 434)) 
mdb.models['Model-1'].sketches['__profile__'].Line(point1=(408 , 434), point2=(417 , 425)) 
mdb.models['Model-1'].sketches['__profile__'].Line(point1=(417 , 425), point2=(417 , 423)) 
mdb.models['Model-1'].sketches['__profile__'].Line(point1=(406 , 463), point2=(395 , 452)) 
mdb.models['Model-1'].sketches['__profile__'].Line(point1=(395 , 452), point2=(390 , 452)) 
mdb.models['Model-1'].sketches['__profile__'].Line(point1=(390 , 452), point2=(366 , 470)) 
mdb.models['Model-1'].sketches['__profile__'].Line(point1=(366 , 470), point2=(365 , 475)) 
mdb.models['Model-1'].sketches['__profile__'].Line(point1=(365 , 475), point2=(367 , 478)) 
mdb.models['Model-1'].sketches['__profile__'].Line(point1=(367 , 478), point2=(377 , 486)) 
mdb.models['Model-1'].sketches['__profile__'].Line(point1=(377 , 486), point2=(384 , 485)) 
mdb.models['Model-1'].sketches['__profile__'].Line(point1=(384 , 485), point2=(407 , 473)) 
mdb.models['Model-1'].sketches['__profile__'].Line(point1=(407 , 473), point2=(408 , 466)) 
mdb.models['Model-1'].sketches['__profile__'].Line(point1=(408 , 466), point2=(406 , 463)) 
mdb.models['Model-1'].sketches['__profile__'].Line(point1=(414 , 343), point2=(426 , 329)) 
mdb.models['Model-1'].sketches['__profile__'].Line(point1=(426 , 329), point2=(434 , 315)) 
mdb.models['Model-1'].sketches['__profile__'].Line(point1=(434 , 315), point2=(426 , 302)) 
mdb.models['Model-1'].sketches['__profile__'].Line(point1=(426 , 302), point2=(411 , 286)) 
mdb.models['Model-1'].sketches['__profile__'].Line(point1=(411 , 286), point2=(391 , 295)) 
mdb.models['Model-1'].sketches['__profile__'].Line(point1=(391 , 295), point2=(379 , 302)) 
mdb.models['Model-1'].sketches['__profile__'].Line(point1=(379 , 302), point2=(375 , 306)) 
mdb.models['Model-1'].sketches['__profile__'].Line(point1=(375 , 306), point2=(374 , 308)) 
mdb.models['Model-1'].sketches['__profile__'].Line(point1=(374 , 308), point2=(375 , 316)) 
mdb.models['Model-1'].sketches['__profile__'].Line(point1=(375 , 316), point2=(391 , 343)) 
mdb.models['Model-1'].sketches['__profile__'].Line(point1=(391 , 343), point2=(402 , 355)) 
mdb.models['Model-1'].sketches['__profile__'].Line(point1=(402 , 355), point2=(414 , 343)) 
mdb.models['Model-1'].sketches['__profile__'].Line(point1=(426 , 607), point2=(422 , 605)) 
mdb.models['Model-1'].sketches['__profile__'].Line(point1=(422 , 605), point2=(404 , 602)) 
mdb.models['Model-1'].sketches['__profile__'].Line(point1=(404 , 602), point2=(389 , 602)) 
mdb.models['Model-1'].sketches['__profile__'].Line(point1=(389 , 602), point2=(386 , 605)) 
mdb.models['Model-1'].sketches['__profile__'].Line(point1=(386 , 605), point2=(384 , 610)) 
mdb.models['Model-1'].sketches['__profile__'].Line(point1=(384 , 610), point2=(382 , 619)) 
mdb.models['Model-1'].sketches['__profile__'].Line(point1=(382 , 619), point2=(383 , 626)) 
mdb.models['Model-1'].sketches['__profile__'].Line(point1=(383 , 626), point2=(386 , 629)) 
mdb.models['Model-1'].sketches['__profile__'].Line(point1=(386 , 629), point2=(394 , 631)) 
mdb.models['Model-1'].sketches['__profile__'].Line(point1=(394 , 631), point2=(417 , 631)) 
mdb.models['Model-1'].sketches['__profile__'].Line(point1=(417 , 631), point2=(421 , 630)) 
mdb.models['Model-1'].sketches['__profile__'].Line(point1=(421 , 630), point2=(425 , 627)) 
mdb.models['Model-1'].sketches['__profile__'].Line(point1=(425 , 627), point2=(427 , 622)) 
mdb.models['Model-1'].sketches['__profile__'].Line(point1=(427 , 622), point2=(427 , 609)) 
mdb.models['Model-1'].sketches['__profile__'].Line(point1=(427 , 609), point2=(426 , 607)) 
mdb.models['Model-1'].sketches['__profile__'].Line(point1=(476 , 347), point2=(459 , 338)) 
mdb.models['Model-1'].sketches['__profile__'].Line(point1=(459 , 338), point2=(436 , 329)) 
mdb.models['Model-1'].sketches['__profile__'].Line(point1=(436 , 329), point2=(431 , 329)) 
mdb.models['Model-1'].sketches['__profile__'].Line(point1=(431 , 329), point2=(416 , 349)) 
mdb.models['Model-1'].sketches['__profile__'].Line(point1=(416 , 349), point2=(383 , 387)) 
mdb.models['Model-1'].sketches['__profile__'].Line(point1=(383 , 387), point2=(382 , 392)) 
mdb.models['Model-1'].sketches['__profile__'].Line(point1=(382 , 392), point2=(385 , 395)) 
mdb.models['Model-1'].sketches['__profile__'].Line(point1=(385 , 395), point2=(418 , 419)) 
mdb.models['Model-1'].sketches['__profile__'].Line(point1=(418 , 419), point2=(423 , 420)) 
mdb.models['Model-1'].sketches['__profile__'].Line(point1=(423 , 420), point2=(438 , 406)) 
mdb.models['Model-1'].sketches['__profile__'].Line(point1=(438 , 406), point2=(457 , 382)) 
mdb.models['Model-1'].sketches['__profile__'].Line(point1=(457 , 382), point2=(473 , 358)) 
mdb.models['Model-1'].sketches['__profile__'].Line(point1=(473 , 358), point2=(476 , 352)) 
mdb.models['Model-1'].sketches['__profile__'].Line(point1=(476 , 352), point2=(476 , 347)) 
mdb.models['Model-1'].sketches['__profile__'].Line(point1=(433 , 640), point2=(430 , 638)) 
mdb.models['Model-1'].sketches['__profile__'].Line(point1=(430 , 638), point2=(404 , 638)) 
mdb.models['Model-1'].sketches['__profile__'].Line(point1=(404 , 638), point2=(396 , 641)) 
mdb.models['Model-1'].sketches['__profile__'].Line(point1=(396 , 641), point2=(389 , 671)) 
mdb.models['Model-1'].sketches['__profile__'].Line(point1=(389 , 671), point2=(388 , 686)) 
mdb.models['Model-1'].sketches['__profile__'].Line(point1=(388 , 686), point2=(389 , 689)) 
mdb.models['Model-1'].sketches['__profile__'].Line(point1=(389 , 689), point2=(391 , 690)) 
mdb.models['Model-1'].sketches['__profile__'].Line(point1=(391 , 690), point2=(414 , 690)) 
mdb.models['Model-1'].sketches['__profile__'].Line(point1=(414 , 690), point2=(423 , 687)) 
mdb.models['Model-1'].sketches['__profile__'].Line(point1=(423 , 687), point2=(426 , 682)) 
mdb.models['Model-1'].sketches['__profile__'].Line(point1=(426 , 682), point2=(432 , 662)) 
mdb.models['Model-1'].sketches['__profile__'].Line(point1=(432 , 662), point2=(434 , 651)) 
mdb.models['Model-1'].sketches['__profile__'].Line(point1=(434 , 651), point2=(433 , 640)) 
mdb.models['Model-1'].sketches['__profile__'].Line(point1=(489 , 448), point2=(479 , 439)) 
mdb.models['Model-1'].sketches['__profile__'].Line(point1=(479 , 439), point2=(475 , 437)) 
mdb.models['Model-1'].sketches['__profile__'].Line(point1=(475 , 437), point2=(470 , 437)) 
mdb.models['Model-1'].sketches['__profile__'].Line(point1=(470 , 437), point2=(454 , 445)) 
mdb.models['Model-1'].sketches['__profile__'].Line(point1=(454 , 445), point2=(412 , 473)) 
mdb.models['Model-1'].sketches['__profile__'].Line(point1=(412 , 473), point2=(394 , 489)) 
mdb.models['Model-1'].sketches['__profile__'].Line(point1=(394 , 489), point2=(394 , 492)) 
mdb.models['Model-1'].sketches['__profile__'].Line(point1=(394 , 492), point2=(398 , 493)) 
mdb.models['Model-1'].sketches['__profile__'].Line(point1=(398 , 493), point2=(409 , 506)) 
mdb.models['Model-1'].sketches['__profile__'].Line(point1=(409 , 506), point2=(420 , 522)) 
mdb.models['Model-1'].sketches['__profile__'].Line(point1=(420 , 522), point2=(456 , 512)) 
mdb.models['Model-1'].sketches['__profile__'].Line(point1=(456 , 512), point2=(462 , 504)) 
mdb.models['Model-1'].sketches['__profile__'].Line(point1=(462 , 504), point2=(465 , 492)) 
mdb.models['Model-1'].sketches['__profile__'].Line(point1=(465 , 492), point2=(470 , 483)) 
mdb.models['Model-1'].sketches['__profile__'].Line(point1=(470 , 483), point2=(490 , 460)) 
mdb.models['Model-1'].sketches['__profile__'].Line(point1=(490 , 460), point2=(491 , 452)) 
mdb.models['Model-1'].sketches['__profile__'].Line(point1=(491 , 452), point2=(489 , 448)) 
mdb.models['Model-1'].sketches['__profile__'].Line(point1=(474 , 402), point2=(464 , 395)) 
mdb.models['Model-1'].sketches['__profile__'].Line(point1=(464 , 395), point2=(459 , 395)) 
mdb.models['Model-1'].sketches['__profile__'].Line(point1=(459 , 395), point2=(450 , 400)) 
mdb.models['Model-1'].sketches['__profile__'].Line(point1=(450 , 400), point2=(432 , 416)) 
mdb.models['Model-1'].sketches['__profile__'].Line(point1=(432 , 416), point2=(399 , 448)) 
mdb.models['Model-1'].sketches['__profile__'].Line(point1=(399 , 448), point2=(399 , 451)) 
mdb.models['Model-1'].sketches['__profile__'].Line(point1=(399 , 451), point2=(411 , 461)) 
mdb.models['Model-1'].sketches['__profile__'].Line(point1=(411 , 461), point2=(416 , 463)) 
mdb.models['Model-1'].sketches['__profile__'].Line(point1=(416 , 463), point2=(422 , 461)) 
mdb.models['Model-1'].sketches['__profile__'].Line(point1=(422 , 461), point2=(484 , 421)) 
mdb.models['Model-1'].sketches['__profile__'].Line(point1=(484 , 421), point2=(486 , 419)) 
mdb.models['Model-1'].sketches['__profile__'].Line(point1=(486 , 419), point2=(486 , 416)) 
mdb.models['Model-1'].sketches['__profile__'].Line(point1=(486 , 416), point2=(474 , 402)) 
mdb.models['Model-1'].sketches['__profile__'].Line(point1=(498 , 514), point2=(494 , 510)) 
mdb.models['Model-1'].sketches['__profile__'].Line(point1=(494 , 510), point2=(489 , 509)) 
mdb.models['Model-1'].sketches['__profile__'].Line(point1=(489 , 509), point2=(480 , 510)) 
mdb.models['Model-1'].sketches['__profile__'].Line(point1=(480 , 510), point2=(446 , 519)) 
mdb.models['Model-1'].sketches['__profile__'].Line(point1=(446 , 519), point2=(412 , 530)) 
mdb.models['Model-1'].sketches['__profile__'].Line(point1=(412 , 530), point2=(411 , 533)) 
mdb.models['Model-1'].sketches['__profile__'].Line(point1=(411 , 533), point2=(420 , 554)) 
mdb.models['Model-1'].sketches['__profile__'].Line(point1=(420 , 554), point2=(424 , 559)) 
mdb.models['Model-1'].sketches['__profile__'].Line(point1=(424 , 559), point2=(432 , 560)) 
mdb.models['Model-1'].sketches['__profile__'].Line(point1=(432 , 560), point2=(499 , 545)) 
mdb.models['Model-1'].sketches['__profile__'].Line(point1=(499 , 545), point2=(500 , 544)) 
mdb.models['Model-1'].sketches['__profile__'].Line(point1=(500 , 544), point2=(500 , 526)) 
mdb.models['Model-1'].sketches['__profile__'].Line(point1=(500 , 526), point2=(498 , 514)) 
mdb.models['Model-1'].sketches['__profile__'].Line(point1=(456 , 261), point2=(450 , 260)) 
mdb.models['Model-1'].sketches['__profile__'].Line(point1=(450 , 260), point2=(444 , 263)) 
mdb.models['Model-1'].sketches['__profile__'].Line(point1=(444 , 263), point2=(428 , 273)) 
mdb.models['Model-1'].sketches['__profile__'].Line(point1=(428 , 273), point2=(418 , 281)) 
mdb.models['Model-1'].sketches['__profile__'].Line(point1=(418 , 281), point2=(418 , 285)) 
mdb.models['Model-1'].sketches['__profile__'].Line(point1=(418 , 285), point2=(430 , 300)) 
mdb.models['Model-1'].sketches['__profile__'].Line(point1=(430 , 300), point2=(437 , 309)) 
mdb.models['Model-1'].sketches['__profile__'].Line(point1=(437 , 309), point2=(439 , 309)) 
mdb.models['Model-1'].sketches['__profile__'].Line(point1=(439 , 309), point2=(453 , 279)) 
mdb.models['Model-1'].sketches['__profile__'].Line(point1=(453 , 279), point2=(456 , 268)) 
mdb.models['Model-1'].sketches['__profile__'].Line(point1=(456 , 268), point2=(456 , 261)) 
mdb.models['Model-1'].sketches['__profile__'].Line(point1=(608 , 526), point2=(605 , 523)) 
mdb.models['Model-1'].sketches['__profile__'].Line(point1=(605 , 523), point2=(601 , 523)) 
mdb.models['Model-1'].sketches['__profile__'].Line(point1=(601 , 523), point2=(523 , 543)) 
mdb.models['Model-1'].sketches['__profile__'].Line(point1=(523 , 543), point2=(430 , 569)) 
mdb.models['Model-1'].sketches['__profile__'].Line(point1=(430 , 569), point2=(430 , 571)) 
mdb.models['Model-1'].sketches['__profile__'].Line(point1=(430 , 571), point2=(444 , 571)) 
mdb.models['Model-1'].sketches['__profile__'].Line(point1=(444 , 571), point2=(445 , 570)) 
mdb.models['Model-1'].sketches['__profile__'].Line(point1=(445 , 570), point2=(522 , 565)) 
mdb.models['Model-1'].sketches['__profile__'].Line(point1=(522 , 565), point2=(536 , 563)) 
mdb.models['Model-1'].sketches['__profile__'].Line(point1=(536 , 563), point2=(549 , 563)) 
mdb.models['Model-1'].sketches['__profile__'].Line(point1=(549 , 563), point2=(550 , 562)) 
mdb.models['Model-1'].sketches['__profile__'].Line(point1=(550 , 562), point2=(563 , 562)) 
mdb.models['Model-1'].sketches['__profile__'].Line(point1=(563 , 562), point2=(564 , 561)) 
mdb.models['Model-1'].sketches['__profile__'].Line(point1=(564 , 561), point2=(577 , 561)) 
mdb.models['Model-1'].sketches['__profile__'].Line(point1=(577 , 561), point2=(578 , 560)) 
mdb.models['Model-1'].sketches['__profile__'].Line(point1=(578 , 560), point2=(607 , 559)) 
mdb.models['Model-1'].sketches['__profile__'].Line(point1=(607 , 559), point2=(610 , 558)) 
mdb.models['Model-1'].sketches['__profile__'].Line(point1=(610 , 558), point2=(614 , 552)) 
mdb.models['Model-1'].sketches['__profile__'].Line(point1=(614 , 552), point2=(613 , 540)) 
mdb.models['Model-1'].sketches['__profile__'].Line(point1=(613 , 540), point2=(608 , 526)) 
mdb.models['Model-1'].sketches['__profile__'].Line(point1=(474 , 641), point2=(466 , 638)) 
mdb.models['Model-1'].sketches['__profile__'].Line(point1=(466 , 638), point2=(447 , 638)) 
mdb.models['Model-1'].sketches['__profile__'].Line(point1=(447 , 638), point2=(444 , 640)) 
mdb.models['Model-1'].sketches['__profile__'].Line(point1=(444 , 640), point2=(442 , 644)) 
mdb.models['Model-1'].sketches['__profile__'].Line(point1=(442 , 644), point2=(439 , 660)) 
mdb.models['Model-1'].sketches['__profile__'].Line(point1=(439 , 660), point2=(432 , 685)) 
mdb.models['Model-1'].sketches['__profile__'].Line(point1=(432 , 685), point2=(432 , 690)) 
mdb.models['Model-1'].sketches['__profile__'].Line(point1=(432 , 690), point2=(434 , 690)) 
mdb.models['Model-1'].sketches['__profile__'].Line(point1=(434 , 690), point2=(469 , 690)) 
mdb.models['Model-1'].sketches['__profile__'].Line(point1=(469 , 690), point2=(470 , 689)) 
mdb.models['Model-1'].sketches['__profile__'].Line(point1=(470 , 689), point2=(475 , 671)) 
mdb.models['Model-1'].sketches['__profile__'].Line(point1=(475 , 671), point2=(476 , 657)) 
mdb.models['Model-1'].sketches['__profile__'].Line(point1=(476 , 657), point2=(477 , 656)) 
mdb.models['Model-1'].sketches['__profile__'].Line(point1=(477 , 656), point2=(476 , 646)) 
mdb.models['Model-1'].sketches['__profile__'].Line(point1=(476 , 646), point2=(474 , 641)) 
mdb.models['Model-1'].sketches['__profile__'].Line(point1=(477 , 605), point2=(434 , 605)) 
mdb.models['Model-1'].sketches['__profile__'].Line(point1=(434 , 605), point2=(434 , 629)) 
mdb.models['Model-1'].sketches['__profile__'].Line(point1=(434 , 629), point2=(434 , 631)) 
mdb.models['Model-1'].sketches['__profile__'].Line(point1=(434 , 631), point2=(475 , 630)) 
mdb.models['Model-1'].sketches['__profile__'].Line(point1=(475 , 630), point2=(477 , 605)) 
mdb.models['Model-1'].sketches['__profile__'].Line(point1=(485 , 247), point2=(482 , 244)) 
mdb.models['Model-1'].sketches['__profile__'].Line(point1=(482 , 244), point2=(477 , 244)) 
mdb.models['Model-1'].sketches['__profile__'].Line(point1=(477 , 244), point2=(470 , 249)) 
mdb.models['Model-1'].sketches['__profile__'].Line(point1=(470 , 249), point2=(463 , 258)) 
mdb.models['Model-1'].sketches['__profile__'].Line(point1=(463 , 258), point2=(459 , 267)) 
mdb.models['Model-1'].sketches['__profile__'].Line(point1=(459 , 267), point2=(457 , 278)) 
mdb.models['Model-1'].sketches['__profile__'].Line(point1=(457 , 278), point2=(452 , 292)) 
mdb.models['Model-1'].sketches['__profile__'].Line(point1=(452 , 292), point2=(438 , 321)) 
mdb.models['Model-1'].sketches['__profile__'].Line(point1=(438 , 321), point2=(439 , 325)) 
mdb.models['Model-1'].sketches['__profile__'].Line(point1=(439 , 325), point2=(459 , 334)) 
mdb.models['Model-1'].sketches['__profile__'].Line(point1=(459 , 334), point2=(472 , 340)) 
mdb.models['Model-1'].sketches['__profile__'].Line(point1=(472 , 340), point2=(479 , 340)) 
mdb.models['Model-1'].sketches['__profile__'].Line(point1=(479 , 340), point2=(485 , 333)) 
mdb.models['Model-1'].sketches['__profile__'].Line(point1=(485 , 333), point2=(489 , 322)) 
mdb.models['Model-1'].sketches['__profile__'].Line(point1=(489 , 322), point2=(493 , 298)) 
mdb.models['Model-1'].sketches['__profile__'].Line(point1=(493 , 298), point2=(493 , 276)) 
mdb.models['Model-1'].sketches['__profile__'].Line(point1=(493 , 276), point2=(490 , 259)) 
mdb.models['Model-1'].sketches['__profile__'].Line(point1=(490 , 259), point2=(485 , 247)) 
mdb.models['Model-1'].sketches['__profile__'].Line(point1=(536 , 327), point2=(535 , 326)) 
mdb.models['Model-1'].sketches['__profile__'].Line(point1=(535 , 326), point2=(527 , 326)) 
mdb.models['Model-1'].sketches['__profile__'].Line(point1=(527 , 326), point2=(526 , 327)) 
mdb.models['Model-1'].sketches['__profile__'].Line(point1=(526 , 327), point2=(501 , 328)) 
mdb.models['Model-1'].sketches['__profile__'].Line(point1=(501 , 328), point2=(490 , 331)) 
mdb.models['Model-1'].sketches['__profile__'].Line(point1=(490 , 331), point2=(480 , 353)) 
mdb.models['Model-1'].sketches['__profile__'].Line(point1=(480 , 353), point2=(473 , 364)) 
mdb.models['Model-1'].sketches['__profile__'].Line(point1=(473 , 364), point2=(464 , 383)) 
mdb.models['Model-1'].sketches['__profile__'].Line(point1=(464 , 383), point2=(465 , 389)) 
mdb.models['Model-1'].sketches['__profile__'].Line(point1=(465 , 389), point2=(475 , 399)) 
mdb.models['Model-1'].sketches['__profile__'].Line(point1=(475 , 399), point2=(483 , 406)) 
mdb.models['Model-1'].sketches['__profile__'].Line(point1=(483 , 406), point2=(489 , 409)) 
mdb.models['Model-1'].sketches['__profile__'].Line(point1=(489 , 409), point2=(493 , 410)) 
mdb.models['Model-1'].sketches['__profile__'].Line(point1=(493 , 410), point2=(500 , 409)) 
mdb.models['Model-1'].sketches['__profile__'].Line(point1=(500 , 409), point2=(515 , 399)) 
mdb.models['Model-1'].sketches['__profile__'].Line(point1=(515 , 399), point2=(546 , 372)) 
mdb.models['Model-1'].sketches['__profile__'].Line(point1=(546 , 372), point2=(548 , 367)) 
mdb.models['Model-1'].sketches['__profile__'].Line(point1=(548 , 367), point2=(548 , 356)) 
mdb.models['Model-1'].sketches['__profile__'].Line(point1=(548 , 356), point2=(542 , 338)) 
mdb.models['Model-1'].sketches['__profile__'].Line(point1=(542 , 338), point2=(536 , 327)) 
mdb.models['Model-1'].sketches['__profile__'].Line(point1=(619 , 438), point2=(617 , 436)) 
mdb.models['Model-1'].sketches['__profile__'].Line(point1=(617 , 436), point2=(599 , 436)) 
mdb.models['Model-1'].sketches['__profile__'].Line(point1=(599 , 436), point2=(597 , 434)) 
mdb.models['Model-1'].sketches['__profile__'].Line(point1=(597 , 434), point2=(597 , 430)) 
mdb.models['Model-1'].sketches['__profile__'].Line(point1=(597 , 430), point2=(590 , 423)) 
mdb.models['Model-1'].sketches['__profile__'].Line(point1=(590 , 423), point2=(580 , 418)) 
mdb.models['Model-1'].sketches['__profile__'].Line(point1=(580 , 418), point2=(573 , 418)) 
mdb.models['Model-1'].sketches['__profile__'].Line(point1=(573 , 418), point2=(553 , 428)) 
mdb.models['Model-1'].sketches['__profile__'].Line(point1=(553 , 428), point2=(524 , 445)) 
mdb.models['Model-1'].sketches['__profile__'].Line(point1=(524 , 445), point2=(488 , 470)) 
mdb.models['Model-1'].sketches['__profile__'].Line(point1=(488 , 470), point2=(476 , 482)) 
mdb.models['Model-1'].sketches['__profile__'].Line(point1=(476 , 482), point2=(469 , 494)) 
mdb.models['Model-1'].sketches['__profile__'].Line(point1=(469 , 494), point2=(468 , 505)) 
mdb.models['Model-1'].sketches['__profile__'].Line(point1=(468 , 505), point2=(475 , 506)) 
mdb.models['Model-1'].sketches['__profile__'].Line(point1=(475 , 506), point2=(490 , 504)) 
mdb.models['Model-1'].sketches['__profile__'].Line(point1=(490 , 504), point2=(620 , 471)) 
mdb.models['Model-1'].sketches['__profile__'].Line(point1=(620 , 471), point2=(623 , 468)) 
mdb.models['Model-1'].sketches['__profile__'].Line(point1=(623 , 468), point2=(623 , 454)) 
mdb.models['Model-1'].sketches['__profile__'].Line(point1=(623 , 454), point2=(619 , 438)) 
mdb.models['Model-1'].sketches['__profile__'].Line(point1=(542 , 646), point2=(537 , 644)) 
mdb.models['Model-1'].sketches['__profile__'].Line(point1=(537 , 644), point2=(529 , 644)) 
mdb.models['Model-1'].sketches['__profile__'].Line(point1=(529 , 644), point2=(528 , 643)) 
mdb.models['Model-1'].sketches['__profile__'].Line(point1=(528 , 643), point2=(498 , 643)) 
mdb.models['Model-1'].sketches['__profile__'].Line(point1=(498 , 643), point2=(488 , 645)) 
mdb.models['Model-1'].sketches['__profile__'].Line(point1=(488 , 645), point2=(481 , 684)) 
mdb.models['Model-1'].sketches['__profile__'].Line(point1=(481 , 684), point2=(480 , 688)) 
mdb.models['Model-1'].sketches['__profile__'].Line(point1=(480 , 688), point2=(482 , 690)) 
mdb.models['Model-1'].sketches['__profile__'].Line(point1=(482 , 690), point2=(527 , 689)) 
mdb.models['Model-1'].sketches['__profile__'].Line(point1=(527 , 689), point2=(538 , 662)) 
mdb.models['Model-1'].sketches['__profile__'].Line(point1=(538 , 662), point2=(542 , 646)) 
mdb.models['Model-1'].sketches['__profile__'].Line(point1=(551 , 378), point2=(548 , 378)) 
mdb.models['Model-1'].sketches['__profile__'].Line(point1=(548 , 378), point2=(541 , 382)) 
mdb.models['Model-1'].sketches['__profile__'].Line(point1=(541 , 382), point2=(506 , 410)) 
mdb.models['Model-1'].sketches['__profile__'].Line(point1=(506 , 410), point2=(490 , 421)) 
mdb.models['Model-1'].sketches['__profile__'].Line(point1=(490 , 421), point2=(480 , 430)) 
mdb.models['Model-1'].sketches['__profile__'].Line(point1=(480 , 430), point2=(480 , 432)) 
mdb.models['Model-1'].sketches['__profile__'].Line(point1=(480 , 432), point2=(485 , 439)) 
mdb.models['Model-1'].sketches['__profile__'].Line(point1=(485 , 439), point2=(498 , 454)) 
mdb.models['Model-1'].sketches['__profile__'].Line(point1=(498 , 454), point2=(503 , 452)) 
mdb.models['Model-1'].sketches['__profile__'].Line(point1=(503 , 452), point2=(543 , 430)) 
mdb.models['Model-1'].sketches['__profile__'].Line(point1=(543 , 430), point2=(567 , 415)) 
mdb.models['Model-1'].sketches['__profile__'].Line(point1=(567 , 415), point2=(566 , 407)) 
mdb.models['Model-1'].sketches['__profile__'].Line(point1=(566 , 407), point2=(562 , 397)) 
mdb.models['Model-1'].sketches['__profile__'].Line(point1=(562 , 397), point2=(551 , 378)) 
mdb.models['Model-1'].sketches['__profile__'].Line(point1=(530 , 633), point2=(533 , 626)) 
mdb.models['Model-1'].sketches['__profile__'].Line(point1=(533 , 626), point2=(536 , 610)) 
mdb.models['Model-1'].sketches['__profile__'].Line(point1=(536 , 610), point2=(535 , 608)) 
mdb.models['Model-1'].sketches['__profile__'].Line(point1=(535 , 608), point2=(502 , 608)) 
mdb.models['Model-1'].sketches['__profile__'].Line(point1=(502 , 608), point2=(487 , 605)) 
mdb.models['Model-1'].sketches['__profile__'].Line(point1=(487 , 605), point2=(483 , 609)) 
mdb.models['Model-1'].sketches['__profile__'].Line(point1=(483 , 609), point2=(484 , 627)) 
mdb.models['Model-1'].sketches['__profile__'].Line(point1=(484 , 627), point2=(486 , 633)) 
mdb.models['Model-1'].sketches['__profile__'].Line(point1=(486 , 633), point2=(507 , 635)) 
mdb.models['Model-1'].sketches['__profile__'].Line(point1=(507 , 635), point2=(508 , 636)) 
mdb.models['Model-1'].sketches['__profile__'].Line(point1=(508 , 636), point2=(528 , 636)) 
mdb.models['Model-1'].sketches['__profile__'].Line(point1=(528 , 636), point2=(530 , 633)) 
mdb.models['Model-1'].sketches['__profile__'].Line(point1=(642 , 561), point2=(638 , 559)) 
mdb.models['Model-1'].sketches['__profile__'].Line(point1=(638 , 559), point2=(633 , 559)) 
mdb.models['Model-1'].sketches['__profile__'].Line(point1=(633 , 559), point2=(625 , 561)) 
mdb.models['Model-1'].sketches['__profile__'].Line(point1=(625 , 561), point2=(605 , 562)) 
mdb.models['Model-1'].sketches['__profile__'].Line(point1=(605 , 562), point2=(604 , 563)) 
mdb.models['Model-1'].sketches['__profile__'].Line(point1=(604 , 563), point2=(483 , 572)) 
mdb.models['Model-1'].sketches['__profile__'].Line(point1=(483 , 572), point2=(483 , 597)) 
mdb.models['Model-1'].sketches['__profile__'].Line(point1=(483 , 597), point2=(495 , 597)) 
mdb.models['Model-1'].sketches['__profile__'].Line(point1=(495 , 597), point2=(497 , 598)) 
mdb.models['Model-1'].sketches['__profile__'].Line(point1=(497 , 598), point2=(603 , 601)) 
mdb.models['Model-1'].sketches['__profile__'].Line(point1=(603 , 601), point2=(604 , 602)) 
mdb.models['Model-1'].sketches['__profile__'].Line(point1=(604 , 602), point2=(635 , 603)) 
mdb.models['Model-1'].sketches['__profile__'].Line(point1=(635 , 603), point2=(652 , 606)) 
mdb.models['Model-1'].sketches['__profile__'].Line(point1=(652 , 606), point2=(648 , 577)) 
mdb.models['Model-1'].sketches['__profile__'].Line(point1=(648 , 577), point2=(642 , 561)) 
mdb.models['Model-1'].sketches['__profile__'].Line(point1=(570 , 185), point2=(563 , 186)) 
mdb.models['Model-1'].sketches['__profile__'].Line(point1=(563 , 186), point2=(536 , 203)) 
mdb.models['Model-1'].sketches['__profile__'].Line(point1=(536 , 203), point2=(504 , 225)) 
mdb.models['Model-1'].sketches['__profile__'].Line(point1=(504 , 225), point2=(489 , 239)) 
mdb.models['Model-1'].sketches['__profile__'].Line(point1=(489 , 239), point2=(488 , 243)) 
mdb.models['Model-1'].sketches['__profile__'].Line(point1=(488 , 243), point2=(491 , 249)) 
mdb.models['Model-1'].sketches['__profile__'].Line(point1=(491 , 249), point2=(496 , 267)) 
mdb.models['Model-1'].sketches['__profile__'].Line(point1=(496 , 267), point2=(499 , 288)) 
mdb.models['Model-1'].sketches['__profile__'].Line(point1=(499 , 288), point2=(499 , 298)) 
mdb.models['Model-1'].sketches['__profile__'].Line(point1=(499 , 298), point2=(497 , 309)) 
mdb.models['Model-1'].sketches['__profile__'].Line(point1=(497 , 309), point2=(495 , 313)) 
mdb.models['Model-1'].sketches['__profile__'].Line(point1=(495 , 313), point2=(495 , 322)) 
mdb.models['Model-1'].sketches['__profile__'].Line(point1=(495 , 322), point2=(500 , 323)) 
mdb.models['Model-1'].sketches['__profile__'].Line(point1=(500 , 323), point2=(525 , 322)) 
mdb.models['Model-1'].sketches['__profile__'].Line(point1=(525 , 322), point2=(533 , 320)) 
mdb.models['Model-1'].sketches['__profile__'].Line(point1=(533 , 320), point2=(539 , 316)) 
mdb.models['Model-1'].sketches['__profile__'].Line(point1=(539 , 316), point2=(547 , 292)) 
mdb.models['Model-1'].sketches['__profile__'].Line(point1=(547 , 292), point2=(561 , 237)) 
mdb.models['Model-1'].sketches['__profile__'].Line(point1=(561 , 237), point2=(568 , 204)) 
mdb.models['Model-1'].sketches['__profile__'].Line(point1=(568 , 204), point2=(570 , 185)) 
mdb.models['Model-1'].sketches['__profile__'].Line(point1=(614 , 478), point2=(608 , 478)) 
mdb.models['Model-1'].sketches['__profile__'].Line(point1=(608 , 478), point2=(538 , 495)) 
mdb.models['Model-1'].sketches['__profile__'].Line(point1=(538 , 495), point2=(511 , 503)) 
mdb.models['Model-1'].sketches['__profile__'].Line(point1=(511 , 503), point2=(503 , 507)) 
mdb.models['Model-1'].sketches['__profile__'].Line(point1=(503 , 507), point2=(501 , 509)) 
mdb.models['Model-1'].sketches['__profile__'].Line(point1=(501 , 509), point2=(501 , 512)) 
mdb.models['Model-1'].sketches['__profile__'].Line(point1=(501 , 512), point2=(505 , 523)) 
mdb.models['Model-1'].sketches['__profile__'].Line(point1=(505 , 523), point2=(507 , 535)) 
mdb.models['Model-1'].sketches['__profile__'].Line(point1=(507 , 535), point2=(511 , 540)) 
mdb.models['Model-1'].sketches['__profile__'].Line(point1=(511 , 540), point2=(615 , 515)) 
mdb.models['Model-1'].sketches['__profile__'].Line(point1=(615 , 515), point2=(622 , 512)) 
mdb.models['Model-1'].sketches['__profile__'].Line(point1=(622 , 512), point2=(624 , 510)) 
mdb.models['Model-1'].sketches['__profile__'].Line(point1=(624 , 510), point2=(624 , 502)) 
mdb.models['Model-1'].sketches['__profile__'].Line(point1=(624 , 502), point2=(614 , 478)) 
mdb.models['Model-1'].sketches['__profile__'].Line(point1=(564 , 646), point2=(561 , 644)) 
mdb.models['Model-1'].sketches['__profile__'].Line(point1=(561 , 644), point2=(556 , 645)) 
mdb.models['Model-1'].sketches['__profile__'].Line(point1=(556 , 645), point2=(551 , 651)) 
mdb.models['Model-1'].sketches['__profile__'].Line(point1=(551 , 651), point2=(548 , 658)) 
mdb.models['Model-1'].sketches['__profile__'].Line(point1=(548 , 658), point2=(540 , 684)) 
mdb.models['Model-1'].sketches['__profile__'].Line(point1=(540 , 684), point2=(540 , 689)) 
mdb.models['Model-1'].sketches['__profile__'].Line(point1=(540 , 689), point2=(546 , 689)) 
mdb.models['Model-1'].sketches['__profile__'].Line(point1=(546 , 689), point2=(565 , 686)) 
mdb.models['Model-1'].sketches['__profile__'].Line(point1=(565 , 686), point2=(565 , 649)) 
mdb.models['Model-1'].sketches['__profile__'].Line(point1=(565 , 649), point2=(564 , 646)) 
mdb.models['Model-1'].sketches['__profile__'].Line(point1=(636 , 612), point2=(621 , 611)) 
mdb.models['Model-1'].sketches['__profile__'].Line(point1=(621 , 611), point2=(620 , 610)) 
mdb.models['Model-1'].sketches['__profile__'].Line(point1=(620 , 610), point2=(543 , 607)) 
mdb.models['Model-1'].sketches['__profile__'].Line(point1=(543 , 607), point2=(540 , 634)) 
mdb.models['Model-1'].sketches['__profile__'].Line(point1=(540 , 634), point2=(540 , 637)) 
mdb.models['Model-1'].sketches['__profile__'].Line(point1=(540 , 637), point2=(628 , 639)) 
mdb.models['Model-1'].sketches['__profile__'].Line(point1=(628 , 639), point2=(631 , 640)) 
mdb.models['Model-1'].sketches['__profile__'].Line(point1=(631 , 640), point2=(636 , 620)) 
mdb.models['Model-1'].sketches['__profile__'].Line(point1=(636 , 620), point2=(636 , 612)) 
mdb.models['Model-1'].sketches['__profile__'].Line(point1=(638 , 142), point2=(633 , 141)) 
mdb.models['Model-1'].sketches['__profile__'].Line(point1=(633 , 141), point2=(623 , 146)) 
mdb.models['Model-1'].sketches['__profile__'].Line(point1=(623 , 146), point2=(601 , 162)) 
mdb.models['Model-1'].sketches['__profile__'].Line(point1=(601 , 162), point2=(582 , 173)) 
mdb.models['Model-1'].sketches['__profile__'].Line(point1=(582 , 173), point2=(576 , 182)) 
mdb.models['Model-1'].sketches['__profile__'].Line(point1=(576 , 182), point2=(569 , 216)) 
mdb.models['Model-1'].sketches['__profile__'].Line(point1=(569 , 216), point2=(562 , 242)) 
mdb.models['Model-1'].sketches['__profile__'].Line(point1=(562 , 242), point2=(558 , 269)) 
mdb.models['Model-1'].sketches['__profile__'].Line(point1=(558 , 269), point2=(546 , 308)) 
mdb.models['Model-1'].sketches['__profile__'].Line(point1=(546 , 308), point2=(543 , 322)) 
mdb.models['Model-1'].sketches['__profile__'].Line(point1=(543 , 322), point2=(545 , 336)) 
mdb.models['Model-1'].sketches['__profile__'].Line(point1=(545 , 336), point2=(552 , 354)) 
mdb.models['Model-1'].sketches['__profile__'].Line(point1=(552 , 354), point2=(556 , 360)) 
mdb.models['Model-1'].sketches['__profile__'].Line(point1=(556 , 360), point2=(564 , 359)) 
mdb.models['Model-1'].sketches['__profile__'].Line(point1=(564 , 359), point2=(588 , 343)) 
mdb.models['Model-1'].sketches['__profile__'].Line(point1=(588 , 343), point2=(599 , 331)) 
mdb.models['Model-1'].sketches['__profile__'].Line(point1=(599 , 331), point2=(601 , 323)) 
mdb.models['Model-1'].sketches['__profile__'].Line(point1=(601 , 323), point2=(601 , 313)) 
mdb.models['Model-1'].sketches['__profile__'].Line(point1=(601 , 313), point2=(608 , 280)) 
mdb.models['Model-1'].sketches['__profile__'].Line(point1=(608 , 280), point2=(621 , 235)) 
mdb.models['Model-1'].sketches['__profile__'].Line(point1=(621 , 235), point2=(634 , 182)) 
mdb.models['Model-1'].sketches['__profile__'].Line(point1=(634 , 182), point2=(639 , 154)) 
mdb.models['Model-1'].sketches['__profile__'].Line(point1=(639 , 154), point2=(638 , 142)) 
mdb.models['Model-1'].sketches['__profile__'].Line(point1=(689 , 336), point2=(678 , 326)) 
mdb.models['Model-1'].sketches['__profile__'].Line(point1=(678 , 326), point2=(658 , 312)) 
mdb.models['Model-1'].sketches['__profile__'].Line(point1=(658 , 312), point2=(649 , 308)) 
mdb.models['Model-1'].sketches['__profile__'].Line(point1=(649 , 308), point2=(641 , 309)) 
mdb.models['Model-1'].sketches['__profile__'].Line(point1=(641 , 309), point2=(627 , 318)) 
mdb.models['Model-1'].sketches['__profile__'].Line(point1=(627 , 318), point2=(569 , 361)) 
mdb.models['Model-1'].sketches['__profile__'].Line(point1=(569 , 361), point2=(559 , 367)) 
mdb.models['Model-1'].sketches['__profile__'].Line(point1=(559 , 367), point2=(557 , 369)) 
mdb.models['Model-1'].sketches['__profile__'].Line(point1=(557 , 369), point2=(557 , 376)) 
mdb.models['Model-1'].sketches['__profile__'].Line(point1=(557 , 376), point2=(560 , 384)) 
mdb.models['Model-1'].sketches['__profile__'].Line(point1=(560 , 384), point2=(571 , 408)) 
mdb.models['Model-1'].sketches['__profile__'].Line(point1=(571 , 408), point2=(572 , 409)) 
mdb.models['Model-1'].sketches['__profile__'].Line(point1=(572 , 409), point2=(579 , 408)) 
mdb.models['Model-1'].sketches['__profile__'].Line(point1=(579 , 408), point2=(616 , 390)) 
mdb.models['Model-1'].sketches['__profile__'].Line(point1=(616 , 390), point2=(663 , 362)) 
mdb.models['Model-1'].sketches['__profile__'].Line(point1=(663 , 362), point2=(685 , 346)) 
mdb.models['Model-1'].sketches['__profile__'].Line(point1=(685 , 346), point2=(690 , 341)) 
mdb.models['Model-1'].sketches['__profile__'].Line(point1=(690 , 341), point2=(689 , 336)) 
mdb.models['Model-1'].sketches['__profile__'].Line(point1=(639 , 651), point2=(636 , 649)) 
mdb.models['Model-1'].sketches['__profile__'].Line(point1=(636 , 649), point2=(622 , 647)) 
mdb.models['Model-1'].sketches['__profile__'].Line(point1=(622 , 647), point2=(575 , 644)) 
mdb.models['Model-1'].sketches['__profile__'].Line(point1=(575 , 644), point2=(575 , 663)) 
mdb.models['Model-1'].sketches['__profile__'].Line(point1=(575 , 663), point2=(572 , 679)) 
mdb.models['Model-1'].sketches['__profile__'].Line(point1=(572 , 679), point2=(571 , 687)) 
mdb.models['Model-1'].sketches['__profile__'].Line(point1=(571 , 687), point2=(627 , 687)) 
mdb.models['Model-1'].sketches['__profile__'].Line(point1=(627 , 687), point2=(636 , 665)) 
mdb.models['Model-1'].sketches['__profile__'].Line(point1=(636 , 665), point2=(639 , 651)) 
mdb.models['Model-1'].sketches['__profile__'].Line(point1=(673 , 393), point2=(653 , 375)) 
mdb.models['Model-1'].sketches['__profile__'].Line(point1=(653 , 375), point2=(649 , 375)) 
mdb.models['Model-1'].sketches['__profile__'].Line(point1=(649 , 375), point2=(602 , 402)) 
mdb.models['Model-1'].sketches['__profile__'].Line(point1=(602 , 402), point2=(591 , 407)) 
mdb.models['Model-1'].sketches['__profile__'].Line(point1=(591 , 407), point2=(587 , 411)) 
mdb.models['Model-1'].sketches['__profile__'].Line(point1=(587 , 411), point2=(587 , 415)) 
mdb.models['Model-1'].sketches['__profile__'].Line(point1=(587 , 415), point2=(589 , 417)) 
mdb.models['Model-1'].sketches['__profile__'].Line(point1=(589 , 417), point2=(592 , 420)) 
mdb.models['Model-1'].sketches['__profile__'].Line(point1=(592 , 420), point2=(604 , 426)) 
mdb.models['Model-1'].sketches['__profile__'].Line(point1=(604 , 426), point2=(611 , 427)) 
mdb.models['Model-1'].sketches['__profile__'].Line(point1=(611 , 427), point2=(621 , 425)) 
mdb.models['Model-1'].sketches['__profile__'].Line(point1=(621 , 425), point2=(647 , 415)) 
mdb.models['Model-1'].sketches['__profile__'].Line(point1=(647 , 415), point2=(676 , 401)) 
mdb.models['Model-1'].sketches['__profile__'].Line(point1=(676 , 401), point2=(677 , 398)) 
mdb.models['Model-1'].sketches['__profile__'].Line(point1=(677 , 398), point2=(673 , 393)) 
mdb.models['Model-1'].sketches['__profile__'].Line(point1=(683 , 107), point2=(680 , 107)) 
mdb.models['Model-1'].sketches['__profile__'].Line(point1=(680 , 107), point2=(657 , 122)) 
mdb.models['Model-1'].sketches['__profile__'].Line(point1=(657 , 122), point2=(646 , 132)) 
mdb.models['Model-1'].sketches['__profile__'].Line(point1=(646 , 132), point2=(644 , 139)) 
mdb.models['Model-1'].sketches['__profile__'].Line(point1=(644 , 139), point2=(643 , 159)) 
mdb.models['Model-1'].sketches['__profile__'].Line(point1=(643 , 159), point2=(637 , 188)) 
mdb.models['Model-1'].sketches['__profile__'].Line(point1=(637 , 188), point2=(617 , 265)) 
mdb.models['Model-1'].sketches['__profile__'].Line(point1=(617 , 265), point2=(615 , 269)) 
mdb.models['Model-1'].sketches['__profile__'].Line(point1=(615 , 269), point2=(606 , 308)) 
mdb.models['Model-1'].sketches['__profile__'].Line(point1=(606 , 308), point2=(605 , 322)) 
mdb.models['Model-1'].sketches['__profile__'].Line(point1=(605 , 322), point2=(606 , 325)) 
mdb.models['Model-1'].sketches['__profile__'].Line(point1=(606 , 325), point2=(608 , 325)) 
mdb.models['Model-1'].sketches['__profile__'].Line(point1=(608 , 325), point2=(615 , 323)) 
mdb.models['Model-1'].sketches['__profile__'].Line(point1=(615 , 323), point2=(629 , 313)) 
mdb.models['Model-1'].sketches['__profile__'].Line(point1=(629 , 313), point2=(683 , 266)) 
mdb.models['Model-1'].sketches['__profile__'].Line(point1=(683 , 266), point2=(678 , 249)) 
mdb.models['Model-1'].sketches['__profile__'].Line(point1=(678 , 249), point2=(675 , 243)) 
mdb.models['Model-1'].sketches['__profile__'].Line(point1=(675 , 243), point2=(668 , 208)) 
mdb.models['Model-1'].sketches['__profile__'].Line(point1=(668 , 208), point2=(668 , 191)) 
mdb.models['Model-1'].sketches['__profile__'].Line(point1=(668 , 191), point2=(669 , 190)) 
mdb.models['Model-1'].sketches['__profile__'].Line(point1=(669 , 190), point2=(670 , 176)) 
mdb.models['Model-1'].sketches['__profile__'].Line(point1=(670 , 176), point2=(682 , 118)) 
mdb.models['Model-1'].sketches['__profile__'].Line(point1=(682 , 118), point2=(683 , 107)) 
mdb.models['Model-1'].sketches['__profile__'].Line(point1=(692 , 545), point2=(694 , 541)) 
mdb.models['Model-1'].sketches['__profile__'].Line(point1=(694 , 541), point2=(693 , 524)) 
mdb.models['Model-1'].sketches['__profile__'].Line(point1=(693 , 524), point2=(690 , 509)) 
mdb.models['Model-1'].sketches['__profile__'].Line(point1=(690 , 509), point2=(687 , 506)) 
mdb.models['Model-1'].sketches['__profile__'].Line(point1=(687 , 506), point2=(665 , 509)) 
mdb.models['Model-1'].sketches['__profile__'].Line(point1=(665 , 509), point2=(621 , 520)) 
mdb.models['Model-1'].sketches['__profile__'].Line(point1=(621 , 520), point2=(616 , 522)) 
mdb.models['Model-1'].sketches['__profile__'].Line(point1=(616 , 522), point2=(617 , 544)) 
mdb.models['Model-1'].sketches['__profile__'].Line(point1=(617 , 544), point2=(619 , 550)) 
mdb.models['Model-1'].sketches['__profile__'].Line(point1=(619 , 550), point2=(623 , 554)) 
mdb.models['Model-1'].sketches['__profile__'].Line(point1=(623 , 554), point2=(641 , 555)) 
mdb.models['Model-1'].sketches['__profile__'].Line(point1=(641 , 555), point2=(642 , 554)) 
mdb.models['Model-1'].sketches['__profile__'].Line(point1=(642 , 554), point2=(676 , 552)) 
mdb.models['Model-1'].sketches['__profile__'].Line(point1=(676 , 552), point2=(686 , 550)) 
mdb.models['Model-1'].sketches['__profile__'].Line(point1=(686 , 550), point2=(690 , 548)) 
mdb.models['Model-1'].sketches['__profile__'].Line(point1=(690 , 548), point2=(692 , 545)) 
mdb.models['Model-1'].sketches['__profile__'].Line(point1=(742 , 444), point2=(739 , 441)) 
mdb.models['Model-1'].sketches['__profile__'].Line(point1=(739 , 441), point2=(733 , 441)) 
mdb.models['Model-1'].sketches['__profile__'].Line(point1=(733 , 441), point2=(719 , 447)) 
mdb.models['Model-1'].sketches['__profile__'].Line(point1=(719 , 447), point2=(689 , 457)) 
mdb.models['Model-1'].sketches['__profile__'].Line(point1=(689 , 457), point2=(636 , 472)) 
mdb.models['Model-1'].sketches['__profile__'].Line(point1=(636 , 472), point2=(624 , 477)) 
mdb.models['Model-1'].sketches['__profile__'].Line(point1=(624 , 477), point2=(622 , 480)) 
mdb.models['Model-1'].sketches['__profile__'].Line(point1=(622 , 480), point2=(623 , 489)) 
mdb.models['Model-1'].sketches['__profile__'].Line(point1=(623 , 489), point2=(628 , 503)) 
mdb.models['Model-1'].sketches['__profile__'].Line(point1=(628 , 503), point2=(632 , 508)) 
mdb.models['Model-1'].sketches['__profile__'].Line(point1=(632 , 508), point2=(651 , 507)) 
mdb.models['Model-1'].sketches['__profile__'].Line(point1=(651 , 507), point2=(744 , 482)) 
mdb.models['Model-1'].sketches['__profile__'].Line(point1=(744 , 482), point2=(747 , 479)) 
mdb.models['Model-1'].sketches['__profile__'].Line(point1=(747 , 479), point2=(747 , 462)) 
mdb.models['Model-1'].sketches['__profile__'].Line(point1=(747 , 462), point2=(745 , 451)) 
mdb.models['Model-1'].sketches['__profile__'].Line(point1=(745 , 451), point2=(742 , 444)) 
mdb.models['Model-1'].sketches['__profile__'].Line(point1=(721 , 391), point2=(718 , 390)) 
mdb.models['Model-1'].sketches['__profile__'].Line(point1=(718 , 390), point2=(710 , 392)) 
mdb.models['Model-1'].sketches['__profile__'].Line(point1=(710 , 392), point2=(686 , 401)) 
mdb.models['Model-1'].sketches['__profile__'].Line(point1=(686 , 401), point2=(641 , 422)) 
mdb.models['Model-1'].sketches['__profile__'].Line(point1=(641 , 422), point2=(625 , 432)) 
mdb.models['Model-1'].sketches['__profile__'].Line(point1=(625 , 432), point2=(624 , 436)) 
mdb.models['Model-1'].sketches['__profile__'].Line(point1=(624 , 436), point2=(629 , 460)) 
mdb.models['Model-1'].sketches['__profile__'].Line(point1=(629 , 460), point2=(634 , 466)) 
mdb.models['Model-1'].sketches['__profile__'].Line(point1=(634 , 466), point2=(639 , 466)) 
mdb.models['Model-1'].sketches['__profile__'].Line(point1=(639 , 466), point2=(673 , 458)) 
mdb.models['Model-1'].sketches['__profile__'].Line(point1=(673 , 458), point2=(727 , 440)) 
mdb.models['Model-1'].sketches['__profile__'].Line(point1=(727 , 440), point2=(725 , 409)) 
mdb.models['Model-1'].sketches['__profile__'].Line(point1=(725 , 409), point2=(723 , 396)) 
mdb.models['Model-1'].sketches['__profile__'].Line(point1=(723 , 396), point2=(721 , 391)) 
mdb.models['Model-1'].sketches['__profile__'].Line(point1=(709 , 653), point2=(704 , 651)) 
mdb.models['Model-1'].sketches['__profile__'].Line(point1=(704 , 651), point2=(675 , 651)) 
mdb.models['Model-1'].sketches['__profile__'].Line(point1=(675 , 651), point2=(662 , 649)) 
mdb.models['Model-1'].sketches['__profile__'].Line(point1=(662 , 649), point2=(651 , 650)) 
mdb.models['Model-1'].sketches['__profile__'].Line(point1=(651 , 650), point2=(645 , 657)) 
mdb.models['Model-1'].sketches['__profile__'].Line(point1=(645 , 657), point2=(641 , 666)) 
mdb.models['Model-1'].sketches['__profile__'].Line(point1=(641 , 666), point2=(638 , 676)) 
mdb.models['Model-1'].sketches['__profile__'].Line(point1=(638 , 676), point2=(638 , 684)) 
mdb.models['Model-1'].sketches['__profile__'].Line(point1=(638 , 684), point2=(640 , 687)) 
mdb.models['Model-1'].sketches['__profile__'].Line(point1=(640 , 687), point2=(652 , 687)) 
mdb.models['Model-1'].sketches['__profile__'].Line(point1=(652 , 687), point2=(663 , 685)) 
mdb.models['Model-1'].sketches['__profile__'].Line(point1=(663 , 685), point2=(700 , 683)) 
mdb.models['Model-1'].sketches['__profile__'].Line(point1=(700 , 683), point2=(704 , 679)) 
mdb.models['Model-1'].sketches['__profile__'].Line(point1=(704 , 679), point2=(709 , 666)) 
mdb.models['Model-1'].sketches['__profile__'].Line(point1=(709 , 666), point2=(710 , 662)) 
mdb.models['Model-1'].sketches['__profile__'].Line(point1=(710 , 662), point2=(709 , 653)) 
mdb.models['Model-1'].sketches['__profile__'].Line(point1=(737 , 611), point2=(645 , 611)) 
mdb.models['Model-1'].sketches['__profile__'].Line(point1=(645 , 611), point2=(639 , 629)) 
mdb.models['Model-1'].sketches['__profile__'].Line(point1=(639 , 629), point2=(638 , 636)) 
mdb.models['Model-1'].sketches['__profile__'].Line(point1=(638 , 636), point2=(639 , 640)) 
mdb.models['Model-1'].sketches['__profile__'].Line(point1=(639 , 640), point2=(657 , 643)) 
mdb.models['Model-1'].sketches['__profile__'].Line(point1=(657 , 643), point2=(727 , 645)) 
mdb.models['Model-1'].sketches['__profile__'].Line(point1=(727 , 645), point2=(735 , 622)) 
mdb.models['Model-1'].sketches['__profile__'].Line(point1=(735 , 622), point2=(737 , 611)) 
mdb.models['Model-1'].sketches['__profile__'].Line(point1=(760 , 600), point2=(759 , 593)) 
mdb.models['Model-1'].sketches['__profile__'].Line(point1=(759 , 593), point2=(753 , 575)) 
mdb.models['Model-1'].sketches['__profile__'].Line(point1=(753 , 575), point2=(748 , 565)) 
mdb.models['Model-1'].sketches['__profile__'].Line(point1=(748 , 565), point2=(743 , 561)) 
mdb.models['Model-1'].sketches['__profile__'].Line(point1=(743 , 561), point2=(727 , 560)) 
mdb.models['Model-1'].sketches['__profile__'].Line(point1=(727 , 560), point2=(726 , 559)) 
mdb.models['Model-1'].sketches['__profile__'].Line(point1=(726 , 559), point2=(670 , 559)) 
mdb.models['Model-1'].sketches['__profile__'].Line(point1=(670 , 559), point2=(669 , 560)) 
mdb.models['Model-1'].sketches['__profile__'].Line(point1=(669 , 560), point2=(651 , 561)) 
mdb.models['Model-1'].sketches['__profile__'].Line(point1=(651 , 561), point2=(651 , 566)) 
mdb.models['Model-1'].sketches['__profile__'].Line(point1=(651 , 566), point2=(661 , 603)) 
mdb.models['Model-1'].sketches['__profile__'].Line(point1=(661 , 603), point2=(741 , 603)) 
mdb.models['Model-1'].sketches['__profile__'].Line(point1=(741 , 603), point2=(742 , 602)) 
mdb.models['Model-1'].sketches['__profile__'].Line(point1=(742 , 602), point2=(760 , 602)) 
mdb.models['Model-1'].sketches['__profile__'].Line(point1=(760 , 602), point2=(760 , 600)) 
mdb.models['Model-1'].sketches['__profile__'].Line(point1=(779 , 203), point2=(777 , 201)) 
mdb.models['Model-1'].sketches['__profile__'].Line(point1=(777 , 201), point2=(772 , 202)) 
mdb.models['Model-1'].sketches['__profile__'].Line(point1=(772 , 202), point2=(745 , 222)) 
mdb.models['Model-1'].sketches['__profile__'].Line(point1=(745 , 222), point2=(695 , 262)) 
mdb.models['Model-1'].sketches['__profile__'].Line(point1=(695 , 262), point2=(652 , 299)) 
mdb.models['Model-1'].sketches['__profile__'].Line(point1=(652 , 299), point2=(652 , 302)) 
mdb.models['Model-1'].sketches['__profile__'].Line(point1=(652 , 302), point2=(664 , 312)) 
mdb.models['Model-1'].sketches['__profile__'].Line(point1=(664 , 312), point2=(684 , 327)) 
mdb.models['Model-1'].sketches['__profile__'].Line(point1=(684 , 327), point2=(695 , 333)) 
mdb.models['Model-1'].sketches['__profile__'].Line(point1=(695 , 333), point2=(698 , 335)) 
mdb.models['Model-1'].sketches['__profile__'].Line(point1=(698 , 335), point2=(703 , 335)) 
mdb.models['Model-1'].sketches['__profile__'].Line(point1=(703 , 335), point2=(717 , 327)) 
mdb.models['Model-1'].sketches['__profile__'].Line(point1=(717 , 327), point2=(783 , 284)) 
mdb.models['Model-1'].sketches['__profile__'].Line(point1=(783 , 284), point2=(803 , 269)) 
mdb.models['Model-1'].sketches['__profile__'].Line(point1=(803 , 269), point2=(812 , 260)) 
mdb.models['Model-1'].sketches['__profile__'].Line(point1=(812 , 260), point2=(812 , 257)) 
mdb.models['Model-1'].sketches['__profile__'].Line(point1=(812 , 257), point2=(803 , 240)) 
mdb.models['Model-1'].sketches['__profile__'].Line(point1=(803 , 240), point2=(779 , 203)) 
mdb.models['Model-1'].sketches['__profile__'].Line(point1=(729 , 342), point2=(720 , 333)) 
mdb.models['Model-1'].sketches['__profile__'].Line(point1=(720 , 333), point2=(716 , 332)) 
mdb.models['Model-1'].sketches['__profile__'].Line(point1=(716 , 332), point2=(687 , 349)) 
mdb.models['Model-1'].sketches['__profile__'].Line(point1=(687 , 349), point2=(659 , 369)) 
mdb.models['Model-1'].sketches['__profile__'].Line(point1=(659 , 369), point2=(659 , 372)) 
mdb.models['Model-1'].sketches['__profile__'].Line(point1=(659 , 372), point2=(679 , 393)) 
mdb.models['Model-1'].sketches['__profile__'].Line(point1=(679 , 393), point2=(682 , 395)) 
mdb.models['Model-1'].sketches['__profile__'].Line(point1=(682 , 395), point2=(690 , 395)) 
mdb.models['Model-1'].sketches['__profile__'].Line(point1=(690 , 395), point2=(706 , 389)) 
mdb.models['Model-1'].sketches['__profile__'].Line(point1=(706 , 389), point2=(729 , 378)) 
mdb.models['Model-1'].sketches['__profile__'].Line(point1=(729 , 378), point2=(741 , 374)) 
mdb.models['Model-1'].sketches['__profile__'].Line(point1=(741 , 374), point2=(745 , 371)) 
mdb.models['Model-1'].sketches['__profile__'].Line(point1=(745 , 371), point2=(746 , 366)) 
mdb.models['Model-1'].sketches['__profile__'].Line(point1=(746 , 366), point2=(744 , 361)) 
mdb.models['Model-1'].sketches['__profile__'].Line(point1=(744 , 361), point2=(729 , 342)) 
mdb.models['Model-1'].sketches['__profile__'].Line(point1=(735 , 79), point2=(726 , 80)) 
mdb.models['Model-1'].sketches['__profile__'].Line(point1=(726 , 80), point2=(700 , 95)) 
mdb.models['Model-1'].sketches['__profile__'].Line(point1=(700 , 95), point2=(694 , 101)) 
mdb.models['Model-1'].sketches['__profile__'].Line(point1=(694 , 101), point2=(686 , 121)) 
mdb.models['Model-1'].sketches['__profile__'].Line(point1=(686 , 121), point2=(676 , 164)) 
mdb.models['Model-1'].sketches['__profile__'].Line(point1=(676 , 164), point2=(675 , 186)) 
mdb.models['Model-1'].sketches['__profile__'].Line(point1=(675 , 186), point2=(674 , 187)) 
mdb.models['Model-1'].sketches['__profile__'].Line(point1=(674 , 187), point2=(676 , 224)) 
mdb.models['Model-1'].sketches['__profile__'].Line(point1=(676 , 224), point2=(678 , 236)) 
mdb.models['Model-1'].sketches['__profile__'].Line(point1=(678 , 236), point2=(683 , 252)) 
mdb.models['Model-1'].sketches['__profile__'].Line(point1=(683 , 252), point2=(687 , 258)) 
mdb.models['Model-1'].sketches['__profile__'].Line(point1=(687 , 258), point2=(692 , 258)) 
mdb.models['Model-1'].sketches['__profile__'].Line(point1=(692 , 258), point2=(702 , 252)) 
mdb.models['Model-1'].sketches['__profile__'].Line(point1=(702 , 252), point2=(708 , 245)) 
mdb.models['Model-1'].sketches['__profile__'].Line(point1=(708 , 245), point2=(708 , 236)) 
mdb.models['Model-1'].sketches['__profile__'].Line(point1=(708 , 236), point2=(704 , 224)) 
mdb.models['Model-1'].sketches['__profile__'].Line(point1=(704 , 224), point2=(704 , 211)) 
mdb.models['Model-1'].sketches['__profile__'].Line(point1=(704 , 211), point2=(725 , 134)) 
mdb.models['Model-1'].sketches['__profile__'].Line(point1=(725 , 134), point2=(733 , 91)) 
mdb.models['Model-1'].sketches['__profile__'].Line(point1=(733 , 91), point2=(735 , 86)) 
mdb.models['Model-1'].sketches['__profile__'].Line(point1=(735 , 86), point2=(735 , 79)) 
mdb.models['Model-1'].sketches['__profile__'].Line(point1=(803 , 524), point2=(805 , 521)) 
mdb.models['Model-1'].sketches['__profile__'].Line(point1=(805 , 521), point2=(806 , 489)) 
mdb.models['Model-1'].sketches['__profile__'].Line(point1=(806 , 489), point2=(805 , 483)) 
mdb.models['Model-1'].sketches['__profile__'].Line(point1=(805 , 483), point2=(801 , 478)) 
mdb.models['Model-1'].sketches['__profile__'].Line(point1=(801 , 478), point2=(783 , 479)) 
mdb.models['Model-1'].sketches['__profile__'].Line(point1=(783 , 479), point2=(708 , 498)) 
mdb.models['Model-1'].sketches['__profile__'].Line(point1=(708 , 498), point2=(696 , 500)) 
mdb.models['Model-1'].sketches['__profile__'].Line(point1=(696 , 500), point2=(693 , 502)) 
mdb.models['Model-1'].sketches['__profile__'].Line(point1=(693 , 502), point2=(696 , 514)) 
mdb.models['Model-1'].sketches['__profile__'].Line(point1=(696 , 514), point2=(697 , 545)) 
mdb.models['Model-1'].sketches['__profile__'].Line(point1=(697 , 545), point2=(698 , 546)) 
mdb.models['Model-1'].sketches['__profile__'].Line(point1=(698 , 546), point2=(768 , 535)) 
mdb.models['Model-1'].sketches['__profile__'].Line(point1=(768 , 535), point2=(800 , 527)) 
mdb.models['Model-1'].sketches['__profile__'].Line(point1=(800 , 527), point2=(803 , 524)) 
mdb.models['Model-1'].sketches['__profile__'].Line(point1=(887 , 517), point2=(884 , 514)) 
mdb.models['Model-1'].sketches['__profile__'].Line(point1=(884 , 514), point2=(873 , 514)) 
mdb.models['Model-1'].sketches['__profile__'].Line(point1=(873 , 514), point2=(770 , 539)) 
mdb.models['Model-1'].sketches['__profile__'].Line(point1=(770 , 539), point2=(708 , 549)) 
mdb.models['Model-1'].sketches['__profile__'].Line(point1=(708 , 549), point2=(703 , 551)) 
mdb.models['Model-1'].sketches['__profile__'].Line(point1=(703 , 551), point2=(704 , 554)) 
mdb.models['Model-1'].sketches['__profile__'].Line(point1=(704 , 554), point2=(737 , 556)) 
mdb.models['Model-1'].sketches['__profile__'].Line(point1=(737 , 556), point2=(829 , 559)) 
mdb.models['Model-1'].sketches['__profile__'].Line(point1=(829 , 559), point2=(830 , 560)) 
mdb.models['Model-1'].sketches['__profile__'].Line(point1=(830 , 560), point2=(859 , 560)) 
mdb.models['Model-1'].sketches['__profile__'].Line(point1=(859 , 560), point2=(860 , 561)) 
mdb.models['Model-1'].sketches['__profile__'].Line(point1=(860 , 561), point2=(896 , 561)) 
mdb.models['Model-1'].sketches['__profile__'].Line(point1=(896 , 561), point2=(898 , 554)) 
mdb.models['Model-1'].sketches['__profile__'].Line(point1=(898 , 554), point2=(898 , 539)) 
mdb.models['Model-1'].sketches['__profile__'].Line(point1=(898 , 539), point2=(897 , 538)) 
mdb.models['Model-1'].sketches['__profile__'].Line(point1=(897 , 538), point2=(882 , 538)) 
mdb.models['Model-1'].sketches['__profile__'].Line(point1=(882 , 538), point2=(881 , 537)) 
mdb.models['Model-1'].sketches['__profile__'].Line(point1=(881 , 537), point2=(887 , 534)) 
mdb.models['Model-1'].sketches['__profile__'].Line(point1=(887 , 534), point2=(891 , 529)) 
mdb.models['Model-1'].sketches['__profile__'].Line(point1=(891 , 529), point2=(891 , 526)) 
mdb.models['Model-1'].sketches['__profile__'].Line(point1=(891 , 526), point2=(887 , 517)) 
mdb.models['Model-1'].sketches['__profile__'].Line(point1=(790 , 56), point2=(778 , 57)) 
mdb.models['Model-1'].sketches['__profile__'].Line(point1=(778 , 57), point2=(761 , 63)) 
mdb.models['Model-1'].sketches['__profile__'].Line(point1=(761 , 63), point2=(748 , 69)) 
mdb.models['Model-1'].sketches['__profile__'].Line(point1=(748 , 69), point2=(740 , 77)) 
mdb.models['Model-1'].sketches['__profile__'].Line(point1=(740 , 77), point2=(726 , 149)) 
mdb.models['Model-1'].sketches['__profile__'].Line(point1=(726 , 149), point2=(719 , 176)) 
mdb.models['Model-1'].sketches['__profile__'].Line(point1=(719 , 176), point2=(715 , 188)) 
mdb.models['Model-1'].sketches['__profile__'].Line(point1=(715 , 188), point2=(711 , 195)) 
mdb.models['Model-1'].sketches['__profile__'].Line(point1=(711 , 195), point2=(710 , 202)) 
mdb.models['Model-1'].sketches['__profile__'].Line(point1=(710 , 202), point2=(711 , 230)) 
mdb.models['Model-1'].sketches['__profile__'].Line(point1=(711 , 230), point2=(712 , 235)) 
mdb.models['Model-1'].sketches['__profile__'].Line(point1=(712 , 235), point2=(714 , 237)) 
mdb.models['Model-1'].sketches['__profile__'].Line(point1=(714 , 237), point2=(719 , 236)) 
mdb.models['Model-1'].sketches['__profile__'].Line(point1=(719 , 236), point2=(726 , 232)) 
mdb.models['Model-1'].sketches['__profile__'].Line(point1=(726 , 232), point2=(774 , 194)) 
mdb.models['Model-1'].sketches['__profile__'].Line(point1=(774 , 194), point2=(799 , 169)) 
mdb.models['Model-1'].sketches['__profile__'].Line(point1=(799 , 169), point2=(799 , 165)) 
mdb.models['Model-1'].sketches['__profile__'].Line(point1=(799 , 165), point2=(789 , 142)) 
mdb.models['Model-1'].sketches['__profile__'].Line(point1=(789 , 142), point2=(783 , 120)) 
mdb.models['Model-1'].sketches['__profile__'].Line(point1=(783 , 120), point2=(784 , 88)) 
mdb.models['Model-1'].sketches['__profile__'].Line(point1=(784 , 88), point2=(786 , 74)) 
mdb.models['Model-1'].sketches['__profile__'].Line(point1=(786 , 74), point2=(790 , 62)) 
mdb.models['Model-1'].sketches['__profile__'].Line(point1=(790 , 62), point2=(790 , 56)) 
mdb.models['Model-1'].sketches['__profile__'].Line(point1=(802 , 654), point2=(739 , 654)) 
mdb.models['Model-1'].sketches['__profile__'].Line(point1=(739 , 654), point2=(738 , 655)) 
mdb.models['Model-1'].sketches['__profile__'].Line(point1=(738 , 655), point2=(721 , 656)) 
mdb.models['Model-1'].sketches['__profile__'].Line(point1=(721 , 656), point2=(718 , 658)) 
mdb.models['Model-1'].sketches['__profile__'].Line(point1=(718 , 658), point2=(718 , 661)) 
mdb.models['Model-1'].sketches['__profile__'].Line(point1=(718 , 661), point2=(712 , 677)) 
mdb.models['Model-1'].sketches['__profile__'].Line(point1=(712 , 677), point2=(711 , 681)) 
mdb.models['Model-1'].sketches['__profile__'].Line(point1=(711 , 681), point2=(711 , 685)) 
mdb.models['Model-1'].sketches['__profile__'].Line(point1=(711 , 685), point2=(712 , 685)) 
mdb.models['Model-1'].sketches['__profile__'].Line(point1=(712 , 685), point2=(713 , 686)) 
mdb.models['Model-1'].sketches['__profile__'].Line(point1=(713 , 686), point2=(788 , 686)) 
mdb.models['Model-1'].sketches['__profile__'].Line(point1=(788 , 686), point2=(793 , 685)) 
mdb.models['Model-1'].sketches['__profile__'].Line(point1=(793 , 685), point2=(797 , 682)) 
mdb.models['Model-1'].sketches['__profile__'].Line(point1=(797 , 682), point2=(801 , 673)) 
mdb.models['Model-1'].sketches['__profile__'].Line(point1=(801 , 673), point2=(802 , 654)) 
mdb.models['Model-1'].sketches['__profile__'].Line(point1=(818 , 335), point2=(817 , 331)) 
mdb.models['Model-1'].sketches['__profile__'].Line(point1=(817 , 331), point2=(808 , 320)) 
mdb.models['Model-1'].sketches['__profile__'].Line(point1=(808 , 320), point2=(781 , 293)) 
mdb.models['Model-1'].sketches['__profile__'].Line(point1=(781 , 293), point2=(775 , 294)) 
mdb.models['Model-1'].sketches['__profile__'].Line(point1=(775 , 294), point2=(729 , 323)) 
mdb.models['Model-1'].sketches['__profile__'].Line(point1=(729 , 323), point2=(726 , 325)) 
mdb.models['Model-1'].sketches['__profile__'].Line(point1=(726 , 325), point2=(725 , 329)) 
mdb.models['Model-1'].sketches['__profile__'].Line(point1=(725 , 329), point2=(732 , 341)) 
mdb.models['Model-1'].sketches['__profile__'].Line(point1=(732 , 341), point2=(746 , 359)) 
mdb.models['Model-1'].sketches['__profile__'].Line(point1=(746 , 359), point2=(754 , 365)) 
mdb.models['Model-1'].sketches['__profile__'].Line(point1=(754 , 365), point2=(764 , 364)) 
mdb.models['Model-1'].sketches['__profile__'].Line(point1=(764 , 364), point2=(776 , 359)) 
mdb.models['Model-1'].sketches['__profile__'].Line(point1=(776 , 359), point2=(812 , 341)) 
mdb.models['Model-1'].sketches['__profile__'].Line(point1=(812 , 341), point2=(818 , 337)) 
mdb.models['Model-1'].sketches['__profile__'].Line(point1=(818 , 337), point2=(818 , 335)) 
mdb.models['Model-1'].sketches['__profile__'].Line(point1=(837 , 339), point2=(835 , 337)) 
mdb.models['Model-1'].sketches['__profile__'].Line(point1=(835 , 337), point2=(833 , 337)) 
mdb.models['Model-1'].sketches['__profile__'].Line(point1=(833 , 337), point2=(821 , 341)) 
mdb.models['Model-1'].sketches['__profile__'].Line(point1=(821 , 341), point2=(787 , 358)) 
mdb.models['Model-1'].sketches['__profile__'].Line(point1=(787 , 358), point2=(728 , 383)) 
mdb.models['Model-1'].sketches['__profile__'].Line(point1=(728 , 383), point2=(731 , 430)) 
mdb.models['Model-1'].sketches['__profile__'].Line(point1=(731 , 430), point2=(733 , 435)) 
mdb.models['Model-1'].sketches['__profile__'].Line(point1=(733 , 435), point2=(739 , 434)) 
mdb.models['Model-1'].sketches['__profile__'].Line(point1=(739 , 434), point2=(758 , 430)) 
mdb.models['Model-1'].sketches['__profile__'].Line(point1=(758 , 430), point2=(800 , 416)) 
mdb.models['Model-1'].sketches['__profile__'].Line(point1=(800 , 416), point2=(851 , 396)) 
mdb.models['Model-1'].sketches['__profile__'].Line(point1=(851 , 396), point2=(854 , 392)) 
mdb.models['Model-1'].sketches['__profile__'].Line(point1=(854 , 392), point2=(854 , 382)) 
mdb.models['Model-1'].sketches['__profile__'].Line(point1=(854 , 382), point2=(850 , 369)) 
mdb.models['Model-1'].sketches['__profile__'].Line(point1=(850 , 369), point2=(837 , 339)) 
mdb.models['Model-1'].sketches['__profile__'].Line(point1=(812 , 619), point2=(809 , 616)) 
mdb.models['Model-1'].sketches['__profile__'].Line(point1=(809 , 616), point2=(799 , 614)) 
mdb.models['Model-1'].sketches['__profile__'].Line(point1=(799 , 614), point2=(764 , 612)) 
mdb.models['Model-1'].sketches['__profile__'].Line(point1=(764 , 612), point2=(763 , 611)) 
mdb.models['Model-1'].sketches['__profile__'].Line(point1=(763 , 611), point2=(750 , 612)) 
mdb.models['Model-1'].sketches['__profile__'].Line(point1=(750 , 612), point2=(747 , 613)) 
mdb.models['Model-1'].sketches['__profile__'].Line(point1=(747 , 613), point2=(743 , 618)) 
mdb.models['Model-1'].sketches['__profile__'].Line(point1=(743 , 618), point2=(738 , 632)) 
mdb.models['Model-1'].sketches['__profile__'].Line(point1=(738 , 632), point2=(737 , 639)) 
mdb.models['Model-1'].sketches['__profile__'].Line(point1=(737 , 639), point2=(740 , 643)) 
mdb.models['Model-1'].sketches['__profile__'].Line(point1=(740 , 643), point2=(749 , 645)) 
mdb.models['Model-1'].sketches['__profile__'].Line(point1=(749 , 645), point2=(770 , 646)) 
mdb.models['Model-1'].sketches['__profile__'].Line(point1=(770 , 646), point2=(771 , 647)) 
mdb.models['Model-1'].sketches['__profile__'].Line(point1=(771 , 647), point2=(796 , 647)) 
mdb.models['Model-1'].sketches['__profile__'].Line(point1=(796 , 647), point2=(803 , 644)) 
mdb.models['Model-1'].sketches['__profile__'].Line(point1=(803 , 644), point2=(808 , 639)) 
mdb.models['Model-1'].sketches['__profile__'].Line(point1=(808 , 639), point2=(812 , 629)) 
mdb.models['Model-1'].sketches['__profile__'].Line(point1=(812 , 629), point2=(812 , 619)) 
mdb.models['Model-1'].sketches['__profile__'].Line(point1=(883 , 396), point2=(879 , 392)) 
mdb.models['Model-1'].sketches['__profile__'].Line(point1=(879 , 392), point2=(873 , 392)) 
mdb.models['Model-1'].sketches['__profile__'].Line(point1=(873 , 392), point2=(802 , 419)) 
mdb.models['Model-1'].sketches['__profile__'].Line(point1=(802 , 419), point2=(757 , 434)) 
mdb.models['Model-1'].sketches['__profile__'].Line(point1=(757 , 434), point2=(749 , 438)) 
mdb.models['Model-1'].sketches['__profile__'].Line(point1=(749 , 438), point2=(747 , 441)) 
mdb.models['Model-1'].sketches['__profile__'].Line(point1=(747 , 441), point2=(749 , 455)) 
mdb.models['Model-1'].sketches['__profile__'].Line(point1=(749 , 455), point2=(757 , 475)) 
mdb.models['Model-1'].sketches['__profile__'].Line(point1=(757 , 475), point2=(761 , 478)) 
mdb.models['Model-1'].sketches['__profile__'].Line(point1=(761 , 478), point2=(776 , 476)) 
mdb.models['Model-1'].sketches['__profile__'].Line(point1=(776 , 476), point2=(798 , 470)) 
mdb.models['Model-1'].sketches['__profile__'].Line(point1=(798 , 470), point2=(862 , 449)) 
mdb.models['Model-1'].sketches['__profile__'].Line(point1=(862 , 449), point2=(885 , 443)) 
mdb.models['Model-1'].sketches['__profile__'].Line(point1=(885 , 443), point2=(894 , 439)) 
mdb.models['Model-1'].sketches['__profile__'].Line(point1=(894 , 439), point2=(897 , 435)) 
mdb.models['Model-1'].sketches['__profile__'].Line(point1=(897 , 435), point2=(897 , 427)) 
mdb.models['Model-1'].sketches['__profile__'].Line(point1=(897 , 427), point2=(891 , 411)) 
mdb.models['Model-1'].sketches['__profile__'].Line(point1=(891 , 411), point2=(883 , 396)) 
mdb.models['Model-1'].sketches['__profile__'].Line(point1=(897 , 603), point2=(897 , 597)) 
mdb.models['Model-1'].sketches['__profile__'].Line(point1=(897 , 597), point2=(894 , 588)) 
mdb.models['Model-1'].sketches['__profile__'].Line(point1=(894 , 588), point2=(887 , 575)) 
mdb.models['Model-1'].sketches['__profile__'].Line(point1=(887 , 575), point2=(880 , 569)) 
mdb.models['Model-1'].sketches['__profile__'].Line(point1=(880 , 569), point2=(861 , 566)) 
mdb.models['Model-1'].sketches['__profile__'].Line(point1=(861 , 566), point2=(851 , 566)) 
mdb.models['Model-1'].sketches['__profile__'].Line(point1=(851 , 566), point2=(850 , 565)) 
mdb.models['Model-1'].sketches['__profile__'].Line(point1=(850 , 565), point2=(789 , 563)) 
mdb.models['Model-1'].sketches['__profile__'].Line(point1=(789 , 563), point2=(788 , 562)) 
mdb.models['Model-1'].sketches['__profile__'].Line(point1=(788 , 562), point2=(763 , 562)) 
mdb.models['Model-1'].sketches['__profile__'].Line(point1=(763 , 562), point2=(762 , 561)) 
mdb.models['Model-1'].sketches['__profile__'].Line(point1=(762 , 561), point2=(759 , 561)) 
mdb.models['Model-1'].sketches['__profile__'].Line(point1=(759 , 561), point2=(759 , 566)) 
mdb.models['Model-1'].sketches['__profile__'].Line(point1=(759 , 566), point2=(760 , 575)) 
mdb.models['Model-1'].sketches['__profile__'].Line(point1=(760 , 575), point2=(764 , 588)) 
mdb.models['Model-1'].sketches['__profile__'].Line(point1=(764 , 588), point2=(771 , 601)) 
mdb.models['Model-1'].sketches['__profile__'].Line(point1=(771 , 601), point2=(777 , 604)) 
mdb.models['Model-1'].sketches['__profile__'].Line(point1=(777 , 604), point2=(790 , 606)) 
mdb.models['Model-1'].sketches['__profile__'].Line(point1=(790 , 606), point2=(800 , 606)) 
mdb.models['Model-1'].sketches['__profile__'].Line(point1=(800 , 606), point2=(801 , 607)) 
mdb.models['Model-1'].sketches['__profile__'].Line(point1=(801 , 607), point2=(817 , 607)) 
mdb.models['Model-1'].sketches['__profile__'].Line(point1=(817 , 607), point2=(818 , 608)) 
mdb.models['Model-1'].sketches['__profile__'].Line(point1=(818 , 608), point2=(878 , 608)) 
mdb.models['Model-1'].sketches['__profile__'].Line(point1=(878 , 608), point2=(879 , 607)) 
mdb.models['Model-1'].sketches['__profile__'].Line(point1=(879 , 607), point2=(895 , 606)) 
mdb.models['Model-1'].sketches['__profile__'].Line(point1=(895 , 606), point2=(897 , 605)) 
mdb.models['Model-1'].sketches['__profile__'].Line(point1=(897 , 605), point2=(897 , 603)) 
mdb.models['Model-1'].sketches['__profile__'].Line(point1=(898 , 189), point2=(855 , 150)) 
mdb.models['Model-1'].sketches['__profile__'].Line(point1=(855 , 150), point2=(845 , 143)) 
mdb.models['Model-1'].sketches['__profile__'].Line(point1=(845 , 143), point2=(838 , 141)) 
mdb.models['Model-1'].sketches['__profile__'].Line(point1=(838 , 141), point2=(815 , 160)) 
mdb.models['Model-1'].sketches['__profile__'].Line(point1=(815 , 160), point2=(784 , 192)) 
mdb.models['Model-1'].sketches['__profile__'].Line(point1=(784 , 192), point2=(783 , 199)) 
mdb.models['Model-1'].sketches['__profile__'].Line(point1=(783 , 199), point2=(787 , 206)) 
mdb.models['Model-1'].sketches['__profile__'].Line(point1=(787 , 206), point2=(795 , 221)) 
mdb.models['Model-1'].sketches['__profile__'].Line(point1=(795 , 221), point2=(812 , 247)) 
mdb.models['Model-1'].sketches['__profile__'].Line(point1=(812 , 247), point2=(817 , 253)) 
mdb.models['Model-1'].sketches['__profile__'].Line(point1=(817 , 253), point2=(819 , 253)) 
mdb.models['Model-1'].sketches['__profile__'].Line(point1=(819 , 253), point2=(834 , 244)) 
mdb.models['Model-1'].sketches['__profile__'].Line(point1=(834 , 244), point2=(875 , 213)) 
mdb.models['Model-1'].sketches['__profile__'].Line(point1=(875 , 213), point2=(898 , 192)) 
mdb.models['Model-1'].sketches['__profile__'].Line(point1=(898 , 192), point2=(898 , 189)) 
mdb.models['Model-1'].sketches['__profile__'].Line(point1=(894 , 211), point2=(889 , 207)) 
mdb.models['Model-1'].sketches['__profile__'].Line(point1=(889 , 207), point2=(887 , 207)) 
mdb.models['Model-1'].sketches['__profile__'].Line(point1=(887 , 207), point2=(881 , 211)) 
mdb.models['Model-1'].sketches['__profile__'].Line(point1=(881 , 211), point2=(837 , 247)) 
mdb.models['Model-1'].sketches['__profile__'].Line(point1=(837 , 247), point2=(804 , 272)) 
mdb.models['Model-1'].sketches['__profile__'].Line(point1=(804 , 272), point2=(786 , 288)) 
mdb.models['Model-1'].sketches['__profile__'].Line(point1=(786 , 288), point2=(786 , 290)) 
mdb.models['Model-1'].sketches['__profile__'].Line(point1=(786 , 290), point2=(793 , 299)) 
mdb.models['Model-1'].sketches['__profile__'].Line(point1=(793 , 299), point2=(824 , 333)) 
mdb.models['Model-1'].sketches['__profile__'].Line(point1=(824 , 333), point2=(826 , 333)) 
mdb.models['Model-1'].sketches['__profile__'].Line(point1=(826 , 333), point2=(832 , 329)) 
mdb.models['Model-1'].sketches['__profile__'].Line(point1=(832 , 329), point2=(906 , 291)) 
mdb.models['Model-1'].sketches['__profile__'].Line(point1=(906 , 291), point2=(925 , 280)) 
mdb.models['Model-1'].sketches['__profile__'].Line(point1=(925 , 280), point2=(925 , 274)) 
mdb.models['Model-1'].sketches['__profile__'].Line(point1=(925 , 274), point2=(914 , 246)) 
mdb.models['Model-1'].sketches['__profile__'].Line(point1=(914 , 246), point2=(904 , 226)) 
mdb.models['Model-1'].sketches['__profile__'].Line(point1=(904 , 226), point2=(894 , 211)) 
mdb.models['Model-1'].sketches['__profile__'].Line(point1=(845 , 49), point2=(838 , 45)) 
mdb.models['Model-1'].sketches['__profile__'].Line(point1=(838 , 45), point2=(822 , 46)) 
mdb.models['Model-1'].sketches['__profile__'].Line(point1=(822 , 46), point2=(818 , 51)) 
mdb.models['Model-1'].sketches['__profile__'].Line(point1=(818 , 51), point2=(815 , 67)) 
mdb.models['Model-1'].sketches['__profile__'].Line(point1=(815 , 67), point2=(812 , 73)) 
mdb.models['Model-1'].sketches['__profile__'].Line(point1=(812 , 73), point2=(810 , 72)) 
mdb.models['Model-1'].sketches['__profile__'].Line(point1=(810 , 72), point2=(811 , 49)) 
mdb.models['Model-1'].sketches['__profile__'].Line(point1=(811 , 49), point2=(805 , 50)) 
mdb.models['Model-1'].sketches['__profile__'].Line(point1=(805 , 50), point2=(799 , 56)) 
mdb.models['Model-1'].sketches['__profile__'].Line(point1=(799 , 56), point2=(795 , 63)) 
mdb.models['Model-1'].sketches['__profile__'].Line(point1=(795 , 63), point2=(790 , 77)) 
mdb.models['Model-1'].sketches['__profile__'].Line(point1=(790 , 77), point2=(787 , 92)) 
mdb.models['Model-1'].sketches['__profile__'].Line(point1=(787 , 92), point2=(787 , 118)) 
mdb.models['Model-1'].sketches['__profile__'].Line(point1=(787 , 118), point2=(789 , 124)) 
mdb.models['Model-1'].sketches['__profile__'].Line(point1=(789 , 124), point2=(791 , 135)) 
mdb.models['Model-1'].sketches['__profile__'].Line(point1=(791 , 135), point2=(798 , 153)) 
mdb.models['Model-1'].sketches['__profile__'].Line(point1=(798 , 153), point2=(803 , 160)) 
mdb.models['Model-1'].sketches['__profile__'].Line(point1=(803 , 160), point2=(808 , 160)) 
mdb.models['Model-1'].sketches['__profile__'].Line(point1=(808 , 160), point2=(837 , 136)) 
mdb.models['Model-1'].sketches['__profile__'].Line(point1=(837 , 136), point2=(851 , 122)) 
mdb.models['Model-1'].sketches['__profile__'].Line(point1=(851 , 122), point2=(859 , 112)) 
mdb.models['Model-1'].sketches['__profile__'].Line(point1=(859 , 112), point2=(862 , 107)) 
mdb.models['Model-1'].sketches['__profile__'].Line(point1=(862 , 107), point2=(862 , 96)) 
mdb.models['Model-1'].sketches['__profile__'].Line(point1=(862 , 96), point2=(853 , 77)) 
mdb.models['Model-1'].sketches['__profile__'].Line(point1=(853 , 77), point2=(848 , 61)) 
mdb.models['Model-1'].sketches['__profile__'].Line(point1=(848 , 61), point2=(848 , 55)) 
mdb.models['Model-1'].sketches['__profile__'].Line(point1=(848 , 55), point2=(845 , 49)) 
mdb.models['Model-1'].sketches['__profile__'].Line(point1=(876 , 656), point2=(859 , 655)) 
mdb.models['Model-1'].sketches['__profile__'].Line(point1=(859 , 655), point2=(858 , 654)) 
mdb.models['Model-1'].sketches['__profile__'].Line(point1=(858 , 654), point2=(812 , 654)) 
mdb.models['Model-1'].sketches['__profile__'].Line(point1=(812 , 654), point2=(806 , 678)) 
mdb.models['Model-1'].sketches['__profile__'].Line(point1=(806 , 678), point2=(806 , 683)) 
mdb.models['Model-1'].sketches['__profile__'].Line(point1=(806 , 683), point2=(813 , 685)) 
mdb.models['Model-1'].sketches['__profile__'].Line(point1=(813 , 685), point2=(843 , 686)) 
mdb.models['Model-1'].sketches['__profile__'].Line(point1=(843 , 686), point2=(844 , 685)) 
mdb.models['Model-1'].sketches['__profile__'].Line(point1=(844 , 685), point2=(861 , 684)) 
mdb.models['Model-1'].sketches['__profile__'].Line(point1=(861 , 684), point2=(865 , 682)) 
mdb.models['Model-1'].sketches['__profile__'].Line(point1=(865 , 682), point2=(871 , 674)) 
mdb.models['Model-1'].sketches['__profile__'].Line(point1=(871 , 674), point2=(876 , 663)) 
mdb.models['Model-1'].sketches['__profile__'].Line(point1=(876 , 663), point2=(876 , 656)) 
mdb.models['Model-1'].sketches['__profile__'].Line(point1=(958 , 431), point2=(955 , 428)) 
mdb.models['Model-1'].sketches['__profile__'].Line(point1=(955 , 428), point2=(944 , 429)) 
mdb.models['Model-1'].sketches['__profile__'].Line(point1=(944 , 429), point2=(886 , 449)) 
mdb.models['Model-1'].sketches['__profile__'].Line(point1=(886 , 449), point2=(883 , 449)) 
mdb.models['Model-1'].sketches['__profile__'].Line(point1=(883 , 449), point2=(861 , 457)) 
mdb.models['Model-1'].sketches['__profile__'].Line(point1=(861 , 457), point2=(858 , 457)) 
mdb.models['Model-1'].sketches['__profile__'].Line(point1=(858 , 457), point2=(842 , 463)) 
mdb.models['Model-1'].sketches['__profile__'].Line(point1=(842 , 463), point2=(811 , 472)) 
mdb.models['Model-1'].sketches['__profile__'].Line(point1=(811 , 472), point2=(810 , 473)) 
mdb.models['Model-1'].sketches['__profile__'].Line(point1=(810 , 473), point2=(810 , 487)) 
mdb.models['Model-1'].sketches['__profile__'].Line(point1=(810 , 487), point2=(809 , 488)) 
mdb.models['Model-1'].sketches['__profile__'].Line(point1=(809 , 488), point2=(810 , 516)) 
mdb.models['Model-1'].sketches['__profile__'].Line(point1=(810 , 516), point2=(812 , 521)) 
mdb.models['Model-1'].sketches['__profile__'].Line(point1=(812 , 521), point2=(819 , 522)) 
mdb.models['Model-1'].sketches['__profile__'].Line(point1=(819 , 522), point2=(830 , 521)) 
mdb.models['Model-1'].sketches['__profile__'].Line(point1=(830 , 521), point2=(852 , 516)) 
mdb.models['Model-1'].sketches['__profile__'].Line(point1=(852 , 516), point2=(894 , 504)) 
mdb.models['Model-1'].sketches['__profile__'].Line(point1=(894 , 504), point2=(953 , 490)) 
mdb.models['Model-1'].sketches['__profile__'].Line(point1=(953 , 490), point2=(972 , 483)) 
mdb.models['Model-1'].sketches['__profile__'].Line(point1=(972 , 483), point2=(972 , 474)) 
mdb.models['Model-1'].sketches['__profile__'].Line(point1=(972 , 474), point2=(969 , 460)) 
mdb.models['Model-1'].sketches['__profile__'].Line(point1=(969 , 460), point2=(964 , 444)) 
mdb.models['Model-1'].sketches['__profile__'].Line(point1=(964 , 444), point2=(958 , 431)) 
mdb.models['Model-1'].sketches['__profile__'].Line(point1=(910 , 621), point2=(907 , 618)) 
mdb.models['Model-1'].sketches['__profile__'].Line(point1=(907 , 618), point2=(897 , 618)) 
mdb.models['Model-1'].sketches['__profile__'].Line(point1=(897 , 618), point2=(896 , 617)) 
mdb.models['Model-1'].sketches['__profile__'].Line(point1=(896 , 617), point2=(826 , 615)) 
mdb.models['Model-1'].sketches['__profile__'].Line(point1=(826 , 615), point2=(823 , 616)) 
mdb.models['Model-1'].sketches['__profile__'].Line(point1=(823 , 616), point2=(820 , 621)) 
mdb.models['Model-1'].sketches['__profile__'].Line(point1=(820 , 621), point2=(820 , 625)) 
mdb.models['Model-1'].sketches['__profile__'].Line(point1=(820 , 625), point2=(818 , 630)) 
mdb.models['Model-1'].sketches['__profile__'].Line(point1=(818 , 630), point2=(818 , 640)) 
mdb.models['Model-1'].sketches['__profile__'].Line(point1=(818 , 640), point2=(821 , 643)) 
mdb.models['Model-1'].sketches['__profile__'].Line(point1=(821 , 643), point2=(832 , 645)) 
mdb.models['Model-1'].sketches['__profile__'].Line(point1=(832 , 645), point2=(902 , 647)) 
mdb.models['Model-1'].sketches['__profile__'].Line(point1=(902 , 647), point2=(907 , 645)) 
mdb.models['Model-1'].sketches['__profile__'].Line(point1=(907 , 645), point2=(909 , 641)) 
mdb.models['Model-1'].sketches['__profile__'].Line(point1=(909 , 641), point2=(911 , 631)) 
mdb.models['Model-1'].sketches['__profile__'].Line(point1=(911 , 631), point2=(910 , 621)) 
mdb.models['Model-1'].sketches['__profile__'].Line(point1=(976 , 262), point2=(974 , 260)) 
mdb.models['Model-1'].sketches['__profile__'].Line(point1=(974 , 260), point2=(969 , 260)) 
mdb.models['Model-1'].sketches['__profile__'].Line(point1=(969 , 260), point2=(955 , 267)) 
mdb.models['Model-1'].sketches['__profile__'].Line(point1=(955 , 267), point2=(923 , 286)) 
mdb.models['Model-1'].sketches['__profile__'].Line(point1=(923 , 286), point2=(861 , 318)) 
mdb.models['Model-1'].sketches['__profile__'].Line(point1=(861 , 318), point2=(843 , 329)) 
mdb.models['Model-1'].sketches['__profile__'].Line(point1=(843 , 329), point2=(848 , 352)) 
mdb.models['Model-1'].sketches['__profile__'].Line(point1=(848 , 352), point2=(857 , 377)) 
mdb.models['Model-1'].sketches['__profile__'].Line(point1=(857 , 377), point2=(861 , 385)) 
mdb.models['Model-1'].sketches['__profile__'].Line(point1=(861 , 385), point2=(866 , 386)) 
mdb.models['Model-1'].sketches['__profile__'].Line(point1=(866 , 386), point2=(875 , 385)) 
mdb.models['Model-1'].sketches['__profile__'].Line(point1=(875 , 385), point2=(902 , 374)) 
mdb.models['Model-1'].sketches['__profile__'].Line(point1=(902 , 374), point2=(959 , 347)) 
mdb.models['Model-1'].sketches['__profile__'].Line(point1=(959 , 347), point2=(981 , 338)) 
mdb.models['Model-1'].sketches['__profile__'].Line(point1=(981 , 338), point2=(992 , 331)) 
mdb.models['Model-1'].sketches['__profile__'].Line(point1=(992 , 331), point2=(994 , 328)) 
mdb.models['Model-1'].sketches['__profile__'].Line(point1=(994 , 328), point2=(993 , 312)) 
mdb.models['Model-1'].sketches['__profile__'].Line(point1=(993 , 312), point2=(982 , 274)) 
mdb.models['Model-1'].sketches['__profile__'].Line(point1=(982 , 274), point2=(976 , 262)) 
mdb.models['Model-1'].sketches['__profile__'].Line(point1=(953 , 111), point2=(946 , 105)) 
mdb.models['Model-1'].sketches['__profile__'].Line(point1=(946 , 105), point2=(936 , 103)) 
mdb.models['Model-1'].sketches['__profile__'].Line(point1=(936 , 103), point2=(920 , 97)) 
mdb.models['Model-1'].sketches['__profile__'].Line(point1=(920 , 97), point2=(891 , 82)) 
mdb.models['Model-1'].sketches['__profile__'].Line(point1=(891 , 82), point2=(889 , 82)) 
mdb.models['Model-1'].sketches['__profile__'].Line(point1=(889 , 82), point2=(845 , 133)) 
mdb.models['Model-1'].sketches['__profile__'].Line(point1=(845 , 133), point2=(845 , 137)) 
mdb.models['Model-1'].sketches['__profile__'].Line(point1=(845 , 137), point2=(857 , 147)) 
mdb.models['Model-1'].sketches['__profile__'].Line(point1=(857 , 147), point2=(894 , 179)) 
mdb.models['Model-1'].sketches['__profile__'].Line(point1=(894 , 179), point2=(902 , 183)) 
mdb.models['Model-1'].sketches['__profile__'].Line(point1=(902 , 183), point2=(907 , 182)) 
mdb.models['Model-1'].sketches['__profile__'].Line(point1=(907 , 182), point2=(935 , 161)) 
mdb.models['Model-1'].sketches['__profile__'].Line(point1=(935 , 161), point2=(963 , 137)) 
mdb.models['Model-1'].sketches['__profile__'].Line(point1=(963 , 137), point2=(963 , 133)) 
mdb.models['Model-1'].sketches['__profile__'].Line(point1=(963 , 133), point2=(953 , 111)) 
mdb.models['Model-1'].sketches['__profile__'].Line(point1=(917 , 43), point2=(907 , 40)) 
mdb.models['Model-1'].sketches['__profile__'].Line(point1=(907 , 40), point2=(879 , 40)) 
mdb.models['Model-1'].sketches['__profile__'].Line(point1=(879 , 40), point2=(878 , 41)) 
mdb.models['Model-1'].sketches['__profile__'].Line(point1=(878 , 41), point2=(866 , 41)) 
mdb.models['Model-1'].sketches['__profile__'].Line(point1=(866 , 41), point2=(855 , 43)) 
mdb.models['Model-1'].sketches['__profile__'].Line(point1=(855 , 43), point2=(852 , 46)) 
mdb.models['Model-1'].sketches['__profile__'].Line(point1=(852 , 46), point2=(852 , 56)) 
mdb.models['Model-1'].sketches['__profile__'].Line(point1=(852 , 56), point2=(855 , 66)) 
mdb.models['Model-1'].sketches['__profile__'].Line(point1=(855 , 66), point2=(863 , 91)) 
mdb.models['Model-1'].sketches['__profile__'].Line(point1=(863 , 91), point2=(866 , 94)) 
mdb.models['Model-1'].sketches['__profile__'].Line(point1=(866 , 94), point2=(870 , 94)) 
mdb.models['Model-1'].sketches['__profile__'].Line(point1=(870 , 94), point2=(878 , 89)) 
mdb.models['Model-1'].sketches['__profile__'].Line(point1=(878 , 89), point2=(901 , 65)) 
mdb.models['Model-1'].sketches['__profile__'].Line(point1=(901 , 65), point2=(915 , 49)) 
mdb.models['Model-1'].sketches['__profile__'].Line(point1=(915 , 49), point2=(917 , 43)) 
mdb.models['Model-1'].sketches['__profile__'].Line(point1=(953 , 662), point2=(949 , 660)) 
mdb.models['Model-1'].sketches['__profile__'].Line(point1=(949 , 660), point2=(936 , 658)) 
mdb.models['Model-1'].sketches['__profile__'].Line(point1=(936 , 658), point2=(906 , 656)) 
mdb.models['Model-1'].sketches['__profile__'].Line(point1=(906 , 656), point2=(905 , 655)) 
mdb.models['Model-1'].sketches['__profile__'].Line(point1=(905 , 655), point2=(890 , 655)) 
mdb.models['Model-1'].sketches['__profile__'].Line(point1=(890 , 655), point2=(886 , 658)) 
mdb.models['Model-1'].sketches['__profile__'].Line(point1=(886 , 658), point2=(884 , 662)) 
mdb.models['Model-1'].sketches['__profile__'].Line(point1=(884 , 662), point2=(880 , 673)) 
mdb.models['Model-1'].sketches['__profile__'].Line(point1=(880 , 673), point2=(880 , 678)) 
mdb.models['Model-1'].sketches['__profile__'].Line(point1=(880 , 678), point2=(881 , 682)) 
mdb.models['Model-1'].sketches['__profile__'].Line(point1=(881 , 682), point2=(887 , 684)) 
mdb.models['Model-1'].sketches['__profile__'].Line(point1=(887 , 684), point2=(917 , 686)) 
mdb.models['Model-1'].sketches['__profile__'].Line(point1=(917 , 686), point2=(918 , 687)) 
mdb.models['Model-1'].sketches['__profile__'].Line(point1=(918 , 687), point2=(936 , 687)) 
mdb.models['Model-1'].sketches['__profile__'].Line(point1=(936 , 687), point2=(942 , 685)) 
mdb.models['Model-1'].sketches['__profile__'].Line(point1=(942 , 685), point2=(945 , 682)) 
mdb.models['Model-1'].sketches['__profile__'].Line(point1=(945 , 682), point2=(952 , 668)) 
mdb.models['Model-1'].sketches['__profile__'].Line(point1=(952 , 668), point2=(953 , 662)) 
mdb.models['Model-1'].sketches['__profile__'].Line(point1=(1017 , 335), point2=(1011 , 329)) 
mdb.models['Model-1'].sketches['__profile__'].Line(point1=(1011 , 329), point2=(1007 , 329)) 
mdb.models['Model-1'].sketches['__profile__'].Line(point1=(1007 , 329), point2=(886 , 385)) 
mdb.models['Model-1'].sketches['__profile__'].Line(point1=(886 , 385), point2=(885 , 388)) 
mdb.models['Model-1'].sketches['__profile__'].Line(point1=(885 , 388), point2=(887 , 394)) 
mdb.models['Model-1'].sketches['__profile__'].Line(point1=(887 , 394), point2=(906 , 431)) 
mdb.models['Model-1'].sketches['__profile__'].Line(point1=(906 , 431), point2=(909 , 434)) 
mdb.models['Model-1'].sketches['__profile__'].Line(point1=(909 , 434), point2=(921 , 431)) 
mdb.models['Model-1'].sketches['__profile__'].Line(point1=(921 , 431), point2=(924 , 429)) 
mdb.models['Model-1'].sketches['__profile__'].Line(point1=(924 , 429), point2=(938 , 425)) 
mdb.models['Model-1'].sketches['__profile__'].Line(point1=(938 , 425), point2=(941 , 423)) 
mdb.models['Model-1'].sketches['__profile__'].Line(point1=(941 , 423), point2=(1004 , 401)) 
mdb.models['Model-1'].sketches['__profile__'].Line(point1=(1004 , 401), point2=(1018 , 395)) 
mdb.models['Model-1'].sketches['__profile__'].Line(point1=(1018 , 395), point2=(1032 , 387)) 
mdb.models['Model-1'].sketches['__profile__'].Line(point1=(1032 , 387), point2=(1039 , 380)) 
mdb.models['Model-1'].sketches['__profile__'].Line(point1=(1039 , 380), point2=(1039 , 377)) 
mdb.models['Model-1'].sketches['__profile__'].Line(point1=(1039 , 377), point2=(1025 , 347)) 
mdb.models['Model-1'].sketches['__profile__'].Line(point1=(1025 , 347), point2=(1017 , 335)) 
mdb.models['Model-1'].sketches['__profile__'].Line(point1=(1017 , 485), point2=(1013 , 481)) 
mdb.models['Model-1'].sketches['__profile__'].Line(point1=(1013 , 481), point2=(1009 , 480)) 
mdb.models['Model-1'].sketches['__profile__'].Line(point1=(1009 , 480), point2=(999 , 481)) 
mdb.models['Model-1'].sketches['__profile__'].Line(point1=(999 , 481), point2=(940 , 498)) 
mdb.models['Model-1'].sketches['__profile__'].Line(point1=(940 , 498), point2=(898 , 508)) 
mdb.models['Model-1'].sketches['__profile__'].Line(point1=(898 , 508), point2=(892 , 512)) 
mdb.models['Model-1'].sketches['__profile__'].Line(point1=(892 , 512), point2=(892 , 518)) 
mdb.models['Model-1'].sketches['__profile__'].Line(point1=(892 , 518), point2=(900 , 531)) 
mdb.models['Model-1'].sketches['__profile__'].Line(point1=(900 , 531), point2=(907 , 531)) 
mdb.models['Model-1'].sketches['__profile__'].Line(point1=(907 , 531), point2=(908 , 530)) 
mdb.models['Model-1'].sketches['__profile__'].Line(point1=(908 , 530), point2=(990 , 525)) 
mdb.models['Model-1'].sketches['__profile__'].Line(point1=(990 , 525), point2=(991 , 524)) 
mdb.models['Model-1'].sketches['__profile__'].Line(point1=(991 , 524), point2=(1001 , 524)) 
mdb.models['Model-1'].sketches['__profile__'].Line(point1=(1001 , 524), point2=(1026 , 520)) 
mdb.models['Model-1'].sketches['__profile__'].Line(point1=(1026 , 520), point2=(1029 , 518)) 
mdb.models['Model-1'].sketches['__profile__'].Line(point1=(1029 , 518), point2=(1029 , 515)) 
mdb.models['Model-1'].sketches['__profile__'].Line(point1=(1029 , 515), point2=(1017 , 485)) 
mdb.models['Model-1'].sketches['__profile__'].Line(point1=(1001 , 233), point2=(1002 , 231)) 
mdb.models['Model-1'].sketches['__profile__'].Line(point1=(1002 , 231), point2=(1001 , 227)) 
mdb.models['Model-1'].sketches['__profile__'].Line(point1=(1001 , 227), point2=(992 , 214)) 
mdb.models['Model-1'].sketches['__profile__'].Line(point1=(992 , 214), point2=(965 , 186)) 
mdb.models['Model-1'].sketches['__profile__'].Line(point1=(965 , 186), point2=(951 , 173)) 
mdb.models['Model-1'].sketches['__profile__'].Line(point1=(951 , 173), point2=(939 , 164)) 
mdb.models['Model-1'].sketches['__profile__'].Line(point1=(939 , 164), point2=(925 , 174)) 
mdb.models['Model-1'].sketches['__profile__'].Line(point1=(925 , 174), point2=(894 , 202)) 
mdb.models['Model-1'].sketches['__profile__'].Line(point1=(894 , 202), point2=(901 , 212)) 
mdb.models['Model-1'].sketches['__profile__'].Line(point1=(901 , 212), point2=(915 , 237)) 
mdb.models['Model-1'].sketches['__profile__'].Line(point1=(915 , 237), point2=(926 , 263)) 
mdb.models['Model-1'].sketches['__profile__'].Line(point1=(926 , 263), point2=(932 , 271)) 
mdb.models['Model-1'].sketches['__profile__'].Line(point1=(932 , 271), point2=(939 , 270)) 
mdb.models['Model-1'].sketches['__profile__'].Line(point1=(939 , 270), point2=(975 , 252)) 
mdb.models['Model-1'].sketches['__profile__'].Line(point1=(975 , 252), point2=(996 , 239)) 
mdb.models['Model-1'].sketches['__profile__'].Line(point1=(996 , 239), point2=(1001 , 233)) 
mdb.models['Model-1'].sketches['__profile__'].Line(point1=(962 , 45), point2=(957 , 43)) 
mdb.models['Model-1'].sketches['__profile__'].Line(point1=(957 , 43), point2=(941 , 42)) 
mdb.models['Model-1'].sketches['__profile__'].Line(point1=(941 , 42), point2=(930 , 44)) 
mdb.models['Model-1'].sketches['__profile__'].Line(point1=(930 , 44), point2=(920 , 50)) 
mdb.models['Model-1'].sketches['__profile__'].Line(point1=(920 , 50), point2=(895 , 76)) 
mdb.models['Model-1'].sketches['__profile__'].Line(point1=(895 , 76), point2=(895 , 79)) 
mdb.models['Model-1'].sketches['__profile__'].Line(point1=(895 , 79), point2=(914 , 90)) 
mdb.models['Model-1'].sketches['__profile__'].Line(point1=(914 , 90), point2=(934 , 98)) 
mdb.models['Model-1'].sketches['__profile__'].Line(point1=(934 , 98), point2=(943 , 100)) 
mdb.models['Model-1'].sketches['__profile__'].Line(point1=(943 , 100), point2=(950 , 100)) 
mdb.models['Model-1'].sketches['__profile__'].Line(point1=(950 , 100), point2=(952 , 98)) 
mdb.models['Model-1'].sketches['__profile__'].Line(point1=(952 , 98), point2=(957 , 80)) 
mdb.models['Model-1'].sketches['__profile__'].Line(point1=(957 , 80), point2=(961 , 59)) 
mdb.models['Model-1'].sketches['__profile__'].Line(point1=(961 , 59), point2=(962 , 45)) 
mdb.models['Model-1'].sketches['__profile__'].Line(point1=(1037 , 614), point2=(1038 , 613)) 
mdb.models['Model-1'].sketches['__profile__'].Line(point1=(1038 , 613), point2=(1038 , 596)) 
mdb.models['Model-1'].sketches['__profile__'].Line(point1=(1038 , 596), point2=(1039 , 595)) 
mdb.models['Model-1'].sketches['__profile__'].Line(point1=(1039 , 595), point2=(1038 , 584)) 
mdb.models['Model-1'].sketches['__profile__'].Line(point1=(1038 , 584), point2=(1032 , 577)) 
mdb.models['Model-1'].sketches['__profile__'].Line(point1=(1032 , 577), point2=(1025 , 574)) 
mdb.models['Model-1'].sketches['__profile__'].Line(point1=(1025 , 574), point2=(1011 , 572)) 
mdb.models['Model-1'].sketches['__profile__'].Line(point1=(1011 , 572), point2=(998 , 572)) 
mdb.models['Model-1'].sketches['__profile__'].Line(point1=(998 , 572), point2=(997 , 571)) 
mdb.models['Model-1'].sketches['__profile__'].Line(point1=(997 , 571), point2=(954 , 570)) 
mdb.models['Model-1'].sketches['__profile__'].Line(point1=(954 , 570), point2=(953 , 569)) 
mdb.models['Model-1'].sketches['__profile__'].Line(point1=(953 , 569), point2=(905 , 569)) 
mdb.models['Model-1'].sketches['__profile__'].Line(point1=(905 , 569), point2=(900 , 571)) 
mdb.models['Model-1'].sketches['__profile__'].Line(point1=(900 , 571), point2=(898 , 572)) 
mdb.models['Model-1'].sketches['__profile__'].Line(point1=(898 , 572), point2=(898 , 577)) 
mdb.models['Model-1'].sketches['__profile__'].Line(point1=(898 , 577), point2=(908 , 611)) 
mdb.models['Model-1'].sketches['__profile__'].Line(point1=(908 , 611), point2=(947 , 613)) 
mdb.models['Model-1'].sketches['__profile__'].Line(point1=(947 , 613), point2=(948 , 614)) 
mdb.models['Model-1'].sketches['__profile__'].Line(point1=(948 , 614), point2=(969 , 614)) 
mdb.models['Model-1'].sketches['__profile__'].Line(point1=(969 , 614), point2=(970 , 615)) 
mdb.models['Model-1'].sketches['__profile__'].Line(point1=(970 , 615), point2=(1001 , 615)) 
mdb.models['Model-1'].sketches['__profile__'].Line(point1=(1001 , 615), point2=(1002 , 616)) 
mdb.models['Model-1'].sketches['__profile__'].Line(point1=(1002 , 616), point2=(1036 , 616)) 
mdb.models['Model-1'].sketches['__profile__'].Line(point1=(1036 , 616), point2=(1037 , 614)) 
mdb.models['Model-1'].sketches['__profile__'].Line(point1=(1046 , 527), point2=(1040 , 523)) 
mdb.models['Model-1'].sketches['__profile__'].Line(point1=(1040 , 523), point2=(1028 , 523)) 
mdb.models['Model-1'].sketches['__profile__'].Line(point1=(1028 , 523), point2=(1013 , 528)) 
mdb.models['Model-1'].sketches['__profile__'].Line(point1=(1013 , 528), point2=(998 , 529)) 
mdb.models['Model-1'].sketches['__profile__'].Line(point1=(998 , 529), point2=(997 , 530)) 
mdb.models['Model-1'].sketches['__profile__'].Line(point1=(997 , 530), point2=(950 , 532)) 
mdb.models['Model-1'].sketches['__profile__'].Line(point1=(950 , 532), point2=(949 , 533)) 
mdb.models['Model-1'].sketches['__profile__'].Line(point1=(949 , 533), point2=(936 , 533)) 
mdb.models['Model-1'].sketches['__profile__'].Line(point1=(936 , 533), point2=(935 , 534)) 
mdb.models['Model-1'].sketches['__profile__'].Line(point1=(935 , 534), point2=(904 , 536)) 
mdb.models['Model-1'].sketches['__profile__'].Line(point1=(904 , 536), point2=(904 , 559)) 
mdb.models['Model-1'].sketches['__profile__'].Line(point1=(904 , 559), point2=(904 , 561)) 
mdb.models['Model-1'].sketches['__profile__'].Line(point1=(904 , 561), point2=(908 , 562)) 
mdb.models['Model-1'].sketches['__profile__'].Line(point1=(908 , 562), point2=(918 , 562)) 
mdb.models['Model-1'].sketches['__profile__'].Line(point1=(918 , 562), point2=(930 , 564)) 
mdb.models['Model-1'].sketches['__profile__'].Line(point1=(930 , 564), point2=(948 , 564)) 
mdb.models['Model-1'].sketches['__profile__'].Line(point1=(948 , 564), point2=(949 , 565)) 
mdb.models['Model-1'].sketches['__profile__'].Line(point1=(949 , 565), point2=(1030 , 565)) 
mdb.models['Model-1'].sketches['__profile__'].Line(point1=(1030 , 565), point2=(1049 , 547)) 
mdb.models['Model-1'].sketches['__profile__'].Line(point1=(1049 , 547), point2=(1051 , 543)) 
mdb.models['Model-1'].sketches['__profile__'].Line(point1=(1051 , 543), point2=(1051 , 539)) 
mdb.models['Model-1'].sketches['__profile__'].Line(point1=(1051 , 539), point2=(1046 , 527)) 
mdb.models['Model-1'].sketches['__profile__'].Line(point1=(1023 , 625), point2=(966 , 623)) 
mdb.models['Model-1'].sketches['__profile__'].Line(point1=(966 , 623), point2=(965 , 622)) 
mdb.models['Model-1'].sketches['__profile__'].Line(point1=(965 , 622), point2=(951 , 622)) 
mdb.models['Model-1'].sketches['__profile__'].Line(point1=(951 , 622), point2=(950 , 621)) 
mdb.models['Model-1'].sketches['__profile__'].Line(point1=(950 , 621), point2=(921 , 619)) 
mdb.models['Model-1'].sketches['__profile__'].Line(point1=(921 , 619), point2=(918 , 624)) 
mdb.models['Model-1'].sketches['__profile__'].Line(point1=(918 , 624), point2=(916 , 647)) 
mdb.models['Model-1'].sketches['__profile__'].Line(point1=(916 , 647), point2=(916 , 649)) 
mdb.models['Model-1'].sketches['__profile__'].Line(point1=(916 , 649), point2=(923 , 650)) 
mdb.models['Model-1'].sketches['__profile__'].Line(point1=(923 , 650), point2=(1019 , 652)) 
mdb.models['Model-1'].sketches['__profile__'].Line(point1=(1019 , 652), point2=(1022 , 639)) 
mdb.models['Model-1'].sketches['__profile__'].Line(point1=(1022 , 639), point2=(1023 , 625)) 
mdb.models['Model-1'].sketches['__profile__'].Line(point1=(1032 , 211), point2=(1035 , 207)) 
mdb.models['Model-1'].sketches['__profile__'].Line(point1=(1035 , 207), point2=(1035 , 198)) 
mdb.models['Model-1'].sketches['__profile__'].Line(point1=(1035 , 198), point2=(1032 , 178)) 
mdb.models['Model-1'].sketches['__profile__'].Line(point1=(1032 , 178), point2=(1032 , 159)) 
mdb.models['Model-1'].sketches['__profile__'].Line(point1=(1032 , 159), point2=(1029 , 151)) 
mdb.models['Model-1'].sketches['__profile__'].Line(point1=(1029 , 151), point2=(1022 , 144)) 
mdb.models['Model-1'].sketches['__profile__'].Line(point1=(1022 , 144), point2=(1007 , 133)) 
mdb.models['Model-1'].sketches['__profile__'].Line(point1=(1007 , 133), point2=(996 , 122)) 
mdb.models['Model-1'].sketches['__profile__'].Line(point1=(996 , 122), point2=(996 , 120)) 
mdb.models['Model-1'].sketches['__profile__'].Line(point1=(996 , 120), point2=(994 , 118)) 
mdb.models['Model-1'].sketches['__profile__'].Line(point1=(994 , 118), point2=(978 , 129)) 
mdb.models['Model-1'].sketches['__profile__'].Line(point1=(978 , 129), point2=(973 , 134)) 
mdb.models['Model-1'].sketches['__profile__'].Line(point1=(973 , 134), point2=(948 , 156)) 
mdb.models['Model-1'].sketches['__profile__'].Line(point1=(948 , 156), point2=(947 , 158)) 
mdb.models['Model-1'].sketches['__profile__'].Line(point1=(947 , 158), point2=(949 , 161)) 
mdb.models['Model-1'].sketches['__profile__'].Line(point1=(949 , 161), point2=(962 , 176)) 
mdb.models['Model-1'].sketches['__profile__'].Line(point1=(962 , 176), point2=(988 , 202)) 
mdb.models['Model-1'].sketches['__profile__'].Line(point1=(988 , 202), point2=(1007 , 225)) 
mdb.models['Model-1'].sketches['__profile__'].Line(point1=(1007 , 225), point2=(1012 , 226)) 
mdb.models['Model-1'].sketches['__profile__'].Line(point1=(1012 , 226), point2=(1018 , 223)) 
mdb.models['Model-1'].sketches['__profile__'].Line(point1=(1018 , 223), point2=(1031 , 213)) 
mdb.models['Model-1'].sketches['__profile__'].Line(point1=(1031 , 213), point2=(1032 , 211)) 
mdb.models['Model-1'].sketches['__profile__'].Line(point1=(1017 , 662), point2=(1010 , 661)) 
mdb.models['Model-1'].sketches['__profile__'].Line(point1=(1010 , 661), point2=(963 , 661)) 
mdb.models['Model-1'].sketches['__profile__'].Line(point1=(963 , 661), point2=(955 , 679)) 
mdb.models['Model-1'].sketches['__profile__'].Line(point1=(955 , 679), point2=(954 , 684)) 
mdb.models['Model-1'].sketches['__profile__'].Line(point1=(954 , 684), point2=(954 , 686)) 
mdb.models['Model-1'].sketches['__profile__'].Line(point1=(954 , 686), point2=(959 , 687)) 
mdb.models['Model-1'].sketches['__profile__'].Line(point1=(959 , 687), point2=(1002 , 691)) 
mdb.models['Model-1'].sketches['__profile__'].Line(point1=(1002 , 691), point2=(1013 , 674)) 
mdb.models['Model-1'].sketches['__profile__'].Line(point1=(1013 , 674), point2=(1016 , 668)) 
mdb.models['Model-1'].sketches['__profile__'].Line(point1=(1016 , 668), point2=(1017 , 662)) 
mdb.models['Model-1'].sketches['__profile__'].Line(point1=(1051 , 56), point2=(983 , 46)) 
mdb.models['Model-1'].sketches['__profile__'].Line(point1=(983 , 46), point2=(969 , 47)) 
mdb.models['Model-1'].sketches['__profile__'].Line(point1=(969 , 47), point2=(963 , 68)) 
mdb.models['Model-1'].sketches['__profile__'].Line(point1=(963 , 68), point2=(959 , 91)) 
mdb.models['Model-1'].sketches['__profile__'].Line(point1=(959 , 91), point2=(958 , 95)) 
mdb.models['Model-1'].sketches['__profile__'].Line(point1=(958 , 95), point2=(959 , 114)) 
mdb.models['Model-1'].sketches['__profile__'].Line(point1=(959 , 114), point2=(965 , 130)) 
mdb.models['Model-1'].sketches['__profile__'].Line(point1=(965 , 130), point2=(969 , 131)) 
mdb.models['Model-1'].sketches['__profile__'].Line(point1=(969 , 131), point2=(998 , 108)) 
mdb.models['Model-1'].sketches['__profile__'].Line(point1=(998 , 108), point2=(1024 , 85)) 
mdb.models['Model-1'].sketches['__profile__'].Line(point1=(1024 , 85), point2=(1050 , 60)) 
mdb.models['Model-1'].sketches['__profile__'].Line(point1=(1050 , 60), point2=(1051 , 56)) 
mdb.models['Model-1'].sketches['__profile__'].Line(point1=(1062 , 453), point2=(1060 , 441)) 
mdb.models['Model-1'].sketches['__profile__'].Line(point1=(1060 , 441), point2=(1053 , 419)) 
mdb.models['Model-1'].sketches['__profile__'].Line(point1=(1053 , 419), point2=(1049 , 409)) 
mdb.models['Model-1'].sketches['__profile__'].Line(point1=(1049 , 409), point2=(1044 , 401)) 
mdb.models['Model-1'].sketches['__profile__'].Line(point1=(1044 , 401), point2=(1035 , 399)) 
mdb.models['Model-1'].sketches['__profile__'].Line(point1=(1035 , 399), point2=(1024 , 400)) 
mdb.models['Model-1'].sketches['__profile__'].Line(point1=(1024 , 400), point2=(961 , 423)) 
mdb.models['Model-1'].sketches['__profile__'].Line(point1=(961 , 423), point2=(973 , 460)) 
mdb.models['Model-1'].sketches['__profile__'].Line(point1=(973 , 460), point2=(983 , 479)) 
mdb.models['Model-1'].sketches['__profile__'].Line(point1=(983 , 479), point2=(989 , 479)) 
mdb.models['Model-1'].sketches['__profile__'].Line(point1=(989 , 479), point2=(1021 , 470)) 
mdb.models['Model-1'].sketches['__profile__'].Line(point1=(1021 , 470), point2=(1059 , 457)) 
mdb.models['Model-1'].sketches['__profile__'].Line(point1=(1059 , 457), point2=(1062 , 455)) 
mdb.models['Model-1'].sketches['__profile__'].Line(point1=(1062 , 455), point2=(1062 , 453)) 
mdb.models['Model-1'].sketches['__profile__'].Line(point1=(1082 , 275), point2=(1077 , 255)) 
mdb.models['Model-1'].sketches['__profile__'].Line(point1=(1077 , 255), point2=(1072 , 242)) 
mdb.models['Model-1'].sketches['__profile__'].Line(point1=(1072 , 242), point2=(1061 , 222)) 
mdb.models['Model-1'].sketches['__profile__'].Line(point1=(1061 , 222), point2=(1051 , 208)) 
mdb.models['Model-1'].sketches['__profile__'].Line(point1=(1051 , 208), point2=(1047 , 208)) 
mdb.models['Model-1'].sketches['__profile__'].Line(point1=(1047 , 208), point2=(1038 , 214)) 
mdb.models['Model-1'].sketches['__profile__'].Line(point1=(1038 , 214), point2=(981 , 255)) 
mdb.models['Model-1'].sketches['__profile__'].Line(point1=(981 , 255), point2=(982 , 262)) 
mdb.models['Model-1'].sketches['__profile__'].Line(point1=(982 , 262), point2=(992 , 290)) 
mdb.models['Model-1'].sketches['__profile__'].Line(point1=(992 , 290), point2=(1001 , 325)) 
mdb.models['Model-1'].sketches['__profile__'].Line(point1=(1001 , 325), point2=(1008 , 323)) 
mdb.models['Model-1'].sketches['__profile__'].Line(point1=(1008 , 323), point2=(1033 , 307)) 
mdb.models['Model-1'].sketches['__profile__'].Line(point1=(1033 , 307), point2=(1070 , 286)) 
mdb.models['Model-1'].sketches['__profile__'].Line(point1=(1070 , 286), point2=(1080 , 279)) 
mdb.models['Model-1'].sketches['__profile__'].Line(point1=(1080 , 279), point2=(1082 , 277)) 
mdb.models['Model-1'].sketches['__profile__'].Line(point1=(1082 , 277), point2=(1082 , 275)) 
mdb.models['Model-1'].sketches['__profile__'].Line(point1=(1108 , 68), point2=(1102 , 65)) 
mdb.models['Model-1'].sketches['__profile__'].Line(point1=(1102 , 65), point2=(1079 , 60)) 
mdb.models['Model-1'].sketches['__profile__'].Line(point1=(1079 , 60), point2=(1062 , 60)) 
mdb.models['Model-1'].sketches['__profile__'].Line(point1=(1062 , 60), point2=(1057 , 62)) 
mdb.models['Model-1'].sketches['__profile__'].Line(point1=(1057 , 62), point2=(1043 , 72)) 
mdb.models['Model-1'].sketches['__profile__'].Line(point1=(1043 , 72), point2=(1010 , 100)) 
mdb.models['Model-1'].sketches['__profile__'].Line(point1=(1010 , 100), point2=(999 , 111)) 
mdb.models['Model-1'].sketches['__profile__'].Line(point1=(999 , 111), point2=(998 , 116)) 
mdb.models['Model-1'].sketches['__profile__'].Line(point1=(998 , 116), point2=(1001 , 121)) 
mdb.models['Model-1'].sketches['__profile__'].Line(point1=(1001 , 121), point2=(1014 , 133)) 
mdb.models['Model-1'].sketches['__profile__'].Line(point1=(1014 , 133), point2=(1031 , 145)) 
mdb.models['Model-1'].sketches['__profile__'].Line(point1=(1031 , 145), point2=(1034 , 145)) 
mdb.models['Model-1'].sketches['__profile__'].Line(point1=(1034 , 145), point2=(1098 , 82)) 
mdb.models['Model-1'].sketches['__profile__'].Line(point1=(1098 , 82), point2=(1106 , 73)) 
mdb.models['Model-1'].sketches['__profile__'].Line(point1=(1106 , 73), point2=(1108 , 68)) 
mdb.models['Model-1'].sketches['__profile__'].Line(point1=(1044 , 667), point2=(1037 , 665)) 
mdb.models['Model-1'].sketches['__profile__'].Line(point1=(1037 , 665), point2=(1034 , 662)) 
mdb.models['Model-1'].sketches['__profile__'].Line(point1=(1034 , 662), point2=(1029 , 662)) 
mdb.models['Model-1'].sketches['__profile__'].Line(point1=(1029 , 662), point2=(1025 , 664)) 
mdb.models['Model-1'].sketches['__profile__'].Line(point1=(1025 , 664), point2=(1024 , 667)) 
mdb.models['Model-1'].sketches['__profile__'].Line(point1=(1024 , 667), point2=(1013 , 681)) 
mdb.models['Model-1'].sketches['__profile__'].Line(point1=(1013 , 681), point2=(1010 , 687)) 
mdb.models['Model-1'].sketches['__profile__'].Line(point1=(1010 , 687), point2=(1010 , 690)) 
mdb.models['Model-1'].sketches['__profile__'].Line(point1=(1010 , 690), point2=(1011 , 690)) 
mdb.models['Model-1'].sketches['__profile__'].Line(point1=(1011 , 690), point2=(1035 , 690)) 
mdb.models['Model-1'].sketches['__profile__'].Line(point1=(1035 , 690), point2=(1038 , 689)) 
mdb.models['Model-1'].sketches['__profile__'].Line(point1=(1038 , 689), point2=(1042 , 685)) 
mdb.models['Model-1'].sketches['__profile__'].Line(point1=(1042 , 685), point2=(1045 , 678)) 
mdb.models['Model-1'].sketches['__profile__'].Line(point1=(1045 , 678), point2=(1044 , 667)) 
mdb.models['Model-1'].sketches['__profile__'].Line(point1=(1105 , 339), point2=(1093 , 318)) 
mdb.models['Model-1'].sketches['__profile__'].Line(point1=(1093 , 318), point2=(1074 , 292)) 
mdb.models['Model-1'].sketches['__profile__'].Line(point1=(1074 , 292), point2=(1069 , 292)) 
mdb.models['Model-1'].sketches['__profile__'].Line(point1=(1069 , 292), point2=(1062 , 295)) 
mdb.models['Model-1'].sketches['__profile__'].Line(point1=(1062 , 295), point2=(1024 , 318)) 
mdb.models['Model-1'].sketches['__profile__'].Line(point1=(1024 , 318), point2=(1018 , 322)) 
mdb.models['Model-1'].sketches['__profile__'].Line(point1=(1018 , 322), point2=(1018 , 328)) 
mdb.models['Model-1'].sketches['__profile__'].Line(point1=(1018 , 328), point2=(1030 , 348)) 
mdb.models['Model-1'].sketches['__profile__'].Line(point1=(1030 , 348), point2=(1042 , 374)) 
mdb.models['Model-1'].sketches['__profile__'].Line(point1=(1042 , 374), point2=(1044 , 374)) 
mdb.models['Model-1'].sketches['__profile__'].Line(point1=(1044 , 374), point2=(1090 , 351)) 
mdb.models['Model-1'].sketches['__profile__'].Line(point1=(1090 , 351), point2=(1103 , 343)) 
mdb.models['Model-1'].sketches['__profile__'].Line(point1=(1103 , 343), point2=(1105 , 341)) 
mdb.models['Model-1'].sketches['__profile__'].Line(point1=(1105 , 341), point2=(1105 , 339)) 
mdb.models['Model-1'].sketches['__profile__'].Line(point1=(1057 , 512), point2=(1058 , 469)) 
mdb.models['Model-1'].sketches['__profile__'].Line(point1=(1058 , 469), point2=(1056 , 467)) 
mdb.models['Model-1'].sketches['__profile__'].Line(point1=(1056 , 467), point2=(1048 , 467)) 
mdb.models['Model-1'].sketches['__profile__'].Line(point1=(1048 , 467), point2=(1031 , 472)) 
mdb.models['Model-1'].sketches['__profile__'].Line(point1=(1031 , 472), point2=(1022 , 476)) 
mdb.models['Model-1'].sketches['__profile__'].Line(point1=(1022 , 476), point2=(1021 , 481)) 
mdb.models['Model-1'].sketches['__profile__'].Line(point1=(1021 , 481), point2=(1035 , 515)) 
mdb.models['Model-1'].sketches['__profile__'].Line(point1=(1035 , 515), point2=(1038 , 517)) 
mdb.models['Model-1'].sketches['__profile__'].Line(point1=(1038 , 517), point2=(1045 , 517)) 
mdb.models['Model-1'].sketches['__profile__'].Line(point1=(1045 , 517), point2=(1055 , 515)) 
mdb.models['Model-1'].sketches['__profile__'].Line(point1=(1055 , 515), point2=(1057 , 514)) 
mdb.models['Model-1'].sketches['__profile__'].Line(point1=(1057 , 514), point2=(1057 , 512)) 
mdb.models['Model-1'].sketches['__profile__'].Line(point1=(1051 , 636), point2=(1045 , 630)) 
mdb.models['Model-1'].sketches['__profile__'].Line(point1=(1045 , 630), point2=(1035 , 628)) 
mdb.models['Model-1'].sketches['__profile__'].Line(point1=(1035 , 628), point2=(1032 , 631)) 
mdb.models['Model-1'].sketches['__profile__'].Line(point1=(1032 , 631), point2=(1029 , 643)) 
mdb.models['Model-1'].sketches['__profile__'].Line(point1=(1029 , 643), point2=(1029 , 653)) 
mdb.models['Model-1'].sketches['__profile__'].Line(point1=(1029 , 653), point2=(1031 , 656)) 
mdb.models['Model-1'].sketches['__profile__'].Line(point1=(1031 , 656), point2=(1041 , 661)) 
mdb.models['Model-1'].sketches['__profile__'].Line(point1=(1041 , 661), point2=(1053 , 659)) 
mdb.models['Model-1'].sketches['__profile__'].Line(point1=(1053 , 659), point2=(1056 , 655)) 
mdb.models['Model-1'].sketches['__profile__'].Line(point1=(1056 , 655), point2=(1056 , 650)) 
mdb.models['Model-1'].sketches['__profile__'].Line(point1=(1056 , 650), point2=(1054 , 647)) 
mdb.models['Model-1'].sketches['__profile__'].Line(point1=(1054 , 647), point2=(1053 , 640)) 
mdb.models['Model-1'].sketches['__profile__'].Line(point1=(1053 , 640), point2=(1051 , 636)) 
mdb.models['Model-1'].sketches['__profile__'].Line(point1=(1115 , 74), point2=(1113 , 74)) 
mdb.models['Model-1'].sketches['__profile__'].Line(point1=(1113 , 74), point2=(1100 , 86)) 
mdb.models['Model-1'].sketches['__profile__'].Line(point1=(1100 , 86), point2=(1035 , 149)) 
mdb.models['Model-1'].sketches['__profile__'].Line(point1=(1035 , 149), point2=(1039 , 203)) 
mdb.models['Model-1'].sketches['__profile__'].Line(point1=(1039 , 203), point2=(1040 , 206)) 
mdb.models['Model-1'].sketches['__profile__'].Line(point1=(1040 , 206), point2=(1047 , 205)) 
mdb.models['Model-1'].sketches['__profile__'].Line(point1=(1047 , 205), point2=(1071 , 190)) 
mdb.models['Model-1'].sketches['__profile__'].Line(point1=(1071 , 190), point2=(1087 , 178)) 
mdb.models['Model-1'].sketches['__profile__'].Line(point1=(1087 , 178), point2=(1105 , 161)) 
mdb.models['Model-1'].sketches['__profile__'].Line(point1=(1105 , 161), point2=(1106 , 157)) 
mdb.models['Model-1'].sketches['__profile__'].Line(point1=(1106 , 157), point2=(1103 , 143)) 
mdb.models['Model-1'].sketches['__profile__'].Line(point1=(1103 , 143), point2=(1102 , 124)) 
mdb.models['Model-1'].sketches['__profile__'].Line(point1=(1102 , 124), point2=(1105 , 107)) 
mdb.models['Model-1'].sketches['__profile__'].Line(point1=(1105 , 107), point2=(1114 , 82)) 
mdb.models['Model-1'].sketches['__profile__'].Line(point1=(1114 , 82), point2=(1115 , 74)) 
mdb.models['Model-1'].sketches['__profile__'].Line(point1=(1229 , 343), point2=(1225 , 340)) 
mdb.models['Model-1'].sketches['__profile__'].Line(point1=(1225 , 340), point2=(1215 , 340)) 
mdb.models['Model-1'].sketches['__profile__'].Line(point1=(1215 , 340), point2=(1146 , 363)) 
mdb.models['Model-1'].sketches['__profile__'].Line(point1=(1146 , 363), point2=(1145 , 362)) 
mdb.models['Model-1'].sketches['__profile__'].Line(point1=(1145 , 362), point2=(1147 , 360)) 
mdb.models['Model-1'].sketches['__profile__'].Line(point1=(1147 , 360), point2=(1187 , 346)) 
mdb.models['Model-1'].sketches['__profile__'].Line(point1=(1187 , 346), point2=(1197 , 340)) 
mdb.models['Model-1'].sketches['__profile__'].Line(point1=(1197 , 340), point2=(1198 , 338)) 
mdb.models['Model-1'].sketches['__profile__'].Line(point1=(1198 , 338), point2=(1197 , 326)) 
mdb.models['Model-1'].sketches['__profile__'].Line(point1=(1197 , 326), point2=(1191 , 314)) 
mdb.models['Model-1'].sketches['__profile__'].Line(point1=(1191 , 314), point2=(1189 , 312)) 
mdb.models['Model-1'].sketches['__profile__'].Line(point1=(1189 , 312), point2=(1187 , 312)) 
mdb.models['Model-1'].sketches['__profile__'].Line(point1=(1187 , 312), point2=(1175 , 316)) 
mdb.models['Model-1'].sketches['__profile__'].Line(point1=(1175 , 316), point2=(1141 , 331)) 
mdb.models['Model-1'].sketches['__profile__'].Line(point1=(1141 , 331), point2=(1083 , 360)) 
mdb.models['Model-1'].sketches['__profile__'].Line(point1=(1083 , 360), point2=(1049 , 378)) 
mdb.models['Model-1'].sketches['__profile__'].Line(point1=(1049 , 378), point2=(1043 , 382)) 
mdb.models['Model-1'].sketches['__profile__'].Line(point1=(1043 , 382), point2=(1036 , 390)) 
mdb.models['Model-1'].sketches['__profile__'].Line(point1=(1036 , 390), point2=(1036 , 392)) 
mdb.models['Model-1'].sketches['__profile__'].Line(point1=(1036 , 392), point2=(1039 , 395)) 
mdb.models['Model-1'].sketches['__profile__'].Line(point1=(1039 , 395), point2=(1044 , 397)) 
mdb.models['Model-1'].sketches['__profile__'].Line(point1=(1044 , 397), point2=(1065 , 397)) 
mdb.models['Model-1'].sketches['__profile__'].Line(point1=(1065 , 397), point2=(1129 , 386)) 
mdb.models['Model-1'].sketches['__profile__'].Line(point1=(1129 , 386), point2=(1188 , 380)) 
mdb.models['Model-1'].sketches['__profile__'].Line(point1=(1188 , 380), point2=(1229 , 370)) 
mdb.models['Model-1'].sketches['__profile__'].Line(point1=(1229 , 370), point2=(1234 , 367)) 
mdb.models['Model-1'].sketches['__profile__'].Line(point1=(1234 , 367), point2=(1234 , 358)) 
mdb.models['Model-1'].sketches['__profile__'].Line(point1=(1234 , 358), point2=(1229 , 343)) 
mdb.models['Model-1'].sketches['__profile__'].Line(point1=(1049 , 585), point2=(1048 , 584)) 
mdb.models['Model-1'].sketches['__profile__'].Line(point1=(1048 , 584), point2=(1043 , 585)) 
mdb.models['Model-1'].sketches['__profile__'].Line(point1=(1043 , 585), point2=(1041 , 596)) 
mdb.models['Model-1'].sketches['__profile__'].Line(point1=(1041 , 596), point2=(1041 , 611)) 
mdb.models['Model-1'].sketches['__profile__'].Line(point1=(1041 , 611), point2=(1042 , 612)) 
mdb.models['Model-1'].sketches['__profile__'].Line(point1=(1042 , 612), point2=(1049 , 613)) 
mdb.models['Model-1'].sketches['__profile__'].Line(point1=(1049 , 613), point2=(1050 , 611)) 
mdb.models['Model-1'].sketches['__profile__'].Line(point1=(1050 , 611), point2=(1051 , 596)) 
mdb.models['Model-1'].sketches['__profile__'].Line(point1=(1051 , 596), point2=(1049 , 585)) 
mdb.models['Model-1'].sketches['__profile__'].Line(point1=(1082 , 674), point2=(1077 , 671)) 
mdb.models['Model-1'].sketches['__profile__'].Line(point1=(1077 , 671), point2=(1074 , 671)) 
mdb.models['Model-1'].sketches['__profile__'].Line(point1=(1074 , 671), point2=(1071 , 668)) 
mdb.models['Model-1'].sketches['__profile__'].Line(point1=(1071 , 668), point2=(1056 , 667)) 
mdb.models['Model-1'].sketches['__profile__'].Line(point1=(1056 , 667), point2=(1051 , 670)) 
mdb.models['Model-1'].sketches['__profile__'].Line(point1=(1051 , 670), point2=(1050 , 672)) 
mdb.models['Model-1'].sketches['__profile__'].Line(point1=(1050 , 672), point2=(1049 , 685)) 
mdb.models['Model-1'].sketches['__profile__'].Line(point1=(1049 , 685), point2=(1051 , 688)) 
mdb.models['Model-1'].sketches['__profile__'].Line(point1=(1051 , 688), point2=(1057 , 689)) 
mdb.models['Model-1'].sketches['__profile__'].Line(point1=(1057 , 689), point2=(1082 , 688)) 
mdb.models['Model-1'].sketches['__profile__'].Line(point1=(1082 , 688), point2=(1084 , 687)) 
mdb.models['Model-1'].sketches['__profile__'].Line(point1=(1084 , 687), point2=(1084 , 679)) 
mdb.models['Model-1'].sketches['__profile__'].Line(point1=(1084 , 679), point2=(1082 , 674)) 
mdb.models['Model-1'].sketches['__profile__'].Line(point1=(1171 , 577), point2=(1171 , 568)) 
mdb.models['Model-1'].sketches['__profile__'].Line(point1=(1171 , 568), point2=(1169 , 559)) 
mdb.models['Model-1'].sketches['__profile__'].Line(point1=(1169 , 559), point2=(1166 , 550)) 
mdb.models['Model-1'].sketches['__profile__'].Line(point1=(1166 , 550), point2=(1163 , 547)) 
mdb.models['Model-1'].sketches['__profile__'].Line(point1=(1163 , 547), point2=(1137 , 546)) 
mdb.models['Model-1'].sketches['__profile__'].Line(point1=(1137 , 546), point2=(1136 , 545)) 
mdb.models['Model-1'].sketches['__profile__'].Line(point1=(1136 , 545), point2=(1064 , 545)) 
mdb.models['Model-1'].sketches['__profile__'].Line(point1=(1064 , 545), point2=(1058 , 548)) 
mdb.models['Model-1'].sketches['__profile__'].Line(point1=(1058 , 548), point2=(1052 , 553)) 
mdb.models['Model-1'].sketches['__profile__'].Line(point1=(1052 , 553), point2=(1051 , 560)) 
mdb.models['Model-1'].sketches['__profile__'].Line(point1=(1051 , 560), point2=(1054 , 565)) 
mdb.models['Model-1'].sketches['__profile__'].Line(point1=(1054 , 565), point2=(1060 , 568)) 
mdb.models['Model-1'].sketches['__profile__'].Line(point1=(1060 , 568), point2=(1069 , 570)) 
mdb.models['Model-1'].sketches['__profile__'].Line(point1=(1069 , 570), point2=(1088 , 571)) 
mdb.models['Model-1'].sketches['__profile__'].Line(point1=(1088 , 571), point2=(1089 , 572)) 
mdb.models['Model-1'].sketches['__profile__'].Line(point1=(1089 , 572), point2=(1129 , 576)) 
mdb.models['Model-1'].sketches['__profile__'].Line(point1=(1129 , 576), point2=(1145 , 579)) 
mdb.models['Model-1'].sketches['__profile__'].Line(point1=(1145 , 579), point2=(1153 , 579)) 
mdb.models['Model-1'].sketches['__profile__'].Line(point1=(1153 , 579), point2=(1154 , 580)) 
mdb.models['Model-1'].sketches['__profile__'].Line(point1=(1154 , 580), point2=(1169 , 580)) 
mdb.models['Model-1'].sketches['__profile__'].Line(point1=(1169 , 580), point2=(1171 , 579)) 
mdb.models['Model-1'].sketches['__profile__'].Line(point1=(1171 , 579), point2=(1171 , 577)) 
mdb.models['Model-1'].sketches['__profile__'].Line(point1=(1088 , 518), point2=(1084 , 516)) 
mdb.models['Model-1'].sketches['__profile__'].Line(point1=(1084 , 516), point2=(1080 , 516)) 
mdb.models['Model-1'].sketches['__profile__'].Line(point1=(1080 , 516), point2=(1079 , 517)) 
mdb.models['Model-1'].sketches['__profile__'].Line(point1=(1079 , 517), point2=(1067 , 517)) 
mdb.models['Model-1'].sketches['__profile__'].Line(point1=(1067 , 517), point2=(1057 , 519)) 
mdb.models['Model-1'].sketches['__profile__'].Line(point1=(1057 , 519), point2=(1052 , 524)) 
mdb.models['Model-1'].sketches['__profile__'].Line(point1=(1052 , 524), point2=(1052 , 529)) 
mdb.models['Model-1'].sketches['__profile__'].Line(point1=(1052 , 529), point2=(1055 , 533)) 
mdb.models['Model-1'].sketches['__profile__'].Line(point1=(1055 , 533), point2=(1061 , 536)) 
mdb.models['Model-1'].sketches['__profile__'].Line(point1=(1061 , 536), point2=(1083 , 537)) 
mdb.models['Model-1'].sketches['__profile__'].Line(point1=(1083 , 537), point2=(1087 , 534)) 
mdb.models['Model-1'].sketches['__profile__'].Line(point1=(1087 , 534), point2=(1088 , 518)) 
mdb.models['Model-1'].sketches['__profile__'].Line(point1=(1075 , 618), point2=(1074 , 594)) 
mdb.models['Model-1'].sketches['__profile__'].Line(point1=(1074 , 594), point2=(1071 , 580)) 
mdb.models['Model-1'].sketches['__profile__'].Line(point1=(1071 , 580), point2=(1070 , 578)) 
mdb.models['Model-1'].sketches['__profile__'].Line(point1=(1070 , 578), point2=(1059 , 573)) 
mdb.models['Model-1'].sketches['__profile__'].Line(point1=(1059 , 573), point2=(1055 , 573)) 
mdb.models['Model-1'].sketches['__profile__'].Line(point1=(1055 , 573), point2=(1054 , 575)) 
mdb.models['Model-1'].sketches['__profile__'].Line(point1=(1054 , 575), point2=(1054 , 592)) 
mdb.models['Model-1'].sketches['__profile__'].Line(point1=(1054 , 592), point2=(1057 , 612)) 
mdb.models['Model-1'].sketches['__profile__'].Line(point1=(1057 , 612), point2=(1059 , 616)) 
mdb.models['Model-1'].sketches['__profile__'].Line(point1=(1059 , 616), point2=(1062 , 618)) 
mdb.models['Model-1'].sketches['__profile__'].Line(point1=(1062 , 618), point2=(1071 , 621)) 
mdb.models['Model-1'].sketches['__profile__'].Line(point1=(1071 , 621), point2=(1074 , 621)) 
mdb.models['Model-1'].sketches['__profile__'].Line(point1=(1074 , 621), point2=(1075 , 618)) 
mdb.models['Model-1'].sketches['__profile__'].Line(point1=(1090 , 445), point2=(1093 , 442)) 
mdb.models['Model-1'].sketches['__profile__'].Line(point1=(1093 , 442), point2=(1097 , 432)) 
mdb.models['Model-1'].sketches['__profile__'].Line(point1=(1097 , 432), point2=(1101 , 413)) 
mdb.models['Model-1'].sketches['__profile__'].Line(point1=(1101 , 413), point2=(1101 , 402)) 
mdb.models['Model-1'].sketches['__profile__'].Line(point1=(1101 , 402), point2=(1097 , 398)) 
mdb.models['Model-1'].sketches['__profile__'].Line(point1=(1097 , 398), point2=(1082 , 398)) 
mdb.models['Model-1'].sketches['__profile__'].Line(point1=(1082 , 398), point2=(1068 , 401)) 
mdb.models['Model-1'].sketches['__profile__'].Line(point1=(1068 , 401), point2=(1065 , 401)) 
mdb.models['Model-1'].sketches['__profile__'].Line(point1=(1065 , 401), point2=(1056 , 405)) 
mdb.models['Model-1'].sketches['__profile__'].Line(point1=(1056 , 405), point2=(1056 , 410)) 
mdb.models['Model-1'].sketches['__profile__'].Line(point1=(1056 , 410), point2=(1060 , 426)) 
mdb.models['Model-1'].sketches['__profile__'].Line(point1=(1060 , 426), point2=(1066 , 444)) 
mdb.models['Model-1'].sketches['__profile__'].Line(point1=(1066 , 444), point2=(1069 , 449)) 
mdb.models['Model-1'].sketches['__profile__'].Line(point1=(1069 , 449), point2=(1074 , 453)) 
mdb.models['Model-1'].sketches['__profile__'].Line(point1=(1074 , 453), point2=(1079 , 453)) 
mdb.models['Model-1'].sketches['__profile__'].Line(point1=(1079 , 453), point2=(1085 , 450)) 
mdb.models['Model-1'].sketches['__profile__'].Line(point1=(1085 , 450), point2=(1090 , 445)) 
mdb.models['Model-1'].sketches['__profile__'].Line(point1=(1169 , 222), point2=(1166 , 211)) 
mdb.models['Model-1'].sketches['__profile__'].Line(point1=(1166 , 211), point2=(1159 , 195)) 
mdb.models['Model-1'].sketches['__profile__'].Line(point1=(1159 , 195), point2=(1146 , 170)) 
mdb.models['Model-1'].sketches['__profile__'].Line(point1=(1146 , 170), point2=(1135 , 154)) 
mdb.models['Model-1'].sketches['__profile__'].Line(point1=(1135 , 154), point2=(1129 , 156)) 
mdb.models['Model-1'].sketches['__profile__'].Line(point1=(1129 , 156), point2=(1100 , 174)) 
mdb.models['Model-1'].sketches['__profile__'].Line(point1=(1100 , 174), point2=(1058 , 202)) 
mdb.models['Model-1'].sketches['__profile__'].Line(point1=(1058 , 202), point2=(1056 , 204)) 
mdb.models['Model-1'].sketches['__profile__'].Line(point1=(1056 , 204), point2=(1056 , 206)) 
mdb.models['Model-1'].sketches['__profile__'].Line(point1=(1056 , 206), point2=(1068 , 225)) 
mdb.models['Model-1'].sketches['__profile__'].Line(point1=(1068 , 225), point2=(1077 , 243)) 
mdb.models['Model-1'].sketches['__profile__'].Line(point1=(1077 , 243), point2=(1082 , 256)) 
mdb.models['Model-1'].sketches['__profile__'].Line(point1=(1082 , 256), point2=(1084 , 267)) 
mdb.models['Model-1'].sketches['__profile__'].Line(point1=(1084 , 267), point2=(1087 , 272)) 
mdb.models['Model-1'].sketches['__profile__'].Line(point1=(1087 , 272), point2=(1094 , 272)) 
mdb.models['Model-1'].sketches['__profile__'].Line(point1=(1094 , 272), point2=(1108 , 265)) 
mdb.models['Model-1'].sketches['__profile__'].Line(point1=(1108 , 265), point2=(1156 , 234)) 
mdb.models['Model-1'].sketches['__profile__'].Line(point1=(1156 , 234), point2=(1167 , 226)) 
mdb.models['Model-1'].sketches['__profile__'].Line(point1=(1167 , 226), point2=(1169 , 224)) 
mdb.models['Model-1'].sketches['__profile__'].Line(point1=(1169 , 224), point2=(1169 , 222)) 
mdb.models['Model-1'].sketches['__profile__'].Line(point1=(1095 , 662), point2=(1097 , 655)) 
mdb.models['Model-1'].sketches['__profile__'].Line(point1=(1097 , 655), point2=(1106 , 641)) 
mdb.models['Model-1'].sketches['__profile__'].Line(point1=(1106 , 641), point2=(1106 , 634)) 
mdb.models['Model-1'].sketches['__profile__'].Line(point1=(1106 , 634), point2=(1084 , 630)) 
mdb.models['Model-1'].sketches['__profile__'].Line(point1=(1084 , 630), point2=(1069 , 630)) 
mdb.models['Model-1'].sketches['__profile__'].Line(point1=(1069 , 630), point2=(1059 , 630)) 
mdb.models['Model-1'].sketches['__profile__'].Line(point1=(1059 , 630), point2=(1058 , 631)) 
mdb.models['Model-1'].sketches['__profile__'].Line(point1=(1058 , 631), point2=(1058 , 642)) 
mdb.models['Model-1'].sketches['__profile__'].Line(point1=(1058 , 642), point2=(1064 , 654)) 
mdb.models['Model-1'].sketches['__profile__'].Line(point1=(1064 , 654), point2=(1071 , 660)) 
mdb.models['Model-1'].sketches['__profile__'].Line(point1=(1071 , 660), point2=(1082 , 665)) 
mdb.models['Model-1'].sketches['__profile__'].Line(point1=(1082 , 665), point2=(1092 , 666)) 
mdb.models['Model-1'].sketches['__profile__'].Line(point1=(1092 , 666), point2=(1095 , 664)) 
mdb.models['Model-1'].sketches['__profile__'].Line(point1=(1095 , 664), point2=(1095 , 662)) 
mdb.models['Model-1'].sketches['__profile__'].Line(point1=(1151 , 460), point2=(1143 , 457)) 
mdb.models['Model-1'].sketches['__profile__'].Line(point1=(1143 , 457), point2=(1108 , 457)) 
mdb.models['Model-1'].sketches['__profile__'].Line(point1=(1108 , 457), point2=(1107 , 458)) 
mdb.models['Model-1'].sketches['__profile__'].Line(point1=(1107 , 458), point2=(1085 , 459)) 
mdb.models['Model-1'].sketches['__profile__'].Line(point1=(1085 , 459), point2=(1065 , 464)) 
mdb.models['Model-1'].sketches['__profile__'].Line(point1=(1065 , 464), point2=(1065 , 509)) 
mdb.models['Model-1'].sketches['__profile__'].Line(point1=(1065 , 509), point2=(1065 , 513)) 
mdb.models['Model-1'].sketches['__profile__'].Line(point1=(1065 , 513), point2=(1071 , 513)) 
mdb.models['Model-1'].sketches['__profile__'].Line(point1=(1071 , 513), point2=(1092 , 509)) 
mdb.models['Model-1'].sketches['__profile__'].Line(point1=(1092 , 509), point2=(1135 , 506)) 
mdb.models['Model-1'].sketches['__profile__'].Line(point1=(1135 , 506), point2=(1147 , 504)) 
mdb.models['Model-1'].sketches['__profile__'].Line(point1=(1147 , 504), point2=(1151 , 502)) 
mdb.models['Model-1'].sketches['__profile__'].Line(point1=(1151 , 502), point2=(1154 , 498)) 
mdb.models['Model-1'].sketches['__profile__'].Line(point1=(1154 , 498), point2=(1154 , 475)) 
mdb.models['Model-1'].sketches['__profile__'].Line(point1=(1154 , 475), point2=(1151 , 460)) 
mdb.models['Model-1'].sketches['__profile__'].Line(point1=(1177 , 308), point2=(1163 , 282)) 
mdb.models['Model-1'].sketches['__profile__'].Line(point1=(1163 , 282), point2=(1147 , 261)) 
mdb.models['Model-1'].sketches['__profile__'].Line(point1=(1147 , 261), point2=(1143 , 253)) 
mdb.models['Model-1'].sketches['__profile__'].Line(point1=(1143 , 253), point2=(1138 , 253)) 
mdb.models['Model-1'].sketches['__profile__'].Line(point1=(1138 , 253), point2=(1132 , 255)) 
mdb.models['Model-1'].sketches['__profile__'].Line(point1=(1132 , 255), point2=(1118 , 262)) 
mdb.models['Model-1'].sketches['__profile__'].Line(point1=(1118 , 262), point2=(1079 , 286)) 
mdb.models['Model-1'].sketches['__profile__'].Line(point1=(1079 , 286), point2=(1077 , 287)) 
mdb.models['Model-1'].sketches['__profile__'].Line(point1=(1077 , 287), point2=(1078 , 291)) 
mdb.models['Model-1'].sketches['__profile__'].Line(point1=(1078 , 291), point2=(1089 , 304)) 
mdb.models['Model-1'].sketches['__profile__'].Line(point1=(1089 , 304), point2=(1106 , 332)) 
mdb.models['Model-1'].sketches['__profile__'].Line(point1=(1106 , 332), point2=(1112 , 338)) 
mdb.models['Model-1'].sketches['__profile__'].Line(point1=(1112 , 338), point2=(1122 , 336)) 
mdb.models['Model-1'].sketches['__profile__'].Line(point1=(1122 , 336), point2=(1154 , 322)) 
mdb.models['Model-1'].sketches['__profile__'].Line(point1=(1154 , 322), point2=(1176 , 311)) 
mdb.models['Model-1'].sketches['__profile__'].Line(point1=(1176 , 311), point2=(1177 , 308)) 
mdb.models['Model-1'].sketches['__profile__'].Line(point1=(1264 , 640), point2=(1266 , 630)) 
mdb.models['Model-1'].sketches['__profile__'].Line(point1=(1266 , 630), point2=(1266 , 609)) 
mdb.models['Model-1'].sketches['__profile__'].Line(point1=(1266 , 609), point2=(1265 , 605)) 
mdb.models['Model-1'].sketches['__profile__'].Line(point1=(1265 , 605), point2=(1262 , 602)) 
mdb.models['Model-1'].sketches['__profile__'].Line(point1=(1262 , 602), point2=(1243 , 600)) 
mdb.models['Model-1'].sketches['__profile__'].Line(point1=(1243 , 600), point2=(1196 , 591)) 
mdb.models['Model-1'].sketches['__profile__'].Line(point1=(1196 , 591), point2=(1126 , 580)) 
mdb.models['Model-1'].sketches['__profile__'].Line(point1=(1126 , 580), point2=(1086 , 576)) 
mdb.models['Model-1'].sketches['__profile__'].Line(point1=(1086 , 576), point2=(1085 , 575)) 
mdb.models['Model-1'].sketches['__profile__'].Line(point1=(1085 , 575), point2=(1083 , 575)) 
mdb.models['Model-1'].sketches['__profile__'].Line(point1=(1083 , 575), point2=(1080 , 579)) 
mdb.models['Model-1'].sketches['__profile__'].Line(point1=(1080 , 579), point2=(1080 , 594)) 
mdb.models['Model-1'].sketches['__profile__'].Line(point1=(1080 , 594), point2=(1081 , 595)) 
mdb.models['Model-1'].sketches['__profile__'].Line(point1=(1081 , 595), point2=(1082 , 612)) 
mdb.models['Model-1'].sketches['__profile__'].Line(point1=(1082 , 612), point2=(1084 , 621)) 
mdb.models['Model-1'].sketches['__profile__'].Line(point1=(1084 , 621), point2=(1087 , 623)) 
mdb.models['Model-1'].sketches['__profile__'].Line(point1=(1087 , 623), point2=(1109 , 627)) 
mdb.models['Model-1'].sketches['__profile__'].Line(point1=(1109 , 627), point2=(1141 , 630)) 
mdb.models['Model-1'].sketches['__profile__'].Line(point1=(1141 , 630), point2=(1142 , 631)) 
mdb.models['Model-1'].sketches['__profile__'].Line(point1=(1142 , 631), point2=(1149 , 631)) 
mdb.models['Model-1'].sketches['__profile__'].Line(point1=(1149 , 631), point2=(1195 , 638)) 
mdb.models['Model-1'].sketches['__profile__'].Line(point1=(1195 , 638), point2=(1222 , 640)) 
mdb.models['Model-1'].sketches['__profile__'].Line(point1=(1222 , 640), point2=(1223 , 641)) 
mdb.models['Model-1'].sketches['__profile__'].Line(point1=(1223 , 641), point2=(1262 , 643)) 
mdb.models['Model-1'].sketches['__profile__'].Line(point1=(1262 , 643), point2=(1264 , 640)) 
mdb.models['Model-1'].sketches['__profile__'].Line(point1=(1160 , 691), point2=(1160 , 689)) 
mdb.models['Model-1'].sketches['__profile__'].Line(point1=(1160 , 689), point2=(1154 , 685)) 
mdb.models['Model-1'].sketches['__profile__'].Line(point1=(1154 , 685), point2=(1120 , 678)) 
mdb.models['Model-1'].sketches['__profile__'].Line(point1=(1120 , 678), point2=(1090 , 674)) 
mdb.models['Model-1'].sketches['__profile__'].Line(point1=(1090 , 674), point2=(1089 , 679)) 
mdb.models['Model-1'].sketches['__profile__'].Line(point1=(1089 , 679), point2=(1092 , 688)) 
mdb.models['Model-1'].sketches['__profile__'].Line(point1=(1092 , 688), point2=(1097 , 690)) 
mdb.models['Model-1'].sketches['__profile__'].Line(point1=(1097 , 690), point2=(1132 , 694)) 
mdb.models['Model-1'].sketches['__profile__'].Line(point1=(1132 , 694), point2=(1133 , 695)) 
mdb.models['Model-1'].sketches['__profile__'].Line(point1=(1133 , 695), point2=(1142 , 695)) 
mdb.models['Model-1'].sketches['__profile__'].Line(point1=(1142 , 695), point2=(1143 , 696)) 
mdb.models['Model-1'].sketches['__profile__'].Line(point1=(1143 , 696), point2=(1158 , 695)) 
mdb.models['Model-1'].sketches['__profile__'].Line(point1=(1158 , 695), point2=(1160 , 693)) 
mdb.models['Model-1'].sketches['__profile__'].Line(point1=(1160 , 693), point2=(1160 , 691)) 
mdb.models['Model-1'].sketches['__profile__'].Line(point1=(1265 , 500), point2=(1262 , 497)) 
mdb.models['Model-1'].sketches['__profile__'].Line(point1=(1262 , 497), point2=(1246 , 497)) 
mdb.models['Model-1'].sketches['__profile__'].Line(point1=(1246 , 497), point2=(1239 , 499)) 
mdb.models['Model-1'].sketches['__profile__'].Line(point1=(1239 , 499), point2=(1192 , 504)) 
mdb.models['Model-1'].sketches['__profile__'].Line(point1=(1192 , 504), point2=(1191 , 505)) 
mdb.models['Model-1'].sketches['__profile__'].Line(point1=(1191 , 505), point2=(1096 , 513)) 
mdb.models['Model-1'].sketches['__profile__'].Line(point1=(1096 , 513), point2=(1093 , 527)) 
mdb.models['Model-1'].sketches['__profile__'].Line(point1=(1093 , 527), point2=(1093 , 539)) 
mdb.models['Model-1'].sketches['__profile__'].Line(point1=(1093 , 539), point2=(1099 , 540)) 
mdb.models['Model-1'].sketches['__profile__'].Line(point1=(1099 , 540), point2=(1161 , 541)) 
mdb.models['Model-1'].sketches['__profile__'].Line(point1=(1161 , 541), point2=(1162 , 542)) 
mdb.models['Model-1'].sketches['__profile__'].Line(point1=(1162 , 542), point2=(1250 , 542)) 
mdb.models['Model-1'].sketches['__profile__'].Line(point1=(1250 , 542), point2=(1251 , 541)) 
mdb.models['Model-1'].sketches['__profile__'].Line(point1=(1251 , 541), point2=(1259 , 541)) 
mdb.models['Model-1'].sketches['__profile__'].Line(point1=(1259 , 541), point2=(1262 , 540)) 
mdb.models['Model-1'].sketches['__profile__'].Line(point1=(1262 , 540), point2=(1268 , 532)) 
mdb.models['Model-1'].sketches['__profile__'].Line(point1=(1268 , 532), point2=(1268 , 512)) 
mdb.models['Model-1'].sketches['__profile__'].Line(point1=(1268 , 512), point2=(1265 , 500)) 
mdb.models['Model-1'].sketches['__profile__'].Line(point1=(1213 , 387), point2=(1204 , 381)) 
mdb.models['Model-1'].sketches['__profile__'].Line(point1=(1204 , 381), point2=(1195 , 381)) 
mdb.models['Model-1'].sketches['__profile__'].Line(point1=(1195 , 381), point2=(1189 , 384)) 
mdb.models['Model-1'].sketches['__profile__'].Line(point1=(1189 , 384), point2=(1135 , 389)) 
mdb.models['Model-1'].sketches['__profile__'].Line(point1=(1135 , 389), point2=(1110 , 394)) 
mdb.models['Model-1'].sketches['__profile__'].Line(point1=(1110 , 394), point2=(1107 , 398)) 
mdb.models['Model-1'].sketches['__profile__'].Line(point1=(1107 , 398), point2=(1104 , 411)) 
mdb.models['Model-1'].sketches['__profile__'].Line(point1=(1104 , 411), point2=(1101 , 436)) 
mdb.models['Model-1'].sketches['__profile__'].Line(point1=(1101 , 436), point2=(1097 , 445)) 
mdb.models['Model-1'].sketches['__profile__'].Line(point1=(1097 , 445), point2=(1097 , 448)) 
mdb.models['Model-1'].sketches['__profile__'].Line(point1=(1097 , 448), point2=(1099 , 450)) 
mdb.models['Model-1'].sketches['__profile__'].Line(point1=(1099 , 450), point2=(1105 , 451)) 
mdb.models['Model-1'].sketches['__profile__'].Line(point1=(1105 , 451), point2=(1123 , 452)) 
mdb.models['Model-1'].sketches['__profile__'].Line(point1=(1123 , 452), point2=(1124 , 451)) 
mdb.models['Model-1'].sketches['__profile__'].Line(point1=(1124 , 451), point2=(1155 , 450)) 
mdb.models['Model-1'].sketches['__profile__'].Line(point1=(1155 , 450), point2=(1156 , 449)) 
mdb.models['Model-1'].sketches['__profile__'].Line(point1=(1156 , 449), point2=(1173 , 448)) 
mdb.models['Model-1'].sketches['__profile__'].Line(point1=(1173 , 448), point2=(1200 , 444)) 
mdb.models['Model-1'].sketches['__profile__'].Line(point1=(1200 , 444), point2=(1220 , 439)) 
mdb.models['Model-1'].sketches['__profile__'].Line(point1=(1220 , 439), point2=(1221 , 438)) 
mdb.models['Model-1'].sketches['__profile__'].Line(point1=(1221 , 438), point2=(1221 , 414)) 
mdb.models['Model-1'].sketches['__profile__'].Line(point1=(1221 , 414), point2=(1218 , 398)) 
mdb.models['Model-1'].sketches['__profile__'].Line(point1=(1218 , 398), point2=(1213 , 387)) 
mdb.models['Model-1'].sketches['__profile__'].Line(point1=(1209 , 646), point2=(1206 , 644)) 
mdb.models['Model-1'].sketches['__profile__'].Line(point1=(1206 , 644), point2=(1177 , 642)) 
mdb.models['Model-1'].sketches['__profile__'].Line(point1=(1177 , 642), point2=(1135 , 636)) 
mdb.models['Model-1'].sketches['__profile__'].Line(point1=(1135 , 636), point2=(1119 , 636)) 
mdb.models['Model-1'].sketches['__profile__'].Line(point1=(1119 , 636), point2=(1115 , 645)) 
mdb.models['Model-1'].sketches['__profile__'].Line(point1=(1115 , 645), point2=(1104 , 661)) 
mdb.models['Model-1'].sketches['__profile__'].Line(point1=(1104 , 661), point2=(1104 , 667)) 
mdb.models['Model-1'].sketches['__profile__'].Line(point1=(1104 , 667), point2=(1115 , 671)) 
mdb.models['Model-1'].sketches['__profile__'].Line(point1=(1115 , 671), point2=(1183 , 683)) 
mdb.models['Model-1'].sketches['__profile__'].Line(point1=(1183 , 683), point2=(1210 , 684)) 
mdb.models['Model-1'].sketches['__profile__'].Line(point1=(1210 , 684), point2=(1210 , 650)) 
mdb.models['Model-1'].sketches['__profile__'].Line(point1=(1210 , 650), point2=(1209 , 646)) 
mdb.models['Model-1'].sketches['__profile__'].Line(point1=(1216 , 88), point2=(1209 , 85)) 
mdb.models['Model-1'].sketches['__profile__'].Line(point1=(1209 , 85), point2=(1171 , 76)) 
mdb.models['Model-1'].sketches['__profile__'].Line(point1=(1171 , 76), point2=(1135 , 69)) 
mdb.models['Model-1'].sketches['__profile__'].Line(point1=(1135 , 69), point2=(1127 , 69)) 
mdb.models['Model-1'].sketches['__profile__'].Line(point1=(1127 , 69), point2=(1116 , 89)) 
mdb.models['Model-1'].sketches['__profile__'].Line(point1=(1116 , 89), point2=(1106 , 121)) 
mdb.models['Model-1'].sketches['__profile__'].Line(point1=(1106 , 121), point2=(1105 , 134)) 
mdb.models['Model-1'].sketches['__profile__'].Line(point1=(1105 , 134), point2=(1108 , 147)) 
mdb.models['Model-1'].sketches['__profile__'].Line(point1=(1108 , 147), point2=(1114 , 157)) 
mdb.models['Model-1'].sketches['__profile__'].Line(point1=(1114 , 157), point2=(1119 , 157)) 
mdb.models['Model-1'].sketches['__profile__'].Line(point1=(1119 , 157), point2=(1138 , 147)) 
mdb.models['Model-1'].sketches['__profile__'].Line(point1=(1138 , 147), point2=(1195 , 109)) 
mdb.models['Model-1'].sketches['__profile__'].Line(point1=(1195 , 109), point2=(1210 , 98)) 
mdb.models['Model-1'].sketches['__profile__'].Line(point1=(1210 , 98), point2=(1216 , 92)) 
mdb.models['Model-1'].sketches['__profile__'].Line(point1=(1216 , 92), point2=(1216 , 88)) 
mdb.models['Model-1'].sketches['__profile__'].Line(point1=(1233 , 181), point2=(1232 , 155)) 
mdb.models['Model-1'].sketches['__profile__'].Line(point1=(1232 , 155), point2=(1228 , 142)) 
mdb.models['Model-1'].sketches['__profile__'].Line(point1=(1228 , 142), point2=(1212 , 126)) 
mdb.models['Model-1'].sketches['__profile__'].Line(point1=(1212 , 126), point2=(1197 , 115)) 
mdb.models['Model-1'].sketches['__profile__'].Line(point1=(1197 , 115), point2=(1193 , 115)) 
mdb.models['Model-1'].sketches['__profile__'].Line(point1=(1193 , 115), point2=(1187 , 118)) 
mdb.models['Model-1'].sketches['__profile__'].Line(point1=(1187 , 118), point2=(1168 , 130)) 
mdb.models['Model-1'].sketches['__profile__'].Line(point1=(1168 , 130), point2=(1150 , 143)) 
mdb.models['Model-1'].sketches['__profile__'].Line(point1=(1150 , 143), point2=(1143 , 151)) 
mdb.models['Model-1'].sketches['__profile__'].Line(point1=(1143 , 151), point2=(1144 , 158)) 
mdb.models['Model-1'].sketches['__profile__'].Line(point1=(1144 , 158), point2=(1175 , 219)) 
mdb.models['Model-1'].sketches['__profile__'].Line(point1=(1175 , 219), point2=(1179 , 218)) 
mdb.models['Model-1'].sketches['__profile__'].Line(point1=(1179 , 218), point2=(1227 , 187)) 
mdb.models['Model-1'].sketches['__profile__'].Line(point1=(1227 , 187), point2=(1233 , 183)) 
mdb.models['Model-1'].sketches['__profile__'].Line(point1=(1233 , 183), point2=(1233 , 181)) 
mdb.models['Model-1'].sketches['__profile__'].Line(point1=(1242 , 273), point2=(1244 , 270)) 
mdb.models['Model-1'].sketches['__profile__'].Line(point1=(1244 , 270), point2=(1244 , 265)) 
mdb.models['Model-1'].sketches['__profile__'].Line(point1=(1244 , 265), point2=(1236 , 247)) 
mdb.models['Model-1'].sketches['__profile__'].Line(point1=(1236 , 247), point2=(1220 , 221)) 
mdb.models['Model-1'].sketches['__profile__'].Line(point1=(1220 , 221), point2=(1208 , 207)) 
mdb.models['Model-1'].sketches['__profile__'].Line(point1=(1208 , 207), point2=(1205 , 207)) 
mdb.models['Model-1'].sketches['__profile__'].Line(point1=(1205 , 207), point2=(1190 , 215)) 
mdb.models['Model-1'].sketches['__profile__'].Line(point1=(1190 , 215), point2=(1177 , 224)) 
mdb.models['Model-1'].sketches['__profile__'].Line(point1=(1177 , 224), point2=(1167 , 233)) 
mdb.models['Model-1'].sketches['__profile__'].Line(point1=(1167 , 233), point2=(1151 , 243)) 
mdb.models['Model-1'].sketches['__profile__'].Line(point1=(1151 , 243), point2=(1147 , 247)) 
mdb.models['Model-1'].sketches['__profile__'].Line(point1=(1147 , 247), point2=(1148 , 253)) 
mdb.models['Model-1'].sketches['__profile__'].Line(point1=(1148 , 253), point2=(1169 , 283)) 
mdb.models['Model-1'].sketches['__profile__'].Line(point1=(1169 , 283), point2=(1183 , 308)) 
mdb.models['Model-1'].sketches['__profile__'].Line(point1=(1183 , 308), point2=(1232 , 283)) 
mdb.models['Model-1'].sketches['__profile__'].Line(point1=(1232 , 283), point2=(1242 , 273)) 
mdb.models['Model-1'].sketches['__profile__'].Line(point1=(1305 , 478), point2=(1293 , 443)) 
mdb.models['Model-1'].sketches['__profile__'].Line(point1=(1293 , 443), point2=(1287 , 436)) 
mdb.models['Model-1'].sketches['__profile__'].Line(point1=(1287 , 436), point2=(1281 , 434)) 
mdb.models['Model-1'].sketches['__profile__'].Line(point1=(1281 , 434), point2=(1270 , 435)) 
mdb.models['Model-1'].sketches['__profile__'].Line(point1=(1270 , 435), point2=(1252 , 440)) 
mdb.models['Model-1'].sketches['__profile__'].Line(point1=(1252 , 440), point2=(1217 , 446)) 
mdb.models['Model-1'].sketches['__profile__'].Line(point1=(1217 , 446), point2=(1164 , 453)) 
mdb.models['Model-1'].sketches['__profile__'].Line(point1=(1164 , 453), point2=(1156 , 456)) 
mdb.models['Model-1'].sketches['__profile__'].Line(point1=(1156 , 456), point2=(1156 , 464)) 
mdb.models['Model-1'].sketches['__profile__'].Line(point1=(1156 , 464), point2=(1160 , 482)) 
mdb.models['Model-1'].sketches['__profile__'].Line(point1=(1160 , 482), point2=(1162 , 501)) 
mdb.models['Model-1'].sketches['__profile__'].Line(point1=(1162 , 501), point2=(1194 , 500)) 
mdb.models['Model-1'].sketches['__profile__'].Line(point1=(1194 , 500), point2=(1195 , 499)) 
mdb.models['Model-1'].sketches['__profile__'].Line(point1=(1195 , 499), point2=(1205 , 499)) 
mdb.models['Model-1'].sketches['__profile__'].Line(point1=(1205 , 499), point2=(1206 , 498)) 
mdb.models['Model-1'].sketches['__profile__'].Line(point1=(1206 , 498), point2=(1237 , 495)) 
mdb.models['Model-1'].sketches['__profile__'].Line(point1=(1237 , 495), point2=(1291 , 485)) 
mdb.models['Model-1'].sketches['__profile__'].Line(point1=(1291 , 485), point2=(1304 , 481)) 
mdb.models['Model-1'].sketches['__profile__'].Line(point1=(1304 , 481), point2=(1305 , 478)) 
mdb.models['Model-1'].sketches['__profile__'].Line(point1=(1197 , 694), point2=(1197 , 692)) 
mdb.models['Model-1'].sketches['__profile__'].Line(point1=(1197 , 692), point2=(1193 , 690)) 
mdb.models['Model-1'].sketches['__profile__'].Line(point1=(1193 , 690), point2=(1175 , 687)) 
mdb.models['Model-1'].sketches['__profile__'].Line(point1=(1175 , 687), point2=(1167 , 687)) 
mdb.models['Model-1'].sketches['__profile__'].Line(point1=(1167 , 687), point2=(1164 , 690)) 
mdb.models['Model-1'].sketches['__profile__'].Line(point1=(1164 , 690), point2=(1164 , 693)) 
mdb.models['Model-1'].sketches['__profile__'].Line(point1=(1164 , 693), point2=(1166 , 695)) 
mdb.models['Model-1'].sketches['__profile__'].Line(point1=(1166 , 695), point2=(1175 , 698)) 
mdb.models['Model-1'].sketches['__profile__'].Line(point1=(1175 , 698), point2=(1193 , 698)) 
mdb.models['Model-1'].sketches['__profile__'].Line(point1=(1193 , 698), point2=(1197 , 696)) 
mdb.models['Model-1'].sketches['__profile__'].Line(point1=(1197 , 696), point2=(1197 , 694)) 
mdb.models['Model-1'].sketches['__profile__'].Line(point1=(1422 , 604), point2=(1423 , 602)) 
mdb.models['Model-1'].sketches['__profile__'].Line(point1=(1423 , 602), point2=(1423 , 583)) 
mdb.models['Model-1'].sketches['__profile__'].Line(point1=(1423 , 583), point2=(1420 , 578)) 
mdb.models['Model-1'].sketches['__profile__'].Line(point1=(1420 , 578), point2=(1408 , 576)) 
mdb.models['Model-1'].sketches['__profile__'].Line(point1=(1408 , 576), point2=(1391 , 576)) 
mdb.models['Model-1'].sketches['__profile__'].Line(point1=(1391 , 576), point2=(1390 , 575)) 
mdb.models['Model-1'].sketches['__profile__'].Line(point1=(1390 , 575), point2=(1341 , 575)) 
mdb.models['Model-1'].sketches['__profile__'].Line(point1=(1341 , 575), point2=(1340 , 574)) 
mdb.models['Model-1'].sketches['__profile__'].Line(point1=(1340 , 574), point2=(1307 , 574)) 
mdb.models['Model-1'].sketches['__profile__'].Line(point1=(1307 , 574), point2=(1306 , 573)) 
mdb.models['Model-1'].sketches['__profile__'].Line(point1=(1306 , 573), point2=(1275 , 572)) 
mdb.models['Model-1'].sketches['__profile__'].Line(point1=(1275 , 572), point2=(1274 , 571)) 
mdb.models['Model-1'].sketches['__profile__'].Line(point1=(1274 , 571), point2=(1277 , 569)) 
mdb.models['Model-1'].sketches['__profile__'].Line(point1=(1277 , 569), point2=(1309 , 569)) 
mdb.models['Model-1'].sketches['__profile__'].Line(point1=(1309 , 569), point2=(1307 , 547)) 
mdb.models['Model-1'].sketches['__profile__'].Line(point1=(1307 , 547), point2=(1217 , 547)) 
mdb.models['Model-1'].sketches['__profile__'].Line(point1=(1217 , 547), point2=(1174 , 548)) 
mdb.models['Model-1'].sketches['__profile__'].Line(point1=(1174 , 548), point2=(1172 , 549)) 
mdb.models['Model-1'].sketches['__profile__'].Line(point1=(1172 , 549), point2=(1172 , 557)) 
mdb.models['Model-1'].sketches['__profile__'].Line(point1=(1172 , 557), point2=(1176 , 571)) 
mdb.models['Model-1'].sketches['__profile__'].Line(point1=(1176 , 571), point2=(1181 , 581)) 
mdb.models['Model-1'].sketches['__profile__'].Line(point1=(1181 , 581), point2=(1187 , 585)) 
mdb.models['Model-1'].sketches['__profile__'].Line(point1=(1187 , 585), point2=(1237 , 593)) 
mdb.models['Model-1'].sketches['__profile__'].Line(point1=(1237 , 593), point2=(1307 , 599)) 
mdb.models['Model-1'].sketches['__profile__'].Line(point1=(1307 , 599), point2=(1308 , 600)) 
mdb.models['Model-1'].sketches['__profile__'].Line(point1=(1308 , 600), point2=(1326 , 601)) 
mdb.models['Model-1'].sketches['__profile__'].Line(point1=(1326 , 601), point2=(1346 , 604)) 
mdb.models['Model-1'].sketches['__profile__'].Line(point1=(1346 , 604), point2=(1372 , 605)) 
mdb.models['Model-1'].sketches['__profile__'].Line(point1=(1372 , 605), point2=(1373 , 606)) 
mdb.models['Model-1'].sketches['__profile__'].Line(point1=(1373 , 606), point2=(1422 , 606)) 
mdb.models['Model-1'].sketches['__profile__'].Line(point1=(1422 , 606), point2=(1422 , 604)) 
mdb.models['Model-1'].sketches['__profile__'].Line(point1=(1251 , 289), point2=(1245 , 283)) 
mdb.models['Model-1'].sketches['__profile__'].Line(point1=(1245 , 283), point2=(1241 , 283)) 
mdb.models['Model-1'].sketches['__profile__'].Line(point1=(1241 , 283), point2=(1198 , 307)) 
mdb.models['Model-1'].sketches['__profile__'].Line(point1=(1198 , 307), point2=(1197 , 311)) 
mdb.models['Model-1'].sketches['__profile__'].Line(point1=(1197 , 311), point2=(1199 , 321)) 
mdb.models['Model-1'].sketches['__profile__'].Line(point1=(1199 , 321), point2=(1203 , 334)) 
mdb.models['Model-1'].sketches['__profile__'].Line(point1=(1203 , 334), point2=(1206 , 335)) 
mdb.models['Model-1'].sketches['__profile__'].Line(point1=(1206 , 335), point2=(1216 , 334)) 
mdb.models['Model-1'].sketches['__profile__'].Line(point1=(1216 , 334), point2=(1232 , 330)) 
mdb.models['Model-1'].sketches['__profile__'].Line(point1=(1232 , 330), point2=(1250 , 323)) 
mdb.models['Model-1'].sketches['__profile__'].Line(point1=(1250 , 323), point2=(1266 , 314)) 
mdb.models['Model-1'].sketches['__profile__'].Line(point1=(1266 , 314), point2=(1265 , 309)) 
mdb.models['Model-1'].sketches['__profile__'].Line(point1=(1265 , 309), point2=(1251 , 289)) 
mdb.models['Model-1'].sketches['__profile__'].Line(point1=(1269 , 700), point2=(1268 , 698)) 
mdb.models['Model-1'].sketches['__profile__'].Line(point1=(1268 , 698), point2=(1261 , 696)) 
mdb.models['Model-1'].sketches['__profile__'].Line(point1=(1261 , 696), point2=(1229 , 691)) 
mdb.models['Model-1'].sketches['__profile__'].Line(point1=(1229 , 691), point2=(1205 , 691)) 
mdb.models['Model-1'].sketches['__profile__'].Line(point1=(1205 , 691), point2=(1201 , 695)) 
mdb.models['Model-1'].sketches['__profile__'].Line(point1=(1201 , 695), point2=(1201 , 697)) 
mdb.models['Model-1'].sketches['__profile__'].Line(point1=(1201 , 697), point2=(1205 , 699)) 
mdb.models['Model-1'].sketches['__profile__'].Line(point1=(1205 , 699), point2=(1247 , 705)) 
mdb.models['Model-1'].sketches['__profile__'].Line(point1=(1247 , 705), point2=(1265 , 705)) 
mdb.models['Model-1'].sketches['__profile__'].Line(point1=(1265 , 705), point2=(1269 , 702)) 
mdb.models['Model-1'].sketches['__profile__'].Line(point1=(1269 , 702), point2=(1269 , 700)) 
mdb.models['Model-1'].sketches['__profile__'].Line(point1=(1262 , 100), point2=(1245 , 94)) 
mdb.models['Model-1'].sketches['__profile__'].Line(point1=(1245 , 94), point2=(1235 , 92)) 
mdb.models['Model-1'].sketches['__profile__'].Line(point1=(1235 , 92), point2=(1226 , 92)) 
mdb.models['Model-1'].sketches['__profile__'].Line(point1=(1226 , 92), point2=(1215 , 98)) 
mdb.models['Model-1'].sketches['__profile__'].Line(point1=(1215 , 98), point2=(1204 , 108)) 
mdb.models['Model-1'].sketches['__profile__'].Line(point1=(1204 , 108), point2=(1205 , 114)) 
mdb.models['Model-1'].sketches['__profile__'].Line(point1=(1205 , 114), point2=(1215 , 124)) 
mdb.models['Model-1'].sketches['__profile__'].Line(point1=(1215 , 124), point2=(1225 , 131)) 
mdb.models['Model-1'].sketches['__profile__'].Line(point1=(1225 , 131), point2=(1231 , 134)) 
mdb.models['Model-1'].sketches['__profile__'].Line(point1=(1231 , 134), point2=(1236 , 134)) 
mdb.models['Model-1'].sketches['__profile__'].Line(point1=(1236 , 134), point2=(1256 , 114)) 
mdb.models['Model-1'].sketches['__profile__'].Line(point1=(1256 , 114), point2=(1262 , 105)) 
mdb.models['Model-1'].sketches['__profile__'].Line(point1=(1262 , 105), point2=(1262 , 100)) 
mdb.models['Model-1'].sketches['__profile__'].Line(point1=(1315 , 226), point2=(1314 , 219)) 
mdb.models['Model-1'].sketches['__profile__'].Line(point1=(1314 , 219), point2=(1306 , 197)) 
mdb.models['Model-1'].sketches['__profile__'].Line(point1=(1306 , 197), point2=(1302 , 178)) 
mdb.models['Model-1'].sketches['__profile__'].Line(point1=(1302 , 178), point2=(1300 , 174)) 
mdb.models['Model-1'].sketches['__profile__'].Line(point1=(1300 , 174), point2=(1291 , 165)) 
mdb.models['Model-1'].sketches['__profile__'].Line(point1=(1291 , 165), point2=(1280 , 158)) 
mdb.models['Model-1'].sketches['__profile__'].Line(point1=(1280 , 158), point2=(1272 , 159)) 
mdb.models['Model-1'].sketches['__profile__'].Line(point1=(1272 , 159), point2=(1259 , 169)) 
mdb.models['Model-1'].sketches['__profile__'].Line(point1=(1259 , 169), point2=(1251 , 172)) 
mdb.models['Model-1'].sketches['__profile__'].Line(point1=(1251 , 172), point2=(1221 , 195)) 
mdb.models['Model-1'].sketches['__profile__'].Line(point1=(1221 , 195), point2=(1215 , 201)) 
mdb.models['Model-1'].sketches['__profile__'].Line(point1=(1215 , 201), point2=(1215 , 205)) 
mdb.models['Model-1'].sketches['__profile__'].Line(point1=(1215 , 205), point2=(1238 , 244)) 
mdb.models['Model-1'].sketches['__profile__'].Line(point1=(1238 , 244), point2=(1250 , 261)) 
mdb.models['Model-1'].sketches['__profile__'].Line(point1=(1250 , 261), point2=(1256 , 267)) 
mdb.models['Model-1'].sketches['__profile__'].Line(point1=(1256 , 267), point2=(1258 , 267)) 
mdb.models['Model-1'].sketches['__profile__'].Line(point1=(1258 , 267), point2=(1310 , 232)) 
mdb.models['Model-1'].sketches['__profile__'].Line(point1=(1310 , 232), point2=(1315 , 228)) 
mdb.models['Model-1'].sketches['__profile__'].Line(point1=(1315 , 228), point2=(1315 , 226)) 
mdb.models['Model-1'].sketches['__profile__'].Line(point1=(1310 , 656), point2=(1281 , 651)) 
mdb.models['Model-1'].sketches['__profile__'].Line(point1=(1281 , 651), point2=(1253 , 649)) 
mdb.models['Model-1'].sketches['__profile__'].Line(point1=(1253 , 649), point2=(1252 , 648)) 
mdb.models['Model-1'].sketches['__profile__'].Line(point1=(1252 , 648), point2=(1220 , 648)) 
mdb.models['Model-1'].sketches['__profile__'].Line(point1=(1220 , 648), point2=(1220 , 662)) 
mdb.models['Model-1'].sketches['__profile__'].Line(point1=(1220 , 662), point2=(1219 , 663)) 
mdb.models['Model-1'].sketches['__profile__'].Line(point1=(1219 , 663), point2=(1220 , 681)) 
mdb.models['Model-1'].sketches['__profile__'].Line(point1=(1220 , 681), point2=(1225 , 685)) 
mdb.models['Model-1'].sketches['__profile__'].Line(point1=(1225 , 685), point2=(1241 , 688)) 
mdb.models['Model-1'].sketches['__profile__'].Line(point1=(1241 , 688), point2=(1277 , 691)) 
mdb.models['Model-1'].sketches['__profile__'].Line(point1=(1277 , 691), point2=(1278 , 692)) 
mdb.models['Model-1'].sketches['__profile__'].Line(point1=(1278 , 692), point2=(1307 , 693)) 
mdb.models['Model-1'].sketches['__profile__'].Line(point1=(1307 , 693), point2=(1310 , 691)) 
mdb.models['Model-1'].sketches['__profile__'].Line(point1=(1310 , 691), point2=(1312 , 683)) 
mdb.models['Model-1'].sketches['__profile__'].Line(point1=(1312 , 683), point2=(1311 , 658)) 
mdb.models['Model-1'].sketches['__profile__'].Line(point1=(1311 , 658), point2=(1310 , 656)) 
mdb.models['Model-1'].sketches['__profile__'].Line(point1=(1364 , 348), point2=(1361 , 345)) 
mdb.models['Model-1'].sketches['__profile__'].Line(point1=(1361 , 345), point2=(1348 , 345)) 
mdb.models['Model-1'].sketches['__profile__'].Line(point1=(1348 , 345), point2=(1303 , 358)) 
mdb.models['Model-1'].sketches['__profile__'].Line(point1=(1303 , 358), point2=(1262 , 366)) 
mdb.models['Model-1'].sketches['__profile__'].Line(point1=(1262 , 366), point2=(1219 , 377)) 
mdb.models['Model-1'].sketches['__profile__'].Line(point1=(1219 , 377), point2=(1219 , 388)) 
mdb.models['Model-1'].sketches['__profile__'].Line(point1=(1219 , 388), point2=(1226 , 412)) 
mdb.models['Model-1'].sketches['__profile__'].Line(point1=(1226 , 412), point2=(1229 , 431)) 
mdb.models['Model-1'].sketches['__profile__'].Line(point1=(1229 , 431), point2=(1231 , 435)) 
mdb.models['Model-1'].sketches['__profile__'].Line(point1=(1231 , 435), point2=(1233 , 437)) 
mdb.models['Model-1'].sketches['__profile__'].Line(point1=(1233 , 437), point2=(1241 , 437)) 
mdb.models['Model-1'].sketches['__profile__'].Line(point1=(1241 , 437), point2=(1313 , 422)) 
mdb.models['Model-1'].sketches['__profile__'].Line(point1=(1313 , 422), point2=(1364 , 407)) 
mdb.models['Model-1'].sketches['__profile__'].Line(point1=(1364 , 407), point2=(1385 , 399)) 
mdb.models['Model-1'].sketches['__profile__'].Line(point1=(1385 , 399), point2=(1386 , 393)) 
mdb.models['Model-1'].sketches['__profile__'].Line(point1=(1386 , 393), point2=(1384 , 388)) 
mdb.models['Model-1'].sketches['__profile__'].Line(point1=(1384 , 388), point2=(1372 , 367)) 
mdb.models['Model-1'].sketches['__profile__'].Line(point1=(1372 , 367), point2=(1365 , 353)) 
mdb.models['Model-1'].sketches['__profile__'].Line(point1=(1365 , 353), point2=(1364 , 348)) 
mdb.models['Model-1'].sketches['__profile__'].Line(point1=(1376 , 279), point2=(1373 , 277)) 
mdb.models['Model-1'].sketches['__profile__'].Line(point1=(1373 , 277), point2=(1365 , 277)) 
mdb.models['Model-1'].sketches['__profile__'].Line(point1=(1365 , 277), point2=(1356 , 280)) 
mdb.models['Model-1'].sketches['__profile__'].Line(point1=(1356 , 280), point2=(1298 , 307)) 
mdb.models['Model-1'].sketches['__profile__'].Line(point1=(1298 , 307), point2=(1234 , 333)) 
mdb.models['Model-1'].sketches['__profile__'].Line(point1=(1234 , 333), point2=(1235 , 344)) 
mdb.models['Model-1'].sketches['__profile__'].Line(point1=(1235 , 344), point2=(1240 , 362)) 
mdb.models['Model-1'].sketches['__profile__'].Line(point1=(1240 , 362), point2=(1242 , 365)) 
mdb.models['Model-1'].sketches['__profile__'].Line(point1=(1242 , 365), point2=(1249 , 364)) 
mdb.models['Model-1'].sketches['__profile__'].Line(point1=(1249 , 364), point2=(1265 , 362)) 
mdb.models['Model-1'].sketches['__profile__'].Line(point1=(1265 , 362), point2=(1315 , 350)) 
mdb.models['Model-1'].sketches['__profile__'].Line(point1=(1315 , 350), point2=(1350 , 340)) 
mdb.models['Model-1'].sketches['__profile__'].Line(point1=(1350 , 340), point2=(1383 , 328)) 
mdb.models['Model-1'].sketches['__profile__'].Line(point1=(1383 , 328), point2=(1387 , 322)) 
mdb.models['Model-1'].sketches['__profile__'].Line(point1=(1387 , 322), point2=(1387 , 306)) 
mdb.models['Model-1'].sketches['__profile__'].Line(point1=(1387 , 306), point2=(1381 , 288)) 
mdb.models['Model-1'].sketches['__profile__'].Line(point1=(1381 , 288), point2=(1376 , 279)) 
mdb.models['Model-1'].sketches['__profile__'].Line(point1=(1329 , 116), point2=(1311 , 110)) 
mdb.models['Model-1'].sketches['__profile__'].Line(point1=(1311 , 110), point2=(1307 , 110)) 
mdb.models['Model-1'].sketches['__profile__'].Line(point1=(1307 , 110), point2=(1276 , 102)) 
mdb.models['Model-1'].sketches['__profile__'].Line(point1=(1276 , 102), point2=(1270 , 102)) 
mdb.models['Model-1'].sketches['__profile__'].Line(point1=(1270 , 102), point2=(1255 , 122)) 
mdb.models['Model-1'].sketches['__profile__'].Line(point1=(1255 , 122), point2=(1239 , 140)) 
mdb.models['Model-1'].sketches['__profile__'].Line(point1=(1239 , 140), point2=(1237 , 144)) 
mdb.models['Model-1'].sketches['__profile__'].Line(point1=(1237 , 144), point2=(1237 , 153)) 
mdb.models['Model-1'].sketches['__profile__'].Line(point1=(1237 , 153), point2=(1237 , 159)) 
mdb.models['Model-1'].sketches['__profile__'].Line(point1=(1237 , 159), point2=(1240 , 172)) 
mdb.models['Model-1'].sketches['__profile__'].Line(point1=(1240 , 172), point2=(1244 , 172)) 
mdb.models['Model-1'].sketches['__profile__'].Line(point1=(1244 , 172), point2=(1309 , 133)) 
mdb.models['Model-1'].sketches['__profile__'].Line(point1=(1309 , 133), point2=(1328 , 120)) 
mdb.models['Model-1'].sketches['__profile__'].Line(point1=(1328 , 120), point2=(1329 , 116)) 
mdb.models['Model-1'].sketches['__profile__'].Line(point1=(1376 , 213), point2=(1364 , 201)) 
mdb.models['Model-1'].sketches['__profile__'].Line(point1=(1364 , 201), point2=(1360 , 200)) 
mdb.models['Model-1'].sketches['__profile__'].Line(point1=(1360 , 200), point2=(1344 , 210)) 
mdb.models['Model-1'].sketches['__profile__'].Line(point1=(1344 , 210), point2=(1252 , 275)) 
mdb.models['Model-1'].sketches['__profile__'].Line(point1=(1252 , 275), point2=(1251 , 278)) 
mdb.models['Model-1'].sketches['__profile__'].Line(point1=(1251 , 278), point2=(1256 , 290)) 
mdb.models['Model-1'].sketches['__profile__'].Line(point1=(1256 , 290), point2=(1266 , 305)) 
mdb.models['Model-1'].sketches['__profile__'].Line(point1=(1266 , 305), point2=(1271 , 310)) 
mdb.models['Model-1'].sketches['__profile__'].Line(point1=(1271 , 310), point2=(1273 , 310)) 
mdb.models['Model-1'].sketches['__profile__'].Line(point1=(1273 , 310), point2=(1278 , 311)) 
mdb.models['Model-1'].sketches['__profile__'].Line(point1=(1278 , 311), point2=(1313 , 297)) 
mdb.models['Model-1'].sketches['__profile__'].Line(point1=(1313 , 297), point2=(1374 , 267)) 
mdb.models['Model-1'].sketches['__profile__'].Line(point1=(1374 , 267), point2=(1392 , 256)) 
mdb.models['Model-1'].sketches['__profile__'].Line(point1=(1392 , 256), point2=(1397 , 251)) 
mdb.models['Model-1'].sketches['__profile__'].Line(point1=(1397 , 251), point2=(1397 , 245)) 
mdb.models['Model-1'].sketches['__profile__'].Line(point1=(1397 , 245), point2=(1389 , 230)) 
mdb.models['Model-1'].sketches['__profile__'].Line(point1=(1389 , 230), point2=(1376 , 213)) 
mdb.models['Model-1'].sketches['__profile__'].Line(point1=(1417 , 655), point2=(1416 , 616)) 
mdb.models['Model-1'].sketches['__profile__'].Line(point1=(1416 , 616), point2=(1378 , 612)) 
mdb.models['Model-1'].sketches['__profile__'].Line(point1=(1378 , 612), point2=(1377 , 611)) 
mdb.models['Model-1'].sketches['__profile__'].Line(point1=(1377 , 611), point2=(1358 , 610)) 
mdb.models['Model-1'].sketches['__profile__'].Line(point1=(1358 , 610), point2=(1357 , 609)) 
mdb.models['Model-1'].sketches['__profile__'].Line(point1=(1357 , 609), point2=(1305 , 605)) 
mdb.models['Model-1'].sketches['__profile__'].Line(point1=(1305 , 605), point2=(1286 , 602)) 
mdb.models['Model-1'].sketches['__profile__'].Line(point1=(1286 , 602), point2=(1275 , 602)) 
mdb.models['Model-1'].sketches['__profile__'].Line(point1=(1275 , 602), point2=(1273 , 605)) 
mdb.models['Model-1'].sketches['__profile__'].Line(point1=(1273 , 605), point2=(1271 , 611)) 
mdb.models['Model-1'].sketches['__profile__'].Line(point1=(1271 , 611), point2=(1270 , 626)) 
mdb.models['Model-1'].sketches['__profile__'].Line(point1=(1270 , 626), point2=(1269 , 627)) 
mdb.models['Model-1'].sketches['__profile__'].Line(point1=(1269 , 627), point2=(1269 , 638)) 
mdb.models['Model-1'].sketches['__profile__'].Line(point1=(1269 , 638), point2=(1272 , 643)) 
mdb.models['Model-1'].sketches['__profile__'].Line(point1=(1272 , 643), point2=(1289 , 646)) 
mdb.models['Model-1'].sketches['__profile__'].Line(point1=(1289 , 646), point2=(1298 , 646)) 
mdb.models['Model-1'].sketches['__profile__'].Line(point1=(1298 , 646), point2=(1299 , 647)) 
mdb.models['Model-1'].sketches['__profile__'].Line(point1=(1299 , 647), point2=(1307 , 647)) 
mdb.models['Model-1'].sketches['__profile__'].Line(point1=(1307 , 647), point2=(1308 , 648)) 
mdb.models['Model-1'].sketches['__profile__'].Line(point1=(1308 , 648), point2=(1368 , 654)) 
mdb.models['Model-1'].sketches['__profile__'].Line(point1=(1368 , 654), point2=(1369 , 655)) 
mdb.models['Model-1'].sketches['__profile__'].Line(point1=(1369 , 655), point2=(1378 , 655)) 
mdb.models['Model-1'].sketches['__profile__'].Line(point1=(1378 , 655), point2=(1379 , 656)) 
mdb.models['Model-1'].sketches['__profile__'].Line(point1=(1379 , 656), point2=(1390 , 656)) 
mdb.models['Model-1'].sketches['__profile__'].Line(point1=(1390 , 656), point2=(1391 , 657)) 
mdb.models['Model-1'].sketches['__profile__'].Line(point1=(1391 , 657), point2=(1417 , 657)) 
mdb.models['Model-1'].sketches['__profile__'].Line(point1=(1417 , 657), point2=(1417 , 655)) 
mdb.models['Model-1'].sketches['__profile__'].Line(point1=(1354 , 478), point2=(1346 , 477)) 
mdb.models['Model-1'].sketches['__profile__'].Line(point1=(1346 , 477), point2=(1297 , 489)) 
mdb.models['Model-1'].sketches['__profile__'].Line(point1=(1297 , 489), point2=(1272 , 493)) 
mdb.models['Model-1'].sketches['__profile__'].Line(point1=(1272 , 493), point2=(1274 , 534)) 
mdb.models['Model-1'].sketches['__profile__'].Line(point1=(1274 , 534), point2=(1274 , 541)) 
mdb.models['Model-1'].sketches['__profile__'].Line(point1=(1274 , 541), point2=(1321 , 540)) 
mdb.models['Model-1'].sketches['__profile__'].Line(point1=(1321 , 540), point2=(1330 , 538)) 
mdb.models['Model-1'].sketches['__profile__'].Line(point1=(1330 , 538), point2=(1335 , 535)) 
mdb.models['Model-1'].sketches['__profile__'].Line(point1=(1335 , 535), point2=(1342 , 524)) 
mdb.models['Model-1'].sketches['__profile__'].Line(point1=(1342 , 524), point2=(1347 , 510)) 
mdb.models['Model-1'].sketches['__profile__'].Line(point1=(1347 , 510), point2=(1353 , 490)) 
mdb.models['Model-1'].sketches['__profile__'].Line(point1=(1353 , 490), point2=(1354 , 478)) 
mdb.models['Model-1'].sketches['__profile__'].Line(point1=(1327 , 711), point2=(1327 , 709)) 
mdb.models['Model-1'].sketches['__profile__'].Line(point1=(1327 , 709), point2=(1321 , 703)) 
mdb.models['Model-1'].sketches['__profile__'].Line(point1=(1321 , 703), point2=(1315 , 701)) 
mdb.models['Model-1'].sketches['__profile__'].Line(point1=(1315 , 701), point2=(1286 , 700)) 
mdb.models['Model-1'].sketches['__profile__'].Line(point1=(1286 , 700), point2=(1274 , 698)) 
mdb.models['Model-1'].sketches['__profile__'].Line(point1=(1274 , 698), point2=(1273 , 702)) 
mdb.models['Model-1'].sketches['__profile__'].Line(point1=(1273 , 702), point2=(1273 , 707)) 
mdb.models['Model-1'].sketches['__profile__'].Line(point1=(1273 , 707), point2=(1280 , 710)) 
mdb.models['Model-1'].sketches['__profile__'].Line(point1=(1280 , 710), point2=(1295 , 711)) 
mdb.models['Model-1'].sketches['__profile__'].Line(point1=(1295 , 711), point2=(1296 , 712)) 
mdb.models['Model-1'].sketches['__profile__'].Line(point1=(1296 , 712), point2=(1308 , 712)) 
mdb.models['Model-1'].sketches['__profile__'].Line(point1=(1308 , 712), point2=(1309 , 713)) 
mdb.models['Model-1'].sketches['__profile__'].Line(point1=(1309 , 713), point2=(1327 , 713)) 
mdb.models['Model-1'].sketches['__profile__'].Line(point1=(1327 , 713), point2=(1327 , 711)) 
mdb.models['Model-1'].sketches['__profile__'].Line(point1=(1376 , 125), point2=(1372 , 123)) 
mdb.models['Model-1'].sketches['__profile__'].Line(point1=(1372 , 123), point2=(1353 , 119)) 
mdb.models['Model-1'].sketches['__profile__'].Line(point1=(1353 , 119), point2=(1338 , 120)) 
mdb.models['Model-1'].sketches['__profile__'].Line(point1=(1338 , 120), point2=(1329 , 124)) 
mdb.models['Model-1'].sketches['__profile__'].Line(point1=(1329 , 124), point2=(1303 , 140)) 
mdb.models['Model-1'].sketches['__profile__'].Line(point1=(1303 , 140), point2=(1291 , 149)) 
mdb.models['Model-1'].sketches['__profile__'].Line(point1=(1291 , 149), point2=(1287 , 153)) 
mdb.models['Model-1'].sketches['__profile__'].Line(point1=(1287 , 153), point2=(1287 , 156)) 
mdb.models['Model-1'].sketches['__profile__'].Line(point1=(1287 , 156), point2=(1293 , 162)) 
mdb.models['Model-1'].sketches['__profile__'].Line(point1=(1293 , 162), point2=(1302 , 166)) 
mdb.models['Model-1'].sketches['__profile__'].Line(point1=(1302 , 166), point2=(1311 , 166)) 
mdb.models['Model-1'].sketches['__profile__'].Line(point1=(1311 , 166), point2=(1321 , 163)) 
mdb.models['Model-1'].sketches['__profile__'].Line(point1=(1321 , 163), point2=(1342 , 152)) 
mdb.models['Model-1'].sketches['__profile__'].Line(point1=(1342 , 152), point2=(1358 , 139)) 
mdb.models['Model-1'].sketches['__profile__'].Line(point1=(1358 , 139), point2=(1374 , 130)) 
mdb.models['Model-1'].sketches['__profile__'].Line(point1=(1374 , 130), point2=(1376 , 128)) 
mdb.models['Model-1'].sketches['__profile__'].Line(point1=(1376 , 128), point2=(1376 , 125)) 
mdb.models['Model-1'].sketches['__profile__'].Line(point1=(1425 , 396), point2=(1421 , 392)) 
mdb.models['Model-1'].sketches['__profile__'].Line(point1=(1421 , 392), point2=(1413 , 393)) 
mdb.models['Model-1'].sketches['__profile__'].Line(point1=(1413 , 393), point2=(1362 , 412)) 
mdb.models['Model-1'].sketches['__profile__'].Line(point1=(1362 , 412), point2=(1297 , 431)) 
mdb.models['Model-1'].sketches['__profile__'].Line(point1=(1297 , 431), point2=(1297 , 436)) 
mdb.models['Model-1'].sketches['__profile__'].Line(point1=(1297 , 436), point2=(1301 , 452)) 
mdb.models['Model-1'].sketches['__profile__'].Line(point1=(1301 , 452), point2=(1307 , 470)) 
mdb.models['Model-1'].sketches['__profile__'].Line(point1=(1307 , 470), point2=(1311 , 477)) 
mdb.models['Model-1'].sketches['__profile__'].Line(point1=(1311 , 477), point2=(1314 , 480)) 
mdb.models['Model-1'].sketches['__profile__'].Line(point1=(1314 , 480), point2=(1318 , 480)) 
mdb.models['Model-1'].sketches['__profile__'].Line(point1=(1318 , 480), point2=(1353 , 472)) 
mdb.models['Model-1'].sketches['__profile__'].Line(point1=(1353 , 472), point2=(1409 , 456)) 
mdb.models['Model-1'].sketches['__profile__'].Line(point1=(1409 , 456), point2=(1427 , 450)) 
mdb.models['Model-1'].sketches['__profile__'].Line(point1=(1427 , 450), point2=(1439 , 444)) 
mdb.models['Model-1'].sketches['__profile__'].Line(point1=(1439 , 444), point2=(1440 , 437)) 
mdb.models['Model-1'].sketches['__profile__'].Line(point1=(1440 , 437), point2=(1438 , 429)) 
mdb.models['Model-1'].sketches['__profile__'].Line(point1=(1438 , 429), point2=(1431 , 408)) 
mdb.models['Model-1'].sketches['__profile__'].Line(point1=(1431 , 408), point2=(1425 , 396)) 
mdb.models['Model-1'].sketches['__profile__'].Line(point1=(1350 , 199), point2=(1354 , 194)) 
mdb.models['Model-1'].sketches['__profile__'].Line(point1=(1354 , 194), point2=(1354 , 184)) 
mdb.models['Model-1'].sketches['__profile__'].Line(point1=(1354 , 184), point2=(1346 , 166)) 
mdb.models['Model-1'].sketches['__profile__'].Line(point1=(1346 , 166), point2=(1342 , 162)) 
mdb.models['Model-1'].sketches['__profile__'].Line(point1=(1342 , 162), point2=(1335 , 162)) 
mdb.models['Model-1'].sketches['__profile__'].Line(point1=(1335 , 162), point2=(1321 , 167)) 
mdb.models['Model-1'].sketches['__profile__'].Line(point1=(1321 , 167), point2=(1311 , 172)) 
mdb.models['Model-1'].sketches['__profile__'].Line(point1=(1311 , 172), point2=(1308 , 176)) 
mdb.models['Model-1'].sketches['__profile__'].Line(point1=(1308 , 176), point2=(1308 , 184)) 
mdb.models['Model-1'].sketches['__profile__'].Line(point1=(1308 , 184), point2=(1310 , 193)) 
mdb.models['Model-1'].sketches['__profile__'].Line(point1=(1310 , 193), point2=(1318 , 216)) 
mdb.models['Model-1'].sketches['__profile__'].Line(point1=(1318 , 216), point2=(1321 , 220)) 
mdb.models['Model-1'].sketches['__profile__'].Line(point1=(1321 , 220), point2=(1343 , 206)) 
mdb.models['Model-1'].sketches['__profile__'].Line(point1=(1343 , 206), point2=(1350 , 199)) 
mdb.models['Model-1'].sketches['__profile__'].Line(point1=(1363 , 546), point2=(1357 , 541)) 
mdb.models['Model-1'].sketches['__profile__'].Line(point1=(1357 , 541), point2=(1337 , 541)) 
mdb.models['Model-1'].sketches['__profile__'].Line(point1=(1337 , 541), point2=(1320 , 544)) 
mdb.models['Model-1'].sketches['__profile__'].Line(point1=(1320 , 544), point2=(1317 , 547)) 
mdb.models['Model-1'].sketches['__profile__'].Line(point1=(1317 , 547), point2=(1316 , 551)) 
mdb.models['Model-1'].sketches['__profile__'].Line(point1=(1316 , 551), point2=(1316 , 567)) 
mdb.models['Model-1'].sketches['__profile__'].Line(point1=(1316 , 567), point2=(1318 , 569)) 
mdb.models['Model-1'].sketches['__profile__'].Line(point1=(1318 , 569), point2=(1321 , 569)) 
mdb.models['Model-1'].sketches['__profile__'].Line(point1=(1321 , 569), point2=(1369 , 570)) 
mdb.models['Model-1'].sketches['__profile__'].Line(point1=(1369 , 570), point2=(1370 , 565)) 
mdb.models['Model-1'].sketches['__profile__'].Line(point1=(1370 , 565), point2=(1363 , 546)) 
mdb.models['Model-1'].sketches['__profile__'].Line(point1=(1388 , 668), point2=(1384 , 664)) 
mdb.models['Model-1'].sketches['__profile__'].Line(point1=(1384 , 664), point2=(1375 , 662)) 
mdb.models['Model-1'].sketches['__profile__'].Line(point1=(1375 , 662), point2=(1322 , 657)) 
mdb.models['Model-1'].sketches['__profile__'].Line(point1=(1322 , 657), point2=(1322 , 672)) 
mdb.models['Model-1'].sketches['__profile__'].Line(point1=(1322 , 672), point2=(1320 , 680)) 
mdb.models['Model-1'].sketches['__profile__'].Line(point1=(1320 , 680), point2=(1320 , 687)) 
mdb.models['Model-1'].sketches['__profile__'].Line(point1=(1320 , 687), point2=(1321 , 688)) 
mdb.models['Model-1'].sketches['__profile__'].Line(point1=(1321 , 688), point2=(1323 , 692)) 
mdb.models['Model-1'].sketches['__profile__'].Line(point1=(1323 , 692), point2=(1327 , 694)) 
mdb.models['Model-1'].sketches['__profile__'].Line(point1=(1327 , 694), point2=(1345 , 697)) 
mdb.models['Model-1'].sketches['__profile__'].Line(point1=(1345 , 697), point2=(1380 , 697)) 
mdb.models['Model-1'].sketches['__profile__'].Line(point1=(1380 , 697), point2=(1390 , 695)) 
mdb.models['Model-1'].sketches['__profile__'].Line(point1=(1390 , 695), point2=(1393 , 690)) 
mdb.models['Model-1'].sketches['__profile__'].Line(point1=(1393 , 690), point2=(1393 , 681)) 
mdb.models['Model-1'].sketches['__profile__'].Line(point1=(1393 , 681), point2=(1388 , 668)) 
mdb.models['Model-1'].sketches['__profile__'].Line(point1=(1390 , 716), point2=(1391 , 715)) 
mdb.models['Model-1'].sketches['__profile__'].Line(point1=(1391 , 715), point2=(1390 , 710)) 
mdb.models['Model-1'].sketches['__profile__'].Line(point1=(1390 , 710), point2=(1387 , 707)) 
mdb.models['Model-1'].sketches['__profile__'].Line(point1=(1387 , 707), point2=(1381 , 705)) 
mdb.models['Model-1'].sketches['__profile__'].Line(point1=(1381 , 705), point2=(1370 , 705)) 
mdb.models['Model-1'].sketches['__profile__'].Line(point1=(1370 , 705), point2=(1369 , 704)) 
mdb.models['Model-1'].sketches['__profile__'].Line(point1=(1369 , 704), point2=(1339 , 704)) 
mdb.models['Model-1'].sketches['__profile__'].Line(point1=(1339 , 704), point2=(1337 , 705)) 
mdb.models['Model-1'].sketches['__profile__'].Line(point1=(1337 , 705), point2=(1336 , 706)) 
mdb.models['Model-1'].sketches['__profile__'].Line(point1=(1336 , 706), point2=(1337 , 712)) 
mdb.models['Model-1'].sketches['__profile__'].Line(point1=(1337 , 712), point2=(1343 , 716)) 
mdb.models['Model-1'].sketches['__profile__'].Line(point1=(1343 , 716), point2=(1350 , 718)) 
mdb.models['Model-1'].sketches['__profile__'].Line(point1=(1350 , 718), point2=(1384 , 720)) 
mdb.models['Model-1'].sketches['__profile__'].Line(point1=(1384 , 720), point2=(1388 , 719)) 
mdb.models['Model-1'].sketches['__profile__'].Line(point1=(1388 , 719), point2=(1390 , 716)) 
mdb.models['Model-1'].sketches['__profile__'].Line(point1=(1474 , 441), point2=(1468 , 441)) 
mdb.models['Model-1'].sketches['__profile__'].Line(point1=(1468 , 441), point2=(1457 , 444)) 
mdb.models['Model-1'].sketches['__profile__'].Line(point1=(1457 , 444), point2=(1414 , 459)) 
mdb.models['Model-1'].sketches['__profile__'].Line(point1=(1414 , 459), point2=(1376 , 470)) 
mdb.models['Model-1'].sketches['__profile__'].Line(point1=(1376 , 470), point2=(1364 , 475)) 
mdb.models['Model-1'].sketches['__profile__'].Line(point1=(1364 , 475), point2=(1361 , 478)) 
mdb.models['Model-1'].sketches['__profile__'].Line(point1=(1361 , 478), point2=(1357 , 495)) 
mdb.models['Model-1'].sketches['__profile__'].Line(point1=(1357 , 495), point2=(1345 , 530)) 
mdb.models['Model-1'].sketches['__profile__'].Line(point1=(1345 , 530), point2=(1345 , 534)) 
mdb.models['Model-1'].sketches['__profile__'].Line(point1=(1345 , 534), point2=(1347 , 535)) 
mdb.models['Model-1'].sketches['__profile__'].Line(point1=(1347 , 535), point2=(1353 , 536)) 
mdb.models['Model-1'].sketches['__profile__'].Line(point1=(1353 , 536), point2=(1364 , 535)) 
mdb.models['Model-1'].sketches['__profile__'].Line(point1=(1364 , 535), point2=(1385 , 533)) 
mdb.models['Model-1'].sketches['__profile__'].Line(point1=(1385 , 533), point2=(1430 , 524)) 
mdb.models['Model-1'].sketches['__profile__'].Line(point1=(1430 , 524), point2=(1453 , 518)) 
mdb.models['Model-1'].sketches['__profile__'].Line(point1=(1453 , 518), point2=(1490 , 505)) 
mdb.models['Model-1'].sketches['__profile__'].Line(point1=(1490 , 505), point2=(1486 , 475)) 
mdb.models['Model-1'].sketches['__profile__'].Line(point1=(1486 , 475), point2=(1479 , 450)) 
mdb.models['Model-1'].sketches['__profile__'].Line(point1=(1479 , 450), point2=(1474 , 441)) 
mdb.models['Model-1'].sketches['__profile__'].Line(point1=(1432 , 137), point2=(1422 , 134)) 
mdb.models['Model-1'].sketches['__profile__'].Line(point1=(1422 , 134), point2=(1403 , 132)) 
mdb.models['Model-1'].sketches['__profile__'].Line(point1=(1403 , 132), point2=(1392 , 129)) 
mdb.models['Model-1'].sketches['__profile__'].Line(point1=(1392 , 129), point2=(1378 , 132)) 
mdb.models['Model-1'].sketches['__profile__'].Line(point1=(1378 , 132), point2=(1361 , 141)) 
mdb.models['Model-1'].sketches['__profile__'].Line(point1=(1361 , 141), point2=(1349 , 152)) 
mdb.models['Model-1'].sketches['__profile__'].Line(point1=(1349 , 152), point2=(1348 , 158)) 
mdb.models['Model-1'].sketches['__profile__'].Line(point1=(1348 , 158), point2=(1351 , 166)) 
mdb.models['Model-1'].sketches['__profile__'].Line(point1=(1351 , 166), point2=(1362 , 192)) 
mdb.models['Model-1'].sketches['__profile__'].Line(point1=(1362 , 192), point2=(1365 , 192)) 
mdb.models['Model-1'].sketches['__profile__'].Line(point1=(1365 , 192), point2=(1421 , 150)) 
mdb.models['Model-1'].sketches['__profile__'].Line(point1=(1421 , 150), point2=(1431 , 141)) 
mdb.models['Model-1'].sketches['__profile__'].Line(point1=(1431 , 141), point2=(1432 , 137)) 
mdb.models['Model-1'].sketches['__profile__'].Line(point1=(1479 , 359), point2=(1479 , 356)) 
mdb.models['Model-1'].sketches['__profile__'].Line(point1=(1479 , 356), point2=(1460 , 318)) 
mdb.models['Model-1'].sketches['__profile__'].Line(point1=(1460 , 318), point2=(1452 , 306)) 
mdb.models['Model-1'].sketches['__profile__'].Line(point1=(1452 , 306), point2=(1448 , 306)) 
mdb.models['Model-1'].sketches['__profile__'].Line(point1=(1448 , 306), point2=(1415 , 318)) 
mdb.models['Model-1'].sketches['__profile__'].Line(point1=(1415 , 318), point2=(1376 , 334)) 
mdb.models['Model-1'].sketches['__profile__'].Line(point1=(1376 , 334), point2=(1365 , 340)) 
mdb.models['Model-1'].sketches['__profile__'].Line(point1=(1365 , 340), point2=(1367 , 348)) 
mdb.models['Model-1'].sketches['__profile__'].Line(point1=(1367 , 348), point2=(1376 , 366)) 
mdb.models['Model-1'].sketches['__profile__'].Line(point1=(1376 , 366), point2=(1393 , 394)) 
mdb.models['Model-1'].sketches['__profile__'].Line(point1=(1393 , 394), point2=(1405 , 392)) 
mdb.models['Model-1'].sketches['__profile__'].Line(point1=(1405 , 392), point2=(1453 , 374)) 
mdb.models['Model-1'].sketches['__profile__'].Line(point1=(1453 , 374), point2=(1478 , 362)) 
mdb.models['Model-1'].sketches['__profile__'].Line(point1=(1478 , 362), point2=(1479 , 359)) 
mdb.models['Model-1'].sketches['__profile__'].Line(point1=(1414 , 567), point2=(1415 , 563)) 
mdb.models['Model-1'].sketches['__profile__'].Line(point1=(1415 , 563), point2=(1412 , 554)) 
mdb.models['Model-1'].sketches['__profile__'].Line(point1=(1412 , 554), point2=(1406 , 542)) 
mdb.models['Model-1'].sketches['__profile__'].Line(point1=(1406 , 542), point2=(1402 , 538)) 
mdb.models['Model-1'].sketches['__profile__'].Line(point1=(1402 , 538), point2=(1397 , 536)) 
mdb.models['Model-1'].sketches['__profile__'].Line(point1=(1397 , 536), point2=(1390 , 536)) 
mdb.models['Model-1'].sketches['__profile__'].Line(point1=(1390 , 536), point2=(1372 , 539)) 
mdb.models['Model-1'].sketches['__profile__'].Line(point1=(1372 , 539), point2=(1369 , 542)) 
mdb.models['Model-1'].sketches['__profile__'].Line(point1=(1369 , 542), point2=(1369 , 547)) 
mdb.models['Model-1'].sketches['__profile__'].Line(point1=(1369 , 547), point2=(1373 , 561)) 
mdb.models['Model-1'].sketches['__profile__'].Line(point1=(1373 , 561), point2=(1375 , 565)) 
mdb.models['Model-1'].sketches['__profile__'].Line(point1=(1375 , 565), point2=(1380 , 570)) 
mdb.models['Model-1'].sketches['__profile__'].Line(point1=(1380 , 570), point2=(1386 , 572)) 
mdb.models['Model-1'].sketches['__profile__'].Line(point1=(1386 , 572), point2=(1403 , 572)) 
mdb.models['Model-1'].sketches['__profile__'].Line(point1=(1403 , 572), point2=(1409 , 571)) 
mdb.models['Model-1'].sketches['__profile__'].Line(point1=(1409 , 571), point2=(1413 , 569)) 
mdb.models['Model-1'].sketches['__profile__'].Line(point1=(1413 , 569), point2=(1414 , 567)) 
mdb.models['Model-1'].sketches['__profile__'].Line(point1=(1439 , 219), point2=(1441 , 216)) 
mdb.models['Model-1'].sketches['__profile__'].Line(point1=(1441 , 216), point2=(1441 , 208)) 
mdb.models['Model-1'].sketches['__profile__'].Line(point1=(1441 , 208), point2=(1438 , 202)) 
mdb.models['Model-1'].sketches['__profile__'].Line(point1=(1438 , 202), point2=(1429 , 191)) 
mdb.models['Model-1'].sketches['__profile__'].Line(point1=(1429 , 191), point2=(1405 , 168)) 
mdb.models['Model-1'].sketches['__profile__'].Line(point1=(1405 , 168), point2=(1401 , 169)) 
mdb.models['Model-1'].sketches['__profile__'].Line(point1=(1401 , 169), point2=(1394 , 174)) 
mdb.models['Model-1'].sketches['__profile__'].Line(point1=(1394 , 174), point2=(1377 , 189)) 
mdb.models['Model-1'].sketches['__profile__'].Line(point1=(1377 , 189), point2=(1372 , 195)) 
mdb.models['Model-1'].sketches['__profile__'].Line(point1=(1372 , 195), point2=(1371 , 196)) 
mdb.models['Model-1'].sketches['__profile__'].Line(point1=(1371 , 196), point2=(1372 , 200)) 
mdb.models['Model-1'].sketches['__profile__'].Line(point1=(1372 , 200), point2=(1391 , 225)) 
mdb.models['Model-1'].sketches['__profile__'].Line(point1=(1391 , 225), point2=(1397 , 234)) 
mdb.models['Model-1'].sketches['__profile__'].Line(point1=(1397 , 234), point2=(1401 , 244)) 
mdb.models['Model-1'].sketches['__profile__'].Line(point1=(1401 , 244), point2=(1404 , 246)) 
mdb.models['Model-1'].sketches['__profile__'].Line(point1=(1404 , 246), point2=(1412 , 242)) 
mdb.models['Model-1'].sketches['__profile__'].Line(point1=(1412 , 242), point2=(1429 , 230)) 
mdb.models['Model-1'].sketches['__profile__'].Line(point1=(1429 , 230), point2=(1439 , 219)) 
mdb.models['Model-1'].sketches['__profile__'].Line(point1=(1466 , 227), point2=(1461 , 222)) 
mdb.models['Model-1'].sketches['__profile__'].Line(point1=(1461 , 222), point2=(1457 , 220)) 
mdb.models['Model-1'].sketches['__profile__'].Line(point1=(1457 , 220), point2=(1454 , 220)) 
mdb.models['Model-1'].sketches['__profile__'].Line(point1=(1454 , 220), point2=(1446 , 224)) 
mdb.models['Model-1'].sketches['__profile__'].Line(point1=(1446 , 224), point2=(1396 , 257)) 
mdb.models['Model-1'].sketches['__profile__'].Line(point1=(1396 , 257), point2=(1380 , 271)) 
mdb.models['Model-1'].sketches['__profile__'].Line(point1=(1380 , 271), point2=(1380 , 277)) 
mdb.models['Model-1'].sketches['__profile__'].Line(point1=(1380 , 277), point2=(1382 , 283)) 
mdb.models['Model-1'].sketches['__profile__'].Line(point1=(1382 , 283), point2=(1390 , 303)) 
mdb.models['Model-1'].sketches['__profile__'].Line(point1=(1390 , 303), point2=(1395 , 320)) 
mdb.models['Model-1'].sketches['__profile__'].Line(point1=(1395 , 320), point2=(1397 , 321)) 
mdb.models['Model-1'].sketches['__profile__'].Line(point1=(1397 , 321), point2=(1444 , 303)) 
mdb.models['Model-1'].sketches['__profile__'].Line(point1=(1444 , 303), point2=(1464 , 293)) 
mdb.models['Model-1'].sketches['__profile__'].Line(point1=(1464 , 293), point2=(1478 , 284)) 
mdb.models['Model-1'].sketches['__profile__'].Line(point1=(1478 , 284), point2=(1478 , 276)) 
mdb.models['Model-1'].sketches['__profile__'].Line(point1=(1478 , 276), point2=(1474 , 251)) 
mdb.models['Model-1'].sketches['__profile__'].Line(point1=(1474 , 251), point2=(1472 , 246)) 
mdb.models['Model-1'].sketches['__profile__'].Line(point1=(1472 , 246), point2=(1472 , 242)) 
mdb.models['Model-1'].sketches['__profile__'].Line(point1=(1472 , 242), point2=(1466 , 227)) 
mdb.models['Model-1'].sketches['__profile__'].Line(point1=(1426 , 720), point2=(1427 , 717)) 
mdb.models['Model-1'].sketches['__profile__'].Line(point1=(1427 , 717), point2=(1425 , 712)) 
mdb.models['Model-1'].sketches['__profile__'].Line(point1=(1425 , 712), point2=(1420 , 706)) 
mdb.models['Model-1'].sketches['__profile__'].Line(point1=(1420 , 706), point2=(1416 , 704)) 
mdb.models['Model-1'].sketches['__profile__'].Line(point1=(1416 , 704), point2=(1401 , 704)) 
mdb.models['Model-1'].sketches['__profile__'].Line(point1=(1401 , 704), point2=(1398 , 708)) 
mdb.models['Model-1'].sketches['__profile__'].Line(point1=(1398 , 708), point2=(1399 , 717)) 
mdb.models['Model-1'].sketches['__profile__'].Line(point1=(1399 , 717), point2=(1401 , 720)) 
mdb.models['Model-1'].sketches['__profile__'].Line(point1=(1401 , 720), point2=(1405 , 722)) 
mdb.models['Model-1'].sketches['__profile__'].Line(point1=(1405 , 722), point2=(1422 , 723)) 
mdb.models['Model-1'].sketches['__profile__'].Line(point1=(1422 , 723), point2=(1425 , 722)) 
mdb.models['Model-1'].sketches['__profile__'].Line(point1=(1425 , 722), point2=(1426 , 720)) 
mdb.models['Model-1'].sketches['__profile__'].Line(point1=(1501 , 668), point2=(1490 , 666)) 
mdb.models['Model-1'].sketches['__profile__'].Line(point1=(1490 , 666), point2=(1409 , 666)) 
mdb.models['Model-1'].sketches['__profile__'].Line(point1=(1409 , 666), point2=(1408 , 667)) 
mdb.models['Model-1'].sketches['__profile__'].Line(point1=(1408 , 667), point2=(1400 , 667)) 
mdb.models['Model-1'].sketches['__profile__'].Line(point1=(1400 , 667), point2=(1400 , 687)) 
mdb.models['Model-1'].sketches['__profile__'].Line(point1=(1400 , 687), point2=(1401 , 688)) 
mdb.models['Model-1'].sketches['__profile__'].Line(point1=(1401 , 688), point2=(1401 , 697)) 
mdb.models['Model-1'].sketches['__profile__'].Line(point1=(1401 , 697), point2=(1402 , 697)) 
mdb.models['Model-1'].sketches['__profile__'].Line(point1=(1402 , 697), point2=(1506 , 697)) 
mdb.models['Model-1'].sketches['__profile__'].Line(point1=(1506 , 697), point2=(1503 , 674)) 
mdb.models['Model-1'].sketches['__profile__'].Line(point1=(1503 , 674), point2=(1501 , 668)) 
mdb.models['Model-1'].sketches['__profile__'].Line(point1=(1513 , 563), point2=(1513 , 537)) 
mdb.models['Model-1'].sketches['__profile__'].Line(point1=(1513 , 537), point2=(1485 , 528)) 
mdb.models['Model-1'].sketches['__profile__'].Line(point1=(1485 , 528), point2=(1472 , 520)) 
mdb.models['Model-1'].sketches['__profile__'].Line(point1=(1472 , 520), point2=(1460 , 520)) 
mdb.models['Model-1'].sketches['__profile__'].Line(point1=(1460 , 520), point2=(1450 , 522)) 
mdb.models['Model-1'].sketches['__profile__'].Line(point1=(1450 , 522), point2=(1426 , 529)) 
mdb.models['Model-1'].sketches['__profile__'].Line(point1=(1426 , 529), point2=(1414 , 534)) 
mdb.models['Model-1'].sketches['__profile__'].Line(point1=(1414 , 534), point2=(1411 , 536)) 
mdb.models['Model-1'].sketches['__profile__'].Line(point1=(1411 , 536), point2=(1411 , 540)) 
mdb.models['Model-1'].sketches['__profile__'].Line(point1=(1411 , 540), point2=(1424 , 569)) 
mdb.models['Model-1'].sketches['__profile__'].Line(point1=(1424 , 569), point2=(1513 , 565)) 
mdb.models['Model-1'].sketches['__profile__'].Line(point1=(1513 , 565), point2=(1513 , 563)) 
mdb.models['Model-1'].sketches['__profile__'].Line(point1=(1472 , 148), point2=(1464 , 143)) 
mdb.models['Model-1'].sketches['__profile__'].Line(point1=(1464 , 143), point2=(1457 , 141)) 
mdb.models['Model-1'].sketches['__profile__'].Line(point1=(1457 , 141), point2=(1452 , 140)) 
mdb.models['Model-1'].sketches['__profile__'].Line(point1=(1452 , 140), point2=(1442 , 141)) 
mdb.models['Model-1'].sketches['__profile__'].Line(point1=(1442 , 141), point2=(1431 , 147)) 
mdb.models['Model-1'].sketches['__profile__'].Line(point1=(1431 , 147), point2=(1412 , 162)) 
mdb.models['Model-1'].sketches['__profile__'].Line(point1=(1412 , 162), point2=(1412 , 167)) 
mdb.models['Model-1'].sketches['__profile__'].Line(point1=(1412 , 167), point2=(1415 , 171)) 
mdb.models['Model-1'].sketches['__profile__'].Line(point1=(1415 , 171), point2=(1434 , 190)) 
mdb.models['Model-1'].sketches['__profile__'].Line(point1=(1434 , 190), point2=(1438 , 193)) 
mdb.models['Model-1'].sketches['__profile__'].Line(point1=(1438 , 193), point2=(1441 , 193)) 
mdb.models['Model-1'].sketches['__profile__'].Line(point1=(1441 , 193), point2=(1466 , 166)) 
mdb.models['Model-1'].sketches['__profile__'].Line(point1=(1466 , 166), point2=(1472 , 155)) 
mdb.models['Model-1'].sketches['__profile__'].Line(point1=(1472 , 155), point2=(1472 , 148)) 
mdb.models['Model-1'].sketches['__profile__'].Line(point1=(1533 , 626), point2=(1519 , 623)) 
mdb.models['Model-1'].sketches['__profile__'].Line(point1=(1519 , 623), point2=(1425 , 617)) 
mdb.models['Model-1'].sketches['__profile__'].Line(point1=(1425 , 617), point2=(1423 , 639)) 
mdb.models['Model-1'].sketches['__profile__'].Line(point1=(1423 , 639), point2=(1422 , 640)) 
mdb.models['Model-1'].sketches['__profile__'].Line(point1=(1422 , 640), point2=(1422 , 657)) 
mdb.models['Model-1'].sketches['__profile__'].Line(point1=(1422 , 657), point2=(1536 , 662)) 
mdb.models['Model-1'].sketches['__profile__'].Line(point1=(1536 , 662), point2=(1536 , 640)) 
mdb.models['Model-1'].sketches['__profile__'].Line(point1=(1536 , 640), point2=(1533 , 626)) 
mdb.models['Model-1'].sketches['__profile__'].Line(point1=(1512 , 572), point2=(1441 , 573)) 
mdb.models['Model-1'].sketches['__profile__'].Line(point1=(1441 , 573), point2=(1432 , 575)) 
mdb.models['Model-1'].sketches['__profile__'].Line(point1=(1432 , 575), point2=(1429 , 577)) 
mdb.models['Model-1'].sketches['__profile__'].Line(point1=(1429 , 577), point2=(1427 , 582)) 
mdb.models['Model-1'].sketches['__profile__'].Line(point1=(1427 , 582), point2=(1427 , 605)) 
mdb.models['Model-1'].sketches['__profile__'].Line(point1=(1427 , 605), point2=(1428 , 609)) 
mdb.models['Model-1'].sketches['__profile__'].Line(point1=(1428 , 609), point2=(1430 , 611)) 
mdb.models['Model-1'].sketches['__profile__'].Line(point1=(1430 , 611), point2=(1436 , 613)) 
mdb.models['Model-1'].sketches['__profile__'].Line(point1=(1436 , 613), point2=(1468 , 615)) 
mdb.models['Model-1'].sketches['__profile__'].Line(point1=(1468 , 615), point2=(1469 , 616)) 
mdb.models['Model-1'].sketches['__profile__'].Line(point1=(1469 , 616), point2=(1494 , 616)) 
mdb.models['Model-1'].sketches['__profile__'].Line(point1=(1494 , 616), point2=(1495 , 617)) 
mdb.models['Model-1'].sketches['__profile__'].Line(point1=(1495 , 617), point2=(1517 , 616)) 
mdb.models['Model-1'].sketches['__profile__'].Line(point1=(1517 , 616), point2=(1517 , 603)) 
mdb.models['Model-1'].sketches['__profile__'].Line(point1=(1517 , 603), point2=(1512 , 572)) 
mdb.models['Model-1'].sketches['__profile__'].Line(point1=(1479 , 727), point2=(1480 , 723)) 
mdb.models['Model-1'].sketches['__profile__'].Line(point1=(1480 , 723), point2=(1478 , 717)) 
mdb.models['Model-1'].sketches['__profile__'].Line(point1=(1478 , 717), point2=(1474 , 710)) 
mdb.models['Model-1'].sketches['__profile__'].Line(point1=(1474 , 710), point2=(1468 , 705)) 
mdb.models['Model-1'].sketches['__profile__'].Line(point1=(1468 , 705), point2=(1464 , 704)) 
mdb.models['Model-1'].sketches['__profile__'].Line(point1=(1464 , 704), point2=(1432 , 704)) 
mdb.models['Model-1'].sketches['__profile__'].Line(point1=(1432 , 704), point2=(1431 , 709)) 
mdb.models['Model-1'].sketches['__profile__'].Line(point1=(1431 , 709), point2=(1436 , 720)) 
mdb.models['Model-1'].sketches['__profile__'].Line(point1=(1436 , 720), point2=(1444 , 727)) 
mdb.models['Model-1'].sketches['__profile__'].Line(point1=(1444 , 727), point2=(1455 , 727)) 
mdb.models['Model-1'].sketches['__profile__'].Line(point1=(1455 , 727), point2=(1473 , 730)) 
mdb.models['Model-1'].sketches['__profile__'].Line(point1=(1473 , 730), point2=(1478 , 729)) 
mdb.models['Model-1'].sketches['__profile__'].Line(point1=(1478 , 729), point2=(1479 , 727)) 
mdb.models['Model-1'].sketches['__profile__'].Line(point1=(1555 , 333), point2=(1551 , 332)) 
mdb.models['Model-1'].sketches['__profile__'].Line(point1=(1551 , 332), point2=(1483 , 366)) 
mdb.models['Model-1'].sketches['__profile__'].Line(point1=(1483 , 366), point2=(1431 , 389)) 
mdb.models['Model-1'].sketches['__profile__'].Line(point1=(1431 , 389), point2=(1431 , 396)) 
mdb.models['Model-1'].sketches['__profile__'].Line(point1=(1431 , 396), point2=(1436 , 412)) 
mdb.models['Model-1'].sketches['__profile__'].Line(point1=(1436 , 412), point2=(1447 , 437)) 
mdb.models['Model-1'].sketches['__profile__'].Line(point1=(1447 , 437), point2=(1449 , 440)) 
mdb.models['Model-1'].sketches['__profile__'].Line(point1=(1449 , 440), point2=(1451 , 440)) 
mdb.models['Model-1'].sketches['__profile__'].Line(point1=(1451 , 440), point2=(1469 , 437)) 
mdb.models['Model-1'].sketches['__profile__'].Line(point1=(1469 , 437), point2=(1498 , 427)) 
mdb.models['Model-1'].sketches['__profile__'].Line(point1=(1498 , 427), point2=(1527 , 415)) 
mdb.models['Model-1'].sketches['__profile__'].Line(point1=(1527 , 415), point2=(1564 , 396)) 
mdb.models['Model-1'].sketches['__profile__'].Line(point1=(1564 , 396), point2=(1576 , 386)) 
mdb.models['Model-1'].sketches['__profile__'].Line(point1=(1576 , 386), point2=(1576 , 382)) 
mdb.models['Model-1'].sketches['__profile__'].Line(point1=(1576 , 382), point2=(1572 , 371)) 
mdb.models['Model-1'].sketches['__profile__'].Line(point1=(1572 , 371), point2=(1555 , 333)) 
mdb.models['Model-1'].sketches['__profile__'].Line(point1=(1532 , 164), point2=(1525 , 160)) 
mdb.models['Model-1'].sketches['__profile__'].Line(point1=(1525 , 160), point2=(1499 , 152)) 
mdb.models['Model-1'].sketches['__profile__'].Line(point1=(1499 , 152), point2=(1493 , 151)) 
mdb.models['Model-1'].sketches['__profile__'].Line(point1=(1493 , 151), point2=(1483 , 152)) 
mdb.models['Model-1'].sketches['__profile__'].Line(point1=(1483 , 152), point2=(1479 , 154)) 
mdb.models['Model-1'].sketches['__profile__'].Line(point1=(1479 , 154), point2=(1474 , 159)) 
mdb.models['Model-1'].sketches['__profile__'].Line(point1=(1474 , 159), point2=(1460 , 179)) 
mdb.models['Model-1'].sketches['__profile__'].Line(point1=(1460 , 179), point2=(1445 , 195)) 
mdb.models['Model-1'].sketches['__profile__'].Line(point1=(1445 , 195), point2=(1444 , 200)) 
mdb.models['Model-1'].sketches['__profile__'].Line(point1=(1444 , 200), point2=(1444 , 205)) 
mdb.models['Model-1'].sketches['__profile__'].Line(point1=(1444 , 205), point2=(1448 , 213)) 
mdb.models['Model-1'].sketches['__profile__'].Line(point1=(1448 , 213), point2=(1450 , 215)) 
mdb.models['Model-1'].sketches['__profile__'].Line(point1=(1450 , 215), point2=(1456 , 214)) 
mdb.models['Model-1'].sketches['__profile__'].Line(point1=(1456 , 214), point2=(1526 , 173)) 
mdb.models['Model-1'].sketches['__profile__'].Line(point1=(1526 , 173), point2=(1531 , 169)) 
mdb.models['Model-1'].sketches['__profile__'].Line(point1=(1531 , 169), point2=(1532 , 164)) 
mdb.models['Model-1'].sketches['__profile__'].Line(point1=(1548 , 259), point2=(1545 , 258)) 
mdb.models['Model-1'].sketches['__profile__'].Line(point1=(1545 , 258), point2=(1521 , 268)) 
mdb.models['Model-1'].sketches['__profile__'].Line(point1=(1521 , 268), point2=(1471 , 294)) 
mdb.models['Model-1'].sketches['__profile__'].Line(point1=(1471 , 294), point2=(1460 , 302)) 
mdb.models['Model-1'].sketches['__profile__'].Line(point1=(1460 , 302), point2=(1463 , 312)) 
mdb.models['Model-1'].sketches['__profile__'].Line(point1=(1463 , 312), point2=(1485 , 355)) 
mdb.models['Model-1'].sketches['__profile__'].Line(point1=(1485 , 355), point2=(1487 , 358)) 
mdb.models['Model-1'].sketches['__profile__'].Line(point1=(1487 , 358), point2=(1490 , 358)) 
mdb.models['Model-1'].sketches['__profile__'].Line(point1=(1490 , 358), point2=(1504 , 352)) 
mdb.models['Model-1'].sketches['__profile__'].Line(point1=(1504 , 352), point2=(1551 , 327)) 
mdb.models['Model-1'].sketches['__profile__'].Line(point1=(1551 , 327), point2=(1571 , 314)) 
mdb.models['Model-1'].sketches['__profile__'].Line(point1=(1571 , 314), point2=(1569 , 303)) 
mdb.models['Model-1'].sketches['__profile__'].Line(point1=(1569 , 303), point2=(1564 , 290)) 
mdb.models['Model-1'].sketches['__profile__'].Line(point1=(1564 , 290), point2=(1548 , 259)) 
mdb.models['Model-1'].sketches['__profile__'].Line(point1=(1502 , 195), point2=(1498 , 194)) 
mdb.models['Model-1'].sketches['__profile__'].Line(point1=(1498 , 194), point2=(1493 , 196)) 
mdb.models['Model-1'].sketches['__profile__'].Line(point1=(1493 , 196), point2=(1466 , 212)) 
mdb.models['Model-1'].sketches['__profile__'].Line(point1=(1466 , 212), point2=(1464 , 214)) 
mdb.models['Model-1'].sketches['__profile__'].Line(point1=(1464 , 214), point2=(1464 , 217)) 
mdb.models['Model-1'].sketches['__profile__'].Line(point1=(1464 , 217), point2=(1468 , 221)) 
mdb.models['Model-1'].sketches['__profile__'].Line(point1=(1468 , 221), point2=(1475 , 226)) 
mdb.models['Model-1'].sketches['__profile__'].Line(point1=(1475 , 226), point2=(1481 , 226)) 
mdb.models['Model-1'].sketches['__profile__'].Line(point1=(1481 , 226), point2=(1489 , 221)) 
mdb.models['Model-1'].sketches['__profile__'].Line(point1=(1489 , 221), point2=(1502 , 209)) 
mdb.models['Model-1'].sketches['__profile__'].Line(point1=(1502 , 209), point2=(1504 , 205)) 
mdb.models['Model-1'].sketches['__profile__'].Line(point1=(1504 , 205), point2=(1504 , 200)) 
mdb.models['Model-1'].sketches['__profile__'].Line(point1=(1504 , 200), point2=(1502 , 195)) 
mdb.models['Model-1'].sketches['__profile__'].Line(point1=(1536 , 254), point2=(1533 , 236)) 
mdb.models['Model-1'].sketches['__profile__'].Line(point1=(1533 , 236), point2=(1529 , 227)) 
mdb.models['Model-1'].sketches['__profile__'].Line(point1=(1529 , 227), point2=(1525 , 222)) 
mdb.models['Model-1'].sketches['__profile__'].Line(point1=(1525 , 222), point2=(1514 , 216)) 
mdb.models['Model-1'].sketches['__profile__'].Line(point1=(1514 , 216), point2=(1503 , 217)) 
mdb.models['Model-1'].sketches['__profile__'].Line(point1=(1503 , 217), point2=(1477 , 232)) 
mdb.models['Model-1'].sketches['__profile__'].Line(point1=(1477 , 232), point2=(1476 , 233)) 
mdb.models['Model-1'].sketches['__profile__'].Line(point1=(1476 , 233), point2=(1476 , 240)) 
mdb.models['Model-1'].sketches['__profile__'].Line(point1=(1476 , 240), point2=(1477 , 241)) 
mdb.models['Model-1'].sketches['__profile__'].Line(point1=(1477 , 241), point2=(1480 , 268)) 
mdb.models['Model-1'].sketches['__profile__'].Line(point1=(1480 , 268), point2=(1482 , 275)) 
mdb.models['Model-1'].sketches['__profile__'].Line(point1=(1482 , 275), point2=(1485 , 279)) 
mdb.models['Model-1'].sketches['__profile__'].Line(point1=(1485 , 279), point2=(1489 , 279)) 
mdb.models['Model-1'].sketches['__profile__'].Line(point1=(1489 , 279), point2=(1496 , 276)) 
mdb.models['Model-1'].sketches['__profile__'].Line(point1=(1496 , 276), point2=(1536 , 256)) 
mdb.models['Model-1'].sketches['__profile__'].Line(point1=(1536 , 256), point2=(1536 , 254)) 
mdb.models['Model-1'].sketches['__profile__'].Line(point1=(1521 , 730), point2=(1522 , 726)) 
mdb.models['Model-1'].sketches['__profile__'].Line(point1=(1522 , 726), point2=(1520 , 720)) 
mdb.models['Model-1'].sketches['__profile__'].Line(point1=(1520 , 720), point2=(1515 , 709)) 
mdb.models['Model-1'].sketches['__profile__'].Line(point1=(1515 , 709), point2=(1511 , 705)) 
mdb.models['Model-1'].sketches['__profile__'].Line(point1=(1511 , 705), point2=(1509 , 704)) 
mdb.models['Model-1'].sketches['__profile__'].Line(point1=(1509 , 704), point2=(1483 , 704)) 
mdb.models['Model-1'].sketches['__profile__'].Line(point1=(1483 , 704), point2=(1480 , 707)) 
mdb.models['Model-1'].sketches['__profile__'].Line(point1=(1480 , 707), point2=(1481 , 713)) 
mdb.models['Model-1'].sketches['__profile__'].Line(point1=(1481 , 713), point2=(1484 , 720)) 
mdb.models['Model-1'].sketches['__profile__'].Line(point1=(1484 , 720), point2=(1490 , 727)) 
mdb.models['Model-1'].sketches['__profile__'].Line(point1=(1490 , 727), point2=(1497 , 731)) 
mdb.models['Model-1'].sketches['__profile__'].Line(point1=(1497 , 731), point2=(1504 , 733)) 
mdb.models['Model-1'].sketches['__profile__'].Line(point1=(1504 , 733), point2=(1517 , 733)) 
mdb.models['Model-1'].sketches['__profile__'].Line(point1=(1517 , 733), point2=(1520 , 732)) 
mdb.models['Model-1'].sketches['__profile__'].Line(point1=(1520 , 732), point2=(1521 , 730)) 
mdb.models['Model-1'].sketches['__profile__'].Line(point1=(1612 , 459), point2=(1610 , 457)) 
mdb.models['Model-1'].sketches['__profile__'].Line(point1=(1610 , 457), point2=(1602 , 459)) 
mdb.models['Model-1'].sketches['__profile__'].Line(point1=(1602 , 459), point2=(1564 , 478)) 
mdb.models['Model-1'].sketches['__profile__'].Line(point1=(1564 , 478), point2=(1501 , 504)) 
mdb.models['Model-1'].sketches['__profile__'].Line(point1=(1501 , 504), point2=(1483 , 513)) 
mdb.models['Model-1'].sketches['__profile__'].Line(point1=(1483 , 513), point2=(1480 , 516)) 
mdb.models['Model-1'].sketches['__profile__'].Line(point1=(1480 , 516), point2=(1480 , 518)) 
mdb.models['Model-1'].sketches['__profile__'].Line(point1=(1480 , 518), point2=(1483 , 521)) 
mdb.models['Model-1'].sketches['__profile__'].Line(point1=(1483 , 521), point2=(1501 , 528)) 
mdb.models['Model-1'].sketches['__profile__'].Line(point1=(1501 , 528), point2=(1546 , 527)) 
mdb.models['Model-1'].sketches['__profile__'].Line(point1=(1546 , 527), point2=(1595 , 523)) 
mdb.models['Model-1'].sketches['__profile__'].Line(point1=(1595 , 523), point2=(1609 , 521)) 
mdb.models['Model-1'].sketches['__profile__'].Line(point1=(1609 , 521), point2=(1613 , 519)) 
mdb.models['Model-1'].sketches['__profile__'].Line(point1=(1613 , 519), point2=(1616 , 511)) 
mdb.models['Model-1'].sketches['__profile__'].Line(point1=(1616 , 511), point2=(1618 , 494)) 
mdb.models['Model-1'].sketches['__profile__'].Line(point1=(1618 , 494), point2=(1613 , 494)) 
mdb.models['Model-1'].sketches['__profile__'].Line(point1=(1613 , 494), point2=(1602 , 498)) 
mdb.models['Model-1'].sketches['__profile__'].Line(point1=(1602 , 498), point2=(1588 , 501)) 
mdb.models['Model-1'].sketches['__profile__'].Line(point1=(1588 , 501), point2=(1581 , 502)) 
mdb.models['Model-1'].sketches['__profile__'].Line(point1=(1581 , 502), point2=(1578 , 501)) 
mdb.models['Model-1'].sketches['__profile__'].Line(point1=(1578 , 501), point2=(1587 , 497)) 
mdb.models['Model-1'].sketches['__profile__'].Line(point1=(1587 , 497), point2=(1613 , 490)) 
mdb.models['Model-1'].sketches['__profile__'].Line(point1=(1613 , 490), point2=(1621 , 485)) 
mdb.models['Model-1'].sketches['__profile__'].Line(point1=(1621 , 485), point2=(1622 , 478)) 
mdb.models['Model-1'].sketches['__profile__'].Line(point1=(1622 , 478), point2=(1612 , 459)) 
mdb.models['Model-1'].sketches['__profile__'].Line(point1=(1561 , 405), point2=(1556 , 405)) 
mdb.models['Model-1'].sketches['__profile__'].Line(point1=(1556 , 405), point2=(1510 , 428)) 
mdb.models['Model-1'].sketches['__profile__'].Line(point1=(1510 , 428), point2=(1489 , 437)) 
mdb.models['Model-1'].sketches['__profile__'].Line(point1=(1489 , 437), point2=(1486 , 437)) 
mdb.models['Model-1'].sketches['__profile__'].Line(point1=(1486 , 437), point2=(1484 , 439)) 
mdb.models['Model-1'].sketches['__profile__'].Line(point1=(1484 , 439), point2=(1484 , 451)) 
mdb.models['Model-1'].sketches['__profile__'].Line(point1=(1484 , 451), point2=(1492 , 485)) 
mdb.models['Model-1'].sketches['__profile__'].Line(point1=(1492 , 485), point2=(1496 , 496)) 
mdb.models['Model-1'].sketches['__profile__'].Line(point1=(1496 , 496), point2=(1498 , 498)) 
mdb.models['Model-1'].sketches['__profile__'].Line(point1=(1498 , 498), point2=(1500 , 498)) 
mdb.models['Model-1'].sketches['__profile__'].Line(point1=(1500 , 498), point2=(1508 , 497)) 
mdb.models['Model-1'].sketches['__profile__'].Line(point1=(1508 , 497), point2=(1532 , 486)) 
mdb.models['Model-1'].sketches['__profile__'].Line(point1=(1532 , 486), point2=(1545 , 482)) 
mdb.models['Model-1'].sketches['__profile__'].Line(point1=(1545 , 482), point2=(1563 , 474)) 
mdb.models['Model-1'].sketches['__profile__'].Line(point1=(1563 , 474), point2=(1582 , 463)) 
mdb.models['Model-1'].sketches['__profile__'].Line(point1=(1582 , 463), point2=(1585 , 459)) 
mdb.models['Model-1'].sketches['__profile__'].Line(point1=(1585 , 459), point2=(1585 , 454)) 
mdb.models['Model-1'].sketches['__profile__'].Line(point1=(1585 , 454), point2=(1581 , 443)) 
mdb.models['Model-1'].sketches['__profile__'].Line(point1=(1581 , 443), point2=(1569 , 418)) 
mdb.models['Model-1'].sketches['__profile__'].Line(point1=(1569 , 418), point2=(1561 , 405)) 
mdb.models['Model-1'].sketches['__profile__'].Line(point1=(1577 , 178), point2=(1566 , 172)) 
mdb.models['Model-1'].sketches['__profile__'].Line(point1=(1566 , 172), point2=(1557 , 169)) 
mdb.models['Model-1'].sketches['__profile__'].Line(point1=(1557 , 169), point2=(1542 , 169)) 
mdb.models['Model-1'].sketches['__profile__'].Line(point1=(1542 , 169), point2=(1528 , 175)) 
mdb.models['Model-1'].sketches['__profile__'].Line(point1=(1528 , 175), point2=(1515 , 184)) 
mdb.models['Model-1'].sketches['__profile__'].Line(point1=(1515 , 184), point2=(1509 , 190)) 
mdb.models['Model-1'].sketches['__profile__'].Line(point1=(1509 , 190), point2=(1508 , 198)) 
mdb.models['Model-1'].sketches['__profile__'].Line(point1=(1508 , 198), point2=(1510 , 204)) 
mdb.models['Model-1'].sketches['__profile__'].Line(point1=(1510 , 204), point2=(1517 , 212)) 
mdb.models['Model-1'].sketches['__profile__'].Line(point1=(1517 , 212), point2=(1525 , 217)) 
mdb.models['Model-1'].sketches['__profile__'].Line(point1=(1525 , 217), point2=(1532 , 218)) 
mdb.models['Model-1'].sketches['__profile__'].Line(point1=(1532 , 218), point2=(1542 , 212)) 
mdb.models['Model-1'].sketches['__profile__'].Line(point1=(1542 , 212), point2=(1558 , 199)) 
mdb.models['Model-1'].sketches['__profile__'].Line(point1=(1558 , 199), point2=(1577 , 181)) 
mdb.models['Model-1'].sketches['__profile__'].Line(point1=(1577 , 181), point2=(1577 , 178)) 
mdb.models['Model-1'].sketches['__profile__'].Line(point1=(1568 , 667), point2=(1513 , 667)) 
mdb.models['Model-1'].sketches['__profile__'].Line(point1=(1513 , 667), point2=(1513 , 694)) 
mdb.models['Model-1'].sketches['__profile__'].Line(point1=(1513 , 694), point2=(1513 , 697)) 
mdb.models['Model-1'].sketches['__profile__'].Line(point1=(1513 , 697), point2=(1523 , 697)) 
mdb.models['Model-1'].sketches['__profile__'].Line(point1=(1523 , 697), point2=(1524 , 696)) 
mdb.models['Model-1'].sketches['__profile__'].Line(point1=(1524 , 696), point2=(1555 , 694)) 
mdb.models['Model-1'].sketches['__profile__'].Line(point1=(1555 , 694), point2=(1569 , 691)) 
mdb.models['Model-1'].sketches['__profile__'].Line(point1=(1569 , 691), point2=(1571 , 689)) 
mdb.models['Model-1'].sketches['__profile__'].Line(point1=(1571 , 689), point2=(1571 , 679)) 
mdb.models['Model-1'].sketches['__profile__'].Line(point1=(1571 , 679), point2=(1568 , 667)) 
mdb.models['Model-1'].sketches['__profile__'].Line(point1=(1613 , 611), point2=(1614 , 606)) 
mdb.models['Model-1'].sketches['__profile__'].Line(point1=(1614 , 606), point2=(1612 , 598)) 
mdb.models['Model-1'].sketches['__profile__'].Line(point1=(1612 , 598), point2=(1602 , 570)) 
mdb.models['Model-1'].sketches['__profile__'].Line(point1=(1602 , 570), point2=(1532 , 571)) 
mdb.models['Model-1'].sketches['__profile__'].Line(point1=(1532 , 571), point2=(1531 , 572)) 
mdb.models['Model-1'].sketches['__profile__'].Line(point1=(1531 , 572), point2=(1520 , 572)) 
mdb.models['Model-1'].sketches['__profile__'].Line(point1=(1520 , 572), point2=(1519 , 576)) 
mdb.models['Model-1'].sketches['__profile__'].Line(point1=(1519 , 576), point2=(1522 , 605)) 
mdb.models['Model-1'].sketches['__profile__'].Line(point1=(1522 , 605), point2=(1524 , 614)) 
mdb.models['Model-1'].sketches['__profile__'].Line(point1=(1524 , 614), point2=(1526 , 616)) 
mdb.models['Model-1'].sketches['__profile__'].Line(point1=(1526 , 616), point2=(1544 , 617)) 
mdb.models['Model-1'].sketches['__profile__'].Line(point1=(1544 , 617), point2=(1545 , 618)) 
mdb.models['Model-1'].sketches['__profile__'].Line(point1=(1545 , 618), point2=(1597 , 618)) 
mdb.models['Model-1'].sketches['__profile__'].Line(point1=(1597 , 618), point2=(1608 , 616)) 
mdb.models['Model-1'].sketches['__profile__'].Line(point1=(1608 , 616), point2=(1613 , 611)) 
mdb.models['Model-1'].sketches['__profile__'].Line(point1=(1581 , 534), point2=(1576 , 530)) 
mdb.models['Model-1'].sketches['__profile__'].Line(point1=(1576 , 530), point2=(1564 , 529)) 
mdb.models['Model-1'].sketches['__profile__'].Line(point1=(1564 , 529), point2=(1563 , 530)) 
mdb.models['Model-1'].sketches['__profile__'].Line(point1=(1563 , 530), point2=(1542 , 531)) 
mdb.models['Model-1'].sketches['__profile__'].Line(point1=(1542 , 531), point2=(1522 , 536)) 
mdb.models['Model-1'].sketches['__profile__'].Line(point1=(1522 , 536), point2=(1520 , 538)) 
mdb.models['Model-1'].sketches['__profile__'].Line(point1=(1520 , 538), point2=(1519 , 542)) 
mdb.models['Model-1'].sketches['__profile__'].Line(point1=(1519 , 542), point2=(1519 , 565)) 
mdb.models['Model-1'].sketches['__profile__'].Line(point1=(1519 , 565), point2=(1521 , 565)) 
mdb.models['Model-1'].sketches['__profile__'].Line(point1=(1521 , 565), point2=(1570 , 565)) 
mdb.models['Model-1'].sketches['__profile__'].Line(point1=(1570 , 565), point2=(1584 , 562)) 
mdb.models['Model-1'].sketches['__profile__'].Line(point1=(1584 , 562), point2=(1587 , 560)) 
mdb.models['Model-1'].sketches['__profile__'].Line(point1=(1587 , 560), point2=(1589 , 553)) 
mdb.models['Model-1'].sketches['__profile__'].Line(point1=(1589 , 553), point2=(1586 , 543)) 
mdb.models['Model-1'].sketches['__profile__'].Line(point1=(1586 , 543), point2=(1581 , 534)) 
mdb.models['Model-1'].sketches['__profile__'].Line(point1=(1576 , 723), point2=(1577 , 718)) 
mdb.models['Model-1'].sketches['__profile__'].Line(point1=(1577 , 718), point2=(1574 , 710)) 
mdb.models['Model-1'].sketches['__profile__'].Line(point1=(1574 , 710), point2=(1568 , 704)) 
mdb.models['Model-1'].sketches['__profile__'].Line(point1=(1568 , 704), point2=(1564 , 702)) 
mdb.models['Model-1'].sketches['__profile__'].Line(point1=(1564 , 702), point2=(1548 , 701)) 
mdb.models['Model-1'].sketches['__profile__'].Line(point1=(1548 , 701), point2=(1547 , 702)) 
mdb.models['Model-1'].sketches['__profile__'].Line(point1=(1547 , 702), point2=(1525 , 704)) 
mdb.models['Model-1'].sketches['__profile__'].Line(point1=(1525 , 704), point2=(1520 , 706)) 
mdb.models['Model-1'].sketches['__profile__'].Line(point1=(1520 , 706), point2=(1531 , 729)) 
mdb.models['Model-1'].sketches['__profile__'].Line(point1=(1531 , 729), point2=(1538 , 733)) 
mdb.models['Model-1'].sketches['__profile__'].Line(point1=(1538 , 733), point2=(1564 , 732)) 
mdb.models['Model-1'].sketches['__profile__'].Line(point1=(1564 , 732), point2=(1571 , 729)) 
mdb.models['Model-1'].sketches['__profile__'].Line(point1=(1571 , 729), point2=(1576 , 723)) 
mdb.models['Model-1'].sketches['__profile__'].Line(point1=(1552 , 216), point2=(1547 , 214)) 
mdb.models['Model-1'].sketches['__profile__'].Line(point1=(1547 , 214), point2=(1542 , 216)) 
mdb.models['Model-1'].sketches['__profile__'].Line(point1=(1542 , 216), point2=(1539 , 220)) 
mdb.models['Model-1'].sketches['__profile__'].Line(point1=(1539 , 220), point2=(1538 , 237)) 
mdb.models['Model-1'].sketches['__profile__'].Line(point1=(1538 , 237), point2=(1540 , 249)) 
mdb.models['Model-1'].sketches['__profile__'].Line(point1=(1540 , 249), point2=(1541 , 251)) 
mdb.models['Model-1'].sketches['__profile__'].Line(point1=(1541 , 251), point2=(1546 , 250)) 
mdb.models['Model-1'].sketches['__profile__'].Line(point1=(1546 , 250), point2=(1552 , 247)) 
mdb.models['Model-1'].sketches['__profile__'].Line(point1=(1552 , 247), point2=(1555 , 242)) 
mdb.models['Model-1'].sketches['__profile__'].Line(point1=(1555 , 242), point2=(1555 , 228)) 
mdb.models['Model-1'].sketches['__profile__'].Line(point1=(1555 , 228), point2=(1552 , 216)) 
mdb.models['Model-1'].sketches['__profile__'].Line(point1=(1653 , 625), point2=(1651 , 623)) 
mdb.models['Model-1'].sketches['__profile__'].Line(point1=(1651 , 623), point2=(1644 , 622)) 
mdb.models['Model-1'].sketches['__profile__'].Line(point1=(1644 , 622), point2=(1577 , 622)) 
mdb.models['Model-1'].sketches['__profile__'].Line(point1=(1577 , 622), point2=(1576 , 623)) 
mdb.models['Model-1'].sketches['__profile__'].Line(point1=(1576 , 623), point2=(1560 , 623)) 
mdb.models['Model-1'].sketches['__profile__'].Line(point1=(1560 , 623), point2=(1548 , 625)) 
mdb.models['Model-1'].sketches['__profile__'].Line(point1=(1548 , 625), point2=(1541 , 629)) 
mdb.models['Model-1'].sketches['__profile__'].Line(point1=(1541 , 629), point2=(1542 , 659)) 
mdb.models['Model-1'].sketches['__profile__'].Line(point1=(1542 , 659), point2=(1542 , 662)) 
mdb.models['Model-1'].sketches['__profile__'].Line(point1=(1542 , 662), point2=(1548 , 662)) 
mdb.models['Model-1'].sketches['__profile__'].Line(point1=(1548 , 662), point2=(1549 , 661)) 
mdb.models['Model-1'].sketches['__profile__'].Line(point1=(1549 , 661), point2=(1616 , 659)) 
mdb.models['Model-1'].sketches['__profile__'].Line(point1=(1616 , 659), point2=(1617 , 658)) 
mdb.models['Model-1'].sketches['__profile__'].Line(point1=(1617 , 658), point2=(1630 , 658)) 
mdb.models['Model-1'].sketches['__profile__'].Line(point1=(1630 , 658), point2=(1631 , 657)) 
mdb.models['Model-1'].sketches['__profile__'].Line(point1=(1631 , 657), point2=(1641 , 657)) 
mdb.models['Model-1'].sketches['__profile__'].Line(point1=(1641 , 657), point2=(1652 , 655)) 
mdb.models['Model-1'].sketches['__profile__'].Line(point1=(1652 , 655), point2=(1655 , 653)) 
mdb.models['Model-1'].sketches['__profile__'].Line(point1=(1655 , 653), point2=(1656 , 650)) 
mdb.models['Model-1'].sketches['__profile__'].Line(point1=(1656 , 650), point2=(1656 , 641)) 
mdb.models['Model-1'].sketches['__profile__'].Line(point1=(1656 , 641), point2=(1653 , 625)) 
mdb.models['Model-1'].sketches['__profile__'].Line(point1=(1637 , 277), point2=(1640 , 273)) 
mdb.models['Model-1'].sketches['__profile__'].Line(point1=(1640 , 273), point2=(1640 , 266)) 
mdb.models['Model-1'].sketches['__profile__'].Line(point1=(1640 , 266), point2=(1636 , 257)) 
mdb.models['Model-1'].sketches['__profile__'].Line(point1=(1636 , 257), point2=(1626 , 244)) 
mdb.models['Model-1'].sketches['__profile__'].Line(point1=(1626 , 244), point2=(1605 , 224)) 
mdb.models['Model-1'].sketches['__profile__'].Line(point1=(1605 , 224), point2=(1601 , 224)) 
mdb.models['Model-1'].sketches['__profile__'].Line(point1=(1601 , 224), point2=(1559 , 247)) 
mdb.models['Model-1'].sketches['__profile__'].Line(point1=(1559 , 247), point2=(1552 , 252)) 
mdb.models['Model-1'].sketches['__profile__'].Line(point1=(1552 , 252), point2=(1554 , 257)) 
mdb.models['Model-1'].sketches['__profile__'].Line(point1=(1554 , 257), point2=(1579 , 312)) 
mdb.models['Model-1'].sketches['__profile__'].Line(point1=(1579 , 312), point2=(1625 , 287)) 
mdb.models['Model-1'].sketches['__profile__'].Line(point1=(1625 , 287), point2=(1635 , 280)) 
mdb.models['Model-1'].sketches['__profile__'].Line(point1=(1635 , 280), point2=(1637 , 277)) 
mdb.models['Model-1'].sketches['__profile__'].Line(point1=(1634 , 196), point2=(1632 , 194)) 
mdb.models['Model-1'].sketches['__profile__'].Line(point1=(1632 , 194), point2=(1615 , 188)) 
mdb.models['Model-1'].sketches['__profile__'].Line(point1=(1615 , 188), point2=(1592 , 182)) 
mdb.models['Model-1'].sketches['__profile__'].Line(point1=(1592 , 182), point2=(1585 , 182)) 
mdb.models['Model-1'].sketches['__profile__'].Line(point1=(1585 , 182), point2=(1576 , 187)) 
mdb.models['Model-1'].sketches['__profile__'].Line(point1=(1576 , 187), point2=(1562 , 202)) 
mdb.models['Model-1'].sketches['__profile__'].Line(point1=(1562 , 202), point2=(1558 , 209)) 
mdb.models['Model-1'].sketches['__profile__'].Line(point1=(1558 , 209), point2=(1558 , 218)) 
mdb.models['Model-1'].sketches['__profile__'].Line(point1=(1558 , 218), point2=(1560 , 227)) 
mdb.models['Model-1'].sketches['__profile__'].Line(point1=(1560 , 227), point2=(1564 , 236)) 
mdb.models['Model-1'].sketches['__profile__'].Line(point1=(1564 , 236), point2=(1568 , 236)) 
mdb.models['Model-1'].sketches['__profile__'].Line(point1=(1568 , 236), point2=(1592 , 224)) 
mdb.models['Model-1'].sketches['__profile__'].Line(point1=(1592 , 224), point2=(1621 , 207)) 
mdb.models['Model-1'].sketches['__profile__'].Line(point1=(1621 , 207), point2=(1633 , 199)) 
mdb.models['Model-1'].sketches['__profile__'].Line(point1=(1633 , 199), point2=(1634 , 196)) 
mdb.models['Model-1'].sketches['__profile__'].Line(point1=(1642 , 353), point2=(1644 , 350)) 
mdb.models['Model-1'].sketches['__profile__'].Line(point1=(1644 , 350), point2=(1644 , 343)) 
mdb.models['Model-1'].sketches['__profile__'].Line(point1=(1644 , 343), point2=(1637 , 316)) 
mdb.models['Model-1'].sketches['__profile__'].Line(point1=(1637 , 316), point2=(1629 , 301)) 
mdb.models['Model-1'].sketches['__profile__'].Line(point1=(1629 , 301), point2=(1621 , 295)) 
mdb.models['Model-1'].sketches['__profile__'].Line(point1=(1621 , 295), point2=(1616 , 296)) 
mdb.models['Model-1'].sketches['__profile__'].Line(point1=(1616 , 296), point2=(1605 , 304)) 
mdb.models['Model-1'].sketches['__profile__'].Line(point1=(1605 , 304), point2=(1566 , 325)) 
mdb.models['Model-1'].sketches['__profile__'].Line(point1=(1566 , 325), point2=(1562 , 328)) 
mdb.models['Model-1'].sketches['__profile__'].Line(point1=(1562 , 328), point2=(1562 , 332)) 
mdb.models['Model-1'].sketches['__profile__'].Line(point1=(1562 , 332), point2=(1567 , 347)) 
mdb.models['Model-1'].sketches['__profile__'].Line(point1=(1567 , 347), point2=(1582 , 380)) 
mdb.models['Model-1'].sketches['__profile__'].Line(point1=(1582 , 380), point2=(1586 , 384)) 
mdb.models['Model-1'].sketches['__profile__'].Line(point1=(1586 , 384), point2=(1589 , 384)) 
mdb.models['Model-1'].sketches['__profile__'].Line(point1=(1589 , 384), point2=(1599 , 380)) 
mdb.models['Model-1'].sketches['__profile__'].Line(point1=(1599 , 380), point2=(1616 , 371)) 
mdb.models['Model-1'].sketches['__profile__'].Line(point1=(1616 , 371), point2=(1639 , 357)) 
mdb.models['Model-1'].sketches['__profile__'].Line(point1=(1639 , 357), point2=(1642 , 353)) 
mdb.models['Model-1'].sketches['__profile__'].Line(point1=(1673 , 415), point2=(1671 , 406)) 
mdb.models['Model-1'].sketches['__profile__'].Line(point1=(1671 , 406), point2=(1665 , 393)) 
mdb.models['Model-1'].sketches['__profile__'].Line(point1=(1665 , 393), point2=(1654 , 375)) 
mdb.models['Model-1'].sketches['__profile__'].Line(point1=(1654 , 375), point2=(1643 , 362)) 
mdb.models['Model-1'].sketches['__profile__'].Line(point1=(1643 , 362), point2=(1639 , 362)) 
mdb.models['Model-1'].sketches['__profile__'].Line(point1=(1639 , 362), point2=(1616 , 376)) 
mdb.models['Model-1'].sketches['__profile__'].Line(point1=(1616 , 376), point2=(1575 , 396)) 
mdb.models['Model-1'].sketches['__profile__'].Line(point1=(1575 , 396), point2=(1569 , 401)) 
mdb.models['Model-1'].sketches['__profile__'].Line(point1=(1569 , 401), point2=(1570 , 406)) 
mdb.models['Model-1'].sketches['__profile__'].Line(point1=(1570 , 406), point2=(1571 , 411)) 
mdb.models['Model-1'].sketches['__profile__'].Line(point1=(1571 , 411), point2=(1588 , 448)) 
mdb.models['Model-1'].sketches['__profile__'].Line(point1=(1588 , 448), point2=(1588 , 452)) 
mdb.models['Model-1'].sketches['__profile__'].Line(point1=(1588 , 452), point2=(1589 , 454)) 
mdb.models['Model-1'].sketches['__profile__'].Line(point1=(1589 , 454), point2=(1592 , 455)) 
mdb.models['Model-1'].sketches['__profile__'].Line(point1=(1592 , 455), point2=(1605 , 452)) 
mdb.models['Model-1'].sketches['__profile__'].Line(point1=(1605 , 452), point2=(1621 , 445)) 
mdb.models['Model-1'].sketches['__profile__'].Line(point1=(1621 , 445), point2=(1664 , 423)) 
mdb.models['Model-1'].sketches['__profile__'].Line(point1=(1664 , 423), point2=(1672 , 418)) 
mdb.models['Model-1'].sketches['__profile__'].Line(point1=(1672 , 418), point2=(1673 , 415)) 
mdb.models['Model-1'].sketches['__profile__'].Line(point1=(1622 , 685), point2=(1624 , 681)) 
mdb.models['Model-1'].sketches['__profile__'].Line(point1=(1624 , 681), point2=(1624 , 671)) 
mdb.models['Model-1'].sketches['__profile__'].Line(point1=(1624 , 671), point2=(1621 , 667)) 
mdb.models['Model-1'].sketches['__profile__'].Line(point1=(1621 , 667), point2=(1610 , 667)) 
mdb.models['Model-1'].sketches['__profile__'].Line(point1=(1610 , 667), point2=(1609 , 666)) 
mdb.models['Model-1'].sketches['__profile__'].Line(point1=(1609 , 666), point2=(1605 , 667)) 
mdb.models['Model-1'].sketches['__profile__'].Line(point1=(1605 , 667), point2=(1582 , 667)) 
mdb.models['Model-1'].sketches['__profile__'].Line(point1=(1582 , 667), point2=(1578 , 669)) 
mdb.models['Model-1'].sketches['__profile__'].Line(point1=(1578 , 669), point2=(1579 , 682)) 
mdb.models['Model-1'].sketches['__profile__'].Line(point1=(1579 , 682), point2=(1581 , 689)) 
mdb.models['Model-1'].sketches['__profile__'].Line(point1=(1581 , 689), point2=(1613 , 689)) 
mdb.models['Model-1'].sketches['__profile__'].Line(point1=(1613 , 689), point2=(1619 , 688)) 
mdb.models['Model-1'].sketches['__profile__'].Line(point1=(1619 , 688), point2=(1622 , 685)) 
mdb.models['Model-1'].sketches['__profile__'].Line(point1=(1622 , 729), point2=(1622 , 720)) 
mdb.models['Model-1'].sketches['__profile__'].Line(point1=(1622 , 720), point2=(1620 , 710)) 
mdb.models['Model-1'].sketches['__profile__'].Line(point1=(1620 , 710), point2=(1615 , 698)) 
mdb.models['Model-1'].sketches['__profile__'].Line(point1=(1615 , 698), point2=(1603 , 697)) 
mdb.models['Model-1'].sketches['__profile__'].Line(point1=(1603 , 697), point2=(1602 , 698)) 
mdb.models['Model-1'].sketches['__profile__'].Line(point1=(1602 , 698), point2=(1586 , 699)) 
mdb.models['Model-1'].sketches['__profile__'].Line(point1=(1586 , 699), point2=(1582 , 700)) 
mdb.models['Model-1'].sketches['__profile__'].Line(point1=(1582 , 700), point2=(1580 , 702)) 
mdb.models['Model-1'].sketches['__profile__'].Line(point1=(1580 , 702), point2=(1580 , 708)) 
mdb.models['Model-1'].sketches['__profile__'].Line(point1=(1580 , 708), point2=(1584 , 717)) 
mdb.models['Model-1'].sketches['__profile__'].Line(point1=(1584 , 717), point2=(1592 , 726)) 
mdb.models['Model-1'].sketches['__profile__'].Line(point1=(1592 , 726), point2=(1605 , 733)) 
mdb.models['Model-1'].sketches['__profile__'].Line(point1=(1605 , 733), point2=(1617 , 733)) 
mdb.models['Model-1'].sketches['__profile__'].Line(point1=(1617 , 733), point2=(1621 , 732)) 
mdb.models['Model-1'].sketches['__profile__'].Line(point1=(1621 , 732), point2=(1622 , 729)) 
mdb.models['Model-1'].sketches['__profile__'].Line(point1=(1647 , 554), point2=(1645 , 548)) 
mdb.models['Model-1'].sketches['__profile__'].Line(point1=(1645 , 548), point2=(1636 , 534)) 
mdb.models['Model-1'].sketches['__profile__'].Line(point1=(1636 , 534), point2=(1625 , 523)) 
mdb.models['Model-1'].sketches['__profile__'].Line(point1=(1625 , 523), point2=(1612 , 524)) 
mdb.models['Model-1'].sketches['__profile__'].Line(point1=(1612 , 524), point2=(1590 , 529)) 
mdb.models['Model-1'].sketches['__profile__'].Line(point1=(1590 , 529), point2=(1589 , 531)) 
mdb.models['Model-1'].sketches['__profile__'].Line(point1=(1589 , 531), point2=(1590 , 537)) 
mdb.models['Model-1'].sketches['__profile__'].Line(point1=(1590 , 537), point2=(1593 , 555)) 
mdb.models['Model-1'].sketches['__profile__'].Line(point1=(1593 , 555), point2=(1595 , 560)) 
mdb.models['Model-1'].sketches['__profile__'].Line(point1=(1595 , 560), point2=(1598 , 562)) 
mdb.models['Model-1'].sketches['__profile__'].Line(point1=(1598 , 562), point2=(1609 , 562)) 
mdb.models['Model-1'].sketches['__profile__'].Line(point1=(1609 , 562), point2=(1610 , 561)) 
mdb.models['Model-1'].sketches['__profile__'].Line(point1=(1610 , 561), point2=(1635 , 559)) 
mdb.models['Model-1'].sketches['__profile__'].Line(point1=(1635 , 559), point2=(1647 , 556)) 
mdb.models['Model-1'].sketches['__profile__'].Line(point1=(1647 , 556), point2=(1647 , 554)) 
mdb.models['Model-1'].sketches['__profile__'].Line(point1=(1728 , 603), point2=(1730 , 596)) 
mdb.models['Model-1'].sketches['__profile__'].Line(point1=(1730 , 596), point2=(1724 , 564)) 
mdb.models['Model-1'].sketches['__profile__'].Line(point1=(1724 , 564), point2=(1722 , 560)) 
mdb.models['Model-1'].sketches['__profile__'].Line(point1=(1722 , 560), point2=(1718 , 557)) 
mdb.models['Model-1'].sketches['__profile__'].Line(point1=(1718 , 557), point2=(1708 , 556)) 
mdb.models['Model-1'].sketches['__profile__'].Line(point1=(1708 , 556), point2=(1707 , 557)) 
mdb.models['Model-1'].sketches['__profile__'].Line(point1=(1707 , 557), point2=(1696 , 557)) 
mdb.models['Model-1'].sketches['__profile__'].Line(point1=(1696 , 557), point2=(1695 , 558)) 
mdb.models['Model-1'].sketches['__profile__'].Line(point1=(1695 , 558), point2=(1641 , 563)) 
mdb.models['Model-1'].sketches['__profile__'].Line(point1=(1641 , 563), point2=(1620 , 566)) 
mdb.models['Model-1'].sketches['__profile__'].Line(point1=(1620 , 566), point2=(1614 , 569)) 
mdb.models['Model-1'].sketches['__profile__'].Line(point1=(1614 , 569), point2=(1612 , 571)) 
mdb.models['Model-1'].sketches['__profile__'].Line(point1=(1612 , 571), point2=(1612 , 581)) 
mdb.models['Model-1'].sketches['__profile__'].Line(point1=(1612 , 581), point2=(1621 , 610)) 
mdb.models['Model-1'].sketches['__profile__'].Line(point1=(1621 , 610), point2=(1624 , 616)) 
mdb.models['Model-1'].sketches['__profile__'].Line(point1=(1624 , 616), point2=(1662 , 615)) 
mdb.models['Model-1'].sketches['__profile__'].Line(point1=(1662 , 615), point2=(1663 , 614)) 
mdb.models['Model-1'].sketches['__profile__'].Line(point1=(1663 , 614), point2=(1702 , 611)) 
mdb.models['Model-1'].sketches['__profile__'].Line(point1=(1702 , 611), point2=(1721 , 608)) 
mdb.models['Model-1'].sketches['__profile__'].Line(point1=(1721 , 608), point2=(1727 , 605)) 
mdb.models['Model-1'].sketches['__profile__'].Line(point1=(1727 , 605), point2=(1728 , 603)) 
mdb.models['Model-1'].sketches['__profile__'].Line(point1=(1664 , 204), point2=(1658 , 201)) 
mdb.models['Model-1'].sketches['__profile__'].Line(point1=(1658 , 201), point2=(1643 , 201)) 
mdb.models['Model-1'].sketches['__profile__'].Line(point1=(1643 , 201), point2=(1623 , 210)) 
mdb.models['Model-1'].sketches['__profile__'].Line(point1=(1623 , 210), point2=(1614 , 218)) 
mdb.models['Model-1'].sketches['__profile__'].Line(point1=(1614 , 218), point2=(1614 , 222)) 
mdb.models['Model-1'].sketches['__profile__'].Line(point1=(1614 , 222), point2=(1618 , 228)) 
mdb.models['Model-1'].sketches['__profile__'].Line(point1=(1618 , 228), point2=(1631 , 241)) 
mdb.models['Model-1'].sketches['__profile__'].Line(point1=(1631 , 241), point2=(1635 , 243)) 
mdb.models['Model-1'].sketches['__profile__'].Line(point1=(1635 , 243), point2=(1639 , 242)) 
mdb.models['Model-1'].sketches['__profile__'].Line(point1=(1639 , 242), point2=(1661 , 221)) 
mdb.models['Model-1'].sketches['__profile__'].Line(point1=(1661 , 221), point2=(1667 , 213)) 
mdb.models['Model-1'].sketches['__profile__'].Line(point1=(1667 , 213), point2=(1667 , 209)) 
mdb.models['Model-1'].sketches['__profile__'].Line(point1=(1667 , 209), point2=(1664 , 204)) 
mdb.models['Model-1'].sketches['__profile__'].Line(point1=(1722 , 410), point2=(1715 , 405)) 
mdb.models['Model-1'].sketches['__profile__'].Line(point1=(1715 , 405), point2=(1707 , 405)) 
mdb.models['Model-1'].sketches['__profile__'].Line(point1=(1707 , 405), point2=(1699 , 408)) 
mdb.models['Model-1'].sketches['__profile__'].Line(point1=(1699 , 408), point2=(1621 , 452)) 
mdb.models['Model-1'].sketches['__profile__'].Line(point1=(1621 , 452), point2=(1620 , 453)) 
mdb.models['Model-1'].sketches['__profile__'].Line(point1=(1620 , 453), point2=(1620 , 460)) 
mdb.models['Model-1'].sketches['__profile__'].Line(point1=(1620 , 460), point2=(1626 , 474)) 
mdb.models['Model-1'].sketches['__profile__'].Line(point1=(1626 , 474), point2=(1631 , 481)) 
mdb.models['Model-1'].sketches['__profile__'].Line(point1=(1631 , 481), point2=(1637 , 482)) 
mdb.models['Model-1'].sketches['__profile__'].Line(point1=(1637 , 482), point2=(1701 , 462)) 
mdb.models['Model-1'].sketches['__profile__'].Line(point1=(1701 , 462), point2=(1704 , 460)) 
mdb.models['Model-1'].sketches['__profile__'].Line(point1=(1704 , 460), point2=(1726 , 453)) 
mdb.models['Model-1'].sketches['__profile__'].Line(point1=(1726 , 453), point2=(1736 , 448)) 
mdb.models['Model-1'].sketches['__profile__'].Line(point1=(1736 , 448), point2=(1739 , 445)) 
mdb.models['Model-1'].sketches['__profile__'].Line(point1=(1739 , 445), point2=(1739 , 440)) 
mdb.models['Model-1'].sketches['__profile__'].Line(point1=(1739 , 440), point2=(1735 , 431)) 
mdb.models['Model-1'].sketches['__profile__'].Line(point1=(1735 , 431), point2=(1722 , 410)) 
mdb.models['Model-1'].sketches['__profile__'].Line(point1=(1825 , 436), point2=(1813 , 424)) 
mdb.models['Model-1'].sketches['__profile__'].Line(point1=(1813 , 424), point2=(1806 , 423)) 
mdb.models['Model-1'].sketches['__profile__'].Line(point1=(1806 , 423), point2=(1779 , 436)) 
mdb.models['Model-1'].sketches['__profile__'].Line(point1=(1779 , 436), point2=(1726 , 457)) 
mdb.models['Model-1'].sketches['__profile__'].Line(point1=(1726 , 457), point2=(1639 , 487)) 
mdb.models['Model-1'].sketches['__profile__'].Line(point1=(1639 , 487), point2=(1631 , 491)) 
mdb.models['Model-1'].sketches['__profile__'].Line(point1=(1631 , 491), point2=(1628 , 494)) 
mdb.models['Model-1'].sketches['__profile__'].Line(point1=(1628 , 494), point2=(1623 , 506)) 
mdb.models['Model-1'].sketches['__profile__'].Line(point1=(1623 , 506), point2=(1623 , 516)) 
mdb.models['Model-1'].sketches['__profile__'].Line(point1=(1623 , 516), point2=(1625 , 518)) 
mdb.models['Model-1'].sketches['__profile__'].Line(point1=(1625 , 518), point2=(1638 , 517)) 
mdb.models['Model-1'].sketches['__profile__'].Line(point1=(1638 , 517), point2=(1754 , 492)) 
mdb.models['Model-1'].sketches['__profile__'].Line(point1=(1754 , 492), point2=(1814 , 477)) 
mdb.models['Model-1'].sketches['__profile__'].Line(point1=(1814 , 477), point2=(1840 , 469)) 
mdb.models['Model-1'].sketches['__profile__'].Line(point1=(1840 , 469), point2=(1841 , 468)) 
mdb.models['Model-1'].sketches['__profile__'].Line(point1=(1841 , 468), point2=(1840 , 457)) 
mdb.models['Model-1'].sketches['__profile__'].Line(point1=(1840 , 457), point2=(1834 , 447)) 
mdb.models['Model-1'].sketches['__profile__'].Line(point1=(1834 , 447), point2=(1825 , 436)) 
mdb.models['Model-1'].sketches['__profile__'].Line(point1=(1651 , 726), point2=(1651 , 721)) 
mdb.models['Model-1'].sketches['__profile__'].Line(point1=(1651 , 721), point2=(1649 , 717)) 
mdb.models['Model-1'].sketches['__profile__'].Line(point1=(1649 , 717), point2=(1645 , 711)) 
mdb.models['Model-1'].sketches['__profile__'].Line(point1=(1645 , 711), point2=(1634 , 700)) 
mdb.models['Model-1'].sketches['__profile__'].Line(point1=(1634 , 700), point2=(1632 , 699)) 
mdb.models['Model-1'].sketches['__profile__'].Line(point1=(1632 , 699), point2=(1626 , 700)) 
mdb.models['Model-1'].sketches['__profile__'].Line(point1=(1626 , 700), point2=(1625 , 707)) 
mdb.models['Model-1'].sketches['__profile__'].Line(point1=(1625 , 707), point2=(1626 , 717)) 
mdb.models['Model-1'].sketches['__profile__'].Line(point1=(1626 , 717), point2=(1628 , 723)) 
mdb.models['Model-1'].sketches['__profile__'].Line(point1=(1628 , 723), point2=(1631 , 727)) 
mdb.models['Model-1'].sketches['__profile__'].Line(point1=(1631 , 727), point2=(1635 , 729)) 
mdb.models['Model-1'].sketches['__profile__'].Line(point1=(1635 , 729), point2=(1645 , 730)) 
mdb.models['Model-1'].sketches['__profile__'].Line(point1=(1645 , 730), point2=(1651 , 728)) 
mdb.models['Model-1'].sketches['__profile__'].Line(point1=(1651 , 728), point2=(1651 , 726)) 
mdb.models['Model-1'].sketches['__profile__'].Line(point1=(1702 , 321), point2=(1699 , 290)) 
mdb.models['Model-1'].sketches['__profile__'].Line(point1=(1699 , 290), point2=(1694 , 281)) 
mdb.models['Model-1'].sketches['__profile__'].Line(point1=(1694 , 281), point2=(1675 , 263)) 
mdb.models['Model-1'].sketches['__profile__'].Line(point1=(1675 , 263), point2=(1670 , 264)) 
mdb.models['Model-1'].sketches['__profile__'].Line(point1=(1670 , 264), point2=(1643 , 281)) 
mdb.models['Model-1'].sketches['__profile__'].Line(point1=(1643 , 281), point2=(1633 , 290)) 
mdb.models['Model-1'].sketches['__profile__'].Line(point1=(1633 , 290), point2=(1633 , 293)) 
mdb.models['Model-1'].sketches['__profile__'].Line(point1=(1633 , 293), point2=(1633 , 297)) 
mdb.models['Model-1'].sketches['__profile__'].Line(point1=(1633 , 297), point2=(1653 , 348)) 
mdb.models['Model-1'].sketches['__profile__'].Line(point1=(1653 , 348), point2=(1657 , 348)) 
mdb.models['Model-1'].sketches['__profile__'].Line(point1=(1657 , 348), point2=(1673 , 340)) 
mdb.models['Model-1'].sketches['__profile__'].Line(point1=(1673 , 340), point2=(1698 , 326)) 
mdb.models['Model-1'].sketches['__profile__'].Line(point1=(1698 , 326), point2=(1702 , 323)) 
mdb.models['Model-1'].sketches['__profile__'].Line(point1=(1702 , 323), point2=(1702 , 321)) 
mdb.models['Model-1'].sketches['__profile__'].Line(point1=(1695 , 666), point2=(1690 , 661)) 
mdb.models['Model-1'].sketches['__profile__'].Line(point1=(1690 , 661), point2=(1684 , 661)) 
mdb.models['Model-1'].sketches['__profile__'].Line(point1=(1684 , 661), point2=(1682 , 663)) 
mdb.models['Model-1'].sketches['__profile__'].Line(point1=(1682 , 663), point2=(1676 , 664)) 
mdb.models['Model-1'].sketches['__profile__'].Line(point1=(1676 , 664), point2=(1640 , 666)) 
mdb.models['Model-1'].sketches['__profile__'].Line(point1=(1640 , 666), point2=(1635 , 671)) 
mdb.models['Model-1'].sketches['__profile__'].Line(point1=(1635 , 671), point2=(1635 , 683)) 
mdb.models['Model-1'].sketches['__profile__'].Line(point1=(1635 , 683), point2=(1637 , 687)) 
mdb.models['Model-1'].sketches['__profile__'].Line(point1=(1637 , 687), point2=(1646 , 689)) 
mdb.models['Model-1'].sketches['__profile__'].Line(point1=(1646 , 689), point2=(1659 , 689)) 
mdb.models['Model-1'].sketches['__profile__'].Line(point1=(1659 , 689), point2=(1660 , 688)) 
mdb.models['Model-1'].sketches['__profile__'].Line(point1=(1660 , 688), point2=(1687 , 687)) 
mdb.models['Model-1'].sketches['__profile__'].Line(point1=(1687 , 687), point2=(1697 , 685)) 
mdb.models['Model-1'].sketches['__profile__'].Line(point1=(1697 , 685), point2=(1698 , 684)) 
mdb.models['Model-1'].sketches['__profile__'].Line(point1=(1698 , 684), point2=(1698 , 673)) 
mdb.models['Model-1'].sketches['__profile__'].Line(point1=(1698 , 673), point2=(1695 , 666)) 
mdb.models['Model-1'].sketches['__profile__'].Line(point1=(1777 , 538), point2=(1777 , 532)) 
mdb.models['Model-1'].sketches['__profile__'].Line(point1=(1777 , 532), point2=(1770 , 508)) 
mdb.models['Model-1'].sketches['__profile__'].Line(point1=(1770 , 508), point2=(1767 , 502)) 
mdb.models['Model-1'].sketches['__profile__'].Line(point1=(1767 , 502), point2=(1763 , 498)) 
mdb.models['Model-1'].sketches['__profile__'].Line(point1=(1763 , 498), point2=(1760 , 497)) 
mdb.models['Model-1'].sketches['__profile__'].Line(point1=(1760 , 497), point2=(1743 , 499)) 
mdb.models['Model-1'].sketches['__profile__'].Line(point1=(1743 , 499), point2=(1646 , 521)) 
mdb.models['Model-1'].sketches['__profile__'].Line(point1=(1646 , 521), point2=(1641 , 522)) 
mdb.models['Model-1'].sketches['__profile__'].Line(point1=(1641 , 522), point2=(1639 , 524)) 
mdb.models['Model-1'].sketches['__profile__'].Line(point1=(1639 , 524), point2=(1640 , 530)) 
mdb.models['Model-1'].sketches['__profile__'].Line(point1=(1640 , 530), point2=(1651 , 548)) 
mdb.models['Model-1'].sketches['__profile__'].Line(point1=(1651 , 548), point2=(1656 , 553)) 
mdb.models['Model-1'].sketches['__profile__'].Line(point1=(1656 , 553), point2=(1660 , 555)) 
mdb.models['Model-1'].sketches['__profile__'].Line(point1=(1660 , 555), point2=(1690 , 554)) 
mdb.models['Model-1'].sketches['__profile__'].Line(point1=(1690 , 554), point2=(1691 , 553)) 
mdb.models['Model-1'].sketches['__profile__'].Line(point1=(1691 , 553), point2=(1700 , 553)) 
mdb.models['Model-1'].sketches['__profile__'].Line(point1=(1700 , 553), point2=(1701 , 552)) 
mdb.models['Model-1'].sketches['__profile__'].Line(point1=(1701 , 552), point2=(1709 , 552)) 
mdb.models['Model-1'].sketches['__profile__'].Line(point1=(1709 , 552), point2=(1710 , 551)) 
mdb.models['Model-1'].sketches['__profile__'].Line(point1=(1710 , 551), point2=(1746 , 547)) 
mdb.models['Model-1'].sketches['__profile__'].Line(point1=(1746 , 547), point2=(1772 , 542)) 
mdb.models['Model-1'].sketches['__profile__'].Line(point1=(1772 , 542), point2=(1777 , 540)) 
mdb.models['Model-1'].sketches['__profile__'].Line(point1=(1777 , 540), point2=(1777 , 538)) 
mdb.models['Model-1'].sketches['__profile__'].Line(point1=(1716 , 226), point2=(1709 , 221)) 
mdb.models['Model-1'].sketches['__profile__'].Line(point1=(1709 , 221), point2=(1700 , 217)) 
mdb.models['Model-1'].sketches['__profile__'].Line(point1=(1700 , 217), point2=(1681 , 210)) 
mdb.models['Model-1'].sketches['__profile__'].Line(point1=(1681 , 210), point2=(1678 , 210)) 
mdb.models['Model-1'].sketches['__profile__'].Line(point1=(1678 , 210), point2=(1666 , 220)) 
mdb.models['Model-1'].sketches['__profile__'].Line(point1=(1666 , 220), point2=(1650 , 238)) 
mdb.models['Model-1'].sketches['__profile__'].Line(point1=(1650 , 238), point2=(1644 , 246)) 
mdb.models['Model-1'].sketches['__profile__'].Line(point1=(1644 , 246), point2=(1642 , 254)) 
mdb.models['Model-1'].sketches['__profile__'].Line(point1=(1642 , 254), point2=(1647 , 269)) 
mdb.models['Model-1'].sketches['__profile__'].Line(point1=(1647 , 269), point2=(1649 , 271)) 
mdb.models['Model-1'].sketches['__profile__'].Line(point1=(1649 , 271), point2=(1654 , 270)) 
mdb.models['Model-1'].sketches['__profile__'].Line(point1=(1654 , 270), point2=(1705 , 237)) 
mdb.models['Model-1'].sketches['__profile__'].Line(point1=(1705 , 237), point2=(1713 , 231)) 
mdb.models['Model-1'].sketches['__profile__'].Line(point1=(1713 , 231), point2=(1716 , 228)) 
mdb.models['Model-1'].sketches['__profile__'].Line(point1=(1716 , 228), point2=(1716 , 226)) 
mdb.models['Model-1'].sketches['__profile__'].Line(point1=(1701 , 715), point2=(1702 , 712)) 
mdb.models['Model-1'].sketches['__profile__'].Line(point1=(1702 , 712), point2=(1699 , 703)) 
mdb.models['Model-1'].sketches['__profile__'].Line(point1=(1699 , 703), point2=(1695 , 698)) 
mdb.models['Model-1'].sketches['__profile__'].Line(point1=(1695 , 698), point2=(1691 , 696)) 
mdb.models['Model-1'].sketches['__profile__'].Line(point1=(1691 , 696), point2=(1684 , 695)) 
mdb.models['Model-1'].sketches['__profile__'].Line(point1=(1684 , 695), point2=(1649 , 695)) 
mdb.models['Model-1'].sketches['__profile__'].Line(point1=(1649 , 695), point2=(1644 , 696)) 
mdb.models['Model-1'].sketches['__profile__'].Line(point1=(1644 , 696), point2=(1643 , 699)) 
mdb.models['Model-1'].sketches['__profile__'].Line(point1=(1643 , 699), point2=(1645 , 703)) 
mdb.models['Model-1'].sketches['__profile__'].Line(point1=(1645 , 703), point2=(1654 , 716)) 
mdb.models['Model-1'].sketches['__profile__'].Line(point1=(1654 , 716), point2=(1663 , 726)) 
mdb.models['Model-1'].sketches['__profile__'].Line(point1=(1663 , 726), point2=(1693 , 722)) 
mdb.models['Model-1'].sketches['__profile__'].Line(point1=(1693 , 722), point2=(1699 , 718)) 
mdb.models['Model-1'].sketches['__profile__'].Line(point1=(1699 , 718), point2=(1701 , 715)) 
mdb.models['Model-1'].sketches['__profile__'].Line(point1=(1739 , 317), point2=(1733 , 312)) 
mdb.models['Model-1'].sketches['__profile__'].Line(point1=(1733 , 312), point2=(1725 , 314)) 
mdb.models['Model-1'].sketches['__profile__'].Line(point1=(1725 , 314), point2=(1663 , 351)) 
mdb.models['Model-1'].sketches['__profile__'].Line(point1=(1663 , 351), point2=(1651 , 356)) 
mdb.models['Model-1'].sketches['__profile__'].Line(point1=(1651 , 356), point2=(1651 , 361)) 
mdb.models['Model-1'].sketches['__profile__'].Line(point1=(1651 , 361), point2=(1653 , 366)) 
mdb.models['Model-1'].sketches['__profile__'].Line(point1=(1653 , 366), point2=(1666 , 384)) 
mdb.models['Model-1'].sketches['__profile__'].Line(point1=(1666 , 384), point2=(1670 , 391)) 
mdb.models['Model-1'].sketches['__profile__'].Line(point1=(1670 , 391), point2=(1671 , 396)) 
mdb.models['Model-1'].sketches['__profile__'].Line(point1=(1671 , 396), point2=(1675 , 402)) 
mdb.models['Model-1'].sketches['__profile__'].Line(point1=(1675 , 402), point2=(1681 , 410)) 
mdb.models['Model-1'].sketches['__profile__'].Line(point1=(1681 , 410), point2=(1684 , 411)) 
mdb.models['Model-1'].sketches['__profile__'].Line(point1=(1684 , 411), point2=(1735 , 383)) 
mdb.models['Model-1'].sketches['__profile__'].Line(point1=(1735 , 383), point2=(1748 , 375)) 
mdb.models['Model-1'].sketches['__profile__'].Line(point1=(1748 , 375), point2=(1759 , 366)) 
mdb.models['Model-1'].sketches['__profile__'].Line(point1=(1759 , 366), point2=(1761 , 362)) 
mdb.models['Model-1'].sketches['__profile__'].Line(point1=(1761 , 362), point2=(1760 , 350)) 
mdb.models['Model-1'].sketches['__profile__'].Line(point1=(1760 , 350), point2=(1752 , 335)) 
mdb.models['Model-1'].sketches['__profile__'].Line(point1=(1752 , 335), point2=(1739 , 317)) 
mdb.models['Model-1'].sketches['__profile__'].Line(point1=(1796 , 605), point2=(1696 , 615)) 
mdb.models['Model-1'].sketches['__profile__'].Line(point1=(1696 , 615), point2=(1695 , 616)) 
mdb.models['Model-1'].sketches['__profile__'].Line(point1=(1695 , 616), point2=(1681 , 617)) 
mdb.models['Model-1'].sketches['__profile__'].Line(point1=(1681 , 617), point2=(1666 , 621)) 
mdb.models['Model-1'].sketches['__profile__'].Line(point1=(1666 , 621), point2=(1663 , 623)) 
mdb.models['Model-1'].sketches['__profile__'].Line(point1=(1663 , 623), point2=(1661 , 627)) 
mdb.models['Model-1'].sketches['__profile__'].Line(point1=(1661 , 627), point2=(1661 , 654)) 
mdb.models['Model-1'].sketches['__profile__'].Line(point1=(1661 , 654), point2=(1663 , 656)) 
mdb.models['Model-1'].sketches['__profile__'].Line(point1=(1663 , 656), point2=(1665 , 656)) 
mdb.models['Model-1'].sketches['__profile__'].Line(point1=(1665 , 656), point2=(1666 , 657)) 
mdb.models['Model-1'].sketches['__profile__'].Line(point1=(1666 , 657), point2=(1688 , 657)) 
mdb.models['Model-1'].sketches['__profile__'].Line(point1=(1688 , 657), point2=(1689 , 656)) 
mdb.models['Model-1'].sketches['__profile__'].Line(point1=(1689 , 656), point2=(1735 , 653)) 
mdb.models['Model-1'].sketches['__profile__'].Line(point1=(1735 , 653), point2=(1770 , 648)) 
mdb.models['Model-1'].sketches['__profile__'].Line(point1=(1770 , 648), point2=(1797 , 641)) 
mdb.models['Model-1'].sketches['__profile__'].Line(point1=(1797 , 641), point2=(1799 , 640)) 
mdb.models['Model-1'].sketches['__profile__'].Line(point1=(1799 , 640), point2=(1799 , 632)) 
mdb.models['Model-1'].sketches['__profile__'].Line(point1=(1799 , 632), point2=(1798 , 631)) 
mdb.models['Model-1'].sketches['__profile__'].Line(point1=(1798 , 631), point2=(1796 , 605)) 
mdb.models['Model-1'].sketches['__profile__'].Line(point1=(1749 , 238), point2=(1746 , 235)) 
mdb.models['Model-1'].sketches['__profile__'].Line(point1=(1746 , 235), point2=(1736 , 231)) 
mdb.models['Model-1'].sketches['__profile__'].Line(point1=(1736 , 231), point2=(1722 , 230)) 
mdb.models['Model-1'].sketches['__profile__'].Line(point1=(1722 , 230), point2=(1712 , 238)) 
mdb.models['Model-1'].sketches['__profile__'].Line(point1=(1712 , 238), point2=(1686 , 254)) 
mdb.models['Model-1'].sketches['__profile__'].Line(point1=(1686 , 254), point2=(1684 , 256)) 
mdb.models['Model-1'].sketches['__profile__'].Line(point1=(1684 , 256), point2=(1685 , 261)) 
mdb.models['Model-1'].sketches['__profile__'].Line(point1=(1685 , 261), point2=(1688 , 267)) 
mdb.models['Model-1'].sketches['__profile__'].Line(point1=(1688 , 267), point2=(1698 , 277)) 
mdb.models['Model-1'].sketches['__profile__'].Line(point1=(1698 , 277), point2=(1701 , 279)) 
mdb.models['Model-1'].sketches['__profile__'].Line(point1=(1701 , 279), point2=(1705 , 279)) 
mdb.models['Model-1'].sketches['__profile__'].Line(point1=(1705 , 279), point2=(1715 , 273)) 
mdb.models['Model-1'].sketches['__profile__'].Line(point1=(1715 , 273), point2=(1736 , 256)) 
mdb.models['Model-1'].sketches['__profile__'].Line(point1=(1736 , 256), point2=(1748 , 244)) 
mdb.models['Model-1'].sketches['__profile__'].Line(point1=(1748 , 244), point2=(1749 , 238)) 
mdb.models['Model-1'].sketches['__profile__'].Line(point1=(1757 , 662), point2=(1752 , 659)) 
mdb.models['Model-1'].sketches['__profile__'].Line(point1=(1752 , 659), point2=(1725 , 659)) 
mdb.models['Model-1'].sketches['__profile__'].Line(point1=(1725 , 659), point2=(1724 , 660)) 
mdb.models['Model-1'].sketches['__profile__'].Line(point1=(1724 , 660), point2=(1708 , 661)) 
mdb.models['Model-1'].sketches['__profile__'].Line(point1=(1708 , 661), point2=(1704 , 664)) 
mdb.models['Model-1'].sketches['__profile__'].Line(point1=(1704 , 664), point2=(1704 , 672)) 
mdb.models['Model-1'].sketches['__profile__'].Line(point1=(1704 , 672), point2=(1706 , 679)) 
mdb.models['Model-1'].sketches['__profile__'].Line(point1=(1706 , 679), point2=(1708 , 682)) 
mdb.models['Model-1'].sketches['__profile__'].Line(point1=(1708 , 682), point2=(1716 , 684)) 
mdb.models['Model-1'].sketches['__profile__'].Line(point1=(1716 , 684), point2=(1738 , 684)) 
mdb.models['Model-1'].sketches['__profile__'].Line(point1=(1738 , 684), point2=(1752 , 682)) 
mdb.models['Model-1'].sketches['__profile__'].Line(point1=(1752 , 682), point2=(1755 , 681)) 
mdb.models['Model-1'].sketches['__profile__'].Line(point1=(1755 , 681), point2=(1759 , 675)) 
mdb.models['Model-1'].sketches['__profile__'].Line(point1=(1759 , 675), point2=(1759 , 668)) 
mdb.models['Model-1'].sketches['__profile__'].Line(point1=(1759 , 668), point2=(1757 , 662)) 
mdb.models['Model-1'].sketches['__profile__'].Line(point1=(1749 , 718), point2=(1750 , 715)) 
mdb.models['Model-1'].sketches['__profile__'].Line(point1=(1750 , 715), point2=(1747 , 709)) 
mdb.models['Model-1'].sketches['__profile__'].Line(point1=(1747 , 709), point2=(1736 , 697)) 
mdb.models['Model-1'].sketches['__profile__'].Line(point1=(1736 , 697), point2=(1728 , 692)) 
mdb.models['Model-1'].sketches['__profile__'].Line(point1=(1728 , 692), point2=(1725 , 691)) 
mdb.models['Model-1'].sketches['__profile__'].Line(point1=(1725 , 691), point2=(1713 , 692)) 
mdb.models['Model-1'].sketches['__profile__'].Line(point1=(1713 , 692), point2=(1709 , 693)) 
mdb.models['Model-1'].sketches['__profile__'].Line(point1=(1709 , 693), point2=(1705 , 697)) 
mdb.models['Model-1'].sketches['__profile__'].Line(point1=(1705 , 697), point2=(1705 , 702)) 
mdb.models['Model-1'].sketches['__profile__'].Line(point1=(1705 , 702), point2=(1710 , 710)) 
mdb.models['Model-1'].sketches['__profile__'].Line(point1=(1710 , 710), point2=(1718 , 717)) 
mdb.models['Model-1'].sketches['__profile__'].Line(point1=(1718 , 717), point2=(1727 , 722)) 
mdb.models['Model-1'].sketches['__profile__'].Line(point1=(1727 , 722), point2=(1742 , 723)) 
mdb.models['Model-1'].sketches['__profile__'].Line(point1=(1742 , 723), point2=(1747 , 721)) 
mdb.models['Model-1'].sketches['__profile__'].Line(point1=(1747 , 721), point2=(1749 , 718)) 
mdb.models['Model-1'].sketches['__profile__'].Line(point1=(1797 , 256), point2=(1779 , 248)) 
mdb.models['Model-1'].sketches['__profile__'].Line(point1=(1779 , 248), point2=(1764 , 243)) 
mdb.models['Model-1'].sketches['__profile__'].Line(point1=(1764 , 243), point2=(1760 , 243)) 
mdb.models['Model-1'].sketches['__profile__'].Line(point1=(1760 , 243), point2=(1739 , 258)) 
mdb.models['Model-1'].sketches['__profile__'].Line(point1=(1739 , 258), point2=(1713 , 281)) 
mdb.models['Model-1'].sketches['__profile__'].Line(point1=(1713 , 281), point2=(1708 , 288)) 
mdb.models['Model-1'].sketches['__profile__'].Line(point1=(1708 , 288), point2=(1707 , 299)) 
mdb.models['Model-1'].sketches['__profile__'].Line(point1=(1707 , 299), point2=(1707 , 306)) 
mdb.models['Model-1'].sketches['__profile__'].Line(point1=(1707 , 306), point2=(1710 , 313)) 
mdb.models['Model-1'].sketches['__profile__'].Line(point1=(1710 , 313), point2=(1712 , 314)) 
mdb.models['Model-1'].sketches['__profile__'].Line(point1=(1712 , 314), point2=(1719 , 313)) 
mdb.models['Model-1'].sketches['__profile__'].Line(point1=(1719 , 313), point2=(1749 , 295)) 
mdb.models['Model-1'].sketches['__profile__'].Line(point1=(1749 , 295), point2=(1772 , 279)) 
mdb.models['Model-1'].sketches['__profile__'].Line(point1=(1772 , 279), point2=(1788 , 267)) 
mdb.models['Model-1'].sketches['__profile__'].Line(point1=(1788 , 267), point2=(1797 , 258)) 
mdb.models['Model-1'].sketches['__profile__'].Line(point1=(1797 , 258), point2=(1797 , 256)) 
mdb.models['Model-1'].sketches['__profile__'].Line(point1=(1810 , 354), point2=(1803 , 348)) 
mdb.models['Model-1'].sketches['__profile__'].Line(point1=(1803 , 348), point2=(1794 , 349)) 
mdb.models['Model-1'].sketches['__profile__'].Line(point1=(1794 , 349), point2=(1722 , 396)) 
mdb.models['Model-1'].sketches['__profile__'].Line(point1=(1722 , 396), point2=(1722 , 400)) 
mdb.models['Model-1'].sketches['__profile__'].Line(point1=(1722 , 400), point2=(1727 , 410)) 
mdb.models['Model-1'].sketches['__profile__'].Line(point1=(1727 , 410), point2=(1747 , 441)) 
mdb.models['Model-1'].sketches['__profile__'].Line(point1=(1747 , 441), point2=(1747 , 442)) 
mdb.models['Model-1'].sketches['__profile__'].Line(point1=(1747 , 442), point2=(1754 , 442)) 
mdb.models['Model-1'].sketches['__profile__'].Line(point1=(1754 , 442), point2=(1762 , 439)) 
mdb.models['Model-1'].sketches['__profile__'].Line(point1=(1762 , 439), point2=(1817 , 413)) 
mdb.models['Model-1'].sketches['__profile__'].Line(point1=(1817 , 413), point2=(1830 , 404)) 
mdb.models['Model-1'].sketches['__profile__'].Line(point1=(1830 , 404), point2=(1831 , 400)) 
mdb.models['Model-1'].sketches['__profile__'].Line(point1=(1831 , 400), point2=(1828 , 389)) 
mdb.models['Model-1'].sketches['__profile__'].Line(point1=(1828 , 389), point2=(1810 , 354)) 
mdb.models['Model-1'].sketches['__profile__'].Line(point1=(1877 , 531), point2=(1871 , 528)) 
mdb.models['Model-1'].sketches['__profile__'].Line(point1=(1871 , 528), point2=(1866 , 528)) 
mdb.models['Model-1'].sketches['__profile__'].Line(point1=(1866 , 528), point2=(1795 , 543)) 
mdb.models['Model-1'].sketches['__profile__'].Line(point1=(1795 , 543), point2=(1735 , 553)) 
mdb.models['Model-1'].sketches['__profile__'].Line(point1=(1735 , 553), point2=(1730 , 558)) 
mdb.models['Model-1'].sketches['__profile__'].Line(point1=(1730 , 558), point2=(1730 , 570)) 
mdb.models['Model-1'].sketches['__profile__'].Line(point1=(1730 , 570), point2=(1737 , 604)) 
mdb.models['Model-1'].sketches['__profile__'].Line(point1=(1737 , 604), point2=(1740 , 605)) 
mdb.models['Model-1'].sketches['__profile__'].Line(point1=(1740 , 605), point2=(1783 , 602)) 
mdb.models['Model-1'].sketches['__profile__'].Line(point1=(1783 , 602), point2=(1804 , 599)) 
mdb.models['Model-1'].sketches['__profile__'].Line(point1=(1804 , 599), point2=(1863 , 587)) 
mdb.models['Model-1'].sketches['__profile__'].Line(point1=(1863 , 587), point2=(1879 , 583)) 
mdb.models['Model-1'].sketches['__profile__'].Line(point1=(1879 , 583), point2=(1892 , 578)) 
mdb.models['Model-1'].sketches['__profile__'].Line(point1=(1892 , 578), point2=(1894 , 576)) 
mdb.models['Model-1'].sketches['__profile__'].Line(point1=(1894 , 576), point2=(1894 , 570)) 
mdb.models['Model-1'].sketches['__profile__'].Line(point1=(1894 , 570), point2=(1884 , 543)) 
mdb.models['Model-1'].sketches['__profile__'].Line(point1=(1884 , 543), point2=(1877 , 531)) 
mdb.models['Model-1'].sketches['__profile__'].Line(point1=(1804 , 333), point2=(1805 , 328)) 
mdb.models['Model-1'].sketches['__profile__'].Line(point1=(1805 , 328), point2=(1797 , 311)) 
mdb.models['Model-1'].sketches['__profile__'].Line(point1=(1797 , 311), point2=(1790 , 301)) 
mdb.models['Model-1'].sketches['__profile__'].Line(point1=(1790 , 301), point2=(1774 , 287)) 
mdb.models['Model-1'].sketches['__profile__'].Line(point1=(1774 , 287), point2=(1768 , 287)) 
mdb.models['Model-1'].sketches['__profile__'].Line(point1=(1768 , 287), point2=(1762 , 290)) 
mdb.models['Model-1'].sketches['__profile__'].Line(point1=(1762 , 290), point2=(1750 , 299)) 
mdb.models['Model-1'].sketches['__profile__'].Line(point1=(1750 , 299), point2=(1742 , 303)) 
mdb.models['Model-1'].sketches['__profile__'].Line(point1=(1742 , 303), point2=(1741 , 304)) 
mdb.models['Model-1'].sketches['__profile__'].Line(point1=(1741 , 304), point2=(1742 , 307)) 
mdb.models['Model-1'].sketches['__profile__'].Line(point1=(1742 , 307), point2=(1768 , 355)) 
mdb.models['Model-1'].sketches['__profile__'].Line(point1=(1768 , 355), point2=(1774 , 354)) 
mdb.models['Model-1'].sketches['__profile__'].Line(point1=(1774 , 354), point2=(1786 , 348)) 
mdb.models['Model-1'].sketches['__profile__'].Line(point1=(1786 , 348), point2=(1801 , 337)) 
mdb.models['Model-1'].sketches['__profile__'].Line(point1=(1801 , 337), point2=(1804 , 333)) 
mdb.models['Model-1'].sketches['__profile__'].Line(point1=(1801 , 710), point2=(1787 , 690)) 
mdb.models['Model-1'].sketches['__profile__'].Line(point1=(1787 , 690), point2=(1782 , 686)) 
mdb.models['Model-1'].sketches['__profile__'].Line(point1=(1782 , 686), point2=(1777 , 684)) 
mdb.models['Model-1'].sketches['__profile__'].Line(point1=(1777 , 684), point2=(1761 , 685)) 
mdb.models['Model-1'].sketches['__profile__'].Line(point1=(1761 , 685), point2=(1750 , 688)) 
mdb.models['Model-1'].sketches['__profile__'].Line(point1=(1750 , 688), point2=(1744 , 692)) 
mdb.models['Model-1'].sketches['__profile__'].Line(point1=(1744 , 692), point2=(1743 , 695)) 
mdb.models['Model-1'].sketches['__profile__'].Line(point1=(1743 , 695), point2=(1745 , 699)) 
mdb.models['Model-1'].sketches['__profile__'].Line(point1=(1745 , 699), point2=(1753 , 706)) 
mdb.models['Model-1'].sketches['__profile__'].Line(point1=(1753 , 706), point2=(1761 , 709)) 
mdb.models['Model-1'].sketches['__profile__'].Line(point1=(1761 , 709), point2=(1774 , 711)) 
mdb.models['Model-1'].sketches['__profile__'].Line(point1=(1774 , 711), point2=(1788 , 711)) 
mdb.models['Model-1'].sketches['__profile__'].Line(point1=(1788 , 711), point2=(1789 , 712)) 
mdb.models['Model-1'].sketches['__profile__'].Line(point1=(1789 , 712), point2=(1801 , 712)) 
mdb.models['Model-1'].sketches['__profile__'].Line(point1=(1801 , 712), point2=(1801 , 710)) 
mdb.models['Model-1'].sketches['__profile__'].Line(point1=(1801 , 655), point2=(1796 , 651)) 
mdb.models['Model-1'].sketches['__profile__'].Line(point1=(1796 , 651), point2=(1782 , 651)) 
mdb.models['Model-1'].sketches['__profile__'].Line(point1=(1782 , 651), point2=(1769 , 655)) 
mdb.models['Model-1'].sketches['__profile__'].Line(point1=(1769 , 655), point2=(1766 , 659)) 
mdb.models['Model-1'].sketches['__profile__'].Line(point1=(1766 , 659), point2=(1766 , 674)) 
mdb.models['Model-1'].sketches['__profile__'].Line(point1=(1766 , 674), point2=(1769 , 677)) 
mdb.models['Model-1'].sketches['__profile__'].Line(point1=(1769 , 677), point2=(1788 , 677)) 
mdb.models['Model-1'].sketches['__profile__'].Line(point1=(1788 , 677), point2=(1798 , 674)) 
mdb.models['Model-1'].sketches['__profile__'].Line(point1=(1798 , 674), point2=(1802 , 668)) 
mdb.models['Model-1'].sketches['__profile__'].Line(point1=(1802 , 668), point2=(1801 , 655)) 
mdb.models['Model-1'].sketches['__profile__'].Line(point1=(1876 , 519), point2=(1876 , 488)) 
mdb.models['Model-1'].sketches['__profile__'].Line(point1=(1876 , 488), point2=(1875 , 487)) 
mdb.models['Model-1'].sketches['__profile__'].Line(point1=(1875 , 487), point2=(1874 , 472)) 
mdb.models['Model-1'].sketches['__profile__'].Line(point1=(1874 , 472), point2=(1871 , 467)) 
mdb.models['Model-1'].sketches['__profile__'].Line(point1=(1871 , 467), point2=(1860 , 467)) 
mdb.models['Model-1'].sketches['__profile__'].Line(point1=(1860 , 467), point2=(1848 , 470)) 
mdb.models['Model-1'].sketches['__profile__'].Line(point1=(1848 , 470), point2=(1784 , 490)) 
mdb.models['Model-1'].sketches['__profile__'].Line(point1=(1784 , 490), point2=(1781 , 490)) 
mdb.models['Model-1'].sketches['__profile__'].Line(point1=(1781 , 490), point2=(1772 , 493)) 
mdb.models['Model-1'].sketches['__profile__'].Line(point1=(1772 , 493), point2=(1772 , 496)) 
mdb.models['Model-1'].sketches['__profile__'].Line(point1=(1772 , 496), point2=(1782 , 531)) 
mdb.models['Model-1'].sketches['__profile__'].Line(point1=(1782 , 531), point2=(1786 , 536)) 
mdb.models['Model-1'].sketches['__profile__'].Line(point1=(1786 , 536), point2=(1789 , 537)) 
mdb.models['Model-1'].sketches['__profile__'].Line(point1=(1789 , 537), point2=(1806 , 536)) 
mdb.models['Model-1'].sketches['__profile__'].Line(point1=(1806 , 536), point2=(1838 , 530)) 
mdb.models['Model-1'].sketches['__profile__'].Line(point1=(1838 , 530), point2=(1876 , 521)) 
mdb.models['Model-1'].sketches['__profile__'].Line(point1=(1876 , 521), point2=(1876 , 519)) 
mdb.models['Model-1'].sketches['__profile__'].Line(point1=(1824 , 270), point2=(1812 , 263)) 
mdb.models['Model-1'].sketches['__profile__'].Line(point1=(1812 , 263), point2=(1803 , 262)) 
mdb.models['Model-1'].sketches['__profile__'].Line(point1=(1803 , 262), point2=(1794 , 267)) 
mdb.models['Model-1'].sketches['__profile__'].Line(point1=(1794 , 267), point2=(1779 , 279)) 
mdb.models['Model-1'].sketches['__profile__'].Line(point1=(1779 , 279), point2=(1779 , 281)) 
mdb.models['Model-1'].sketches['__profile__'].Line(point1=(1779 , 281), point2=(1781 , 283)) 
mdb.models['Model-1'].sketches['__profile__'].Line(point1=(1781 , 283), point2=(1790 , 292)) 
mdb.models['Model-1'].sketches['__profile__'].Line(point1=(1790 , 292), point2=(1795 , 295)) 
mdb.models['Model-1'].sketches['__profile__'].Line(point1=(1795 , 295), point2=(1800 , 296)) 
mdb.models['Model-1'].sketches['__profile__'].Line(point1=(1800 , 296), point2=(1808 , 292)) 
mdb.models['Model-1'].sketches['__profile__'].Line(point1=(1808 , 292), point2=(1820 , 281)) 
mdb.models['Model-1'].sketches['__profile__'].Line(point1=(1820 , 281), point2=(1824 , 275)) 
mdb.models['Model-1'].sketches['__profile__'].Line(point1=(1824 , 275), point2=(1824 , 270)) 
mdb.models['Model-1'].sketches['__profile__'].Line(point1=(1835 , 703), point2=(1830 , 690)) 
mdb.models['Model-1'].sketches['__profile__'].Line(point1=(1830 , 690), point2=(1825 , 682)) 
mdb.models['Model-1'].sketches['__profile__'].Line(point1=(1825 , 682), point2=(1821 , 679)) 
mdb.models['Model-1'].sketches['__profile__'].Line(point1=(1821 , 679), point2=(1809 , 679)) 
mdb.models['Model-1'].sketches['__profile__'].Line(point1=(1809 , 679), point2=(1794 , 683)) 
mdb.models['Model-1'].sketches['__profile__'].Line(point1=(1794 , 683), point2=(1791 , 684)) 
mdb.models['Model-1'].sketches['__profile__'].Line(point1=(1791 , 684), point2=(1792 , 690)) 
mdb.models['Model-1'].sketches['__profile__'].Line(point1=(1792 , 690), point2=(1796 , 694)) 
mdb.models['Model-1'].sketches['__profile__'].Line(point1=(1796 , 694), point2=(1806 , 699)) 
mdb.models['Model-1'].sketches['__profile__'].Line(point1=(1806 , 699), point2=(1825 , 705)) 
mdb.models['Model-1'].sketches['__profile__'].Line(point1=(1825 , 705), point2=(1835 , 705)) 
mdb.models['Model-1'].sketches['__profile__'].Line(point1=(1835 , 705), point2=(1835 , 703)) 
mdb.models['Model-1'].sketches['__profile__'].Line(point1=(2006 , 554), point2=(2004 , 553)) 
mdb.models['Model-1'].sketches['__profile__'].Line(point1=(2004 , 553), point2=(1993 , 554)) 
mdb.models['Model-1'].sketches['__profile__'].Line(point1=(1993 , 554), point2=(1931 , 574)) 
mdb.models['Model-1'].sketches['__profile__'].Line(point1=(1931 , 574), point2=(1849 , 595)) 
mdb.models['Model-1'].sketches['__profile__'].Line(point1=(1849 , 595), point2=(1818 , 601)) 
mdb.models['Model-1'].sketches['__profile__'].Line(point1=(1818 , 601), point2=(1802 , 602)) 
mdb.models['Model-1'].sketches['__profile__'].Line(point1=(1802 , 602), point2=(1802 , 629)) 
mdb.models['Model-1'].sketches['__profile__'].Line(point1=(1802 , 629), point2=(1804 , 636)) 
mdb.models['Model-1'].sketches['__profile__'].Line(point1=(1804 , 636), point2=(1807 , 638)) 
mdb.models['Model-1'].sketches['__profile__'].Line(point1=(1807 , 638), point2=(1821 , 638)) 
mdb.models['Model-1'].sketches['__profile__'].Line(point1=(1821 , 638), point2=(1853 , 633)) 
mdb.models['Model-1'].sketches['__profile__'].Line(point1=(1853 , 633), point2=(1888 , 626)) 
mdb.models['Model-1'].sketches['__profile__'].Line(point1=(1888 , 626), point2=(1914 , 619)) 
mdb.models['Model-1'].sketches['__profile__'].Line(point1=(1914 , 619), point2=(1933 , 616)) 
mdb.models['Model-1'].sketches['__profile__'].Line(point1=(1933 , 616), point2=(1978 , 602)) 
mdb.models['Model-1'].sketches['__profile__'].Line(point1=(1978 , 602), point2=(2009 , 590)) 
mdb.models['Model-1'].sketches['__profile__'].Line(point1=(2009 , 590), point2=(2018 , 586)) 
mdb.models['Model-1'].sketches['__profile__'].Line(point1=(2018 , 586), point2=(2018 , 582)) 
mdb.models['Model-1'].sketches['__profile__'].Line(point1=(2018 , 582), point2=(2010 , 566)) 
mdb.models['Model-1'].sketches['__profile__'].Line(point1=(2010 , 566), point2=(2006 , 554)) 
mdb.models['Model-1'].sketches['__profile__'].Line(point1=(1863 , 287), point2=(1858 , 283)) 
mdb.models['Model-1'].sketches['__profile__'].Line(point1=(1858 , 283), point2=(1846 , 277)) 
mdb.models['Model-1'].sketches['__profile__'].Line(point1=(1846 , 277), point2=(1836 , 276)) 
mdb.models['Model-1'].sketches['__profile__'].Line(point1=(1836 , 276), point2=(1820 , 286)) 
mdb.models['Model-1'].sketches['__profile__'].Line(point1=(1820 , 286), point2=(1807 , 298)) 
mdb.models['Model-1'].sketches['__profile__'].Line(point1=(1807 , 298), point2=(1803 , 305)) 
mdb.models['Model-1'].sketches['__profile__'].Line(point1=(1803 , 305), point2=(1803 , 312)) 
mdb.models['Model-1'].sketches['__profile__'].Line(point1=(1803 , 312), point2=(1807 , 321)) 
mdb.models['Model-1'].sketches['__profile__'].Line(point1=(1807 , 321), point2=(1813 , 328)) 
mdb.models['Model-1'].sketches['__profile__'].Line(point1=(1813 , 328), point2=(1815 , 328)) 
mdb.models['Model-1'].sketches['__profile__'].Line(point1=(1815 , 328), point2=(1856 , 299)) 
mdb.models['Model-1'].sketches['__profile__'].Line(point1=(1856 , 299), point2=(1863 , 292)) 
mdb.models['Model-1'].sketches['__profile__'].Line(point1=(1863 , 292), point2=(1863 , 287)) 
mdb.models['Model-1'].sketches['__profile__'].Line(point1=(1857 , 663), point2=(1858 , 662)) 
mdb.models['Model-1'].sketches['__profile__'].Line(point1=(1858 , 662), point2=(1858 , 655)) 
mdb.models['Model-1'].sketches['__profile__'].Line(point1=(1858 , 655), point2=(1856 , 647)) 
mdb.models['Model-1'].sketches['__profile__'].Line(point1=(1856 , 647), point2=(1854 , 643)) 
mdb.models['Model-1'].sketches['__profile__'].Line(point1=(1854 , 643), point2=(1848 , 638)) 
mdb.models['Model-1'].sketches['__profile__'].Line(point1=(1848 , 638), point2=(1840 , 639)) 
mdb.models['Model-1'].sketches['__profile__'].Line(point1=(1840 , 639), point2=(1808 , 648)) 
mdb.models['Model-1'].sketches['__profile__'].Line(point1=(1808 , 648), point2=(1806 , 650)) 
mdb.models['Model-1'].sketches['__profile__'].Line(point1=(1806 , 650), point2=(1808 , 663)) 
mdb.models['Model-1'].sketches['__profile__'].Line(point1=(1808 , 663), point2=(1810 , 667)) 
mdb.models['Model-1'].sketches['__profile__'].Line(point1=(1810 , 667), point2=(1816 , 672)) 
mdb.models['Model-1'].sketches['__profile__'].Line(point1=(1816 , 672), point2=(1826 , 672)) 
mdb.models['Model-1'].sketches['__profile__'].Line(point1=(1826 , 672), point2=(1850 , 668)) 
mdb.models['Model-1'].sketches['__profile__'].Line(point1=(1850 , 668), point2=(1856 , 665)) 
mdb.models['Model-1'].sketches['__profile__'].Line(point1=(1856 , 665), point2=(1857 , 663)) 
mdb.models['Model-1'].sketches['__profile__'].Line(point1=(1871 , 302), point2=(1868 , 299)) 
mdb.models['Model-1'].sketches['__profile__'].Line(point1=(1868 , 299), point2=(1865 , 299)) 
mdb.models['Model-1'].sketches['__profile__'].Line(point1=(1865 , 299), point2=(1856 , 304)) 
mdb.models['Model-1'].sketches['__profile__'].Line(point1=(1856 , 304), point2=(1821 , 329)) 
mdb.models['Model-1'].sketches['__profile__'].Line(point1=(1821 , 329), point2=(1810 , 339)) 
mdb.models['Model-1'].sketches['__profile__'].Line(point1=(1810 , 339), point2=(1810 , 346)) 
mdb.models['Model-1'].sketches['__profile__'].Line(point1=(1810 , 346), point2=(1821 , 364)) 
mdb.models['Model-1'].sketches['__profile__'].Line(point1=(1821 , 364), point2=(1838 , 400)) 
mdb.models['Model-1'].sketches['__profile__'].Line(point1=(1838 , 400), point2=(1842 , 400)) 
mdb.models['Model-1'].sketches['__profile__'].Line(point1=(1842 , 400), point2=(1849 , 396)) 
mdb.models['Model-1'].sketches['__profile__'].Line(point1=(1849 , 396), point2=(1868 , 384)) 
mdb.models['Model-1'].sketches['__profile__'].Line(point1=(1868 , 384), point2=(1871 , 378)) 
mdb.models['Model-1'].sketches['__profile__'].Line(point1=(1871 , 378), point2=(1871 , 372)) 
mdb.models['Model-1'].sketches['__profile__'].Line(point1=(1871 , 372), point2=(1865 , 356)) 
mdb.models['Model-1'].sketches['__profile__'].Line(point1=(1865 , 356), point2=(1855 , 348)) 
mdb.models['Model-1'].sketches['__profile__'].Line(point1=(1855 , 348), point2=(1843 , 342)) 
mdb.models['Model-1'].sketches['__profile__'].Line(point1=(1843 , 342), point2=(1846 , 341)) 
mdb.models['Model-1'].sketches['__profile__'].Line(point1=(1846 , 341), point2=(1856 , 344)) 
mdb.models['Model-1'].sketches['__profile__'].Line(point1=(1856 , 344), point2=(1866 , 344)) 
mdb.models['Model-1'].sketches['__profile__'].Line(point1=(1866 , 344), point2=(1870 , 341)) 
mdb.models['Model-1'].sketches['__profile__'].Line(point1=(1870 , 341), point2=(1875 , 332)) 
mdb.models['Model-1'].sketches['__profile__'].Line(point1=(1875 , 332), point2=(1877 , 325)) 
mdb.models['Model-1'].sketches['__profile__'].Line(point1=(1877 , 325), point2=(1875 , 311)) 
mdb.models['Model-1'].sketches['__profile__'].Line(point1=(1875 , 311), point2=(1871 , 302)) 
mdb.models['Model-1'].sketches['__profile__'].Line(point1=(1894 , 448), point2=(1894 , 435)) 
mdb.models['Model-1'].sketches['__profile__'].Line(point1=(1894 , 435), point2=(1891 , 425)) 
mdb.models['Model-1'].sketches['__profile__'].Line(point1=(1891 , 425), point2=(1882 , 405)) 
mdb.models['Model-1'].sketches['__profile__'].Line(point1=(1882 , 405), point2=(1877 , 397)) 
mdb.models['Model-1'].sketches['__profile__'].Line(point1=(1877 , 397), point2=(1872 , 392)) 
mdb.models['Model-1'].sketches['__profile__'].Line(point1=(1872 , 392), point2=(1868 , 391)) 
mdb.models['Model-1'].sketches['__profile__'].Line(point1=(1868 , 391), point2=(1862 , 393)) 
mdb.models['Model-1'].sketches['__profile__'].Line(point1=(1862 , 393), point2=(1829 , 412)) 
mdb.models['Model-1'].sketches['__profile__'].Line(point1=(1829 , 412), point2=(1821 , 417)) 
mdb.models['Model-1'].sketches['__profile__'].Line(point1=(1821 , 417), point2=(1821 , 422)) 
mdb.models['Model-1'].sketches['__profile__'].Line(point1=(1821 , 422), point2=(1838 , 444)) 
mdb.models['Model-1'].sketches['__profile__'].Line(point1=(1838 , 444), point2=(1848 , 462)) 
mdb.models['Model-1'].sketches['__profile__'].Line(point1=(1848 , 462), point2=(1850 , 463)) 
mdb.models['Model-1'].sketches['__profile__'].Line(point1=(1850 , 463), point2=(1861 , 462)) 
mdb.models['Model-1'].sketches['__profile__'].Line(point1=(1861 , 462), point2=(1892 , 451)) 
mdb.models['Model-1'].sketches['__profile__'].Line(point1=(1892 , 451), point2=(1894 , 450)) 
mdb.models['Model-1'].sketches['__profile__'].Line(point1=(1894 , 450), point2=(1894 , 448)) 
mdb.models['Model-1'].sketches['__profile__'].Line(point1=(1872 , 688), point2=(1872 , 685)) 
mdb.models['Model-1'].sketches['__profile__'].Line(point1=(1872 , 685), point2=(1864 , 671)) 
mdb.models['Model-1'].sketches['__profile__'].Line(point1=(1864 , 671), point2=(1840 , 674)) 
mdb.models['Model-1'].sketches['__profile__'].Line(point1=(1840 , 674), point2=(1835 , 676)) 
mdb.models['Model-1'].sketches['__profile__'].Line(point1=(1835 , 676), point2=(1833 , 679)) 
mdb.models['Model-1'].sketches['__profile__'].Line(point1=(1833 , 679), point2=(1835 , 689)) 
mdb.models['Model-1'].sketches['__profile__'].Line(point1=(1835 , 689), point2=(1838 , 694)) 
mdb.models['Model-1'].sketches['__profile__'].Line(point1=(1838 , 694), point2=(1841 , 696)) 
mdb.models['Model-1'].sketches['__profile__'].Line(point1=(1841 , 696), point2=(1848 , 696)) 
mdb.models['Model-1'].sketches['__profile__'].Line(point1=(1848 , 696), point2=(1869 , 692)) 
mdb.models['Model-1'].sketches['__profile__'].Line(point1=(1869 , 692), point2=(1872 , 690)) 
mdb.models['Model-1'].sketches['__profile__'].Line(point1=(1872 , 690), point2=(1872 , 688)) 
mdb.models['Model-1'].sketches['__profile__'].Line(point1=(1927 , 627), point2=(1923 , 623)) 
mdb.models['Model-1'].sketches['__profile__'].Line(point1=(1923 , 623), point2=(1920 , 623)) 
mdb.models['Model-1'].sketches['__profile__'].Line(point1=(1920 , 623), point2=(1915 , 625)) 
mdb.models['Model-1'].sketches['__profile__'].Line(point1=(1915 , 625), point2=(1880 , 632)) 
mdb.models['Model-1'].sketches['__profile__'].Line(point1=(1880 , 632), point2=(1864 , 638)) 
mdb.models['Model-1'].sketches['__profile__'].Line(point1=(1864 , 638), point2=(1862 , 640)) 
mdb.models['Model-1'].sketches['__profile__'].Line(point1=(1862 , 640), point2=(1862 , 649)) 
mdb.models['Model-1'].sketches['__profile__'].Line(point1=(1862 , 649), point2=(1867 , 659)) 
mdb.models['Model-1'].sketches['__profile__'].Line(point1=(1867 , 659), point2=(1870 , 662)) 
mdb.models['Model-1'].sketches['__profile__'].Line(point1=(1870 , 662), point2=(1875 , 663)) 
mdb.models['Model-1'].sketches['__profile__'].Line(point1=(1875 , 663), point2=(1910 , 655)) 
mdb.models['Model-1'].sketches['__profile__'].Line(point1=(1910 , 655), point2=(1933 , 646)) 
mdb.models['Model-1'].sketches['__profile__'].Line(point1=(1933 , 646), point2=(1934 , 645)) 
mdb.models['Model-1'].sketches['__profile__'].Line(point1=(1934 , 645), point2=(1933 , 639)) 
mdb.models['Model-1'].sketches['__profile__'].Line(point1=(1933 , 639), point2=(1927 , 627)) 
mdb.models['Model-1'].sketches['__profile__'].Line(point1=(1907 , 687), point2=(1903 , 680)) 
mdb.models['Model-1'].sketches['__profile__'].Line(point1=(1903 , 680), point2=(1891 , 669)) 
mdb.models['Model-1'].sketches['__profile__'].Line(point1=(1891 , 669), point2=(1884 , 667)) 
mdb.models['Model-1'].sketches['__profile__'].Line(point1=(1884 , 667), point2=(1876 , 667)) 
mdb.models['Model-1'].sketches['__profile__'].Line(point1=(1876 , 667), point2=(1872 , 668)) 
mdb.models['Model-1'].sketches['__profile__'].Line(point1=(1872 , 668), point2=(1872 , 672)) 
mdb.models['Model-1'].sketches['__profile__'].Line(point1=(1872 , 672), point2=(1879 , 686)) 
mdb.models['Model-1'].sketches['__profile__'].Line(point1=(1879 , 686), point2=(1887 , 692)) 
mdb.models['Model-1'].sketches['__profile__'].Line(point1=(1887 , 692), point2=(1899 , 693)) 
mdb.models['Model-1'].sketches['__profile__'].Line(point1=(1899 , 693), point2=(1905 , 691)) 
mdb.models['Model-1'].sketches['__profile__'].Line(point1=(1905 , 691), point2=(1907 , 689)) 
mdb.models['Model-1'].sketches['__profile__'].Line(point1=(1907 , 689), point2=(1907 , 687)) 
mdb.models['Model-1'].sketches['__profile__'].Line(point1=(1947 , 327), point2=(1924 , 314)) 
mdb.models['Model-1'].sketches['__profile__'].Line(point1=(1924 , 314), point2=(1921 , 313)) 
mdb.models['Model-1'].sketches['__profile__'].Line(point1=(1921 , 313), point2=(1909 , 314)) 
mdb.models['Model-1'].sketches['__profile__'].Line(point1=(1909 , 314), point2=(1893 , 322)) 
mdb.models['Model-1'].sketches['__profile__'].Line(point1=(1893 , 322), point2=(1882 , 331)) 
mdb.models['Model-1'].sketches['__profile__'].Line(point1=(1882 , 331), point2=(1875 , 343)) 
mdb.models['Model-1'].sketches['__profile__'].Line(point1=(1875 , 343), point2=(1873 , 350)) 
mdb.models['Model-1'].sketches['__profile__'].Line(point1=(1873 , 350), point2=(1873 , 357)) 
mdb.models['Model-1'].sketches['__profile__'].Line(point1=(1873 , 357), point2=(1873 , 364)) 
mdb.models['Model-1'].sketches['__profile__'].Line(point1=(1873 , 364), point2=(1875 , 373)) 
mdb.models['Model-1'].sketches['__profile__'].Line(point1=(1875 , 373), point2=(1878 , 378)) 
mdb.models['Model-1'].sketches['__profile__'].Line(point1=(1878 , 378), point2=(1881 , 378)) 
mdb.models['Model-1'].sketches['__profile__'].Line(point1=(1881 , 378), point2=(1894 , 371)) 
mdb.models['Model-1'].sketches['__profile__'].Line(point1=(1894 , 371), point2=(1925 , 349)) 
mdb.models['Model-1'].sketches['__profile__'].Line(point1=(1925 , 349), point2=(1935 , 341)) 
mdb.models['Model-1'].sketches['__profile__'].Line(point1=(1935 , 341), point2=(1947 , 329)) 
mdb.models['Model-1'].sketches['__profile__'].Line(point1=(1947 , 329), point2=(1947 , 327)) 
mdb.models['Model-1'].sketches['__profile__'].Line(point1=(1904 , 308), point2=(1896 , 301)) 
mdb.models['Model-1'].sketches['__profile__'].Line(point1=(1896 , 301), point2=(1879 , 293)) 
mdb.models['Model-1'].sketches['__profile__'].Line(point1=(1879 , 293), point2=(1875 , 293)) 
mdb.models['Model-1'].sketches['__profile__'].Line(point1=(1875 , 293), point2=(1875 , 297)) 
mdb.models['Model-1'].sketches['__profile__'].Line(point1=(1875 , 297), point2=(1877 , 302)) 
mdb.models['Model-1'].sketches['__profile__'].Line(point1=(1877 , 302), point2=(1880 , 313)) 
mdb.models['Model-1'].sketches['__profile__'].Line(point1=(1880 , 313), point2=(1884 , 320)) 
mdb.models['Model-1'].sketches['__profile__'].Line(point1=(1884 , 320), point2=(1889 , 320)) 
mdb.models['Model-1'].sketches['__profile__'].Line(point1=(1889 , 320), point2=(1897 , 316)) 
mdb.models['Model-1'].sketches['__profile__'].Line(point1=(1897 , 316), point2=(1904 , 310)) 
mdb.models['Model-1'].sketches['__profile__'].Line(point1=(1904 , 310), point2=(1904 , 308)) 
mdb.models['Model-1'].sketches['__profile__'].Line(point1=(1953 , 490), point2=(1950 , 480)) 
mdb.models['Model-1'].sketches['__profile__'].Line(point1=(1950 , 480), point2=(1940 , 459)) 
mdb.models['Model-1'].sketches['__profile__'].Line(point1=(1940 , 459), point2=(1928 , 441)) 
mdb.models['Model-1'].sketches['__profile__'].Line(point1=(1928 , 441), point2=(1923 , 441)) 
mdb.models['Model-1'].sketches['__profile__'].Line(point1=(1923 , 441), point2=(1915 , 444)) 
mdb.models['Model-1'].sketches['__profile__'].Line(point1=(1915 , 444), point2=(1884 , 460)) 
mdb.models['Model-1'].sketches['__profile__'].Line(point1=(1884 , 460), point2=(1880 , 465)) 
mdb.models['Model-1'].sketches['__profile__'].Line(point1=(1880 , 465), point2=(1880 , 474)) 
mdb.models['Model-1'].sketches['__profile__'].Line(point1=(1880 , 474), point2=(1881 , 475)) 
mdb.models['Model-1'].sketches['__profile__'].Line(point1=(1881 , 475), point2=(1883 , 508)) 
mdb.models['Model-1'].sketches['__profile__'].Line(point1=(1883 , 508), point2=(1884 , 513)) 
mdb.models['Model-1'].sketches['__profile__'].Line(point1=(1884 , 513), point2=(1887 , 517)) 
mdb.models['Model-1'].sketches['__profile__'].Line(point1=(1887 , 517), point2=(1894 , 517)) 
mdb.models['Model-1'].sketches['__profile__'].Line(point1=(1894 , 517), point2=(1902 , 515)) 
mdb.models['Model-1'].sketches['__profile__'].Line(point1=(1902 , 515), point2=(1927 , 506)) 
mdb.models['Model-1'].sketches['__profile__'].Line(point1=(1927 , 506), point2=(1950 , 495)) 
mdb.models['Model-1'].sketches['__profile__'].Line(point1=(1950 , 495), point2=(1953 , 492)) 
mdb.models['Model-1'].sketches['__profile__'].Line(point1=(1953 , 492), point2=(1953 , 490)) 
mdb.models['Model-1'].sketches['__profile__'].Line(point1=(1952 , 419), point2=(1949 , 406)) 
mdb.models['Model-1'].sketches['__profile__'].Line(point1=(1949 , 406), point2=(1940 , 389)) 
mdb.models['Model-1'].sketches['__profile__'].Line(point1=(1940 , 389), point2=(1929 , 378)) 
mdb.models['Model-1'].sketches['__profile__'].Line(point1=(1929 , 378), point2=(1911 , 365)) 
mdb.models['Model-1'].sketches['__profile__'].Line(point1=(1911 , 365), point2=(1906 , 366)) 
mdb.models['Model-1'].sketches['__profile__'].Line(point1=(1906 , 366), point2=(1884 , 383)) 
mdb.models['Model-1'].sketches['__profile__'].Line(point1=(1884 , 383), point2=(1881 , 390)) 
mdb.models['Model-1'].sketches['__profile__'].Line(point1=(1881 , 390), point2=(1882 , 395)) 
mdb.models['Model-1'].sketches['__profile__'].Line(point1=(1882 , 395), point2=(1890 , 410)) 
mdb.models['Model-1'].sketches['__profile__'].Line(point1=(1890 , 410), point2=(1898 , 434)) 
mdb.models['Model-1'].sketches['__profile__'].Line(point1=(1898 , 434), point2=(1903 , 443)) 
mdb.models['Model-1'].sketches['__profile__'].Line(point1=(1903 , 443), point2=(1908 , 443)) 
mdb.models['Model-1'].sketches['__profile__'].Line(point1=(1908 , 443), point2=(1920 , 438)) 
mdb.models['Model-1'].sketches['__profile__'].Line(point1=(1920 , 438), point2=(1948 , 424)) 
mdb.models['Model-1'].sketches['__profile__'].Line(point1=(1948 , 424), point2=(1952 , 421)) 
mdb.models['Model-1'].sketches['__profile__'].Line(point1=(1952 , 421), point2=(1952 , 419)) 
mdb.models['Model-1'].sketches['__profile__'].Line(point1=(1997 , 502), point2=(1989 , 494)) 
mdb.models['Model-1'].sketches['__profile__'].Line(point1=(1989 , 494), point2=(1976 , 493)) 
mdb.models['Model-1'].sketches['__profile__'].Line(point1=(1976 , 493), point2=(1908 , 516)) 
mdb.models['Model-1'].sketches['__profile__'].Line(point1=(1908 , 516), point2=(1886 , 526)) 
mdb.models['Model-1'].sketches['__profile__'].Line(point1=(1886 , 526), point2=(1884 , 528)) 
mdb.models['Model-1'].sketches['__profile__'].Line(point1=(1884 , 528), point2=(1884 , 533)) 
mdb.models['Model-1'].sketches['__profile__'].Line(point1=(1884 , 533), point2=(1893 , 553)) 
mdb.models['Model-1'].sketches['__profile__'].Line(point1=(1893 , 553), point2=(1898 , 571)) 
mdb.models['Model-1'].sketches['__profile__'].Line(point1=(1898 , 571), point2=(1900 , 574)) 
mdb.models['Model-1'].sketches['__profile__'].Line(point1=(1900 , 574), point2=(1903 , 575)) 
mdb.models['Model-1'].sketches['__profile__'].Line(point1=(1903 , 575), point2=(1910 , 575)) 
mdb.models['Model-1'].sketches['__profile__'].Line(point1=(1910 , 575), point2=(1927 , 571)) 
mdb.models['Model-1'].sketches['__profile__'].Line(point1=(1927 , 571), point2=(1985 , 553)) 
mdb.models['Model-1'].sketches['__profile__'].Line(point1=(1985 , 553), point2=(2017 , 540)) 
mdb.models['Model-1'].sketches['__profile__'].Line(point1=(2017 , 540), point2=(2019 , 538)) 
mdb.models['Model-1'].sketches['__profile__'].Line(point1=(2019 , 538), point2=(2017 , 532)) 
mdb.models['Model-1'].sketches['__profile__'].Line(point1=(2017 , 532), point2=(1997 , 502)) 
mdb.models['Model-1'].sketches['__profile__'].Line(point1=(1941 , 676), point2=(1941 , 674)) 
mdb.models['Model-1'].sketches['__profile__'].Line(point1=(1941 , 674), point2=(1938 , 670)) 
mdb.models['Model-1'].sketches['__profile__'].Line(point1=(1938 , 670), point2=(1929 , 661)) 
mdb.models['Model-1'].sketches['__profile__'].Line(point1=(1929 , 661), point2=(1923 , 658)) 
mdb.models['Model-1'].sketches['__profile__'].Line(point1=(1923 , 658), point2=(1915 , 658)) 
mdb.models['Model-1'].sketches['__profile__'].Line(point1=(1915 , 658), point2=(1906 , 660)) 
mdb.models['Model-1'].sketches['__profile__'].Line(point1=(1906 , 660), point2=(1900 , 663)) 
mdb.models['Model-1'].sketches['__profile__'].Line(point1=(1900 , 663), point2=(1899 , 666)) 
mdb.models['Model-1'].sketches['__profile__'].Line(point1=(1899 , 666), point2=(1901 , 673)) 
mdb.models['Model-1'].sketches['__profile__'].Line(point1=(1901 , 673), point2=(1907 , 679)) 
mdb.models['Model-1'].sketches['__profile__'].Line(point1=(1907 , 679), point2=(1915 , 683)) 
mdb.models['Model-1'].sketches['__profile__'].Line(point1=(1915 , 683), point2=(1920 , 684)) 
mdb.models['Model-1'].sketches['__profile__'].Line(point1=(1920 , 684), point2=(1932 , 683)) 
mdb.models['Model-1'].sketches['__profile__'].Line(point1=(1932 , 683), point2=(1939 , 680)) 
mdb.models['Model-1'].sketches['__profile__'].Line(point1=(1939 , 680), point2=(1941 , 678)) 
mdb.models['Model-1'].sketches['__profile__'].Line(point1=(1941 , 678), point2=(1941 , 676)) 
mdb.models['Model-1'].sketches['__profile__'].Line(point1=(1983 , 347), point2=(1974 , 340)) 
mdb.models['Model-1'].sketches['__profile__'].Line(point1=(1974 , 340), point2=(1958 , 332)) 
mdb.models['Model-1'].sketches['__profile__'].Line(point1=(1958 , 332), point2=(1954 , 332)) 
mdb.models['Model-1'].sketches['__profile__'].Line(point1=(1954 , 332), point2=(1945 , 338)) 
mdb.models['Model-1'].sketches['__profile__'].Line(point1=(1945 , 338), point2=(1928 , 353)) 
mdb.models['Model-1'].sketches['__profile__'].Line(point1=(1928 , 353), point2=(1921 , 361)) 
mdb.models['Model-1'].sketches['__profile__'].Line(point1=(1921 , 361), point2=(1921 , 364)) 
mdb.models['Model-1'].sketches['__profile__'].Line(point1=(1921 , 364), point2=(1921 , 366)) 
mdb.models['Model-1'].sketches['__profile__'].Line(point1=(1921 , 366), point2=(1924 , 370)) 
mdb.models['Model-1'].sketches['__profile__'].Line(point1=(1924 , 370), point2=(1933 , 377)) 
mdb.models['Model-1'].sketches['__profile__'].Line(point1=(1933 , 377), point2=(1941 , 381)) 
mdb.models['Model-1'].sketches['__profile__'].Line(point1=(1941 , 381), point2=(1947 , 381)) 
mdb.models['Model-1'].sketches['__profile__'].Line(point1=(1947 , 381), point2=(1966 , 367)) 
mdb.models['Model-1'].sketches['__profile__'].Line(point1=(1966 , 367), point2=(1982 , 351)) 
mdb.models['Model-1'].sketches['__profile__'].Line(point1=(1982 , 351), point2=(1983 , 347)) 
mdb.models['Model-1'].sketches['__profile__'].Line(point1=(1975 , 663), point2=(1975 , 661)) 
mdb.models['Model-1'].sketches['__profile__'].Line(point1=(1975 , 661), point2=(1970 , 654)) 
mdb.models['Model-1'].sketches['__profile__'].Line(point1=(1970 , 654), point2=(1961 , 645)) 
mdb.models['Model-1'].sketches['__profile__'].Line(point1=(1961 , 645), point2=(1954 , 645)) 
mdb.models['Model-1'].sketches['__profile__'].Line(point1=(1954 , 645), point2=(1931 , 654)) 
mdb.models['Model-1'].sketches['__profile__'].Line(point1=(1931 , 654), point2=(1930 , 654)) 
mdb.models['Model-1'].sketches['__profile__'].Line(point1=(1930 , 654), point2=(1930 , 656)) 
mdb.models['Model-1'].sketches['__profile__'].Line(point1=(1930 , 656), point2=(1942 , 668)) 
mdb.models['Model-1'].sketches['__profile__'].Line(point1=(1942 , 668), point2=(1948 , 671)) 
mdb.models['Model-1'].sketches['__profile__'].Line(point1=(1948 , 671), point2=(1960 , 671)) 
mdb.models['Model-1'].sketches['__profile__'].Line(point1=(1960 , 671), point2=(1975 , 665)) 
mdb.models['Model-1'].sketches['__profile__'].Line(point1=(1975 , 665), point2=(1975 , 663)) 
mdb.models['Model-1'].sketches['__profile__'].Line(point1=(1987 , 608), point2=(1985 , 606)) 
mdb.models['Model-1'].sketches['__profile__'].Line(point1=(1985 , 606), point2=(1983 , 606)) 
mdb.models['Model-1'].sketches['__profile__'].Line(point1=(1983 , 606), point2=(1936 , 621)) 
mdb.models['Model-1'].sketches['__profile__'].Line(point1=(1936 , 621), point2=(1935 , 622)) 
mdb.models['Model-1'].sketches['__profile__'].Line(point1=(1935 , 622), point2=(1935 , 630)) 
mdb.models['Model-1'].sketches['__profile__'].Line(point1=(1935 , 630), point2=(1939 , 640)) 
mdb.models['Model-1'].sketches['__profile__'].Line(point1=(1939 , 640), point2=(1942 , 644)) 
mdb.models['Model-1'].sketches['__profile__'].Line(point1=(1942 , 644), point2=(1946 , 644)) 
mdb.models['Model-1'].sketches['__profile__'].Line(point1=(1946 , 644), point2=(1970 , 635)) 
mdb.models['Model-1'].sketches['__profile__'].Line(point1=(1970 , 635), point2=(1994 , 624)) 
mdb.models['Model-1'].sketches['__profile__'].Line(point1=(1994 , 624), point2=(1996 , 622)) 
mdb.models['Model-1'].sketches['__profile__'].Line(point1=(1996 , 622), point2=(1996 , 620)) 
mdb.models['Model-1'].sketches['__profile__'].Line(point1=(1996 , 620), point2=(1987 , 608)) 
mdb.models['Model-1'].sketches['__profile__'].Line(point1=(2020 , 469), point2=(2020 , 461)) 
mdb.models['Model-1'].sketches['__profile__'].Line(point1=(2020 , 461), point2=(2013 , 444)) 
mdb.models['Model-1'].sketches['__profile__'].Line(point1=(2013 , 444), point2=(2005 , 432)) 
mdb.models['Model-1'].sketches['__profile__'].Line(point1=(2005 , 432), point2=(1991 , 417)) 
mdb.models['Model-1'].sketches['__profile__'].Line(point1=(1991 , 417), point2=(1989 , 411)) 
mdb.models['Model-1'].sketches['__profile__'].Line(point1=(1989 , 411), point2=(1978 , 414)) 
mdb.models['Model-1'].sketches['__profile__'].Line(point1=(1978 , 414), point2=(1948 , 429)) 
mdb.models['Model-1'].sketches['__profile__'].Line(point1=(1948 , 429), point2=(1939 , 435)) 
mdb.models['Model-1'].sketches['__profile__'].Line(point1=(1939 , 435), point2=(1937 , 437)) 
mdb.models['Model-1'].sketches['__profile__'].Line(point1=(1937 , 437), point2=(1937 , 439)) 
mdb.models['Model-1'].sketches['__profile__'].Line(point1=(1937 , 439), point2=(1943 , 455)) 
mdb.models['Model-1'].sketches['__profile__'].Line(point1=(1943 , 455), point2=(1961 , 492)) 
mdb.models['Model-1'].sketches['__profile__'].Line(point1=(1961 , 492), point2=(1965 , 492)) 
mdb.models['Model-1'].sketches['__profile__'].Line(point1=(1965 , 492), point2=(2000 , 480)) 
mdb.models['Model-1'].sketches['__profile__'].Line(point1=(2000 , 480), point2=(2019 , 472)) 
mdb.models['Model-1'].sketches['__profile__'].Line(point1=(2019 , 472), point2=(2020 , 469)) 
mdb.models['Model-1'].sketches['__profile__'].Line(point1=(2029 , 375), point2=(2020 , 367)) 
mdb.models['Model-1'].sketches['__profile__'].Line(point1=(2020 , 367), point2=(2008 , 359)) 
mdb.models['Model-1'].sketches['__profile__'].Line(point1=(2008 , 359), point2=(1993 , 350)) 
mdb.models['Model-1'].sketches['__profile__'].Line(point1=(1993 , 350), point2=(1989 , 350)) 
mdb.models['Model-1'].sketches['__profile__'].Line(point1=(1989 , 350), point2=(1955 , 384)) 
mdb.models['Model-1'].sketches['__profile__'].Line(point1=(1955 , 384), point2=(1951 , 391)) 
mdb.models['Model-1'].sketches['__profile__'].Line(point1=(1951 , 391), point2=(1950 , 398)) 
mdb.models['Model-1'].sketches['__profile__'].Line(point1=(1950 , 398), point2=(1951 , 404)) 
mdb.models['Model-1'].sketches['__profile__'].Line(point1=(1951 , 404), point2=(1957 , 413)) 
mdb.models['Model-1'].sketches['__profile__'].Line(point1=(1957 , 413), point2=(1960 , 416)) 
mdb.models['Model-1'].sketches['__profile__'].Line(point1=(1960 , 416), point2=(1967 , 416)) 
mdb.models['Model-1'].sketches['__profile__'].Line(point1=(1967 , 416), point2=(2007 , 394)) 
mdb.models['Model-1'].sketches['__profile__'].Line(point1=(2007 , 394), point2=(2026 , 381)) 
mdb.models['Model-1'].sketches['__profile__'].Line(point1=(2026 , 381), point2=(2029 , 378)) 
mdb.models['Model-1'].sketches['__profile__'].Line(point1=(2029 , 378), point2=(2029 , 375)) 
mdb.models['Model-1'].sketches['__profile__'].Line(point1=(2002 , 648), point2=(1994 , 639)) 
mdb.models['Model-1'].sketches['__profile__'].Line(point1=(1994 , 639), point2=(1987 , 635)) 
mdb.models['Model-1'].sketches['__profile__'].Line(point1=(1987 , 635), point2=(1981 , 635)) 
mdb.models['Model-1'].sketches['__profile__'].Line(point1=(1981 , 635), point2=(1970 , 639)) 
mdb.models['Model-1'].sketches['__profile__'].Line(point1=(1970 , 639), point2=(1968 , 641)) 
mdb.models['Model-1'].sketches['__profile__'].Line(point1=(1968 , 641), point2=(1968 , 645)) 
mdb.models['Model-1'].sketches['__profile__'].Line(point1=(1968 , 645), point2=(1974 , 655)) 
mdb.models['Model-1'].sketches['__profile__'].Line(point1=(1974 , 655), point2=(1980 , 659)) 
mdb.models['Model-1'].sketches['__profile__'].Line(point1=(1980 , 659), point2=(1989 , 658)) 
mdb.models['Model-1'].sketches['__profile__'].Line(point1=(1989 , 658), point2=(1999 , 653)) 
mdb.models['Model-1'].sketches['__profile__'].Line(point1=(1999 , 653), point2=(2002 , 650)) 
mdb.models['Model-1'].sketches['__profile__'].Line(point1=(2002 , 650), point2=(2002 , 648)) 
mdb.models['Model-1'].sketches['__profile__'].Line(point1=(2059 , 396), point2=(2044 , 384)) 
mdb.models['Model-1'].sketches['__profile__'].Line(point1=(2044 , 384), point2=(2036 , 381)) 
mdb.models['Model-1'].sketches['__profile__'].Line(point1=(2036 , 381), point2=(2021 , 389)) 
mdb.models['Model-1'].sketches['__profile__'].Line(point1=(2021 , 389), point2=(1993 , 407)) 
mdb.models['Model-1'].sketches['__profile__'].Line(point1=(1993 , 407), point2=(1994 , 411)) 
mdb.models['Model-1'].sketches['__profile__'].Line(point1=(1994 , 411), point2=(2000 , 421)) 
mdb.models['Model-1'].sketches['__profile__'].Line(point1=(2000 , 421), point2=(2009 , 430)) 
mdb.models['Model-1'].sketches['__profile__'].Line(point1=(2009 , 430), point2=(2016 , 433)) 
mdb.models['Model-1'].sketches['__profile__'].Line(point1=(2016 , 433), point2=(2019 , 433)) 
mdb.models['Model-1'].sketches['__profile__'].Line(point1=(2019 , 433), point2=(2028 , 428)) 
mdb.models['Model-1'].sketches['__profile__'].Line(point1=(2028 , 428), point2=(2039 , 419)) 
mdb.models['Model-1'].sketches['__profile__'].Line(point1=(2039 , 419), point2=(2059 , 399)) 
mdb.models['Model-1'].sketches['__profile__'].Line(point1=(2059 , 399), point2=(2059 , 396)) 
mdb.models['Model-1'].sketches['__profile__'].Line(point1=(2022 , 635), point2=(2022 , 632)) 
mdb.models['Model-1'].sketches['__profile__'].Line(point1=(2022 , 632), point2=(2014 , 625)) 
mdb.models['Model-1'].sketches['__profile__'].Line(point1=(2014 , 625), point2=(2002 , 626)) 
mdb.models['Model-1'].sketches['__profile__'].Line(point1=(2002 , 626), point2=(1994 , 632)) 
mdb.models['Model-1'].sketches['__profile__'].Line(point1=(1994 , 632), point2=(1994 , 635)) 
mdb.models['Model-1'].sketches['__profile__'].Line(point1=(1994 , 635), point2=(1996 , 637)) 
mdb.models['Model-1'].sketches['__profile__'].Line(point1=(1996 , 637), point2=(2007 , 643)) 
mdb.models['Model-1'].sketches['__profile__'].Line(point1=(2007 , 643), point2=(2012 , 643)) 
mdb.models['Model-1'].sketches['__profile__'].Line(point1=(2012 , 643), point2=(2017 , 641)) 
mdb.models['Model-1'].sketches['__profile__'].Line(point1=(2017 , 641), point2=(2022 , 637)) 
mdb.models['Model-1'].sketches['__profile__'].Line(point1=(2022 , 637), point2=(2022 , 635)) 
mdb.models['Model-1'].sketches['__profile__'].Line(point1=(2051 , 587), point2=(2045 , 583)) 
mdb.models['Model-1'].sketches['__profile__'].Line(point1=(2045 , 583), point2=(2038 , 583)) 
mdb.models['Model-1'].sketches['__profile__'].Line(point1=(2038 , 583), point2=(2025 , 587)) 
mdb.models['Model-1'].sketches['__profile__'].Line(point1=(2025 , 587), point2=(2009 , 594)) 
mdb.models['Model-1'].sketches['__profile__'].Line(point1=(2009 , 594), point2=(1999 , 599)) 
mdb.models['Model-1'].sketches['__profile__'].Line(point1=(1999 , 599), point2=(1994 , 603)) 
mdb.models['Model-1'].sketches['__profile__'].Line(point1=(1994 , 603), point2=(1994 , 608)) 
mdb.models['Model-1'].sketches['__profile__'].Line(point1=(1994 , 608), point2=(1996 , 612)) 
mdb.models['Model-1'].sketches['__profile__'].Line(point1=(1996 , 612), point2=(2003 , 619)) 
mdb.models['Model-1'].sketches['__profile__'].Line(point1=(2003 , 619), point2=(2009 , 619)) 
mdb.models['Model-1'].sketches['__profile__'].Line(point1=(2009 , 619), point2=(2020 , 615)) 
mdb.models['Model-1'].sketches['__profile__'].Line(point1=(2020 , 615), point2=(2050 , 600)) 
mdb.models['Model-1'].sketches['__profile__'].Line(point1=(2050 , 600), point2=(2053 , 597)) 
mdb.models['Model-1'].sketches['__profile__'].Line(point1=(2053 , 597), point2=(2053 , 591)) 
mdb.models['Model-1'].sketches['__profile__'].Line(point1=(2053 , 591), point2=(2051 , 587)) 
mdb.models['Model-1'].sketches['__profile__'].Line(point1=(2084 , 502), point2=(2084 , 495)) 
mdb.models['Model-1'].sketches['__profile__'].Line(point1=(2084 , 495), point2=(2078 , 485)) 
mdb.models['Model-1'].sketches['__profile__'].Line(point1=(2078 , 485), point2=(2065 , 471)) 
mdb.models['Model-1'].sketches['__profile__'].Line(point1=(2065 , 471), point2=(2055 , 464)) 
mdb.models['Model-1'].sketches['__profile__'].Line(point1=(2055 , 464), point2=(2045 , 465)) 
mdb.models['Model-1'].sketches['__profile__'].Line(point1=(2045 , 465), point2=(2004 , 483)) 
mdb.models['Model-1'].sketches['__profile__'].Line(point1=(2004 , 483), point2=(1999 , 486)) 
mdb.models['Model-1'].sketches['__profile__'].Line(point1=(1999 , 486), point2=(1996 , 489)) 
mdb.models['Model-1'].sketches['__profile__'].Line(point1=(1996 , 489), point2=(1996 , 491)) 
mdb.models['Model-1'].sketches['__profile__'].Line(point1=(1996 , 491), point2=(2014 , 520)) 
mdb.models['Model-1'].sketches['__profile__'].Line(point1=(2014 , 520), point2=(2026 , 535)) 
mdb.models['Model-1'].sketches['__profile__'].Line(point1=(2026 , 535), point2=(2030 , 535)) 
mdb.models['Model-1'].sketches['__profile__'].Line(point1=(2030 , 535), point2=(2072 , 513)) 
mdb.models['Model-1'].sketches['__profile__'].Line(point1=(2072 , 513), point2=(2079 , 509)) 
mdb.models['Model-1'].sketches['__profile__'].Line(point1=(2079 , 509), point2=(2084 , 504)) 
mdb.models['Model-1'].sketches['__profile__'].Line(point1=(2084 , 504), point2=(2084 , 502)) 
mdb.models['Model-1'].sketches['__profile__'].Line(point1=(2072 , 521), point2=(2064 , 522)) 
mdb.models['Model-1'].sketches['__profile__'].Line(point1=(2064 , 522), point2=(2009 , 550)) 
mdb.models['Model-1'].sketches['__profile__'].Line(point1=(2009 , 550), point2=(2013 , 562)) 
mdb.models['Model-1'].sketches['__profile__'].Line(point1=(2013 , 562), point2=(2022 , 578)) 
mdb.models['Model-1'].sketches['__profile__'].Line(point1=(2022 , 578), point2=(2026 , 582)) 
mdb.models['Model-1'].sketches['__profile__'].Line(point1=(2026 , 582), point2=(2039 , 578)) 
mdb.models['Model-1'].sketches['__profile__'].Line(point1=(2039 , 578), point2=(2073 , 560)) 
mdb.models['Model-1'].sketches['__profile__'].Line(point1=(2073 , 560), point2=(2082 , 554)) 
mdb.models['Model-1'].sketches['__profile__'].Line(point1=(2082 , 554), point2=(2091 , 545)) 
mdb.models['Model-1'].sketches['__profile__'].Line(point1=(2091 , 545), point2=(2091 , 543)) 
mdb.models['Model-1'].sketches['__profile__'].Line(point1=(2091 , 543), point2=(2072 , 521)) 
mdb.models['Model-1'].sketches['__profile__'].Line(point1=(2050 , 610), point2=(2043 , 609)) 
mdb.models['Model-1'].sketches['__profile__'].Line(point1=(2043 , 609), point2=(2035 , 612)) 
mdb.models['Model-1'].sketches['__profile__'].Line(point1=(2035 , 612), point2=(2023 , 618)) 
mdb.models['Model-1'].sketches['__profile__'].Line(point1=(2023 , 618), point2=(2020 , 621)) 
mdb.models['Model-1'].sketches['__profile__'].Line(point1=(2020 , 621), point2=(2020 , 624)) 
mdb.models['Model-1'].sketches['__profile__'].Line(point1=(2020 , 624), point2=(2023 , 627)) 
mdb.models['Model-1'].sketches['__profile__'].Line(point1=(2023 , 627), point2=(2028 , 629)) 
mdb.models['Model-1'].sketches['__profile__'].Line(point1=(2028 , 629), point2=(2034 , 628)) 
mdb.models['Model-1'].sketches['__profile__'].Line(point1=(2034 , 628), point2=(2043 , 622)) 
mdb.models['Model-1'].sketches['__profile__'].Line(point1=(2043 , 622), point2=(2049 , 616)) 
mdb.models['Model-1'].sketches['__profile__'].Line(point1=(2049 , 616), point2=(2050 , 610)) 
mdb.models['Model-1'].sketches['__profile__'].Line(point1=(2078 , 415), point2=(2067 , 405)) 
mdb.models['Model-1'].sketches['__profile__'].Line(point1=(2067 , 405), point2=(2063 , 404)) 
mdb.models['Model-1'].sketches['__profile__'].Line(point1=(2063 , 404), point2=(2055 , 409)) 
mdb.models['Model-1'].sketches['__profile__'].Line(point1=(2055 , 409), point2=(2036 , 426)) 
mdb.models['Model-1'].sketches['__profile__'].Line(point1=(2036 , 426), point2=(2026 , 433)) 
mdb.models['Model-1'].sketches['__profile__'].Line(point1=(2026 , 433), point2=(2020 , 440)) 
mdb.models['Model-1'].sketches['__profile__'].Line(point1=(2020 , 440), point2=(2020 , 446)) 
mdb.models['Model-1'].sketches['__profile__'].Line(point1=(2020 , 446), point2=(2023 , 457)) 
mdb.models['Model-1'].sketches['__profile__'].Line(point1=(2023 , 457), point2=(2027 , 464)) 
mdb.models['Model-1'].sketches['__profile__'].Line(point1=(2027 , 464), point2=(2029 , 467)) 
mdb.models['Model-1'].sketches['__profile__'].Line(point1=(2029 , 467), point2=(2037 , 465)) 
mdb.models['Model-1'].sketches['__profile__'].Line(point1=(2037 , 465), point2=(2064 , 452)) 
mdb.models['Model-1'].sketches['__profile__'].Line(point1=(2064 , 452), point2=(2088 , 438)) 
mdb.models['Model-1'].sketches['__profile__'].Line(point1=(2088 , 438), point2=(2090 , 436)) 
mdb.models['Model-1'].sketches['__profile__'].Line(point1=(2090 , 436), point2=(2090 , 432)) 
mdb.models['Model-1'].sketches['__profile__'].Line(point1=(2090 , 432), point2=(2078 , 415)) 
mdb.models['Model-1'].sketches['__profile__'].Line(point1=(2082 , 589), point2=(2073 , 590)) 
mdb.models['Model-1'].sketches['__profile__'].Line(point1=(2073 , 590), point2=(2058 , 600)) 
mdb.models['Model-1'].sketches['__profile__'].Line(point1=(2058 , 600), point2=(2054 , 604)) 
mdb.models['Model-1'].sketches['__profile__'].Line(point1=(2054 , 604), point2=(2054 , 608)) 
mdb.models['Model-1'].sketches['__profile__'].Line(point1=(2054 , 608), point2=(2056 , 610)) 
mdb.models['Model-1'].sketches['__profile__'].Line(point1=(2056 , 610), point2=(2060 , 610)) 
mdb.models['Model-1'].sketches['__profile__'].Line(point1=(2060 , 610), point2=(2076 , 600)) 
mdb.models['Model-1'].sketches['__profile__'].Line(point1=(2076 , 600), point2=(2080 , 596)) 
mdb.models['Model-1'].sketches['__profile__'].Line(point1=(2080 , 596), point2=(2082 , 589)) 
mdb.models['Model-1'].sketches['__profile__'].Line(point1=(2116 , 537), point2=(2111 , 538)) 
mdb.models['Model-1'].sketches['__profile__'].Line(point1=(2111 , 538), point2=(2082 , 560)) 
mdb.models['Model-1'].sketches['__profile__'].Line(point1=(2082 , 560), point2=(2063 , 571)) 
mdb.models['Model-1'].sketches['__profile__'].Line(point1=(2063 , 571), point2=(2057 , 577)) 
mdb.models['Model-1'].sketches['__profile__'].Line(point1=(2057 , 577), point2=(2055 , 581)) 
mdb.models['Model-1'].sketches['__profile__'].Line(point1=(2055 , 581), point2=(2056 , 588)) 
mdb.models['Model-1'].sketches['__profile__'].Line(point1=(2056 , 588), point2=(2058 , 590)) 
mdb.models['Model-1'].sketches['__profile__'].Line(point1=(2058 , 590), point2=(2064 , 590)) 
mdb.models['Model-1'].sketches['__profile__'].Line(point1=(2064 , 590), point2=(2072 , 586)) 
mdb.models['Model-1'].sketches['__profile__'].Line(point1=(2072 , 586), point2=(2092 , 572)) 
mdb.models['Model-1'].sketches['__profile__'].Line(point1=(2092 , 572), point2=(2104 , 560)) 
mdb.models['Model-1'].sketches['__profile__'].Line(point1=(2104 , 560), point2=(2108 , 553)) 
mdb.models['Model-1'].sketches['__profile__'].Line(point1=(2108 , 553), point2=(2113 , 548)) 
mdb.models['Model-1'].sketches['__profile__'].Line(point1=(2113 , 548), point2=(2116 , 541)) 
mdb.models['Model-1'].sketches['__profile__'].Line(point1=(2116 , 541), point2=(2116 , 537)) 
mdb.models['Model-1'].sketches['__profile__'].Line(point1=(2102 , 446), point2=(2097 , 442)) 
mdb.models['Model-1'].sketches['__profile__'].Line(point1=(2097 , 442), point2=(2093 , 442)) 
mdb.models['Model-1'].sketches['__profile__'].Line(point1=(2093 , 442), point2=(2071 , 452)) 
mdb.models['Model-1'].sketches['__profile__'].Line(point1=(2071 , 452), point2=(2066 , 455)) 
mdb.models['Model-1'].sketches['__profile__'].Line(point1=(2066 , 455), point2=(2063 , 459)) 
mdb.models['Model-1'].sketches['__profile__'].Line(point1=(2063 , 459), point2=(2063 , 462)) 
mdb.models['Model-1'].sketches['__profile__'].Line(point1=(2063 , 462), point2=(2066 , 466)) 
mdb.models['Model-1'].sketches['__profile__'].Line(point1=(2066 , 466), point2=(2077 , 476)) 
mdb.models['Model-1'].sketches['__profile__'].Line(point1=(2077 , 476), point2=(2082 , 476)) 
mdb.models['Model-1'].sketches['__profile__'].Line(point1=(2082 , 476), point2=(2086 , 474)) 
mdb.models['Model-1'].sketches['__profile__'].Line(point1=(2086 , 474), point2=(2103 , 456)) 
mdb.models['Model-1'].sketches['__profile__'].Line(point1=(2103 , 456), point2=(2104 , 449)) 
mdb.models['Model-1'].sketches['__profile__'].Line(point1=(2104 , 449), point2=(2102 , 446)) 
mdb.models['Model-1'].sketches['__profile__'].Line(point1=(2121 , 491), point2=(2116 , 490)) 
mdb.models['Model-1'].sketches['__profile__'].Line(point1=(2116 , 490), point2=(2112 , 492)) 
mdb.models['Model-1'].sketches['__profile__'].Line(point1=(2112 , 492), point2=(2091 , 506)) 
mdb.models['Model-1'].sketches['__profile__'].Line(point1=(2091 , 506), point2=(2079 , 516)) 
mdb.models['Model-1'].sketches['__profile__'].Line(point1=(2079 , 516), point2=(2080 , 522)) 
mdb.models['Model-1'].sketches['__profile__'].Line(point1=(2080 , 522), point2=(2090 , 534)) 
mdb.models['Model-1'].sketches['__profile__'].Line(point1=(2090 , 534), point2=(2097 , 542)) 
mdb.models['Model-1'].sketches['__profile__'].Line(point1=(2097 , 542), point2=(2099 , 542)) 
mdb.models['Model-1'].sketches['__profile__'].Line(point1=(2099 , 542), point2=(2121 , 520)) 
mdb.models['Model-1'].sketches['__profile__'].Line(point1=(2121 , 520), point2=(2125 , 510)) 
mdb.models['Model-1'].sketches['__profile__'].Line(point1=(2125 , 510), point2=(2125 , 499)) 
mdb.models['Model-1'].sketches['__profile__'].Line(point1=(2125 , 499), point2=(2121 , 491)) 
mdb.models['Model-1'].sketches['__profile__'].Line(point1=(2114 , 467), point2=(2110 , 464)) 
mdb.models['Model-1'].sketches['__profile__'].Line(point1=(2110 , 464), point2=(2104 , 464)) 
mdb.models['Model-1'].sketches['__profile__'].Line(point1=(2104 , 464), point2=(2096 , 469)) 
mdb.models['Model-1'].sketches['__profile__'].Line(point1=(2096 , 469), point2=(2087 , 478)) 
mdb.models['Model-1'].sketches['__profile__'].Line(point1=(2087 , 478), point2=(2086 , 489)) 
mdb.models['Model-1'].sketches['__profile__'].Line(point1=(2086 , 489), point2=(2088 , 495)) 
mdb.models['Model-1'].sketches['__profile__'].Line(point1=(2088 , 495), point2=(2091 , 499)) 
mdb.models['Model-1'].sketches['__profile__'].Line(point1=(2091 , 499), point2=(2095 , 499)) 
mdb.models['Model-1'].sketches['__profile__'].Line(point1=(2095 , 499), point2=(2106 , 492)) 
mdb.models['Model-1'].sketches['__profile__'].Line(point1=(2106 , 492), point2=(2118 , 481)) 
mdb.models['Model-1'].sketches['__profile__'].Line(point1=(2118 , 481), point2=(2119 , 475)) 
mdb.models['Model-1'].sketches['__profile__'].Line(point1=(2119 , 475), point2=(2114 , 467)) 
mdb.models['Model-1'].parts['Part-1'].PartitionFaceBySketch(faces=
    mdb.models['Model-1'].parts['Part-1'].faces.findAt(((1880, 288, 0.0), )),
    sketch=mdb.models['Model-1'].sketches['__profile__'], 
    sketchUpEdge=mdb.models['Model-1'].parts['Part-1'].datums[4])
del mdb.models['Model-1'].sketches['__profile__'] 
mdb.models['Model-1'].Material(name='Material-1')
mdb.models['Model-1'].materials['Material-1'].Density(table=((1, ), ))
mdb.models['Model-1'].materials['Material-1'].Elastic(table=((1, 1), ))
mdb.models['Model-1'].Material(name='Material-2')
mdb.models['Model-1'].materials['Material-2'].Density(table=((1, ), ))
mdb.models['Model-1'].materials['Material-2'].Elastic(table=((1, 1), ))
mdb.models['Model-1'].HomogeneousShellSection(idealization=NO_IDEALIZATION, 
    integrationRule=SIMPSON, material='Material-1', name='Section-1', 
    numIntPts=5, poissonDefinition=DEFAULT, preIntegrate=OFF, temperature=
    GRADIENT, thickness=1000.0, thicknessField='', thicknessModulus=None, 
    thicknessType=UNIFORM, useDensity=OFF)
mdb.models['Model-1'].HomogeneousShellSection(idealization=NO_IDEALIZATION, 
    integrationRule=SIMPSON, material='Material-2', name='Section-2', 
    numIntPts=5, poissonDefinition=DEFAULT, preIntegrate=OFF, temperature=
    GRADIENT, thickness=1000.0, thicknessField='', thicknessModulus=None, 
    thicknessType=UNIFORM, useDensity=OFF)
mdb.models['Model-1'].parts['Part-1'].Set(faces=mdb.models['Model-1'].parts['Part-1'].faces.findAt(((1880 , 288 , 0.0), )), name='Set-1') 
mdb.models['Model-1'].parts['Part-1'].SectionAssignment(offset=0.0, 
    offsetField='', offsetType=MIDDLE_SURFACE, region=
    mdb.models['Model-1'].parts['Part-1'].sets['Set-1'], sectionName=
    'Section-1', thicknessAssignment=FROM_SECTION)
mdb.models['Model-1'].parts['Part-1'].Set(faces=mdb.models['Model-1'].parts['Part-1'].faces.findAt(((81 , 650 , 0.0), )), name='Set-2') 
mdb.models['Model-1'].parts['Part-1'].SectionAssignment(offset=0.0, 
    offsetField='', offsetType=MIDDLE_SURFACE, region=
    mdb.models['Model-1'].parts['Part-1'].sets['Set-2'], sectionName=
    'Section-2', thicknessAssignment=FROM_SECTION)
mdb.models['Model-1'].parts['Part-1'].Set(faces=mdb.models['Model-1'].parts['Part-1'].faces.findAt(((152 , 462 , 0.0), )), name='Set-3') 
mdb.models['Model-1'].parts['Part-1'].SectionAssignment(offset=0.0, 
    offsetField='', offsetType=MIDDLE_SURFACE, region=
    mdb.models['Model-1'].parts['Part-1'].sets['Set-3'], sectionName=
    'Section-2', thicknessAssignment=FROM_SECTION)
mdb.models['Model-1'].parts['Part-1'].Set(faces=mdb.models['Model-1'].parts['Part-1'].faces.findAt(((166 , 420 , 0.0), )), name='Set-4') 
mdb.models['Model-1'].parts['Part-1'].SectionAssignment(offset=0.0, 
    offsetField='', offsetType=MIDDLE_SURFACE, region=
    mdb.models['Model-1'].parts['Part-1'].sets['Set-4'], sectionName=
    'Section-2', thicknessAssignment=FROM_SECTION)
mdb.models['Model-1'].parts['Part-1'].Set(faces=mdb.models['Model-1'].parts['Part-1'].faces.findAt(((171 , 606 , 0.0), )), name='Set-5') 
mdb.models['Model-1'].parts['Part-1'].SectionAssignment(offset=0.0, 
    offsetField='', offsetType=MIDDLE_SURFACE, region=
    mdb.models['Model-1'].parts['Part-1'].sets['Set-5'], sectionName=
    'Section-2', thicknessAssignment=FROM_SECTION)
mdb.models['Model-1'].parts['Part-1'].Set(faces=mdb.models['Model-1'].parts['Part-1'].faces.findAt(((181 , 491 , 0.0), )), name='Set-6') 
mdb.models['Model-1'].parts['Part-1'].SectionAssignment(offset=0.0, 
    offsetField='', offsetType=MIDDLE_SURFACE, region=
    mdb.models['Model-1'].parts['Part-1'].sets['Set-6'], sectionName=
    'Section-2', thicknessAssignment=FROM_SECTION)
mdb.models['Model-1'].parts['Part-1'].Set(faces=mdb.models['Model-1'].parts['Part-1'].faces.findAt(((183 , 426 , 0.0), )), name='Set-7') 
mdb.models['Model-1'].parts['Part-1'].SectionAssignment(offset=0.0, 
    offsetField='', offsetType=MIDDLE_SURFACE, region=
    mdb.models['Model-1'].parts['Part-1'].sets['Set-7'], sectionName=
    'Section-2', thicknessAssignment=FROM_SECTION)
mdb.models['Model-1'].parts['Part-1'].Set(faces=mdb.models['Model-1'].parts['Part-1'].faces.findAt(((191 , 588 , 0.0), )), name='Set-8') 
mdb.models['Model-1'].parts['Part-1'].SectionAssignment(offset=0.0, 
    offsetField='', offsetType=MIDDLE_SURFACE, region=
    mdb.models['Model-1'].parts['Part-1'].sets['Set-8'], sectionName=
    'Section-2', thicknessAssignment=FROM_SECTION)
mdb.models['Model-1'].parts['Part-1'].Set(faces=mdb.models['Model-1'].parts['Part-1'].faces.findAt(((191 , 501 , 0.0), )), name='Set-9') 
mdb.models['Model-1'].parts['Part-1'].SectionAssignment(offset=0.0, 
    offsetField='', offsetType=MIDDLE_SURFACE, region=
    mdb.models['Model-1'].parts['Part-1'].sets['Set-9'], sectionName=
    'Section-2', thicknessAssignment=FROM_SECTION)
mdb.models['Model-1'].parts['Part-1'].Set(faces=mdb.models['Model-1'].parts['Part-1'].faces.findAt(((205 , 467 , 0.0), )), name='Set-10') 
mdb.models['Model-1'].parts['Part-1'].SectionAssignment(offset=0.0, 
    offsetField='', offsetType=MIDDLE_SURFACE, region=
    mdb.models['Model-1'].parts['Part-1'].sets['Set-10'], sectionName=
    'Section-2', thicknessAssignment=FROM_SECTION)
mdb.models['Model-1'].parts['Part-1'].Set(faces=mdb.models['Model-1'].parts['Part-1'].faces.findAt(((209 , 508 , 0.0), )), name='Set-11') 
mdb.models['Model-1'].parts['Part-1'].SectionAssignment(offset=0.0, 
    offsetField='', offsetType=MIDDLE_SURFACE, region=
    mdb.models['Model-1'].parts['Part-1'].sets['Set-11'], sectionName=
    'Section-2', thicknessAssignment=FROM_SECTION)
mdb.models['Model-1'].parts['Part-1'].Set(faces=mdb.models['Model-1'].parts['Part-1'].faces.findAt(((217 , 518 , 0.0), )), name='Set-12') 
mdb.models['Model-1'].parts['Part-1'].SectionAssignment(offset=0.0, 
    offsetField='', offsetType=MIDDLE_SURFACE, region=
    mdb.models['Model-1'].parts['Part-1'].sets['Set-12'], sectionName=
    'Section-2', thicknessAssignment=FROM_SECTION)
mdb.models['Model-1'].parts['Part-1'].Set(faces=mdb.models['Model-1'].parts['Part-1'].faces.findAt(((231 , 568 , 0.0), )), name='Set-13') 
mdb.models['Model-1'].parts['Part-1'].SectionAssignment(offset=0.0, 
    offsetField='', offsetType=MIDDLE_SURFACE, region=
    mdb.models['Model-1'].parts['Part-1'].sets['Set-13'], sectionName=
    'Section-2', thicknessAssignment=FROM_SECTION)
mdb.models['Model-1'].parts['Part-1'].Set(faces=mdb.models['Model-1'].parts['Part-1'].faces.findAt(((240 , 538 , 0.0), )), name='Set-14') 
mdb.models['Model-1'].parts['Part-1'].SectionAssignment(offset=0.0, 
    offsetField='', offsetType=MIDDLE_SURFACE, region=
    mdb.models['Model-1'].parts['Part-1'].sets['Set-14'], sectionName=
    'Section-2', thicknessAssignment=FROM_SECTION)
mdb.models['Model-1'].parts['Part-1'].Set(faces=mdb.models['Model-1'].parts['Part-1'].faces.findAt(((255 , 674 , 0.0), )), name='Set-15') 
mdb.models['Model-1'].parts['Part-1'].SectionAssignment(offset=0.0, 
    offsetField='', offsetType=MIDDLE_SURFACE, region=
    mdb.models['Model-1'].parts['Part-1'].sets['Set-15'], sectionName=
    'Section-2', thicknessAssignment=FROM_SECTION)
mdb.models['Model-1'].parts['Part-1'].Set(faces=mdb.models['Model-1'].parts['Part-1'].faces.findAt(((308 , 463 , 0.0), )), name='Set-16') 
mdb.models['Model-1'].parts['Part-1'].SectionAssignment(offset=0.0, 
    offsetField='', offsetType=MIDDLE_SURFACE, region=
    mdb.models['Model-1'].parts['Part-1'].sets['Set-16'], sectionName=
    'Section-2', thicknessAssignment=FROM_SECTION)
mdb.models['Model-1'].parts['Part-1'].Set(faces=mdb.models['Model-1'].parts['Part-1'].faces.findAt(((315 , 575 , 0.0), )), name='Set-17') 
mdb.models['Model-1'].parts['Part-1'].SectionAssignment(offset=0.0, 
    offsetField='', offsetType=MIDDLE_SURFACE, region=
    mdb.models['Model-1'].parts['Part-1'].sets['Set-17'], sectionName=
    'Section-2', thicknessAssignment=FROM_SECTION)
mdb.models['Model-1'].parts['Part-1'].Set(faces=mdb.models['Model-1'].parts['Part-1'].faces.findAt(((320 , 620 , 0.0), )), name='Set-18') 
mdb.models['Model-1'].parts['Part-1'].SectionAssignment(offset=0.0, 
    offsetField='', offsetType=MIDDLE_SURFACE, region=
    mdb.models['Model-1'].parts['Part-1'].sets['Set-18'], sectionName=
    'Section-2', thicknessAssignment=FROM_SECTION)
mdb.models['Model-1'].parts['Part-1'].Set(faces=mdb.models['Model-1'].parts['Part-1'].faces.findAt(((334 , 686 , 0.0), )), name='Set-19') 
mdb.models['Model-1'].parts['Part-1'].SectionAssignment(offset=0.0, 
    offsetField='', offsetType=MIDDLE_SURFACE, region=
    mdb.models['Model-1'].parts['Part-1'].sets['Set-19'], sectionName=
    'Section-2', thicknessAssignment=FROM_SECTION)
mdb.models['Model-1'].parts['Part-1'].Set(faces=mdb.models['Model-1'].parts['Part-1'].faces.findAt(((340 , 494 , 0.0), )), name='Set-20') 
mdb.models['Model-1'].parts['Part-1'].SectionAssignment(offset=0.0, 
    offsetField='', offsetType=MIDDLE_SURFACE, region=
    mdb.models['Model-1'].parts['Part-1'].sets['Set-20'], sectionName=
    'Section-2', thicknessAssignment=FROM_SECTION)
mdb.models['Model-1'].parts['Part-1'].Set(faces=mdb.models['Model-1'].parts['Part-1'].faces.findAt(((348 , 341 , 0.0), )), name='Set-21') 
mdb.models['Model-1'].parts['Part-1'].SectionAssignment(offset=0.0, 
    offsetField='', offsetType=MIDDLE_SURFACE, region=
    mdb.models['Model-1'].parts['Part-1'].sets['Set-21'], sectionName=
    'Section-2', thicknessAssignment=FROM_SECTION)
mdb.models['Model-1'].parts['Part-1'].Set(faces=mdb.models['Model-1'].parts['Part-1'].faces.findAt(((350 , 423 , 0.0), )), name='Set-22') 
mdb.models['Model-1'].parts['Part-1'].SectionAssignment(offset=0.0, 
    offsetField='', offsetType=MIDDLE_SURFACE, region=
    mdb.models['Model-1'].parts['Part-1'].sets['Set-22'], sectionName=
    'Section-2', thicknessAssignment=FROM_SECTION)
mdb.models['Model-1'].parts['Part-1'].Set(faces=mdb.models['Model-1'].parts['Part-1'].faces.findAt(((366 , 474 , 0.0), )), name='Set-23') 
mdb.models['Model-1'].parts['Part-1'].SectionAssignment(offset=0.0, 
    offsetField='', offsetType=MIDDLE_SURFACE, region=
    mdb.models['Model-1'].parts['Part-1'].sets['Set-23'], sectionName=
    'Section-2', thicknessAssignment=FROM_SECTION)
mdb.models['Model-1'].parts['Part-1'].Set(faces=mdb.models['Model-1'].parts['Part-1'].faces.findAt(((375 , 313 , 0.0), )), name='Set-24') 
mdb.models['Model-1'].parts['Part-1'].SectionAssignment(offset=0.0, 
    offsetField='', offsetType=MIDDLE_SURFACE, region=
    mdb.models['Model-1'].parts['Part-1'].sets['Set-24'], sectionName=
    'Section-2', thicknessAssignment=FROM_SECTION)
mdb.models['Model-1'].parts['Part-1'].Set(faces=mdb.models['Model-1'].parts['Part-1'].faces.findAt(((383 , 623 , 0.0), )), name='Set-25') 
mdb.models['Model-1'].parts['Part-1'].SectionAssignment(offset=0.0, 
    offsetField='', offsetType=MIDDLE_SURFACE, region=
    mdb.models['Model-1'].parts['Part-1'].sets['Set-25'], sectionName=
    'Section-2', thicknessAssignment=FROM_SECTION)
mdb.models['Model-1'].parts['Part-1'].Set(faces=mdb.models['Model-1'].parts['Part-1'].faces.findAt(((383 , 391 , 0.0), )), name='Set-26') 
mdb.models['Model-1'].parts['Part-1'].SectionAssignment(offset=0.0, 
    offsetField='', offsetType=MIDDLE_SURFACE, region=
    mdb.models['Model-1'].parts['Part-1'].sets['Set-26'], sectionName=
    'Section-2', thicknessAssignment=FROM_SECTION)
mdb.models['Model-1'].parts['Part-1'].Set(faces=mdb.models['Model-1'].parts['Part-1'].faces.findAt(((389 , 686 , 0.0), )), name='Set-27') 
mdb.models['Model-1'].parts['Part-1'].SectionAssignment(offset=0.0, 
    offsetField='', offsetType=MIDDLE_SURFACE, region=
    mdb.models['Model-1'].parts['Part-1'].sets['Set-27'], sectionName=
    'Section-2', thicknessAssignment=FROM_SECTION)
mdb.models['Model-1'].parts['Part-1'].Set(faces=mdb.models['Model-1'].parts['Part-1'].faces.findAt(((395 , 491 , 0.0), )), name='Set-28') 
mdb.models['Model-1'].parts['Part-1'].SectionAssignment(offset=0.0, 
    offsetField='', offsetType=MIDDLE_SURFACE, region=
    mdb.models['Model-1'].parts['Part-1'].sets['Set-28'], sectionName=
    'Section-2', thicknessAssignment=FROM_SECTION)
mdb.models['Model-1'].parts['Part-1'].Set(faces=mdb.models['Model-1'].parts['Part-1'].faces.findAt(((400 , 450 , 0.0), )), name='Set-29') 
mdb.models['Model-1'].parts['Part-1'].SectionAssignment(offset=0.0, 
    offsetField='', offsetType=MIDDLE_SURFACE, region=
    mdb.models['Model-1'].parts['Part-1'].sets['Set-29'], sectionName=
    'Section-2', thicknessAssignment=FROM_SECTION)
mdb.models['Model-1'].parts['Part-1'].Set(faces=mdb.models['Model-1'].parts['Part-1'].faces.findAt(((412 , 532 , 0.0), )), name='Set-30') 
mdb.models['Model-1'].parts['Part-1'].SectionAssignment(offset=0.0, 
    offsetField='', offsetType=MIDDLE_SURFACE, region=
    mdb.models['Model-1'].parts['Part-1'].sets['Set-30'], sectionName=
    'Section-2', thicknessAssignment=FROM_SECTION)
mdb.models['Model-1'].parts['Part-1'].Set(faces=mdb.models['Model-1'].parts['Part-1'].faces.findAt(((419 , 284 , 0.0), )), name='Set-31') 
mdb.models['Model-1'].parts['Part-1'].SectionAssignment(offset=0.0, 
    offsetField='', offsetType=MIDDLE_SURFACE, region=
    mdb.models['Model-1'].parts['Part-1'].sets['Set-31'], sectionName=
    'Section-2', thicknessAssignment=FROM_SECTION)
mdb.models['Model-1'].parts['Part-1'].Set(faces=mdb.models['Model-1'].parts['Part-1'].faces.findAt(((431 , 570 , 0.0), )), name='Set-32') 
mdb.models['Model-1'].parts['Part-1'].SectionAssignment(offset=0.0, 
    offsetField='', offsetType=MIDDLE_SURFACE, region=
    mdb.models['Model-1'].parts['Part-1'].sets['Set-32'], sectionName=
    'Section-2', thicknessAssignment=FROM_SECTION)
mdb.models['Model-1'].parts['Part-1'].Set(faces=mdb.models['Model-1'].parts['Part-1'].faces.findAt(((433 , 689 , 0.0), )), name='Set-33') 
mdb.models['Model-1'].parts['Part-1'].SectionAssignment(offset=0.0, 
    offsetField='', offsetType=MIDDLE_SURFACE, region=
    mdb.models['Model-1'].parts['Part-1'].sets['Set-33'], sectionName=
    'Section-2', thicknessAssignment=FROM_SECTION)
mdb.models['Model-1'].parts['Part-1'].Set(faces=mdb.models['Model-1'].parts['Part-1'].faces.findAt(((435 , 630 , 0.0), )), name='Set-34') 
mdb.models['Model-1'].parts['Part-1'].SectionAssignment(offset=0.0, 
    offsetField='', offsetType=MIDDLE_SURFACE, region=
    mdb.models['Model-1'].parts['Part-1'].sets['Set-34'], sectionName=
    'Section-2', thicknessAssignment=FROM_SECTION)
mdb.models['Model-1'].parts['Part-1'].Set(faces=mdb.models['Model-1'].parts['Part-1'].faces.findAt(((439 , 323 , 0.0), )), name='Set-35') 
mdb.models['Model-1'].parts['Part-1'].SectionAssignment(offset=0.0, 
    offsetField='', offsetType=MIDDLE_SURFACE, region=
    mdb.models['Model-1'].parts['Part-1'].sets['Set-35'], sectionName=
    'Section-2', thicknessAssignment=FROM_SECTION)
mdb.models['Model-1'].parts['Part-1'].Set(faces=mdb.models['Model-1'].parts['Part-1'].faces.findAt(((465 , 386 , 0.0), )), name='Set-36') 
mdb.models['Model-1'].parts['Part-1'].SectionAssignment(offset=0.0, 
    offsetField='', offsetType=MIDDLE_SURFACE, region=
    mdb.models['Model-1'].parts['Part-1'].sets['Set-36'], sectionName=
    'Section-2', thicknessAssignment=FROM_SECTION)
mdb.models['Model-1'].parts['Part-1'].Set(faces=mdb.models['Model-1'].parts['Part-1'].faces.findAt(((469 , 504 , 0.0), )), name='Set-37') 
mdb.models['Model-1'].parts['Part-1'].SectionAssignment(offset=0.0, 
    offsetField='', offsetType=MIDDLE_SURFACE, region=
    mdb.models['Model-1'].parts['Part-1'].sets['Set-37'], sectionName=
    'Section-2', thicknessAssignment=FROM_SECTION)
mdb.models['Model-1'].parts['Part-1'].Set(faces=mdb.models['Model-1'].parts['Part-1'].faces.findAt(((481 , 687 , 0.0), )), name='Set-38') 
mdb.models['Model-1'].parts['Part-1'].SectionAssignment(offset=0.0, 
    offsetField='', offsetType=MIDDLE_SURFACE, region=
    mdb.models['Model-1'].parts['Part-1'].sets['Set-38'], sectionName=
    'Section-2', thicknessAssignment=FROM_SECTION)
mdb.models['Model-1'].parts['Part-1'].Set(faces=mdb.models['Model-1'].parts['Part-1'].faces.findAt(((481 , 431 , 0.0), )), name='Set-39') 
mdb.models['Model-1'].parts['Part-1'].SectionAssignment(offset=0.0, 
    offsetField='', offsetType=MIDDLE_SURFACE, region=
    mdb.models['Model-1'].parts['Part-1'].sets['Set-39'], sectionName=
    'Section-2', thicknessAssignment=FROM_SECTION)
mdb.models['Model-1'].parts['Part-1'].Set(faces=mdb.models['Model-1'].parts['Part-1'].faces.findAt(((484 , 613 , 0.0), )), name='Set-40') 
mdb.models['Model-1'].parts['Part-1'].SectionAssignment(offset=0.0, 
    offsetField='', offsetType=MIDDLE_SURFACE, region=
    mdb.models['Model-1'].parts['Part-1'].sets['Set-40'], sectionName=
    'Section-2', thicknessAssignment=FROM_SECTION)
mdb.models['Model-1'].parts['Part-1'].Set(faces=mdb.models['Model-1'].parts['Part-1'].faces.findAt(((484 , 596 , 0.0), )), name='Set-41') 
mdb.models['Model-1'].parts['Part-1'].SectionAssignment(offset=0.0, 
    offsetField='', offsetType=MIDDLE_SURFACE, region=
    mdb.models['Model-1'].parts['Part-1'].sets['Set-41'], sectionName=
    'Section-2', thicknessAssignment=FROM_SECTION)
mdb.models['Model-1'].parts['Part-1'].Set(faces=mdb.models['Model-1'].parts['Part-1'].faces.findAt(((489 , 242 , 0.0), )), name='Set-42') 
mdb.models['Model-1'].parts['Part-1'].SectionAssignment(offset=0.0, 
    offsetField='', offsetType=MIDDLE_SURFACE, region=
    mdb.models['Model-1'].parts['Part-1'].sets['Set-42'], sectionName=
    'Section-2', thicknessAssignment=FROM_SECTION)
mdb.models['Model-1'].parts['Part-1'].Set(faces=mdb.models['Model-1'].parts['Part-1'].faces.findAt(((502 , 511 , 0.0), )), name='Set-43') 
mdb.models['Model-1'].parts['Part-1'].SectionAssignment(offset=0.0, 
    offsetField='', offsetType=MIDDLE_SURFACE, region=
    mdb.models['Model-1'].parts['Part-1'].sets['Set-43'], sectionName=
    'Section-2', thicknessAssignment=FROM_SECTION)
mdb.models['Model-1'].parts['Part-1'].Set(faces=mdb.models['Model-1'].parts['Part-1'].faces.findAt(((541 , 688 , 0.0), )), name='Set-44') 
mdb.models['Model-1'].parts['Part-1'].SectionAssignment(offset=0.0, 
    offsetField='', offsetType=MIDDLE_SURFACE, region=
    mdb.models['Model-1'].parts['Part-1'].sets['Set-44'], sectionName=
    'Section-2', thicknessAssignment=FROM_SECTION)
mdb.models['Model-1'].parts['Part-1'].Set(faces=mdb.models['Model-1'].parts['Part-1'].faces.findAt(((541 , 636 , 0.0), )), name='Set-45') 
mdb.models['Model-1'].parts['Part-1'].SectionAssignment(offset=0.0, 
    offsetField='', offsetType=MIDDLE_SURFACE, region=
    mdb.models['Model-1'].parts['Part-1'].sets['Set-45'], sectionName=
    'Section-2', thicknessAssignment=FROM_SECTION)
mdb.models['Model-1'].parts['Part-1'].Set(faces=mdb.models['Model-1'].parts['Part-1'].faces.findAt(((544 , 325 , 0.0), )), name='Set-46') 
mdb.models['Model-1'].parts['Part-1'].SectionAssignment(offset=0.0, 
    offsetField='', offsetType=MIDDLE_SURFACE, region=
    mdb.models['Model-1'].parts['Part-1'].sets['Set-46'], sectionName=
    'Section-2', thicknessAssignment=FROM_SECTION)
mdb.models['Model-1'].parts['Part-1'].Set(faces=mdb.models['Model-1'].parts['Part-1'].faces.findAt(((558 , 375 , 0.0), )), name='Set-47') 
mdb.models['Model-1'].parts['Part-1'].SectionAssignment(offset=0.0, 
    offsetField='', offsetType=MIDDLE_SURFACE, region=
    mdb.models['Model-1'].parts['Part-1'].sets['Set-47'], sectionName=
    'Section-2', thicknessAssignment=FROM_SECTION)
mdb.models['Model-1'].parts['Part-1'].Set(faces=mdb.models['Model-1'].parts['Part-1'].faces.findAt(((572 , 686 , 0.0), )), name='Set-48') 
mdb.models['Model-1'].parts['Part-1'].SectionAssignment(offset=0.0, 
    offsetField='', offsetType=MIDDLE_SURFACE, region=
    mdb.models['Model-1'].parts['Part-1'].sets['Set-48'], sectionName=
    'Section-2', thicknessAssignment=FROM_SECTION)
mdb.models['Model-1'].parts['Part-1'].Set(faces=mdb.models['Model-1'].parts['Part-1'].faces.findAt(((588 , 414 , 0.0), )), name='Set-49') 
mdb.models['Model-1'].parts['Part-1'].SectionAssignment(offset=0.0, 
    offsetField='', offsetType=MIDDLE_SURFACE, region=
    mdb.models['Model-1'].parts['Part-1'].sets['Set-49'], sectionName=
    'Section-2', thicknessAssignment=FROM_SECTION)
mdb.models['Model-1'].parts['Part-1'].Set(faces=mdb.models['Model-1'].parts['Part-1'].faces.findAt(((606 , 321 , 0.0), )), name='Set-50') 
mdb.models['Model-1'].parts['Part-1'].SectionAssignment(offset=0.0, 
    offsetField='', offsetType=MIDDLE_SURFACE, region=
    mdb.models['Model-1'].parts['Part-1'].sets['Set-50'], sectionName=
    'Section-2', thicknessAssignment=FROM_SECTION)
mdb.models['Model-1'].parts['Part-1'].Set(faces=mdb.models['Model-1'].parts['Part-1'].faces.findAt(((617 , 525 , 0.0), )), name='Set-51') 
mdb.models['Model-1'].parts['Part-1'].SectionAssignment(offset=0.0, 
    offsetField='', offsetType=MIDDLE_SURFACE, region=
    mdb.models['Model-1'].parts['Part-1'].sets['Set-51'], sectionName=
    'Section-2', thicknessAssignment=FROM_SECTION)
mdb.models['Model-1'].parts['Part-1'].Set(faces=mdb.models['Model-1'].parts['Part-1'].faces.findAt(((623 , 484 , 0.0), )), name='Set-52') 
mdb.models['Model-1'].parts['Part-1'].SectionAssignment(offset=0.0, 
    offsetField='', offsetType=MIDDLE_SURFACE, region=
    mdb.models['Model-1'].parts['Part-1'].sets['Set-52'], sectionName=
    'Section-2', thicknessAssignment=FROM_SECTION)
mdb.models['Model-1'].parts['Part-1'].Set(faces=mdb.models['Model-1'].parts['Part-1'].faces.findAt(((625 , 435 , 0.0), )), name='Set-53') 
mdb.models['Model-1'].parts['Part-1'].SectionAssignment(offset=0.0, 
    offsetField='', offsetType=MIDDLE_SURFACE, region=
    mdb.models['Model-1'].parts['Part-1'].sets['Set-53'], sectionName=
    'Section-2', thicknessAssignment=FROM_SECTION)
mdb.models['Model-1'].parts['Part-1'].Set(faces=mdb.models['Model-1'].parts['Part-1'].faces.findAt(((639 , 684 , 0.0), )), name='Set-54') 
mdb.models['Model-1'].parts['Part-1'].SectionAssignment(offset=0.0, 
    offsetField='', offsetType=MIDDLE_SURFACE, region=
    mdb.models['Model-1'].parts['Part-1'].sets['Set-54'], sectionName=
    'Section-2', thicknessAssignment=FROM_SECTION)
mdb.models['Model-1'].parts['Part-1'].Set(faces=mdb.models['Model-1'].parts['Part-1'].faces.findAt(((639 , 637 , 0.0), )), name='Set-55') 
mdb.models['Model-1'].parts['Part-1'].SectionAssignment(offset=0.0, 
    offsetField='', offsetType=MIDDLE_SURFACE, region=
    mdb.models['Model-1'].parts['Part-1'].sets['Set-55'], sectionName=
    'Section-2', thicknessAssignment=FROM_SECTION)
mdb.models['Model-1'].parts['Part-1'].Set(faces=mdb.models['Model-1'].parts['Part-1'].faces.findAt(((652 , 565 , 0.0), )), name='Set-56') 
mdb.models['Model-1'].parts['Part-1'].SectionAssignment(offset=0.0, 
    offsetField='', offsetType=MIDDLE_SURFACE, region=
    mdb.models['Model-1'].parts['Part-1'].sets['Set-56'], sectionName=
    'Section-2', thicknessAssignment=FROM_SECTION)
mdb.models['Model-1'].parts['Part-1'].Set(faces=mdb.models['Model-1'].parts['Part-1'].faces.findAt(((653 , 301 , 0.0), )), name='Set-57') 
mdb.models['Model-1'].parts['Part-1'].SectionAssignment(offset=0.0, 
    offsetField='', offsetType=MIDDLE_SURFACE, region=
    mdb.models['Model-1'].parts['Part-1'].sets['Set-57'], sectionName=
    'Section-2', thicknessAssignment=FROM_SECTION)
mdb.models['Model-1'].parts['Part-1'].Set(faces=mdb.models['Model-1'].parts['Part-1'].faces.findAt(((660 , 371 , 0.0), )), name='Set-58') 
mdb.models['Model-1'].parts['Part-1'].SectionAssignment(offset=0.0, 
    offsetField='', offsetType=MIDDLE_SURFACE, region=
    mdb.models['Model-1'].parts['Part-1'].sets['Set-58'], sectionName=
    'Section-2', thicknessAssignment=FROM_SECTION)
mdb.models['Model-1'].parts['Part-1'].Set(faces=mdb.models['Model-1'].parts['Part-1'].faces.findAt(((675 , 196 , 0.0), )), name='Set-59') 
mdb.models['Model-1'].parts['Part-1'].SectionAssignment(offset=0.0, 
    offsetField='', offsetType=MIDDLE_SURFACE, region=
    mdb.models['Model-1'].parts['Part-1'].sets['Set-59'], sectionName=
    'Section-2', thicknessAssignment=FROM_SECTION)
mdb.models['Model-1'].parts['Part-1'].Set(faces=mdb.models['Model-1'].parts['Part-1'].faces.findAt(((694 , 502 , 0.0), )), name='Set-60') 
mdb.models['Model-1'].parts['Part-1'].SectionAssignment(offset=0.0, 
    offsetField='', offsetType=MIDDLE_SURFACE, region=
    mdb.models['Model-1'].parts['Part-1'].sets['Set-60'], sectionName=
    'Section-2', thicknessAssignment=FROM_SECTION)
mdb.models['Model-1'].parts['Part-1'].Set(faces=mdb.models['Model-1'].parts['Part-1'].faces.findAt(((704 , 552 , 0.0), )), name='Set-61') 
mdb.models['Model-1'].parts['Part-1'].SectionAssignment(offset=0.0, 
    offsetField='', offsetType=MIDDLE_SURFACE, region=
    mdb.models['Model-1'].parts['Part-1'].sets['Set-61'], sectionName=
    'Section-2', thicknessAssignment=FROM_SECTION)
mdb.models['Model-1'].parts['Part-1'].Set(faces=mdb.models['Model-1'].parts['Part-1'].faces.findAt(((711 , 220 , 0.0), )), name='Set-62') 
mdb.models['Model-1'].parts['Part-1'].SectionAssignment(offset=0.0, 
    offsetField='', offsetType=MIDDLE_SURFACE, region=
    mdb.models['Model-1'].parts['Part-1'].sets['Set-62'], sectionName=
    'Section-2', thicknessAssignment=FROM_SECTION)
mdb.models['Model-1'].parts['Part-1'].Set(faces=mdb.models['Model-1'].parts['Part-1'].faces.findAt(((712 , 684 , 0.0), )), name='Set-63') 
mdb.models['Model-1'].parts['Part-1'].SectionAssignment(offset=0.0, 
    offsetField='', offsetType=MIDDLE_SURFACE, region=
    mdb.models['Model-1'].parts['Part-1'].sets['Set-63'], sectionName=
    'Section-2', thicknessAssignment=FROM_SECTION)
mdb.models['Model-1'].parts['Part-1'].Set(faces=mdb.models['Model-1'].parts['Part-1'].faces.findAt(((726 , 328 , 0.0), )), name='Set-64') 
mdb.models['Model-1'].parts['Part-1'].SectionAssignment(offset=0.0, 
    offsetField='', offsetType=MIDDLE_SURFACE, region=
    mdb.models['Model-1'].parts['Part-1'].sets['Set-64'], sectionName=
    'Section-2', thicknessAssignment=FROM_SECTION)
mdb.models['Model-1'].parts['Part-1'].Set(faces=mdb.models['Model-1'].parts['Part-1'].faces.findAt(((729 , 389 , 0.0), )), name='Set-65') 
mdb.models['Model-1'].parts['Part-1'].SectionAssignment(offset=0.0, 
    offsetField='', offsetType=MIDDLE_SURFACE, region=
    mdb.models['Model-1'].parts['Part-1'].sets['Set-65'], sectionName=
    'Section-2', thicknessAssignment=FROM_SECTION)
mdb.models['Model-1'].parts['Part-1'].Set(faces=mdb.models['Model-1'].parts['Part-1'].faces.findAt(((738 , 638 , 0.0), )), name='Set-66') 
mdb.models['Model-1'].parts['Part-1'].SectionAssignment(offset=0.0, 
    offsetField='', offsetType=MIDDLE_SURFACE, region=
    mdb.models['Model-1'].parts['Part-1'].sets['Set-66'], sectionName=
    'Section-2', thicknessAssignment=FROM_SECTION)
mdb.models['Model-1'].parts['Part-1'].Set(faces=mdb.models['Model-1'].parts['Part-1'].faces.findAt(((748 , 446 , 0.0), )), name='Set-67') 
mdb.models['Model-1'].parts['Part-1'].SectionAssignment(offset=0.0, 
    offsetField='', offsetType=MIDDLE_SURFACE, region=
    mdb.models['Model-1'].parts['Part-1'].sets['Set-67'], sectionName=
    'Section-2', thicknessAssignment=FROM_SECTION)
mdb.models['Model-1'].parts['Part-1'].Set(faces=mdb.models['Model-1'].parts['Part-1'].faces.findAt(((760 , 567 , 0.0), )), name='Set-68') 
mdb.models['Model-1'].parts['Part-1'].SectionAssignment(offset=0.0, 
    offsetField='', offsetType=MIDDLE_SURFACE, region=
    mdb.models['Model-1'].parts['Part-1'].sets['Set-68'], sectionName=
    'Section-2', thicknessAssignment=FROM_SECTION)
mdb.models['Model-1'].parts['Part-1'].Set(faces=mdb.models['Model-1'].parts['Part-1'].faces.findAt(((784 , 198 , 0.0), )), name='Set-69') 
mdb.models['Model-1'].parts['Part-1'].SectionAssignment(offset=0.0, 
    offsetField='', offsetType=MIDDLE_SURFACE, region=
    mdb.models['Model-1'].parts['Part-1'].sets['Set-69'], sectionName=
    'Section-2', thicknessAssignment=FROM_SECTION)
mdb.models['Model-1'].parts['Part-1'].Set(faces=mdb.models['Model-1'].parts['Part-1'].faces.findAt(((787 , 289 , 0.0), )), name='Set-70') 
mdb.models['Model-1'].parts['Part-1'].SectionAssignment(offset=0.0, 
    offsetField='', offsetType=MIDDLE_SURFACE, region=
    mdb.models['Model-1'].parts['Part-1'].sets['Set-70'], sectionName=
    'Section-2', thicknessAssignment=FROM_SECTION)
mdb.models['Model-1'].parts['Part-1'].Set(faces=mdb.models['Model-1'].parts['Part-1'].faces.findAt(((788 , 117 , 0.0), )), name='Set-71') 
mdb.models['Model-1'].parts['Part-1'].SectionAssignment(offset=0.0, 
    offsetField='', offsetType=MIDDLE_SURFACE, region=
    mdb.models['Model-1'].parts['Part-1'].sets['Set-71'], sectionName=
    'Section-2', thicknessAssignment=FROM_SECTION)
mdb.models['Model-1'].parts['Part-1'].Set(faces=mdb.models['Model-1'].parts['Part-1'].faces.findAt(((807 , 682 , 0.0), )), name='Set-72') 
mdb.models['Model-1'].parts['Part-1'].SectionAssignment(offset=0.0, 
    offsetField='', offsetType=MIDDLE_SURFACE, region=
    mdb.models['Model-1'].parts['Part-1'].sets['Set-72'], sectionName=
    'Section-2', thicknessAssignment=FROM_SECTION)
mdb.models['Model-1'].parts['Part-1'].Set(faces=mdb.models['Model-1'].parts['Part-1'].faces.findAt(((810 , 508 , 0.0), )), name='Set-73') 
mdb.models['Model-1'].parts['Part-1'].SectionAssignment(offset=0.0, 
    offsetField='', offsetType=MIDDLE_SURFACE, region=
    mdb.models['Model-1'].parts['Part-1'].sets['Set-73'], sectionName=
    'Section-2', thicknessAssignment=FROM_SECTION)
mdb.models['Model-1'].parts['Part-1'].Set(faces=mdb.models['Model-1'].parts['Part-1'].faces.findAt(((819 , 639 , 0.0), )), name='Set-74') 
mdb.models['Model-1'].parts['Part-1'].SectionAssignment(offset=0.0, 
    offsetField='', offsetType=MIDDLE_SURFACE, region=
    mdb.models['Model-1'].parts['Part-1'].sets['Set-74'], sectionName=
    'Section-2', thicknessAssignment=FROM_SECTION)
mdb.models['Model-1'].parts['Part-1'].Set(faces=mdb.models['Model-1'].parts['Part-1'].faces.findAt(((844 , 331 , 0.0), )), name='Set-75') 
mdb.models['Model-1'].parts['Part-1'].SectionAssignment(offset=0.0, 
    offsetField='', offsetType=MIDDLE_SURFACE, region=
    mdb.models['Model-1'].parts['Part-1'].sets['Set-75'], sectionName=
    'Section-2', thicknessAssignment=FROM_SECTION)
mdb.models['Model-1'].parts['Part-1'].Set(faces=mdb.models['Model-1'].parts['Part-1'].faces.findAt(((846 , 136 , 0.0), )), name='Set-76') 
mdb.models['Model-1'].parts['Part-1'].SectionAssignment(offset=0.0, 
    offsetField='', offsetType=MIDDLE_SURFACE, region=
    mdb.models['Model-1'].parts['Part-1'].sets['Set-76'], sectionName=
    'Section-2', thicknessAssignment=FROM_SECTION)
mdb.models['Model-1'].parts['Part-1'].Set(faces=mdb.models['Model-1'].parts['Part-1'].faces.findAt(((853 , 55 , 0.0), )), name='Set-77') 
mdb.models['Model-1'].parts['Part-1'].SectionAssignment(offset=0.0, 
    offsetField='', offsetType=MIDDLE_SURFACE, region=
    mdb.models['Model-1'].parts['Part-1'].sets['Set-77'], sectionName=
    'Section-2', thicknessAssignment=FROM_SECTION)
mdb.models['Model-1'].parts['Part-1'].Set(faces=mdb.models['Model-1'].parts['Part-1'].faces.findAt(((881 , 680 , 0.0), )), name='Set-78') 
mdb.models['Model-1'].parts['Part-1'].SectionAssignment(offset=0.0, 
    offsetField='', offsetType=MIDDLE_SURFACE, region=
    mdb.models['Model-1'].parts['Part-1'].sets['Set-78'], sectionName=
    'Section-2', thicknessAssignment=FROM_SECTION)
mdb.models['Model-1'].parts['Part-1'].Set(faces=mdb.models['Model-1'].parts['Part-1'].faces.findAt(((886 , 387 , 0.0), )), name='Set-79') 
mdb.models['Model-1'].parts['Part-1'].SectionAssignment(offset=0.0, 
    offsetField='', offsetType=MIDDLE_SURFACE, region=
    mdb.models['Model-1'].parts['Part-1'].sets['Set-79'], sectionName=
    'Section-2', thicknessAssignment=FROM_SECTION)
mdb.models['Model-1'].parts['Part-1'].Set(faces=mdb.models['Model-1'].parts['Part-1'].faces.findAt(((893 , 517 , 0.0), )), name='Set-80') 
mdb.models['Model-1'].parts['Part-1'].SectionAssignment(offset=0.0, 
    offsetField='', offsetType=MIDDLE_SURFACE, region=
    mdb.models['Model-1'].parts['Part-1'].sets['Set-80'], sectionName=
    'Section-2', thicknessAssignment=FROM_SECTION)
mdb.models['Model-1'].parts['Part-1'].Set(faces=mdb.models['Model-1'].parts['Part-1'].faces.findAt(((895 , 202 , 0.0), )), name='Set-81') 
mdb.models['Model-1'].parts['Part-1'].SectionAssignment(offset=0.0, 
    offsetField='', offsetType=MIDDLE_SURFACE, region=
    mdb.models['Model-1'].parts['Part-1'].sets['Set-81'], sectionName=
    'Section-2', thicknessAssignment=FROM_SECTION)
mdb.models['Model-1'].parts['Part-1'].Set(faces=mdb.models['Model-1'].parts['Part-1'].faces.findAt(((896 , 78 , 0.0), )), name='Set-82') 
mdb.models['Model-1'].parts['Part-1'].SectionAssignment(offset=0.0, 
    offsetField='', offsetType=MIDDLE_SURFACE, region=
    mdb.models['Model-1'].parts['Part-1'].sets['Set-82'], sectionName=
    'Section-2', thicknessAssignment=FROM_SECTION)
mdb.models['Model-1'].parts['Part-1'].Set(faces=mdb.models['Model-1'].parts['Part-1'].faces.findAt(((899 , 577 , 0.0), )), name='Set-83') 
mdb.models['Model-1'].parts['Part-1'].SectionAssignment(offset=0.0, 
    offsetField='', offsetType=MIDDLE_SURFACE, region=
    mdb.models['Model-1'].parts['Part-1'].sets['Set-83'], sectionName=
    'Section-2', thicknessAssignment=FROM_SECTION)
mdb.models['Model-1'].parts['Part-1'].Set(faces=mdb.models['Model-1'].parts['Part-1'].faces.findAt(((905 , 560 , 0.0), )), name='Set-84') 
mdb.models['Model-1'].parts['Part-1'].SectionAssignment(offset=0.0, 
    offsetField='', offsetType=MIDDLE_SURFACE, region=
    mdb.models['Model-1'].parts['Part-1'].sets['Set-84'], sectionName=
    'Section-2', thicknessAssignment=FROM_SECTION)
mdb.models['Model-1'].parts['Part-1'].Set(faces=mdb.models['Model-1'].parts['Part-1'].faces.findAt(((917 , 648 , 0.0), )), name='Set-85') 
mdb.models['Model-1'].parts['Part-1'].SectionAssignment(offset=0.0, 
    offsetField='', offsetType=MIDDLE_SURFACE, region=
    mdb.models['Model-1'].parts['Part-1'].sets['Set-85'], sectionName=
    'Section-2', thicknessAssignment=FROM_SECTION)
mdb.models['Model-1'].parts['Part-1'].Set(faces=mdb.models['Model-1'].parts['Part-1'].faces.findAt(((948 , 158 , 0.0), )), name='Set-86') 
mdb.models['Model-1'].parts['Part-1'].SectionAssignment(offset=0.0, 
    offsetField='', offsetType=MIDDLE_SURFACE, region=
    mdb.models['Model-1'].parts['Part-1'].sets['Set-86'], sectionName=
    'Section-2', thicknessAssignment=FROM_SECTION)
mdb.models['Model-1'].parts['Part-1'].Set(faces=mdb.models['Model-1'].parts['Part-1'].faces.findAt(((955 , 685 , 0.0), )), name='Set-87') 
mdb.models['Model-1'].parts['Part-1'].SectionAssignment(offset=0.0, 
    offsetField='', offsetType=MIDDLE_SURFACE, region=
    mdb.models['Model-1'].parts['Part-1'].sets['Set-87'], sectionName=
    'Section-2', thicknessAssignment=FROM_SECTION)
mdb.models['Model-1'].parts['Part-1'].Set(faces=mdb.models['Model-1'].parts['Part-1'].faces.findAt(((959 , 108 , 0.0), )), name='Set-88') 
mdb.models['Model-1'].parts['Part-1'].SectionAssignment(offset=0.0, 
    offsetField='', offsetType=MIDDLE_SURFACE, region=
    mdb.models['Model-1'].parts['Part-1'].sets['Set-88'], sectionName=
    'Section-2', thicknessAssignment=FROM_SECTION)
mdb.models['Model-1'].parts['Part-1'].Set(faces=mdb.models['Model-1'].parts['Part-1'].faces.findAt(((962 , 424 , 0.0), )), name='Set-89') 
mdb.models['Model-1'].parts['Part-1'].SectionAssignment(offset=0.0, 
    offsetField='', offsetType=MIDDLE_SURFACE, region=
    mdb.models['Model-1'].parts['Part-1'].sets['Set-89'], sectionName=
    'Section-2', thicknessAssignment=FROM_SECTION)
mdb.models['Model-1'].parts['Part-1'].Set(faces=mdb.models['Model-1'].parts['Part-1'].faces.findAt(((982 , 258 , 0.0), )), name='Set-90') 
mdb.models['Model-1'].parts['Part-1'].SectionAssignment(offset=0.0, 
    offsetField='', offsetType=MIDDLE_SURFACE, region=
    mdb.models['Model-1'].parts['Part-1'].sets['Set-90'], sectionName=
    'Section-2', thicknessAssignment=FROM_SECTION)
mdb.models['Model-1'].parts['Part-1'].Set(faces=mdb.models['Model-1'].parts['Part-1'].faces.findAt(((999 , 115 , 0.0), )), name='Set-91') 
mdb.models['Model-1'].parts['Part-1'].SectionAssignment(offset=0.0, 
    offsetField='', offsetType=MIDDLE_SURFACE, region=
    mdb.models['Model-1'].parts['Part-1'].sets['Set-91'], sectionName=
    'Section-2', thicknessAssignment=FROM_SECTION)
mdb.models['Model-1'].parts['Part-1'].Set(faces=mdb.models['Model-1'].parts['Part-1'].faces.findAt(((1011 , 689 , 0.0), )), name='Set-92') 
mdb.models['Model-1'].parts['Part-1'].SectionAssignment(offset=0.0, 
    offsetField='', offsetType=MIDDLE_SURFACE, region=
    mdb.models['Model-1'].parts['Part-1'].sets['Set-92'], sectionName=
    'Section-2', thicknessAssignment=FROM_SECTION)
mdb.models['Model-1'].parts['Part-1'].Set(faces=mdb.models['Model-1'].parts['Part-1'].faces.findAt(((1019 , 327 , 0.0), )), name='Set-93') 
mdb.models['Model-1'].parts['Part-1'].SectionAssignment(offset=0.0, 
    offsetField='', offsetType=MIDDLE_SURFACE, region=
    mdb.models['Model-1'].parts['Part-1'].sets['Set-93'], sectionName=
    'Section-2', thicknessAssignment=FROM_SECTION)
mdb.models['Model-1'].parts['Part-1'].Set(faces=mdb.models['Model-1'].parts['Part-1'].faces.findAt(((1022 , 480 , 0.0), )), name='Set-94') 
mdb.models['Model-1'].parts['Part-1'].SectionAssignment(offset=0.0, 
    offsetField='', offsetType=MIDDLE_SURFACE, region=
    mdb.models['Model-1'].parts['Part-1'].sets['Set-94'], sectionName=
    'Section-2', thicknessAssignment=FROM_SECTION)
mdb.models['Model-1'].parts['Part-1'].Set(faces=mdb.models['Model-1'].parts['Part-1'].faces.findAt(((1030 , 652 , 0.0), )), name='Set-95') 
mdb.models['Model-1'].parts['Part-1'].SectionAssignment(offset=0.0, 
    offsetField='', offsetType=MIDDLE_SURFACE, region=
    mdb.models['Model-1'].parts['Part-1'].sets['Set-95'], sectionName=
    'Section-2', thicknessAssignment=FROM_SECTION)
mdb.models['Model-1'].parts['Part-1'].Set(faces=mdb.models['Model-1'].parts['Part-1'].faces.findAt(((1036 , 157 , 0.0), )), name='Set-96') 
mdb.models['Model-1'].parts['Part-1'].SectionAssignment(offset=0.0, 
    offsetField='', offsetType=MIDDLE_SURFACE, region=
    mdb.models['Model-1'].parts['Part-1'].sets['Set-96'], sectionName=
    'Section-2', thicknessAssignment=FROM_SECTION)
mdb.models['Model-1'].parts['Part-1'].Set(faces=mdb.models['Model-1'].parts['Part-1'].faces.findAt(((1037 , 391 , 0.0), )), name='Set-97') 
mdb.models['Model-1'].parts['Part-1'].SectionAssignment(offset=0.0, 
    offsetField='', offsetType=MIDDLE_SURFACE, region=
    mdb.models['Model-1'].parts['Part-1'].sets['Set-97'], sectionName=
    'Section-2', thicknessAssignment=FROM_SECTION)
mdb.models['Model-1'].parts['Part-1'].Set(faces=mdb.models['Model-1'].parts['Part-1'].faces.findAt(((1042 , 610 , 0.0), )), name='Set-98') 
mdb.models['Model-1'].parts['Part-1'].SectionAssignment(offset=0.0, 
    offsetField='', offsetType=MIDDLE_SURFACE, region=
    mdb.models['Model-1'].parts['Part-1'].sets['Set-98'], sectionName=
    'Section-2', thicknessAssignment=FROM_SECTION)
mdb.models['Model-1'].parts['Part-1'].Set(faces=mdb.models['Model-1'].parts['Part-1'].faces.findAt(((1050 , 685 , 0.0), )), name='Set-99') 
mdb.models['Model-1'].parts['Part-1'].SectionAssignment(offset=0.0, 
    offsetField='', offsetType=MIDDLE_SURFACE, region=
    mdb.models['Model-1'].parts['Part-1'].sets['Set-99'], sectionName=
    'Section-2', thicknessAssignment=FROM_SECTION)
mdb.models['Model-1'].parts['Part-1'].Set(faces=mdb.models['Model-1'].parts['Part-1'].faces.findAt(((1052 , 559 , 0.0), )), name='Set-100') 
mdb.models['Model-1'].parts['Part-1'].SectionAssignment(offset=0.0, 
    offsetField='', offsetType=MIDDLE_SURFACE, region=
    mdb.models['Model-1'].parts['Part-1'].sets['Set-100'], sectionName=
    'Section-2', thicknessAssignment=FROM_SECTION)
mdb.models['Model-1'].parts['Part-1'].Set(faces=mdb.models['Model-1'].parts['Part-1'].faces.findAt(((1053 , 528 , 0.0), )), name='Set-101') 
mdb.models['Model-1'].parts['Part-1'].SectionAssignment(offset=0.0, 
    offsetField='', offsetType=MIDDLE_SURFACE, region=
    mdb.models['Model-1'].parts['Part-1'].sets['Set-101'], sectionName=
    'Section-2', thicknessAssignment=FROM_SECTION)
mdb.models['Model-1'].parts['Part-1'].Set(faces=mdb.models['Model-1'].parts['Part-1'].faces.findAt(((1055 , 591 , 0.0), )), name='Set-102') 
mdb.models['Model-1'].parts['Part-1'].SectionAssignment(offset=0.0, 
    offsetField='', offsetType=MIDDLE_SURFACE, region=
    mdb.models['Model-1'].parts['Part-1'].sets['Set-102'], sectionName=
    'Section-2', thicknessAssignment=FROM_SECTION)
mdb.models['Model-1'].parts['Part-1'].Set(faces=mdb.models['Model-1'].parts['Part-1'].faces.findAt(((1057 , 410 , 0.0), )), name='Set-103') 
mdb.models['Model-1'].parts['Part-1'].SectionAssignment(offset=0.0, 
    offsetField='', offsetType=MIDDLE_SURFACE, region=
    mdb.models['Model-1'].parts['Part-1'].sets['Set-103'], sectionName=
    'Section-2', thicknessAssignment=FROM_SECTION)
mdb.models['Model-1'].parts['Part-1'].Set(faces=mdb.models['Model-1'].parts['Part-1'].faces.findAt(((1057 , 205 , 0.0), )), name='Set-104') 
mdb.models['Model-1'].parts['Part-1'].SectionAssignment(offset=0.0, 
    offsetField='', offsetType=MIDDLE_SURFACE, region=
    mdb.models['Model-1'].parts['Part-1'].sets['Set-104'], sectionName=
    'Section-2', thicknessAssignment=FROM_SECTION)
mdb.models['Model-1'].parts['Part-1'].Set(faces=mdb.models['Model-1'].parts['Part-1'].faces.findAt(((1059 , 641 , 0.0), )), name='Set-105') 
mdb.models['Model-1'].parts['Part-1'].SectionAssignment(offset=0.0, 
    offsetField='', offsetType=MIDDLE_SURFACE, region=
    mdb.models['Model-1'].parts['Part-1'].sets['Set-105'], sectionName=
    'Section-2', thicknessAssignment=FROM_SECTION)
mdb.models['Model-1'].parts['Part-1'].Set(faces=mdb.models['Model-1'].parts['Part-1'].faces.findAt(((1066 , 512 , 0.0), )), name='Set-106') 
mdb.models['Model-1'].parts['Part-1'].SectionAssignment(offset=0.0, 
    offsetField='', offsetType=MIDDLE_SURFACE, region=
    mdb.models['Model-1'].parts['Part-1'].sets['Set-106'], sectionName=
    'Section-2', thicknessAssignment=FROM_SECTION)
mdb.models['Model-1'].parts['Part-1'].Set(faces=mdb.models['Model-1'].parts['Part-1'].faces.findAt(((1078 , 288 , 0.0), )), name='Set-107') 
mdb.models['Model-1'].parts['Part-1'].SectionAssignment(offset=0.0, 
    offsetField='', offsetType=MIDDLE_SURFACE, region=
    mdb.models['Model-1'].parts['Part-1'].sets['Set-107'], sectionName=
    'Section-2', thicknessAssignment=FROM_SECTION)
mdb.models['Model-1'].parts['Part-1'].Set(faces=mdb.models['Model-1'].parts['Part-1'].faces.findAt(((1081 , 594 , 0.0), )), name='Set-108') 
mdb.models['Model-1'].parts['Part-1'].SectionAssignment(offset=0.0, 
    offsetField='', offsetType=MIDDLE_SURFACE, region=
    mdb.models['Model-1'].parts['Part-1'].sets['Set-108'], sectionName=
    'Section-2', thicknessAssignment=FROM_SECTION)
mdb.models['Model-1'].parts['Part-1'].Set(faces=mdb.models['Model-1'].parts['Part-1'].faces.findAt(((1090 , 678 , 0.0), )), name='Set-109') 
mdb.models['Model-1'].parts['Part-1'].SectionAssignment(offset=0.0, 
    offsetField='', offsetType=MIDDLE_SURFACE, region=
    mdb.models['Model-1'].parts['Part-1'].sets['Set-109'], sectionName=
    'Section-2', thicknessAssignment=FROM_SECTION)
mdb.models['Model-1'].parts['Part-1'].Set(faces=mdb.models['Model-1'].parts['Part-1'].faces.findAt(((1094 , 538 , 0.0), )), name='Set-110') 
mdb.models['Model-1'].parts['Part-1'].SectionAssignment(offset=0.0, 
    offsetField='', offsetType=MIDDLE_SURFACE, region=
    mdb.models['Model-1'].parts['Part-1'].sets['Set-110'], sectionName=
    'Section-2', thicknessAssignment=FROM_SECTION)
mdb.models['Model-1'].parts['Part-1'].Set(faces=mdb.models['Model-1'].parts['Part-1'].faces.findAt(((1098 , 447 , 0.0), )), name='Set-111') 
mdb.models['Model-1'].parts['Part-1'].SectionAssignment(offset=0.0, 
    offsetField='', offsetType=MIDDLE_SURFACE, region=
    mdb.models['Model-1'].parts['Part-1'].sets['Set-111'], sectionName=
    'Section-2', thicknessAssignment=FROM_SECTION)
mdb.models['Model-1'].parts['Part-1'].Set(faces=mdb.models['Model-1'].parts['Part-1'].faces.findAt(((1105 , 666 , 0.0), )), name='Set-112') 
mdb.models['Model-1'].parts['Part-1'].SectionAssignment(offset=0.0, 
    offsetField='', offsetType=MIDDLE_SURFACE, region=
    mdb.models['Model-1'].parts['Part-1'].sets['Set-112'], sectionName=
    'Section-2', thicknessAssignment=FROM_SECTION)
mdb.models['Model-1'].parts['Part-1'].Set(faces=mdb.models['Model-1'].parts['Part-1'].faces.findAt(((1106 , 133 , 0.0), )), name='Set-113') 
mdb.models['Model-1'].parts['Part-1'].SectionAssignment(offset=0.0, 
    offsetField='', offsetType=MIDDLE_SURFACE, region=
    mdb.models['Model-1'].parts['Part-1'].sets['Set-113'], sectionName=
    'Section-2', thicknessAssignment=FROM_SECTION)
mdb.models['Model-1'].parts['Part-1'].Set(faces=mdb.models['Model-1'].parts['Part-1'].faces.findAt(((1144 , 154 , 0.0), )), name='Set-114') 
mdb.models['Model-1'].parts['Part-1'].SectionAssignment(offset=0.0, 
    offsetField='', offsetType=MIDDLE_SURFACE, region=
    mdb.models['Model-1'].parts['Part-1'].sets['Set-114'], sectionName=
    'Section-2', thicknessAssignment=FROM_SECTION)
mdb.models['Model-1'].parts['Part-1'].Set(faces=mdb.models['Model-1'].parts['Part-1'].faces.findAt(((1148 , 250 , 0.0), )), name='Set-115') 
mdb.models['Model-1'].parts['Part-1'].SectionAssignment(offset=0.0, 
    offsetField='', offsetType=MIDDLE_SURFACE, region=
    mdb.models['Model-1'].parts['Part-1'].sets['Set-115'], sectionName=
    'Section-2', thicknessAssignment=FROM_SECTION)
mdb.models['Model-1'].parts['Part-1'].Set(faces=mdb.models['Model-1'].parts['Part-1'].faces.findAt(((1157 , 463 , 0.0), )), name='Set-116') 
mdb.models['Model-1'].parts['Part-1'].SectionAssignment(offset=0.0, 
    offsetField='', offsetType=MIDDLE_SURFACE, region=
    mdb.models['Model-1'].parts['Part-1'].sets['Set-116'], sectionName=
    'Section-2', thicknessAssignment=FROM_SECTION)
mdb.models['Model-1'].parts['Part-1'].Set(faces=mdb.models['Model-1'].parts['Part-1'].faces.findAt(((1165 , 692 , 0.0), )), name='Set-117') 
mdb.models['Model-1'].parts['Part-1'].SectionAssignment(offset=0.0, 
    offsetField='', offsetType=MIDDLE_SURFACE, region=
    mdb.models['Model-1'].parts['Part-1'].sets['Set-117'], sectionName=
    'Section-2', thicknessAssignment=FROM_SECTION)
mdb.models['Model-1'].parts['Part-1'].Set(faces=mdb.models['Model-1'].parts['Part-1'].faces.findAt(((1173 , 556 , 0.0), )), name='Set-118') 
mdb.models['Model-1'].parts['Part-1'].SectionAssignment(offset=0.0, 
    offsetField='', offsetType=MIDDLE_SURFACE, region=
    mdb.models['Model-1'].parts['Part-1'].sets['Set-118'], sectionName=
    'Section-2', thicknessAssignment=FROM_SECTION)
mdb.models['Model-1'].parts['Part-1'].Set(faces=mdb.models['Model-1'].parts['Part-1'].faces.findAt(((1198 , 310 , 0.0), )), name='Set-119') 
mdb.models['Model-1'].parts['Part-1'].SectionAssignment(offset=0.0, 
    offsetField='', offsetType=MIDDLE_SURFACE, region=
    mdb.models['Model-1'].parts['Part-1'].sets['Set-119'], sectionName=
    'Section-2', thicknessAssignment=FROM_SECTION)
mdb.models['Model-1'].parts['Part-1'].Set(faces=mdb.models['Model-1'].parts['Part-1'].faces.findAt(((1202 , 696 , 0.0), )), name='Set-120') 
mdb.models['Model-1'].parts['Part-1'].SectionAssignment(offset=0.0, 
    offsetField='', offsetType=MIDDLE_SURFACE, region=
    mdb.models['Model-1'].parts['Part-1'].sets['Set-120'], sectionName=
    'Section-2', thicknessAssignment=FROM_SECTION)
mdb.models['Model-1'].parts['Part-1'].Set(faces=mdb.models['Model-1'].parts['Part-1'].faces.findAt(((1205 , 112 , 0.0), )), name='Set-121') 
mdb.models['Model-1'].parts['Part-1'].SectionAssignment(offset=0.0, 
    offsetField='', offsetType=MIDDLE_SURFACE, region=
    mdb.models['Model-1'].parts['Part-1'].sets['Set-121'], sectionName=
    'Section-2', thicknessAssignment=FROM_SECTION)
mdb.models['Model-1'].parts['Part-1'].Set(faces=mdb.models['Model-1'].parts['Part-1'].faces.findAt(((1216 , 204 , 0.0), )), name='Set-122')
[truncated: 40,988 more chars]
