# Supplementary material for: An image based application in Matlab for automated modelling and morphological analysis of insect wings
Source: Sci Rep. 2022 Aug 17;12:13917. doi: 10.1038/s41598-022-17859-9 (PMC9386019; doi:10.1038/s41598-022-17859-9)
Supplement: Supplementary file 7 — Supplementary Information 3. [file 41598_2022_17859_MOESM7_ESM.py]

from part import * 
from material import * 
from section import * 
from assembly import * 
from step import * 
from interaction import * 
from load import * 
from mesh import * 
from optimization import * 
from job import * 
from sketch import * 
from visualization import * 
from connectorBehavior import * 
mdb.models['Model-1'].ConstrainedSketch(name='__profile__', sheetSize=1524)
mdb.models['Model-1'].sketches['__profile__'].Line(point1=(589, 111), point2=(580, 108))
mdb.models['Model-1'].sketches['__profile__'].Line(point1=(580, 108), point2=(579, 105))
mdb.models['Model-1'].sketches['__profile__'].Line(point1=(579, 105), point2=(577, 105))
mdb.models['Model-1'].sketches['__profile__'].Line(point1=(577, 105), point2=(561, 91))
mdb.models['Model-1'].sketches['__profile__'].Line(point1=(561, 91), point2=(549, 86))
mdb.models['Model-1'].sketches['__profile__'].Line(point1=(549, 86), point2=(534, 84))
mdb.models['Model-1'].sketches['__profile__'].Line(point1=(534, 84), point2=(518, 71))
mdb.models['Model-1'].sketches['__profile__'].Line(point1=(518, 71), point2=(509, 66))
mdb.models['Model-1'].sketches['__profile__'].Line(point1=(509, 66), point2=(497, 60))
mdb.models['Model-1'].sketches['__profile__'].Line(point1=(497, 60), point2=(483, 58))
mdb.models['Model-1'].sketches['__profile__'].Line(point1=(483, 58), point2=(480, 55))
mdb.models['Model-1'].sketches['__profile__'].Line(point1=(480, 55), point2=(465, 48))
mdb.models['Model-1'].sketches['__profile__'].Line(point1=(465, 48), point2=(452, 44))
mdb.models['Model-1'].sketches['__profile__'].Line(point1=(452, 44), point2=(433, 43))
mdb.models['Model-1'].sketches['__profile__'].Line(point1=(433, 43), point2=(406, 28))
mdb.models['Model-1'].sketches['__profile__'].Line(point1=(406, 28), point2=(395, 25))
mdb.models['Model-1'].sketches['__profile__'].Line(point1=(395, 25), point2=(379, 27))
mdb.models['Model-1'].sketches['__profile__'].Line(point1=(379, 27), point2=(371, 23))
mdb.models['Model-1'].sketches['__profile__'].Line(point1=(371, 23), point2=(363, 22))
mdb.models['Model-1'].sketches['__profile__'].Line(point1=(363, 22), point2=(356, 19))
mdb.models['Model-1'].sketches['__profile__'].Line(point1=(356, 19), point2=(333, 20))
mdb.models['Model-1'].sketches['__profile__'].Line(point1=(333, 20), point2=(323, 15))
mdb.models['Model-1'].sketches['__profile__'].Line(point1=(323, 15), point2=(305, 10))
mdb.models['Model-1'].sketches['__profile__'].Line(point1=(305, 10), point2=(286, 11))
mdb.models['Model-1'].sketches['__profile__'].Line(point1=(286, 11), point2=(277, 14))
mdb.models['Model-1'].sketches['__profile__'].Line(point1=(277, 14), point2=(265, 10))
mdb.models['Model-1'].sketches['__profile__'].Line(point1=(265, 10), point2=(249, 9))
mdb.models['Model-1'].sketches['__profile__'].Line(point1=(249, 9), point2=(230, 13))
mdb.models['Model-1'].sketches['__profile__'].Line(point1=(230, 13), point2=(219, 20))
mdb.models['Model-1'].sketches['__profile__'].Line(point1=(219, 20), point2=(215, 20))
mdb.models['Model-1'].sketches['__profile__'].Line(point1=(215, 20), point2=(207, 17))
mdb.models['Model-1'].sketches['__profile__'].Line(point1=(207, 17), point2=(188, 18))
mdb.models['Model-1'].sketches['__profile__'].Line(point1=(188, 18), point2=(172, 24))
mdb.models['Model-1'].sketches['__profile__'].Line(point1=(172, 24), point2=(157, 35))
mdb.models['Model-1'].sketches['__profile__'].Line(point1=(157, 35), point2=(153, 34))
mdb.models['Model-1'].sketches['__profile__'].Line(point1=(153, 34), point2=(134, 38))
mdb.models['Model-1'].sketches['__profile__'].Line(point1=(134, 38), point2=(126, 42))
mdb.models['Model-1'].sketches['__profile__'].Line(point1=(126, 42), point2=(119, 48))
mdb.models['Model-1'].sketches['__profile__'].Line(point1=(119, 48), point2=(113, 56))
mdb.models['Model-1'].sketches['__profile__'].Line(point1=(113, 56), point2=(110, 65))
mdb.models['Model-1'].sketches['__profile__'].Line(point1=(110, 65), point2=(107, 69))
mdb.models['Model-1'].sketches['__profile__'].Line(point1=(107, 69), point2=(92, 72))
mdb.models['Model-1'].sketches['__profile__'].Line(point1=(92, 72), point2=(82, 78))
mdb.models['Model-1'].sketches['__profile__'].Line(point1=(82, 78), point2=(71, 89))
mdb.models['Model-1'].sketches['__profile__'].Line(point1=(71, 89), point2=(66, 97))
mdb.models['Model-1'].sketches['__profile__'].Line(point1=(66, 97), point2=(63, 109))
mdb.models['Model-1'].sketches['__profile__'].Line(point1=(63, 109), point2=(50, 125))
mdb.models['Model-1'].sketches['__profile__'].Line(point1=(50, 125), point2=(45, 136))
mdb.models['Model-1'].sketches['__profile__'].Line(point1=(45, 136), point2=(44, 158))
mdb.models['Model-1'].sketches['__profile__'].Line(point1=(44, 158), point2=(42, 160))
mdb.models['Model-1'].sketches['__profile__'].Line(point1=(42, 160), point2=(39, 175))
mdb.models['Model-1'].sketches['__profile__'].Line(point1=(39, 175), point2=(40, 195))
mdb.models['Model-1'].sketches['__profile__'].Line(point1=(40, 195), point2=(37, 204))
mdb.models['Model-1'].sketches['__profile__'].Line(point1=(37, 204), point2=(38, 219))
mdb.models['Model-1'].sketches['__profile__'].Line(point1=(38, 219), point2=(42, 237))
mdb.models['Model-1'].sketches['__profile__'].Line(point1=(42, 237), point2=(47, 250))
mdb.models['Model-1'].sketches['__profile__'].Line(point1=(47, 250), point2=(59, 272))
mdb.models['Model-1'].sketches['__profile__'].Line(point1=(59, 272), point2=(62, 272))
mdb.models['Model-1'].sketches['__profile__'].Line(point1=(62, 272), point2=(69, 265))
mdb.models['Model-1'].sketches['__profile__'].Line(point1=(69, 265), point2=(76, 260))
mdb.models['Model-1'].sketches['__profile__'].Line(point1=(76, 260), point2=(78, 260))
mdb.models['Model-1'].sketches['__profile__'].Line(point1=(78, 260), point2=(94, 281))
mdb.models['Model-1'].sketches['__profile__'].Line(point1=(94, 281), point2=(123, 298))
mdb.models['Model-1'].sketches['__profile__'].Line(point1=(123, 298), point2=(129, 304))
mdb.models['Model-1'].sketches['__profile__'].Line(point1=(129, 304), point2=(135, 312))
mdb.models['Model-1'].sketches['__profile__'].Line(point1=(135, 312), point2=(135, 322))
mdb.models['Model-1'].sketches['__profile__'].Line(point1=(135, 322), point2=(132, 324))
mdb.models['Model-1'].sketches['__profile__'].Line(point1=(132, 324), point2=(131, 328))
mdb.models['Model-1'].sketches['__profile__'].Line(point1=(131, 328), point2=(133, 330))
mdb.models['Model-1'].sketches['__profile__'].Line(point1=(133, 330), point2=(136, 330))
mdb.models['Model-1'].sketches['__profile__'].Line(point1=(136, 330), point2=(149, 323))
mdb.models['Model-1'].sketches['__profile__'].Line(point1=(149, 323), point2=(160, 314))
mdb.models['Model-1'].sketches['__profile__'].Line(point1=(160, 314), point2=(168, 312))
mdb.models['Model-1'].sketches['__profile__'].Line(point1=(168, 312), point2=(187, 313))
mdb.models['Model-1'].sketches['__profile__'].Line(point1=(187, 313), point2=(219, 320))
mdb.models['Model-1'].sketches['__profile__'].Line(point1=(219, 320), point2=(228, 321))
mdb.models['Model-1'].sketches['__profile__'].Line(point1=(228, 321), point2=(236, 320))
mdb.models['Model-1'].sketches['__profile__'].Line(point1=(236, 320), point2=(243, 318))
mdb.models['Model-1'].sketches['__profile__'].Line(point1=(243, 318), point2=(253, 310))
mdb.models['Model-1'].sketches['__profile__'].Line(point1=(253, 310), point2=(259, 309))
mdb.models['Model-1'].sketches['__profile__'].Line(point1=(259, 309), point2=(271, 297))
mdb.models['Model-1'].sketches['__profile__'].Line(point1=(271, 297), point2=(281, 291))
mdb.models['Model-1'].sketches['__profile__'].Line(point1=(281, 291), point2=(291, 289))
mdb.models['Model-1'].sketches['__profile__'].Line(point1=(291, 289), point2=(315, 289))
mdb.models['Model-1'].sketches['__profile__'].Line(point1=(315, 289), point2=(333, 294))
mdb.models['Model-1'].sketches['__profile__'].Line(point1=(333, 294), point2=(348, 304))
mdb.models['Model-1'].sketches['__profile__'].Line(point1=(348, 304), point2=(358, 315))
mdb.models['Model-1'].sketches['__profile__'].Line(point1=(358, 315), point2=(362, 323))
mdb.models['Model-1'].sketches['__profile__'].Line(point1=(362, 323), point2=(363, 329))
mdb.models['Model-1'].sketches['__profile__'].Line(point1=(363, 329), point2=(365, 331))
mdb.models['Model-1'].sketches['__profile__'].Line(point1=(365, 331), point2=(367, 340))
mdb.models['Model-1'].sketches['__profile__'].Line(point1=(367, 340), point2=(375, 347))
mdb.models['Model-1'].sketches['__profile__'].Line(point1=(375, 347), point2=(385, 351))
mdb.models['Model-1'].sketches['__profile__'].Line(point1=(385, 351), point2=(432, 362))
mdb.models['Model-1'].sketches['__profile__'].Line(point1=(432, 362), point2=(448, 365))
mdb.models['Model-1'].sketches['__profile__'].Line(point1=(448, 365), point2=(484, 368))
mdb.models['Model-1'].sketches['__profile__'].Line(point1=(484, 368), point2=(524, 366))
mdb.models['Model-1'].sketches['__profile__'].Line(point1=(524, 366), point2=(531, 364))
mdb.models['Model-1'].sketches['__profile__'].Line(point1=(531, 364), point2=(535, 365))
mdb.models['Model-1'].sketches['__profile__'].Line(point1=(535, 365), point2=(543, 362))
mdb.models['Model-1'].sketches['__profile__'].Line(point1=(543, 362), point2=(548, 358))
mdb.models['Model-1'].sketches['__profile__'].Line(point1=(548, 358), point2=(554, 358))
mdb.models['Model-1'].sketches['__profile__'].Line(point1=(554, 358), point2=(569, 363))
mdb.models['Model-1'].sketches['__profile__'].Line(point1=(569, 363), point2=(583, 357))
mdb.models['Model-1'].sketches['__profile__'].Line(point1=(583, 357), point2=(590, 357))
mdb.models['Model-1'].sketches['__profile__'].Line(point1=(590, 357), point2=(614, 349))
mdb.models['Model-1'].sketches['__profile__'].Line(point1=(614, 349), point2=(640, 335))
mdb.models['Model-1'].sketches['__profile__'].Line(point1=(640, 335), point2=(651, 326))
mdb.models['Model-1'].sketches['__profile__'].Line(point1=(651, 326), point2=(675, 302))
mdb.models['Model-1'].sketches['__profile__'].Line(point1=(675, 302), point2=(687, 277))
mdb.models['Model-1'].sketches['__profile__'].Line(point1=(687, 277), point2=(690, 261))
mdb.models['Model-1'].sketches['__profile__'].Line(point1=(690, 261), point2=(691, 245))
mdb.models['Model-1'].sketches['__profile__'].Line(point1=(691, 245), point2=(687, 229))
mdb.models['Model-1'].sketches['__profile__'].Line(point1=(687, 229), point2=(678, 214))
mdb.models['Model-1'].sketches['__profile__'].Line(point1=(678, 214), point2=(675, 202))
mdb.models['Model-1'].sketches['__profile__'].Line(point1=(675, 202), point2=(669, 191))
mdb.models['Model-1'].sketches['__profile__'].Line(point1=(669, 191), point2=(660, 182))
mdb.models['Model-1'].sketches['__profile__'].Line(point1=(660, 182), point2=(651, 176))
mdb.models['Model-1'].sketches['__profile__'].Line(point1=(651, 176), point2=(648, 170))
mdb.models['Model-1'].sketches['__profile__'].Line(point1=(648, 170), point2=(640, 161))
mdb.models['Model-1'].sketches['__profile__'].Line(point1=(640, 161), point2=(618, 143))
mdb.models['Model-1'].sketches['__profile__'].Line(point1=(618, 143), point2=(617, 138))
mdb.models['Model-1'].sketches['__profile__'].Line(point1=(617, 138), point2=(612, 130))
mdb.models['Model-1'].sketches['__profile__'].Line(point1=(612, 130), point2=(597, 116))
mdb.models['Model-1'].sketches['__profile__'].Line(point1=(597, 116), point2=(589, 111))
mdb.models['Model-1'].Part(dimensionality=THREE_D, name='Part-1', type=DEFORMABLE_BODY) 
mdb.models['Model-1'].parts['Part-1'].BaseShell(sketch=mdb.models['Model-1'].sketches['__profile__'])
del mdb.models['Model-1'].sketches['__profile__'] 
mdb.models['Model-1'].parts['Part-1'].DatumPointByCoordinate(coords=(762,0.0, 0.0))
mdb.models['Model-1'].parts['Part-1'].DatumPointByCoordinate(coords=(762,20.0, 0.0))
mdb.models['Model-1'].parts['Part-1'].DatumAxisByTwoPoint(point1=mdb.models['Model-1'].parts['Part-1'].datums[3], point2=mdb.models['Model-1'].parts['Part-1'].datums[2])
mdb.models['Model-1'].parts['Part-1'].DatumPlaneByPrincipalPlane(offset=0.0,principalPlane=XYPLANE)
mdb.models['Model-1'].ConstrainedSketch(name='__profile__', sheetSize=1524)
mdb.models['Model-1'].sketches['__profile__'].Line(point1=(75 , 253), point2=(75 , 247)) 
mdb.models['Model-1'].sketches['__profile__'].Line(point1=(75 , 247), point2=(70 , 236)) 
mdb.models['Model-1'].sketches['__profile__'].Line(point1=(70 , 236), point2=(60 , 221)) 
mdb.models['Model-1'].sketches['__profile__'].Line(point1=(60 , 221), point2=(47 , 206)) 
mdb.models['Model-1'].sketches['__profile__'].Line(point1=(47 , 206), point2=(45 , 204)) 
mdb.models['Model-1'].sketches['__profile__'].Line(point1=(45 , 204), point2=(42 , 205)) 
mdb.models['Model-1'].sketches['__profile__'].Line(point1=(42 , 205), point2=(42 , 217)) 
mdb.models['Model-1'].sketches['__profile__'].Line(point1=(42 , 217), point2=(47 , 239)) 
mdb.models['Model-1'].sketches['__profile__'].Line(point1=(47 , 239), point2=(60 , 265)) 
mdb.models['Model-1'].sketches['__profile__'].Line(point1=(60 , 265), point2=(63 , 266)) 
mdb.models['Model-1'].sketches['__profile__'].Line(point1=(63 , 266), point2=(75 , 255)) 
mdb.models['Model-1'].sketches['__profile__'].Line(point1=(75 , 255), point2=(75 , 253)) 
mdb.models['Model-1'].sketches['__profile__'].Line(point1=(119 , 254), point2=(122 , 242)) 
mdb.models['Model-1'].sketches['__profile__'].Line(point1=(122 , 242), point2=(122 , 233)) 
mdb.models['Model-1'].sketches['__profile__'].Line(point1=(122 , 233), point2=(109 , 204)) 
mdb.models['Model-1'].sketches['__profile__'].Line(point1=(109 , 204), point2=(90 , 188)) 
mdb.models['Model-1'].sketches['__profile__'].Line(point1=(90 , 188), point2=(65 , 173)) 
mdb.models['Model-1'].sketches['__profile__'].Line(point1=(65 , 173), point2=(48 , 165)) 
mdb.models['Model-1'].sketches['__profile__'].Line(point1=(48 , 165), point2=(45 , 168)) 
mdb.models['Model-1'].sketches['__profile__'].Line(point1=(45 , 168), point2=(45 , 171)) 
mdb.models['Model-1'].sketches['__profile__'].Line(point1=(45 , 171), point2=(43 , 177)) 
mdb.models['Model-1'].sketches['__profile__'].Line(point1=(43 , 177), point2=(44 , 198)) 
mdb.models['Model-1'].sketches['__profile__'].Line(point1=(44 , 198), point2=(63 , 218)) 
mdb.models['Model-1'].sketches['__profile__'].Line(point1=(63 , 218), point2=(76 , 239)) 
mdb.models['Model-1'].sketches['__profile__'].Line(point1=(76 , 239), point2=(80 , 250)) 
mdb.models['Model-1'].sketches['__profile__'].Line(point1=(80 , 250), point2=(83 , 253)) 
mdb.models['Model-1'].sketches['__profile__'].Line(point1=(83 , 253), point2=(87 , 254)) 
mdb.models['Model-1'].sketches['__profile__'].Line(point1=(87 , 254), point2=(113 , 258)) 
mdb.models['Model-1'].sketches['__profile__'].Line(point1=(113 , 258), point2=(116 , 258)) 
mdb.models['Model-1'].sketches['__profile__'].Line(point1=(116 , 258), point2=(119 , 254)) 
mdb.models['Model-1'].sketches['__profile__'].Line(point1=(107 , 191), point2=(111 , 181)) 
mdb.models['Model-1'].sketches['__profile__'].Line(point1=(111 , 181), point2=(112 , 170)) 
mdb.models['Model-1'].sketches['__profile__'].Line(point1=(112 , 170), point2=(105 , 163)) 
mdb.models['Model-1'].sketches['__profile__'].Line(point1=(105 , 163), point2=(73 , 138)) 
mdb.models['Model-1'].sketches['__profile__'].Line(point1=(73 , 138), point2=(59 , 123)) 
mdb.models['Model-1'].sketches['__profile__'].Line(point1=(59 , 123), point2=(54 , 127)) 
mdb.models['Model-1'].sketches['__profile__'].Line(point1=(54 , 127), point2=(52 , 132)) 
mdb.models['Model-1'].sketches['__profile__'].Line(point1=(52 , 132), point2=(48 , 144)) 
mdb.models['Model-1'].sketches['__profile__'].Line(point1=(48 , 144), point2=(48 , 160)) 
mdb.models['Model-1'].sketches['__profile__'].Line(point1=(48 , 160), point2=(75 , 174)) 
mdb.models['Model-1'].sketches['__profile__'].Line(point1=(75 , 174), point2=(105 , 194)) 
mdb.models['Model-1'].sketches['__profile__'].Line(point1=(105 , 194), point2=(107 , 191)) 
mdb.models['Model-1'].sketches['__profile__'].Line(point1=(139 , 161), point2=(151 , 134)) 
mdb.models['Model-1'].sketches['__profile__'].Line(point1=(151 , 134), point2=(121 , 90)) 
mdb.models['Model-1'].sketches['__profile__'].Line(point1=(121 , 90), point2=(112 , 79)) 
mdb.models['Model-1'].sketches['__profile__'].Line(point1=(112 , 79), point2=(105 , 73)) 
mdb.models['Model-1'].sketches['__profile__'].Line(point1=(105 , 73), point2=(89 , 79)) 
mdb.models['Model-1'].sketches['__profile__'].Line(point1=(89 , 79), point2=(82 , 85)) 
mdb.models['Model-1'].sketches['__profile__'].Line(point1=(82 , 85), point2=(71 , 98)) 
mdb.models['Model-1'].sketches['__profile__'].Line(point1=(71 , 98), point2=(66 , 113)) 
mdb.models['Model-1'].sketches['__profile__'].Line(point1=(66 , 113), point2=(60 , 119)) 
mdb.models['Model-1'].sketches['__profile__'].Line(point1=(60 , 119), point2=(96 , 152)) 
mdb.models['Model-1'].sketches['__profile__'].Line(point1=(96 , 152), point2=(111 , 163)) 
mdb.models['Model-1'].sketches['__profile__'].Line(point1=(111 , 163), point2=(118 , 165)) 
mdb.models['Model-1'].sketches['__profile__'].Line(point1=(118 , 165), point2=(129 , 165)) 
mdb.models['Model-1'].sketches['__profile__'].Line(point1=(129 , 165), point2=(137 , 164)) 
mdb.models['Model-1'].sketches['__profile__'].Line(point1=(137 , 164), point2=(139 , 161)) 
mdb.models['Model-1'].sketches['__profile__'].Line(point1=(140 , 316), point2=(143 , 303)) 
mdb.models['Model-1'].sketches['__profile__'].Line(point1=(143 , 303), point2=(143 , 292)) 
mdb.models['Model-1'].sketches['__profile__'].Line(point1=(143 , 292), point2=(142 , 286)) 
mdb.models['Model-1'].sketches['__profile__'].Line(point1=(142 , 286), point2=(135 , 273)) 
mdb.models['Model-1'].sketches['__profile__'].Line(point1=(135 , 273), point2=(124 , 264)) 
mdb.models['Model-1'].sketches['__profile__'].Line(point1=(124 , 264), point2=(89 , 258)) 
mdb.models['Model-1'].sketches['__profile__'].Line(point1=(89 , 258), point2=(82 , 257)) 
mdb.models['Model-1'].sketches['__profile__'].Line(point1=(82 , 257), point2=(82 , 259)) 
mdb.models['Model-1'].sketches['__profile__'].Line(point1=(82 , 259), point2=(91 , 272)) 
mdb.models['Model-1'].sketches['__profile__'].Line(point1=(91 , 272), point2=(98 , 277)) 
mdb.models['Model-1'].sketches['__profile__'].Line(point1=(98 , 277), point2=(110 , 280)) 
mdb.models['Model-1'].sketches['__profile__'].Line(point1=(110 , 280), point2=(122 , 286)) 
mdb.models['Model-1'].sketches['__profile__'].Line(point1=(122 , 286), point2=(136 , 302)) 
mdb.models['Model-1'].sketches['__profile__'].Line(point1=(136 , 302), point2=(137 , 319)) 
mdb.models['Model-1'].sketches['__profile__'].Line(point1=(137 , 319), point2=(139 , 319)) 
mdb.models['Model-1'].sketches['__profile__'].Line(point1=(139 , 319), point2=(140 , 316)) 
mdb.models['Model-1'].sketches['__profile__'].Line(point1=(127 , 262), point2=(128 , 263)) 
mdb.models['Model-1'].sketches['__profile__'].Line(point1=(128 , 263), point2=(131 , 262)) 
mdb.models['Model-1'].sketches['__profile__'].Line(point1=(131 , 262), point2=(134 , 248)) 
mdb.models['Model-1'].sketches['__profile__'].Line(point1=(134 , 248), point2=(137 , 242)) 
mdb.models['Model-1'].sketches['__profile__'].Line(point1=(137 , 242), point2=(154 , 226)) 
mdb.models['Model-1'].sketches['__profile__'].Line(point1=(154 , 226), point2=(161 , 217)) 
mdb.models['Model-1'].sketches['__profile__'].Line(point1=(161 , 217), point2=(147 , 182)) 
mdb.models['Model-1'].sketches['__profile__'].Line(point1=(147 , 182), point2=(138 , 170)) 
mdb.models['Model-1'].sketches['__profile__'].Line(point1=(138 , 170), point2=(133 , 169)) 
mdb.models['Model-1'].sketches['__profile__'].Line(point1=(133 , 169), point2=(124 , 170)) 
mdb.models['Model-1'].sketches['__profile__'].Line(point1=(124 , 170), point2=(116 , 176)) 
mdb.models['Model-1'].sketches['__profile__'].Line(point1=(116 , 176), point2=(109 , 196)) 
mdb.models['Model-1'].sketches['__profile__'].Line(point1=(109 , 196), point2=(123 , 220)) 
mdb.models['Model-1'].sketches['__profile__'].Line(point1=(123 , 220), point2=(123 , 223)) 
mdb.models['Model-1'].sketches['__profile__'].Line(point1=(123 , 223), point2=(125 , 225)) 
mdb.models['Model-1'].sketches['__profile__'].Line(point1=(125 , 225), point2=(129 , 237)) 
mdb.models['Model-1'].sketches['__profile__'].Line(point1=(129 , 237), point2=(126 , 251)) 
mdb.models['Model-1'].sketches['__profile__'].Line(point1=(126 , 251), point2=(123 , 256)) 
mdb.models['Model-1'].sketches['__profile__'].Line(point1=(123 , 256), point2=(124 , 260)) 
mdb.models['Model-1'].sketches['__profile__'].Line(point1=(124 , 260), point2=(127 , 262)) 
mdb.models['Model-1'].sketches['__profile__'].Line(point1=(182 , 117), point2=(173 , 101)) 
mdb.models['Model-1'].sketches['__profile__'].Line(point1=(173 , 101), point2=(161 , 69)) 
mdb.models['Model-1'].sketches['__profile__'].Line(point1=(161 , 69), point2=(156 , 50)) 
mdb.models['Model-1'].sketches['__profile__'].Line(point1=(156 , 50), point2=(151 , 39)) 
mdb.models['Model-1'].sketches['__profile__'].Line(point1=(151 , 39), point2=(144 , 39)) 
mdb.models['Model-1'].sketches['__profile__'].Line(point1=(144 , 39), point2=(130 , 44)) 
mdb.models['Model-1'].sketches['__profile__'].Line(point1=(130 , 44), point2=(121 , 52)) 
mdb.models['Model-1'].sketches['__profile__'].Line(point1=(121 , 52), point2=(117 , 57)) 
mdb.models['Model-1'].sketches['__profile__'].Line(point1=(117 , 57), point2=(111 , 72)) 
mdb.models['Model-1'].sketches['__profile__'].Line(point1=(111 , 72), point2=(149 , 125)) 
mdb.models['Model-1'].sketches['__profile__'].Line(point1=(149 , 125), point2=(154 , 129)) 
mdb.models['Model-1'].sketches['__profile__'].Line(point1=(154 , 129), point2=(156 , 129)) 
mdb.models['Model-1'].sketches['__profile__'].Line(point1=(156 , 129), point2=(176 , 123)) 
mdb.models['Model-1'].sketches['__profile__'].Line(point1=(176 , 123), point2=(180 , 121)) 
mdb.models['Model-1'].sketches['__profile__'].Line(point1=(180 , 121), point2=(182 , 117)) 
mdb.models['Model-1'].sketches['__profile__'].Line(point1=(249 , 305), point2=(247 , 299)) 
mdb.models['Model-1'].sketches['__profile__'].Line(point1=(247 , 299), point2=(234 , 280)) 
mdb.models['Model-1'].sketches['__profile__'].Line(point1=(234 , 280), point2=(213 , 262)) 
mdb.models['Model-1'].sketches['__profile__'].Line(point1=(213 , 262), point2=(211 , 256)) 
mdb.models['Model-1'].sketches['__profile__'].Line(point1=(211 , 256), point2=(213 , 249)) 
mdb.models['Model-1'].sketches['__profile__'].Line(point1=(213 , 249), point2=(213 , 242)) 
mdb.models['Model-1'].sketches['__profile__'].Line(point1=(213 , 242), point2=(209 , 234)) 
mdb.models['Model-1'].sketches['__profile__'].Line(point1=(209 , 234), point2=(203 , 230)) 
mdb.models['Model-1'].sketches['__profile__'].Line(point1=(203 , 230), point2=(179 , 230)) 
mdb.models['Model-1'].sketches['__profile__'].Line(point1=(179 , 230), point2=(166 , 221)) 
mdb.models['Model-1'].sketches['__profile__'].Line(point1=(166 , 221), point2=(164 , 221)) 
mdb.models['Model-1'].sketches['__profile__'].Line(point1=(164 , 221), point2=(143 , 242)) 
mdb.models['Model-1'].sketches['__profile__'].Line(point1=(143 , 242), point2=(137 , 253)) 
mdb.models['Model-1'].sketches['__profile__'].Line(point1=(137 , 253), point2=(135 , 260)) 
mdb.models['Model-1'].sketches['__profile__'].Line(point1=(135 , 260), point2=(136 , 268)) 
mdb.models['Model-1'].sketches['__profile__'].Line(point1=(136 , 268), point2=(145 , 282)) 
mdb.models['Model-1'].sketches['__profile__'].Line(point1=(145 , 282), point2=(148 , 292)) 
mdb.models['Model-1'].sketches['__profile__'].Line(point1=(148 , 292), point2=(148 , 300)) 
mdb.models['Model-1'].sketches['__profile__'].Line(point1=(148 , 300), point2=(144 , 307)) 
mdb.models['Model-1'].sketches['__profile__'].Line(point1=(144 , 307), point2=(143 , 313)) 
mdb.models['Model-1'].sketches['__profile__'].Line(point1=(143 , 313), point2=(147 , 313)) 
mdb.models['Model-1'].sketches['__profile__'].Line(point1=(147 , 313), point2=(161 , 307)) 
mdb.models['Model-1'].sketches['__profile__'].Line(point1=(161 , 307), point2=(172 , 306)) 
mdb.models['Model-1'].sketches['__profile__'].Line(point1=(172 , 306), point2=(210 , 315)) 
mdb.models['Model-1'].sketches['__profile__'].Line(point1=(210 , 315), point2=(233 , 317)) 
mdb.models['Model-1'].sketches['__profile__'].Line(point1=(233 , 317), point2=(245 , 311)) 
mdb.models['Model-1'].sketches['__profile__'].Line(point1=(245 , 311), point2=(249 , 307)) 
mdb.models['Model-1'].sketches['__profile__'].Line(point1=(249 , 307), point2=(249 , 305)) 
mdb.models['Model-1'].sketches['__profile__'].Line(point1=(160 , 133), point2=(158 , 134)) 
mdb.models['Model-1'].sketches['__profile__'].Line(point1=(158 , 134), point2=(164 , 142)) 
mdb.models['Model-1'].sketches['__profile__'].Line(point1=(164 , 142), point2=(187 , 166)) 
mdb.models['Model-1'].sketches['__profile__'].Line(point1=(187 , 166), point2=(211 , 194)) 
mdb.models['Model-1'].sketches['__profile__'].Line(point1=(211 , 194), point2=(215 , 205)) 
mdb.models['Model-1'].sketches['__profile__'].Line(point1=(215 , 205), point2=(224 , 208)) 
mdb.models['Model-1'].sketches['__profile__'].Line(point1=(224 , 208), point2=(229 , 212)) 
mdb.models['Model-1'].sketches['__profile__'].Line(point1=(229 , 212), point2=(229 , 215)) 
mdb.models['Model-1'].sketches['__profile__'].Line(point1=(229 , 215), point2=(227 , 217)) 
mdb.models['Model-1'].sketches['__profile__'].Line(point1=(227 , 217), point2=(222 , 217)) 
mdb.models['Model-1'].sketches['__profile__'].Line(point1=(222 , 217), point2=(217 , 215)) 
mdb.models['Model-1'].sketches['__profile__'].Line(point1=(217 , 215), point2=(207 , 204)) 
mdb.models['Model-1'].sketches['__profile__'].Line(point1=(207 , 204), point2=(206 , 201)) 
mdb.models['Model-1'].sketches['__profile__'].Line(point1=(206 , 201), point2=(207 , 195)) 
mdb.models['Model-1'].sketches['__profile__'].Line(point1=(207 , 195), point2=(155 , 138)) 
mdb.models['Model-1'].sketches['__profile__'].Line(point1=(155 , 138), point2=(149 , 148)) 
mdb.models['Model-1'].sketches['__profile__'].Line(point1=(149 , 148), point2=(142 , 166)) 
mdb.models['Model-1'].sketches['__profile__'].Line(point1=(142 , 166), point2=(155 , 191)) 
mdb.models['Model-1'].sketches['__profile__'].Line(point1=(155 , 191), point2=(165 , 215)) 
mdb.models['Model-1'].sketches['__profile__'].Line(point1=(165 , 215), point2=(171 , 221)) 
mdb.models['Model-1'].sketches['__profile__'].Line(point1=(171 , 221), point2=(178 , 224)) 
mdb.models['Model-1'].sketches['__profile__'].Line(point1=(178 , 224), point2=(202 , 226)) 
mdb.models['Model-1'].sketches['__profile__'].Line(point1=(202 , 226), point2=(208 , 228)) 
mdb.models['Model-1'].sketches['__profile__'].Line(point1=(208 , 228), point2=(214 , 232)) 
mdb.models['Model-1'].sketches['__profile__'].Line(point1=(214 , 232), point2=(216 , 237)) 
mdb.models['Model-1'].sketches['__profile__'].Line(point1=(216 , 237), point2=(220 , 241)) 
mdb.models['Model-1'].sketches['__profile__'].Line(point1=(220 , 241), point2=(254 , 245)) 
mdb.models['Model-1'].sketches['__profile__'].Line(point1=(254 , 245), point2=(263 , 247)) 
mdb.models['Model-1'].sketches['__profile__'].Line(point1=(263 , 247), point2=(266 , 250)) 
mdb.models['Model-1'].sketches['__profile__'].Line(point1=(266 , 250), point2=(260 , 250)) 
mdb.models['Model-1'].sketches['__profile__'].Line(point1=(260 , 250), point2=(243 , 246)) 
mdb.models['Model-1'].sketches['__profile__'].Line(point1=(243 , 246), point2=(221 , 245)) 
mdb.models['Model-1'].sketches['__profile__'].Line(point1=(221 , 245), point2=(218 , 248)) 
mdb.models['Model-1'].sketches['__profile__'].Line(point1=(218 , 248), point2=(215 , 255)) 
mdb.models['Model-1'].sketches['__profile__'].Line(point1=(215 , 255), point2=(222 , 265)) 
mdb.models['Model-1'].sketches['__profile__'].Line(point1=(222 , 265), point2=(241 , 282)) 
mdb.models['Model-1'].sketches['__profile__'].Line(point1=(241 , 282), point2=(249 , 292)) 
mdb.models['Model-1'].sketches['__profile__'].Line(point1=(249 , 292), point2=(254 , 302)) 
mdb.models['Model-1'].sketches['__profile__'].Line(point1=(254 , 302), point2=(257 , 304)) 
mdb.models['Model-1'].sketches['__profile__'].Line(point1=(257 , 304), point2=(273 , 291)) 
mdb.models['Model-1'].sketches['__profile__'].Line(point1=(273 , 291), point2=(291 , 279)) 
mdb.models['Model-1'].sketches['__profile__'].Line(point1=(291 , 279), point2=(297 , 266)) 
mdb.models['Model-1'].sketches['__profile__'].Line(point1=(297 , 266), point2=(302 , 262)) 
mdb.models['Model-1'].sketches['__profile__'].Line(point1=(302 , 262), point2=(302 , 257)) 
mdb.models['Model-1'].sketches['__profile__'].Line(point1=(302 , 257), point2=(270 , 226)) 
mdb.models['Model-1'].sketches['__profile__'].Line(point1=(270 , 226), point2=(241 , 191)) 
mdb.models['Model-1'].sketches['__profile__'].Line(point1=(241 , 191), point2=(223 , 183)) 
mdb.models['Model-1'].sketches['__profile__'].Line(point1=(223 , 183), point2=(215 , 177)) 
mdb.models['Model-1'].sketches['__profile__'].Line(point1=(215 , 177), point2=(203 , 160)) 
mdb.models['Model-1'].sketches['__profile__'].Line(point1=(203 , 160), point2=(192 , 134)) 
mdb.models['Model-1'].sketches['__profile__'].Line(point1=(192 , 134), point2=(186 , 124)) 
mdb.models['Model-1'].sketches['__profile__'].Line(point1=(186 , 124), point2=(182 , 124)) 
mdb.models['Model-1'].sketches['__profile__'].Line(point1=(182 , 124), point2=(164 , 130)) 
mdb.models['Model-1'].sketches['__profile__'].Line(point1=(164 , 130), point2=(160 , 133)) 
mdb.models['Model-1'].sketches['__profile__'].Line(point1=(226 , 98), point2=(223 , 82)) 
mdb.models['Model-1'].sketches['__profile__'].Line(point1=(223 , 82), point2=(201 , 21)) 
mdb.models['Model-1'].sketches['__profile__'].Line(point1=(201 , 21), point2=(196 , 20)) 
mdb.models['Model-1'].sketches['__profile__'].Line(point1=(196 , 20), point2=(182 , 23)) 
mdb.models['Model-1'].sketches['__profile__'].Line(point1=(182 , 23), point2=(164 , 34)) 
mdb.models['Model-1'].sketches['__profile__'].Line(point1=(164 , 34), point2=(160 , 38)) 
mdb.models['Model-1'].sketches['__profile__'].Line(point1=(160 , 38), point2=(157 , 38)) 
mdb.models['Model-1'].sketches['__profile__'].Line(point1=(157 , 38), point2=(155 , 38)) 
mdb.models['Model-1'].sketches['__profile__'].Line(point1=(155 , 38), point2=(155 , 41)) 
mdb.models['Model-1'].sketches['__profile__'].Line(point1=(155 , 41), point2=(163 , 58)) 
mdb.models['Model-1'].sketches['__profile__'].Line(point1=(163 , 58), point2=(165 , 68)) 
mdb.models['Model-1'].sketches['__profile__'].Line(point1=(165 , 68), point2=(168 , 73)) 
mdb.models['Model-1'].sketches['__profile__'].Line(point1=(168 , 73), point2=(174 , 94)) 
mdb.models['Model-1'].sketches['__profile__'].Line(point1=(174 , 94), point2=(185 , 116)) 
mdb.models['Model-1'].sketches['__profile__'].Line(point1=(185 , 116), point2=(194 , 115)) 
mdb.models['Model-1'].sketches['__profile__'].Line(point1=(194 , 115), point2=(211 , 106)) 
mdb.models['Model-1'].sketches['__profile__'].Line(point1=(211 , 106), point2=(220 , 104)) 
mdb.models['Model-1'].sketches['__profile__'].Line(point1=(220 , 104), point2=(224 , 102)) 
mdb.models['Model-1'].sketches['__profile__'].Line(point1=(224 , 102), point2=(226 , 98)) 
mdb.models['Model-1'].sketches['__profile__'].Line(point1=(235 , 102), point2=(233 , 102)) 
mdb.models['Model-1'].sketches['__profile__'].Line(point1=(233 , 102), point2=(232 , 105)) 
mdb.models['Model-1'].sketches['__profile__'].Line(point1=(232 , 105), point2=(243 , 120)) 
mdb.models['Model-1'].sketches['__profile__'].Line(point1=(243 , 120), point2=(242 , 122)) 
mdb.models['Model-1'].sketches['__profile__'].Line(point1=(242 , 122), point2=(231 , 107)) 
mdb.models['Model-1'].sketches['__profile__'].Line(point1=(231 , 107), point2=(228 , 104)) 
mdb.models['Model-1'].sketches['__profile__'].Line(point1=(228 , 104), point2=(225 , 104)) 
mdb.models['Model-1'].sketches['__profile__'].Line(point1=(225 , 104), point2=(207 , 113)) 
mdb.models['Model-1'].sketches['__profile__'].Line(point1=(207 , 113), point2=(191 , 119)) 
mdb.models['Model-1'].sketches['__profile__'].Line(point1=(191 , 119), point2=(191 , 127)) 
mdb.models['Model-1'].sketches['__profile__'].Line(point1=(191 , 127), point2=(209 , 163)) 
mdb.models['Model-1'].sketches['__profile__'].Line(point1=(209 , 163), point2=(216 , 165)) 
mdb.models['Model-1'].sketches['__profile__'].Line(point1=(216 , 165), point2=(233 , 175)) 
mdb.models['Model-1'].sketches['__profile__'].Line(point1=(233 , 175), point2=(239 , 181)) 
mdb.models['Model-1'].sketches['__profile__'].Line(point1=(239 , 181), point2=(245 , 191)) 
mdb.models['Model-1'].sketches['__profile__'].Line(point1=(245 , 191), point2=(275 , 225)) 
mdb.models['Model-1'].sketches['__profile__'].Line(point1=(275 , 225), point2=(307 , 258)) 
mdb.models['Model-1'].sketches['__profile__'].Line(point1=(307 , 258), point2=(296 , 276)) 
mdb.models['Model-1'].sketches['__profile__'].Line(point1=(296 , 276), point2=(295 , 284)) 
mdb.models['Model-1'].sketches['__profile__'].Line(point1=(295 , 284), point2=(299 , 284)) 
mdb.models['Model-1'].sketches['__profile__'].Line(point1=(299 , 284), point2=(325 , 286)) 
mdb.models['Model-1'].sketches['__profile__'].Line(point1=(325 , 286), point2=(335 , 291)) 
mdb.models['Model-1'].sketches['__profile__'].Line(point1=(335 , 291), point2=(339 , 290)) 
mdb.models['Model-1'].sketches['__profile__'].Line(point1=(339 , 290), point2=(339 , 286)) 
mdb.models['Model-1'].sketches['__profile__'].Line(point1=(339 , 286), point2=(321 , 251)) 
mdb.models['Model-1'].sketches['__profile__'].Line(point1=(321 , 251), point2=(308 , 216)) 
mdb.models['Model-1'].sketches['__profile__'].Line(point1=(308 , 216), point2=(295 , 169)) 
mdb.models['Model-1'].sketches['__profile__'].Line(point1=(295 , 169), point2=(291 , 163)) 
mdb.models['Model-1'].sketches['__profile__'].Line(point1=(291 , 163), point2=(283 , 158)) 
mdb.models['Model-1'].sketches['__profile__'].Line(point1=(283 , 158), point2=(277 , 152)) 
mdb.models['Model-1'].sketches['__profile__'].Line(point1=(277 , 152), point2=(273 , 144)) 
mdb.models['Model-1'].sketches['__profile__'].Line(point1=(273 , 144), point2=(271 , 132)) 
mdb.models['Model-1'].sketches['__profile__'].Line(point1=(271 , 132), point2=(268 , 124)) 
mdb.models['Model-1'].sketches['__profile__'].Line(point1=(268 , 124), point2=(266 , 105)) 
mdb.models['Model-1'].sketches['__profile__'].Line(point1=(266 , 105), point2=(264 , 103)) 
mdb.models['Model-1'].sketches['__profile__'].Line(point1=(264 , 103), point2=(235 , 102)) 
mdb.models['Model-1'].sketches['__profile__'].Line(point1=(266 , 97), point2=(264 , 69)) 
mdb.models['Model-1'].sketches['__profile__'].Line(point1=(264 , 69), point2=(259 , 39)) 
mdb.models['Model-1'].sketches['__profile__'].Line(point1=(259 , 39), point2=(260 , 13)) 
mdb.models['Model-1'].sketches['__profile__'].Line(point1=(260 , 13), point2=(245 , 13)) 
mdb.models['Model-1'].sketches['__profile__'].Line(point1=(245 , 13), point2=(237 , 15)) 
mdb.models['Model-1'].sketches['__profile__'].Line(point1=(237 , 15), point2=(221 , 23)) 
mdb.models['Model-1'].sketches['__profile__'].Line(point1=(221 , 23), point2=(217 , 24)) 
mdb.models['Model-1'].sketches['__profile__'].Line(point1=(217 , 24), point2=(214 , 22)) 
mdb.models['Model-1'].sketches['__profile__'].Line(point1=(214 , 22), point2=(208 , 22)) 
mdb.models['Model-1'].sketches['__profile__'].Line(point1=(208 , 22), point2=(207 , 27)) 
mdb.models['Model-1'].sketches['__profile__'].Line(point1=(207 , 27), point2=(220 , 64)) 
mdb.models['Model-1'].sketches['__profile__'].Line(point1=(220 , 64), point2=(220 , 68)) 
mdb.models['Model-1'].sketches['__profile__'].Line(point1=(220 , 68), point2=(225 , 83)) 
mdb.models['Model-1'].sketches['__profile__'].Line(point1=(225 , 83), point2=(231 , 97)) 
mdb.models['Model-1'].sketches['__profile__'].Line(point1=(231 , 97), point2=(233 , 99)) 
mdb.models['Model-1'].sketches['__profile__'].Line(point1=(233 , 99), point2=(238 , 100)) 
mdb.models['Model-1'].sketches['__profile__'].Line(point1=(238 , 100), point2=(264 , 100)) 
mdb.models['Model-1'].sketches['__profile__'].Line(point1=(264 , 100), point2=(266 , 99)) 
mdb.models['Model-1'].sketches['__profile__'].Line(point1=(266 , 99), point2=(266 , 97)) 
mdb.models['Model-1'].sketches['__profile__'].Line(point1=(325 , 92), point2=(327 , 85)) 
mdb.models['Model-1'].sketches['__profile__'].Line(point1=(327 , 85), point2=(329 , 23)) 
mdb.models['Model-1'].sketches['__profile__'].Line(point1=(329 , 23), point2=(322 , 19)) 
mdb.models['Model-1'].sketches['__profile__'].Line(point1=(322 , 19), point2=(305 , 14)) 
mdb.models['Model-1'].sketches['__profile__'].Line(point1=(305 , 14), point2=(293 , 14)) 
mdb.models['Model-1'].sketches['__profile__'].Line(point1=(293 , 14), point2=(277 , 18)) 
mdb.models['Model-1'].sketches['__profile__'].Line(point1=(277 , 18), point2=(265 , 14)) 
mdb.models['Model-1'].sketches['__profile__'].Line(point1=(265 , 14), point2=(262 , 18)) 
mdb.models['Model-1'].sketches['__profile__'].Line(point1=(262 , 18), point2=(267 , 62)) 
mdb.models['Model-1'].sketches['__profile__'].Line(point1=(267 , 62), point2=(269 , 99)) 
mdb.models['Model-1'].sketches['__profile__'].Line(point1=(269 , 99), point2=(272 , 101)) 
mdb.models['Model-1'].sketches['__profile__'].Line(point1=(272 , 101), point2=(283 , 98)) 
mdb.models['Model-1'].sketches['__profile__'].Line(point1=(283 , 98), point2=(294 , 99)) 
mdb.models['Model-1'].sketches['__profile__'].Line(point1=(294 , 99), point2=(316 , 97)) 
mdb.models['Model-1'].sketches['__profile__'].Line(point1=(316 , 97), point2=(324 , 94)) 
mdb.models['Model-1'].sketches['__profile__'].Line(point1=(324 , 94), point2=(325 , 92)) 
mdb.models['Model-1'].sketches['__profile__'].Line(point1=(331 , 102), point2=(329 , 102)) 
mdb.models['Model-1'].sketches['__profile__'].Line(point1=(329 , 102), point2=(330 , 139)) 
mdb.models['Model-1'].sketches['__profile__'].Line(point1=(330 , 139), point2=(333 , 149)) 
mdb.models['Model-1'].sketches['__profile__'].Line(point1=(333 , 149), point2=(329 , 157)) 
mdb.models['Model-1'].sketches['__profile__'].Line(point1=(329 , 157), point2=(320 , 165)) 
mdb.models['Model-1'].sketches['__profile__'].Line(point1=(320 , 165), point2=(321 , 174)) 
mdb.models['Model-1'].sketches['__profile__'].Line(point1=(321 , 174), point2=(332 , 196)) 
mdb.models['Model-1'].sketches['__profile__'].Line(point1=(332 , 196), point2=(331 , 199)) 
mdb.models['Model-1'].sketches['__profile__'].Line(point1=(331 , 199), point2=(313 , 166)) 
mdb.models['Model-1'].sketches['__profile__'].Line(point1=(313 , 166), point2=(313 , 163)) 
mdb.models['Model-1'].sketches['__profile__'].Line(point1=(313 , 163), point2=(325 , 145)) 
mdb.models['Model-1'].sketches['__profile__'].Line(point1=(325 , 145), point2=(326 , 137)) 
mdb.models['Model-1'].sketches['__profile__'].Line(point1=(326 , 137), point2=(325 , 101)) 
mdb.models['Model-1'].sketches['__profile__'].Line(point1=(325 , 101), point2=(302 , 100)) 
mdb.models['Model-1'].sketches['__profile__'].Line(point1=(302 , 100), point2=(270 , 105)) 
mdb.models['Model-1'].sketches['__profile__'].Line(point1=(270 , 105), point2=(271 , 117)) 
mdb.models['Model-1'].sketches['__profile__'].Line(point1=(271 , 117), point2=(276 , 140)) 
mdb.models['Model-1'].sketches['__profile__'].Line(point1=(276 , 140), point2=(280 , 146)) 
mdb.models['Model-1'].sketches['__profile__'].Line(point1=(280 , 146), point2=(289 , 150)) 
mdb.models['Model-1'].sketches['__profile__'].Line(point1=(289 , 150), point2=(294 , 155)) 
mdb.models['Model-1'].sketches['__profile__'].Line(point1=(294 , 155), point2=(299 , 171)) 
mdb.models['Model-1'].sketches['__profile__'].Line(point1=(299 , 171), point2=(320 , 243)) 
mdb.models['Model-1'].sketches['__profile__'].Line(point1=(320 , 243), point2=(324 , 248)) 
mdb.models['Model-1'].sketches['__profile__'].Line(point1=(324 , 248), point2=(341 , 281)) 
mdb.models['Model-1'].sketches['__profile__'].Line(point1=(341 , 281), point2=(342 , 294)) 
mdb.models['Model-1'].sketches['__profile__'].Line(point1=(342 , 294), point2=(347 , 295)) 
mdb.models['Model-1'].sketches['__profile__'].Line(point1=(347 , 295), point2=(348 , 293)) 
mdb.models['Model-1'].sketches['__profile__'].Line(point1=(348 , 293), point2=(349 , 284)) 
mdb.models['Model-1'].sketches['__profile__'].Line(point1=(349 , 284), point2=(348 , 230)) 
mdb.models['Model-1'].sketches['__profile__'].Line(point1=(348 , 230), point2=(353 , 193)) 
mdb.models['Model-1'].sketches['__profile__'].Line(point1=(353 , 193), point2=(353 , 161)) 
mdb.models['Model-1'].sketches['__profile__'].Line(point1=(353 , 161), point2=(343 , 138)) 
mdb.models['Model-1'].sketches['__profile__'].Line(point1=(343 , 138), point2=(344 , 110)) 
mdb.models['Model-1'].sketches['__profile__'].Line(point1=(344 , 110), point2=(339 , 105)) 
mdb.models['Model-1'].sketches['__profile__'].Line(point1=(339 , 105), point2=(331 , 102)) 
mdb.models['Model-1'].sketches['__profile__'].Line(point1=(368 , 26), point2=(353 , 22)) 
mdb.models['Model-1'].sketches['__profile__'].Line(point1=(353 , 22), point2=(334 , 23)) 
mdb.models['Model-1'].sketches['__profile__'].Line(point1=(334 , 23), point2=(332 , 62)) 
mdb.models['Model-1'].sketches['__profile__'].Line(point1=(332 , 62), point2=(328 , 92)) 
mdb.models['Model-1'].sketches['__profile__'].Line(point1=(328 , 92), point2=(328 , 97)) 
mdb.models['Model-1'].sketches['__profile__'].Line(point1=(328 , 97), point2=(330 , 99)) 
mdb.models['Model-1'].sketches['__profile__'].Line(point1=(330 , 99), point2=(334 , 100)) 
mdb.models['Model-1'].sketches['__profile__'].Line(point1=(334 , 100), point2=(343 , 106)) 
mdb.models['Model-1'].sketches['__profile__'].Line(point1=(343 , 106), point2=(347 , 106)) 
mdb.models['Model-1'].sketches['__profile__'].Line(point1=(347 , 106), point2=(349 , 104)) 
mdb.models['Model-1'].sketches['__profile__'].Line(point1=(349 , 104), point2=(356 , 70)) 
mdb.models['Model-1'].sketches['__profile__'].Line(point1=(356 , 70), point2=(365 , 36)) 
mdb.models['Model-1'].sketches['__profile__'].Line(point1=(365 , 36), point2=(368 , 30)) 
mdb.models['Model-1'].sketches['__profile__'].Line(point1=(368 , 30), point2=(368 , 26)) 
mdb.models['Model-1'].sketches['__profile__'].Line(point1=(424 , 125), point2=(412 , 115)) 
mdb.models['Model-1'].sketches['__profile__'].Line(point1=(412 , 115), point2=(409 , 115)) 
mdb.models['Model-1'].sketches['__profile__'].Line(point1=(409 , 115), point2=(397 , 142)) 
mdb.models['Model-1'].sketches['__profile__'].Line(point1=(397 , 142), point2=(382 , 157)) 
mdb.models['Model-1'].sketches['__profile__'].Line(point1=(382 , 157), point2=(379 , 172)) 
mdb.models['Model-1'].sketches['__profile__'].Line(point1=(379 , 172), point2=(379 , 209)) 
mdb.models['Model-1'].sketches['__profile__'].Line(point1=(379 , 209), point2=(377 , 214)) 
mdb.models['Model-1'].sketches['__profile__'].Line(point1=(377 , 214), point2=(375 , 210)) 
mdb.models['Model-1'].sketches['__profile__'].Line(point1=(375 , 210), point2=(375 , 175)) 
mdb.models['Model-1'].sketches['__profile__'].Line(point1=(375 , 175), point2=(377 , 160)) 
mdb.models['Model-1'].sketches['__profile__'].Line(point1=(377 , 160), point2=(382 , 148)) 
mdb.models['Model-1'].sketches['__profile__'].Line(point1=(382 , 148), point2=(397 , 135)) 
mdb.models['Model-1'].sketches['__profile__'].Line(point1=(397 , 135), point2=(405 , 117)) 
mdb.models['Model-1'].sketches['__profile__'].Line(point1=(405 , 117), point2=(405 , 112)) 
mdb.models['Model-1'].sketches['__profile__'].Line(point1=(405 , 112), point2=(374 , 109)) 
mdb.models['Model-1'].sketches['__profile__'].Line(point1=(374 , 109), point2=(348 , 110)) 
mdb.models['Model-1'].sketches['__profile__'].Line(point1=(348 , 110), point2=(347 , 133)) 
mdb.models['Model-1'].sketches['__profile__'].Line(point1=(347 , 133), point2=(355 , 141)) 
mdb.models['Model-1'].sketches['__profile__'].Line(point1=(355 , 141), point2=(358 , 148)) 
mdb.models['Model-1'].sketches['__profile__'].Line(point1=(358 , 148), point2=(357 , 165)) 
mdb.models['Model-1'].sketches['__profile__'].Line(point1=(357 , 165), point2=(357 , 181)) 
mdb.models['Model-1'].sketches['__profile__'].Line(point1=(357 , 181), point2=(356 , 195)) 
mdb.models['Model-1'].sketches['__profile__'].Line(point1=(356 , 195), point2=(354 , 202)) 
mdb.models['Model-1'].sketches['__profile__'].Line(point1=(354 , 202), point2=(354 , 221)) 
mdb.models['Model-1'].sketches['__profile__'].Line(point1=(354 , 221), point2=(352 , 241)) 
mdb.models['Model-1'].sketches['__profile__'].Line(point1=(352 , 241), point2=(352 , 274)) 
mdb.models['Model-1'].sketches['__profile__'].Line(point1=(352 , 274), point2=(354 , 286)) 
mdb.models['Model-1'].sketches['__profile__'].Line(point1=(354 , 286), point2=(352 , 302)) 
mdb.models['Model-1'].sketches['__profile__'].Line(point1=(352 , 302), point2=(359 , 310)) 
mdb.models['Model-1'].sketches['__profile__'].Line(point1=(359 , 310), point2=(361 , 310)) 
mdb.models['Model-1'].sketches['__profile__'].Line(point1=(361 , 310), point2=(368 , 294)) 
mdb.models['Model-1'].sketches['__profile__'].Line(point1=(368 , 294), point2=(386 , 222)) 
mdb.models['Model-1'].sketches['__profile__'].Line(point1=(386 , 222), point2=(390 , 214)) 
mdb.models['Model-1'].sketches['__profile__'].Line(point1=(390 , 214), point2=(409 , 187)) 
mdb.models['Model-1'].sketches['__profile__'].Line(point1=(409 , 187), point2=(412 , 180)) 
mdb.models['Model-1'].sketches['__profile__'].Line(point1=(412 , 180), point2=(412 , 167)) 
mdb.models['Model-1'].sketches['__profile__'].Line(point1=(412 , 167), point2=(410 , 157)) 
mdb.models['Model-1'].sketches['__profile__'].Line(point1=(410 , 157), point2=(424 , 129)) 
mdb.models['Model-1'].sketches['__profile__'].Line(point1=(424 , 129), point2=(424 , 125)) 
mdb.models['Model-1'].sketches['__profile__'].Line(point1=(430 , 45), point2=(404 , 31)) 
mdb.models['Model-1'].sketches['__profile__'].Line(point1=(404 , 31), point2=(396 , 29)) 
mdb.models['Model-1'].sketches['__profile__'].Line(point1=(396 , 29), point2=(388 , 29)) 
mdb.models['Model-1'].sketches['__profile__'].Line(point1=(388 , 29), point2=(384 , 31)) 
mdb.models['Model-1'].sketches['__profile__'].Line(point1=(384 , 31), point2=(371 , 29)) 
mdb.models['Model-1'].sketches['__profile__'].Line(point1=(371 , 29), point2=(366 , 43)) 
mdb.models['Model-1'].sketches['__profile__'].Line(point1=(366 , 43), point2=(353 , 96)) 
mdb.models['Model-1'].sketches['__profile__'].Line(point1=(353 , 96), point2=(351 , 106)) 
mdb.models['Model-1'].sketches['__profile__'].Line(point1=(351 , 106), point2=(398 , 109)) 
mdb.models['Model-1'].sketches['__profile__'].Line(point1=(398 , 109), point2=(406 , 108)) 
mdb.models['Model-1'].sketches['__profile__'].Line(point1=(406 , 108), point2=(413 , 96)) 
mdb.models['Model-1'].sketches['__profile__'].Line(point1=(413 , 96), point2=(417 , 77)) 
mdb.models['Model-1'].sketches['__profile__'].Line(point1=(417 , 77), point2=(421 , 65)) 
mdb.models['Model-1'].sketches['__profile__'].Line(point1=(421 , 65), point2=(429 , 51)) 
mdb.models['Model-1'].sketches['__profile__'].Line(point1=(429 , 51), point2=(430 , 45)) 
mdb.models['Model-1'].sketches['__profile__'].Line(point1=(503 , 158), point2=(486 , 143)) 
mdb.models['Model-1'].sketches['__profile__'].Line(point1=(486 , 143), point2=(479 , 142)) 
mdb.models['Model-1'].sketches['__profile__'].Line(point1=(479 , 142), point2=(477 , 144)) 
mdb.models['Model-1'].sketches['__profile__'].Line(point1=(477 , 144), point2=(475 , 139)) 
mdb.models['Model-1'].sketches['__profile__'].Line(point1=(475 , 139), point2=(465 , 138)) 
mdb.models['Model-1'].sketches['__profile__'].Line(point1=(465 , 138), point2=(452 , 132)) 
mdb.models['Model-1'].sketches['__profile__'].Line(point1=(452 , 132), point2=(442 , 125)) 
mdb.models['Model-1'].sketches['__profile__'].Line(point1=(442 , 125), point2=(435 , 125)) 
mdb.models['Model-1'].sketches['__profile__'].Line(point1=(435 , 125), point2=(427 , 129)) 
mdb.models['Model-1'].sketches['__profile__'].Line(point1=(427 , 129), point2=(421 , 141)) 
mdb.models['Model-1'].sketches['__profile__'].Line(point1=(421 , 141), point2=(421 , 160)) 
mdb.models['Model-1'].sketches['__profile__'].Line(point1=(421 , 160), point2=(415 , 172)) 
mdb.models['Model-1'].sketches['__profile__'].Line(point1=(415 , 172), point2=(412 , 188)) 
mdb.models['Model-1'].sketches['__profile__'].Line(point1=(412 , 188), point2=(389 , 222)) 
mdb.models['Model-1'].sketches['__profile__'].Line(point1=(389 , 222), point2=(374 , 281)) 
mdb.models['Model-1'].sketches['__profile__'].Line(point1=(374 , 281), point2=(369 , 302)) 
mdb.models['Model-1'].sketches['__profile__'].Line(point1=(369 , 302), point2=(364 , 313)) 
mdb.models['Model-1'].sketches['__profile__'].Line(point1=(364 , 313), point2=(364 , 319)) 
mdb.models['Model-1'].sketches['__profile__'].Line(point1=(364 , 319), point2=(367 , 326)) 
mdb.models['Model-1'].sketches['__profile__'].Line(point1=(367 , 326), point2=(370 , 327)) 
mdb.models['Model-1'].sketches['__profile__'].Line(point1=(370 , 327), point2=(378 , 313)) 
mdb.models['Model-1'].sketches['__profile__'].Line(point1=(378 , 313), point2=(384 , 306)) 
mdb.models['Model-1'].sketches['__profile__'].Line(point1=(384 , 306), point2=(393 , 288)) 
mdb.models['Model-1'].sketches['__profile__'].Line(point1=(393 , 288), point2=(413 , 256)) 
mdb.models['Model-1'].sketches['__profile__'].Line(point1=(413 , 256), point2=(448 , 207)) 
mdb.models['Model-1'].sketches['__profile__'].Line(point1=(448 , 207), point2=(452 , 197)) 
mdb.models['Model-1'].sketches['__profile__'].Line(point1=(452 , 197), point2=(467 , 184)) 
mdb.models['Model-1'].sketches['__profile__'].Line(point1=(467 , 184), point2=(474 , 182)) 
mdb.models['Model-1'].sketches['__profile__'].Line(point1=(474 , 182), point2=(495 , 169)) 
mdb.models['Model-1'].sketches['__profile__'].Line(point1=(495 , 169), point2=(502 , 162)) 
mdb.models['Model-1'].sketches['__profile__'].Line(point1=(502 , 162), point2=(503 , 158)) 
mdb.models['Model-1'].sketches['__profile__'].Line(point1=(545 , 192), point2=(539 , 191)) 
mdb.models['Model-1'].sketches['__profile__'].Line(point1=(539 , 191), point2=(528 , 196)) 
mdb.models['Model-1'].sketches['__profile__'].Line(point1=(528 , 196), point2=(512 , 208)) 
mdb.models['Model-1'].sketches['__profile__'].Line(point1=(512 , 208), point2=(510 , 212)) 
mdb.models['Model-1'].sketches['__profile__'].Line(point1=(510 , 212), point2=(498 , 223)) 
mdb.models['Model-1'].sketches['__profile__'].Line(point1=(498 , 223), point2=(479 , 227)) 
mdb.models['Model-1'].sketches['__profile__'].Line(point1=(479 , 227), point2=(472 , 234)) 
mdb.models['Model-1'].sketches['__profile__'].Line(point1=(472 , 234), point2=(464 , 245)) 
mdb.models['Model-1'].sketches['__profile__'].Line(point1=(464 , 245), point2=(461 , 253)) 
mdb.models['Model-1'].sketches['__profile__'].Line(point1=(461 , 253), point2=(458 , 255)) 
mdb.models['Model-1'].sketches['__profile__'].Line(point1=(458 , 255), point2=(457 , 251)) 
mdb.models['Model-1'].sketches['__profile__'].Line(point1=(457 , 251), point2=(466 , 232)) 
mdb.models['Model-1'].sketches['__profile__'].Line(point1=(466 , 232), point2=(476 , 223)) 
mdb.models['Model-1'].sketches['__profile__'].Line(point1=(476 , 223), point2=(483 , 212)) 
mdb.models['Model-1'].sketches['__profile__'].Line(point1=(483 , 212), point2=(494 , 206)) 
mdb.models['Model-1'].sketches['__profile__'].Line(point1=(494 , 206), point2=(513 , 204)) 
mdb.models['Model-1'].sketches['__profile__'].Line(point1=(513 , 204), point2=(536 , 188)) 
mdb.models['Model-1'].sketches['__profile__'].Line(point1=(536 , 188), point2=(534 , 184)) 
mdb.models['Model-1'].sketches['__profile__'].Line(point1=(534 , 184), point2=(525 , 179)) 
mdb.models['Model-1'].sketches['__profile__'].Line(point1=(525 , 179), point2=(508 , 164)) 
mdb.models['Model-1'].sketches['__profile__'].Line(point1=(508 , 164), point2=(506 , 164)) 
mdb.models['Model-1'].sketches['__profile__'].Line(point1=(506 , 164), point2=(482 , 180)) 
mdb.models['Model-1'].sketches['__profile__'].Line(point1=(482 , 180), point2=(471 , 193)) 
mdb.models['Model-1'].sketches['__profile__'].Line(point1=(471 , 193), point2=(455 , 200)) 
mdb.models['Model-1'].sketches['__profile__'].Line(point1=(455 , 200), point2=(438 , 224)) 
mdb.models['Model-1'].sketches['__profile__'].Line(point1=(438 , 224), point2=(409 , 265)) 
mdb.models['Model-1'].sketches['__profile__'].Line(point1=(409 , 265), point2=(403 , 278)) 
mdb.models['Model-1'].sketches['__profile__'].Line(point1=(403 , 278), point2=(379 , 315)) 
mdb.models['Model-1'].sketches['__profile__'].Line(point1=(379 , 315), point2=(374 , 326)) 
mdb.models['Model-1'].sketches['__profile__'].Line(point1=(374 , 326), point2=(374 , 329)) 
mdb.models['Model-1'].sketches['__profile__'].Line(point1=(374 , 329), point2=(377 , 330)) 
mdb.models['Model-1'].sketches['__profile__'].Line(point1=(377 , 330), point2=(397 , 312)) 
mdb.models['Model-1'].sketches['__profile__'].Line(point1=(397 , 312), point2=(467 , 255)) 
mdb.models['Model-1'].sketches['__profile__'].Line(point1=(467 , 255), point2=(497 , 237)) 
mdb.models['Model-1'].sketches['__profile__'].Line(point1=(497 , 237), point2=(506 , 226)) 
mdb.models['Model-1'].sketches['__profile__'].Line(point1=(506 , 226), point2=(514 , 223)) 
mdb.models['Model-1'].sketches['__profile__'].Line(point1=(514 , 223), point2=(525 , 223)) 
mdb.models['Model-1'].sketches['__profile__'].Line(point1=(525 , 223), point2=(551 , 212)) 
mdb.models['Model-1'].sketches['__profile__'].Line(point1=(551 , 212), point2=(554 , 209)) 
mdb.models['Model-1'].sketches['__profile__'].Line(point1=(554 , 209), point2=(554 , 205)) 
mdb.models['Model-1'].sketches['__profile__'].Line(point1=(554 , 205), point2=(545 , 192)) 
mdb.models['Model-1'].sketches['__profile__'].Line(point1=(594 , 271), point2=(588 , 268)) 
mdb.models['Model-1'].sketches['__profile__'].Line(point1=(588 , 268), point2=(563 , 271)) 
mdb.models['Model-1'].sketches['__profile__'].Line(point1=(563 , 271), point2=(549 , 271)) 
mdb.models['Model-1'].sketches['__profile__'].Line(point1=(549 , 271), point2=(543 , 277)) 
mdb.models['Model-1'].sketches['__profile__'].Line(point1=(543 , 277), point2=(535 , 281)) 
mdb.models['Model-1'].sketches['__profile__'].Line(point1=(535 , 281), point2=(520 , 279)) 
mdb.models['Model-1'].sketches['__profile__'].Line(point1=(520 , 279), point2=(507 , 282)) 
mdb.models['Model-1'].sketches['__profile__'].Line(point1=(507 , 282), point2=(494 , 286)) 
mdb.models['Model-1'].sketches['__profile__'].Line(point1=(494 , 286), point2=(457 , 302)) 
mdb.models['Model-1'].sketches['__profile__'].Line(point1=(457 , 302), point2=(449 , 304)) 
mdb.models['Model-1'].sketches['__profile__'].Line(point1=(449 , 304), point2=(433 , 312)) 
mdb.models['Model-1'].sketches['__profile__'].Line(point1=(433 , 312), point2=(401 , 324)) 
mdb.models['Model-1'].sketches['__profile__'].Line(point1=(401 , 324), point2=(377 , 335)) 
mdb.models['Model-1'].sketches['__profile__'].Line(point1=(377 , 335), point2=(376 , 340)) 
mdb.models['Model-1'].sketches['__profile__'].Line(point1=(376 , 340), point2=(381 , 340)) 
mdb.models['Model-1'].sketches['__profile__'].Line(point1=(381 , 340), point2=(401 , 335)) 
mdb.models['Model-1'].sketches['__profile__'].Line(point1=(401 , 335), point2=(449 , 328)) 
mdb.models['Model-1'].sketches['__profile__'].Line(point1=(449 , 328), point2=(502 , 318)) 
mdb.models['Model-1'].sketches['__profile__'].Line(point1=(502 , 318), point2=(520 , 317)) 
mdb.models['Model-1'].sketches['__profile__'].Line(point1=(520 , 317), point2=(537 , 311)) 
mdb.models['Model-1'].sketches['__profile__'].Line(point1=(537 , 311), point2=(545 , 311)) 
mdb.models['Model-1'].sketches['__profile__'].Line(point1=(545 , 311), point2=(560 , 316)) 
mdb.models['Model-1'].sketches['__profile__'].Line(point1=(560 , 316), point2=(578 , 316)) 
mdb.models['Model-1'].sketches['__profile__'].Line(point1=(578 , 316), point2=(586 , 318)) 
mdb.models['Model-1'].sketches['__profile__'].Line(point1=(586 , 318), point2=(597 , 317)) 
mdb.models['Model-1'].sketches['__profile__'].Line(point1=(597 , 317), point2=(600 , 311)) 
mdb.models['Model-1'].sketches['__profile__'].Line(point1=(600 , 311), point2=(599 , 302)) 
mdb.models['Model-1'].sketches['__profile__'].Line(point1=(599 , 302), point2=(552 , 303)) 
mdb.models['Model-1'].sketches['__profile__'].Line(point1=(552 , 303), point2=(548 , 305)) 
mdb.models['Model-1'].sketches['__profile__'].Line(point1=(548 , 305), point2=(518 , 303)) 
mdb.models['Model-1'].sketches['__profile__'].Line(point1=(518 , 303), point2=(503 , 308)) 
mdb.models['Model-1'].sketches['__profile__'].Line(point1=(503 , 308), point2=(497 , 312)) 
mdb.models['Model-1'].sketches['__profile__'].Line(point1=(497 , 312), point2=(493 , 311)) 
mdb.models['Model-1'].sketches['__profile__'].Line(point1=(493 , 311), point2=(496 , 307)) 
mdb.models['Model-1'].sketches['__profile__'].Line(point1=(496 , 307), point2=(500 , 305)) 
mdb.models['Model-1'].sketches['__profile__'].Line(point1=(500 , 305), point2=(525 , 298)) 
mdb.models['Model-1'].sketches['__profile__'].Line(point1=(525 , 298), point2=(531 , 294)) 
mdb.models['Model-1'].sketches['__profile__'].Line(point1=(531 , 294), point2=(544 , 294)) 
mdb.models['Model-1'].sketches['__profile__'].Line(point1=(544 , 294), point2=(557 , 299)) 
mdb.models['Model-1'].sketches['__profile__'].Line(point1=(557 , 299), point2=(574 , 301)) 
mdb.models['Model-1'].sketches['__profile__'].Line(point1=(574 , 301), point2=(595 , 300)) 
mdb.models['Model-1'].sketches['__profile__'].Line(point1=(595 , 300), point2=(598 , 298)) 
mdb.models['Model-1'].sketches['__profile__'].Line(point1=(598 , 298), point2=(598 , 292)) 
mdb.models['Model-1'].sketches['__profile__'].Line(point1=(598 , 292), point2=(594 , 280)) 
mdb.models['Model-1'].sketches['__profile__'].Line(point1=(594 , 280), point2=(594 , 271)) 
mdb.models['Model-1'].sketches['__profile__'].Line(point1=(586 , 322), point2=(569 , 319)) 
mdb.models['Model-1'].sketches['__profile__'].Line(point1=(569 , 319), point2=(558 , 319)) 
mdb.models['Model-1'].sketches['__profile__'].Line(point1=(558 , 319), point2=(545 , 325)) 
mdb.models['Model-1'].sketches['__profile__'].Line(point1=(545 , 325), point2=(534 , 323)) 
mdb.models['Model-1'].sketches['__profile__'].Line(point1=(534 , 323), point2=(528 , 319)) 
mdb.models['Model-1'].sketches['__profile__'].Line(point1=(528 , 319), point2=(507 , 320)) 
mdb.models['Model-1'].sketches['__profile__'].Line(point1=(507 , 320), point2=(440 , 332)) 
mdb.models['Model-1'].sketches['__profile__'].Line(point1=(440 , 332), point2=(414 , 335)) 
mdb.models['Model-1'].sketches['__profile__'].Line(point1=(414 , 335), point2=(386 , 341)) 
mdb.models['Model-1'].sketches['__profile__'].Line(point1=(386 , 341), point2=(378 , 341)) 
mdb.models['Model-1'].sketches['__profile__'].Line(point1=(378 , 341), point2=(378 , 343)) 
mdb.models['Model-1'].sketches['__profile__'].Line(point1=(378 , 343), point2=(382 , 346)) 
mdb.models['Model-1'].sketches['__profile__'].Line(point1=(382 , 346), point2=(436 , 359)) 
mdb.models['Model-1'].sketches['__profile__'].Line(point1=(436 , 359), point2=(459 , 363)) 
mdb.models['Model-1'].sketches['__profile__'].Line(point1=(459 , 363), point2=(519 , 363)) 
mdb.models['Model-1'].sketches['__profile__'].Line(point1=(519 , 363), point2=(528 , 361)) 
mdb.models['Model-1'].sketches['__profile__'].Line(point1=(528 , 361), point2=(538 , 353)) 
mdb.models['Model-1'].sketches['__profile__'].Line(point1=(538 , 353), point2=(559 , 354)) 
mdb.models['Model-1'].sketches['__profile__'].Line(point1=(559 , 354), point2=(562 , 348)) 
mdb.models['Model-1'].sketches['__profile__'].Line(point1=(562 , 348), point2=(562 , 344)) 
mdb.models['Model-1'].sketches['__profile__'].Line(point1=(562 , 344), point2=(560 , 343)) 
mdb.models['Model-1'].sketches['__profile__'].Line(point1=(560 , 343), point2=(543 , 345)) 
mdb.models['Model-1'].sketches['__profile__'].Line(point1=(543 , 345), point2=(535 , 340)) 
mdb.models['Model-1'].sketches['__profile__'].Line(point1=(535 , 340), point2=(530 , 339)) 
mdb.models['Model-1'].sketches['__profile__'].Line(point1=(530 , 339), point2=(508 , 338)) 
mdb.models['Model-1'].sketches['__profile__'].Line(point1=(508 , 338), point2=(513 , 336)) 
mdb.models['Model-1'].sketches['__profile__'].Line(point1=(513 , 336), point2=(538 , 337)) 
mdb.models['Model-1'].sketches['__profile__'].Line(point1=(538 , 337), point2=(547 , 335)) 
mdb.models['Model-1'].sketches['__profile__'].Line(point1=(547 , 335), point2=(554 , 340)) 
mdb.models['Model-1'].sketches['__profile__'].Line(point1=(554 , 340), point2=(570 , 342)) 
mdb.models['Model-1'].sketches['__profile__'].Line(point1=(570 , 342), point2=(579 , 333)) 
mdb.models['Model-1'].sketches['__profile__'].Line(point1=(579 , 333), point2=(586 , 324)) 
mdb.models['Model-1'].sketches['__profile__'].Line(point1=(586 , 324), point2=(586 , 322)) 
mdb.models['Model-1'].sketches['__profile__'].Line(point1=(557 , 212), point2=(554 , 212)) 
mdb.models['Model-1'].sketches['__profile__'].Line(point1=(554 , 212), point2=(543 , 219)) 
mdb.models['Model-1'].sketches['__profile__'].Line(point1=(543 , 219), point2=(528 , 224)) 
mdb.models['Model-1'].sketches['__profile__'].Line(point1=(528 , 224), point2=(516 , 237)) 
mdb.models['Model-1'].sketches['__profile__'].Line(point1=(516 , 237), point2=(511 , 239)) 
mdb.models['Model-1'].sketches['__profile__'].Line(point1=(511 , 239), point2=(496 , 240)) 
mdb.models['Model-1'].sketches['__profile__'].Line(point1=(496 , 240), point2=(477 , 250)) 
mdb.models['Model-1'].sketches['__profile__'].Line(point1=(477 , 250), point2=(462 , 261)) 
mdb.models['Model-1'].sketches['__profile__'].Line(point1=(462 , 261), point2=(427 , 289)) 
mdb.models['Model-1'].sketches['__profile__'].Line(point1=(427 , 289), point2=(403 , 311)) 
mdb.models['Model-1'].sketches['__profile__'].Line(point1=(403 , 311), point2=(382 , 327)) 
mdb.models['Model-1'].sketches['__profile__'].Line(point1=(382 , 327), point2=(382 , 330)) 
mdb.models['Model-1'].sketches['__profile__'].Line(point1=(382 , 330), point2=(387 , 329)) 
mdb.models['Model-1'].sketches['__profile__'].Line(point1=(387 , 329), point2=(432 , 310)) 
mdb.models['Model-1'].sketches['__profile__'].Line(point1=(432 , 310), point2=(474 , 291)) 
mdb.models['Model-1'].sketches['__profile__'].Line(point1=(474 , 291), point2=(519 , 276)) 
mdb.models['Model-1'].sketches['__profile__'].Line(point1=(519 , 276), point2=(532 , 268)) 
mdb.models['Model-1'].sketches['__profile__'].Line(point1=(532 , 268), point2=(541 , 267)) 
mdb.models['Model-1'].sketches['__profile__'].Line(point1=(541 , 267), point2=(551 , 269)) 
mdb.models['Model-1'].sketches['__profile__'].Line(point1=(551 , 269), point2=(563 , 267)) 
mdb.models['Model-1'].sketches['__profile__'].Line(point1=(563 , 267), point2=(576 , 267)) 
mdb.models['Model-1'].sketches['__profile__'].Line(point1=(576 , 267), point2=(584 , 265)) 
mdb.models['Model-1'].sketches['__profile__'].Line(point1=(584 , 265), point2=(581 , 248)) 
mdb.models['Model-1'].sketches['__profile__'].Line(point1=(581 , 248), point2=(579 , 245)) 
mdb.models['Model-1'].sketches['__profile__'].Line(point1=(579 , 245), point2=(574 , 245)) 
mdb.models['Model-1'].sketches['__profile__'].Line(point1=(574 , 245), point2=(564 , 249)) 
mdb.models['Model-1'].sketches['__profile__'].Line(point1=(564 , 249), point2=(561 , 248)) 
mdb.models['Model-1'].sketches['__profile__'].Line(point1=(561 , 248), point2=(573 , 242)) 
mdb.models['Model-1'].sketches['__profile__'].Line(point1=(573 , 242), point2=(573 , 237)) 
mdb.models['Model-1'].sketches['__profile__'].Line(point1=(573 , 237), point2=(557 , 212)) 
mdb.models['Model-1'].sketches['__profile__'].Line(point1=(470 , 54), point2=(447 , 47)) 
mdb.models['Model-1'].sketches['__profile__'].Line(point1=(447 , 47), point2=(433 , 47)) 
mdb.models['Model-1'].sketches['__profile__'].Line(point1=(433 , 47), point2=(424 , 66)) 
mdb.models['Model-1'].sketches['__profile__'].Line(point1=(424 , 66), point2=(420 , 84)) 
mdb.models['Model-1'].sketches['__profile__'].Line(point1=(420 , 84), point2=(410 , 108)) 
mdb.models['Model-1'].sketches['__profile__'].Line(point1=(410 , 108), point2=(410 , 112)) 
mdb.models['Model-1'].sketches['__profile__'].Line(point1=(410 , 112), point2=(426 , 125)) 
mdb.models['Model-1'].sketches['__profile__'].Line(point1=(426 , 125), point2=(431 , 125)) 
mdb.models['Model-1'].sketches['__profile__'].Line(point1=(431 , 125), point2=(436 , 123)) 
mdb.models['Model-1'].sketches['__profile__'].Line(point1=(436 , 123), point2=(440 , 118)) 
mdb.models['Model-1'].sketches['__profile__'].Line(point1=(440 , 118), point2=(463 , 70)) 
mdb.models['Model-1'].sketches['__profile__'].Line(point1=(463 , 70), point2=(470 , 59)) 
mdb.models['Model-1'].sketches['__profile__'].Line(point1=(470 , 59), point2=(470 , 54)) 
mdb.models['Model-1'].sketches['__profile__'].Line(point1=(525 , 82), point2=(510 , 71)) 
mdb.models['Model-1'].sketches['__profile__'].Line(point1=(510 , 71), point2=(497 , 64)) 
mdb.models['Model-1'].sketches['__profile__'].Line(point1=(497 , 64), point2=(485 , 61)) 
mdb.models['Model-1'].sketches['__profile__'].Line(point1=(485 , 61), point2=(482 , 62)) 
mdb.models['Model-1'].sketches['__profile__'].Line(point1=(482 , 62), point2=(479 , 59)) 
mdb.models['Model-1'].sketches['__profile__'].Line(point1=(479 , 59), point2=(474 , 59)) 
mdb.models['Model-1'].sketches['__profile__'].Line(point1=(474 , 59), point2=(446 , 112)) 
mdb.models['Model-1'].sketches['__profile__'].Line(point1=(446 , 112), point2=(443 , 118)) 
mdb.models['Model-1'].sketches['__profile__'].Line(point1=(443 , 118), point2=(443 , 123)) 
mdb.models['Model-1'].sketches['__profile__'].Line(point1=(443 , 123), point2=(445 , 125)) 
mdb.models['Model-1'].sketches['__profile__'].Line(point1=(445 , 125), point2=(464 , 135)) 
mdb.models['Model-1'].sketches['__profile__'].Line(point1=(464 , 135), point2=(480 , 138)) 
mdb.models['Model-1'].sketches['__profile__'].Line(point1=(480 , 138), point2=(486 , 133)) 
mdb.models['Model-1'].sketches['__profile__'].Line(point1=(486 , 133), point2=(502 , 110)) 
mdb.models['Model-1'].sketches['__profile__'].Line(point1=(502 , 110), point2=(526 , 87)) 
mdb.models['Model-1'].sketches['__profile__'].Line(point1=(526 , 87), point2=(525 , 82)) 
mdb.models['Model-1'].sketches['__profile__'].Line(point1=(559 , 95), point2=(538 , 87)) 
mdb.models['Model-1'].sketches['__profile__'].Line(point1=(538 , 87), point2=(528 , 87)) 
mdb.models['Model-1'].sketches['__profile__'].Line(point1=(528 , 87), point2=(512 , 102)) 
mdb.models['Model-1'].sketches['__profile__'].Line(point1=(512 , 102), point2=(506 , 110)) 
mdb.models['Model-1'].sketches['__profile__'].Line(point1=(506 , 110), point2=(488 , 135)) 
mdb.models['Model-1'].sketches['__profile__'].Line(point1=(488 , 135), point2=(487 , 137)) 
mdb.models['Model-1'].sketches['__profile__'].Line(point1=(487 , 137), point2=(488 , 142)) 
mdb.models['Model-1'].sketches['__profile__'].Line(point1=(488 , 142), point2=(504 , 156)) 
mdb.models['Model-1'].sketches['__profile__'].Line(point1=(504 , 156), point2=(511 , 155)) 
mdb.models['Model-1'].sketches['__profile__'].Line(point1=(511 , 155), point2=(520 , 150)) 
mdb.models['Model-1'].sketches['__profile__'].Line(point1=(520 , 150), point2=(535 , 136)) 
mdb.models['Model-1'].sketches['__profile__'].Line(point1=(535 , 136), point2=(551 , 116)) 
mdb.models['Model-1'].sketches['__profile__'].Line(point1=(551 , 116), point2=(559 , 100)) 
mdb.models['Model-1'].sketches['__profile__'].Line(point1=(559 , 100), point2=(559 , 95)) 
mdb.models['Model-1'].sketches['__profile__'].Line(point1=(606 , 130), point2=(592 , 117)) 
mdb.models['Model-1'].sketches['__profile__'].Line(point1=(592 , 117), point2=(583 , 112)) 
mdb.models['Model-1'].sketches['__profile__'].Line(point1=(583 , 112), point2=(577 , 111)) 
mdb.models['Model-1'].sketches['__profile__'].Line(point1=(577 , 111), point2=(569 , 102)) 
mdb.models['Model-1'].sketches['__profile__'].Line(point1=(569 , 102), point2=(565 , 99)) 
mdb.models['Model-1'].sketches['__profile__'].Line(point1=(565 , 99), point2=(562 , 99)) 
mdb.models['Model-1'].sketches['__profile__'].Line(point1=(562 , 99), point2=(557 , 113)) 
mdb.models['Model-1'].sketches['__profile__'].Line(point1=(557 , 113), point2=(547 , 127)) 
mdb.models['Model-1'].sketches['__profile__'].Line(point1=(547 , 127), point2=(530 , 145)) 
mdb.models['Model-1'].sketches['__profile__'].Line(point1=(530 , 145), point2=(511 , 159)) 
mdb.models['Model-1'].sketches['__profile__'].Line(point1=(511 , 159), point2=(511 , 164)) 
mdb.models['Model-1'].sketches['__profile__'].Line(point1=(511 , 164), point2=(519 , 172)) 
mdb.models['Model-1'].sketches['__profile__'].Line(point1=(519 , 172), point2=(537 , 184)) 
mdb.models['Model-1'].sketches['__profile__'].Line(point1=(537 , 184), point2=(544 , 185)) 
mdb.models['Model-1'].sketches['__profile__'].Line(point1=(544 , 185), point2=(581 , 157)) 
mdb.models['Model-1'].sketches['__profile__'].Line(point1=(581 , 157), point2=(599 , 148)) 
mdb.models['Model-1'].sketches['__profile__'].Line(point1=(599 , 148), point2=(613 , 145)) 
mdb.models['Model-1'].sketches['__profile__'].Line(point1=(613 , 145), point2=(613 , 139)) 
mdb.models['Model-1'].sketches['__profile__'].Line(point1=(613 , 139), point2=(606 , 130)) 
mdb.models['Model-1'].sketches['__profile__'].Line(point1=(633 , 160), point2=(618 , 149)) 
mdb.models['Model-1'].sketches['__profile__'].Line(point1=(618 , 149), point2=(616 , 146)) 
mdb.models['Model-1'].sketches['__profile__'].Line(point1=(616 , 146), point2=(611 , 146)) 
mdb.models['Model-1'].sketches['__profile__'].Line(point1=(611 , 146), point2=(592 , 154)) 
mdb.models['Model-1'].sketches['__profile__'].Line(point1=(592 , 154), point2=(574 , 165)) 
mdb.models['Model-1'].sketches['__profile__'].Line(point1=(574 , 165), point2=(546 , 186)) 
mdb.models['Model-1'].sketches['__profile__'].Line(point1=(546 , 186), point2=(546 , 189)) 
mdb.models['Model-1'].sketches['__profile__'].Line(point1=(546 , 189), point2=(548 , 191)) 
mdb.models['Model-1'].sketches['__profile__'].Line(point1=(548 , 191), point2=(558 , 205)) 
mdb.models['Model-1'].sketches['__profile__'].Line(point1=(558 , 205), point2=(565 , 205)) 
mdb.models['Model-1'].sketches['__profile__'].Line(point1=(565 , 205), point2=(572 , 203)) 
mdb.models['Model-1'].sketches['__profile__'].Line(point1=(572 , 203), point2=(590 , 196)) 
mdb.models['Model-1'].sketches['__profile__'].Line(point1=(590 , 196), point2=(622 , 177)) 
mdb.models['Model-1'].sketches['__profile__'].Line(point1=(622 , 177), point2=(633 , 166)) 
mdb.models['Model-1'].sketches['__profile__'].Line(point1=(633 , 166), point2=(633 , 160)) 
mdb.models['Model-1'].sketches['__profile__'].Line(point1=(641 , 168), point2=(636 , 168)) 
mdb.models['Model-1'].sketches['__profile__'].Line(point1=(636 , 168), point2=(626 , 179)) 
mdb.models['Model-1'].sketches['__profile__'].Line(point1=(626 , 179), point2=(608 , 190)) 
mdb.models['Model-1'].sketches['__profile__'].Line(point1=(608 , 190), point2=(578 , 204)) 
mdb.models['Model-1'].sketches['__profile__'].Line(point1=(578 , 204), point2=(560 , 209)) 
mdb.models['Model-1'].sketches['__profile__'].Line(point1=(560 , 209), point2=(561 , 214)) 
mdb.models['Model-1'].sketches['__profile__'].Line(point1=(561 , 214), point2=(566 , 222)) 
mdb.models['Model-1'].sketches['__profile__'].Line(point1=(566 , 222), point2=(568 , 223)) 
mdb.models['Model-1'].sketches['__profile__'].Line(point1=(568 , 223), point2=(576 , 238)) 
mdb.models['Model-1'].sketches['__profile__'].Line(point1=(576 , 238), point2=(578 , 240)) 
mdb.models['Model-1'].sketches['__profile__'].Line(point1=(578 , 240), point2=(582 , 239)) 
mdb.models['Model-1'].sketches['__profile__'].Line(point1=(582 , 239), point2=(635 , 225)) 
mdb.models['Model-1'].sketches['__profile__'].Line(point1=(635 , 225), point2=(650 , 217)) 
mdb.models['Model-1'].sketches['__profile__'].Line(point1=(650 , 217), point2=(656 , 211)) 
mdb.models['Model-1'].sketches['__profile__'].Line(point1=(656 , 211), point2=(663 , 198)) 
mdb.models['Model-1'].sketches['__profile__'].Line(point1=(663 , 198), point2=(663 , 191)) 
mdb.models['Model-1'].sketches['__profile__'].Line(point1=(663 , 191), point2=(647 , 178)) 
mdb.models['Model-1'].sketches['__profile__'].Line(point1=(647 , 178), point2=(647 , 176)) 
mdb.models['Model-1'].sketches['__profile__'].Line(point1=(647 , 176), point2=(641 , 168)) 
mdb.models['Model-1'].sketches['__profile__'].Line(point1=(597 , 349), point2=(568 , 345)) 
mdb.models['Model-1'].sketches['__profile__'].Line(point1=(568 , 345), point2=(562 , 350)) 
mdb.models['Model-1'].sketches['__profile__'].Line(point1=(562 , 350), point2=(561 , 354)) 
mdb.models['Model-1'].sketches['__profile__'].Line(point1=(561 , 354), point2=(561 , 356)) 
mdb.models['Model-1'].sketches['__profile__'].Line(point1=(561 , 356), point2=(573 , 357)) 
mdb.models['Model-1'].sketches['__profile__'].Line(point1=(573 , 357), point2=(585 , 353)) 
mdb.models['Model-1'].sketches['__profile__'].Line(point1=(585 , 353), point2=(594 , 353)) 
mdb.models['Model-1'].sketches['__profile__'].Line(point1=(594 , 353), point2=(597 , 352)) 
mdb.models['Model-1'].sketches['__profile__'].Line(point1=(597 , 352), point2=(597 , 349)) 
mdb.models['Model-1'].sketches['__profile__'].Line(point1=(643 , 326), point2=(612 , 322)) 
mdb.models['Model-1'].sketches['__profile__'].Line(point1=(612 , 322), point2=(593 , 322)) 
mdb.models['Model-1'].sketches['__profile__'].Line(point1=(593 , 322), point2=(576 , 339)) 
mdb.models['Model-1'].sketches['__profile__'].Line(point1=(576 , 339), point2=(576 , 341)) 
mdb.models['Model-1'].sketches['__profile__'].Line(point1=(576 , 341), point2=(577 , 343)) 
mdb.models['Model-1'].sketches['__profile__'].Line(point1=(577 , 343), point2=(607 , 348)) 
mdb.models['Model-1'].sketches['__profile__'].Line(point1=(607 , 348), point2=(622 , 340)) 
mdb.models['Model-1'].sketches['__profile__'].Line(point1=(622 , 340), point2=(626 , 336)) 
mdb.models['Model-1'].sketches['__profile__'].Line(point1=(626 , 336), point2=(634 , 334)) 
mdb.models['Model-1'].sketches['__profile__'].Line(point1=(634 , 334), point2=(643 , 329)) 
mdb.models['Model-1'].sketches['__profile__'].Line(point1=(643 , 329), point2=(643 , 326)) 
mdb.models['Model-1'].sketches['__profile__'].Line(point1=(669 , 199), point2=(665 , 199)) 
mdb.models['Model-1'].sketches['__profile__'].Line(point1=(665 , 199), point2=(661 , 211)) 
mdb.models['Model-1'].sketches['__profile__'].Line(point1=(661 , 211), point2=(647 , 224)) 
mdb.models['Model-1'].sketches['__profile__'].Line(point1=(647 , 224), point2=(638 , 228)) 
mdb.models['Model-1'].sketches['__profile__'].Line(point1=(638 , 228), point2=(596 , 238)) 
mdb.models['Model-1'].sketches['__profile__'].Line(point1=(596 , 238), point2=(585 , 242)) 
mdb.models['Model-1'].sketches['__profile__'].Line(point1=(585 , 242), point2=(584 , 250)) 
mdb.models['Model-1'].sketches['__profile__'].Line(point1=(584 , 250), point2=(588 , 262)) 
mdb.models['Model-1'].sketches['__profile__'].Line(point1=(588 , 262), point2=(591 , 265)) 
mdb.models['Model-1'].sketches['__profile__'].Line(point1=(591 , 265), point2=(600 , 265)) 
mdb.models['Model-1'].sketches['__profile__'].Line(point1=(600 , 265), point2=(657 , 254)) 
mdb.models['Model-1'].sketches['__profile__'].Line(point1=(657 , 254), point2=(674 , 247)) 
mdb.models['Model-1'].sketches['__profile__'].Line(point1=(674 , 247), point2=(681 , 242)) 
mdb.models['Model-1'].sketches['__profile__'].Line(point1=(681 , 242), point2=(684 , 238)) 
mdb.models['Model-1'].sketches['__profile__'].Line(point1=(684 , 238), point2=(684 , 233)) 
mdb.models['Model-1'].sketches['__profile__'].Line(point1=(684 , 233), point2=(678 , 220)) 
mdb.models['Model-1'].sketches['__profile__'].Line(point1=(678 , 220), point2=(675 , 218)) 
mdb.models['Model-1'].sketches['__profile__'].Line(point1=(675 , 218), point2=(673 , 208)) 
mdb.models['Model-1'].sketches['__profile__'].Line(point1=(673 , 208), point2=(669 , 199)) 
mdb.models['Model-1'].sketches['__profile__'].Line(point1=(687 , 241), point2=(685 , 241)) 
mdb.models['Model-1'].sketches['__profile__'].Line(point1=(685 , 241), point2=(677 , 249)) 
mdb.models['Model-1'].sketches['__profile__'].Line(point1=(677 , 249), point2=(656 , 257)) 
mdb.models['Model-1'].sketches['__profile__'].Line(point1=(656 , 257), point2=(642 , 261)) 
mdb.models['Model-1'].sketches['__profile__'].Line(point1=(642 , 261), point2=(626 , 263)) 
mdb.models['Model-1'].sketches['__profile__'].Line(point1=(626 , 263), point2=(610 , 267)) 
mdb.models['Model-1'].sketches['__profile__'].Line(point1=(610 , 267), point2=(602 , 267)) 
mdb.models['Model-1'].sketches['__profile__'].Line(point1=(602 , 267), point2=(597 , 269)) 
mdb.models['Model-1'].sketches['__profile__'].Line(point1=(597 , 269), point2=(600 , 293)) 
mdb.models['Model-1'].sketches['__profile__'].Line(point1=(600 , 293), point2=(603 , 299)) 
mdb.models['Model-1'].sketches['__profile__'].Line(point1=(603 , 299), point2=(618 , 299)) 
mdb.models['Model-1'].sketches['__profile__'].Line(point1=(618 , 299), point2=(645 , 296)) 
mdb.models['Model-1'].sketches['__profile__'].Line(point1=(645 , 296), point2=(661 , 294)) 
mdb.models['Model-1'].sketches['__profile__'].Line(point1=(661 , 294), point2=(676 , 290)) 
mdb.models['Model-1'].sketches['__profile__'].Line(point1=(676 , 290), point2=(684 , 275)) 
mdb.models['Model-1'].sketches['__profile__'].Line(point1=(684 , 275), point2=(684 , 268)) 
mdb.models['Model-1'].sketches['__profile__'].Line(point1=(684 , 268), point2=(688 , 250)) 
mdb.models['Model-1'].sketches['__profile__'].Line(point1=(688 , 250), point2=(687 , 241)) 
mdb.models['Model-1'].sketches['__profile__'].Line(point1=(674 , 295), point2=(673 , 293)) 
mdb.models['Model-1'].sketches['__profile__'].Line(point1=(673 , 293), point2=(670 , 293)) 
mdb.models['Model-1'].sketches['__profile__'].Line(point1=(670 , 293), point2=(659 , 297)) 
mdb.models['Model-1'].sketches['__profile__'].Line(point1=(659 , 297), point2=(642 , 300)) 
mdb.models['Model-1'].sketches['__profile__'].Line(point1=(642 , 300), point2=(605 , 302)) 
mdb.models['Model-1'].sketches['__profile__'].Line(point1=(605 , 302), point2=(603 , 303)) 
mdb.models['Model-1'].sketches['__profile__'].Line(point1=(603 , 303), point2=(602 , 312)) 
mdb.models['Model-1'].sketches['__profile__'].Line(point1=(602 , 312), point2=(602 , 317)) 
mdb.models['Model-1'].sketches['__profile__'].Line(point1=(602 , 317), point2=(606 , 319)) 
mdb.models['Model-1'].sketches['__profile__'].Line(point1=(606 , 319), point2=(647 , 324)) 
mdb.models['Model-1'].sketches['__profile__'].Line(point1=(647 , 324), point2=(654 , 318)) 
mdb.models['Model-1'].sketches['__profile__'].Line(point1=(654 , 318), point2=(659 , 311)) 
mdb.models['Model-1'].sketches['__profile__'].Line(point1=(659 , 311), point2=(666 , 306)) 
mdb.models['Model-1'].sketches['__profile__'].Line(point1=(666 , 306), point2=(674 , 295)) 
mdb.models['Model-1'].parts['Part-1'].PartitionFaceBySketch(faces=
    mdb.models['Model-1'].parts['Part-1'].faces.findAt(((589, 111, 0.0), )),
    sketch=mdb.models['Model-1'].sketches['__profile__'], 
    sketchUpEdge=mdb.models['Model-1'].parts['Part-1'].datums[4])
del mdb.models['Model-1'].sketches['__profile__'] 
mdb.models['Model-1'].Material(name='Material-1')
mdb.models['Model-1'].materials['Material-1'].Density(table=((1, ), ))
mdb.models['Model-1'].materials['Material-1'].Elastic(table=((1, 1), ))
mdb.models['Model-1'].Material(name='Material-2')
mdb.models['Model-1'].materials['Material-2'].Density(table=((1, ), ))
mdb.models['Model-1'].materials['Material-2'].Elastic(table=((1, 1), ))
mdb.models['Model-1'].HomogeneousShellSection(idealization=NO_IDEALIZATION, 
    integrationRule=SIMPSON, material='Material-1', name='Section-1', 
    numIntPts=5, poissonDefinition=DEFAULT, preIntegrate=OFF, temperature=
    GRADIENT, thickness=1000.0, thicknessField='', thicknessModulus=None, 
    thicknessType=UNIFORM, useDensity=OFF)
mdb.models['Model-1'].HomogeneousShellSection(idealization=NO_IDEALIZATION, 
    integrationRule=SIMPSON, material='Material-2', name='Section-2', 
    numIntPts=5, poissonDefinition=DEFAULT, preIntegrate=OFF, temperature=
    GRADIENT, thickness=1000.0, thicknessField='', thicknessModulus=None, 
    thicknessType=UNIFORM, useDensity=OFF)
mdb.models['Model-1'].parts['Part-1'].Set(faces=mdb.models['Model-1'].parts['Part-1'].faces.findAt(((589 , 111 , 0.0), )), name='Set-1') 
mdb.models['Model-1'].parts['Part-1'].SectionAssignment(offset=0.0, 
    offsetField='', offsetType=MIDDLE_SURFACE, region=
    mdb.models['Model-1'].parts['Part-1'].sets['Set-1'], sectionName=
    'Section-1', thicknessAssignment=FROM_SECTION)
mdb.models['Model-1'].parts['Part-1'].Set(faces=mdb.models['Model-1'].parts['Part-1'].faces.findAt(((43 , 216 , 0.0), )), name='Set-2') 
mdb.models['Model-1'].parts['Part-1'].SectionAssignment(offset=0.0, 
    offsetField='', offsetType=MIDDLE_SURFACE, region=
    mdb.models['Model-1'].parts['Part-1'].sets['Set-2'], sectionName=
    'Section-2', thicknessAssignment=FROM_SECTION)
mdb.models['Model-1'].parts['Part-1'].Set(faces=mdb.models['Model-1'].parts['Part-1'].faces.findAt(((44 , 185 , 0.0), )), name='Set-3') 
mdb.models['Model-1'].parts['Part-1'].SectionAssignment(offset=0.0, 
    offsetField='', offsetType=MIDDLE_SURFACE, region=
    mdb.models['Model-1'].parts['Part-1'].sets['Set-3'], sectionName=
    'Section-2', thicknessAssignment=FROM_SECTION)
mdb.models['Model-1'].parts['Part-1'].Set(faces=mdb.models['Model-1'].parts['Part-1'].faces.findAt(((49 , 160 , 0.0), )), name='Set-4') 
mdb.models['Model-1'].parts['Part-1'].SectionAssignment(offset=0.0, 
    offsetField='', offsetType=MIDDLE_SURFACE, region=
    mdb.models['Model-1'].parts['Part-1'].sets['Set-4'], sectionName=
    'Section-2', thicknessAssignment=FROM_SECTION)
mdb.models['Model-1'].parts['Part-1'].Set(faces=mdb.models['Model-1'].parts['Part-1'].faces.findAt(((61 , 119 , 0.0), )), name='Set-5') 
mdb.models['Model-1'].parts['Part-1'].SectionAssignment(offset=0.0, 
    offsetField='', offsetType=MIDDLE_SURFACE, region=
    mdb.models['Model-1'].parts['Part-1'].sets['Set-5'], sectionName=
    'Section-2', thicknessAssignment=FROM_SECTION)
mdb.models['Model-1'].parts['Part-1'].Set(faces=mdb.models['Model-1'].parts['Part-1'].faces.findAt(((83 , 258 , 0.0), )), name='Set-6') 
mdb.models['Model-1'].parts['Part-1'].SectionAssignment(offset=0.0, 
    offsetField='', offsetType=MIDDLE_SURFACE, region=
    mdb.models['Model-1'].parts['Part-1'].sets['Set-6'], sectionName=
    'Section-2', thicknessAssignment=FROM_SECTION)
mdb.models['Model-1'].parts['Part-1'].Set(faces=mdb.models['Model-1'].parts['Part-1'].faces.findAt(((110 , 197 , 0.0), )), name='Set-7') 
mdb.models['Model-1'].parts['Part-1'].SectionAssignment(offset=0.0, 
    offsetField='', offsetType=MIDDLE_SURFACE, region=
    mdb.models['Model-1'].parts['Part-1'].sets['Set-7'], sectionName=
    'Section-2', thicknessAssignment=FROM_SECTION)
mdb.models['Model-1'].parts['Part-1'].Set(faces=mdb.models['Model-1'].parts['Part-1'].faces.findAt(((112 , 71 , 0.0), )), name='Set-8') 
mdb.models['Model-1'].parts['Part-1'].SectionAssignment(offset=0.0, 
    offsetField='', offsetType=MIDDLE_SURFACE, region=
    mdb.models['Model-1'].parts['Part-1'].sets['Set-8'], sectionName=
    'Section-2', thicknessAssignment=FROM_SECTION)
mdb.models['Model-1'].parts['Part-1'].Set(faces=mdb.models['Model-1'].parts['Part-1'].faces.findAt(((136 , 263 , 0.0), )), name='Set-9') 
mdb.models['Model-1'].parts['Part-1'].SectionAssignment(offset=0.0, 
    offsetField='', offsetType=MIDDLE_SURFACE, region=
    mdb.models['Model-1'].parts['Part-1'].sets['Set-9'], sectionName=
    'Section-2', thicknessAssignment=FROM_SECTION)
mdb.models['Model-1'].parts['Part-1'].Set(faces=mdb.models['Model-1'].parts['Part-1'].faces.findAt(((143 , 166 , 0.0), )), name='Set-10') 
mdb.models['Model-1'].parts['Part-1'].SectionAssignment(offset=0.0, 
    offsetField='', offsetType=MIDDLE_SURFACE, region=
    mdb.models['Model-1'].parts['Part-1'].sets['Set-10'], sectionName=
    'Section-2', thicknessAssignment=FROM_SECTION)
mdb.models['Model-1'].parts['Part-1'].Set(faces=mdb.models['Model-1'].parts['Part-1'].faces.findAt(((156 , 40 , 0.0), )), name='Set-11') 
mdb.models['Model-1'].parts['Part-1'].SectionAssignment(offset=0.0, 
    offsetField='', offsetType=MIDDLE_SURFACE, region=
    mdb.models['Model-1'].parts['Part-1'].sets['Set-11'], sectionName=
    'Section-2', thicknessAssignment=FROM_SECTION)
mdb.models['Model-1'].parts['Part-1'].Set(faces=mdb.models['Model-1'].parts['Part-1'].faces.findAt(((192 , 126 , 0.0), )), name='Set-12') 
mdb.models['Model-1'].parts['Part-1'].SectionAssignment(offset=0.0, 
    offsetField='', offsetType=MIDDLE_SURFACE, region=
    mdb.models['Model-1'].parts['Part-1'].sets['Set-12'], sectionName=
    'Section-2', thicknessAssignment=FROM_SECTION)
mdb.models['Model-1'].parts['Part-1'].Set(faces=mdb.models['Model-1'].parts['Part-1'].faces.findAt(((208 , 26 , 0.0), )), name='Set-13') 
mdb.models['Model-1'].parts['Part-1'].SectionAssignment(offset=0.0, 
    offsetField='', offsetType=MIDDLE_SURFACE, region=
    mdb.models['Model-1'].parts['Part-1'].sets['Set-13'], sectionName=
    'Section-2', thicknessAssignment=FROM_SECTION)
mdb.models['Model-1'].parts['Part-1'].Set(faces=mdb.models['Model-1'].parts['Part-1'].faces.findAt(((263 , 23 , 0.0), )), name='Set-14') 
mdb.models['Model-1'].parts['Part-1'].SectionAssignment(offset=0.0, 
    offsetField='', offsetType=MIDDLE_SURFACE, region=
    mdb.models['Model-1'].parts['Part-1'].sets['Set-14'], sectionName=
    'Section-2', thicknessAssignment=FROM_SECTION)
mdb.models['Model-1'].parts['Part-1'].Set(faces=mdb.models['Model-1'].parts['Part-1'].faces.findAt(((271 , 110 , 0.0), )), name='Set-15') 
mdb.models['Model-1'].parts['Part-1'].SectionAssignment(offset=0.0, 
    offsetField='', offsetType=MIDDLE_SURFACE, region=
    mdb.models['Model-1'].parts['Part-1'].sets['Set-15'], sectionName=
    'Section-2', thicknessAssignment=FROM_SECTION)
mdb.models['Model-1'].parts['Part-1'].Set(faces=mdb.models['Model-1'].parts['Part-1'].faces.findAt(((329 , 96 , 0.0), )), name='Set-16') 
mdb.models['Model-1'].parts['Part-1'].SectionAssignment(offset=0.0, 
    offsetField='', offsetType=MIDDLE_SURFACE, region=
    mdb.models['Model-1'].parts['Part-1'].sets['Set-16'], sectionName=
    'Section-2', thicknessAssignment=FROM_SECTION)
mdb.models['Model-1'].parts['Part-1'].Set(faces=mdb.models['Model-1'].parts['Part-1'].faces.findAt(((348 , 132 , 0.0), )), name='Set-17') 
mdb.models['Model-1'].parts['Part-1'].SectionAssignment(offset=0.0, 
    offsetField='', offsetType=MIDDLE_SURFACE, region=
    mdb.models['Model-1'].parts['Part-1'].sets['Set-17'], sectionName=
    'Section-2', thicknessAssignment=FROM_SECTION)
mdb.models['Model-1'].parts['Part-1'].Set(faces=mdb.models['Model-1'].parts['Part-1'].faces.findAt(((352 , 105 , 0.0), )), name='Set-18') 
mdb.models['Model-1'].parts['Part-1'].SectionAssignment(offset=0.0, 
    offsetField='', offsetType=MIDDLE_SURFACE, region=
    mdb.models['Model-1'].parts['Part-1'].sets['Set-18'], sectionName=
    'Section-2', thicknessAssignment=FROM_SECTION)
mdb.models['Model-1'].parts['Part-1'].Set(faces=mdb.models['Model-1'].parts['Part-1'].faces.findAt(((365 , 318 , 0.0), )), name='Set-19') 
mdb.models['Model-1'].parts['Part-1'].SectionAssignment(offset=0.0, 
    offsetField='', offsetType=MIDDLE_SURFACE, region=
    mdb.models['Model-1'].parts['Part-1'].sets['Set-19'], sectionName=
    'Section-2', thicknessAssignment=FROM_SECTION)
mdb.models['Model-1'].parts['Part-1'].Set(faces=mdb.models['Model-1'].parts['Part-1'].faces.findAt(((375 , 328 , 0.0), )), name='Set-20') 
mdb.models['Model-1'].parts['Part-1'].SectionAssignment(offset=0.0, 
    offsetField='', offsetType=MIDDLE_SURFACE, region=
    mdb.models['Model-1'].parts['Part-1'].sets['Set-20'], sectionName=
    'Section-2', thicknessAssignment=FROM_SECTION)
mdb.models['Model-1'].parts['Part-1'].Set(faces=mdb.models['Model-1'].parts['Part-1'].faces.findAt(((377 , 339 , 0.0), )), name='Set-21') 
mdb.models['Model-1'].parts['Part-1'].SectionAssignment(offset=0.0, 
    offsetField='', offsetType=MIDDLE_SURFACE, region=
    mdb.models['Model-1'].parts['Part-1'].sets['Set-21'], sectionName=
    'Section-2', thicknessAssignment=FROM_SECTION)
mdb.models['Model-1'].parts['Part-1'].Set(faces=mdb.models['Model-1'].parts['Part-1'].faces.findAt(((379 , 342 , 0.0), )), name='Set-22') 
mdb.models['Model-1'].parts['Part-1'].SectionAssignment(offset=0.0, 
    offsetField='', offsetType=MIDDLE_SURFACE, region=
    mdb.models['Model-1'].parts['Part-1'].sets['Set-22'], sectionName=
    'Section-2', thicknessAssignment=FROM_SECTION)
mdb.models['Model-1'].parts['Part-1'].Set(faces=mdb.models['Model-1'].parts['Part-1'].faces.findAt(((383 , 329 , 0.0), )), name='Set-23') 
mdb.models['Model-1'].parts['Part-1'].SectionAssignment(offset=0.0, 
    offsetField='', offsetType=MIDDLE_SURFACE, region=
    mdb.models['Model-1'].parts['Part-1'].sets['Set-23'], sectionName=
    'Section-2', thicknessAssignment=FROM_SECTION)
mdb.models['Model-1'].parts['Part-1'].Set(faces=mdb.models['Model-1'].parts['Part-1'].faces.findAt(((411 , 111 , 0.0), )), name='Set-24') 
mdb.models['Model-1'].parts['Part-1'].SectionAssignment(offset=0.0, 
    offsetField='', offsetType=MIDDLE_SURFACE, region=
    mdb.models['Model-1'].parts['Part-1'].sets['Set-24'], sectionName=
    'Section-2', thicknessAssignment=FROM_SECTION)
mdb.models['Model-1'].parts['Part-1'].Set(faces=mdb.models['Model-1'].parts['Part-1'].faces.findAt(((444 , 122 , 0.0), )), name='Set-25') 
mdb.models['Model-1'].parts['Part-1'].SectionAssignment(offset=0.0, 
    offsetField='', offsetType=MIDDLE_SURFACE, region=
    mdb.models['Model-1'].parts['Part-1'].sets['Set-25'], sectionName=
    'Section-2', thicknessAssignment=FROM_SECTION)
mdb.models['Model-1'].parts['Part-1'].Set(faces=mdb.models['Model-1'].parts['Part-1'].faces.findAt(((488 , 140 , 0.0), )), name='Set-26') 
mdb.models['Model-1'].parts['Part-1'].SectionAssignment(offset=0.0, 
    offsetField='', offsetType=MIDDLE_SURFACE, region=
    mdb.models['Model-1'].parts['Part-1'].sets['Set-26'], sectionName=
    'Section-2', thicknessAssignment=FROM_SECTION)
mdb.models['Model-1'].parts['Part-1'].Set(faces=mdb.models['Model-1'].parts['Part-1'].faces.findAt(((512 , 163 , 0.0), )), name='Set-27') 
mdb.models['Model-1'].parts['Part-1'].SectionAssignment(offset=0.0, 
    offsetField='', offsetType=MIDDLE_SURFACE, region=
    mdb.models['Model-1'].parts['Part-1'].sets['Set-27'], sectionName=
    'Section-2', thicknessAssignment=FROM_SECTION)
mdb.models['Model-1'].parts['Part-1'].Set(faces=mdb.models['Model-1'].parts['Part-1'].faces.findAt(((547 , 188 , 0.0), )), name='Set-28') 
mdb.models['Model-1'].parts['Part-1'].SectionAssignment(offset=0.0, 
    offsetField='', offsetType=MIDDLE_SURFACE, region=
    mdb.models['Model-1'].parts['Part-1'].sets['Set-28'], sectionName=
    'Section-2', thicknessAssignment=FROM_SECTION)
mdb.models['Model-1'].parts['Part-1'].Set(faces=mdb.models['Model-1'].parts['Part-1'].faces.findAt(((561 , 211 , 0.0), )), name='Set-29') 
mdb.models['Model-1'].parts['Part-1'].SectionAssignment(offset=0.0, 
    offsetField='', offsetType=MIDDLE_SURFACE, region=
    mdb.models['Model-1'].parts['Part-1'].sets['Set-29'], sectionName=
    'Section-2', thicknessAssignment=FROM_SECTION)
mdb.models['Model-1'].parts['Part-1'].Set(faces=mdb.models['Model-1'].parts['Part-1'].faces.findAt(((562 , 355 , 0.0), )), name='Set-30') 
mdb.models['Model-1'].parts['Part-1'].SectionAssignment(offset=0.0, 
    offsetField='', offsetType=MIDDLE_SURFACE, region=
    mdb.models['Model-1'].parts['Part-1'].sets['Set-30'], sectionName=
    'Section-2', thicknessAssignment=FROM_SECTION)
mdb.models['Model-1'].parts['Part-1'].Set(faces=mdb.models['Model-1'].parts['Part-1'].faces.findAt(((577 , 341 , 0.0), )), name='Set-31') 
mdb.models['Model-1'].parts['Part-1'].SectionAssignment(offset=0.0, 
    offsetField='', offsetType=MIDDLE_SURFACE, region=
    mdb.models['Model-1'].parts['Part-1'].sets['Set-31'], sectionName=
    'Section-2', thicknessAssignment=FROM_SECTION)
mdb.models['Model-1'].parts['Part-1'].Set(faces=mdb.models['Model-1'].parts['Part-1'].faces.findAt(((585 , 249 , 0.0), )), name='Set-32') 
mdb.models['Model-1'].parts['Part-1'].SectionAssignment(offset=0.0, 
    offsetField='', offsetType=MIDDLE_SURFACE, region=
    mdb.models['Model-1'].parts['Part-1'].sets['Set-32'], sectionName=
    'Section-2', thicknessAssignment=FROM_SECTION)
mdb.models['Model-1'].parts['Part-1'].Set(faces=mdb.models['Model-1'].parts['Part-1'].faces.findAt(((598 , 274 , 0.0), )), name='Set-33') 
mdb.models['Model-1'].parts['Part-1'].SectionAssignment(offset=0.0, 
    offsetField='', offsetType=MIDDLE_SURFACE, region=
    mdb.models['Model-1'].parts['Part-1'].sets['Set-33'], sectionName=
    'Section-2', thicknessAssignment=FROM_SECTION)
mdb.models['Model-1'].parts['Part-1'].Set(faces=mdb.models['Model-1'].parts['Part-1'].faces.findAt(((603 , 316 , 0.0), )), name='Set-34') 
mdb.models['Model-1'].parts['Part-1'].SectionAssignment(offset=0.0, 
    offsetField='', offsetType=MIDDLE_SURFACE, region=
    mdb.models['Model-1'].parts['Part-1'].sets['Set-34'], sectionName=
    'Section-2', thicknessAssignment=FROM_SECTION)
