# Supplementary material for: An image based application in Matlab for automated modelling and morphological analysis of insect wings
Source: Sci Rep. 2022 Aug 17;12:13917. doi: 10.1038/s41598-022-17859-9 (PMC9386019; doi:10.1038/s41598-022-17859-9)
Supplement: Supplementary file 8 — Supplementary Information 4. [file 41598_2022_17859_MOESM8_ESM.py]

from part import * 
from material import * 
from section import * 
from assembly import * 
from step import * 
from interaction import * 
from load import * 
from mesh import * 
from optimization import * 
from job import * 
from sketch import * 
from visualization import * 
from connectorBehavior import * 
mdb.models['Model-1'].ConstrainedSketch(name='__profile__', sheetSize=4584)
mdb.models['Model-1'].sketches['__profile__'].Line(point1=(2014, 324), point2=(1994, 320))
mdb.models['Model-1'].sketches['__profile__'].Line(point1=(1994, 320), point2=(1979, 314))
mdb.models['Model-1'].sketches['__profile__'].Line(point1=(1979, 314), point2=(1976, 314))
mdb.models['Model-1'].sketches['__profile__'].Line(point1=(1976, 314), point2=(1968, 311))
mdb.models['Model-1'].sketches['__profile__'].Line(point1=(1968, 311), point2=(1962, 307))
mdb.models['Model-1'].sketches['__profile__'].Line(point1=(1962, 307), point2=(1948, 303))
mdb.models['Model-1'].sketches['__profile__'].Line(point1=(1948, 303), point2=(1941, 299))
mdb.models['Model-1'].sketches['__profile__'].Line(point1=(1941, 299), point2=(1924, 294))
mdb.models['Model-1'].sketches['__profile__'].Line(point1=(1924, 294), point2=(1919, 291))
mdb.models['Model-1'].sketches['__profile__'].Line(point1=(1919, 291), point2=(1912, 290))
mdb.models['Model-1'].sketches['__profile__'].Line(point1=(1912, 290), point2=(1908, 287))
mdb.models['Model-1'].sketches['__profile__'].Line(point1=(1908, 287), point2=(1881, 278))
mdb.models['Model-1'].sketches['__profile__'].Line(point1=(1881, 278), point2=(1879, 276))
mdb.models['Model-1'].sketches['__profile__'].Line(point1=(1879, 276), point2=(1874, 276))
mdb.models['Model-1'].sketches['__profile__'].Line(point1=(1874, 276), point2=(1865, 272))
mdb.models['Model-1'].sketches['__profile__'].Line(point1=(1865, 272), point2=(1859, 272))
mdb.models['Model-1'].sketches['__profile__'].Line(point1=(1859, 272), point2=(1852, 269))
mdb.models['Model-1'].sketches['__profile__'].Line(point1=(1852, 269), point2=(1848, 269))
mdb.models['Model-1'].sketches['__profile__'].Line(point1=(1848, 269), point2=(1840, 265))
mdb.models['Model-1'].sketches['__profile__'].Line(point1=(1840, 265), point2=(1818, 259))
mdb.models['Model-1'].sketches['__profile__'].Line(point1=(1818, 259), point2=(1812, 256))
mdb.models['Model-1'].sketches['__profile__'].Line(point1=(1812, 256), point2=(1768, 244))
mdb.models['Model-1'].sketches['__profile__'].Line(point1=(1768, 244), point2=(1758, 243))
mdb.models['Model-1'].sketches['__profile__'].Line(point1=(1758, 243), point2=(1752, 240))
mdb.models['Model-1'].sketches['__profile__'].Line(point1=(1752, 240), point2=(1748, 240))
mdb.models['Model-1'].sketches['__profile__'].Line(point1=(1748, 240), point2=(1736, 236))
mdb.models['Model-1'].sketches['__profile__'].Line(point1=(1736, 236), point2=(1731, 236))
mdb.models['Model-1'].sketches['__profile__'].Line(point1=(1731, 236), point2=(1727, 234))
mdb.models['Model-1'].sketches['__profile__'].Line(point1=(1727, 234), point2=(1713, 232))
mdb.models['Model-1'].sketches['__profile__'].Line(point1=(1713, 232), point2=(1708, 230))
mdb.models['Model-1'].sketches['__profile__'].Line(point1=(1708, 230), point2=(1691, 228))
mdb.models['Model-1'].sketches['__profile__'].Line(point1=(1691, 228), point2=(1681, 224))
mdb.models['Model-1'].sketches['__profile__'].Line(point1=(1681, 224), point2=(1670, 223))
mdb.models['Model-1'].sketches['__profile__'].Line(point1=(1670, 223), point2=(1659, 220))
mdb.models['Model-1'].sketches['__profile__'].Line(point1=(1659, 220), point2=(1647, 219))
mdb.models['Model-1'].sketches['__profile__'].Line(point1=(1647, 219), point2=(1634, 216))
mdb.models['Model-1'].sketches['__profile__'].Line(point1=(1634, 216), point2=(1618, 215))
mdb.models['Model-1'].sketches['__profile__'].Line(point1=(1618, 215), point2=(1605, 211))
mdb.models['Model-1'].sketches['__profile__'].Line(point1=(1605, 211), point2=(1587, 209))
mdb.models['Model-1'].sketches['__profile__'].Line(point1=(1587, 209), point2=(1551, 201))
mdb.models['Model-1'].sketches['__profile__'].Line(point1=(1551, 201), point2=(1515, 198))
mdb.models['Model-1'].sketches['__profile__'].Line(point1=(1515, 198), point2=(1511, 196))
mdb.models['Model-1'].sketches['__profile__'].Line(point1=(1511, 196), point2=(1500, 196))
mdb.models['Model-1'].sketches['__profile__'].Line(point1=(1500, 196), point2=(1494, 194))
mdb.models['Model-1'].sketches['__profile__'].Line(point1=(1494, 194), point2=(1486, 194))
mdb.models['Model-1'].sketches['__profile__'].Line(point1=(1486, 194), point2=(1483, 192))
mdb.models['Model-1'].sketches['__profile__'].Line(point1=(1483, 192), point2=(1471, 191))
mdb.models['Model-1'].sketches['__profile__'].Line(point1=(1471, 191), point2=(1466, 189))
mdb.models['Model-1'].sketches['__profile__'].Line(point1=(1466, 189), point2=(1459, 189))
mdb.models['Model-1'].sketches['__profile__'].Line(point1=(1459, 189), point2=(1452, 186))
mdb.models['Model-1'].sketches['__profile__'].Line(point1=(1452, 186), point2=(1440, 184))
mdb.models['Model-1'].sketches['__profile__'].Line(point1=(1440, 184), point2=(1434, 181))
mdb.models['Model-1'].sketches['__profile__'].Line(point1=(1434, 181), point2=(1429, 181))
mdb.models['Model-1'].sketches['__profile__'].Line(point1=(1429, 181), point2=(1405, 171))
mdb.models['Model-1'].sketches['__profile__'].Line(point1=(1405, 171), point2=(1400, 171))
mdb.models['Model-1'].sketches['__profile__'].Line(point1=(1400, 171), point2=(1396, 170))
mdb.models['Model-1'].sketches['__profile__'].Line(point1=(1396, 170), point2=(1394, 168))
mdb.models['Model-1'].sketches['__profile__'].Line(point1=(1394, 168), point2=(1388, 168))
mdb.models['Model-1'].sketches['__profile__'].Line(point1=(1388, 168), point2=(1377, 164))
mdb.models['Model-1'].sketches['__profile__'].Line(point1=(1377, 164), point2=(1371, 164))
mdb.models['Model-1'].sketches['__profile__'].Line(point1=(1371, 164), point2=(1364, 160))
mdb.models['Model-1'].sketches['__profile__'].Line(point1=(1364, 160), point2=(1351, 157))
mdb.models['Model-1'].sketches['__profile__'].Line(point1=(1351, 157), point2=(1332, 149))
mdb.models['Model-1'].sketches['__profile__'].Line(point1=(1332, 149), point2=(1305, 141))
mdb.models['Model-1'].sketches['__profile__'].Line(point1=(1305, 141), point2=(1301, 141))
mdb.models['Model-1'].sketches['__profile__'].Line(point1=(1301, 141), point2=(1296, 138))
mdb.models['Model-1'].sketches['__profile__'].Line(point1=(1296, 138), point2=(1273, 131))
mdb.models['Model-1'].sketches['__profile__'].Line(point1=(1273, 131), point2=(1247, 125))
mdb.models['Model-1'].sketches['__profile__'].Line(point1=(1247, 125), point2=(1225, 122))
mdb.models['Model-1'].sketches['__profile__'].Line(point1=(1225, 122), point2=(1222, 120))
mdb.models['Model-1'].sketches['__profile__'].Line(point1=(1222, 120), point2=(1198, 116))
mdb.models['Model-1'].sketches['__profile__'].Line(point1=(1198, 116), point2=(1190, 113))
mdb.models['Model-1'].sketches['__profile__'].Line(point1=(1190, 113), point2=(1169, 109))
mdb.models['Model-1'].sketches['__profile__'].Line(point1=(1169, 109), point2=(1162, 106))
mdb.models['Model-1'].sketches['__profile__'].Line(point1=(1162, 106), point2=(1143, 103))
mdb.models['Model-1'].sketches['__profile__'].Line(point1=(1143, 103), point2=(1109, 102))
mdb.models['Model-1'].sketches['__profile__'].Line(point1=(1109, 102), point2=(1101, 100))
mdb.models['Model-1'].sketches['__profile__'].Line(point1=(1101, 100), point2=(1080, 99))
mdb.models['Model-1'].sketches['__profile__'].Line(point1=(1080, 99), point2=(1048, 94))
mdb.models['Model-1'].sketches['__profile__'].Line(point1=(1048, 94), point2=(983, 90))
mdb.models['Model-1'].sketches['__profile__'].Line(point1=(983, 90), point2=(976, 88))
mdb.models['Model-1'].sketches['__profile__'].Line(point1=(976, 88), point2=(967, 88))
mdb.models['Model-1'].sketches['__profile__'].Line(point1=(967, 88), point2=(963, 86))
mdb.models['Model-1'].sketches['__profile__'].Line(point1=(963, 86), point2=(953, 86))
mdb.models['Model-1'].sketches['__profile__'].Line(point1=(953, 86), point2=(930, 82))
mdb.models['Model-1'].sketches['__profile__'].Line(point1=(930, 82), point2=(887, 78))
mdb.models['Model-1'].sketches['__profile__'].Line(point1=(887, 78), point2=(885, 76))
mdb.models['Model-1'].sketches['__profile__'].Line(point1=(885, 76), point2=(839, 76))
mdb.models['Model-1'].sketches['__profile__'].Line(point1=(839, 76), point2=(837, 78))
mdb.models['Model-1'].sketches['__profile__'].Line(point1=(837, 78), point2=(828, 78))
mdb.models['Model-1'].sketches['__profile__'].Line(point1=(828, 78), point2=(827, 79))
mdb.models['Model-1'].sketches['__profile__'].Line(point1=(827, 79), point2=(814, 79))
mdb.models['Model-1'].sketches['__profile__'].Line(point1=(814, 79), point2=(785, 82))
mdb.models['Model-1'].sketches['__profile__'].Line(point1=(785, 82), point2=(764, 82))
mdb.models['Model-1'].sketches['__profile__'].Line(point1=(764, 82), point2=(763, 83))
mdb.models['Model-1'].sketches['__profile__'].Line(point1=(763, 83), point2=(753, 81))
mdb.models['Model-1'].sketches['__profile__'].Line(point1=(753, 81), point2=(729, 81))
mdb.models['Model-1'].sketches['__profile__'].Line(point1=(729, 81), point2=(716, 84))
mdb.models['Model-1'].sketches['__profile__'].Line(point1=(716, 84), point2=(687, 87))
mdb.models['Model-1'].sketches['__profile__'].Line(point1=(687, 87), point2=(673, 90))
mdb.models['Model-1'].sketches['__profile__'].Line(point1=(673, 90), point2=(571, 95))
mdb.models['Model-1'].sketches['__profile__'].Line(point1=(571, 95), point2=(497, 107))
mdb.models['Model-1'].sketches['__profile__'].Line(point1=(497, 107), point2=(466, 109))
mdb.models['Model-1'].sketches['__profile__'].Line(point1=(466, 109), point2=(425, 115))
mdb.models['Model-1'].sketches['__profile__'].Line(point1=(425, 115), point2=(392, 118))
mdb.models['Model-1'].sketches['__profile__'].Line(point1=(392, 118), point2=(383, 121))
mdb.models['Model-1'].sketches['__profile__'].Line(point1=(383, 121), point2=(376, 121))
mdb.models['Model-1'].sketches['__profile__'].Line(point1=(376, 121), point2=(371, 123))
mdb.models['Model-1'].sketches['__profile__'].Line(point1=(371, 123), point2=(352, 125))
mdb.models['Model-1'].sketches['__profile__'].Line(point1=(352, 125), point2=(347, 127))
mdb.models['Model-1'].sketches['__profile__'].Line(point1=(347, 127), point2=(318, 132))
mdb.models['Model-1'].sketches['__profile__'].Line(point1=(318, 132), point2=(293, 139))
mdb.models['Model-1'].sketches['__profile__'].Line(point1=(293, 139), point2=(282, 140))
mdb.models['Model-1'].sketches['__profile__'].Line(point1=(282, 140), point2=(264, 147))
mdb.models['Model-1'].sketches['__profile__'].Line(point1=(264, 147), point2=(260, 147))
mdb.models['Model-1'].sketches['__profile__'].Line(point1=(260, 147), point2=(254, 150))
mdb.models['Model-1'].sketches['__profile__'].Line(point1=(254, 150), point2=(245, 152))
mdb.models['Model-1'].sketches['__profile__'].Line(point1=(245, 152), point2=(217, 164))
mdb.models['Model-1'].sketches['__profile__'].Line(point1=(217, 164), point2=(211, 165))
mdb.models['Model-1'].sketches['__profile__'].Line(point1=(211, 165), point2=(204, 170))
mdb.models['Model-1'].sketches['__profile__'].Line(point1=(204, 170), point2=(200, 170))
mdb.models['Model-1'].sketches['__profile__'].Line(point1=(200, 170), point2=(192, 176))
mdb.models['Model-1'].sketches['__profile__'].Line(point1=(192, 176), point2=(186, 178))
mdb.models['Model-1'].sketches['__profile__'].Line(point1=(186, 178), point2=(162, 193))
mdb.models['Model-1'].sketches['__profile__'].Line(point1=(162, 193), point2=(155, 196))
mdb.models['Model-1'].sketches['__profile__'].Line(point1=(155, 196), point2=(144, 206))
mdb.models['Model-1'].sketches['__profile__'].Line(point1=(144, 206), point2=(138, 209))
mdb.models['Model-1'].sketches['__profile__'].Line(point1=(138, 209), point2=(114, 233))
mdb.models['Model-1'].sketches['__profile__'].Line(point1=(114, 233), point2=(89, 266))
mdb.models['Model-1'].sketches['__profile__'].Line(point1=(89, 266), point2=(87, 272))
mdb.models['Model-1'].sketches['__profile__'].Line(point1=(87, 272), point2=(81, 282))
mdb.models['Model-1'].sketches['__profile__'].Line(point1=(81, 282), point2=(80, 287))
mdb.models['Model-1'].sketches['__profile__'].Line(point1=(80, 287), point2=(76, 293))
mdb.models['Model-1'].sketches['__profile__'].Line(point1=(76, 293), point2=(76, 297))
mdb.models['Model-1'].sketches['__profile__'].Line(point1=(76, 297), point2=(72, 303))
mdb.models['Model-1'].sketches['__profile__'].Line(point1=(72, 303), point2=(68, 315))
mdb.models['Model-1'].sketches['__profile__'].Line(point1=(68, 315), point2=(60, 353))
mdb.models['Model-1'].sketches['__profile__'].Line(point1=(60, 353), point2=(58, 395))
mdb.models['Model-1'].sketches['__profile__'].Line(point1=(58, 395), point2=(59, 396))
mdb.models['Model-1'].sketches['__profile__'].Line(point1=(59, 396), point2=(59, 415))
mdb.models['Model-1'].sketches['__profile__'].Line(point1=(59, 415), point2=(60, 416))
mdb.models['Model-1'].sketches['__profile__'].Line(point1=(60, 416), point2=(63, 455))
mdb.models['Model-1'].sketches['__profile__'].Line(point1=(63, 455), point2=(74, 490))
mdb.models['Model-1'].sketches['__profile__'].Line(point1=(74, 490), point2=(78, 512))
mdb.models['Model-1'].sketches['__profile__'].Line(point1=(78, 512), point2=(88, 534))
mdb.models['Model-1'].sketches['__profile__'].Line(point1=(88, 534), point2=(91, 538))
mdb.models['Model-1'].sketches['__profile__'].Line(point1=(91, 538), point2=(92, 543))
mdb.models['Model-1'].sketches['__profile__'].Line(point1=(92, 543), point2=(98, 553))
mdb.models['Model-1'].sketches['__profile__'].Line(point1=(98, 553), point2=(100, 567))
mdb.models['Model-1'].sketches['__profile__'].Line(point1=(100, 567), point2=(107, 583))
mdb.models['Model-1'].sketches['__profile__'].Line(point1=(107, 583), point2=(109, 591))
mdb.models['Model-1'].sketches['__profile__'].Line(point1=(109, 591), point2=(112, 595))
mdb.models['Model-1'].sketches['__profile__'].Line(point1=(112, 595), point2=(114, 604))
mdb.models['Model-1'].sketches['__profile__'].Line(point1=(114, 604), point2=(118, 613))
mdb.models['Model-1'].sketches['__profile__'].Line(point1=(118, 613), point2=(120, 635))
mdb.models['Model-1'].sketches['__profile__'].Line(point1=(120, 635), point2=(128, 654))
mdb.models['Model-1'].sketches['__profile__'].Line(point1=(128, 654), point2=(130, 670))
mdb.models['Model-1'].sketches['__profile__'].Line(point1=(130, 670), point2=(130, 685))
mdb.models['Model-1'].sketches['__profile__'].Line(point1=(130, 685), point2=(131, 686))
mdb.models['Model-1'].sketches['__profile__'].Line(point1=(131, 686), point2=(131, 705))
mdb.models['Model-1'].sketches['__profile__'].Line(point1=(131, 705), point2=(134, 713))
mdb.models['Model-1'].sketches['__profile__'].Line(point1=(134, 713), point2=(136, 739))
mdb.models['Model-1'].sketches['__profile__'].Line(point1=(136, 739), point2=(141, 757))
mdb.models['Model-1'].sketches['__profile__'].Line(point1=(141, 757), point2=(142, 773))
mdb.models['Model-1'].sketches['__profile__'].Line(point1=(142, 773), point2=(153, 786))
mdb.models['Model-1'].sketches['__profile__'].Line(point1=(153, 786), point2=(159, 789))
mdb.models['Model-1'].sketches['__profile__'].Line(point1=(159, 789), point2=(162, 789))
mdb.models['Model-1'].sketches['__profile__'].Line(point1=(162, 789), point2=(163, 788))
mdb.models['Model-1'].sketches['__profile__'].Line(point1=(163, 788), point2=(172, 788))
mdb.models['Model-1'].sketches['__profile__'].Line(point1=(172, 788), point2=(176, 785))
mdb.models['Model-1'].sketches['__profile__'].Line(point1=(176, 785), point2=(186, 785))
mdb.models['Model-1'].sketches['__profile__'].Line(point1=(186, 785), point2=(195, 782))
mdb.models['Model-1'].sketches['__profile__'].Line(point1=(195, 782), point2=(217, 783))
mdb.models['Model-1'].sketches['__profile__'].Line(point1=(217, 783), point2=(224, 781))
mdb.models['Model-1'].sketches['__profile__'].Line(point1=(224, 781), point2=(243, 780))
mdb.models['Model-1'].sketches['__profile__'].Line(point1=(243, 780), point2=(268, 776))
mdb.models['Model-1'].sketches['__profile__'].Line(point1=(268, 776), point2=(291, 775))
mdb.models['Model-1'].sketches['__profile__'].Line(point1=(291, 775), point2=(301, 773))
mdb.models['Model-1'].sketches['__profile__'].Line(point1=(301, 773), point2=(417, 766))
mdb.models['Model-1'].sketches['__profile__'].Line(point1=(417, 766), point2=(436, 763))
mdb.models['Model-1'].sketches['__profile__'].Line(point1=(436, 763), point2=(440, 764))
mdb.models['Model-1'].sketches['__profile__'].Line(point1=(440, 764), point2=(446, 764))
mdb.models['Model-1'].sketches['__profile__'].Line(point1=(446, 764), point2=(453, 762))
mdb.models['Model-1'].sketches['__profile__'].Line(point1=(453, 762), point2=(459, 763))
mdb.models['Model-1'].sketches['__profile__'].Line(point1=(459, 763), point2=(467, 761))
mdb.models['Model-1'].sketches['__profile__'].Line(point1=(467, 761), point2=(502, 759))
mdb.models['Model-1'].sketches['__profile__'].Line(point1=(502, 759), point2=(518, 756))
mdb.models['Model-1'].sketches['__profile__'].Line(point1=(518, 756), point2=(533, 756))
mdb.models['Model-1'].sketches['__profile__'].Line(point1=(533, 756), point2=(543, 754))
mdb.models['Model-1'].sketches['__profile__'].Line(point1=(543, 754), point2=(557, 754))
mdb.models['Model-1'].sketches['__profile__'].Line(point1=(557, 754), point2=(573, 751))
mdb.models['Model-1'].sketches['__profile__'].Line(point1=(573, 751), point2=(612, 749))
mdb.models['Model-1'].sketches['__profile__'].Line(point1=(612, 749), point2=(650, 745))
mdb.models['Model-1'].sketches['__profile__'].Line(point1=(650, 745), point2=(665, 745))
mdb.models['Model-1'].sketches['__profile__'].Line(point1=(665, 745), point2=(666, 744))
mdb.models['Model-1'].sketches['__profile__'].Line(point1=(666, 744), point2=(680, 744))
mdb.models['Model-1'].sketches['__profile__'].Line(point1=(680, 744), point2=(681, 743))
mdb.models['Model-1'].sketches['__profile__'].Line(point1=(681, 743), point2=(709, 742))
mdb.models['Model-1'].sketches['__profile__'].Line(point1=(709, 742), point2=(724, 740))
mdb.models['Model-1'].sketches['__profile__'].Line(point1=(724, 740), point2=(738, 740))
mdb.models['Model-1'].sketches['__profile__'].Line(point1=(738, 740), point2=(739, 739))
mdb.models['Model-1'].sketches['__profile__'].Line(point1=(739, 739), point2=(756, 739))
mdb.models['Model-1'].sketches['__profile__'].Line(point1=(756, 739), point2=(757, 738))
mdb.models['Model-1'].sketches['__profile__'].Line(point1=(757, 738), point2=(816, 736))
mdb.models['Model-1'].sketches['__profile__'].Line(point1=(816, 736), point2=(852, 732))
mdb.models['Model-1'].sketches['__profile__'].Line(point1=(852, 732), point2=(887, 731))
mdb.models['Model-1'].sketches['__profile__'].Line(point1=(887, 731), point2=(888, 730))
mdb.models['Model-1'].sketches['__profile__'].Line(point1=(888, 730), point2=(973, 724))
mdb.models['Model-1'].sketches['__profile__'].Line(point1=(973, 724), point2=(974, 723))
mdb.models['Model-1'].sketches['__profile__'].Line(point1=(974, 723), point2=(1024, 721))
mdb.models['Model-1'].sketches['__profile__'].Line(point1=(1024, 721), point2=(1042, 719))
mdb.models['Model-1'].sketches['__profile__'].Line(point1=(1042, 719), point2=(1050, 716))
mdb.models['Model-1'].sketches['__profile__'].Line(point1=(1050, 716), point2=(1057, 718))
mdb.models['Model-1'].sketches['__profile__'].Line(point1=(1057, 718), point2=(1069, 718))
mdb.models['Model-1'].sketches['__profile__'].Line(point1=(1069, 718), point2=(1090, 721))
mdb.models['Model-1'].sketches['__profile__'].Line(point1=(1090, 721), point2=(1124, 722))
mdb.models['Model-1'].sketches['__profile__'].Line(point1=(1124, 722), point2=(1161, 726))
mdb.models['Model-1'].sketches['__profile__'].Line(point1=(1161, 726), point2=(1166, 725))
mdb.models['Model-1'].sketches['__profile__'].Line(point1=(1166, 725), point2=(1191, 728))
mdb.models['Model-1'].sketches['__profile__'].Line(point1=(1191, 728), point2=(1281, 732))
mdb.models['Model-1'].sketches['__profile__'].Line(point1=(1281, 732), point2=(1282, 733))
mdb.models['Model-1'].sketches['__profile__'].Line(point1=(1282, 733), point2=(1313, 734))
mdb.models['Model-1'].sketches['__profile__'].Line(point1=(1313, 734), point2=(1326, 736))
mdb.models['Model-1'].sketches['__profile__'].Line(point1=(1326, 736), point2=(1377, 738))
mdb.models['Model-1'].sketches['__profile__'].Line(point1=(1377, 738), point2=(1378, 739))
mdb.models['Model-1'].sketches['__profile__'].Line(point1=(1378, 739), point2=(1396, 739))
mdb.models['Model-1'].sketches['__profile__'].Line(point1=(1396, 739), point2=(1397, 740))
mdb.models['Model-1'].sketches['__profile__'].Line(point1=(1397, 740), point2=(1431, 741))
mdb.models['Model-1'].sketches['__profile__'].Line(point1=(1431, 741), point2=(1432, 742))
mdb.models['Model-1'].sketches['__profile__'].Line(point1=(1432, 742), point2=(1481, 743))
mdb.models['Model-1'].sketches['__profile__'].Line(point1=(1481, 743), point2=(1482, 744))
mdb.models['Model-1'].sketches['__profile__'].Line(point1=(1482, 744), point2=(1533, 745))
mdb.models['Model-1'].sketches['__profile__'].Line(point1=(1533, 745), point2=(1534, 746))
mdb.models['Model-1'].sketches['__profile__'].Line(point1=(1534, 746), point2=(1621, 747))
mdb.models['Model-1'].sketches['__profile__'].Line(point1=(1621, 747), point2=(1622, 748))
mdb.models['Model-1'].sketches['__profile__'].Line(point1=(1622, 748), point2=(1774, 749))
mdb.models['Model-1'].sketches['__profile__'].Line(point1=(1774, 749), point2=(1775, 748))
mdb.models['Model-1'].sketches['__profile__'].Line(point1=(1775, 748), point2=(1852, 747))
mdb.models['Model-1'].sketches['__profile__'].Line(point1=(1852, 747), point2=(1853, 746))
mdb.models['Model-1'].sketches['__profile__'].Line(point1=(1853, 746), point2=(1870, 746))
mdb.models['Model-1'].sketches['__profile__'].Line(point1=(1870, 746), point2=(1895, 743))
mdb.models['Model-1'].sketches['__profile__'].Line(point1=(1895, 743), point2=(1930, 741))
mdb.models['Model-1'].sketches['__profile__'].Line(point1=(1930, 741), point2=(1934, 739))
mdb.models['Model-1'].sketches['__profile__'].Line(point1=(1934, 739), point2=(1969, 735))
mdb.models['Model-1'].sketches['__profile__'].Line(point1=(1969, 735), point2=(1977, 732))
mdb.models['Model-1'].sketches['__profile__'].Line(point1=(1977, 732), point2=(1987, 731))
mdb.models['Model-1'].sketches['__profile__'].Line(point1=(1987, 731), point2=(1999, 727))
mdb.models['Model-1'].sketches['__profile__'].Line(point1=(1999, 727), point2=(2015, 724))
mdb.models['Model-1'].sketches['__profile__'].Line(point1=(2015, 724), point2=(2021, 721))
mdb.models['Model-1'].sketches['__profile__'].Line(point1=(2021, 721), point2=(2033, 718))
mdb.models['Model-1'].sketches['__profile__'].Line(point1=(2033, 718), point2=(2038, 714))
mdb.models['Model-1'].sketches['__profile__'].Line(point1=(2038, 714), point2=(2045, 714))
mdb.models['Model-1'].sketches['__profile__'].Line(point1=(2045, 714), point2=(2049, 711))
mdb.models['Model-1'].sketches['__profile__'].Line(point1=(2049, 711), point2=(2055, 710))
mdb.models['Model-1'].sketches['__profile__'].Line(point1=(2055, 710), point2=(2067, 704))
mdb.models['Model-1'].sketches['__profile__'].Line(point1=(2067, 704), point2=(2073, 703))
mdb.models['Model-1'].sketches['__profile__'].Line(point1=(2073, 703), point2=(2117, 680))
mdb.models['Model-1'].sketches['__profile__'].Line(point1=(2117, 680), point2=(2128, 673))
mdb.models['Model-1'].sketches['__profile__'].Line(point1=(2128, 673), point2=(2140, 662))
mdb.models['Model-1'].sketches['__profile__'].Line(point1=(2140, 662), point2=(2161, 649))
mdb.models['Model-1'].sketches['__profile__'].Line(point1=(2161, 649), point2=(2165, 648))
mdb.models['Model-1'].sketches['__profile__'].Line(point1=(2165, 648), point2=(2180, 636))
mdb.models['Model-1'].sketches['__profile__'].Line(point1=(2180, 636), point2=(2201, 615))
mdb.models['Model-1'].sketches['__profile__'].Line(point1=(2201, 615), point2=(2210, 608))
mdb.models['Model-1'].sketches['__profile__'].Line(point1=(2210, 608), point2=(2234, 578))
mdb.models['Model-1'].sketches['__profile__'].Line(point1=(2234, 578), point2=(2236, 573))
mdb.models['Model-1'].sketches['__profile__'].Line(point1=(2236, 573), point2=(2242, 565))
mdb.models['Model-1'].sketches['__profile__'].Line(point1=(2242, 565), point2=(2243, 560))
mdb.models['Model-1'].sketches['__profile__'].Line(point1=(2243, 560), point2=(2247, 555))
mdb.models['Model-1'].sketches['__profile__'].Line(point1=(2247, 555), point2=(2247, 552))
mdb.models['Model-1'].sketches['__profile__'].Line(point1=(2247, 552), point2=(2253, 539))
mdb.models['Model-1'].sketches['__profile__'].Line(point1=(2253, 539), point2=(2253, 535))
mdb.models['Model-1'].sketches['__profile__'].Line(point1=(2253, 535), point2=(2257, 527))
mdb.models['Model-1'].sketches['__profile__'].Line(point1=(2257, 527), point2=(2260, 510))
mdb.models['Model-1'].sketches['__profile__'].Line(point1=(2260, 510), point2=(2262, 508))
mdb.models['Model-1'].sketches['__profile__'].Line(point1=(2262, 508), point2=(2262, 482))
mdb.models['Model-1'].sketches['__profile__'].Line(point1=(2262, 482), point2=(2260, 480))
mdb.models['Model-1'].sketches['__profile__'].Line(point1=(2260, 480), point2=(2258, 467))
mdb.models['Model-1'].sketches['__profile__'].Line(point1=(2258, 467), point2=(2256, 465))
mdb.models['Model-1'].sketches['__profile__'].Line(point1=(2256, 465), point2=(2249, 448))
mdb.models['Model-1'].sketches['__profile__'].Line(point1=(2249, 448), point2=(2228, 425))
mdb.models['Model-1'].sketches['__profile__'].Line(point1=(2228, 425), point2=(2208, 407))
mdb.models['Model-1'].sketches['__profile__'].Line(point1=(2208, 407), point2=(2166, 379))
mdb.models['Model-1'].sketches['__profile__'].Line(point1=(2166, 379), point2=(2153, 375))
mdb.models['Model-1'].sketches['__profile__'].Line(point1=(2153, 375), point2=(2147, 371))
mdb.models['Model-1'].sketches['__profile__'].Line(point1=(2147, 371), point2=(2144, 371))
mdb.models['Model-1'].sketches['__profile__'].Line(point1=(2144, 371), point2=(2141, 368))
mdb.models['Model-1'].sketches['__profile__'].Line(point1=(2141, 368), point2=(2128, 364))
mdb.models['Model-1'].sketches['__profile__'].Line(point1=(2128, 364), point2=(2110, 355))
mdb.models['Model-1'].sketches['__profile__'].Line(point1=(2110, 355), point2=(2104, 354))
mdb.models['Model-1'].sketches['__profile__'].Line(point1=(2104, 354), point2=(2099, 351))
mdb.models['Model-1'].sketches['__profile__'].Line(point1=(2099, 351), point2=(2095, 351))
mdb.models['Model-1'].sketches['__profile__'].Line(point1=(2095, 351), point2=(2086, 346))
mdb.models['Model-1'].sketches['__profile__'].Line(point1=(2086, 346), point2=(2082, 346))
mdb.models['Model-1'].sketches['__profile__'].Line(point1=(2082, 346), point2=(2068, 340))
mdb.models['Model-1'].sketches['__profile__'].Line(point1=(2068, 340), point2=(2048, 337))
mdb.models['Model-1'].sketches['__profile__'].Line(point1=(2048, 337), point2=(2042, 334))
mdb.models['Model-1'].sketches['__profile__'].Line(point1=(2042, 334), point2=(2038, 334))
mdb.models['Model-1'].sketches['__profile__'].Line(point1=(2038, 334), point2=(2030, 329))
mdb.models['Model-1'].sketches['__profile__'].Line(point1=(2030, 329), point2=(2025, 329))
mdb.models['Model-1'].sketches['__profile__'].Line(point1=(2025, 329), point2=(2022, 326))
mdb.models['Model-1'].sketches['__profile__'].Line(point1=(2022, 326), point2=(2014, 324))
mdb.models['Model-1'].Part(dimensionality=THREE_D, name='Part-1', type=DEFORMABLE_BODY) 
mdb.models['Model-1'].parts['Part-1'].BaseShell(sketch=mdb.models['Model-1'].sketches['__profile__'])
del mdb.models['Model-1'].sketches['__profile__'] 
mdb.models['Model-1'].parts['Part-1'].DatumPointByCoordinate(coords=(2292,0.0, 0.0))
mdb.models['Model-1'].parts['Part-1'].DatumPointByCoordinate(coords=(2292,20.0, 0.0))
mdb.models['Model-1'].parts['Part-1'].DatumAxisByTwoPoint(point1=mdb.models['Model-1'].parts['Part-1'].datums[3], point2=mdb.models['Model-1'].parts['Part-1'].datums[2])
mdb.models['Model-1'].parts['Part-1'].DatumPlaneByPrincipalPlane(offset=0.0,principalPlane=XYPLANE)
mdb.models['Model-1'].ConstrainedSketch(name='__profile__', sheetSize=4584)
mdb.models['Model-1'].sketches['__profile__'].Line(point1=(107 , 442), point2=(97 , 425)) 
mdb.models['Model-1'].sketches['__profile__'].Line(point1=(97 , 425), point2=(74 , 401)) 
mdb.models['Model-1'].sketches['__profile__'].Line(point1=(74 , 401), point2=(66 , 396)) 
mdb.models['Model-1'].sketches['__profile__'].Line(point1=(66 , 396), point2=(64 , 396)) 
mdb.models['Model-1'].sketches['__profile__'].Line(point1=(64 , 396), point2=(63 , 397)) 
mdb.models['Model-1'].sketches['__profile__'].Line(point1=(63 , 397), point2=(63 , 409)) 
mdb.models['Model-1'].sketches['__profile__'].Line(point1=(63 , 409), point2=(64 , 410)) 
mdb.models['Model-1'].sketches['__profile__'].Line(point1=(64 , 410), point2=(64 , 420)) 
mdb.models['Model-1'].sketches['__profile__'].Line(point1=(64 , 420), point2=(67 , 433)) 
mdb.models['Model-1'].sketches['__profile__'].Line(point1=(67 , 433), point2=(90 , 457)) 
mdb.models['Model-1'].sketches['__profile__'].Line(point1=(90 , 457), point2=(92 , 457)) 
mdb.models['Model-1'].sketches['__profile__'].Line(point1=(92 , 457), point2=(102 , 449)) 
mdb.models['Model-1'].sketches['__profile__'].Line(point1=(102 , 449), point2=(107 , 444)) 
mdb.models['Model-1'].sketches['__profile__'].Line(point1=(107 , 444), point2=(107 , 442)) 
mdb.models['Model-1'].sketches['__profile__'].Line(point1=(97 , 408), point2=(100 , 405)) 
mdb.models['Model-1'].sketches['__profile__'].Line(point1=(100 , 405), point2=(106 , 391)) 
mdb.models['Model-1'].sketches['__profile__'].Line(point1=(106 , 391), point2=(108 , 380)) 
mdb.models['Model-1'].sketches['__profile__'].Line(point1=(108 , 380), point2=(87 , 368)) 
mdb.models['Model-1'].sketches['__profile__'].Line(point1=(87 , 368), point2=(81 , 362)) 
mdb.models['Model-1'].sketches['__profile__'].Line(point1=(81 , 362), point2=(67 , 352)) 
mdb.models['Model-1'].sketches['__profile__'].Line(point1=(67 , 352), point2=(65 , 354)) 
mdb.models['Model-1'].sketches['__profile__'].Line(point1=(65 , 354), point2=(63 , 366)) 
mdb.models['Model-1'].sketches['__profile__'].Line(point1=(63 , 366), point2=(63 , 387)) 
mdb.models['Model-1'].sketches['__profile__'].Line(point1=(63 , 387), point2=(77 , 397)) 
mdb.models['Model-1'].sketches['__profile__'].Line(point1=(77 , 397), point2=(92 , 411)) 
mdb.models['Model-1'].sketches['__profile__'].Line(point1=(92 , 411), point2=(94 , 412)) 
mdb.models['Model-1'].sketches['__profile__'].Line(point1=(94 , 412), point2=(97 , 408)) 
mdb.models['Model-1'].sketches['__profile__'].Line(point1=(94 , 488), point2=(96 , 485)) 
mdb.models['Model-1'].sketches['__profile__'].Line(point1=(96 , 485), point2=(90 , 468)) 
mdb.models['Model-1'].sketches['__profile__'].Line(point1=(90 , 468), point2=(86 , 461)) 
mdb.models['Model-1'].sketches['__profile__'].Line(point1=(86 , 461), point2=(70 , 443)) 
mdb.models['Model-1'].sketches['__profile__'].Line(point1=(70 , 443), point2=(67 , 445)) 
mdb.models['Model-1'].sketches['__profile__'].Line(point1=(67 , 445), point2=(68 , 452)) 
mdb.models['Model-1'].sketches['__profile__'].Line(point1=(68 , 452), point2=(71 , 461)) 
mdb.models['Model-1'].sketches['__profile__'].Line(point1=(71 , 461), point2=(73 , 474)) 
mdb.models['Model-1'].sketches['__profile__'].Line(point1=(73 , 474), point2=(80 , 494)) 
mdb.models['Model-1'].sketches['__profile__'].Line(point1=(80 , 494), point2=(82 , 496)) 
mdb.models['Model-1'].sketches['__profile__'].Line(point1=(82 , 496), point2=(85 , 496)) 
mdb.models['Model-1'].sketches['__profile__'].Line(point1=(85 , 496), point2=(90 , 493)) 
mdb.models['Model-1'].sketches['__profile__'].Line(point1=(90 , 493), point2=(94 , 488)) 
mdb.models['Model-1'].sketches['__profile__'].Line(point1=(114 , 371), point2=(111 , 347)) 
mdb.models['Model-1'].sketches['__profile__'].Line(point1=(111 , 347), point2=(107 , 329)) 
mdb.models['Model-1'].sketches['__profile__'].Line(point1=(107 , 329), point2=(81 , 302)) 
mdb.models['Model-1'].sketches['__profile__'].Line(point1=(81 , 302), point2=(77 , 303)) 
mdb.models['Model-1'].sketches['__profile__'].Line(point1=(77 , 303), point2=(74 , 311)) 
mdb.models['Model-1'].sketches['__profile__'].Line(point1=(74 , 311), point2=(69 , 330)) 
mdb.models['Model-1'].sketches['__profile__'].Line(point1=(69 , 330), point2=(67 , 345)) 
mdb.models['Model-1'].sketches['__profile__'].Line(point1=(67 , 345), point2=(100 , 370)) 
mdb.models['Model-1'].sketches['__profile__'].Line(point1=(100 , 370), point2=(110 , 374)) 
mdb.models['Model-1'].sketches['__profile__'].Line(point1=(110 , 374), point2=(113 , 374)) 
mdb.models['Model-1'].sketches['__profile__'].Line(point1=(113 , 374), point2=(114 , 371)) 
mdb.models['Model-1'].sketches['__profile__'].Line(point1=(134 , 311), point2=(133 , 297)) 
mdb.models['Model-1'].sketches['__profile__'].Line(point1=(133 , 297), point2=(131 , 293)) 
mdb.models['Model-1'].sketches['__profile__'].Line(point1=(131 , 293), point2=(118 , 275)) 
mdb.models['Model-1'].sketches['__profile__'].Line(point1=(118 , 275), point2=(103 , 258)) 
mdb.models['Model-1'].sketches['__profile__'].Line(point1=(103 , 258), point2=(101 , 258)) 
mdb.models['Model-1'].sketches['__profile__'].Line(point1=(101 , 258), point2=(98 , 261)) 
mdb.models['Model-1'].sketches['__profile__'].Line(point1=(98 , 261), point2=(88 , 278)) 
mdb.models['Model-1'].sketches['__profile__'].Line(point1=(88 , 278), point2=(81 , 292)) 
mdb.models['Model-1'].sketches['__profile__'].Line(point1=(81 , 292), point2=(81 , 296)) 
mdb.models['Model-1'].sketches['__profile__'].Line(point1=(81 , 296), point2=(109 , 325)) 
mdb.models['Model-1'].sketches['__profile__'].Line(point1=(109 , 325), point2=(113 , 325)) 
mdb.models['Model-1'].sketches['__profile__'].Line(point1=(113 , 325), point2=(132 , 315)) 
mdb.models['Model-1'].sketches['__profile__'].Line(point1=(132 , 315), point2=(134 , 313)) 
mdb.models['Model-1'].sketches['__profile__'].Line(point1=(134 , 313), point2=(134 , 311)) 
mdb.models['Model-1'].sketches['__profile__'].Line(point1=(121 , 551), point2=(122 , 550)) 
mdb.models['Model-1'].sketches['__profile__'].Line(point1=(122 , 550), point2=(122 , 539)) 
mdb.models['Model-1'].sketches['__profile__'].Line(point1=(122 , 539), point2=(119 , 534)) 
mdb.models['Model-1'].sketches['__profile__'].Line(point1=(119 , 534), point2=(116 , 523)) 
mdb.models['Model-1'].sketches['__profile__'].Line(point1=(116 , 523), point2=(109 , 512)) 
mdb.models['Model-1'].sketches['__profile__'].Line(point1=(109 , 512), point2=(108 , 507)) 
mdb.models['Model-1'].sketches['__profile__'].Line(point1=(108 , 507), point2=(99 , 494)) 
mdb.models['Model-1'].sketches['__profile__'].Line(point1=(99 , 494), point2=(91 , 500)) 
mdb.models['Model-1'].sketches['__profile__'].Line(point1=(91 , 500), point2=(87 , 504)) 
mdb.models['Model-1'].sketches['__profile__'].Line(point1=(87 , 504), point2=(86 , 509)) 
mdb.models['Model-1'].sketches['__profile__'].Line(point1=(86 , 509), point2=(88 , 516)) 
mdb.models['Model-1'].sketches['__profile__'].Line(point1=(88 , 516), point2=(100 , 541)) 
mdb.models['Model-1'].sketches['__profile__'].Line(point1=(100 , 541), point2=(106 , 550)) 
mdb.models['Model-1'].sketches['__profile__'].Line(point1=(106 , 550), point2=(111 , 554)) 
mdb.models['Model-1'].sketches['__profile__'].Line(point1=(111 , 554), point2=(117 , 555)) 
mdb.models['Model-1'].sketches['__profile__'].Line(point1=(117 , 555), point2=(121 , 551)) 
mdb.models['Model-1'].sketches['__profile__'].Line(point1=(146 , 526), point2=(147 , 502)) 
mdb.models['Model-1'].sketches['__profile__'].Line(point1=(147 , 502), point2=(143 , 493)) 
mdb.models['Model-1'].sketches['__profile__'].Line(point1=(143 , 493), point2=(139 , 478)) 
mdb.models['Model-1'].sketches['__profile__'].Line(point1=(139 , 478), point2=(134 , 468)) 
mdb.models['Model-1'].sketches['__profile__'].Line(point1=(134 , 468), point2=(112 , 448)) 
mdb.models['Model-1'].sketches['__profile__'].Line(point1=(112 , 448), point2=(108 , 449)) 
mdb.models['Model-1'].sketches['__profile__'].Line(point1=(108 , 449), point2=(97 , 458)) 
mdb.models['Model-1'].sketches['__profile__'].Line(point1=(97 , 458), point2=(94 , 461)) 
mdb.models['Model-1'].sketches['__profile__'].Line(point1=(94 , 461), point2=(94 , 466)) 
mdb.models['Model-1'].sketches['__profile__'].Line(point1=(94 , 466), point2=(98 , 479)) 
mdb.models['Model-1'].sketches['__profile__'].Line(point1=(98 , 479), point2=(105 , 494)) 
mdb.models['Model-1'].sketches['__profile__'].Line(point1=(105 , 494), point2=(110 , 500)) 
mdb.models['Model-1'].sketches['__profile__'].Line(point1=(110 , 500), point2=(124 , 531)) 
mdb.models['Model-1'].sketches['__profile__'].Line(point1=(124 , 531), point2=(126 , 533)) 
mdb.models['Model-1'].sketches['__profile__'].Line(point1=(126 , 533), point2=(130 , 533)) 
mdb.models['Model-1'].sketches['__profile__'].Line(point1=(130 , 533), point2=(139 , 530)) 
mdb.models['Model-1'].sketches['__profile__'].Line(point1=(139 , 530), point2=(144 , 530)) 
mdb.models['Model-1'].sketches['__profile__'].Line(point1=(144 , 530), point2=(146 , 528)) 
mdb.models['Model-1'].sketches['__profile__'].Line(point1=(146 , 528), point2=(146 , 526)) 
mdb.models['Model-1'].sketches['__profile__'].Line(point1=(140 , 459), point2=(154 , 439)) 
mdb.models['Model-1'].sketches['__profile__'].Line(point1=(154 , 439), point2=(162 , 430)) 
mdb.models['Model-1'].sketches['__profile__'].Line(point1=(162 , 430), point2=(162 , 424)) 
mdb.models['Model-1'].sketches['__profile__'].Line(point1=(162 , 424), point2=(158 , 415)) 
mdb.models['Model-1'].sketches['__profile__'].Line(point1=(158 , 415), point2=(150 , 405)) 
mdb.models['Model-1'].sketches['__profile__'].Line(point1=(150 , 405), point2=(114 , 379)) 
mdb.models['Model-1'].sketches['__profile__'].Line(point1=(114 , 379), point2=(112 , 381)) 
mdb.models['Model-1'].sketches['__profile__'].Line(point1=(112 , 381), point2=(112 , 386)) 
mdb.models['Model-1'].sketches['__profile__'].Line(point1=(112 , 386), point2=(107 , 401)) 
mdb.models['Model-1'].sketches['__profile__'].Line(point1=(107 , 401), point2=(100 , 413)) 
mdb.models['Model-1'].sketches['__profile__'].Line(point1=(100 , 413), point2=(99 , 421)) 
mdb.models['Model-1'].sketches['__profile__'].Line(point1=(99 , 421), point2=(105 , 429)) 
mdb.models['Model-1'].sketches['__profile__'].Line(point1=(105 , 429), point2=(109 , 438)) 
mdb.models['Model-1'].sketches['__profile__'].Line(point1=(109 , 438), point2=(124 , 453)) 
mdb.models['Model-1'].sketches['__profile__'].Line(point1=(124 , 453), point2=(137 , 463)) 
mdb.models['Model-1'].sketches['__profile__'].Line(point1=(137 , 463), point2=(140 , 459)) 
mdb.models['Model-1'].sketches['__profile__'].Line(point1=(162 , 273), point2=(162 , 261)) 
mdb.models['Model-1'].sketches['__profile__'].Line(point1=(162 , 261), point2=(160 , 256)) 
mdb.models['Model-1'].sketches['__profile__'].Line(point1=(160 , 256), point2=(149 , 243)) 
mdb.models['Model-1'].sketches['__profile__'].Line(point1=(149 , 243), point2=(135 , 222)) 
mdb.models['Model-1'].sketches['__profile__'].Line(point1=(135 , 222), point2=(132 , 222)) 
mdb.models['Model-1'].sketches['__profile__'].Line(point1=(132 , 222), point2=(125 , 228)) 
mdb.models['Model-1'].sketches['__profile__'].Line(point1=(125 , 228), point2=(113 , 242)) 
mdb.models['Model-1'].sketches['__profile__'].Line(point1=(113 , 242), point2=(106 , 250)) 
mdb.models['Model-1'].sketches['__profile__'].Line(point1=(106 , 250), point2=(106 , 254)) 
mdb.models['Model-1'].sketches['__profile__'].Line(point1=(106 , 254), point2=(128 , 283)) 
mdb.models['Model-1'].sketches['__profile__'].Line(point1=(128 , 283), point2=(134 , 289)) 
mdb.models['Model-1'].sketches['__profile__'].Line(point1=(134 , 289), point2=(142 , 287)) 
mdb.models['Model-1'].sketches['__profile__'].Line(point1=(142 , 287), point2=(152 , 280)) 
mdb.models['Model-1'].sketches['__profile__'].Line(point1=(152 , 280), point2=(161 , 276)) 
mdb.models['Model-1'].sketches['__profile__'].Line(point1=(161 , 276), point2=(162 , 273)) 
mdb.models['Model-1'].sketches['__profile__'].Line(point1=(158 , 398), point2=(165 , 386)) 
mdb.models['Model-1'].sketches['__profile__'].Line(point1=(165 , 386), point2=(171 , 367)) 
mdb.models['Model-1'].sketches['__profile__'].Line(point1=(171 , 367), point2=(152 , 338)) 
mdb.models['Model-1'].sketches['__profile__'].Line(point1=(152 , 338), point2=(135 , 319)) 
mdb.models['Model-1'].sketches['__profile__'].Line(point1=(135 , 319), point2=(123 , 325)) 
mdb.models['Model-1'].sketches['__profile__'].Line(point1=(123 , 325), point2=(118 , 327)) 
mdb.models['Model-1'].sketches['__profile__'].Line(point1=(118 , 327), point2=(112 , 332)) 
mdb.models['Model-1'].sketches['__profile__'].Line(point1=(112 , 332), point2=(119 , 373)) 
mdb.models['Model-1'].sketches['__profile__'].Line(point1=(119 , 373), point2=(129 , 384)) 
mdb.models['Model-1'].sketches['__profile__'].Line(point1=(129 , 384), point2=(140 , 393)) 
mdb.models['Model-1'].sketches['__profile__'].Line(point1=(140 , 393), point2=(148 , 397)) 
mdb.models['Model-1'].sketches['__profile__'].Line(point1=(148 , 397), point2=(153 , 402)) 
mdb.models['Model-1'].sketches['__profile__'].Line(point1=(153 , 402), point2=(155 , 402)) 
mdb.models['Model-1'].sketches['__profile__'].Line(point1=(155 , 402), point2=(158 , 398)) 
mdb.models['Model-1'].sketches['__profile__'].Line(point1=(176 , 595), point2=(172 , 589)) 
mdb.models['Model-1'].sketches['__profile__'].Line(point1=(172 , 589), point2=(169 , 580)) 
mdb.models['Model-1'].sketches['__profile__'].Line(point1=(169 , 580), point2=(164 , 572)) 
mdb.models['Model-1'].sketches['__profile__'].Line(point1=(164 , 572), point2=(164 , 569)) 
mdb.models['Model-1'].sketches['__profile__'].Line(point1=(164 , 569), point2=(159 , 561)) 
mdb.models['Model-1'].sketches['__profile__'].Line(point1=(159 , 561), point2=(156 , 551)) 
mdb.models['Model-1'].sketches['__profile__'].Line(point1=(156 , 551), point2=(151 , 542)) 
mdb.models['Model-1'].sketches['__profile__'].Line(point1=(151 , 542), point2=(151 , 539)) 
mdb.models['Model-1'].sketches['__profile__'].Line(point1=(151 , 539), point2=(147 , 534)) 
mdb.models['Model-1'].sketches['__profile__'].Line(point1=(147 , 534), point2=(142 , 534)) 
mdb.models['Model-1'].sketches['__profile__'].Line(point1=(142 , 534), point2=(129 , 538)) 
mdb.models['Model-1'].sketches['__profile__'].Line(point1=(129 , 538), point2=(127 , 540)) 
mdb.models['Model-1'].sketches['__profile__'].Line(point1=(127 , 540), point2=(126 , 552)) 
mdb.models['Model-1'].sketches['__profile__'].Line(point1=(126 , 552), point2=(127 , 567)) 
mdb.models['Model-1'].sketches['__profile__'].Line(point1=(127 , 567), point2=(131 , 583)) 
mdb.models['Model-1'].sketches['__profile__'].Line(point1=(131 , 583), point2=(136 , 592)) 
mdb.models['Model-1'].sketches['__profile__'].Line(point1=(136 , 592), point2=(138 , 600)) 
mdb.models['Model-1'].sketches['__profile__'].Line(point1=(138 , 600), point2=(141 , 605)) 
mdb.models['Model-1'].sketches['__profile__'].Line(point1=(141 , 605), point2=(141 , 609)) 
mdb.models['Model-1'].sketches['__profile__'].Line(point1=(141 , 609), point2=(144 , 612)) 
mdb.models['Model-1'].sketches['__profile__'].Line(point1=(144 , 612), point2=(150 , 612)) 
mdb.models['Model-1'].sketches['__profile__'].Line(point1=(150 , 612), point2=(156 , 607)) 
mdb.models['Model-1'].sketches['__profile__'].Line(point1=(156 , 607), point2=(175 , 598)) 
mdb.models['Model-1'].sketches['__profile__'].Line(point1=(175 , 598), point2=(176 , 595)) 
mdb.models['Model-1'].sketches['__profile__'].Line(point1=(208 , 355), point2=(209 , 331)) 
mdb.models['Model-1'].sketches['__profile__'].Line(point1=(209 , 331), point2=(191 , 313)) 
mdb.models['Model-1'].sketches['__profile__'].Line(point1=(191 , 313), point2=(166 , 281)) 
mdb.models['Model-1'].sketches['__profile__'].Line(point1=(166 , 281), point2=(161 , 281)) 
mdb.models['Model-1'].sketches['__profile__'].Line(point1=(161 , 281), point2=(137 , 294)) 
mdb.models['Model-1'].sketches['__profile__'].Line(point1=(137 , 294), point2=(136 , 297)) 
mdb.models['Model-1'].sketches['__profile__'].Line(point1=(136 , 297), point2=(138 , 314)) 
mdb.models['Model-1'].sketches['__profile__'].Line(point1=(138 , 314), point2=(154 , 333)) 
mdb.models['Model-1'].sketches['__profile__'].Line(point1=(154 , 333), point2=(160 , 343)) 
mdb.models['Model-1'].sketches['__profile__'].Line(point1=(160 , 343), point2=(165 , 348)) 
mdb.models['Model-1'].sketches['__profile__'].Line(point1=(165 , 348), point2=(169 , 356)) 
mdb.models['Model-1'].sketches['__profile__'].Line(point1=(169 , 356), point2=(175 , 363)) 
mdb.models['Model-1'].sketches['__profile__'].Line(point1=(175 , 363), point2=(204 , 359)) 
mdb.models['Model-1'].sketches['__profile__'].Line(point1=(204 , 359), point2=(207 , 358)) 
mdb.models['Model-1'].sketches['__profile__'].Line(point1=(207 , 358), point2=(208 , 355)) 
mdb.models['Model-1'].sketches['__profile__'].Line(point1=(189 , 232), point2=(183 , 209)) 
mdb.models['Model-1'].sketches['__profile__'].Line(point1=(183 , 209), point2=(179 , 199)) 
mdb.models['Model-1'].sketches['__profile__'].Line(point1=(179 , 199), point2=(175 , 193)) 
mdb.models['Model-1'].sketches['__profile__'].Line(point1=(175 , 193), point2=(171 , 193)) 
mdb.models['Model-1'].sketches['__profile__'].Line(point1=(171 , 193), point2=(165 , 196)) 
mdb.models['Model-1'].sketches['__profile__'].Line(point1=(165 , 196), point2=(145 , 210)) 
mdb.models['Model-1'].sketches['__profile__'].Line(point1=(145 , 210), point2=(138 , 217)) 
mdb.models['Model-1'].sketches['__profile__'].Line(point1=(138 , 217), point2=(138 , 220)) 
mdb.models['Model-1'].sketches['__profile__'].Line(point1=(138 , 220), point2=(148 , 235)) 
mdb.models['Model-1'].sketches['__profile__'].Line(point1=(148 , 235), point2=(162 , 252)) 
mdb.models['Model-1'].sketches['__profile__'].Line(point1=(162 , 252), point2=(166 , 252)) 
mdb.models['Model-1'].sketches['__profile__'].Line(point1=(166 , 252), point2=(175 , 246)) 
mdb.models['Model-1'].sketches['__profile__'].Line(point1=(175 , 246), point2=(187 , 236)) 
mdb.models['Model-1'].sketches['__profile__'].Line(point1=(187 , 236), point2=(189 , 234)) 
mdb.models['Model-1'].sketches['__profile__'].Line(point1=(189 , 234), point2=(189 , 232)) 
mdb.models['Model-1'].sketches['__profile__'].Line(point1=(205 , 503), point2=(208 , 494)) 
mdb.models['Model-1'].sketches['__profile__'].Line(point1=(208 , 494), point2=(211 , 470)) 
mdb.models['Model-1'].sketches['__profile__'].Line(point1=(211 , 470), point2=(211 , 465)) 
mdb.models['Model-1'].sketches['__profile__'].Line(point1=(211 , 465), point2=(207 , 461)) 
mdb.models['Model-1'].sketches['__profile__'].Line(point1=(207 , 461), point2=(167 , 434)) 
mdb.models['Model-1'].sketches['__profile__'].Line(point1=(167 , 434), point2=(164 , 435)) 
mdb.models['Model-1'].sketches['__profile__'].Line(point1=(164 , 435), point2=(156 , 443)) 
mdb.models['Model-1'].sketches['__profile__'].Line(point1=(156 , 443), point2=(150 , 452)) 
mdb.models['Model-1'].sketches['__profile__'].Line(point1=(150 , 452), point2=(141 , 465)) 
mdb.models['Model-1'].sketches['__profile__'].Line(point1=(141 , 465), point2=(140 , 469)) 
mdb.models['Model-1'].sketches['__profile__'].Line(point1=(140 , 469), point2=(143 , 480)) 
mdb.models['Model-1'].sketches['__profile__'].Line(point1=(143 , 480), point2=(146 , 485)) 
mdb.models['Model-1'].sketches['__profile__'].Line(point1=(146 , 485), point2=(146 , 489)) 
mdb.models['Model-1'].sketches['__profile__'].Line(point1=(146 , 489), point2=(149 , 494)) 
mdb.models['Model-1'].sketches['__profile__'].Line(point1=(149 , 494), point2=(150 , 500)) 
mdb.models['Model-1'].sketches['__profile__'].Line(point1=(150 , 500), point2=(152 , 502)) 
mdb.models['Model-1'].sketches['__profile__'].Line(point1=(152 , 502), point2=(188 , 503)) 
mdb.models['Model-1'].sketches['__profile__'].Line(point1=(188 , 503), point2=(192 , 505)) 
mdb.models['Model-1'].sketches['__profile__'].Line(point1=(192 , 505), point2=(202 , 505)) 
mdb.models['Model-1'].sketches['__profile__'].Line(point1=(202 , 505), point2=(203 , 506)) 
mdb.models['Model-1'].sketches['__profile__'].Line(point1=(203 , 506), point2=(205 , 503)) 
mdb.models['Model-1'].sketches['__profile__'].Line(point1=(217 , 590), point2=(215 , 588)) 
mdb.models['Model-1'].sketches['__profile__'].Line(point1=(215 , 588), point2=(211 , 588)) 
mdb.models['Model-1'].sketches['__profile__'].Line(point1=(211 , 588), point2=(188 , 599)) 
mdb.models['Model-1'].sketches['__profile__'].Line(point1=(188 , 599), point2=(183 , 600)) 
mdb.models['Model-1'].sketches['__profile__'].Line(point1=(183 , 600), point2=(177 , 604)) 
mdb.models['Model-1'].sketches['__profile__'].Line(point1=(177 , 604), point2=(169 , 607)) 
mdb.models['Model-1'].sketches['__profile__'].Line(point1=(169 , 607), point2=(161 , 613)) 
mdb.models['Model-1'].sketches['__profile__'].Line(point1=(161 , 613), point2=(149 , 625)) 
mdb.models['Model-1'].sketches['__profile__'].Line(point1=(149 , 625), point2=(147 , 628)) 
mdb.models['Model-1'].sketches['__profile__'].Line(point1=(147 , 628), point2=(147 , 631)) 
mdb.models['Model-1'].sketches['__profile__'].Line(point1=(147 , 631), point2=(149 , 633)) 
mdb.models['Model-1'].sketches['__profile__'].Line(point1=(149 , 633), point2=(150 , 638)) 
mdb.models['Model-1'].sketches['__profile__'].Line(point1=(150 , 638), point2=(154 , 642)) 
mdb.models['Model-1'].sketches['__profile__'].Line(point1=(154 , 642), point2=(159 , 641)) 
mdb.models['Model-1'].sketches['__profile__'].Line(point1=(159 , 641), point2=(162 , 643)) 
mdb.models['Model-1'].sketches['__profile__'].Line(point1=(162 , 643), point2=(173 , 640)) 
mdb.models['Model-1'].sketches['__profile__'].Line(point1=(173 , 640), point2=(178 , 640)) 
mdb.models['Model-1'].sketches['__profile__'].Line(point1=(178 , 640), point2=(183 , 637)) 
mdb.models['Model-1'].sketches['__profile__'].Line(point1=(183 , 637), point2=(188 , 637)) 
mdb.models['Model-1'].sketches['__profile__'].Line(point1=(188 , 637), point2=(218 , 629)) 
mdb.models['Model-1'].sketches['__profile__'].Line(point1=(218 , 629), point2=(220 , 627)) 
mdb.models['Model-1'].sketches['__profile__'].Line(point1=(220 , 627), point2=(220 , 611)) 
mdb.models['Model-1'].sketches['__profile__'].Line(point1=(220 , 611), point2=(217 , 590)) 
mdb.models['Model-1'].sketches['__profile__'].Line(point1=(214 , 576), point2=(208 , 550)) 
mdb.models['Model-1'].sketches['__profile__'].Line(point1=(208 , 550), point2=(204 , 512)) 
mdb.models['Model-1'].sketches['__profile__'].Line(point1=(204 , 512), point2=(200 , 510)) 
mdb.models['Model-1'].sketches['__profile__'].Line(point1=(200 , 510), point2=(163 , 506)) 
mdb.models['Model-1'].sketches['__profile__'].Line(point1=(163 , 506), point2=(154 , 507)) 
mdb.models['Model-1'].sketches['__profile__'].Line(point1=(154 , 507), point2=(153 , 509)) 
mdb.models['Model-1'].sketches['__profile__'].Line(point1=(153 , 509), point2=(151 , 515)) 
mdb.models['Model-1'].sketches['__profile__'].Line(point1=(151 , 515), point2=(152 , 532)) 
mdb.models['Model-1'].sketches['__profile__'].Line(point1=(152 , 532), point2=(160 , 548)) 
mdb.models['Model-1'].sketches['__profile__'].Line(point1=(160 , 548), point2=(164 , 560)) 
mdb.models['Model-1'].sketches['__profile__'].Line(point1=(164 , 560), point2=(168 , 566)) 
mdb.models['Model-1'].sketches['__profile__'].Line(point1=(168 , 566), point2=(169 , 571)) 
mdb.models['Model-1'].sketches['__profile__'].Line(point1=(169 , 571), point2=(178 , 588)) 
mdb.models['Model-1'].sketches['__profile__'].Line(point1=(178 , 588), point2=(182 , 592)) 
mdb.models['Model-1'].sketches['__profile__'].Line(point1=(182 , 592), point2=(187 , 593)) 
mdb.models['Model-1'].sketches['__profile__'].Line(point1=(187 , 593), point2=(197 , 587)) 
mdb.models['Model-1'].sketches['__profile__'].Line(point1=(197 , 587), point2=(210 , 582)) 
mdb.models['Model-1'].sketches['__profile__'].Line(point1=(210 , 582), point2=(214 , 578)) 
mdb.models['Model-1'].sketches['__profile__'].Line(point1=(214 , 578), point2=(214 , 576)) 
mdb.models['Model-1'].sketches['__profile__'].Line(point1=(377 , 598), point2=(372 , 597)) 
mdb.models['Model-1'].sketches['__profile__'].Line(point1=(372 , 597), point2=(356 , 603)) 
mdb.models['Model-1'].sketches['__profile__'].Line(point1=(356 , 603), point2=(336 , 608)) 
mdb.models['Model-1'].sketches['__profile__'].Line(point1=(336 , 608), point2=(333 , 610)) 
mdb.models['Model-1'].sketches['__profile__'].Line(point1=(333 , 610), point2=(327 , 610)) 
mdb.models['Model-1'].sketches['__profile__'].Line(point1=(327 , 610), point2=(319 , 614)) 
mdb.models['Model-1'].sketches['__profile__'].Line(point1=(319 , 614), point2=(292 , 621)) 
mdb.models['Model-1'].sketches['__profile__'].Line(point1=(292 , 621), point2=(213 , 638)) 
mdb.models['Model-1'].sketches['__profile__'].Line(point1=(213 , 638), point2=(210 , 640)) 
mdb.models['Model-1'].sketches['__profile__'].Line(point1=(210 , 640), point2=(188 , 645)) 
mdb.models['Model-1'].sketches['__profile__'].Line(point1=(188 , 645), point2=(173 , 651)) 
mdb.models['Model-1'].sketches['__profile__'].Line(point1=(173 , 651), point2=(167 , 652)) 
mdb.models['Model-1'].sketches['__profile__'].Line(point1=(167 , 652), point2=(163 , 655)) 
mdb.models['Model-1'].sketches['__profile__'].Line(point1=(163 , 655), point2=(154 , 657)) 
mdb.models['Model-1'].sketches['__profile__'].Line(point1=(154 , 657), point2=(152 , 659)) 
mdb.models['Model-1'].sketches['__profile__'].Line(point1=(152 , 659), point2=(152 , 664)) 
mdb.models['Model-1'].sketches['__profile__'].Line(point1=(152 , 664), point2=(156 , 690)) 
mdb.models['Model-1'].sketches['__profile__'].Line(point1=(156 , 690), point2=(156 , 699)) 
mdb.models['Model-1'].sketches['__profile__'].Line(point1=(156 , 699), point2=(156 , 706)) 
mdb.models['Model-1'].sketches['__profile__'].Line(point1=(156 , 706), point2=(163 , 706)) 
mdb.models['Model-1'].sketches['__profile__'].Line(point1=(163 , 706), point2=(185 , 697)) 
mdb.models['Model-1'].sketches['__profile__'].Line(point1=(185 , 697), point2=(193 , 692)) 
mdb.models['Model-1'].sketches['__profile__'].Line(point1=(193 , 692), point2=(198 , 692)) 
mdb.models['Model-1'].sketches['__profile__'].Line(point1=(198 , 692), point2=(202 , 690)) 
mdb.models['Model-1'].sketches['__profile__'].Line(point1=(202 , 690), point2=(230 , 684)) 
mdb.models['Model-1'].sketches['__profile__'].Line(point1=(230 , 684), point2=(235 , 681)) 
mdb.models['Model-1'].sketches['__profile__'].Line(point1=(235 , 681), point2=(242 , 681)) 
mdb.models['Model-1'].sketches['__profile__'].Line(point1=(242 , 681), point2=(251 , 678)) 
mdb.models['Model-1'].sketches['__profile__'].Line(point1=(251 , 678), point2=(276 , 674)) 
mdb.models['Model-1'].sketches['__profile__'].Line(point1=(276 , 674), point2=(295 , 668)) 
mdb.models['Model-1'].sketches['__profile__'].Line(point1=(295 , 668), point2=(318 , 665)) 
mdb.models['Model-1'].sketches['__profile__'].Line(point1=(318 , 665), point2=(332 , 661)) 
mdb.models['Model-1'].sketches['__profile__'].Line(point1=(332 , 661), point2=(355 , 657)) 
mdb.models['Model-1'].sketches['__profile__'].Line(point1=(355 , 657), point2=(361 , 651)) 
mdb.models['Model-1'].sketches['__profile__'].Line(point1=(361 , 651), point2=(366 , 628)) 
mdb.models['Model-1'].sketches['__profile__'].Line(point1=(366 , 628), point2=(371 , 614)) 
mdb.models['Model-1'].sketches['__profile__'].Line(point1=(371 , 614), point2=(376 , 605)) 
mdb.models['Model-1'].sketches['__profile__'].Line(point1=(376 , 605), point2=(377 , 598)) 
mdb.models['Model-1'].sketches['__profile__'].Line(point1=(268 , 687), point2=(264 , 686)) 
mdb.models['Model-1'].sketches['__profile__'].Line(point1=(264 , 686), point2=(231 , 694)) 
mdb.models['Model-1'].sketches['__profile__'].Line(point1=(231 , 694), point2=(225 , 694)) 
mdb.models['Model-1'].sketches['__profile__'].Line(point1=(225 , 694), point2=(220 , 697)) 
mdb.models['Model-1'].sketches['__profile__'].Line(point1=(220 , 697), point2=(210 , 698)) 
mdb.models['Model-1'].sketches['__profile__'].Line(point1=(210 , 698), point2=(201 , 701)) 
mdb.models['Model-1'].sketches['__profile__'].Line(point1=(201 , 701), point2=(187 , 702)) 
mdb.models['Model-1'].sketches['__profile__'].Line(point1=(187 , 702), point2=(182 , 706)) 
mdb.models['Model-1'].sketches['__profile__'].Line(point1=(182 , 706), point2=(169 , 710)) 
mdb.models['Model-1'].sketches['__profile__'].Line(point1=(169 , 710), point2=(165 , 710)) 
mdb.models['Model-1'].sketches['__profile__'].Line(point1=(165 , 710), point2=(162 , 712)) 
mdb.models['Model-1'].sketches['__profile__'].Line(point1=(162 , 712), point2=(158 , 716)) 
mdb.models['Model-1'].sketches['__profile__'].Line(point1=(158 , 716), point2=(158 , 723)) 
mdb.models['Model-1'].sketches['__profile__'].Line(point1=(158 , 723), point2=(160 , 724)) 
mdb.models['Model-1'].sketches['__profile__'].Line(point1=(160 , 724), point2=(162 , 723)) 
mdb.models['Model-1'].sketches['__profile__'].Line(point1=(162 , 723), point2=(166 , 724)) 
mdb.models['Model-1'].sketches['__profile__'].Line(point1=(166 , 724), point2=(179 , 719)) 
mdb.models['Model-1'].sketches['__profile__'].Line(point1=(179 , 719), point2=(203 , 714)) 
mdb.models['Model-1'].sketches['__profile__'].Line(point1=(203 , 714), point2=(260 , 707)) 
mdb.models['Model-1'].sketches['__profile__'].Line(point1=(260 , 707), point2=(263 , 704)) 
mdb.models['Model-1'].sketches['__profile__'].Line(point1=(263 , 704), point2=(268 , 687)) 
mdb.models['Model-1'].sketches['__profile__'].Line(point1=(214 , 455), point2=(230 , 422)) 
mdb.models['Model-1'].sketches['__profile__'].Line(point1=(230 , 422), point2=(237 , 411)) 
mdb.models['Model-1'].sketches['__profile__'].Line(point1=(237 , 411), point2=(232 , 404)) 
mdb.models['Model-1'].sketches['__profile__'].Line(point1=(232 , 404), point2=(229 , 395)) 
mdb.models['Model-1'].sketches['__profile__'].Line(point1=(229 , 395), point2=(225 , 390)) 
mdb.models['Model-1'].sketches['__profile__'].Line(point1=(225 , 390), point2=(215 , 371)) 
mdb.models['Model-1'].sketches['__profile__'].Line(point1=(215 , 371), point2=(208 , 363)) 
mdb.models['Model-1'].sketches['__profile__'].Line(point1=(208 , 363), point2=(186 , 366)) 
mdb.models['Model-1'].sketches['__profile__'].Line(point1=(186 , 366), point2=(177 , 368)) 
mdb.models['Model-1'].sketches['__profile__'].Line(point1=(177 , 368), point2=(174 , 371)) 
mdb.models['Model-1'].sketches['__profile__'].Line(point1=(174 , 371), point2=(166 , 393)) 
mdb.models['Model-1'].sketches['__profile__'].Line(point1=(166 , 393), point2=(159 , 407)) 
mdb.models['Model-1'].sketches['__profile__'].Line(point1=(159 , 407), point2=(167 , 426)) 
mdb.models['Model-1'].sketches['__profile__'].Line(point1=(167 , 426), point2=(172 , 431)) 
mdb.models['Model-1'].sketches['__profile__'].Line(point1=(172 , 431), point2=(185 , 439)) 
mdb.models['Model-1'].sketches['__profile__'].Line(point1=(185 , 439), point2=(210 , 458)) 
mdb.models['Model-1'].sketches['__profile__'].Line(point1=(210 , 458), point2=(212 , 458)) 
mdb.models['Model-1'].sketches['__profile__'].Line(point1=(212 , 458), point2=(214 , 455)) 
mdb.models['Model-1'].sketches['__profile__'].Line(point1=(262 , 717), point2=(261 , 716)) 
mdb.models['Model-1'].sketches['__profile__'].Line(point1=(261 , 716), point2=(247 , 716)) 
mdb.models['Model-1'].sketches['__profile__'].Line(point1=(247 , 716), point2=(216 , 721)) 
mdb.models['Model-1'].sketches['__profile__'].Line(point1=(216 , 721), point2=(208 , 721)) 
mdb.models['Model-1'].sketches['__profile__'].Line(point1=(208 , 721), point2=(166 , 731)) 
mdb.models['Model-1'].sketches['__profile__'].Line(point1=(166 , 731), point2=(160 , 738)) 
mdb.models['Model-1'].sketches['__profile__'].Line(point1=(160 , 738), point2=(160 , 746)) 
mdb.models['Model-1'].sketches['__profile__'].Line(point1=(160 , 746), point2=(163 , 755)) 
mdb.models['Model-1'].sketches['__profile__'].Line(point1=(163 , 755), point2=(163 , 771)) 
mdb.models['Model-1'].sketches['__profile__'].Line(point1=(163 , 771), point2=(170 , 772)) 
mdb.models['Model-1'].sketches['__profile__'].Line(point1=(170 , 772), point2=(177 , 770)) 
mdb.models['Model-1'].sketches['__profile__'].Line(point1=(177 , 770), point2=(199 , 769)) 
mdb.models['Model-1'].sketches['__profile__'].Line(point1=(199 , 769), point2=(200 , 768)) 
mdb.models['Model-1'].sketches['__profile__'].Line(point1=(200 , 768), point2=(267 , 765)) 
mdb.models['Model-1'].sketches['__profile__'].Line(point1=(267 , 765), point2=(268 , 759)) 
mdb.models['Model-1'].sketches['__profile__'].Line(point1=(268 , 759), point2=(266 , 754)) 
mdb.models['Model-1'].sketches['__profile__'].Line(point1=(266 , 754), point2=(262 , 717)) 
mdb.models['Model-1'].sketches['__profile__'].Line(point1=(215 , 319), point2=(230 , 299)) 
mdb.models['Model-1'].sketches['__profile__'].Line(point1=(230 , 299), point2=(229 , 289)) 
mdb.models['Model-1'].sketches['__profile__'].Line(point1=(229 , 289), point2=(224 , 271)) 
mdb.models['Model-1'].sketches['__profile__'].Line(point1=(224 , 271), point2=(224 , 266)) 
mdb.models['Model-1'].sketches['__profile__'].Line(point1=(224 , 266), point2=(221 , 262)) 
mdb.models['Model-1'].sketches['__profile__'].Line(point1=(221 , 262), point2=(208 , 253)) 
mdb.models['Model-1'].sketches['__profile__'].Line(point1=(208 , 253), point2=(193 , 239)) 
mdb.models['Model-1'].sketches['__profile__'].Line(point1=(193 , 239), point2=(191 , 239)) 
mdb.models['Model-1'].sketches['__profile__'].Line(point1=(191 , 239), point2=(187 , 242)) 
mdb.models['Model-1'].sketches['__profile__'].Line(point1=(187 , 242), point2=(166 , 259)) 
mdb.models['Model-1'].sketches['__profile__'].Line(point1=(166 , 259), point2=(165 , 264)) 
mdb.models['Model-1'].sketches['__profile__'].Line(point1=(165 , 264), point2=(167 , 272)) 
mdb.models['Model-1'].sketches['__profile__'].Line(point1=(167 , 272), point2=(183 , 295)) 
mdb.models['Model-1'].sketches['__profile__'].Line(point1=(183 , 295), point2=(206 , 321)) 
mdb.models['Model-1'].sketches['__profile__'].Line(point1=(206 , 321), point2=(211 , 324)) 
mdb.models['Model-1'].sketches['__profile__'].Line(point1=(211 , 324), point2=(215 , 319)) 
mdb.models['Model-1'].sketches['__profile__'].Line(point1=(226 , 254), point2=(233 , 242)) 
mdb.models['Model-1'].sketches['__profile__'].Line(point1=(233 , 242), point2=(240 , 222)) 
mdb.models['Model-1'].sketches['__profile__'].Line(point1=(240 , 222), point2=(225 , 190)) 
mdb.models['Model-1'].sketches['__profile__'].Line(point1=(225 , 190), point2=(220 , 175)) 
mdb.models['Model-1'].sketches['__profile__'].Line(point1=(220 , 175), point2=(216 , 171)) 
mdb.models['Model-1'].sketches['__profile__'].Line(point1=(216 , 171), point2=(213 , 171)) 
mdb.models['Model-1'].sketches['__profile__'].Line(point1=(213 , 171), point2=(202 , 176)) 
mdb.models['Model-1'].sketches['__profile__'].Line(point1=(202 , 176), point2=(184 , 186)) 
mdb.models['Model-1'].sketches['__profile__'].Line(point1=(184 , 186), point2=(179 , 191)) 
mdb.models['Model-1'].sketches['__profile__'].Line(point1=(179 , 191), point2=(185 , 203)) 
mdb.models['Model-1'].sketches['__profile__'].Line(point1=(185 , 203), point2=(192 , 228)) 
mdb.models['Model-1'].sketches['__profile__'].Line(point1=(192 , 228), point2=(196 , 235)) 
mdb.models['Model-1'].sketches['__profile__'].Line(point1=(196 , 235), point2=(220 , 256)) 
mdb.models['Model-1'].sketches['__profile__'].Line(point1=(220 , 256), point2=(224 , 257)) 
mdb.models['Model-1'].sketches['__profile__'].Line(point1=(224 , 257), point2=(226 , 254)) 
mdb.models['Model-1'].sketches['__profile__'].Line(point1=(264 , 567), point2=(262 , 562)) 
mdb.models['Model-1'].sketches['__profile__'].Line(point1=(262 , 562), point2=(262 , 539)) 
mdb.models['Model-1'].sketches['__profile__'].Line(point1=(262 , 539), point2=(265 , 514)) 
mdb.models['Model-1'].sketches['__profile__'].Line(point1=(265 , 514), point2=(269 , 497)) 
mdb.models['Model-1'].sketches['__profile__'].Line(point1=(269 , 497), point2=(262 , 493)) 
mdb.models['Model-1'].sketches['__profile__'].Line(point1=(262 , 493), point2=(256 , 493)) 
mdb.models['Model-1'].sketches['__profile__'].Line(point1=(256 , 493), point2=(235 , 488)) 
mdb.models['Model-1'].sketches['__profile__'].Line(point1=(235 , 488), point2=(224 , 487)) 
mdb.models['Model-1'].sketches['__profile__'].Line(point1=(224 , 487), point2=(216 , 484)) 
mdb.models['Model-1'].sketches['__profile__'].Line(point1=(216 , 484), point2=(213 , 485)) 
mdb.models['Model-1'].sketches['__profile__'].Line(point1=(213 , 485), point2=(212 , 490)) 
mdb.models['Model-1'].sketches['__profile__'].Line(point1=(212 , 490), point2=(212 , 494)) 
mdb.models['Model-1'].sketches['__profile__'].Line(point1=(212 , 494), point2=(210 , 498)) 
mdb.models['Model-1'].sketches['__profile__'].Line(point1=(210 , 498), point2=(210 , 524)) 
mdb.models['Model-1'].sketches['__profile__'].Line(point1=(210 , 524), point2=(215 , 560)) 
mdb.models['Model-1'].sketches['__profile__'].Line(point1=(215 , 560), point2=(219 , 575)) 
mdb.models['Model-1'].sketches['__profile__'].Line(point1=(219 , 575), point2=(222 , 578)) 
mdb.models['Model-1'].sketches['__profile__'].Line(point1=(222 , 578), point2=(224 , 578)) 
mdb.models['Model-1'].sketches['__profile__'].Line(point1=(224 , 578), point2=(229 , 576)) 
mdb.models['Model-1'].sketches['__profile__'].Line(point1=(229 , 576), point2=(249 , 574)) 
mdb.models['Model-1'].sketches['__profile__'].Line(point1=(249 , 574), point2=(262 , 571)) 
mdb.models['Model-1'].sketches['__profile__'].Line(point1=(262 , 571), point2=(264 , 569)) 
mdb.models['Model-1'].sketches['__profile__'].Line(point1=(264 , 569), point2=(264 , 567)) 
mdb.models['Model-1'].sketches['__profile__'].Line(point1=(272 , 312), point2=(267 , 310)) 
mdb.models['Model-1'].sketches['__profile__'].Line(point1=(267 , 310), point2=(260 , 310)) 
mdb.models['Model-1'].sketches['__profile__'].Line(point1=(260 , 310), point2=(251 , 307)) 
mdb.models['Model-1'].sketches['__profile__'].Line(point1=(251 , 307), point2=(246 , 307)) 
mdb.models['Model-1'].sketches['__profile__'].Line(point1=(246 , 307), point2=(240 , 304)) 
mdb.models['Model-1'].sketches['__profile__'].Line(point1=(240 , 304), point2=(234 , 304)) 
mdb.models['Model-1'].sketches['__profile__'].Line(point1=(234 , 304), point2=(227 , 310)) 
mdb.models['Model-1'].sketches['__profile__'].Line(point1=(227 , 310), point2=(215 , 326)) 
mdb.models['Model-1'].sketches['__profile__'].Line(point1=(215 , 326), point2=(213 , 331)) 
mdb.models['Model-1'].sketches['__profile__'].Line(point1=(213 , 331), point2=(214 , 361)) 
mdb.models['Model-1'].sketches['__profile__'].Line(point1=(214 , 361), point2=(219 , 367)) 
mdb.models['Model-1'].sketches['__profile__'].Line(point1=(219 , 367), point2=(219 , 369)) 
mdb.models['Model-1'].sketches['__profile__'].Line(point1=(219 , 369), point2=(228 , 385)) 
mdb.models['Model-1'].sketches['__profile__'].Line(point1=(228 , 385), point2=(236 , 401)) 
mdb.models['Model-1'].sketches['__profile__'].Line(point1=(236 , 401), point2=(240 , 406)) 
mdb.models['Model-1'].sketches['__profile__'].Line(point1=(240 , 406), point2=(242 , 406)) 
mdb.models['Model-1'].sketches['__profile__'].Line(point1=(242 , 406), point2=(256 , 392)) 
mdb.models['Model-1'].sketches['__profile__'].Line(point1=(256 , 392), point2=(286 , 366)) 
mdb.models['Model-1'].sketches['__profile__'].Line(point1=(286 , 366), point2=(287 , 362)) 
mdb.models['Model-1'].sketches['__profile__'].Line(point1=(287 , 362), point2=(285 , 353)) 
mdb.models['Model-1'].sketches['__profile__'].Line(point1=(285 , 353), point2=(277 , 328)) 
mdb.models['Model-1'].sketches['__profile__'].Line(point1=(277 , 328), point2=(276 , 321)) 
mdb.models['Model-1'].sketches['__profile__'].Line(point1=(276 , 321), point2=(272 , 312)) 
mdb.models['Model-1'].sketches['__profile__'].Line(point1=(291 , 458), point2=(262 , 430)) 
mdb.models['Model-1'].sketches['__profile__'].Line(point1=(262 , 430), point2=(246 , 417)) 
mdb.models['Model-1'].sketches['__profile__'].Line(point1=(246 , 417), point2=(243 , 415)) 
mdb.models['Model-1'].sketches['__profile__'].Line(point1=(243 , 415), point2=(240 , 415)) 
mdb.models['Model-1'].sketches['__profile__'].Line(point1=(240 , 415), point2=(235 , 421)) 
mdb.models['Model-1'].sketches['__profile__'].Line(point1=(235 , 421), point2=(222 , 446)) 
mdb.models['Model-1'].sketches['__profile__'].Line(point1=(222 , 446), point2=(216 , 461)) 
mdb.models['Model-1'].sketches['__profile__'].Line(point1=(216 , 461), point2=(216 , 465)) 
mdb.models['Model-1'].sketches['__profile__'].Line(point1=(216 , 465), point2=(215 , 466)) 
mdb.models['Model-1'].sketches['__profile__'].Line(point1=(215 , 466), point2=(215 , 479)) 
mdb.models['Model-1'].sketches['__profile__'].Line(point1=(215 , 479), point2=(216 , 480)) 
mdb.models['Model-1'].sketches['__profile__'].Line(point1=(216 , 480), point2=(249 , 487)) 
mdb.models['Model-1'].sketches['__profile__'].Line(point1=(249 , 487), point2=(271 , 490)) 
mdb.models['Model-1'].sketches['__profile__'].Line(point1=(271 , 490), point2=(283 , 471)) 
mdb.models['Model-1'].sketches['__profile__'].Line(point1=(283 , 471), point2=(291 , 462)) 
mdb.models['Model-1'].sketches['__profile__'].Line(point1=(291 , 462), point2=(291 , 458)) 
mdb.models['Model-1'].sketches['__profile__'].Line(point1=(401 , 519), point2=(400 , 518)) 
mdb.models['Model-1'].sketches['__profile__'].Line(point1=(400 , 518), point2=(393 , 519)) 
mdb.models['Model-1'].sketches['__profile__'].Line(point1=(393 , 519), point2=(376 , 528)) 
mdb.models['Model-1'].sketches['__profile__'].Line(point1=(376 , 528), point2=(367 , 535)) 
mdb.models['Model-1'].sketches['__profile__'].Line(point1=(367 , 535), point2=(361 , 537)) 
mdb.models['Model-1'].sketches['__profile__'].Line(point1=(361 , 537), point2=(339 , 551)) 
mdb.models['Model-1'].sketches['__profile__'].Line(point1=(339 , 551), point2=(307 , 565)) 
mdb.models['Model-1'].sketches['__profile__'].Line(point1=(307 , 565), point2=(304 , 565)) 
mdb.models['Model-1'].sketches['__profile__'].Line(point1=(304 , 565), point2=(295 , 569)) 
mdb.models['Model-1'].sketches['__profile__'].Line(point1=(295 , 569), point2=(286 , 570)) 
mdb.models['Model-1'].sketches['__profile__'].Line(point1=(286 , 570), point2=(283 , 572)) 
mdb.models['Model-1'].sketches['__profile__'].Line(point1=(283 , 572), point2=(262 , 578)) 
mdb.models['Model-1'].sketches['__profile__'].Line(point1=(262 , 578), point2=(224 , 584)) 
mdb.models['Model-1'].sketches['__profile__'].Line(point1=(224 , 584), point2=(222 , 586)) 
mdb.models['Model-1'].sketches['__profile__'].Line(point1=(222 , 586), point2=(222 , 592)) 
mdb.models['Model-1'].sketches['__profile__'].Line(point1=(222 , 592), point2=(226 , 626)) 
mdb.models['Model-1'].sketches['__profile__'].Line(point1=(226 , 626), point2=(231 , 627)) 
mdb.models['Model-1'].sketches['__profile__'].Line(point1=(231 , 627), point2=(244 , 625)) 
mdb.models['Model-1'].sketches['__profile__'].Line(point1=(244 , 625), point2=(269 , 618)) 
mdb.models['Model-1'].sketches['__profile__'].Line(point1=(269 , 618), point2=(289 , 615)) 
mdb.models['Model-1'].sketches['__profile__'].Line(point1=(289 , 615), point2=(328 , 605)) 
mdb.models['Model-1'].sketches['__profile__'].Line(point1=(328 , 605), point2=(353 , 596)) 
mdb.models['Model-1'].sketches['__profile__'].Line(point1=(353 , 596), point2=(362 , 595)) 
mdb.models['Model-1'].sketches['__profile__'].Line(point1=(362 , 595), point2=(364 , 593)) 
mdb.models['Model-1'].sketches['__profile__'].Line(point1=(364 , 593), point2=(368 , 593)) 
mdb.models['Model-1'].sketches['__profile__'].Line(point1=(368 , 593), point2=(377 , 589)) 
mdb.models['Model-1'].sketches['__profile__'].Line(point1=(377 , 589), point2=(380 , 585)) 
mdb.models['Model-1'].sketches['__profile__'].Line(point1=(380 , 585), point2=(380 , 582)) 
mdb.models['Model-1'].sketches['__profile__'].Line(point1=(380 , 582), point2=(385 , 573)) 
mdb.models['Model-1'].sketches['__profile__'].Line(point1=(385 , 573), point2=(391 , 557)) 
mdb.models['Model-1'].sketches['__profile__'].Line(point1=(391 , 557), point2=(391 , 554)) 
mdb.models['Model-1'].sketches['__profile__'].Line(point1=(391 , 554), point2=(394 , 549)) 
mdb.models['Model-1'].sketches['__profile__'].Line(point1=(394 , 549), point2=(400 , 529)) 
mdb.models['Model-1'].sketches['__profile__'].Line(point1=(400 , 529), point2=(401 , 519)) 
mdb.models['Model-1'].sketches['__profile__'].Line(point1=(277 , 218), point2=(282 , 208)) 
mdb.models['Model-1'].sketches['__profile__'].Line(point1=(282 , 208), point2=(269 , 175)) 
mdb.models['Model-1'].sketches['__profile__'].Line(point1=(269 , 175), point2=(267 , 165)) 
mdb.models['Model-1'].sketches['__profile__'].Line(point1=(267 , 165), point2=(262 , 155)) 
mdb.models['Model-1'].sketches['__profile__'].Line(point1=(262 , 155), point2=(260 , 153)) 
mdb.models['Model-1'].sketches['__profile__'].Line(point1=(260 , 153), point2=(232 , 163)) 
mdb.models['Model-1'].sketches['__profile__'].Line(point1=(232 , 163), point2=(225 , 166)) 
mdb.models['Model-1'].sketches['__profile__'].Line(point1=(225 , 166), point2=(222 , 169)) 
mdb.models['Model-1'].sketches['__profile__'].Line(point1=(222 , 169), point2=(222 , 171)) 
mdb.models['Model-1'].sketches['__profile__'].Line(point1=(222 , 171), point2=(243 , 219)) 
mdb.models['Model-1'].sketches['__profile__'].Line(point1=(243 , 219), point2=(245 , 221)) 
mdb.models['Model-1'].sketches['__profile__'].Line(point1=(245 , 221), point2=(275 , 221)) 
mdb.models['Model-1'].sketches['__profile__'].Line(point1=(275 , 221), point2=(277 , 218)) 
mdb.models['Model-1'].sketches['__profile__'].Line(point1=(275 , 228), point2=(270 , 226)) 
mdb.models['Model-1'].sketches['__profile__'].Line(point1=(270 , 226), point2=(249 , 226)) 
mdb.models['Model-1'].sketches['__profile__'].Line(point1=(249 , 226), point2=(248 , 225)) 
mdb.models['Model-1'].sketches['__profile__'].Line(point1=(248 , 225), point2=(244 , 225)) 
mdb.models['Model-1'].sketches['__profile__'].Line(point1=(244 , 225), point2=(242 , 227)) 
mdb.models['Model-1'].sketches['__profile__'].Line(point1=(242 , 227), point2=(235 , 248)) 
mdb.models['Model-1'].sketches['__profile__'].Line(point1=(235 , 248), point2=(228 , 259)) 
mdb.models['Model-1'].sketches['__profile__'].Line(point1=(228 , 259), point2=(228 , 268)) 
mdb.models['Model-1'].sketches['__profile__'].Line(point1=(228 , 268), point2=(232 , 284)) 
mdb.models['Model-1'].sketches['__profile__'].Line(point1=(232 , 284), point2=(233 , 294)) 
mdb.models['Model-1'].sketches['__profile__'].Line(point1=(233 , 294), point2=(236 , 298)) 
mdb.models['Model-1'].sketches['__profile__'].Line(point1=(236 , 298), point2=(241 , 299)) 
mdb.models['Model-1'].sketches['__profile__'].Line(point1=(241 , 299), point2=(262 , 305)) 
mdb.models['Model-1'].sketches['__profile__'].Line(point1=(262 , 305), point2=(273 , 306)) 
mdb.models['Model-1'].sketches['__profile__'].Line(point1=(273 , 306), point2=(275 , 304)) 
mdb.models['Model-1'].sketches['__profile__'].Line(point1=(275 , 304), point2=(275 , 300)) 
mdb.models['Model-1'].sketches['__profile__'].Line(point1=(275 , 300), point2=(278 , 296)) 
mdb.models['Model-1'].sketches['__profile__'].Line(point1=(278 , 296), point2=(287 , 271)) 
mdb.models['Model-1'].sketches['__profile__'].Line(point1=(287 , 271), point2=(287 , 267)) 
mdb.models['Model-1'].sketches['__profile__'].Line(point1=(287 , 267), point2=(275 , 228)) 
mdb.models['Model-1'].sketches['__profile__'].Line(point1=(305 , 367), point2=(303 , 365)) 
mdb.models['Model-1'].sketches['__profile__'].Line(point1=(303 , 365), point2=(293 , 367)) 
mdb.models['Model-1'].sketches['__profile__'].Line(point1=(293 , 367), point2=(259 , 395)) 
mdb.models['Model-1'].sketches['__profile__'].Line(point1=(259 , 395), point2=(245 , 410)) 
mdb.models['Model-1'].sketches['__profile__'].Line(point1=(245 , 410), point2=(245 , 412)) 
mdb.models['Model-1'].sketches['__profile__'].Line(point1=(245 , 412), point2=(247 , 414)) 
mdb.models['Model-1'].sketches['__profile__'].Line(point1=(247 , 414), point2=(268 , 430)) 
mdb.models['Model-1'].sketches['__profile__'].Line(point1=(268 , 430), point2=(285 , 447)) 
mdb.models['Model-1'].sketches['__profile__'].Line(point1=(285 , 447), point2=(295 , 456)) 
mdb.models['Model-1'].sketches['__profile__'].Line(point1=(295 , 456), point2=(298 , 456)) 
mdb.models['Model-1'].sketches['__profile__'].Line(point1=(298 , 456), point2=(311 , 442)) 
mdb.models['Model-1'].sketches['__profile__'].Line(point1=(311 , 442), point2=(328 , 428)) 
mdb.models['Model-1'].sketches['__profile__'].Line(point1=(328 , 428), point2=(328 , 425)) 
mdb.models['Model-1'].sketches['__profile__'].Line(point1=(328 , 425), point2=(324 , 418)) 
mdb.models['Model-1'].sketches['__profile__'].Line(point1=(324 , 418), point2=(322 , 410)) 
mdb.models['Model-1'].sketches['__profile__'].Line(point1=(322 , 410), point2=(313 , 390)) 
mdb.models['Model-1'].sketches['__profile__'].Line(point1=(313 , 390), point2=(305 , 367)) 
mdb.models['Model-1'].sketches['__profile__'].Line(point1=(306 , 466), point2=(301 , 461)) 
mdb.models['Model-1'].sketches['__profile__'].Line(point1=(301 , 461), point2=(297 , 461)) 
mdb.models['Model-1'].sketches['__profile__'].Line(point1=(297 , 461), point2=(279 , 484)) 
mdb.models['Model-1'].sketches['__profile__'].Line(point1=(279 , 484), point2=(272 , 500)) 
mdb.models['Model-1'].sketches['__profile__'].Line(point1=(272 , 500), point2=(269 , 517)) 
mdb.models['Model-1'].sketches['__profile__'].Line(point1=(269 , 517), point2=(269 , 525)) 
mdb.models['Model-1'].sketches['__profile__'].Line(point1=(269 , 525), point2=(266 , 536)) 
mdb.models['Model-1'].sketches['__profile__'].Line(point1=(266 , 536), point2=(266 , 562)) 
mdb.models['Model-1'].sketches['__profile__'].Line(point1=(266 , 562), point2=(269 , 569)) 
mdb.models['Model-1'].sketches['__profile__'].Line(point1=(269 , 569), point2=(274 , 569)) 
mdb.models['Model-1'].sketches['__profile__'].Line(point1=(274 , 569), point2=(283 , 566)) 
mdb.models['Model-1'].sketches['__profile__'].Line(point1=(283 , 566), point2=(290 , 565)) 
mdb.models['Model-1'].sketches['__profile__'].Line(point1=(290 , 565), point2=(298 , 561)) 
mdb.models['Model-1'].sketches['__profile__'].Line(point1=(298 , 561), point2=(310 , 558)) 
mdb.models['Model-1'].sketches['__profile__'].Line(point1=(310 , 558), point2=(314 , 555)) 
mdb.models['Model-1'].sketches['__profile__'].Line(point1=(314 , 555), point2=(317 , 555)) 
mdb.models['Model-1'].sketches['__profile__'].Line(point1=(317 , 555), point2=(334 , 547)) 
mdb.models['Model-1'].sketches['__profile__'].Line(point1=(334 , 547), point2=(337 , 544)) 
mdb.models['Model-1'].sketches['__profile__'].Line(point1=(337 , 544), point2=(328 , 520)) 
mdb.models['Model-1'].sketches['__profile__'].Line(point1=(328 , 520), point2=(326 , 508)) 
mdb.models['Model-1'].sketches['__profile__'].Line(point1=(326 , 508), point2=(320 , 490)) 
mdb.models['Model-1'].sketches['__profile__'].Line(point1=(320 , 490), point2=(313 , 476)) 
mdb.models['Model-1'].sketches['__profile__'].Line(point1=(313 , 476), point2=(306 , 466)) 
mdb.models['Model-1'].sketches['__profile__'].Line(point1=(311 , 189), point2=(312 , 188)) 
mdb.models['Model-1'].sketches['__profile__'].Line(point1=(312 , 188), point2=(312 , 173)) 
mdb.models['Model-1'].sketches['__profile__'].Line(point1=(312 , 173), point2=(310 , 155)) 
mdb.models['Model-1'].sketches['__profile__'].Line(point1=(310 , 155), point2=(307 , 144)) 
mdb.models['Model-1'].sketches['__profile__'].Line(point1=(307 , 144), point2=(305 , 142)) 
mdb.models['Model-1'].sketches['__profile__'].Line(point1=(305 , 142), point2=(301 , 142)) 
mdb.models['Model-1'].sketches['__profile__'].Line(point1=(301 , 142), point2=(283 , 145)) 
mdb.models['Model-1'].sketches['__profile__'].Line(point1=(283 , 145), point2=(272 , 149)) 
mdb.models['Model-1'].sketches['__profile__'].Line(point1=(272 , 149), point2=(266 , 153)) 
mdb.models['Model-1'].sketches['__profile__'].Line(point1=(266 , 153), point2=(266 , 156)) 
mdb.models['Model-1'].sketches['__profile__'].Line(point1=(266 , 156), point2=(283 , 199)) 
mdb.models['Model-1'].sketches['__profile__'].Line(point1=(283 , 199), point2=(286 , 202)) 
mdb.models['Model-1'].sketches['__profile__'].Line(point1=(286 , 202), point2=(291 , 201)) 
mdb.models['Model-1'].sketches['__profile__'].Line(point1=(291 , 201), point2=(306 , 194)) 
mdb.models['Model-1'].sketches['__profile__'].Line(point1=(306 , 194), point2=(311 , 189)) 
mdb.models['Model-1'].sketches['__profile__'].Line(point1=(354 , 757), point2=(351 , 717)) 
mdb.models['Model-1'].sketches['__profile__'].Line(point1=(351 , 717), point2=(349 , 707)) 
mdb.models['Model-1'].sketches['__profile__'].Line(point1=(349 , 707), point2=(308 , 709)) 
mdb.models['Model-1'].sketches['__profile__'].Line(point1=(308 , 709), point2=(284 , 713)) 
mdb.models['Model-1'].sketches['__profile__'].Line(point1=(284 , 713), point2=(278 , 712)) 
mdb.models['Model-1'].sketches['__profile__'].Line(point1=(278 , 712), point2=(269 , 714)) 
mdb.models['Model-1'].sketches['__profile__'].Line(point1=(269 , 714), point2=(268 , 715)) 
mdb.models['Model-1'].sketches['__profile__'].Line(point1=(268 , 715), point2=(269 , 731)) 
mdb.models['Model-1'].sketches['__profile__'].Line(point1=(269 , 731), point2=(273 , 753)) 
mdb.models['Model-1'].sketches['__profile__'].Line(point1=(273 , 753), point2=(273 , 760)) 
mdb.models['Model-1'].sketches['__profile__'].Line(point1=(273 , 760), point2=(275 , 765)) 
mdb.models['Model-1'].sketches['__profile__'].Line(point1=(275 , 765), point2=(311 , 761)) 
mdb.models['Model-1'].sketches['__profile__'].Line(point1=(311 , 761), point2=(353 , 760)) 
mdb.models['Model-1'].sketches['__profile__'].Line(point1=(353 , 760), point2=(354 , 757)) 
mdb.models['Model-1'].sketches['__profile__'].Line(point1=(352 , 671), point2=(350 , 669)) 
mdb.models['Model-1'].sketches['__profile__'].Line(point1=(350 , 669), point2=(338 , 670)) 
mdb.models['Model-1'].sketches['__profile__'].Line(point1=(338 , 670), point2=(328 , 673)) 
mdb.models['Model-1'].sketches['__profile__'].Line(point1=(328 , 673), point2=(308 , 676)) 
mdb.models['Model-1'].sketches['__profile__'].Line(point1=(308 , 676), point2=(299 , 679)) 
mdb.models['Model-1'].sketches['__profile__'].Line(point1=(299 , 679), point2=(279 , 682)) 
mdb.models['Model-1'].sketches['__profile__'].Line(point1=(279 , 682), point2=(274 , 686)) 
mdb.models['Model-1'].sketches['__profile__'].Line(point1=(274 , 686), point2=(268 , 700)) 
mdb.models['Model-1'].sketches['__profile__'].Line(point1=(268 , 700), point2=(268 , 705)) 
mdb.models['Model-1'].sketches['__profile__'].Line(point1=(268 , 705), point2=(272 , 706)) 
mdb.models['Model-1'].sketches['__profile__'].Line(point1=(272 , 706), point2=(304 , 702)) 
mdb.models['Model-1'].sketches['__profile__'].Line(point1=(304 , 702), point2=(346 , 699)) 
mdb.models['Model-1'].sketches['__profile__'].Line(point1=(346 , 699), point2=(348 , 697)) 
mdb.models['Model-1'].sketches['__profile__'].Line(point1=(348 , 697), point2=(352 , 682)) 
mdb.models['Model-1'].sketches['__profile__'].Line(point1=(352 , 682), point2=(352 , 671)) 
mdb.models['Model-1'].sketches['__profile__'].Line(point1=(333 , 276), point2=(329 , 272)) 
mdb.models['Model-1'].sketches['__profile__'].Line(point1=(329 , 272), point2=(325 , 271)) 
mdb.models['Model-1'].sketches['__profile__'].Line(point1=(325 , 271), point2=(295 , 271)) 
mdb.models['Model-1'].sketches['__profile__'].Line(point1=(295 , 271), point2=(290 , 274)) 
mdb.models['Model-1'].sketches['__profile__'].Line(point1=(290 , 274), point2=(277 , 306)) 
mdb.models['Model-1'].sketches['__profile__'].Line(point1=(277 , 306), point2=(277 , 313)) 
mdb.models['Model-1'].sketches['__profile__'].Line(point1=(277 , 313), point2=(279 , 321)) 
mdb.models['Model-1'].sketches['__profile__'].Line(point1=(279 , 321), point2=(288 , 350)) 
mdb.models['Model-1'].sketches['__profile__'].Line(point1=(288 , 350), point2=(290 , 360)) 
mdb.models['Model-1'].sketches['__profile__'].Line(point1=(290 , 360), point2=(292 , 362)) 
mdb.models['Model-1'].sketches['__profile__'].Line(point1=(292 , 362), point2=(299 , 361)) 
mdb.models['Model-1'].sketches['__profile__'].Line(point1=(299 , 361), point2=(315 , 352)) 
mdb.models['Model-1'].sketches['__profile__'].Line(point1=(315 , 352), point2=(348 , 329)) 
mdb.models['Model-1'].sketches['__profile__'].Line(point1=(348 , 329), point2=(346 , 316)) 
mdb.models['Model-1'].sketches['__profile__'].Line(point1=(346 , 316), point2=(333 , 276)) 
mdb.models['Model-1'].sketches['__profile__'].Line(point1=(332 , 263), point2=(343 , 238)) 
mdb.models['Model-1'].sketches['__profile__'].Line(point1=(343 , 238), point2=(338 , 215)) 
mdb.models['Model-1'].sketches['__profile__'].Line(point1=(338 , 215), point2=(335 , 208)) 
mdb.models['Model-1'].sketches['__profile__'].Line(point1=(335 , 208), point2=(332 , 205)) 
mdb.models['Model-1'].sketches['__profile__'].Line(point1=(332 , 205), point2=(330 , 205)) 
mdb.models['Model-1'].sketches['__profile__'].Line(point1=(330 , 205), point2=(314 , 196)) 
mdb.models['Model-1'].sketches['__profile__'].Line(point1=(314 , 196), point2=(290 , 207)) 
mdb.models['Model-1'].sketches['__profile__'].Line(point1=(290 , 207), point2=(288 , 207)) 
mdb.models['Model-1'].sketches['__profile__'].Line(point1=(288 , 207), point2=(285 , 210)) 
mdb.models['Model-1'].sketches['__profile__'].Line(point1=(285 , 210), point2=(282 , 216)) 
mdb.models['Model-1'].sketches['__profile__'].Line(point1=(282 , 216), point2=(280 , 222)) 
mdb.models['Model-1'].sketches['__profile__'].Line(point1=(280 , 222), point2=(280 , 228)) 
mdb.models['Model-1'].sketches['__profile__'].Line(point1=(280 , 228), point2=(291 , 264)) 
mdb.models['Model-1'].sketches['__profile__'].Line(point1=(291 , 264), point2=(294 , 267)) 
mdb.models['Model-1'].sketches['__profile__'].Line(point1=(294 , 267), point2=(305 , 267)) 
mdb.models['Model-1'].sketches['__profile__'].Line(point1=(305 , 267), point2=(306 , 266)) 
mdb.models['Model-1'].sketches['__profile__'].Line(point1=(306 , 266), point2=(330 , 266)) 
mdb.models['Model-1'].sketches['__profile__'].Line(point1=(330 , 266), point2=(332 , 263)) 
mdb.models['Model-1'].sketches['__profile__'].Line(point1=(400 , 508), point2=(401 , 502)) 
mdb.models['Model-1'].sketches['__profile__'].Line(point1=(401 , 502), point2=(400 , 501)) 
mdb.models['Model-1'].sketches['__profile__'].Line(point1=(400 , 501), point2=(399 , 481)) 
mdb.models['Model-1'].sketches['__profile__'].Line(point1=(399 , 481), point2=(395 , 475)) 
mdb.models['Model-1'].sketches['__profile__'].Line(point1=(395 , 475), point2=(356 , 459)) 
mdb.models['Model-1'].sketches['__profile__'].Line(point1=(356 , 459), point2=(344 , 451)) 
mdb.models['Model-1'].sketches['__profile__'].Line(point1=(344 , 451), point2=(327 , 436)) 
mdb.models['Model-1'].sketches['__profile__'].Line(point1=(327 , 436), point2=(314 , 446)) 
mdb.models['Model-1'].sketches['__profile__'].Line(point1=(314 , 446), point2=(304 , 456)) 
mdb.models['Model-1'].sketches['__profile__'].Line(point1=(304 , 456), point2=(311 , 465)) 
mdb.models['Model-1'].sketches['__profile__'].Line(point1=(311 , 465), point2=(317 , 473)) 
mdb.models['Model-1'].sketches['__profile__'].Line(point1=(317 , 473), point2=(323 , 485)) 
mdb.models['Model-1'].sketches['__profile__'].Line(point1=(323 , 485), point2=(325 , 493)) 
mdb.models['Model-1'].sketches['__profile__'].Line(point1=(325 , 493), point2=(329 , 500)) 
mdb.models['Model-1'].sketches['__profile__'].Line(point1=(329 , 500), point2=(329 , 506)) 
mdb.models['Model-1'].sketches['__profile__'].Line(point1=(329 , 506), point2=(339 , 538)) 
mdb.models['Model-1'].sketches['__profile__'].Line(point1=(339 , 538), point2=(342 , 541)) 
mdb.models['Model-1'].sketches['__profile__'].Line(point1=(342 , 541), point2=(349 , 538)) 
mdb.models['Model-1'].sketches['__profile__'].Line(point1=(349 , 538), point2=(366 , 527)) 
mdb.models['Model-1'].sketches['__profile__'].Line(point1=(366 , 527), point2=(381 , 520)) 
mdb.models['Model-1'].sketches['__profile__'].Line(point1=(381 , 520), point2=(388 , 515)) 
mdb.models['Model-1'].sketches['__profile__'].Line(point1=(388 , 515), point2=(397 , 512)) 
mdb.models['Model-1'].sketches['__profile__'].Line(point1=(397 , 512), point2=(400 , 508)) 
mdb.models['Model-1'].sketches['__profile__'].Line(point1=(383 , 387), point2=(366 , 333)) 
mdb.models['Model-1'].sketches['__profile__'].Line(point1=(366 , 333), point2=(363 , 329)) 
mdb.models['Model-1'].sketches['__profile__'].Line(point1=(363 , 329), point2=(360 , 329)) 
mdb.models['Model-1'].sketches['__profile__'].Line(point1=(360 , 329), point2=(348 , 334)) 
mdb.models['Model-1'].sketches['__profile__'].Line(point1=(348 , 334), point2=(323 , 350)) 
mdb.models['Model-1'].sketches['__profile__'].Line(point1=(323 , 350), point2=(307 , 363)) 
mdb.models['Model-1'].sketches['__profile__'].Line(point1=(307 , 363), point2=(330 , 423)) 
mdb.models['Model-1'].sketches['__profile__'].Line(point1=(330 , 423), point2=(333 , 423)) 
mdb.models['Model-1'].sketches['__profile__'].Line(point1=(333 , 423), point2=(340 , 419)) 
mdb.models['Model-1'].sketches['__profile__'].Line(point1=(340 , 419), point2=(365 , 401)) 
mdb.models['Model-1'].sketches['__profile__'].Line(point1=(365 , 401), point2=(380 , 392)) 
mdb.models['Model-1'].sketches['__profile__'].Line(point1=(380 , 392), point2=(383 , 389)) 
mdb.models['Model-1'].sketches['__profile__'].Line(point1=(383 , 389), point2=(383 , 387)) 
mdb.models['Model-1'].sketches['__profile__'].Line(point1=(339 , 198), point2=(354 , 167)) 
mdb.models['Model-1'].sketches['__profile__'].Line(point1=(354 , 167), point2=(351 , 159)) 
mdb.models['Model-1'].sketches['__profile__'].Line(point1=(351 , 159), point2=(347 , 137)) 
mdb.models['Model-1'].sketches['__profile__'].Line(point1=(347 , 137), point2=(343 , 133)) 
mdb.models['Model-1'].sketches['__profile__'].Line(point1=(343 , 133), point2=(337 , 133)) 
mdb.models['Model-1'].sketches['__profile__'].Line(point1=(337 , 133), point2=(325 , 136)) 
mdb.models['Model-1'].sketches['__profile__'].Line(point1=(325 , 136), point2=(314 , 139)) 
mdb.models['Model-1'].sketches['__profile__'].Line(point1=(314 , 139), point2=(311 , 142)) 
mdb.models['Model-1'].sketches['__profile__'].Line(point1=(311 , 142), point2=(314 , 163)) 
mdb.models['Model-1'].sketches['__profile__'].Line(point1=(314 , 163), point2=(315 , 185)) 
mdb.models['Model-1'].sketches['__profile__'].Line(point1=(315 , 185), point2=(316 , 189)) 
mdb.models['Model-1'].sketches['__profile__'].Line(point1=(316 , 189), point2=(321 , 194)) 
mdb.models['Model-1'].sketches['__profile__'].Line(point1=(321 , 194), point2=(331 , 200)) 
mdb.models['Model-1'].sketches['__profile__'].Line(point1=(331 , 200), point2=(336 , 202)) 
mdb.models['Model-1'].sketches['__profile__'].Line(point1=(336 , 202), point2=(339 , 198)) 
mdb.models['Model-1'].sketches['__profile__'].Line(point1=(401 , 467), point2=(406 , 460)) 
mdb.models['Model-1'].sketches['__profile__'].Line(point1=(406 , 460), point2=(410 , 451)) 
mdb.models['Model-1'].sketches['__profile__'].Line(point1=(410 , 451), point2=(395 , 427)) 
mdb.models['Model-1'].sketches['__profile__'].Line(point1=(395 , 427), point2=(381 , 401)) 
mdb.models['Model-1'].sketches['__profile__'].Line(point1=(381 , 401), point2=(378 , 399)) 
mdb.models['Model-1'].sketches['__profile__'].Line(point1=(378 , 399), point2=(367 , 405)) 
mdb.models['Model-1'].sketches['__profile__'].Line(point1=(367 , 405), point2=(355 , 414)) 
mdb.models['Model-1'].sketches['__profile__'].Line(point1=(355 , 414), point2=(341 , 423)) 
mdb.models['Model-1'].sketches['__profile__'].Line(point1=(341 , 423), point2=(332 , 432)) 
mdb.models['Model-1'].sketches['__profile__'].Line(point1=(332 , 432), point2=(346 , 445)) 
mdb.models['Model-1'].sketches['__profile__'].Line(point1=(346 , 445), point2=(360 , 454)) 
mdb.models['Model-1'].sketches['__profile__'].Line(point1=(360 , 454), point2=(381 , 464)) 
mdb.models['Model-1'].sketches['__profile__'].Line(point1=(381 , 464), point2=(394 , 467)) 
mdb.models['Model-1'].sketches['__profile__'].Line(point1=(394 , 467), point2=(397 , 470)) 
mdb.models['Model-1'].sketches['__profile__'].Line(point1=(397 , 470), point2=(399 , 470)) 
mdb.models['Model-1'].sketches['__profile__'].Line(point1=(399 , 470), point2=(401 , 467)) 
mdb.models['Model-1'].sketches['__profile__'].Line(point1=(404 , 295), point2=(402 , 284)) 
mdb.models['Model-1'].sketches['__profile__'].Line(point1=(402 , 284), point2=(394 , 259)) 
mdb.models['Model-1'].sketches['__profile__'].Line(point1=(394 , 259), point2=(390 , 250)) 
mdb.models['Model-1'].sketches['__profile__'].Line(point1=(390 , 250), point2=(386 , 247)) 
mdb.models['Model-1'].sketches['__profile__'].Line(point1=(386 , 247), point2=(358 , 241)) 
mdb.models['Model-1'].sketches['__profile__'].Line(point1=(358 , 241), point2=(347 , 241)) 
mdb.models['Model-1'].sketches['__profile__'].Line(point1=(347 , 241), point2=(339 , 255)) 
mdb.models['Model-1'].sketches['__profile__'].Line(point1=(339 , 255), point2=(336 , 265)) 
mdb.models['Model-1'].sketches['__profile__'].Line(point1=(336 , 265), point2=(335 , 266)) 
mdb.models['Model-1'].sketches['__profile__'].Line(point1=(335 , 266), point2=(336 , 276)) 
mdb.models['Model-1'].sketches['__profile__'].Line(point1=(336 , 276), point2=(347 , 306)) 
mdb.models['Model-1'].sketches['__profile__'].Line(point1=(347 , 306), point2=(350 , 322)) 
mdb.models['Model-1'].sketches['__profile__'].Line(point1=(350 , 322), point2=(353 , 326)) 
mdb.models['Model-1'].sketches['__profile__'].Line(point1=(353 , 326), point2=(359 , 326)) 
mdb.models['Model-1'].sketches['__profile__'].Line(point1=(359 , 326), point2=(366 , 323)) 
mdb.models['Model-1'].sketches['__profile__'].Line(point1=(366 , 323), point2=(401 , 300)) 
mdb.models['Model-1'].sketches['__profile__'].Line(point1=(401 , 300), point2=(404 , 297)) 
mdb.models['Model-1'].sketches['__profile__'].Line(point1=(404 , 297), point2=(404 , 295)) 
mdb.models['Model-1'].sketches['__profile__'].Line(point1=(392 , 239), point2=(399 , 225)) 
mdb.models['Model-1'].sketches['__profile__'].Line(point1=(399 , 225), point2=(399 , 217)) 
mdb.models['Model-1'].sketches['__profile__'].Line(point1=(399 , 217), point2=(394 , 203)) 
mdb.models['Model-1'].sketches['__profile__'].Line(point1=(394 , 203), point2=(389 , 182)) 
mdb.models['Model-1'].sketches['__profile__'].Line(point1=(389 , 182), point2=(386 , 179)) 
mdb.models['Model-1'].sketches['__profile__'].Line(point1=(386 , 179), point2=(360 , 172)) 
mdb.models['Model-1'].sketches['__profile__'].Line(point1=(360 , 172), point2=(357 , 172)) 
mdb.models['Model-1'].sketches['__profile__'].Line(point1=(357 , 172), point2=(354 , 175)) 
mdb.models['Model-1'].sketches['__profile__'].Line(point1=(354 , 175), point2=(352 , 181)) 
mdb.models['Model-1'].sketches['__profile__'].Line(point1=(352 , 181), point2=(344 , 199)) 
mdb.models['Model-1'].sketches['__profile__'].Line(point1=(344 , 199), point2=(340 , 204)) 
mdb.models['Model-1'].sketches['__profile__'].Line(point1=(340 , 204), point2=(342 , 218)) 
mdb.models['Model-1'].sketches['__profile__'].Line(point1=(342 , 218), point2=(347 , 234)) 
mdb.models['Model-1'].sketches['__profile__'].Line(point1=(347 , 234), point2=(350 , 236)) 
mdb.models['Model-1'].sketches['__profile__'].Line(point1=(350 , 236), point2=(362 , 237)) 
mdb.models['Model-1'].sketches['__profile__'].Line(point1=(362 , 237), point2=(386 , 243)) 
mdb.models['Model-1'].sketches['__profile__'].Line(point1=(386 , 243), point2=(389 , 243)) 
mdb.models['Model-1'].sketches['__profile__'].Line(point1=(389 , 243), point2=(392 , 239)) 
mdb.models['Model-1'].sketches['__profile__'].Line(point1=(391 , 171), point2=(396 , 160)) 
mdb.models['Model-1'].sketches['__profile__'].Line(point1=(396 , 160), point2=(396 , 151)) 
mdb.models['Model-1'].sketches['__profile__'].Line(point1=(396 , 151), point2=(392 , 127)) 
mdb.models['Model-1'].sketches['__profile__'].Line(point1=(392 , 127), point2=(390 , 125)) 
mdb.models['Model-1'].sketches['__profile__'].Line(point1=(390 , 125), point2=(384 , 125)) 
mdb.models['Model-1'].sketches['__profile__'].Line(point1=(384 , 125), point2=(361 , 129)) 
mdb.models['Model-1'].sketches['__profile__'].Line(point1=(361 , 129), point2=(353 , 131)) 
mdb.models['Model-1'].sketches['__profile__'].Line(point1=(353 , 131), point2=(350 , 134)) 
mdb.models['Model-1'].sketches['__profile__'].Line(point1=(350 , 134), point2=(353 , 151)) 
mdb.models['Model-1'].sketches['__profile__'].Line(point1=(353 , 151), point2=(357 , 164)) 
mdb.models['Model-1'].sketches['__profile__'].Line(point1=(357 , 164), point2=(360 , 167)) 
mdb.models['Model-1'].sketches['__profile__'].Line(point1=(360 , 167), point2=(383 , 174)) 
mdb.models['Model-1'].sketches['__profile__'].Line(point1=(383 , 174), point2=(388 , 175)) 
mdb.models['Model-1'].sketches['__profile__'].Line(point1=(388 , 175), point2=(391 , 171)) 
mdb.models['Model-1'].sketches['__profile__'].Line(point1=(436 , 668), point2=(434 , 666)) 
mdb.models['Model-1'].sketches['__profile__'].Line(point1=(434 , 666), point2=(369 , 666)) 
mdb.models['Model-1'].sketches['__profile__'].Line(point1=(369 , 666), point2=(362 , 667)) 
mdb.models['Model-1'].sketches['__profile__'].Line(point1=(362 , 667), point2=(358 , 671)) 
mdb.models['Model-1'].sketches['__profile__'].Line(point1=(358 , 671), point2=(355 , 695)) 
mdb.models['Model-1'].sketches['__profile__'].Line(point1=(355 , 695), point2=(356 , 698)) 
mdb.models['Model-1'].sketches['__profile__'].Line(point1=(356 , 698), point2=(428 , 696)) 
mdb.models['Model-1'].sketches['__profile__'].Line(point1=(428 , 696), point2=(432 , 693)) 
mdb.models['Model-1'].sketches['__profile__'].Line(point1=(432 , 693), point2=(432 , 686)) 
mdb.models['Model-1'].sketches['__profile__'].Line(point1=(432 , 686), point2=(436 , 668)) 
mdb.models['Model-1'].sketches['__profile__'].Line(point1=(434 , 751), point2=(433 , 706)) 
mdb.models['Model-1'].sketches['__profile__'].Line(point1=(433 , 706), point2=(431 , 704)) 
mdb.models['Model-1'].sketches['__profile__'].Line(point1=(431 , 704), point2=(370 , 705)) 
mdb.models['Model-1'].sketches['__profile__'].Line(point1=(370 , 705), point2=(369 , 706)) 
mdb.models['Model-1'].sketches['__profile__'].Line(point1=(369 , 706), point2=(357 , 706)) 
mdb.models['Model-1'].sketches['__profile__'].Line(point1=(357 , 706), point2=(356 , 709)) 
mdb.models['Model-1'].sketches['__profile__'].Line(point1=(356 , 709), point2=(358 , 751)) 
mdb.models['Model-1'].sketches['__profile__'].Line(point1=(358 , 751), point2=(360 , 759)) 
mdb.models['Model-1'].sketches['__profile__'].Line(point1=(360 , 759), point2=(380 , 759)) 
mdb.models['Model-1'].sketches['__profile__'].Line(point1=(380 , 759), point2=(381 , 758)) 
mdb.models['Model-1'].sketches['__profile__'].Line(point1=(381 , 758), point2=(425 , 756)) 
mdb.models['Model-1'].sketches['__profile__'].Line(point1=(425 , 756), point2=(432 , 755)) 
mdb.models['Model-1'].sketches['__profile__'].Line(point1=(432 , 755), point2=(434 , 753)) 
mdb.models['Model-1'].sketches['__profile__'].Line(point1=(434 , 753), point2=(434 , 751)) 
mdb.models['Model-1'].sketches['__profile__'].Line(point1=(495 , 636), point2=(488 , 635)) 
mdb.models['Model-1'].sketches['__profile__'].Line(point1=(488 , 635), point2=(480 , 637)) 
mdb.models['Model-1'].sketches['__profile__'].Line(point1=(480 , 637), point2=(464 , 637)) 
mdb.models['Model-1'].sketches['__profile__'].Line(point1=(464 , 637), point2=(463 , 638)) 
mdb.models['Model-1'].sketches['__profile__'].Line(point1=(463 , 638), point2=(434 , 637)) 
mdb.models['Model-1'].sketches['__profile__'].Line(point1=(434 , 637), point2=(428 , 634)) 
mdb.models['Model-1'].sketches['__profile__'].Line(point1=(428 , 634), point2=(419 , 633)) 
mdb.models['Model-1'].sketches['__profile__'].Line(point1=(419 , 633), point2=(417 , 631)) 
mdb.models['Model-1'].sketches['__profile__'].Line(point1=(417 , 631), point2=(407 , 629)) 
mdb.models['Model-1'].sketches['__profile__'].Line(point1=(407 , 629), point2=(403 , 626)) 
mdb.models['Model-1'].sketches['__profile__'].Line(point1=(403 , 626), point2=(395 , 623)) 
mdb.models['Model-1'].sketches['__profile__'].Line(point1=(395 , 623), point2=(381 , 613)) 
mdb.models['Model-1'].sketches['__profile__'].Line(point1=(381 , 613), point2=(379 , 613)) 
mdb.models['Model-1'].sketches['__profile__'].Line(point1=(379 , 613), point2=(372 , 626)) 
mdb.models['Model-1'].sketches['__profile__'].Line(point1=(372 , 626), point2=(366 , 650)) 
mdb.models['Model-1'].sketches['__profile__'].Line(point1=(366 , 650), point2=(366 , 656)) 
mdb.models['Model-1'].sketches['__profile__'].Line(point1=(366 , 656), point2=(446 , 656)) 
mdb.models['Model-1'].sketches['__profile__'].Line(point1=(446 , 656), point2=(447 , 657)) 
mdb.models['Model-1'].sketches['__profile__'].Line(point1=(447 , 657), point2=(494 , 656)) 
mdb.models['Model-1'].sketches['__profile__'].Line(point1=(494 , 656), point2=(495 , 655)) 
mdb.models['Model-1'].sketches['__profile__'].Line(point1=(495 , 655), point2=(495 , 636)) 
mdb.models['Model-1'].sketches['__profile__'].Line(point1=(437 , 364), point2=(437 , 358)) 
mdb.models['Model-1'].sketches['__profile__'].Line(point1=(437 , 358), point2=(434 , 347)) 
mdb.models['Model-1'].sketches['__profile__'].Line(point1=(434 , 347), point2=(430 , 321)) 
mdb.models['Model-1'].sketches['__profile__'].Line(point1=(430 , 321), point2=(426 , 302)) 
mdb.models['Model-1'].sketches['__profile__'].Line(point1=(426 , 302), point2=(424 , 299)) 
mdb.models['Model-1'].sketches['__profile__'].Line(point1=(424 , 299), point2=(415 , 299)) 
mdb.models['Model-1'].sketches['__profile__'].Line(point1=(415 , 299), point2=(403 , 303)) 
mdb.models['Model-1'].sketches['__profile__'].Line(point1=(403 , 303), point2=(375 , 322)) 
mdb.models['Model-1'].sketches['__profile__'].Line(point1=(375 , 322), point2=(369 , 327)) 
mdb.models['Model-1'].sketches['__profile__'].Line(point1=(369 , 327), point2=(369 , 332)) 
mdb.models['Model-1'].sketches['__profile__'].Line(point1=(369 , 332), point2=(385 , 383)) 
mdb.models['Model-1'].sketches['__profile__'].Line(point1=(385 , 383), point2=(387 , 385)) 
mdb.models['Model-1'].sketches['__profile__'].Line(point1=(387 , 385), point2=(391 , 385)) 
mdb.models['Model-1'].sketches['__profile__'].Line(point1=(391 , 385), point2=(407 , 377)) 
mdb.models['Model-1'].sketches['__profile__'].Line(point1=(407 , 377), point2=(436 , 367)) 
mdb.models['Model-1'].sketches['__profile__'].Line(point1=(436 , 367), point2=(437 , 364)) 
mdb.models['Model-1'].sketches['__profile__'].Line(point1=(556 , 577), point2=(554 , 575)) 
mdb.models['Model-1'].sketches['__profile__'].Line(point1=(554 , 575), point2=(548 , 575)) 
mdb.models['Model-1'].sketches['__profile__'].Line(point1=(548 , 575), point2=(540 , 578)) 
mdb.models['Model-1'].sketches['__profile__'].Line(point1=(540 , 578), point2=(512 , 581)) 
mdb.models['Model-1'].sketches['__profile__'].Line(point1=(512 , 581), point2=(442 , 593)) 
mdb.models['Model-1'].sketches['__profile__'].Line(point1=(442 , 593), point2=(422 , 594)) 
mdb.models['Model-1'].sketches['__profile__'].Line(point1=(422 , 594), point2=(421 , 595)) 
mdb.models['Model-1'].sketches['__profile__'].Line(point1=(421 , 595), point2=(383 , 595)) 
mdb.models['Model-1'].sketches['__profile__'].Line(point1=(383 , 595), point2=(382 , 602)) 
mdb.models['Model-1'].sketches['__profile__'].Line(point1=(382 , 602), point2=(382 , 606)) 
mdb.models['Model-1'].sketches['__profile__'].Line(point1=(382 , 606), point2=(391 , 614)) 
mdb.models['Model-1'].sketches['__profile__'].Line(point1=(391 , 614), point2=(398 , 618)) 
mdb.models['Model-1'].sketches['__profile__'].Line(point1=(398 , 618), point2=(420 , 628)) 
mdb.models['Model-1'].sketches['__profile__'].Line(point1=(420 , 628), point2=(438 , 630)) 
mdb.models['Model-1'].sketches['__profile__'].Line(point1=(438 , 630), point2=(467 , 621)) 
mdb.models['Model-1'].sketches['__profile__'].Line(point1=(467 , 621), point2=(520 , 600)) 
mdb.models['Model-1'].sketches['__profile__'].Line(point1=(520 , 600), point2=(547 , 586)) 
mdb.models['Model-1'].sketches['__profile__'].Line(point1=(547 , 586), point2=(556 , 580)) 
mdb.models['Model-1'].sketches['__profile__'].Line(point1=(556 , 580), point2=(556 , 577)) 
mdb.models['Model-1'].sketches['__profile__'].Line(point1=(452 , 420), point2=(453 , 419)) 
mdb.models['Model-1'].sketches['__profile__'].Line(point1=(453 , 419), point2=(450 , 413)) 
mdb.models['Model-1'].sketches['__profile__'].Line(point1=(450 , 413), point2=(444 , 386)) 
mdb.models['Model-1'].sketches['__profile__'].Line(point1=(444 , 386), point2=(440 , 373)) 
mdb.models['Model-1'].sketches['__profile__'].Line(point1=(440 , 373), point2=(438 , 371)) 
mdb.models['Model-1'].sketches['__profile__'].Line(point1=(438 , 371), point2=(414 , 379)) 
mdb.models['Model-1'].sketches['__profile__'].Line(point1=(414 , 379), point2=(406 , 384)) 
mdb.models['Model-1'].sketches['__profile__'].Line(point1=(406 , 384), point2=(403 , 384)) 
mdb.models['Model-1'].sketches['__profile__'].Line(point1=(403 , 384), point2=(391 , 390)) 
mdb.models['Model-1'].sketches['__profile__'].Line(point1=(391 , 390), point2=(383 , 396)) 
mdb.models['Model-1'].sketches['__profile__'].Line(point1=(383 , 396), point2=(389 , 405)) 
mdb.models['Model-1'].sketches['__profile__'].Line(point1=(389 , 405), point2=(391 , 411)) 
mdb.models['Model-1'].sketches['__profile__'].Line(point1=(391 , 411), point2=(394 , 413)) 
mdb.models['Model-1'].sketches['__profile__'].Line(point1=(394 , 413), point2=(395 , 417)) 
mdb.models['Model-1'].sketches['__profile__'].Line(point1=(395 , 417), point2=(403 , 429)) 
mdb.models['Model-1'].sketches['__profile__'].Line(point1=(403 , 429), point2=(403 , 431)) 
mdb.models['Model-1'].sketches['__profile__'].Line(point1=(403 , 431), point2=(414 , 446)) 
mdb.models['Model-1'].sketches['__profile__'].Line(point1=(414 , 446), point2=(435 , 431)) 
mdb.models['Model-1'].sketches['__profile__'].Line(point1=(435 , 431), point2=(446 , 424)) 
mdb.models['Model-1'].sketches['__profile__'].Line(point1=(446 , 424), point2=(450 , 423)) 
mdb.models['Model-1'].sketches['__profile__'].Line(point1=(450 , 423), point2=(452 , 420)) 
mdb.models['Model-1'].sketches['__profile__'].Line(point1=(564 , 565), point2=(562 , 563)) 
mdb.models['Model-1'].sketches['__profile__'].Line(point1=(562 , 563), point2=(558 , 562)) 
mdb.models['Model-1'].sketches['__profile__'].Line(point1=(558 , 562), point2=(538 , 559)) 
mdb.models['Model-1'].sketches['__profile__'].Line(point1=(538 , 559), point2=(521 , 554)) 
mdb.models['Model-1'].sketches['__profile__'].Line(point1=(521 , 554), point2=(499 , 550)) 
mdb.models['Model-1'].sketches['__profile__'].Line(point1=(499 , 550), point2=(480 , 543)) 
mdb.models['Model-1'].sketches['__profile__'].Line(point1=(480 , 543), point2=(458 , 532)) 
mdb.models['Model-1'].sketches['__profile__'].Line(point1=(458 , 532), point2=(439 , 527)) 
mdb.models['Model-1'].sketches['__profile__'].Line(point1=(439 , 527), point2=(432 , 523)) 
mdb.models['Model-1'].sketches['__profile__'].Line(point1=(432 , 523), point2=(423 , 520)) 
mdb.models['Model-1'].sketches['__profile__'].Line(point1=(423 , 520), point2=(419 , 520)) 
mdb.models['Model-1'].sketches['__profile__'].Line(point1=(419 , 520), point2=(413 , 517)) 
mdb.models['Model-1'].sketches['__profile__'].Line(point1=(413 , 517), point2=(408 , 517)) 
mdb.models['Model-1'].sketches['__profile__'].Line(point1=(408 , 517), point2=(406 , 520)) 
mdb.models['Model-1'].sketches['__profile__'].Line(point1=(406 , 520), point2=(404 , 532)) 
mdb.models['Model-1'].sketches['__profile__'].Line(point1=(404 , 532), point2=(391 , 565)) 
mdb.models['Model-1'].sketches['__profile__'].Line(point1=(391 , 565), point2=(384 , 584)) 
mdb.models['Model-1'].sketches['__profile__'].Line(point1=(384 , 584), point2=(384 , 587)) 
mdb.models['Model-1'].sketches['__profile__'].Line(point1=(384 , 587), point2=(386 , 589)) 
mdb.models['Model-1'].sketches['__profile__'].Line(point1=(386 , 589), point2=(391 , 590)) 
mdb.models['Model-1'].sketches['__profile__'].Line(point1=(391 , 590), point2=(438 , 588)) 
mdb.models['Model-1'].sketches['__profile__'].Line(point1=(438 , 588), point2=(485 , 582)) 
mdb.models['Model-1'].sketches['__profile__'].Line(point1=(485 , 582), point2=(503 , 578)) 
mdb.models['Model-1'].sketches['__profile__'].Line(point1=(503 , 578), point2=(541 , 574)) 
mdb.models['Model-1'].sketches['__profile__'].Line(point1=(541 , 574), point2=(563 , 569)) 
mdb.models['Model-1'].sketches['__profile__'].Line(point1=(563 , 569), point2=(564 , 565)) 
mdb.models['Model-1'].sketches['__profile__'].Line(point1=(447 , 213), point2=(450 , 203)) 
mdb.models['Model-1'].sketches['__profile__'].Line(point1=(450 , 203), point2=(450 , 198)) 
mdb.models['Model-1'].sketches['__profile__'].Line(point1=(450 , 198), point2=(441 , 186)) 
mdb.models['Model-1'].sketches['__profile__'].Line(point1=(441 , 186), point2=(430 , 165)) 
mdb.models['Model-1'].sketches['__profile__'].Line(point1=(430 , 165), point2=(426 , 161)) 
mdb.models['Model-1'].sketches['__profile__'].Line(point1=(426 , 161), point2=(401 , 162)) 
mdb.models['Model-1'].sketches['__profile__'].Line(point1=(401 , 162), point2=(398 , 165)) 
mdb.models['Model-1'].sketches['__profile__'].Line(point1=(398 , 165), point2=(394 , 173)) 
mdb.models['Model-1'].sketches['__profile__'].Line(point1=(394 , 173), point2=(392 , 176)) 
mdb.models['Model-1'].sketches['__profile__'].Line(point1=(392 , 176), point2=(393 , 185)) 
mdb.models['Model-1'].sketches['__profile__'].Line(point1=(393 , 185), point2=(395 , 187)) 
mdb.models['Model-1'].sketches['__profile__'].Line(point1=(395 , 187), point2=(395 , 192)) 
mdb.models['Model-1'].sketches['__profile__'].Line(point1=(395 , 192), point2=(401 , 212)) 
mdb.models['Model-1'].sketches['__profile__'].Line(point1=(401 , 212), point2=(403 , 217)) 
mdb.models['Model-1'].sketches['__profile__'].Line(point1=(403 , 217), point2=(406 , 220)) 
mdb.models['Model-1'].sketches['__profile__'].Line(point1=(406 , 220), point2=(431 , 217)) 
mdb.models['Model-1'].sketches['__profile__'].Line(point1=(431 , 217), point2=(444 , 217)) 
mdb.models['Model-1'].sketches['__profile__'].Line(point1=(444 , 217), point2=(447 , 213)) 
mdb.models['Model-1'].sketches['__profile__'].Line(point1=(462 , 272), point2=(462 , 268)) 
mdb.models['Model-1'].sketches['__profile__'].Line(point1=(462 , 268), point2=(455 , 242)) 
mdb.models['Model-1'].sketches['__profile__'].Line(point1=(455 , 242), point2=(451 , 231)) 
mdb.models['Model-1'].sketches['__profile__'].Line(point1=(451 , 231), point2=(445 , 221)) 
mdb.models['Model-1'].sketches['__profile__'].Line(point1=(445 , 221), point2=(406 , 224)) 
mdb.models['Model-1'].sketches['__profile__'].Line(point1=(406 , 224), point2=(402 , 228)) 
mdb.models['Model-1'].sketches['__profile__'].Line(point1=(402 , 228), point2=(396 , 241)) 
mdb.models['Model-1'].sketches['__profile__'].Line(point1=(396 , 241), point2=(394 , 245)) 
mdb.models['Model-1'].sketches['__profile__'].Line(point1=(394 , 245), point2=(394 , 249)) 
mdb.models['Model-1'].sketches['__profile__'].Line(point1=(394 , 249), point2=(403 , 273)) 
mdb.models['Model-1'].sketches['__profile__'].Line(point1=(403 , 273), point2=(407 , 292)) 
mdb.models['Model-1'].sketches['__profile__'].Line(point1=(407 , 292), point2=(409 , 295)) 
mdb.models['Model-1'].sketches['__profile__'].Line(point1=(409 , 295), point2=(418 , 295)) 
mdb.models['Model-1'].sketches['__profile__'].Line(point1=(418 , 295), point2=(432 , 291)) 
mdb.models['Model-1'].sketches['__profile__'].Line(point1=(432 , 291), point2=(461 , 275)) 
mdb.models['Model-1'].sketches['__profile__'].Line(point1=(461 , 275), point2=(462 , 272)) 
mdb.models['Model-1'].sketches['__profile__'].Line(point1=(428 , 153), point2=(432 , 132)) 
mdb.models['Model-1'].sketches['__profile__'].Line(point1=(432 , 132), point2=(432 , 122)) 
mdb.models['Model-1'].sketches['__profile__'].Line(point1=(432 , 122), point2=(430 , 120)) 
mdb.models['Model-1'].sketches['__profile__'].Line(point1=(430 , 120), point2=(420 , 120)) 
mdb.models['Model-1'].sketches['__profile__'].Line(point1=(420 , 120), point2=(402 , 123)) 
mdb.models['Model-1'].sketches['__profile__'].Line(point1=(402 , 123), point2=(400 , 123)) 
mdb.models['Model-1'].sketches['__profile__'].Line(point1=(400 , 123), point2=(396 , 126)) 
mdb.models['Model-1'].sketches['__profile__'].Line(point1=(396 , 126), point2=(400 , 154)) 
mdb.models['Model-1'].sketches['__profile__'].Line(point1=(400 , 154), point2=(402 , 156)) 
mdb.models['Model-1'].sketches['__profile__'].Line(point1=(402 , 156), point2=(406 , 157)) 
mdb.models['Model-1'].sketches['__profile__'].Line(point1=(406 , 157), point2=(420 , 157)) 
mdb.models['Model-1'].sketches['__profile__'].Line(point1=(420 , 157), point2=(426 , 156)) 
mdb.models['Model-1'].sketches['__profile__'].Line(point1=(426 , 156), point2=(428 , 153)) 
mdb.models['Model-1'].sketches['__profile__'].Line(point1=(447 , 434), point2=(446 , 433)) 
mdb.models['Model-1'].sketches['__profile__'].Line(point1=(446 , 433), point2=(441 , 434)) 
mdb.models['Model-1'].sketches['__profile__'].Line(point1=(441 , 434), point2=(422 , 447)) 
mdb.models['Model-1'].sketches['__profile__'].Line(point1=(422 , 447), point2=(413 , 457)) 
mdb.models['Model-1'].sketches['__profile__'].Line(point1=(413 , 457), point2=(405 , 470)) 
mdb.models['Model-1'].sketches['__profile__'].Line(point1=(405 , 470), point2=(405 , 493)) 
mdb.models['Model-1'].sketches['__profile__'].Line(point1=(405 , 493), point2=(407 , 507)) 
mdb.models['Model-1'].sketches['__profile__'].Line(point1=(407 , 507), point2=(411 , 511)) 
mdb.models['Model-1'].sketches['__profile__'].Line(point1=(411 , 511), point2=(420 , 513)) 
mdb.models['Model-1'].sketches['__profile__'].Line(point1=(420 , 513), point2=(426 , 515)) 
mdb.models['Model-1'].sketches['__profile__'].Line(point1=(426 , 515), point2=(433 , 514)) 
mdb.models['Model-1'].sketches['__profile__'].Line(point1=(433 , 514), point2=(457 , 495)) 
mdb.models['Model-1'].sketches['__profile__'].Line(point1=(457 , 495), point2=(468 , 484)) 
mdb.models['Model-1'].sketches['__profile__'].Line(point1=(468 , 484), point2=(468 , 479)) 
mdb.models['Model-1'].sketches['__profile__'].Line(point1=(468 , 479), point2=(461 , 467)) 
mdb.models['Model-1'].sketches['__profile__'].Line(point1=(461 , 467), point2=(447 , 434)) 
mdb.models['Model-1'].sketches['__profile__'].Line(point1=(495 , 344), point2=(493 , 330)) 
mdb.models['Model-1'].sketches['__profile__'].Line(point1=(493 , 330), point2=(485 , 307)) 
mdb.models['Model-1'].sketches['__profile__'].Line(point1=(485 , 307), point2=(484 , 300)) 
mdb.models['Model-1'].sketches['__profile__'].Line(point1=(484 , 300), point2=(479 , 291)) 
mdb.models['Model-1'].sketches['__profile__'].Line(point1=(479 , 291), point2=(477 , 284)) 
mdb.models['Model-1'].sketches['__profile__'].Line(point1=(477 , 284), point2=(472 , 276)) 
mdb.models['Model-1'].sketches['__profile__'].Line(point1=(472 , 276), point2=(468 , 276)) 
mdb.models['Model-1'].sketches['__profile__'].Line(point1=(468 , 276), point2=(461 , 279)) 
mdb.models['Model-1'].sketches['__profile__'].Line(point1=(461 , 279), point2=(433 , 296)) 
mdb.models['Model-1'].sketches['__profile__'].Line(point1=(433 , 296), point2=(430 , 296)) 
mdb.models['Model-1'].sketches['__profile__'].Line(point1=(430 , 296), point2=(429 , 301)) 
mdb.models['Model-1'].sketches['__profile__'].Line(point1=(429 , 301), point2=(436 , 334)) 
mdb.models['Model-1'].sketches['__profile__'].Line(point1=(436 , 334), point2=(440 , 361)) 
mdb.models['Model-1'].sketches['__profile__'].Line(point1=(440 , 361), point2=(442 , 363)) 
mdb.models['Model-1'].sketches['__profile__'].Line(point1=(442 , 363), point2=(447 , 363)) 
mdb.models['Model-1'].sketches['__profile__'].Line(point1=(447 , 363), point2=(452 , 360)) 
mdb.models['Model-1'].sketches['__profile__'].Line(point1=(452 , 360), point2=(471 , 355)) 
mdb.models['Model-1'].sketches['__profile__'].Line(point1=(471 , 355), point2=(486 , 349)) 
mdb.models['Model-1'].sketches['__profile__'].Line(point1=(486 , 349), point2=(493 , 348)) 
mdb.models['Model-1'].sketches['__profile__'].Line(point1=(493 , 348), point2=(495 , 346)) 
mdb.models['Model-1'].sketches['__profile__'].Line(point1=(495 , 346), point2=(495 , 344)) 
mdb.models['Model-1'].sketches['__profile__'].Line(point1=(467 , 117), point2=(465 , 115)) 
mdb.models['Model-1'].sketches['__profile__'].Line(point1=(465 , 115), point2=(445 , 117)) 
mdb.models['Model-1'].sketches['__profile__'].Line(point1=(445 , 117), point2=(438 , 118)) 
mdb.models['Model-1'].sketches['__profile__'].Line(point1=(438 , 118), point2=(436 , 121)) 
mdb.models['Model-1'].sketches['__profile__'].Line(point1=(436 , 121), point2=(432 , 160)) 
mdb.models['Model-1'].sketches['__profile__'].Line(point1=(432 , 160), point2=(442 , 179)) 
mdb.models['Model-1'].sketches['__profile__'].Line(point1=(442 , 179), point2=(450 , 190)) 
mdb.models['Model-1'].sketches['__profile__'].Line(point1=(450 , 190), point2=(452 , 192)) 
mdb.models['Model-1'].sketches['__profile__'].Line(point1=(452 , 192), point2=(455 , 192)) 
mdb.models['Model-1'].sketches['__profile__'].Line(point1=(455 , 192), point2=(472 , 172)) 
mdb.models['Model-1'].sketches['__profile__'].Line(point1=(472 , 172), point2=(471 , 157)) 
mdb.models['Model-1'].sketches['__profile__'].Line(point1=(471 , 157), point2=(469 , 152)) 
mdb.models['Model-1'].sketches['__profile__'].Line(point1=(469 , 152), point2=(469 , 143)) 
mdb.models['Model-1'].sketches['__profile__'].Line(point1=(469 , 143), point2=(468 , 142)) 
mdb.models['Model-1'].sketches['__profile__'].Line(point1=(468 , 142), point2=(467 , 117)) 
mdb.models['Model-1'].sketches['__profile__'].Line(point1=(509 , 704), point2=(505 , 702)) 
mdb.models['Model-1'].sketches['__profile__'].Line(point1=(505 , 702), point2=(440 , 703)) 
mdb.models['Model-1'].sketches['__profile__'].Line(point1=(440 , 703), point2=(438 , 705)) 
mdb.models['Model-1'].sketches['__profile__'].Line(point1=(438 , 705), point2=(439 , 750)) 
mdb.models['Model-1'].sketches['__profile__'].Line(point1=(439 , 750), point2=(439 , 752)) 
mdb.models['Model-1'].sketches['__profile__'].Line(point1=(439 , 752), point2=(441 , 754)) 
mdb.models['Model-1'].sketches['__profile__'].Line(point1=(441 , 754), point2=(455 , 754)) 
mdb.models['Model-1'].sketches['__profile__'].Line(point1=(455 , 754), point2=(456 , 753)) 
mdb.models['Model-1'].sketches['__profile__'].Line(point1=(456 , 753), point2=(493 , 751)) 
mdb.models['Model-1'].sketches['__profile__'].Line(point1=(493 , 751), point2=(511 , 748)) 
mdb.models['Model-1'].sketches['__profile__'].Line(point1=(511 , 748), point2=(512 , 743)) 
mdb.models['Model-1'].sketches['__profile__'].Line(point1=(512 , 743), point2=(510 , 730)) 
mdb.models['Model-1'].sketches['__profile__'].Line(point1=(510 , 730), point2=(509 , 704)) 
mdb.models['Model-1'].sketches['__profile__'].Line(point1=(514 , 666), point2=(512 , 664)) 
mdb.models['Model-1'].sketches['__profile__'].Line(point1=(512 , 664), point2=(510 , 664)) 
mdb.models['Model-1'].sketches['__profile__'].Line(point1=(510 , 664), point2=(509 , 665)) 
mdb.models['Model-1'].sketches['__profile__'].Line(point1=(509 , 665), point2=(491 , 665)) 
mdb.models['Model-1'].sketches['__profile__'].Line(point1=(491 , 665), point2=(490 , 666)) 
mdb.models['Model-1'].sketches['__profile__'].Line(point1=(490 , 666), point2=(448 , 666)) 
mdb.models['Model-1'].sketches['__profile__'].Line(point1=(448 , 666), point2=(444 , 667)) 
mdb.models['Model-1'].sketches['__profile__'].Line(point1=(444 , 667), point2=(442 , 670)) 
mdb.models['Model-1'].sketches['__profile__'].Line(point1=(442 , 670), point2=(439 , 682)) 
mdb.models['Model-1'].sketches['__profile__'].Line(point1=(439 , 682), point2=(438 , 688)) 
mdb.models['Model-1'].sketches['__profile__'].Line(point1=(438 , 688), point2=(439 , 695)) 
mdb.models['Model-1'].sketches['__profile__'].Line(point1=(439 , 695), point2=(510 , 694)) 
mdb.models['Model-1'].sketches['__profile__'].Line(point1=(510 , 694), point2=(515 , 680)) 
mdb.models['Model-1'].sketches['__profile__'].Line(point1=(515 , 680), point2=(514 , 666)) 
mdb.models['Model-1'].sketches['__profile__'].Line(point1=(521 , 545), point2=(524 , 521)) 
mdb.models['Model-1'].sketches['__profile__'].Line(point1=(524 , 521), point2=(513 , 505)) 
mdb.models['Model-1'].sketches['__profile__'].Line(point1=(513 , 505), point2=(500 , 481)) 
mdb.models['Model-1'].sketches['__profile__'].Line(point1=(500 , 481), point2=(483 , 483)) 
mdb.models['Model-1'].sketches['__profile__'].Line(point1=(483 , 483), point2=(472 , 487)) 
mdb.models['Model-1'].sketches['__profile__'].Line(point1=(472 , 487), point2=(458 , 498)) 
mdb.models['Model-1'].sketches['__profile__'].Line(point1=(458 , 498), point2=(438 , 516)) 
mdb.models['Model-1'].sketches['__profile__'].Line(point1=(438 , 516), point2=(439 , 520)) 
mdb.models['Model-1'].sketches['__profile__'].Line(point1=(439 , 520), point2=(505 , 545)) 
mdb.models['Model-1'].sketches['__profile__'].Line(point1=(505 , 545), point2=(516 , 548)) 
mdb.models['Model-1'].sketches['__profile__'].Line(point1=(516 , 548), point2=(520 , 548)) 
mdb.models['Model-1'].sketches['__profile__'].Line(point1=(520 , 548), point2=(521 , 545)) 
mdb.models['Model-1'].sketches['__profile__'].Line(point1=(500 , 403), point2=(502 , 398)) 
mdb.models['Model-1'].sketches['__profile__'].Line(point1=(502 , 398), point2=(504 , 380)) 
mdb.models['Model-1'].sketches['__profile__'].Line(point1=(504 , 380), point2=(505 , 352)) 
mdb.models['Model-1'].sketches['__profile__'].Line(point1=(505 , 352), point2=(503 , 350)) 
mdb.models['Model-1'].sketches['__profile__'].Line(point1=(503 , 350), point2=(490 , 354)) 
mdb.models['Model-1'].sketches['__profile__'].Line(point1=(490 , 354), point2=(485 , 354)) 
mdb.models['Model-1'].sketches['__profile__'].Line(point1=(485 , 354), point2=(478 , 358)) 
mdb.models['Model-1'].sketches['__profile__'].Line(point1=(478 , 358), point2=(471 , 359)) 
mdb.models['Model-1'].sketches['__profile__'].Line(point1=(471 , 359), point2=(464 , 363)) 
mdb.models['Model-1'].sketches['__profile__'].Line(point1=(464 , 363), point2=(455 , 365)) 
mdb.models['Model-1'].sketches['__profile__'].Line(point1=(455 , 365), point2=(446 , 368)) 
mdb.models['Model-1'].sketches['__profile__'].Line(point1=(446 , 368), point2=(444 , 370)) 
mdb.models['Model-1'].sketches['__profile__'].Line(point1=(444 , 370), point2=(444 , 372)) 
mdb.models['Model-1'].sketches['__profile__'].Line(point1=(444 , 372), point2=(450 , 389)) 
mdb.models['Model-1'].sketches['__profile__'].Line(point1=(450 , 389), point2=(450 , 395)) 
mdb.models['Model-1'].sketches['__profile__'].Line(point1=(450 , 395), point2=(454 , 403)) 
mdb.models['Model-1'].sketches['__profile__'].Line(point1=(454 , 403), point2=(455 , 413)) 
mdb.models['Model-1'].sketches['__profile__'].Line(point1=(455 , 413), point2=(458 , 418)) 
mdb.models['Model-1'].sketches['__profile__'].Line(point1=(458 , 418), point2=(496 , 407)) 
mdb.models['Model-1'].sketches['__profile__'].Line(point1=(496 , 407), point2=(500 , 403)) 
mdb.models['Model-1'].sketches['__profile__'].Line(point1=(516 , 198), point2=(495 , 177)) 
mdb.models['Model-1'].sketches['__profile__'].Line(point1=(495 , 177), point2=(485 , 174)) 
mdb.models['Model-1'].sketches['__profile__'].Line(point1=(485 , 174), point2=(475 , 174)) 
mdb.models['Model-1'].sketches['__profile__'].Line(point1=(475 , 174), point2=(455 , 197)) 
mdb.models['Model-1'].sketches['__profile__'].Line(point1=(455 , 197), point2=(450 , 213)) 
mdb.models['Model-1'].sketches['__profile__'].Line(point1=(450 , 213), point2=(450 , 221)) 
mdb.models['Model-1'].sketches['__profile__'].Line(point1=(450 , 221), point2=(455 , 230)) 
mdb.models['Model-1'].sketches['__profile__'].Line(point1=(455 , 230), point2=(460 , 246)) 
mdb.models['Model-1'].sketches['__profile__'].Line(point1=(460 , 246), point2=(465 , 268)) 
mdb.models['Model-1'].sketches['__profile__'].Line(point1=(465 , 268), point2=(467 , 271)) 
mdb.models['Model-1'].sketches['__profile__'].Line(point1=(467 , 271), point2=(474 , 271)) 
mdb.models['Model-1'].sketches['__profile__'].Line(point1=(474 , 271), point2=(484 , 265)) 
mdb.models['Model-1'].sketches['__profile__'].Line(point1=(484 , 265), point2=(492 , 262)) 
mdb.models['Model-1'].sketches['__profile__'].Line(point1=(492 , 262), point2=(499 , 251)) 
mdb.models['Model-1'].sketches['__profile__'].Line(point1=(499 , 251), point2=(506 , 229)) 
mdb.models['Model-1'].sketches['__profile__'].Line(point1=(506 , 229), point2=(513 , 215)) 
mdb.models['Model-1'].sketches['__profile__'].Line(point1=(513 , 215), point2=(516 , 206)) 
mdb.models['Model-1'].sketches['__profile__'].Line(point1=(516 , 206), point2=(516 , 198)) 
mdb.models['Model-1'].sketches['__profile__'].Line(point1=(515 , 463), point2=(511 , 440)) 
mdb.models['Model-1'].sketches['__profile__'].Line(point1=(511 , 440), point2=(511 , 414)) 
mdb.models['Model-1'].sketches['__profile__'].Line(point1=(511 , 414), point2=(509 , 411)) 
mdb.models['Model-1'].sketches['__profile__'].Line(point1=(509 , 411), point2=(498 , 412)) 
mdb.models['Model-1'].sketches['__profile__'].Line(point1=(498 , 412), point2=(460 , 423)) 
mdb.models['Model-1'].sketches['__profile__'].Line(point1=(460 , 423), point2=(453 , 426)) 
mdb.models['Model-1'].sketches['__profile__'].Line(point1=(453 , 426), point2=(452 , 431)) 
mdb.models['Model-1'].sketches['__profile__'].Line(point1=(452 , 431), point2=(454 , 434)) 
mdb.models['Model-1'].sketches['__profile__'].Line(point1=(454 , 434), point2=(456 , 445)) 
mdb.models['Model-1'].sketches['__profile__'].Line(point1=(456 , 445), point2=(460 , 455)) 
mdb.models['Model-1'].sketches['__profile__'].Line(point1=(460 , 455), point2=(469 , 473)) 
mdb.models['Model-1'].sketches['__profile__'].Line(point1=(469 , 473), point2=(475 , 480)) 
mdb.models['Model-1'].sketches['__profile__'].Line(point1=(475 , 480), point2=(497 , 477)) 
mdb.models['Model-1'].sketches['__profile__'].Line(point1=(497 , 477), point2=(511 , 469)) 
mdb.models['Model-1'].sketches['__profile__'].Line(point1=(511 , 469), point2=(515 , 465)) 
mdb.models['Model-1'].sketches['__profile__'].Line(point1=(515 , 465), point2=(515 , 463)) 
mdb.models['Model-1'].sketches['__profile__'].Line(point1=(545 , 595), point2=(539 , 595)) 
mdb.models['Model-1'].sketches['__profile__'].Line(point1=(539 , 595), point2=(523 , 604)) 
mdb.models['Model-1'].sketches['__profile__'].Line(point1=(523 , 604), point2=(496 , 614)) 
mdb.models['Model-1'].sketches['__profile__'].Line(point1=(496 , 614), point2=(489 , 618)) 
mdb.models['Model-1'].sketches['__profile__'].Line(point1=(489 , 618), point2=(472 , 623)) 
mdb.models['Model-1'].sketches['__profile__'].Line(point1=(472 , 623), point2=(470 , 625)) 
mdb.models['Model-1'].sketches['__profile__'].Line(point1=(470 , 625), point2=(464 , 626)) 
mdb.models['Model-1'].sketches['__profile__'].Line(point1=(464 , 626), point2=(462 , 628)) 
mdb.models['Model-1'].sketches['__profile__'].Line(point1=(462 , 628), point2=(456 , 629)) 
mdb.models['Model-1'].sketches['__profile__'].Line(point1=(456 , 629), point2=(455 , 632)) 
mdb.models['Model-1'].sketches['__profile__'].Line(point1=(455 , 632), point2=(471 , 632)) 
mdb.models['Model-1'].sketches['__profile__'].Line(point1=(471 , 632), point2=(503 , 627)) 
mdb.models['Model-1'].sketches['__profile__'].Line(point1=(503 , 627), point2=(507 , 625)) 
mdb.models['Model-1'].sketches['__profile__'].Line(point1=(507 , 625), point2=(515 , 617)) 
mdb.models['Model-1'].sketches['__profile__'].Line(point1=(515 , 617), point2=(543 , 600)) 
mdb.models['Model-1'].sketches['__profile__'].Line(point1=(543 , 600), point2=(545 , 598)) 
mdb.models['Model-1'].sketches['__profile__'].Line(point1=(545 , 598), point2=(545 , 595)) 
mdb.models['Model-1'].sketches['__profile__'].Line(point1=(495 , 167), point2=(499 , 157)) 
mdb.models['Model-1'].sketches['__profile__'].Line(point1=(499 , 157), point2=(502 , 144)) 
mdb.models['Model-1'].sketches['__profile__'].Line(point1=(502 , 144), point2=(504 , 128)) 
mdb.models['Model-1'].sketches['__profile__'].Line(point1=(504 , 128), point2=(504 , 114)) 
mdb.models['Model-1'].sketches['__profile__'].Line(point1=(504 , 114), point2=(502 , 112)) 
mdb.models['Model-1'].sketches['__profile__'].Line(point1=(502 , 112), point2=(496 , 112)) 
mdb.models['Model-1'].sketches['__profile__'].Line(point1=(496 , 112), point2=(479 , 115)) 
mdb.models['Model-1'].sketches['__profile__'].Line(point1=(479 , 115), point2=(472 , 115)) 
mdb.models['Model-1'].sketches['__profile__'].Line(point1=(472 , 115), point2=(470 , 117)) 
mdb.models['Model-1'].sketches['__profile__'].Line(point1=(470 , 117), point2=(475 , 164)) 
mdb.models['Model-1'].sketches['__profile__'].Line(point1=(475 , 164), point2=(478 , 169)) 
mdb.models['Model-1'].sketches['__profile__'].Line(point1=(478 , 169), point2=(482 , 170)) 
mdb.models['Model-1'].sketches['__profile__'].Line(point1=(482 , 170), point2=(493 , 170)) 
mdb.models['Model-1'].sketches['__profile__'].Line(point1=(493 , 170), point2=(495 , 167)) 
mdb.models['Model-1'].sketches['__profile__'].Line(point1=(550 , 321), point2=(552 , 318)) 
mdb.models['Model-1'].sketches['__profile__'].Line(point1=(552 , 318), point2=(556 , 298)) 
mdb.models['Model-1'].sketches['__profile__'].Line(point1=(556 , 298), point2=(556 , 295)) 
mdb.models['Model-1'].sketches['__profile__'].Line(point1=(556 , 295), point2=(553 , 292)) 
mdb.models['Model-1'].sketches['__profile__'].Line(point1=(553 , 292), point2=(537 , 286)) 
mdb.models['Model-1'].sketches['__profile__'].Line(point1=(537 , 286), point2=(526 , 278)) 
mdb.models['Model-1'].sketches['__profile__'].Line(point1=(526 , 278), point2=(498 , 263)) 
mdb.models['Model-1'].sketches['__profile__'].Line(point1=(498 , 263), point2=(479 , 273)) 
mdb.models['Model-1'].sketches['__profile__'].Line(point1=(479 , 273), point2=(477 , 275)) 
mdb.models['Model-1'].sketches['__profile__'].Line(point1=(477 , 275), point2=(479 , 281)) 
mdb.models['Model-1'].sketches['__profile__'].Line(point1=(479 , 281), point2=(484 , 291)) 
mdb.models['Model-1'].sketches['__profile__'].Line(point1=(484 , 291), point2=(493 , 317)) 
mdb.models['Model-1'].sketches['__profile__'].Line(point1=(493 , 317), point2=(496 , 327)) 
mdb.models['Model-1'].sketches['__profile__'].Line(point1=(496 , 327), point2=(498 , 341)) 
mdb.models['Model-1'].sketches['__profile__'].Line(point1=(498 , 341), point2=(502 , 345)) 
mdb.models['Model-1'].sketches['__profile__'].Line(point1=(502 , 345), point2=(517 , 340)) 
mdb.models['Model-1'].sketches['__profile__'].Line(point1=(517 , 340), point2=(529 , 334)) 
mdb.models['Model-1'].sketches['__profile__'].Line(point1=(529 , 334), point2=(532 , 334)) 
mdb.models['Model-1'].sketches['__profile__'].Line(point1=(532 , 334), point2=(546 , 326)) 
mdb.models['Model-1'].sketches['__profile__'].Line(point1=(546 , 326), point2=(550 , 321)) 
mdb.models['Model-1'].sketches['__profile__'].Line(point1=(578 , 623), point2=(575 , 622)) 
mdb.models['Model-1'].sketches['__profile__'].Line(point1=(575 , 622), point2=(570 , 624)) 
mdb.models['Model-1'].sketches['__profile__'].Line(point1=(570 , 624), point2=(562 , 624)) 
mdb.models['Model-1'].sketches['__profile__'].Line(point1=(562 , 624), point2=(551 , 627)) 
mdb.models['Model-1'].sketches['__profile__'].Line(point1=(551 , 627), point2=(503 , 633)) 
mdb.models['Model-1'].sketches['__profile__'].Line(point1=(503 , 633), point2=(500 , 635)) 
mdb.models['Model-1'].sketches['__profile__'].Line(point1=(500 , 635), point2=(499 , 638)) 
mdb.models['Model-1'].sketches['__profile__'].Line(point1=(499 , 638), point2=(499 , 654)) 
mdb.models['Model-1'].sketches['__profile__'].Line(point1=(499 , 654), point2=(501 , 656)) 
mdb.models['Model-1'].sketches['__profile__'].Line(point1=(501 , 656), point2=(505 , 656)) 
mdb.models['Model-1'].sketches['__profile__'].Line(point1=(505 , 656), point2=(506 , 655)) 
mdb.models['Model-1'].sketches['__profile__'].Line(point1=(506 , 655), point2=(544 , 655)) 
mdb.models['Model-1'].sketches['__profile__'].Line(point1=(544 , 655), point2=(545 , 654)) 
mdb.models['Model-1'].sketches['__profile__'].Line(point1=(545 , 654), point2=(579 , 653)) 
mdb.models['Model-1'].sketches['__profile__'].Line(point1=(579 , 653), point2=(580 , 652)) 
mdb.models['Model-1'].sketches['__profile__'].Line(point1=(580 , 652), point2=(580 , 629)) 
mdb.models['Model-1'].sketches['__profile__'].Line(point1=(580 , 629), point2=(578 , 623)) 
mdb.models['Model-1'].sketches['__profile__'].Line(point1=(557 , 106), point2=(555 , 104)) 
mdb.models['Model-1'].sketches['__profile__'].Line(point1=(555 , 104), point2=(551 , 104)) 
mdb.models['Model-1'].sketches['__profile__'].Line(point1=(551 , 104), point2=(532 , 108)) 
mdb.models['Model-1'].sketches['__profile__'].Line(point1=(532 , 108), point2=(510 , 110)) 
mdb.models['Model-1'].sketches['__profile__'].Line(point1=(510 , 110), point2=(508 , 112)) 
mdb.models['Model-1'].sketches['__profile__'].Line(point1=(508 , 112), point2=(508 , 128)) 
mdb.models['Model-1'].sketches['__profile__'].Line(point1=(508 , 128), point2=(506 , 146)) 
mdb.models['Model-1'].sketches['__profile__'].Line(point1=(506 , 146), point2=(503 , 160)) 
mdb.models['Model-1'].sketches['__profile__'].Line(point1=(503 , 160), point2=(500 , 164)) 
mdb.models['Model-1'].sketches['__profile__'].Line(point1=(500 , 164), point2=(499 , 170)) 
mdb.models['Model-1'].sketches['__profile__'].Line(point1=(499 , 170), point2=(499 , 174)) 
mdb.models['Model-1'].sketches['__profile__'].Line(point1=(499 , 174), point2=(501 , 178)) 
mdb.models['Model-1'].sketches['__profile__'].Line(point1=(501 , 178), point2=(509 , 186)) 
mdb.models['Model-1'].sketches['__profile__'].Line(point1=(509 , 186), point2=(515 , 190)) 
mdb.models['Model-1'].sketches['__profile__'].Line(point1=(515 , 190), point2=(519 , 189)) 
mdb.models['Model-1'].sketches['__profile__'].Line(point1=(519 , 189), point2=(538 , 155)) 
mdb.models['Model-1'].sketches['__profile__'].Line(point1=(538 , 155), point2=(543 , 139)) 
mdb.models['Model-1'].sketches['__profile__'].Line(point1=(543 , 139), point2=(549 , 127)) 
mdb.models['Model-1'].sketches['__profile__'].Line(point1=(549 , 127), point2=(558 , 115)) 
mdb.models['Model-1'].sketches['__profile__'].Line(point1=(558 , 115), point2=(557 , 106)) 
mdb.models['Model-1'].sketches['__profile__'].Line(point1=(561 , 230), point2=(559 , 228)) 
mdb.models['Model-1'].sketches['__profile__'].Line(point1=(559 , 228), point2=(535 , 217)) 
mdb.models['Model-1'].sketches['__profile__'].Line(point1=(535 , 217), point2=(519 , 212)) 
mdb.models['Model-1'].sketches['__profile__'].Line(point1=(519 , 212), point2=(512 , 224)) 
mdb.models['Model-1'].sketches['__profile__'].Line(point1=(512 , 224), point2=(501 , 254)) 
mdb.models['Model-1'].sketches['__profile__'].Line(point1=(501 , 254), point2=(501 , 257)) 
mdb.models['Model-1'].sketches['__profile__'].Line(point1=(501 , 257), point2=(512 , 265)) 
mdb.models['Model-1'].sketches['__profile__'].Line(point1=(512 , 265), point2=(534 , 278)) 
mdb.models['Model-1'].sketches['__profile__'].Line(point1=(534 , 278), point2=(552 , 287)) 
mdb.models['Model-1'].sketches['__profile__'].Line(point1=(552 , 287), point2=(555 , 287)) 
mdb.models['Model-1'].sketches['__profile__'].Line(point1=(555 , 287), point2=(559 , 278)) 
mdb.models['Model-1'].sketches['__profile__'].Line(point1=(559 , 278), point2=(560 , 270)) 
mdb.models['Model-1'].sketches['__profile__'].Line(point1=(560 , 270), point2=(561 , 240)) 
mdb.models['Model-1'].sketches['__profile__'].Line(point1=(561 , 240), point2=(562 , 239)) 
mdb.models['Model-1'].sketches['__profile__'].Line(point1=(562 , 239), point2=(561 , 230)) 
mdb.models['Model-1'].sketches['__profile__'].Line(point1=(581 , 453), point2=(574 , 452)) 
mdb.models['Model-1'].sketches['__profile__'].Line(point1=(574 , 452), point2=(544 , 461)) 
mdb.models['Model-1'].sketches['__profile__'].Line(point1=(544 , 461), point2=(526 , 464)) 
mdb.models['Model-1'].sketches['__profile__'].Line(point1=(526 , 464), point2=(517 , 468)) 
mdb.models['Model-1'].sketches['__profile__'].Line(point1=(517 , 468), point2=(510 , 473)) 
mdb.models['Model-1'].sketches['__profile__'].Line(point1=(510 , 473), point2=(506 , 477)) 
mdb.models['Model-1'].sketches['__profile__'].Line(point1=(506 , 477), point2=(505 , 482)) 
mdb.models['Model-1'].sketches['__profile__'].Line(point1=(505 , 482), point2=(521 , 511)) 
mdb.models['Model-1'].sketches['__profile__'].Line(point1=(521 , 511), point2=(526 , 517)) 
mdb.models['Model-1'].sketches['__profile__'].Line(point1=(526 , 517), point2=(532 , 517)) 
mdb.models['Model-1'].sketches['__profile__'].Line(point1=(532 , 517), point2=(585 , 498)) 
mdb.models['Model-1'].sketches['__profile__'].Line(point1=(585 , 498), point2=(587 , 496)) 
mdb.models['Model-1'].sketches['__profile__'].Line(point1=(587 , 496), point2=(587 , 488)) 
mdb.models['Model-1'].sketches['__profile__'].Line(point1=(587 , 488), point2=(581 , 453)) 
mdb.models['Model-1'].sketches['__profile__'].Line(point1=(553 , 332), point2=(548 , 331)) 
mdb.models['Model-1'].sketches['__profile__'].Line(point1=(548 , 331), point2=(534 , 339)) 
mdb.models['Model-1'].sketches['__profile__'].Line(point1=(534 , 339), point2=(525 , 341)) 
mdb.models['Model-1'].sketches['__profile__'].Line(point1=(525 , 341), point2=(510 , 349)) 
mdb.models['Model-1'].sketches['__profile__'].Line(point1=(510 , 349), point2=(506 , 404)) 
mdb.models['Model-1'].sketches['__profile__'].Line(point1=(506 , 404), point2=(510 , 406)) 
mdb.models['Model-1'].sketches['__profile__'].Line(point1=(510 , 406), point2=(516 , 405)) 
mdb.models['Model-1'].sketches['__profile__'].Line(point1=(516 , 405), point2=(529 , 404)) 
mdb.models['Model-1'].sketches['__profile__'].Line(point1=(529 , 404), point2=(545 , 400)) 
mdb.models['Model-1'].sketches['__profile__'].Line(point1=(545 , 400), point2=(555 , 399)) 
mdb.models['Model-1'].sketches['__profile__'].Line(point1=(555 , 399), point2=(559 , 398)) 
mdb.models['Model-1'].sketches['__profile__'].Line(point1=(559 , 398), point2=(563 , 395)) 
mdb.models['Model-1'].sketches['__profile__'].Line(point1=(563 , 395), point2=(558 , 354)) 
mdb.models['Model-1'].sketches['__profile__'].Line(point1=(558 , 354), point2=(553 , 332)) 
mdb.models['Model-1'].sketches['__profile__'].Line(point1=(589 , 738), point2=(587 , 703)) 
mdb.models['Model-1'].sketches['__profile__'].Line(point1=(587 , 703), point2=(585 , 700)) 
mdb.models['Model-1'].sketches['__profile__'].Line(point1=(585 , 700), point2=(523 , 701)) 
mdb.models['Model-1'].sketches['__profile__'].Line(point1=(523 , 701), point2=(516 , 702)) 
mdb.models['Model-1'].sketches['__profile__'].Line(point1=(516 , 702), point2=(514 , 706)) 
mdb.models['Model-1'].sketches['__profile__'].Line(point1=(514 , 706), point2=(516 , 744)) 
mdb.models['Model-1'].sketches['__profile__'].Line(point1=(516 , 744), point2=(519 , 747)) 
mdb.models['Model-1'].sketches['__profile__'].Line(point1=(519 , 747), point2=(540 , 747)) 
mdb.models['Model-1'].sketches['__profile__'].Line(point1=(540 , 747), point2=(573 , 743)) 
mdb.models['Model-1'].sketches['__profile__'].Line(point1=(573 , 743), point2=(583 , 743)) 
mdb.models['Model-1'].sketches['__profile__'].Line(point1=(583 , 743), point2=(587 , 742)) 
mdb.models['Model-1'].sketches['__profile__'].Line(point1=(587 , 742), point2=(589 , 740)) 
mdb.models['Model-1'].sketches['__profile__'].Line(point1=(589 , 740), point2=(589 , 738)) 
mdb.models['Model-1'].sketches['__profile__'].Line(point1=(572 , 403), point2=(569 , 400)) 
mdb.models['Model-1'].sketches['__profile__'].Line(point1=(569 , 400), point2=(567 , 400)) 
mdb.models['Model-1'].sketches['__profile__'].Line(point1=(567 , 400), point2=(546 , 406)) 
mdb.models['Model-1'].sketches['__profile__'].Line(point1=(546 , 406), point2=(518 , 410)) 
mdb.models['Model-1'].sketches['__profile__'].Line(point1=(518 , 410), point2=(515 , 414)) 
mdb.models['Model-1'].sketches['__profile__'].Line(point1=(515 , 414), point2=(514 , 420)) 
mdb.models['Model-1'].sketches['__profile__'].Line(point1=(514 , 420), point2=(514 , 439)) 
mdb.models['Model-1'].sketches['__profile__'].Line(point1=(514 , 439), point2=(517 , 458)) 
mdb.models['Model-1'].sketches['__profile__'].Line(point1=(517 , 458), point2=(519 , 461)) 
mdb.models['Model-1'].sketches['__profile__'].Line(point1=(519 , 461), point2=(525 , 461)) 
mdb.models['Model-1'].sketches['__profile__'].Line(point1=(525 , 461), point2=(574 , 448)) 
mdb.models['Model-1'].sketches['__profile__'].Line(point1=(574 , 448), point2=(576 , 446)) 
mdb.models['Model-1'].sketches['__profile__'].Line(point1=(576 , 446), point2=(576 , 436)) 
mdb.models['Model-1'].sketches['__profile__'].Line(point1=(576 , 436), point2=(572 , 403)) 
mdb.models['Model-1'].sketches['__profile__'].Line(point1=(593 , 662), point2=(592 , 661)) 
mdb.models['Model-1'].sketches['__profile__'].Line(point1=(592 , 661), point2=(578 , 661)) 
mdb.models['Model-1'].sketches['__profile__'].Line(point1=(578 , 661), point2=(577 , 662)) 
mdb.models['Model-1'].sketches['__profile__'].Line(point1=(577 , 662), point2=(521 , 665)) 
mdb.models['Model-1'].sketches['__profile__'].Line(point1=(521 , 665), point2=(520 , 666)) 
mdb.models['Model-1'].sketches['__profile__'].Line(point1=(520 , 666), point2=(521 , 683)) 
mdb.models['Model-1'].sketches['__profile__'].Line(point1=(521 , 683), point2=(518 , 691)) 
mdb.models['Model-1'].sketches['__profile__'].Line(point1=(518 , 691), point2=(519 , 694)) 
mdb.models['Model-1'].sketches['__profile__'].Line(point1=(519 , 694), point2=(585 , 692)) 
mdb.models['Model-1'].sketches['__profile__'].Line(point1=(585 , 692), point2=(588 , 690)) 
mdb.models['Model-1'].sketches['__profile__'].Line(point1=(588 , 690), point2=(589 , 687)) 
mdb.models['Model-1'].sketches['__profile__'].Line(point1=(589 , 687), point2=(589 , 681)) 
mdb.models['Model-1'].sketches['__profile__'].Line(point1=(589 , 681), point2=(593 , 662)) 
mdb.models['Model-1'].sketches['__profile__'].Line(point1=(567 , 175), point2=(564 , 172)) 
mdb.models['Model-1'].sketches['__profile__'].Line(point1=(564 , 172), point2=(546 , 163)) 
mdb.models['Model-1'].sketches['__profile__'].Line(point1=(546 , 163), point2=(539 , 162)) 
mdb.models['Model-1'].sketches['__profile__'].Line(point1=(539 , 162), point2=(534 , 168)) 
mdb.models['Model-1'].sketches['__profile__'].Line(point1=(534 , 168), point2=(532 , 174)) 
mdb.models['Model-1'].sketches['__profile__'].Line(point1=(532 , 174), point2=(522 , 189)) 
mdb.models['Model-1'].sketches['__profile__'].Line(point1=(522 , 189), point2=(519 , 197)) 
mdb.models['Model-1'].sketches['__profile__'].Line(point1=(519 , 197), point2=(519 , 203)) 
mdb.models['Model-1'].sketches['__profile__'].Line(point1=(519 , 203), point2=(521 , 208)) 
mdb.models['Model-1'].sketches['__profile__'].Line(point1=(521 , 208), point2=(528 , 210)) 
mdb.models['Model-1'].sketches['__profile__'].Line(point1=(528 , 210), point2=(559 , 224)) 
mdb.models['Model-1'].sketches['__profile__'].Line(point1=(559 , 224), point2=(562 , 224)) 
mdb.models['Model-1'].sketches['__profile__'].Line(point1=(562 , 224), point2=(564 , 220)) 
mdb.models['Model-1'].sketches['__profile__'].Line(point1=(564 , 220), point2=(566 , 207)) 
mdb.models['Model-1'].sketches['__profile__'].Line(point1=(566 , 207), point2=(567 , 183)) 
mdb.models['Model-1'].sketches['__profile__'].Line(point1=(567 , 183), point2=(568 , 182)) 
mdb.models['Model-1'].sketches['__profile__'].Line(point1=(568 , 182), point2=(567 , 175)) 
mdb.models['Model-1'].sketches['__profile__'].Line(point1=(550 , 602), point2=(545 , 602)) 
mdb.models['Model-1'].sketches['__profile__'].Line(point1=(545 , 602), point2=(521 , 621)) 
mdb.models['Model-1'].sketches['__profile__'].Line(point1=(521 , 621), point2=(521 , 624)) 
mdb.models['Model-1'].sketches['__profile__'].Line(point1=(521 , 624), point2=(529 , 624)) 
mdb.models['Model-1'].sketches['__profile__'].Line(point1=(529 , 624), point2=(536 , 622)) 
mdb.models['Model-1'].sketches['__profile__'].Line(point1=(536 , 622), point2=(550 , 621)) 
mdb.models['Model-1'].sketches['__profile__'].Line(point1=(550 , 621), point2=(554 , 619)) 
mdb.models['Model-1'].sketches['__profile__'].Line(point1=(554 , 619), point2=(553 , 610)) 
mdb.models['Model-1'].sketches['__profile__'].Line(point1=(553 , 610), point2=(550 , 602)) 
mdb.models['Model-1'].sketches['__profile__'].Line(point1=(611 , 512), point2=(604 , 506)) 
mdb.models['Model-1'].sketches['__profile__'].Line(point1=(604 , 506), point2=(589 , 500)) 
mdb.models['Model-1'].sketches['__profile__'].Line(point1=(589 , 500), point2=(576 , 506)) 
mdb.models['Model-1'].sketches['__profile__'].Line(point1=(576 , 506), point2=(567 , 508)) 
mdb.models['Model-1'].sketches['__profile__'].Line(point1=(567 , 508), point2=(557 , 513)) 
mdb.models['Model-1'].sketches['__profile__'].Line(point1=(557 , 513), point2=(551 , 514)) 
mdb.models['Model-1'].sketches['__profile__'].Line(point1=(551 , 514), point2=(546 , 517)) 
mdb.models['Model-1'].sketches['__profile__'].Line(point1=(546 , 517), point2=(530 , 522)) 
mdb.models['Model-1'].sketches['__profile__'].Line(point1=(530 , 522), point2=(526 , 527)) 
mdb.models['Model-1'].sketches['__profile__'].Line(point1=(526 , 527), point2=(524 , 548)) 
mdb.models['Model-1'].sketches['__profile__'].Line(point1=(524 , 548), point2=(526 , 550)) 
mdb.models['Model-1'].sketches['__profile__'].Line(point1=(526 , 550), point2=(532 , 552)) 
mdb.models['Model-1'].sketches['__profile__'].Line(point1=(532 , 552), point2=(540 , 553)) 
mdb.models['Model-1'].sketches['__profile__'].Line(point1=(540 , 553), point2=(555 , 557)) 
mdb.models['Model-1'].sketches['__profile__'].Line(point1=(555 , 557), point2=(560 , 557)) 
mdb.models['Model-1'].sketches['__profile__'].Line(point1=(560 , 557), point2=(576 , 562)) 
mdb.models['Model-1'].sketches['__profile__'].Line(point1=(576 , 562), point2=(593 , 561)) 
mdb.models['Model-1'].sketches['__profile__'].Line(point1=(593 , 561), point2=(617 , 555)) 
mdb.models['Model-1'].sketches['__profile__'].Line(point1=(617 , 555), point2=(622 , 555)) 
mdb.models['Model-1'].sketches['__profile__'].Line(point1=(622 , 555), point2=(623 , 554)) 
mdb.models['Model-1'].sketches['__profile__'].Line(point1=(623 , 554), point2=(622 , 544)) 
mdb.models['Model-1'].sketches['__profile__'].Line(point1=(622 , 544), point2=(611 , 512)) 
mdb.models['Model-1'].sketches['__profile__'].Line(point1=(573 , 123), point2=(566 , 117)) 
mdb.models['Model-1'].sketches['__profile__'].Line(point1=(566 , 117), point2=(561 , 118)) 
mdb.models['Model-1'].sketches['__profile__'].Line(point1=(561 , 118), point2=(556 , 123)) 
mdb.models['Model-1'].sketches['__profile__'].Line(point1=(556 , 123), point2=(548 , 136)) 
mdb.models['Model-1'].sketches['__profile__'].Line(point1=(548 , 136), point2=(543 , 151)) 
mdb.models['Model-1'].sketches['__profile__'].Line(point1=(543 , 151), point2=(543 , 157)) 
mdb.models['Model-1'].sketches['__profile__'].Line(point1=(543 , 157), point2=(551 , 162)) 
mdb.models['Model-1'].sketches['__profile__'].Line(point1=(551 , 162), point2=(563 , 168)) 
mdb.models['Model-1'].sketches['__profile__'].Line(point1=(563 , 168), point2=(568 , 167)) 
mdb.models['Model-1'].sketches['__profile__'].Line(point1=(568 , 167), point2=(571 , 149)) 
mdb.models['Model-1'].sketches['__profile__'].Line(point1=(571 , 149), point2=(573 , 123)) 
mdb.models['Model-1'].sketches['__profile__'].Line(point1=(626 , 563), point2=(624 , 561)) 
mdb.models['Model-1'].sketches['__profile__'].Line(point1=(624 , 561), point2=(618 , 561)) 
mdb.models['Model-1'].sketches['__profile__'].Line(point1=(618 , 561), point2=(594 , 567)) 
mdb.models['Model-1'].sketches['__profile__'].Line(point1=(594 , 567), point2=(589 , 572)) 
mdb.models['Model-1'].sketches['__profile__'].Line(point1=(589 , 572), point2=(581 , 576)) 
mdb.models['Model-1'].sketches['__profile__'].Line(point1=(581 , 576), point2=(577 , 580)) 
mdb.models['Model-1'].sketches['__profile__'].Line(point1=(577 , 580), point2=(575 , 580)) 
mdb.models['Model-1'].sketches['__profile__'].Line(point1=(575 , 580), point2=(562 , 592)) 
mdb.models['Model-1'].sketches['__profile__'].Line(point1=(562 , 592), point2=(558 , 594)) 
mdb.models['Model-1'].sketches['__profile__'].Line(point1=(558 , 594), point2=(554 , 599)) 
mdb.models['Model-1'].sketches['__profile__'].Line(point1=(554 , 599), point2=(558 , 616)) 
mdb.models['Model-1'].sketches['__profile__'].Line(point1=(558 , 616), point2=(559 , 617)) 
mdb.models['Model-1'].sketches['__profile__'].Line(point1=(559 , 617), point2=(572 , 616)) 
mdb.models['Model-1'].sketches['__profile__'].Line(point1=(572 , 616), point2=(634 , 608)) 
mdb.models['Model-1'].sketches['__profile__'].Line(point1=(634 , 608), point2=(635 , 607)) 
mdb.models['Model-1'].sketches['__profile__'].Line(point1=(635 , 607), point2=(634 , 598)) 
mdb.models['Model-1'].sketches['__profile__'].Line(point1=(634 , 598), point2=(626 , 563)) 
mdb.models['Model-1'].sketches['__profile__'].Line(point1=(624 , 261), point2=(623 , 260)) 
mdb.models['Model-1'].sketches['__profile__'].Line(point1=(623 , 260), point2=(571 , 260)) 
mdb.models['Model-1'].sketches['__profile__'].Line(point1=(571 , 260), point2=(567 , 261)) 
mdb.models['Model-1'].sketches['__profile__'].Line(point1=(567 , 261), point2=(564 , 269)) 
mdb.models['Model-1'].sketches['__profile__'].Line(point1=(564 , 269), point2=(556 , 318)) 
mdb.models['Model-1'].sketches['__profile__'].Line(point1=(556 , 318), point2=(557 , 325)) 
mdb.models['Model-1'].sketches['__profile__'].Line(point1=(557 , 325), point2=(570 , 327)) 
mdb.models['Model-1'].sketches['__profile__'].Line(point1=(570 , 327), point2=(585 , 327)) 
mdb.models['Model-1'].sketches['__profile__'].Line(point1=(585 , 327), point2=(593 , 323)) 
mdb.models['Model-1'].sketches['__profile__'].Line(point1=(593 , 323), point2=(618 , 303)) 
mdb.models['Model-1'].sketches['__profile__'].Line(point1=(618 , 303), point2=(633 , 294)) 
mdb.models['Model-1'].sketches['__profile__'].Line(point1=(633 , 294), point2=(635 , 292)) 
mdb.models['Model-1'].sketches['__profile__'].Line(point1=(635 , 292), point2=(635 , 287)) 
mdb.models['Model-1'].sketches['__profile__'].Line(point1=(635 , 287), point2=(624 , 261)) 
mdb.models['Model-1'].sketches['__profile__'].Line(point1=(620 , 374), point2=(618 , 370)) 
mdb.models['Model-1'].sketches['__profile__'].Line(point1=(618 , 370), point2=(597 , 345)) 
mdb.models['Model-1'].sketches['__profile__'].Line(point1=(597 , 345), point2=(584 , 333)) 
mdb.models['Model-1'].sketches['__profile__'].Line(point1=(584 , 333), point2=(571 , 333)) 
mdb.models['Model-1'].sketches['__profile__'].Line(point1=(571 , 333), point2=(559 , 331)) 
mdb.models['Model-1'].sketches['__profile__'].Line(point1=(559 , 331), point2=(558 , 335)) 
mdb.models['Model-1'].sketches['__profile__'].Line(point1=(558 , 335), point2=(561 , 344)) 
mdb.models['Model-1'].sketches['__profile__'].Line(point1=(561 , 344), point2=(562 , 355)) 
mdb.models['Model-1'].sketches['__profile__'].Line(point1=(562 , 355), point2=(567 , 392)) 
mdb.models['Model-1'].sketches['__profile__'].Line(point1=(567 , 392), point2=(569 , 395)) 
mdb.models['Model-1'].sketches['__profile__'].Line(point1=(569 , 395), point2=(577 , 394)) 
mdb.models['Model-1'].sketches['__profile__'].Line(point1=(577 , 394), point2=(602 , 385)) 
mdb.models['Model-1'].sketches['__profile__'].Line(point1=(602 , 385), point2=(619 , 377)) 
mdb.models['Model-1'].sketches['__profile__'].Line(point1=(619 , 377), point2=(620 , 374)) 
mdb.models['Model-1'].sketches['__profile__'].Line(point1=(607 , 100), point2=(606 , 99)) 
mdb.models['Model-1'].sketches['__profile__'].Line(point1=(606 , 99), point2=(582 , 99)) 
mdb.models['Model-1'].sketches['__profile__'].Line(point1=(582 , 99), point2=(566 , 101)) 
mdb.models['Model-1'].sketches['__profile__'].Line(point1=(566 , 101), point2=(561 , 104)) 
mdb.models['Model-1'].sketches['__profile__'].Line(point1=(561 , 104), point2=(561 , 109)) 
mdb.models['Model-1'].sketches['__profile__'].Line(point1=(561 , 109), point2=(565 , 113)) 
mdb.models['Model-1'].sketches['__profile__'].Line(point1=(565 , 113), point2=(570 , 114)) 
mdb.models['Model-1'].sketches['__profile__'].Line(point1=(570 , 114), point2=(590 , 123)) 
mdb.models['Model-1'].sketches['__profile__'].Line(point1=(590 , 123), point2=(598 , 124)) 
mdb.models['Model-1'].sketches['__profile__'].Line(point1=(598 , 124), point2=(605 , 110)) 
mdb.models['Model-1'].sketches['__profile__'].Line(point1=(605 , 110), point2=(607 , 100)) 
mdb.models['Model-1'].sketches['__profile__'].Line(point1=(613 , 193), point2=(610 , 191)) 
mdb.models['Model-1'].sketches['__profile__'].Line(point1=(610 , 191), point2=(573 , 191)) 
mdb.models['Model-1'].sketches['__profile__'].Line(point1=(573 , 191), point2=(571 , 193)) 
mdb.models['Model-1'].sketches['__profile__'].Line(point1=(571 , 193), point2=(570 , 208)) 
mdb.models['Model-1'].sketches['__profile__'].Line(point1=(570 , 208), point2=(567 , 224)) 
mdb.models['Model-1'].sketches['__profile__'].Line(point1=(567 , 224), point2=(566 , 253)) 
mdb.models['Model-1'].sketches['__profile__'].Line(point1=(566 , 253), point2=(568 , 256)) 
mdb.models['Model-1'].sketches['__profile__'].Line(point1=(568 , 256), point2=(572 , 256)) 
mdb.models['Model-1'].sketches['__profile__'].Line(point1=(572 , 256), point2=(575 , 255)) 
mdb.models['Model-1'].sketches['__profile__'].Line(point1=(575 , 255), point2=(621 , 255)) 
mdb.models['Model-1'].sketches['__profile__'].Line(point1=(621 , 255), point2=(622 , 254)) 
mdb.models['Model-1'].sketches['__profile__'].Line(point1=(622 , 254), point2=(621 , 227)) 
mdb.models['Model-1'].sketches['__profile__'].Line(point1=(621 , 227), point2=(617 , 206)) 
mdb.models['Model-1'].sketches['__profile__'].Line(point1=(617 , 206), point2=(613 , 193)) 
mdb.models['Model-1'].sketches['__profile__'].Line(point1=(596 , 131), point2=(583 , 125)) 
mdb.models['Model-1'].sketches['__profile__'].Line(point1=(583 , 125), point2=(579 , 125)) 
mdb.models['Model-1'].sketches['__profile__'].Line(point1=(579 , 125), point2=(577 , 127)) 
mdb.models['Model-1'].sketches['__profile__'].Line(point1=(577 , 127), point2=(572 , 165)) 
mdb.models['Model-1'].sketches['__profile__'].Line(point1=(572 , 165), point2=(572 , 184)) 
mdb.models['Model-1'].sketches['__profile__'].Line(point1=(572 , 184), point2=(574 , 186)) 
mdb.models['Model-1'].sketches['__profile__'].Line(point1=(574 , 186), point2=(580 , 186)) 
mdb.models['Model-1'].sketches['__profile__'].Line(point1=(580 , 186), point2=(611 , 186)) 
mdb.models['Model-1'].sketches['__profile__'].Line(point1=(611 , 186), point2=(612 , 185)) 
mdb.models['Model-1'].sketches['__profile__'].Line(point1=(612 , 185), point2=(611 , 166)) 
mdb.models['Model-1'].sketches['__profile__'].Line(point1=(611 , 166), point2=(596 , 131)) 
mdb.models['Model-1'].sketches['__profile__'].Line(point1=(650 , 417), point2=(645 , 404)) 
mdb.models['Model-1'].sketches['__profile__'].Line(point1=(645 , 404), point2=(637 , 389)) 
mdb.models['Model-1'].sketches['__profile__'].Line(point1=(637 , 389), point2=(634 , 379)) 
mdb.models['Model-1'].sketches['__profile__'].Line(point1=(634 , 379), point2=(632 , 377)) 
mdb.models['Model-1'].sketches['__profile__'].Line(point1=(632 , 377), point2=(628 , 377)) 
mdb.models['Model-1'].sketches['__profile__'].Line(point1=(628 , 377), point2=(622 , 381)) 
mdb.models['Model-1'].sketches['__profile__'].Line(point1=(622 , 381), point2=(594 , 394)) 
mdb.models['Model-1'].sketches['__profile__'].Line(point1=(594 , 394), point2=(587 , 395)) 
mdb.models['Model-1'].sketches['__profile__'].Line(point1=(587 , 395), point2=(583 , 398)) 
mdb.models['Model-1'].sketches['__profile__'].Line(point1=(583 , 398), point2=(577 , 399)) 
mdb.models['Model-1'].sketches['__profile__'].Line(point1=(577 , 399), point2=(575 , 401)) 
mdb.models['Model-1'].sketches['__profile__'].Line(point1=(575 , 401), point2=(577 , 409)) 
mdb.models['Model-1'].sketches['__profile__'].Line(point1=(577 , 409), point2=(579 , 437)) 
mdb.models['Model-1'].sketches['__profile__'].Line(point1=(579 , 437), point2=(580 , 443)) 
mdb.models['Model-1'].sketches['__profile__'].Line(point1=(580 , 443), point2=(582 , 445)) 
mdb.models['Model-1'].sketches['__profile__'].Line(point1=(582 , 445), point2=(585 , 445)) 
mdb.models['Model-1'].sketches['__profile__'].Line(point1=(585 , 445), point2=(590 , 442)) 
mdb.models['Model-1'].sketches['__profile__'].Line(point1=(590 , 442), point2=(605 , 438)) 
mdb.models['Model-1'].sketches['__profile__'].Line(point1=(605 , 438), point2=(637 , 426)) 
mdb.models['Model-1'].sketches['__profile__'].Line(point1=(637 , 426), point2=(642 , 423)) 
mdb.models['Model-1'].sketches['__profile__'].Line(point1=(642 , 423), point2=(645 , 423)) 
mdb.models['Model-1'].sketches['__profile__'].Line(point1=(645 , 423), point2=(650 , 419)) 
mdb.models['Model-1'].sketches['__profile__'].Line(point1=(650 , 419), point2=(650 , 417)) 
mdb.models['Model-1'].sketches['__profile__'].Line(point1=(657 , 646), point2=(654 , 624)) 
mdb.models['Model-1'].sketches['__profile__'].Line(point1=(654 , 624), point2=(654 , 614)) 
mdb.models['Model-1'].sketches['__profile__'].Line(point1=(654 , 614), point2=(652 , 612)) 
mdb.models['Model-1'].sketches['__profile__'].Line(point1=(652 , 612), point2=(586 , 621)) 
mdb.models['Model-1'].sketches['__profile__'].Line(point1=(586 , 621), point2=(585 , 622)) 
mdb.models['Model-1'].sketches['__profile__'].Line(point1=(585 , 622), point2=(586 , 650)) 
mdb.models['Model-1'].sketches['__profile__'].Line(point1=(586 , 650), point2=(589 , 652)) 
mdb.models['Model-1'].sketches['__profile__'].Line(point1=(589 , 652), point2=(646 , 651)) 
mdb.models['Model-1'].sketches['__profile__'].Line(point1=(646 , 651), point2=(655 , 650)) 
mdb.models['Model-1'].sketches['__profile__'].Line(point1=(655 , 650), point2=(657 , 648)) 
mdb.models['Model-1'].sketches['__profile__'].Line(point1=(657 , 648), point2=(657 , 646)) 
mdb.models['Model-1'].sketches['__profile__'].Line(point1=(659 , 472), point2=(653 , 446)) 
mdb.models['Model-1'].sketches['__profile__'].Line(point1=(653 , 446), point2=(649 , 435)) 
mdb.models['Model-1'].sketches['__profile__'].Line(point1=(649 , 435), point2=(645 , 429)) 
mdb.models['Model-1'].sketches['__profile__'].Line(point1=(645 , 429), point2=(640 , 429)) 
mdb.models['Model-1'].sketches['__profile__'].Line(point1=(640 , 429), point2=(622 , 437)) 
mdb.models['Model-1'].sketches['__profile__'].Line(point1=(622 , 437), point2=(619 , 437)) 
mdb.models['Model-1'].sketches['__profile__'].Line(point1=(619 , 437), point2=(613 , 440)) 
mdb.models['Model-1'].sketches['__profile__'].Line(point1=(613 , 440), point2=(609 , 440)) 
mdb.models['Model-1'].sketches['__profile__'].Line(point1=(609 , 440), point2=(598 , 445)) 
mdb.models['Model-1'].sketches['__profile__'].Line(point1=(598 , 445), point2=(587 , 448)) 
mdb.models['Model-1'].sketches['__profile__'].Line(point1=(587 , 448), point2=(585 , 450)) 
mdb.models['Model-1'].sketches['__profile__'].Line(point1=(585 , 450), point2=(585 , 455)) 
mdb.models['Model-1'].sketches['__profile__'].Line(point1=(585 , 455), point2=(591 , 495)) 
mdb.models['Model-1'].sketches['__profile__'].Line(point1=(591 , 495), point2=(595 , 499)) 
mdb.models['Model-1'].sketches['__profile__'].Line(point1=(595 , 499), point2=(607 , 504)) 
mdb.models['Model-1'].sketches['__profile__'].Line(point1=(607 , 504), point2=(612 , 504)) 
mdb.models['Model-1'].sketches['__profile__'].Line(point1=(612 , 504), point2=(629 , 494)) 
mdb.models['Model-1'].sketches['__profile__'].Line(point1=(629 , 494), point2=(635 , 489)) 
mdb.models['Model-1'].sketches['__profile__'].Line(point1=(635 , 489), point2=(656 , 477)) 
mdb.models['Model-1'].sketches['__profile__'].Line(point1=(656 , 477), point2=(659 , 474)) 
mdb.models['Model-1'].sketches['__profile__'].Line(point1=(659 , 474), point2=(659 , 472)) 
mdb.models['Model-1'].sketches['__profile__'].Line(point1=(643 , 299), point2=(640 , 296)) 
mdb.models['Model-1'].sketches['__profile__'].Line(point1=(640 , 296), point2=(633 , 298)) 
mdb.models['Model-1'].sketches['__profile__'].Line(point1=(633 , 298), point2=(603 , 319)) 
mdb.models['Model-1'].sketches['__profile__'].Line(point1=(603 , 319), point2=(591 , 329)) 
mdb.models['Model-1'].sketches['__profile__'].Line(point1=(591 , 329), point2=(591 , 333)) 
mdb.models['Model-1'].sketches['__profile__'].Line(point1=(591 , 333), point2=(594 , 337)) 
mdb.models['Model-1'].sketches['__profile__'].Line(point1=(594 , 337), point2=(619 , 366)) 
mdb.models['Model-1'].sketches['__profile__'].Line(point1=(619 , 366), point2=(625 , 372)) 
mdb.models['Model-1'].sketches['__profile__'].Line(point1=(625 , 372), point2=(631 , 371)) 
mdb.models['Model-1'].sketches['__profile__'].Line(point1=(631 , 371), point2=(651 , 356)) 
mdb.models['Model-1'].sketches['__profile__'].Line(point1=(651 , 356), point2=(659 , 345)) 
mdb.models['Model-1'].sketches['__profile__'].Line(point1=(659 , 345), point2=(653 , 322)) 
mdb.models['Model-1'].sketches['__profile__'].Line(point1=(653 , 322), point2=(643 , 299)) 
mdb.models['Model-1'].sketches['__profile__'].Line(point1=(667 , 700), point2=(660 , 698)) 
mdb.models['Model-1'].sketches['__profile__'].Line(point1=(660 , 698), point2=(638 , 698)) 
mdb.models['Model-1'].sketches['__profile__'].Line(point1=(638 , 698), point2=(619 , 700)) 
mdb.models['Model-1'].sketches['__profile__'].Line(point1=(619 , 700), point2=(610 , 698)) 
mdb.models['Model-1'].sketches['__profile__'].Line(point1=(610 , 698), point2=(596 , 699)) 
mdb.models['Model-1'].sketches['__profile__'].Line(point1=(596 , 699), point2=(593 , 701)) 
mdb.models['Model-1'].sketches['__profile__'].Line(point1=(593 , 701), point2=(594 , 735)) 
mdb.models['Model-1'].sketches['__profile__'].Line(point1=(594 , 735), point2=(596 , 740)) 
mdb.models['Model-1'].sketches['__profile__'].Line(point1=(596 , 740), point2=(629 , 740)) 
mdb.models['Model-1'].sketches['__profile__'].Line(point1=(629 , 740), point2=(664 , 736)) 
mdb.models['Model-1'].sketches['__profile__'].Line(point1=(664 , 736), point2=(667 , 734)) 
mdb.models['Model-1'].sketches['__profile__'].Line(point1=(667 , 734), point2=(667 , 700)) 
mdb.models['Model-1'].sketches['__profile__'].Line(point1=(676 , 658), point2=(675 , 657)) 
mdb.models['Model-1'].sketches['__profile__'].Line(point1=(675 , 657), point2=(666 , 658)) 
mdb.models['Model-1'].sketches['__profile__'].Line(point1=(666 , 658), point2=(655 , 657)) 
mdb.models['Model-1'].sketches['__profile__'].Line(point1=(655 , 657), point2=(654 , 658)) 
mdb.models['Model-1'].sketches['__profile__'].Line(point1=(654 , 658), point2=(635 , 658)) 
mdb.models['Model-1'].sketches['__profile__'].Line(point1=(635 , 658), point2=(634 , 659)) 
mdb.models['Model-1'].sketches['__profile__'].Line(point1=(634 , 659), point2=(614 , 659)) 
mdb.models['Model-1'].sketches['__profile__'].Line(point1=(614 , 659), point2=(600 , 661)) 
mdb.models['Model-1'].sketches['__profile__'].Line(point1=(600 , 661), point2=(598 , 663)) 
mdb.models['Model-1'].sketches['__profile__'].Line(point1=(598 , 663), point2=(598 , 670)) 
mdb.models['Model-1'].sketches['__profile__'].Line(point1=(598 , 670), point2=(595 , 678)) 
mdb.models['Model-1'].sketches['__profile__'].Line(point1=(595 , 678), point2=(594 , 691)) 
mdb.models['Model-1'].sketches['__profile__'].Line(point1=(594 , 691), point2=(595 , 692)) 
mdb.models['Model-1'].sketches['__profile__'].Line(point1=(595 , 692), point2=(668 , 691)) 
mdb.models['Model-1'].sketches['__profile__'].Line(point1=(668 , 691), point2=(676 , 658)) 
mdb.models['Model-1'].sketches['__profile__'].Line(point1=(645 , 98), point2=(640 , 97)) 
mdb.models['Model-1'].sketches['__profile__'].Line(point1=(640 , 97), point2=(627 , 99)) 
mdb.models['Model-1'].sketches['__profile__'].Line(point1=(627 , 99), point2=(614 , 99)) 
mdb.models['Model-1'].sketches['__profile__'].Line(point1=(614 , 99), point2=(610 , 101)) 
mdb.models['Model-1'].sketches['__profile__'].Line(point1=(610 , 101), point2=(609 , 110)) 
mdb.models['Model-1'].sketches['__profile__'].Line(point1=(609 , 110), point2=(600 , 127)) 
mdb.models['Model-1'].sketches['__profile__'].Line(point1=(600 , 127), point2=(609 , 149)) 
mdb.models['Model-1'].sketches['__profile__'].Line(point1=(609 , 149), point2=(614 , 161)) 
mdb.models['Model-1'].sketches['__profile__'].Line(point1=(614 , 161), point2=(617 , 162)) 
mdb.models['Model-1'].sketches['__profile__'].Line(point1=(617 , 162), point2=(634 , 151)) 
mdb.models['Model-1'].sketches['__profile__'].Line(point1=(634 , 151), point2=(641 , 144)) 
mdb.models['Model-1'].sketches['__profile__'].Line(point1=(641 , 144), point2=(643 , 138)) 
mdb.models['Model-1'].sketches['__profile__'].Line(point1=(643 , 138), point2=(645 , 122)) 
mdb.models['Model-1'].sketches['__profile__'].Line(point1=(645 , 122), point2=(645 , 110)) 
mdb.models['Model-1'].sketches['__profile__'].Line(point1=(645 , 110), point2=(646 , 109)) 
mdb.models['Model-1'].sketches['__profile__'].Line(point1=(646 , 109), point2=(645 , 98)) 
mdb.models['Model-1'].sketches['__profile__'].Line(point1=(690 , 536), point2=(690 , 532)) 
mdb.models['Model-1'].sketches['__profile__'].Line(point1=(690 , 532), point2=(681 , 504)) 
mdb.models['Model-1'].sketches['__profile__'].Line(point1=(681 , 504), point2=(679 , 491)) 
mdb.models['Model-1'].sketches['__profile__'].Line(point1=(679 , 491), point2=(674 , 485)) 
mdb.models['Model-1'].sketches['__profile__'].Line(point1=(674 , 485), point2=(665 , 480)) 
mdb.models['Model-1'].sketches['__profile__'].Line(point1=(665 , 480), point2=(660 , 479)) 
mdb.models['Model-1'].sketches['__profile__'].Line(point1=(660 , 479), point2=(652 , 483)) 
mdb.models['Model-1'].sketches['__profile__'].Line(point1=(652 , 483), point2=(632 , 496)) 
mdb.models['Model-1'].sketches['__profile__'].Line(point1=(632 , 496), point2=(628 , 497)) 
mdb.models['Model-1'].sketches['__profile__'].Line(point1=(628 , 497), point2=(617 , 505)) 
mdb.models['Model-1'].sketches['__profile__'].Line(point1=(617 , 505), point2=(614 , 508)) 
mdb.models['Model-1'].sketches['__profile__'].Line(point1=(614 , 508), point2=(614 , 511)) 
mdb.models['Model-1'].sketches['__profile__'].Line(point1=(614 , 511), point2=(623 , 535)) 
mdb.models['Model-1'].sketches['__profile__'].Line(point1=(623 , 535), point2=(626 , 548)) 
mdb.models['Model-1'].sketches['__profile__'].Line(point1=(626 , 548), point2=(629 , 552)) 
mdb.models['Model-1'].sketches['__profile__'].Line(point1=(629 , 552), point2=(633 , 552)) 
mdb.models['Model-1'].sketches['__profile__'].Line(point1=(633 , 552), point2=(637 , 550)) 
mdb.models['Model-1'].sketches['__profile__'].Line(point1=(637 , 550), point2=(675 , 541)) 
mdb.models['Model-1'].sketches['__profile__'].Line(point1=(675 , 541), point2=(689 , 539)) 
mdb.models['Model-1'].sketches['__profile__'].Line(point1=(689 , 539), point2=(690 , 536)) 
mdb.models['Model-1'].sketches['__profile__'].Line(point1=(662 , 208), point2=(661 , 169)) 
mdb.models['Model-1'].sketches['__profile__'].Line(point1=(661 , 169), point2=(659 , 160)) 
mdb.models['Model-1'].sketches['__profile__'].Line(point1=(659 , 160), point2=(654 , 154)) 
mdb.models['Model-1'].sketches['__profile__'].Line(point1=(654 , 154), point2=(642 , 149)) 
mdb.models['Model-1'].sketches['__profile__'].Line(point1=(642 , 149), point2=(631 , 158)) 
mdb.models['Model-1'].sketches['__profile__'].Line(point1=(631 , 158), point2=(616 , 167)) 
mdb.models['Model-1'].sketches['__profile__'].Line(point1=(616 , 167), point2=(616 , 187)) 
mdb.models['Model-1'].sketches['__profile__'].Line(point1=(616 , 187), point2=(619 , 201)) 
mdb.models['Model-1'].sketches['__profile__'].Line(point1=(619 , 201), point2=(622 , 208)) 
mdb.models['Model-1'].sketches['__profile__'].Line(point1=(622 , 208), point2=(623 , 216)) 
mdb.models['Model-1'].sketches['__profile__'].Line(point1=(623 , 216), point2=(626 , 222)) 
mdb.models['Model-1'].sketches['__profile__'].Line(point1=(626 , 222), point2=(652 , 215)) 
mdb.models['Model-1'].sketches['__profile__'].Line(point1=(652 , 215), point2=(661 , 211)) 
mdb.models['Model-1'].sketches['__profile__'].Line(point1=(661 , 211), point2=(662 , 208)) 
mdb.models['Model-1'].sketches['__profile__'].Line(point1=(673 , 270), point2=(677 , 263)) 
mdb.models['Model-1'].sketches['__profile__'].Line(point1=(677 , 263), point2=(685 , 227)) 
mdb.models['Model-1'].sketches['__profile__'].Line(point1=(685 , 227), point2=(681 , 224)) 
mdb.models['Model-1'].sketches['__profile__'].Line(point1=(681 , 224), point2=(668 , 220)) 
mdb.models['Model-1'].sketches['__profile__'].Line(point1=(668 , 220), point2=(662 , 216)) 
mdb.models['Model-1'].sketches['__profile__'].Line(point1=(662 , 216), point2=(631 , 226)) 
mdb.models['Model-1'].sketches['__profile__'].Line(point1=(631 , 226), point2=(629 , 226)) 
mdb.models['Model-1'].sketches['__profile__'].Line(point1=(629 , 226), point2=(626 , 229)) 
mdb.models['Model-1'].sketches['__profile__'].Line(point1=(626 , 229), point2=(627 , 253)) 
mdb.models['Model-1'].sketches['__profile__'].Line(point1=(627 , 253), point2=(628 , 258)) 
mdb.models['Model-1'].sketches['__profile__'].Line(point1=(628 , 258), point2=(633 , 268)) 
mdb.models['Model-1'].sketches['__profile__'].Line(point1=(633 , 268), point2=(633 , 271)) 
mdb.models['Model-1'].sketches['__profile__'].Line(point1=(633 , 271), point2=(643 , 292)) 
mdb.models['Model-1'].sketches['__profile__'].Line(point1=(643 , 292), point2=(647 , 296)) 
mdb.models['Model-1'].sketches['__profile__'].Line(point1=(647 , 296), point2=(673 , 270)) 
mdb.models['Model-1'].sketches['__profile__'].Line(point1=(704 , 598), point2=(704 , 585)) 
mdb.models['Model-1'].sketches['__profile__'].Line(point1=(704 , 585), point2=(701 , 566)) 
mdb.models['Model-1'].sketches['__profile__'].Line(point1=(701 , 566), point2=(700 , 547)) 
mdb.models['Model-1'].sketches['__profile__'].Line(point1=(700 , 547), point2=(698 , 543)) 
mdb.models['Model-1'].sketches['__profile__'].Line(point1=(698 , 543), point2=(692 , 543)) 
mdb.models['Model-1'].sketches['__profile__'].Line(point1=(692 , 543), point2=(676 , 548)) 
mdb.models['Model-1'].sketches['__profile__'].Line(point1=(676 , 548), point2=(653 , 552)) 
mdb.models['Model-1'].sketches['__profile__'].Line(point1=(653 , 552), point2=(647 , 555)) 
mdb.models['Model-1'].sketches['__profile__'].Line(point1=(647 , 555), point2=(640 , 555)) 
mdb.models['Model-1'].sketches['__profile__'].Line(point1=(640 , 555), point2=(635 , 557)) 
mdb.models['Model-1'].sketches['__profile__'].Line(point1=(635 , 557), point2=(631 , 558)) 
mdb.models['Model-1'].sketches['__profile__'].Line(point1=(631 , 558), point2=(630 , 562)) 
mdb.models['Model-1'].sketches['__profile__'].Line(point1=(630 , 562), point2=(632 , 567)) 
mdb.models['Model-1'].sketches['__profile__'].Line(point1=(632 , 567), point2=(632 , 574)) 
mdb.models['Model-1'].sketches['__profile__'].Line(point1=(632 , 574), point2=(635 , 585)) 
mdb.models['Model-1'].sketches['__profile__'].Line(point1=(635 , 585), point2=(637 , 602)) 
mdb.models['Model-1'].sketches['__profile__'].Line(point1=(637 , 602), point2=(639 , 607)) 
mdb.models['Model-1'].sketches['__profile__'].Line(point1=(639 , 607), point2=(697 , 602)) 
mdb.models['Model-1'].sketches['__profile__'].Line(point1=(697 , 602), point2=(703 , 601)) 
mdb.models['Model-1'].sketches['__profile__'].Line(point1=(703 , 601), point2=(704 , 598)) 
mdb.models['Model-1'].sketches['__profile__'].Line(point1=(700 , 392), point2=(679 , 348)) 
mdb.models['Model-1'].sketches['__profile__'].Line(point1=(679 , 348), point2=(669 , 348)) 
mdb.models['Model-1'].sketches['__profile__'].Line(point1=(669 , 348), point2=(662 , 350)) 
mdb.models['Model-1'].sketches['__profile__'].Line(point1=(662 , 350), point2=(636 , 373)) 
mdb.models['Model-1'].sketches['__profile__'].Line(point1=(636 , 373), point2=(637 , 379)) 
mdb.models['Model-1'].sketches['__profile__'].Line(point1=(637 , 379), point2=(651 , 410)) 
mdb.models['Model-1'].sketches['__profile__'].Line(point1=(651 , 410), point2=(656 , 416)) 
mdb.models['Model-1'].sketches['__profile__'].Line(point1=(656 , 416), point2=(662 , 415)) 
mdb.models['Model-1'].sketches['__profile__'].Line(point1=(662 , 415), point2=(695 , 399)) 
mdb.models['Model-1'].sketches['__profile__'].Line(point1=(695 , 399), point2=(700 , 394)) 
mdb.models['Model-1'].sketches['__profile__'].Line(point1=(700 , 394), point2=(700 , 392)) 
mdb.models['Model-1'].sketches['__profile__'].Line(point1=(684 , 95), point2=(681 , 94)) 
mdb.models['Model-1'].sketches['__profile__'].Line(point1=(681 , 94), point2=(670 , 96)) 
mdb.models['Model-1'].sketches['__profile__'].Line(point1=(670 , 96), point2=(658 , 96)) 
mdb.models['Model-1'].sketches['__profile__'].Line(point1=(658 , 96), point2=(652 , 97)) 
mdb.models['Model-1'].sketches['__profile__'].Line(point1=(652 , 97), point2=(649 , 100)) 
mdb.models['Model-1'].sketches['__profile__'].Line(point1=(649 , 100), point2=(650 , 103)) 
mdb.models['Model-1'].sketches['__profile__'].Line(point1=(650 , 103), point2=(649 , 123)) 
mdb.models['Model-1'].sketches['__profile__'].Line(point1=(649 , 123), point2=(646 , 143)) 
mdb.models['Model-1'].sketches['__profile__'].Line(point1=(646 , 143), point2=(648 , 146)) 
mdb.models['Model-1'].sketches['__profile__'].Line(point1=(648 , 146), point2=(654 , 150)) 
mdb.models['Model-1'].sketches['__profile__'].Line(point1=(654 , 150), point2=(662 , 153)) 
mdb.models['Model-1'].sketches['__profile__'].Line(point1=(662 , 153), point2=(684 , 135)) 
mdb.models['Model-1'].sketches['__profile__'].Line(point1=(684 , 135), point2=(684 , 95)) 
mdb.models['Model-1'].sketches['__profile__'].Line(point1=(715 , 324), point2=(715 , 321)) 
mdb.models['Model-1'].sketches['__profile__'].Line(point1=(715 , 321), point2=(696 , 284)) 
mdb.models['Model-1'].sketches['__profile__'].Line(point1=(696 , 284), point2=(692 , 280)) 
mdb.models['Model-1'].sketches['__profile__'].Line(point1=(692 , 280), point2=(686 , 279)) 
mdb.models['Model-1'].sketches['__profile__'].Line(point1=(686 , 279), point2=(679 , 275)) 
mdb.models['Model-1'].sketches['__profile__'].Line(point1=(679 , 275), point2=(676 , 275)) 
mdb.models['Model-1'].sketches['__profile__'].Line(point1=(676 , 275), point2=(670 , 280)) 
mdb.models['Model-1'].sketches['__profile__'].Line(point1=(670 , 280), point2=(649 , 301)) 
mdb.models['Model-1'].sketches['__profile__'].Line(point1=(649 , 301), point2=(650 , 305)) 
mdb.models['Model-1'].sketches['__profile__'].Line(point1=(650 , 305), point2=(654 , 314)) 
mdb.models['Model-1'].sketches['__profile__'].Line(point1=(654 , 314), point2=(655 , 321)) 
mdb.models['Model-1'].sketches['__profile__'].Line(point1=(655 , 321), point2=(657 , 323)) 
mdb.models['Model-1'].sketches['__profile__'].Line(point1=(657 , 323), point2=(659 , 329)) 
mdb.models['Model-1'].sketches['__profile__'].Line(point1=(659 , 329), point2=(662 , 342)) 
mdb.models['Model-1'].sketches['__profile__'].Line(point1=(662 , 342), point2=(664 , 344)) 
mdb.models['Model-1'].sketches['__profile__'].Line(point1=(664 , 344), point2=(680 , 343)) 
mdb.models['Model-1'].sketches['__profile__'].Line(point1=(680 , 343), point2=(694 , 338)) 
mdb.models['Model-1'].sketches['__profile__'].Line(point1=(694 , 338), point2=(713 , 328)) 
mdb.models['Model-1'].sketches['__profile__'].Line(point1=(713 , 328), point2=(715 , 326)) 
mdb.models['Model-1'].sketches['__profile__'].Line(point1=(715 , 326), point2=(715 , 324)) 
mdb.models['Model-1'].sketches['__profile__'].Line(point1=(716 , 460), point2=(723 , 431)) 
mdb.models['Model-1'].sketches['__profile__'].Line(point1=(723 , 431), point2=(713 , 413)) 
mdb.models['Model-1'].sketches['__profile__'].Line(point1=(713 , 413), point2=(702 , 399)) 
mdb.models['Model-1'].sketches['__profile__'].Line(point1=(702 , 399), point2=(693 , 405)) 
mdb.models['Model-1'].sketches['__profile__'].Line(point1=(693 , 405), point2=(657 , 422)) 
mdb.models['Model-1'].sketches['__profile__'].Line(point1=(657 , 422), point2=(652 , 424)) 
mdb.models['Model-1'].sketches['__profile__'].Line(point1=(652 , 424), point2=(650 , 426)) 
mdb.models['Model-1'].sketches['__profile__'].Line(point1=(650 , 426), point2=(650 , 428)) 
mdb.models['Model-1'].sketches['__profile__'].Line(point1=(650 , 428), point2=(657 , 447)) 
mdb.models['Model-1'].sketches['__profile__'].Line(point1=(657 , 447), point2=(661 , 468)) 
mdb.models['Model-1'].sketches['__profile__'].Line(point1=(661 , 468), point2=(663 , 473)) 
mdb.models['Model-1'].sketches['__profile__'].Line(point1=(663 , 473), point2=(666 , 476)) 
mdb.models['Model-1'].sketches['__profile__'].Line(point1=(666 , 476), point2=(677 , 481)) 
mdb.models['Model-1'].sketches['__profile__'].Line(point1=(677 , 481), point2=(681 , 481)) 
mdb.models['Model-1'].sketches['__profile__'].Line(point1=(681 , 481), point2=(713 , 464)) 
mdb.models['Model-1'].sketches['__profile__'].Line(point1=(713 , 464), point2=(716 , 460)) 
mdb.models['Model-1'].sketches['__profile__'].Line(point1=(724 , 644), point2=(723 , 617)) 
mdb.models['Model-1'].sketches['__profile__'].Line(point1=(723 , 617), point2=(721 , 606)) 
mdb.models['Model-1'].sketches['__profile__'].Line(point1=(721 , 606), point2=(709 , 606)) 
mdb.models['Model-1'].sketches['__profile__'].Line(point1=(709 , 606), point2=(681 , 610)) 
mdb.models['Model-1'].sketches['__profile__'].Line(point1=(681 , 610), point2=(661 , 611)) 
mdb.models['Model-1'].sketches['__profile__'].Line(point1=(661 , 611), point2=(660 , 612)) 
mdb.models['Model-1'].sketches['__profile__'].Line(point1=(660 , 612), point2=(660 , 626)) 
mdb.models['Model-1'].sketches['__profile__'].Line(point1=(660 , 626), point2=(662 , 635)) 
mdb.models['Model-1'].sketches['__profile__'].Line(point1=(662 , 635), point2=(662 , 645)) 
mdb.models['Model-1'].sketches['__profile__'].Line(point1=(662 , 645), point2=(664 , 649)) 
mdb.models['Model-1'].sketches['__profile__'].Line(point1=(664 , 649), point2=(719 , 648)) 
mdb.models['Model-1'].sketches['__profile__'].Line(point1=(719 , 648), point2=(723 , 647)) 
mdb.models['Model-1'].sketches['__profile__'].Line(point1=(723 , 647), point2=(724 , 644)) 
mdb.models['Model-1'].sketches['__profile__'].Line(point1=(690 , 214), point2=(705 , 187)) 
mdb.models['Model-1'].sketches['__profile__'].Line(point1=(705 , 187), point2=(710 , 168)) 
mdb.models['Model-1'].sketches['__profile__'].Line(point1=(710 , 168), point2=(711 , 155)) 
mdb.models['Model-1'].sketches['__profile__'].Line(point1=(711 , 155), point2=(687 , 141)) 
mdb.models['Model-1'].sketches['__profile__'].Line(point1=(687 , 141), point2=(685 , 141)) 
mdb.models['Model-1'].sketches['__profile__'].Line(point1=(685 , 141), point2=(678 , 146)) 
mdb.models['Model-1'].sketches['__profile__'].Line(point1=(678 , 146), point2=(663 , 158)) 
mdb.models['Model-1'].sketches['__profile__'].Line(point1=(663 , 158), point2=(665 , 171)) 
mdb.models['Model-1'].sketches['__profile__'].Line(point1=(665 , 171), point2=(665 , 189)) 
mdb.models['Model-1'].sketches['__profile__'].Line(point1=(665 , 189), point2=(666 , 190)) 
mdb.models['Model-1'].sketches['__profile__'].Line(point1=(666 , 190), point2=(665 , 210)) 
mdb.models['Model-1'].sketches['__profile__'].Line(point1=(665 , 210), point2=(668 , 213)) 
mdb.models['Model-1'].sketches['__profile__'].Line(point1=(668 , 213), point2=(684 , 220)) 
mdb.models['Model-1'].sketches['__profile__'].Line(point1=(684 , 220), point2=(690 , 214)) 
mdb.models['Model-1'].sketches['__profile__'].Line(point1=(756 , 702), point2=(746 , 699)) 
mdb.models['Model-1'].sketches['__profile__'].Line(point1=(746 , 699), point2=(674 , 698)) 
mdb.models['Model-1'].sketches['__profile__'].Line(point1=(674 , 698), point2=(672 , 707)) 
mdb.models['Model-1'].sketches['__profile__'].Line(point1=(672 , 707), point2=(672 , 729)) 
mdb.models['Model-1'].sketches['__profile__'].Line(point1=(672 , 729), point2=(673 , 733)) 
mdb.models['Model-1'].sketches['__profile__'].Line(point1=(673 , 733), point2=(676 , 735)) 
mdb.models['Model-1'].sketches['__profile__'].Line(point1=(676 , 735), point2=(716 , 734)) 
mdb.models['Model-1'].sketches['__profile__'].Line(point1=(716 , 734), point2=(717 , 733)) 
mdb.models['Model-1'].sketches['__profile__'].Line(point1=(717 , 733), point2=(753 , 731)) 
mdb.models['Model-1'].sketches['__profile__'].Line(point1=(753 , 731), point2=(756 , 730)) 
mdb.models['Model-1'].sketches['__profile__'].Line(point1=(756 , 730), point2=(758 , 726)) 
mdb.models['Model-1'].sketches['__profile__'].Line(point1=(758 , 726), point2=(756 , 702)) 
mdb.models['Model-1'].sketches['__profile__'].Line(point1=(760 , 656), point2=(759 , 655)) 
mdb.models['Model-1'].sketches['__profile__'].Line(point1=(759 , 655), point2=(714 , 655)) 
mdb.models['Model-1'].sketches['__profile__'].Line(point1=(714 , 655), point2=(713 , 656)) 
mdb.models['Model-1'].sketches['__profile__'].Line(point1=(713 , 656), point2=(685 , 657)) 
mdb.models['Model-1'].sketches['__profile__'].Line(point1=(685 , 657), point2=(681 , 663)) 
mdb.models['Model-1'].sketches['__profile__'].Line(point1=(681 , 663), point2=(675 , 685)) 
mdb.models['Model-1'].sketches['__profile__'].Line(point1=(675 , 685), point2=(675 , 690)) 
mdb.models['Model-1'].sketches['__profile__'].Line(point1=(675 , 690), point2=(677 , 691)) 
mdb.models['Model-1'].sketches['__profile__'].Line(point1=(677 , 691), point2=(745 , 691)) 
mdb.models['Model-1'].sketches['__profile__'].Line(point1=(745 , 691), point2=(753 , 692)) 
mdb.models['Model-1'].sketches['__profile__'].Line(point1=(753 , 692), point2=(758 , 678)) 
mdb.models['Model-1'].sketches['__profile__'].Line(point1=(758 , 678), point2=(760 , 656)) 
mdb.models['Model-1'].sketches['__profile__'].Line(point1=(734 , 214), point2=(721 , 202)) 
mdb.models['Model-1'].sketches['__profile__'].Line(point1=(721 , 202), point2=(715 , 199)) 
mdb.models['Model-1'].sketches['__profile__'].Line(point1=(715 , 199), point2=(711 , 195)) 
mdb.models['Model-1'].sketches['__profile__'].Line(point1=(711 , 195), point2=(707 , 195)) 
mdb.models['Model-1'].sketches['__profile__'].Line(point1=(707 , 195), point2=(697 , 209)) 
mdb.models['Model-1'].sketches['__profile__'].Line(point1=(697 , 209), point2=(690 , 223)) 
mdb.models['Model-1'].sketches['__profile__'].Line(point1=(690 , 223), point2=(681 , 262)) 
mdb.models['Model-1'].sketches['__profile__'].Line(point1=(681 , 262), point2=(679 , 270)) 
mdb.models['Model-1'].sketches['__profile__'].Line(point1=(679 , 270), point2=(682 , 273)) 
mdb.models['Model-1'].sketches['__profile__'].Line(point1=(682 , 273), point2=(693 , 277)) 
mdb.models['Model-1'].sketches['__profile__'].Line(point1=(693 , 277), point2=(697 , 277)) 
mdb.models['Model-1'].sketches['__profile__'].Line(point1=(697 , 277), point2=(719 , 257)) 
mdb.models['Model-1'].sketches['__profile__'].Line(point1=(719 , 257), point2=(734 , 247)) 
mdb.models['Model-1'].sketches['__profile__'].Line(point1=(734 , 247), point2=(735 , 246)) 
mdb.models['Model-1'].sketches['__profile__'].Line(point1=(735 , 246), point2=(734 , 214)) 
mdb.models['Model-1'].sketches['__profile__'].Line(point1=(748 , 523), point2=(744 , 486)) 
mdb.models['Model-1'].sketches['__profile__'].Line(point1=(744 , 486), point2=(719 , 468)) 
mdb.models['Model-1'].sketches['__profile__'].Line(point1=(719 , 468), point2=(715 , 467)) 
mdb.models['Model-1'].sketches['__profile__'].Line(point1=(715 , 467), point2=(691 , 479)) 
mdb.models['Model-1'].sketches['__profile__'].Line(point1=(691 , 479), point2=(684 , 483)) 
mdb.models['Model-1'].sketches['__profile__'].Line(point1=(684 , 483), point2=(682 , 485)) 
mdb.models['Model-1'].sketches['__profile__'].Line(point1=(682 , 485), point2=(682 , 487)) 
mdb.models['Model-1'].sketches['__profile__'].Line(point1=(682 , 487), point2=(682 , 492)) 
mdb.models['Model-1'].sketches['__profile__'].Line(point1=(682 , 492), point2=(688 , 517)) 
mdb.models['Model-1'].sketches['__profile__'].Line(point1=(688 , 517), point2=(692 , 530)) 
mdb.models['Model-1'].sketches['__profile__'].Line(point1=(692 , 530), point2=(696 , 536)) 
mdb.models['Model-1'].sketches['__profile__'].Line(point1=(696 , 536), point2=(708 , 535)) 
mdb.models['Model-1'].sketches['__profile__'].Line(point1=(708 , 535), point2=(716 , 532)) 
mdb.models['Model-1'].sketches['__profile__'].Line(point1=(716 , 532), point2=(733 , 529)) 
mdb.models['Model-1'].sketches['__profile__'].Line(point1=(733 , 529), point2=(739 , 526)) 
mdb.models['Model-1'].sketches['__profile__'].Line(point1=(739 , 526), point2=(747 , 526)) 
mdb.models['Model-1'].sketches['__profile__'].Line(point1=(747 , 526), point2=(748 , 523)) 
mdb.models['Model-1'].sketches['__profile__'].Line(point1=(744 , 365), point2=(745 , 363)) 
mdb.models['Model-1'].sketches['__profile__'].Line(point1=(745 , 363), point2=(736 , 345)) 
mdb.models['Model-1'].sketches['__profile__'].Line(point1=(736 , 345), point2=(724 , 327)) 
mdb.models['Model-1'].sketches['__profile__'].Line(point1=(724 , 327), point2=(698 , 341)) 
mdb.models['Model-1'].sketches['__profile__'].Line(point1=(698 , 341), point2=(687 , 345)) 
mdb.models['Model-1'].sketches['__profile__'].Line(point1=(687 , 345), point2=(684 , 349)) 
mdb.models['Model-1'].sketches['__profile__'].Line(point1=(684 , 349), point2=(690 , 362)) 
mdb.models['Model-1'].sketches['__profile__'].Line(point1=(690 , 362), point2=(690 , 365)) 
mdb.models['Model-1'].sketches['__profile__'].Line(point1=(690 , 365), point2=(695 , 372)) 
mdb.models['Model-1'].sketches['__profile__'].Line(point1=(695 , 372), point2=(697 , 379)) 
mdb.models['Model-1'].sketches['__profile__'].Line(point1=(697 , 379), point2=(706 , 391)) 
mdb.models['Model-1'].sketches['__profile__'].Line(point1=(706 , 391), point2=(737 , 372)) 
mdb.models['Model-1'].sketches['__profile__'].Line(point1=(737 , 372), point2=(744 , 365)) 
mdb.models['Model-1'].sketches['__profile__'].Line(point1=(726 , 89), point2=(721 , 88)) 
mdb.models['Model-1'].sketches['__profile__'].Line(point1=(721 , 88), point2=(715 , 90)) 
mdb.models['Model-1'].sketches['__profile__'].Line(point1=(715 , 90), point2=(693 , 93)) 
mdb.models['Model-1'].sketches['__profile__'].Line(point1=(693 , 93), point2=(689 , 95)) 
mdb.models['Model-1'].sketches['__profile__'].Line(point1=(689 , 95), point2=(688 , 133)) 
mdb.models['Model-1'].sketches['__profile__'].Line(point1=(688 , 133), point2=(689 , 136)) 
mdb.models['Model-1'].sketches['__profile__'].Line(point1=(689 , 136), point2=(692 , 138)) 
mdb.models['Model-1'].sketches['__profile__'].Line(point1=(692 , 138), point2=(710 , 149)) 
mdb.models['Model-1'].sketches['__profile__'].Line(point1=(710 , 149), point2=(715 , 148)) 
mdb.models['Model-1'].sketches['__profile__'].Line(point1=(715 , 148), point2=(716 , 144)) 
mdb.models['Model-1'].sketches['__profile__'].Line(point1=(716 , 144), point2=(719 , 140)) 
mdb.models['Model-1'].sketches['__profile__'].Line(point1=(719 , 140), point2=(722 , 129)) 
mdb.models['Model-1'].sketches['__profile__'].Line(point1=(722 , 129), point2=(725 , 109)) 
mdb.models['Model-1'].sketches['__profile__'].Line(point1=(725 , 109), point2=(726 , 89)) 
mdb.models['Model-1'].sketches['__profile__'].Line(point1=(771 , 281), point2=(768 , 276)) 
mdb.models['Model-1'].sketches['__profile__'].Line(point1=(768 , 276), point2=(752 , 263)) 
mdb.models['Model-1'].sketches['__profile__'].Line(point1=(752 , 263), point2=(741 , 252)) 
mdb.models['Model-1'].sketches['__profile__'].Line(point1=(741 , 252), point2=(738 , 250)) 
mdb.models['Model-1'].sketches['__profile__'].Line(point1=(738 , 250), point2=(734 , 250)) 
mdb.models['Model-1'].sketches['__profile__'].Line(point1=(734 , 250), point2=(723 , 257)) 
mdb.models['Model-1'].sketches['__profile__'].Line(point1=(723 , 257), point2=(700 , 279)) 
mdb.models['Model-1'].sketches['__profile__'].Line(point1=(700 , 279), point2=(703 , 290)) 
mdb.models['Model-1'].sketches['__profile__'].Line(point1=(703 , 290), point2=(718 , 320)) 
mdb.models['Model-1'].sketches['__profile__'].Line(point1=(718 , 320), point2=(720 , 322)) 
mdb.models['Model-1'].sketches['__profile__'].Line(point1=(720 , 322), point2=(723 , 322)) 
mdb.models['Model-1'].sketches['__profile__'].Line(point1=(723 , 322), point2=(731 , 317)) 
mdb.models['Model-1'].sketches['__profile__'].Line(point1=(731 , 317), point2=(763 , 291)) 
mdb.models['Model-1'].sketches['__profile__'].Line(point1=(763 , 291), point2=(771 , 283)) 
mdb.models['Model-1'].sketches['__profile__'].Line(point1=(771 , 283), point2=(771 , 281)) 
mdb.models['Model-1'].sketches['__profile__'].Line(point1=(773 , 583), point2=(764 , 548)) 
mdb.models['Model-1'].sketches['__profile__'].Line(point1=(764 , 548), point2=(762 , 535)) 
mdb.models['Model-1'].sketches['__profile__'].Line(point1=(762 , 535), point2=(758 , 529)) 
mdb.models['Model-1'].sketches['__profile__'].Line(point1=(758 , 529), point2=(754 , 529)) 
mdb.models['Model-1'].sketches['__profile__'].Line(point1=(754 , 529), point2=(744 , 533)) 
mdb.models['Model-1'].sketches['__profile__'].Line(point1=(744 , 533), point2=(724 , 536)) 
mdb.models['Model-1'].sketches['__profile__'].Line(point1=(724 , 536), point2=(717 , 539)) 
mdb.models['Model-1'].sketches['__profile__'].Line(point1=(717 , 539), point2=(705 , 540)) 
mdb.models['Model-1'].sketches['__profile__'].Line(point1=(705 , 540), point2=(702 , 544)) 
mdb.models['Model-1'].sketches['__profile__'].Line(point1=(702 , 544), point2=(703 , 548)) 
mdb.models['Model-1'].sketches['__profile__'].Line(point1=(703 , 548), point2=(707 , 595)) 
mdb.models['Model-1'].sketches['__profile__'].Line(point1=(707 , 595), point2=(710 , 599)) 
mdb.models['Model-1'].sketches['__profile__'].Line(point1=(710 , 599), point2=(712 , 600)) 
mdb.models['Model-1'].sketches['__profile__'].Line(point1=(712 , 600), point2=(735 , 599)) 
mdb.models['Model-1'].sketches['__profile__'].Line(point1=(735 , 599), point2=(754 , 596)) 
mdb.models['Model-1'].sketches['__profile__'].Line(point1=(754 , 596), point2=(764 , 590)) 
mdb.models['Model-1'].sketches['__profile__'].Line(point1=(764 , 590), point2=(770 , 588)) 
mdb.models['Model-1'].sketches['__profile__'].Line(point1=(770 , 588), point2=(773 , 585)) 
mdb.models['Model-1'].sketches['__profile__'].Line(point1=(773 , 585), point2=(773 , 583)) 
mdb.models['Model-1'].sketches['__profile__'].Line(point1=(766 , 365), point2=(764 , 363)) 
mdb.models['Model-1'].sketches['__profile__'].Line(point1=(764 , 363), point2=(758 , 364)) 
mdb.models['Model-1'].sketches['__profile__'].Line(point1=(758 , 364), point2=(709 , 396)) 
mdb.models['Model-1'].sketches['__profile__'].Line(point1=(709 , 396), point2=(709 , 399)) 
mdb.models['Model-1'].sketches['__profile__'].Line(point1=(709 , 399), point2=(712 , 402)) 
mdb.models['Model-1'].sketches['__profile__'].Line(point1=(712 , 402), point2=(713 , 406)) 
mdb.models['Model-1'].sketches['__profile__'].Line(point1=(713 , 406), point2=(720 , 416)) 
mdb.models['Model-1'].sketches['__profile__'].Line(point1=(720 , 416), point2=(723 , 423)) 
mdb.models['Model-1'].sketches['__profile__'].Line(point1=(723 , 423), point2=(727 , 426)) 
mdb.models['Model-1'].sketches['__profile__'].Line(point1=(727 , 426), point2=(732 , 426)) 
mdb.models['Model-1'].sketches['__profile__'].Line(point1=(732 , 426), point2=(759 , 422)) 
mdb.models['Model-1'].sketches['__profile__'].Line(point1=(759 , 422), point2=(767 , 422)) 
mdb.models['Model-1'].sketches['__profile__'].Line(point1=(767 , 422), point2=(771 , 421)) 
mdb.models['Model-1'].sketches['__profile__'].Line(point1=(771 , 421), point2=(774 , 417)) 
mdb.models['Model-1'].sketches['__profile__'].Line(point1=(774 , 417), point2=(783 , 399)) 
mdb.models['Model-1'].sketches['__profile__'].Line(point1=(783 , 399), point2=(783 , 394)) 
mdb.models['Model-1'].sketches['__profile__'].Line(point1=(783 , 394), point2=(770 , 370)) 
mdb.models['Model-1'].sketches['__profile__'].Line(point1=(770 , 370), point2=(766 , 365)) 
mdb.models['Model-1'].sketches['__profile__'].Line(point1=(766 , 167), point2=(757 , 161)) 
mdb.models['Model-1'].sketches['__profile__'].Line(point1=(757 , 161), point2=(746 , 150)) 
mdb.models['Model-1'].sketches['__profile__'].Line(point1=(746 , 150), point2=(742 , 144)) 
mdb.models['Model-1'].sketches['__profile__'].Line(point1=(742 , 144), point2=(724 , 139)) 
mdb.models['Model-1'].sketches['__profile__'].Line(point1=(724 , 139), point2=(721 , 142)) 
mdb.models['Model-1'].sketches['__profile__'].Line(point1=(721 , 142), point2=(715 , 156)) 
mdb.models['Model-1'].sketches['__profile__'].Line(point1=(715 , 156), point2=(711 , 181)) 
mdb.models['Model-1'].sketches['__profile__'].Line(point1=(711 , 181), point2=(710 , 190)) 
mdb.models['Model-1'].sketches['__profile__'].Line(point1=(710 , 190), point2=(733 , 208)) 
mdb.models['Model-1'].sketches['__profile__'].Line(point1=(733 , 208), point2=(739 , 209)) 
mdb.models['Model-1'].sketches['__profile__'].Line(point1=(739 , 209), point2=(756 , 200)) 
mdb.models['Model-1'].sketches['__profile__'].Line(point1=(756 , 200), point2=(761 , 195)) 
mdb.models['Model-1'].sketches['__profile__'].Line(point1=(761 , 195), point2=(764 , 179)) 
mdb.models['Model-1'].sketches['__profile__'].Line(point1=(764 , 179), point2=(767 , 172)) 
mdb.models['Model-1'].sketches['__profile__'].Line(point1=(767 , 172), point2=(766 , 167)) 
mdb.models['Model-1'].sketches['__profile__'].Line(point1=(775 , 429), point2=(772 , 426)) 
mdb.models['Model-1'].sketches['__profile__'].Line(point1=(772 , 426), point2=(762 , 426)) 
mdb.models['Model-1'].sketches['__profile__'].Line(point1=(762 , 426), point2=(728 , 431)) 
mdb.models['Model-1'].sketches['__profile__'].Line(point1=(728 , 431), point2=(724 , 438)) 
mdb.models['Model-1'].sketches['__profile__'].Line(point1=(724 , 438), point2=(720 , 456)) 
mdb.models['Model-1'].sketches['__profile__'].Line(point1=(720 , 456), point2=(720 , 464)) 
mdb.models['Model-1'].sketches['__profile__'].Line(point1=(720 , 464), point2=(728 , 470)) 
mdb.models['Model-1'].sketches['__profile__'].Line(point1=(728 , 470), point2=(744 , 481)) 
mdb.models['Model-1'].sketches['__profile__'].Line(point1=(744 , 481), point2=(748 , 481)) 
mdb.models['Model-1'].sketches['__profile__'].Line(point1=(748 , 481), point2=(759 , 473)) 
mdb.models['Model-1'].sketches['__profile__'].Line(point1=(759 , 473), point2=(784 , 460)) 
mdb.models['Model-1'].sketches['__profile__'].Line(point1=(784 , 460), point2=(787 , 457)) 
mdb.models['Model-1'].sketches['__profile__'].Line(point1=(787 , 457), point2=(789 , 457)) 
mdb.models['Model-1'].sketches['__profile__'].Line(point1=(789 , 457), point2=(790 , 454)) 
mdb.models['Model-1'].sketches['__profile__'].Line(point1=(790 , 454), point2=(775 , 429)) 
mdb.models['Model-1'].sketches['__profile__'].Line(point1=(756 , 88), point2=(755 , 87)) 
mdb.models['Model-1'].sketches['__profile__'].Line(point1=(755 , 87), point2=(731 , 87)) 
mdb.models['Model-1'].sketches['__profile__'].Line(point1=(731 , 87), point2=(730 , 88)) 
mdb.models['Model-1'].sketches['__profile__'].Line(point1=(730 , 88), point2=(727 , 123)) 
mdb.models['Model-1'].sketches['__profile__'].Line(point1=(727 , 123), point2=(725 , 132)) 
mdb.models['Model-1'].sketches['__profile__'].Line(point1=(725 , 132), point2=(725 , 134)) 
mdb.models['Model-1'].sketches['__profile__'].Line(point1=(725 , 134), point2=(731 , 138)) 
mdb.models['Model-1'].sketches['__profile__'].Line(point1=(731 , 138), point2=(736 , 139)) 
mdb.models['Model-1'].sketches['__profile__'].Line(point1=(736 , 139), point2=(745 , 138)) 
mdb.models['Model-1'].sketches['__profile__'].Line(point1=(745 , 138), point2=(750 , 127)) 
mdb.models['Model-1'].sketches['__profile__'].Line(point1=(750 , 127), point2=(755 , 110)) 
mdb.models['Model-1'].sketches['__profile__'].Line(point1=(755 , 110), point2=(756 , 88)) 
mdb.models['Model-1'].sketches['__profile__'].Line(point1=(789 , 643), point2=(789 , 620)) 
mdb.models['Model-1'].sketches['__profile__'].Line(point1=(789 , 620), point2=(787 , 616)) 
mdb.models['Model-1'].sketches['__profile__'].Line(point1=(787 , 616), point2=(763 , 608)) 
mdb.models['Model-1'].sketches['__profile__'].Line(point1=(763 , 608), point2=(758 , 608)) 
mdb.models['Model-1'].sketches['__profile__'].Line(point1=(758 , 608), point2=(756 , 606)) 
mdb.models['Model-1'].sketches['__profile__'].Line(point1=(756 , 606), point2=(752 , 605)) 
mdb.models['Model-1'].sketches['__profile__'].Line(point1=(752 , 605), point2=(730 , 605)) 
mdb.models['Model-1'].sketches['__profile__'].Line(point1=(730 , 605), point2=(728 , 608)) 
mdb.models['Model-1'].sketches['__profile__'].Line(point1=(728 , 608), point2=(728 , 612)) 
mdb.models['Model-1'].sketches['__profile__'].Line(point1=(728 , 612), point2=(730 , 640)) 
mdb.models['Model-1'].sketches['__profile__'].Line(point1=(730 , 640), point2=(732 , 646)) 
mdb.models['Model-1'].sketches['__profile__'].Line(point1=(732 , 646), point2=(771 , 647)) 
mdb.models['Model-1'].sketches['__profile__'].Line(point1=(771 , 647), point2=(772 , 646)) 
mdb.models['Model-1'].sketches['__profile__'].Line(point1=(772 , 646), point2=(788 , 646)) 
mdb.models['Model-1'].sketches['__profile__'].Line(point1=(788 , 646), point2=(789 , 643)) 
mdb.models['Model-1'].sketches['__profile__'].Line(point1=(776 , 296), point2=(771 , 291)) 
mdb.models['Model-1'].sketches['__profile__'].Line(point1=(771 , 291), point2=(768 , 291)) 
mdb.models['Model-1'].sketches['__profile__'].Line(point1=(768 , 291), point2=(729 , 324)) 
mdb.models['Model-1'].sketches['__profile__'].Line(point1=(729 , 324), point2=(731 , 330)) 
mdb.models['Model-1'].sketches['__profile__'].Line(point1=(731 , 330), point2=(747 , 358)) 
mdb.models['Model-1'].sketches['__profile__'].Line(point1=(747 , 358), point2=(750 , 363)) 
mdb.models['Model-1'].sketches['__profile__'].Line(point1=(750 , 363), point2=(759 , 359)) 
mdb.models['Model-1'].sketches['__profile__'].Line(point1=(759 , 359), point2=(791 , 333)) 
mdb.models['Model-1'].sketches['__profile__'].Line(point1=(791 , 333), point2=(798 , 325)) 
mdb.models['Model-1'].sketches['__profile__'].Line(point1=(798 , 325), point2=(798 , 322)) 
mdb.models['Model-1'].sketches['__profile__'].Line(point1=(798 , 322), point2=(796 , 319)) 
mdb.models['Model-1'].sketches['__profile__'].Line(point1=(796 , 319), point2=(776 , 296)) 
mdb.models['Model-1'].sketches['__profile__'].Line(point1=(777 , 272), point2=(802 , 242)) 
mdb.models['Model-1'].sketches['__profile__'].Line(point1=(802 , 242), point2=(784 , 226)) 
mdb.models['Model-1'].sketches['__profile__'].Line(point1=(784 , 226), point2=(761 , 202)) 
mdb.models['Model-1'].sketches['__profile__'].Line(point1=(761 , 202), point2=(752 , 206)) 
mdb.models['Model-1'].sketches['__profile__'].Line(point1=(752 , 206), point2=(741 , 212)) 
mdb.models['Model-1'].sketches['__profile__'].Line(point1=(741 , 212), point2=(738 , 215)) 
mdb.models['Model-1'].sketches['__profile__'].Line(point1=(738 , 215), point2=(739 , 244)) 
mdb.models['Model-1'].sketches['__profile__'].Line(point1=(739 , 244), point2=(771 , 273)) 
mdb.models['Model-1'].sketches['__profile__'].Line(point1=(771 , 273), point2=(775 , 275)) 
mdb.models['Model-1'].sketches['__profile__'].Line(point1=(775 , 275), point2=(777 , 272)) 
mdb.models['Model-1'].sketches['__profile__'].Line(point1=(785 , 89), point2=(784 , 88)) 
mdb.models['Model-1'].sketches['__profile__'].Line(point1=(784 , 88), point2=(765 , 88)) 
mdb.models['Model-1'].sketches['__profile__'].Line(point1=(765 , 88), point2=(761 , 91)) 
mdb.models['Model-1'].sketches['__profile__'].Line(point1=(761 , 91), point2=(759 , 108)) 
mdb.models['Model-1'].sketches['__profile__'].Line(point1=(759 , 108), point2=(756 , 120)) 
mdb.models['Model-1'].sketches['__profile__'].Line(point1=(756 , 120), point2=(747 , 141)) 
mdb.models['Model-1'].sketches['__profile__'].Line(point1=(747 , 141), point2=(749 , 147)) 
mdb.models['Model-1'].sketches['__profile__'].Line(point1=(749 , 147), point2=(752 , 151)) 
mdb.models['Model-1'].sketches['__profile__'].Line(point1=(752 , 151), point2=(763 , 160)) 
mdb.models['Model-1'].sketches['__profile__'].Line(point1=(763 , 160), point2=(766 , 160)) 
mdb.models['Model-1'].sketches['__profile__'].Line(point1=(766 , 160), point2=(768 , 158)) 
mdb.models['Model-1'].sketches['__profile__'].Line(point1=(768 , 158), point2=(775 , 138)) 
mdb.models['Model-1'].sketches['__profile__'].Line(point1=(775 , 138), point2=(780 , 128)) 
mdb.models['Model-1'].sketches['__profile__'].Line(point1=(780 , 128), point2=(781 , 122)) 
mdb.models['Model-1'].sketches['__profile__'].Line(point1=(781 , 122), point2=(785 , 115)) 
mdb.models['Model-1'].sketches['__profile__'].Line(point1=(785 , 115), point2=(785 , 105)) 
mdb.models['Model-1'].sketches['__profile__'].Line(point1=(785 , 105), point2=(786 , 104)) 
mdb.models['Model-1'].sketches['__profile__'].Line(point1=(786 , 104), point2=(785 , 89)) 
mdb.models['Model-1'].sketches['__profile__'].Line(point1=(819 , 458), point2=(817 , 456)) 
mdb.models['Model-1'].sketches['__profile__'].Line(point1=(817 , 456), point2=(810 , 456)) 
mdb.models['Model-1'].sketches['__profile__'].Line(point1=(810 , 456), point2=(788 , 461)) 
mdb.models['Model-1'].sketches['__profile__'].Line(point1=(788 , 461), point2=(782 , 466)) 
mdb.models['Model-1'].sketches['__profile__'].Line(point1=(782 , 466), point2=(779 , 466)) 
mdb.models['Model-1'].sketches['__profile__'].Line(point1=(779 , 466), point2=(774 , 470)) 
mdb.models['Model-1'].sketches['__profile__'].Line(point1=(774 , 470), point2=(763 , 475)) 
mdb.models['Model-1'].sketches['__profile__'].Line(point1=(763 , 475), point2=(749 , 486)) 
mdb.models['Model-1'].sketches['__profile__'].Line(point1=(749 , 486), point2=(749 , 504)) 
mdb.models['Model-1'].sketches['__profile__'].Line(point1=(749 , 504), point2=(751 , 520)) 
mdb.models['Model-1'].sketches['__profile__'].Line(point1=(751 , 520), point2=(753 , 524)) 
mdb.models['Model-1'].sketches['__profile__'].Line(point1=(753 , 524), point2=(758 , 523)) 
mdb.models['Model-1'].sketches['__profile__'].Line(point1=(758 , 523), point2=(781 , 517)) 
mdb.models['Model-1'].sketches['__profile__'].Line(point1=(781 , 517), point2=(790 , 516)) 
mdb.models['Model-1'].sketches['__profile__'].Line(point1=(790 , 516), point2=(796 , 513)) 
mdb.models['Model-1'].sketches['__profile__'].Line(point1=(796 , 513), point2=(801 , 513)) 
mdb.models['Model-1'].sketches['__profile__'].Line(point1=(801 , 513), point2=(813 , 509)) 
mdb.models['Model-1'].sketches['__profile__'].Line(point1=(813 , 509), point2=(822 , 508)) 
mdb.models['Model-1'].sketches['__profile__'].Line(point1=(822 , 508), point2=(826 , 505)) 
mdb.models['Model-1'].sketches['__profile__'].Line(point1=(826 , 505), point2=(819 , 458)) 
mdb.models['Model-1'].sketches['__profile__'].Line(point1=(846 , 721), point2=(845 , 706)) 
mdb.models['Model-1'].sketches['__profile__'].Line(point1=(845 , 706), point2=(842 , 699)) 
mdb.models['Model-1'].sketches['__profile__'].Line(point1=(842 , 699), point2=(762 , 699)) 
mdb.models['Model-1'].sketches['__profile__'].Line(point1=(762 , 699), point2=(761 , 704)) 
mdb.models['Model-1'].sketches['__profile__'].Line(point1=(761 , 704), point2=(762 , 721)) 
mdb.models['Model-1'].sketches['__profile__'].Line(point1=(762 , 721), point2=(763 , 727)) 
mdb.models['Model-1'].sketches['__profile__'].Line(point1=(763 , 727), point2=(765 , 729)) 
mdb.models['Model-1'].sketches['__profile__'].Line(point1=(765 , 729), point2=(796 , 729)) 
mdb.models['Model-1'].sketches['__profile__'].Line(point1=(796 , 729), point2=(797 , 728)) 
mdb.models['Model-1'].sketches['__profile__'].Line(point1=(797 , 728), point2=(828 , 727)) 
mdb.models['Model-1'].sketches['__profile__'].Line(point1=(828 , 727), point2=(843 , 725)) 
mdb.models['Model-1'].sketches['__profile__'].Line(point1=(843 , 725), point2=(846 , 723)) 
mdb.models['Model-1'].sketches['__profile__'].Line(point1=(846 , 723), point2=(846 , 721)) 
mdb.models['Model-1'].sketches['__profile__'].Line(point1=(843 , 655), point2=(838 , 653)) 
mdb.models['Model-1'].sketches['__profile__'].Line(point1=(838 , 653), point2=(794 , 653)) 
mdb.models['Model-1'].sketches['__profile__'].Line(point1=(794 , 653), point2=(793 , 654)) 
mdb.models['Model-1'].sketches['__profile__'].Line(point1=(793 , 654), point2=(769 , 655)) 
mdb.models['Model-1'].sketches['__profile__'].Line(point1=(769 , 655), point2=(766 , 657)) 
mdb.models['Model-1'].sketches['__profile__'].Line(point1=(766 , 657), point2=(764 , 676)) 
mdb.models['Model-1'].sketches['__profile__'].Line(point1=(764 , 676), point2=(761 , 686)) 
mdb.models['Model-1'].sketches['__profile__'].Line(point1=(761 , 686), point2=(761 , 690)) 
mdb.models['Model-1'].sketches['__profile__'].Line(point1=(761 , 690), point2=(764 , 691)) 
mdb.models['Model-1'].sketches['__profile__'].Line(point1=(764 , 691), point2=(770 , 692)) 
mdb.models['Model-1'].sketches['__profile__'].Line(point1=(770 , 692), point2=(842 , 691)) 
mdb.models['Model-1'].sketches['__profile__'].Line(point1=(842 , 691), point2=(845 , 689)) 
mdb.models['Model-1'].sketches['__profile__'].Line(point1=(845 , 689), point2=(843 , 675)) 
mdb.models['Model-1'].sketches['__profile__'].Line(point1=(843 , 675), point2=(843 , 655)) 
mdb.models['Model-1'].sketches['__profile__'].Line(point1=(956 , 552), point2=(950 , 551)) 
mdb.models['Model-1'].sketches['__profile__'].Line(point1=(950 , 551), point2=(904 , 561)) 
mdb.models['Model-1'].sketches['__profile__'].Line(point1=(904 , 561), point2=(898 , 561)) 
mdb.models['Model-1'].sketches['__profile__'].Line(point1=(898 , 561), point2=(865 , 568)) 
mdb.models['Model-1'].sketches['__profile__'].Line(point1=(865 , 568), point2=(853 , 569)) 
mdb.models['Model-1'].sketches['__profile__'].Line(point1=(853 , 569), point2=(798 , 582)) 
mdb.models['Model-1'].sketches['__profile__'].Line(point1=(798 , 582), point2=(778 , 589)) 
mdb.models['Model-1'].sketches['__profile__'].Line(point1=(778 , 589), point2=(761 , 598)) 
mdb.models['Model-1'].sketches['__profile__'].Line(point1=(761 , 598), point2=(762 , 602)) 
mdb.models['Model-1'].sketches['__profile__'].Line(point1=(762 , 602), point2=(777 , 606)) 
mdb.models['Model-1'].sketches['__profile__'].Line(point1=(777 , 606), point2=(806 , 613)) 
mdb.models['Model-1'].sketches['__profile__'].Line(point1=(806 , 613), point2=(828 , 614)) 
mdb.models['Model-1'].sketches['__profile__'].Line(point1=(828 , 614), point2=(838 , 607)) 
mdb.models['Model-1'].sketches['__profile__'].Line(point1=(838 , 607), point2=(854 , 601)) 
mdb.models['Model-1'].sketches['__profile__'].Line(point1=(854 , 601), point2=(892 , 592)) 
mdb.models['Model-1'].sketches['__profile__'].Line(point1=(892 , 592), point2=(919 , 588)) 
mdb.models['Model-1'].sketches['__profile__'].Line(point1=(919 , 588), point2=(927 , 585)) 
mdb.models['Model-1'].sketches['__profile__'].Line(point1=(927 , 585), point2=(932 , 585)) 
mdb.models['Model-1'].sketches['__profile__'].Line(point1=(932 , 585), point2=(965 , 578)) 
mdb.models['Model-1'].sketches['__profile__'].Line(point1=(965 , 578), point2=(968 , 576)) 
mdb.models['Model-1'].sketches['__profile__'].Line(point1=(968 , 576), point2=(968 , 574)) 
mdb.models['Model-1'].sketches['__profile__'].Line(point1=(968 , 574), point2=(956 , 552)) 
mdb.models['Model-1'].sketches['__profile__'].Line(point1=(809 , 233), point2=(825 , 205)) 
mdb.models['Model-1'].sketches['__profile__'].Line(point1=(825 , 205), point2=(829 , 192)) 
mdb.models['Model-1'].sketches['__profile__'].Line(point1=(829 , 192), point2=(816 , 184)) 
mdb.models['Model-1'].sketches['__profile__'].Line(point1=(816 , 184), point2=(804 , 174)) 
mdb.models['Model-1'].sketches['__profile__'].Line(point1=(804 , 174), point2=(786 , 174)) 
mdb.models['Model-1'].sketches['__profile__'].Line(point1=(786 , 174), point2=(771 , 173)) 
mdb.models['Model-1'].sketches['__profile__'].Line(point1=(771 , 173), point2=(769 , 175)) 
mdb.models['Model-1'].sketches['__profile__'].Line(point1=(769 , 175), point2=(764 , 193)) 
mdb.models['Model-1'].sketches['__profile__'].Line(point1=(764 , 193), point2=(765 , 197)) 
mdb.models['Model-1'].sketches['__profile__'].Line(point1=(765 , 197), point2=(805 , 238)) 
mdb.models['Model-1'].sketches['__profile__'].Line(point1=(805 , 238), point2=(809 , 233)) 
mdb.models['Model-1'].sketches['__profile__'].Line(point1=(842 , 563), point2=(842 , 555)) 
mdb.models['Model-1'].sketches['__profile__'].Line(point1=(842 , 555), point2=(836 , 530)) 
mdb.models['Model-1'].sketches['__profile__'].Line(point1=(836 , 530), point2=(831 , 514)) 
mdb.models['Model-1'].sketches['__profile__'].Line(point1=(831 , 514), point2=(829 , 512)) 
mdb.models['Model-1'].sketches['__profile__'].Line(point1=(829 , 512), point2=(823 , 512)) 
mdb.models['Model-1'].sketches['__profile__'].Line(point1=(823 , 512), point2=(816 , 515)) 
mdb.models['Model-1'].sketches['__profile__'].Line(point1=(816 , 515), point2=(784 , 522)) 
mdb.models['Model-1'].sketches['__profile__'].Line(point1=(784 , 522), point2=(773 , 526)) 
mdb.models['Model-1'].sketches['__profile__'].Line(point1=(773 , 526), point2=(769 , 526)) 
mdb.models['Model-1'].sketches['__profile__'].Line(point1=(769 , 526), point2=(765 , 531)) 
mdb.models['Model-1'].sketches['__profile__'].Line(point1=(765 , 531), point2=(765 , 536)) 
mdb.models['Model-1'].sketches['__profile__'].Line(point1=(765 , 536), point2=(769 , 549)) 
mdb.models['Model-1'].sketches['__profile__'].Line(point1=(769 , 549), point2=(771 , 563)) 
mdb.models['Model-1'].sketches['__profile__'].Line(point1=(771 , 563), point2=(776 , 580)) 
mdb.models['Model-1'].sketches['__profile__'].Line(point1=(776 , 580), point2=(778 , 583)) 
mdb.models['Model-1'].sketches['__profile__'].Line(point1=(778 , 583), point2=(789 , 581)) 
mdb.models['Model-1'].sketches['__profile__'].Line(point1=(789 , 581), point2=(801 , 576)) 
mdb.models['Model-1'].sketches['__profile__'].Line(point1=(801 , 576), point2=(837 , 568)) 
mdb.models['Model-1'].sketches['__profile__'].Line(point1=(837 , 568), point2=(841 , 566)) 
mdb.models['Model-1'].sketches['__profile__'].Line(point1=(841 , 566), point2=(842 , 563)) 
mdb.models['Model-1'].sketches['__profile__'].Line(point1=(827 , 386), point2=(832 , 374)) 
mdb.models['Model-1'].sketches['__profile__'].Line(point1=(832 , 374), point2=(833 , 367)) 
mdb.models['Model-1'].sketches['__profile__'].Line(point1=(833 , 367), point2=(835 , 365)) 
mdb.models['Model-1'].sketches['__profile__'].Line(point1=(835 , 365), point2=(835 , 360)) 
mdb.models['Model-1'].sketches['__profile__'].Line(point1=(835 , 360), point2=(817 , 334)) 
mdb.models['Model-1'].sketches['__profile__'].Line(point1=(817 , 334), point2=(809 , 325)) 
mdb.models['Model-1'].sketches['__profile__'].Line(point1=(809 , 325), point2=(807 , 324)) 
mdb.models['Model-1'].sketches['__profile__'].Line(point1=(807 , 324), point2=(805 , 325)) 
mdb.models['Model-1'].sketches['__profile__'].Line(point1=(805 , 325), point2=(783 , 345)) 
mdb.models['Model-1'].sketches['__profile__'].Line(point1=(783 , 345), point2=(767 , 359)) 
mdb.models['Model-1'].sketches['__profile__'].Line(point1=(767 , 359), point2=(774 , 368)) 
mdb.models['Model-1'].sketches['__profile__'].Line(point1=(774 , 368), point2=(776 , 373)) 
mdb.models['Model-1'].sketches['__profile__'].Line(point1=(776 , 373), point2=(780 , 377)) 
mdb.models['Model-1'].sketches['__profile__'].Line(point1=(780 , 377), point2=(780 , 380)) 
mdb.models['Model-1'].sketches['__profile__'].Line(point1=(780 , 380), point2=(788 , 392)) 
mdb.models['Model-1'].sketches['__profile__'].Line(point1=(788 , 392), point2=(792 , 394)) 
mdb.models['Model-1'].sketches['__profile__'].Line(point1=(792 , 394), point2=(817 , 392)) 
mdb.models['Model-1'].sketches['__profile__'].Line(point1=(817 , 392), point2=(823 , 391)) 
mdb.models['Model-1'].sketches['__profile__'].Line(point1=(823 , 391), point2=(827 , 386)) 
mdb.models['Model-1'].sketches['__profile__'].Line(point1=(808 , 130), point2=(790 , 119)) 
mdb.models['Model-1'].sketches['__profile__'].Line(point1=(790 , 119), point2=(787 , 120)) 
mdb.models['Model-1'].sketches['__profile__'].Line(point1=(787 , 120), point2=(769 , 164)) 
mdb.models['Model-1'].sketches['__profile__'].Line(point1=(769 , 164), point2=(769 , 166)) 
mdb.models['Model-1'].sketches['__profile__'].Line(point1=(769 , 166), point2=(772 , 168)) 
mdb.models['Model-1'].sketches['__profile__'].Line(point1=(772 , 168), point2=(779 , 170)) 
mdb.models['Model-1'].sketches['__profile__'].Line(point1=(779 , 170), point2=(804 , 170)) 
mdb.models['Model-1'].sketches['__profile__'].Line(point1=(804 , 170), point2=(805 , 169)) 
mdb.models['Model-1'].sketches['__profile__'].Line(point1=(805 , 169), point2=(808 , 146)) 
mdb.models['Model-1'].sketches['__profile__'].Line(point1=(808 , 146), point2=(808 , 130)) 
mdb.models['Model-1'].sketches['__profile__'].Line(point1=(817 , 254), point2=(808 , 246)) 
mdb.models['Model-1'].sketches['__profile__'].Line(point1=(808 , 246), point2=(804 , 246)) 
mdb.models['Model-1'].sketches['__profile__'].Line(point1=(804 , 246), point2=(775 , 281)) 
mdb.models['Model-1'].sketches['__profile__'].Line(point1=(775 , 281), point2=(773 , 285)) 
mdb.models['Model-1'].sketches['__profile__'].Line(point1=(773 , 285), point2=(773 , 287)) 
mdb.models['Model-1'].sketches['__profile__'].Line(point1=(773 , 287), point2=(777 , 293)) 
mdb.models['Model-1'].sketches['__profile__'].Line(point1=(777 , 293), point2=(792 , 310)) 
mdb.models['Model-1'].sketches['__profile__'].Line(point1=(792 , 310), point2=(802 , 320)) 
mdb.models['Model-1'].sketches['__profile__'].Line(point1=(802 , 320), point2=(804 , 320)) 
mdb.models['Model-1'].sketches['__profile__'].Line(point1=(804 , 320), point2=(816 , 308)) 
mdb.models['Model-1'].sketches['__profile__'].Line(point1=(816 , 308), point2=(839 , 281)) 
mdb.models['Model-1'].sketches['__profile__'].Line(point1=(839 , 281), point2=(839 , 278)) 
mdb.models['Model-1'].sketches['__profile__'].Line(point1=(839 , 278), point2=(817 , 254)) 
mdb.models['Model-1'].sketches['__profile__'].Line(point1=(850 , 432), point2=(832 , 402)) 
mdb.models['Model-1'].sketches['__profile__'].Line(point1=(832 , 402), point2=(824 , 395)) 
mdb.models['Model-1'].sketches['__profile__'].Line(point1=(824 , 395), point2=(789 , 398)) 
mdb.models['Model-1'].sketches['__profile__'].Line(point1=(789 , 398), point2=(784 , 403)) 
mdb.models['Model-1'].sketches['__profile__'].Line(point1=(784 , 403), point2=(777 , 417)) 
mdb.models['Model-1'].sketches['__profile__'].Line(point1=(777 , 417), point2=(775 , 424)) 
mdb.models['Model-1'].sketches['__profile__'].Line(point1=(775 , 424), point2=(786 , 439)) 
mdb.models['Model-1'].sketches['__profile__'].Line(point1=(786 , 439), point2=(794 , 454)) 
mdb.models['Model-1'].sketches['__profile__'].Line(point1=(794 , 454), point2=(807 , 453)) 
mdb.models['Model-1'].sketches['__profile__'].Line(point1=(807 , 453), point2=(822 , 449)) 
mdb.models['Model-1'].sketches['__profile__'].Line(point1=(822 , 449), point2=(849 , 435)) 
mdb.models['Model-1'].sketches['__profile__'].Line(point1=(849 , 435), point2=(850 , 432)) 
mdb.models['Model-1'].sketches['__profile__'].Line(point1=(825 , 87), point2=(821 , 85)) 
mdb.models['Model-1'].sketches['__profile__'].Line(point1=(821 , 85), point2=(815 , 85)) 
mdb.models['Model-1'].sketches['__profile__'].Line(point1=(815 , 85), point2=(791 , 88)) 
mdb.models['Model-1'].sketches['__profile__'].Line(point1=(791 , 88), point2=(789 , 94)) 
mdb.models['Model-1'].sketches['__profile__'].Line(point1=(789 , 94), point2=(789 , 110)) 
mdb.models['Model-1'].sketches['__profile__'].Line(point1=(789 , 110), point2=(791 , 114)) 
mdb.models['Model-1'].sketches['__profile__'].Line(point1=(791 , 114), point2=(809 , 125)) 
mdb.models['Model-1'].sketches['__profile__'].Line(point1=(809 , 125), point2=(812 , 125)) 
mdb.models['Model-1'].sketches['__profile__'].Line(point1=(812 , 125), point2=(821 , 119)) 
mdb.models['Model-1'].sketches['__profile__'].Line(point1=(821 , 119), point2=(824 , 116)) 
mdb.models['Model-1'].sketches['__profile__'].Line(point1=(824 , 116), point2=(824 , 90)) 
mdb.models['Model-1'].sketches['__profile__'].Line(point1=(824 , 90), point2=(825 , 87)) 
mdb.models['Model-1'].sketches['__profile__'].Line(point1=(881 , 620), point2=(880 , 619)) 
mdb.models['Model-1'].sketches['__profile__'].Line(point1=(880 , 619), point2=(869 , 619)) 
mdb.models['Model-1'].sketches['__profile__'].Line(point1=(869 , 619), point2=(868 , 620)) 
mdb.models['Model-1'].sketches['__profile__'].Line(point1=(868 , 620), point2=(826 , 621)) 
mdb.models['Model-1'].sketches['__profile__'].Line(point1=(826 , 621), point2=(825 , 620)) 
mdb.models['Model-1'].sketches['__profile__'].Line(point1=(825 , 620), point2=(811 , 620)) 
mdb.models['Model-1'].sketches['__profile__'].Line(point1=(811 , 620), point2=(796 , 618)) 
mdb.models['Model-1'].sketches['__profile__'].Line(point1=(796 , 618), point2=(795 , 619)) 
mdb.models['Model-1'].sketches['__profile__'].Line(point1=(795 , 619), point2=(795 , 640)) 
mdb.models['Model-1'].sketches['__profile__'].Line(point1=(795 , 640), point2=(797 , 644)) 
mdb.models['Model-1'].sketches['__profile__'].Line(point1=(797 , 644), point2=(839 , 645)) 
mdb.models['Model-1'].sketches['__profile__'].Line(point1=(839 , 645), point2=(840 , 644)) 
mdb.models['Model-1'].sketches['__profile__'].Line(point1=(840 , 644), point2=(886 , 643)) 
mdb.models['Model-1'].sketches['__profile__'].Line(point1=(886 , 643), point2=(887 , 642)) 
mdb.models['Model-1'].sketches['__profile__'].Line(point1=(887 , 642), point2=(886 , 631)) 
mdb.models['Model-1'].sketches['__profile__'].Line(point1=(886 , 631), point2=(881 , 620)) 
mdb.models['Model-1'].sketches['__profile__'].Line(point1=(850 , 131), point2=(829 , 120)) 
mdb.models['Model-1'].sketches['__profile__'].Line(point1=(829 , 120), point2=(825 , 120)) 
mdb.models['Model-1'].sketches['__profile__'].Line(point1=(825 , 120), point2=(817 , 126)) 
mdb.models['Model-1'].sketches['__profile__'].Line(point1=(817 , 126), point2=(813 , 130)) 
mdb.models['Model-1'].sketches['__profile__'].Line(point1=(813 , 130), point2=(812 , 134)) 
mdb.models['Model-1'].sketches['__profile__'].Line(point1=(812 , 134), point2=(808 , 170)) 
mdb.models['Model-1'].sketches['__profile__'].Line(point1=(808 , 170), point2=(815 , 178)) 
mdb.models['Model-1'].sketches['__profile__'].Line(point1=(815 , 178), point2=(828 , 187)) 
mdb.models['Model-1'].sketches['__profile__'].Line(point1=(828 , 187), point2=(830 , 187)) 
mdb.models['Model-1'].sketches['__profile__'].Line(point1=(830 , 187), point2=(834 , 182)) 
mdb.models['Model-1'].sketches['__profile__'].Line(point1=(834 , 182), point2=(843 , 159)) 
mdb.models['Model-1'].sketches['__profile__'].Line(point1=(843 , 159), point2=(849 , 139)) 
mdb.models['Model-1'].sketches['__profile__'].Line(point1=(849 , 139), point2=(850 , 131)) 
mdb.models['Model-1'].sketches['__profile__'].Line(point1=(859 , 213), point2=(853 , 209)) 
mdb.models['Model-1'].sketches['__profile__'].Line(point1=(853 , 209), point2=(843 , 207)) 
mdb.models['Model-1'].sketches['__profile__'].Line(point1=(843 , 207), point2=(835 , 203)) 
mdb.models['Model-1'].sketches['__profile__'].Line(point1=(835 , 203), point2=(832 , 203)) 
mdb.models['Model-1'].sketches['__profile__'].Line(point1=(832 , 203), point2=(828 , 206)) 
mdb.models['Model-1'].sketches['__profile__'].Line(point1=(828 , 206), point2=(815 , 231)) 
mdb.models['Model-1'].sketches['__profile__'].Line(point1=(815 , 231), point2=(809 , 239)) 
mdb.models['Model-1'].sketches['__profile__'].Line(point1=(809 , 239), point2=(809 , 241)) 
mdb.models['Model-1'].sketches['__profile__'].Line(point1=(809 , 241), point2=(825 , 257)) 
mdb.models['Model-1'].sketches['__profile__'].Line(point1=(825 , 257), point2=(833 , 267)) 
mdb.models['Model-1'].sketches['__profile__'].Line(point1=(833 , 267), point2=(841 , 275)) 
mdb.models['Model-1'].sketches['__profile__'].Line(point1=(841 , 275), point2=(843 , 275)) 
mdb.models['Model-1'].sketches['__profile__'].Line(point1=(843 , 275), point2=(852 , 267)) 
mdb.models['Model-1'].sketches['__profile__'].Line(point1=(852 , 267), point2=(871 , 244)) 
mdb.models['Model-1'].sketches['__profile__'].Line(point1=(871 , 244), point2=(874 , 237)) 
mdb.models['Model-1'].sketches['__profile__'].Line(point1=(874 , 237), point2=(863 , 222)) 
mdb.models['Model-1'].sketches['__profile__'].Line(point1=(863 , 222), point2=(859 , 213)) 
mdb.models['Model-1'].sketches['__profile__'].Line(point1=(872 , 347), point2=(873 , 300)) 
mdb.models['Model-1'].sketches['__profile__'].Line(point1=(873 , 300), point2=(869 , 292)) 
mdb.models['Model-1'].sketches['__profile__'].Line(point1=(869 , 292), point2=(853 , 276)) 
mdb.models['Model-1'].sketches['__profile__'].Line(point1=(853 , 276), point2=(848 , 276)) 
mdb.models['Model-1'].sketches['__profile__'].Line(point1=(848 , 276), point2=(831 , 295)) 
mdb.models['Model-1'].sketches['__profile__'].Line(point1=(831 , 295), point2=(828 , 300)) 
mdb.models['Model-1'].sketches['__profile__'].Line(point1=(828 , 300), point2=(813 , 316)) 
mdb.models['Model-1'].sketches['__profile__'].Line(point1=(813 , 316), point2=(812 , 322)) 
mdb.models['Model-1'].sketches['__profile__'].Line(point1=(812 , 322), point2=(825 , 338)) 
mdb.models['Model-1'].sketches['__profile__'].Line(point1=(825 , 338), point2=(834 , 352)) 
mdb.models['Model-1'].sketches['__profile__'].Line(point1=(834 , 352), point2=(839 , 357)) 
mdb.models['Model-1'].sketches['__profile__'].Line(point1=(839 , 357), point2=(843 , 357)) 
mdb.models['Model-1'].sketches['__profile__'].Line(point1=(843 , 357), point2=(870 , 351)) 
mdb.models['Model-1'].sketches['__profile__'].Line(point1=(870 , 351), point2=(872 , 349)) 
mdb.models['Model-1'].sketches['__profile__'].Line(point1=(872 , 349), point2=(872 , 347)) 
mdb.models['Model-1'].sketches['__profile__'].Line(point1=(894 , 485), point2=(887 , 445)) 
mdb.models['Model-1'].sketches['__profile__'].Line(point1=(887 , 445), point2=(883 , 433)) 
mdb.models['Model-1'].sketches['__profile__'].Line(point1=(883 , 433), point2=(879 , 428)) 
mdb.models['Model-1'].sketches['__profile__'].Line(point1=(879 , 428), point2=(863 , 434)) 
mdb.models['Model-1'].sketches['__profile__'].Line(point1=(863 , 434), point2=(860 , 434)) 
mdb.models['Model-1'].sketches['__profile__'].Line(point1=(860 , 434), point2=(822 , 454)) 
mdb.models['Model-1'].sketches['__profile__'].Line(point1=(822 , 454), point2=(829 , 502)) 
mdb.models['Model-1'].sketches['__profile__'].Line(point1=(829 , 502), point2=(831 , 504)) 
mdb.models['Model-1'].sketches['__profile__'].Line(point1=(831 , 504), point2=(842 , 503)) 
mdb.models['Model-1'].sketches['__profile__'].Line(point1=(842 , 503), point2=(851 , 499)) 
mdb.models['Model-1'].sketches['__profile__'].Line(point1=(851 , 499), point2=(856 , 499)) 
mdb.models['Model-1'].sketches['__profile__'].Line(point1=(856 , 499), point2=(885 , 490)) 
mdb.models['Model-1'].sketches['__profile__'].Line(point1=(885 , 490), point2=(889 , 490)) 
mdb.models['Model-1'].sketches['__profile__'].Line(point1=(889 , 490), point2=(892 , 489)) 
mdb.models['Model-1'].sketches['__profile__'].Line(point1=(892 , 489), point2=(894 , 487)) 
mdb.models['Model-1'].sketches['__profile__'].Line(point1=(894 , 487), point2=(894 , 485)) 
mdb.models['Model-1'].sketches['__profile__'].Line(point1=(854 , 122), point2=(859 , 105)) 
mdb.models['Model-1'].sketches['__profile__'].Line(point1=(859 , 105), point2=(862 , 84)) 
mdb.models['Model-1'].sketches['__profile__'].Line(point1=(862 , 84), point2=(860 , 82)) 
mdb.models['Model-1'].sketches['__profile__'].Line(point1=(860 , 82), point2=(847 , 82)) 
mdb.models['Model-1'].sketches['__profile__'].Line(point1=(847 , 82), point2=(839 , 84)) 
mdb.models['Model-1'].sketches['__profile__'].Line(point1=(839 , 84), point2=(832 , 84)) 
mdb.models['Model-1'].sketches['__profile__'].Line(point1=(832 , 84), point2=(827 , 88)) 
mdb.models['Model-1'].sketches['__profile__'].Line(point1=(827 , 88), point2=(829 , 113)) 
mdb.models['Model-1'].sketches['__profile__'].Line(point1=(829 , 113), point2=(833 , 117)) 
mdb.models['Model-1'].sketches['__profile__'].Line(point1=(833 , 117), point2=(850 , 125)) 
mdb.models['Model-1'].sketches['__profile__'].Line(point1=(850 , 125), point2=(852 , 125)) 
mdb.models['Model-1'].sketches['__profile__'].Line(point1=(852 , 125), point2=(854 , 122)) 
mdb.models['Model-1'].sketches['__profile__'].Line(point1=(893 , 414), point2=(894 , 410)) 
mdb.models['Model-1'].sketches['__profile__'].Line(point1=(894 , 410), point2=(886 , 369)) 
mdb.models['Model-1'].sketches['__profile__'].Line(point1=(886 , 369), point2=(872 , 355)) 
mdb.models['Model-1'].sketches['__profile__'].Line(point1=(872 , 355), point2=(870 , 354)) 
mdb.models['Model-1'].sketches['__profile__'].Line(point1=(870 , 354), point2=(853 , 359)) 
mdb.models['Model-1'].sketches['__profile__'].Line(point1=(853 , 359), point2=(845 , 360)) 
mdb.models['Model-1'].sketches['__profile__'].Line(point1=(845 , 360), point2=(838 , 366)) 
mdb.models['Model-1'].sketches['__profile__'].Line(point1=(838 , 366), point2=(837 , 370)) 
mdb.models['Model-1'].sketches['__profile__'].Line(point1=(837 , 370), point2=(831 , 385)) 
mdb.models['Model-1'].sketches['__profile__'].Line(point1=(831 , 385), point2=(830 , 391)) 
mdb.models['Model-1'].sketches['__profile__'].Line(point1=(830 , 391), point2=(833 , 397)) 
mdb.models['Model-1'].sketches['__profile__'].Line(point1=(833 , 397), point2=(841 , 407)) 
mdb.models['Model-1'].sketches['__profile__'].Line(point1=(841 , 407), point2=(842 , 411)) 
mdb.models['Model-1'].sketches['__profile__'].Line(point1=(842 , 411), point2=(846 , 415)) 
mdb.models['Model-1'].sketches['__profile__'].Line(point1=(846 , 415), point2=(850 , 424)) 
mdb.models['Model-1'].sketches['__profile__'].Line(point1=(850 , 424), point2=(856 , 431)) 
mdb.models['Model-1'].sketches['__profile__'].Line(point1=(856 , 431), point2=(879 , 424)) 
mdb.models['Model-1'].sketches['__profile__'].Line(point1=(879 , 424), point2=(884 , 420)) 
mdb.models['Model-1'].sketches['__profile__'].Line(point1=(884 , 420), point2=(890 , 418)) 
mdb.models['Model-1'].sketches['__profile__'].Line(point1=(890 , 418), point2=(893 , 414)) 
mdb.models['Model-1'].sketches['__profile__'].Line(point1=(876 , 135), point2=(861 , 126)) 
mdb.models['Model-1'].sketches['__profile__'].Line(point1=(861 , 126), point2=(856 , 127)) 
mdb.models['Model-1'].sketches['__profile__'].Line(point1=(856 , 127), point2=(846 , 161)) 
mdb.models['Model-1'].sketches['__profile__'].Line(point1=(846 , 161), point2=(832 , 195)) 
mdb.models['Model-1'].sketches['__profile__'].Line(point1=(832 , 195), point2=(832 , 198)) 
mdb.models['Model-1'].sketches['__profile__'].Line(point1=(832 , 198), point2=(834 , 199)) 
mdb.models['Model-1'].sketches['__profile__'].Line(point1=(834 , 199), point2=(850 , 204)) 
mdb.models['Model-1'].sketches['__profile__'].Line(point1=(850 , 204), point2=(859 , 204)) 
mdb.models['Model-1'].sketches['__profile__'].Line(point1=(859 , 204), point2=(884 , 170)) 
mdb.models['Model-1'].sketches['__profile__'].Line(point1=(884 , 170), point2=(887 , 165)) 
mdb.models['Model-1'].sketches['__profile__'].Line(point1=(887 , 165), point2=(887 , 161)) 
mdb.models['Model-1'].sketches['__profile__'].Line(point1=(887 , 161), point2=(881 , 152)) 
mdb.models['Model-1'].sketches['__profile__'].Line(point1=(881 , 152), point2=(876 , 135)) 
mdb.models['Model-1'].sketches['__profile__'].Line(point1=(913 , 551), point2=(913 , 543)) 
mdb.models['Model-1'].sketches['__profile__'].Line(point1=(913 , 543), point2=(910 , 527)) 
mdb.models['Model-1'].sketches['__profile__'].Line(point1=(910 , 527), point2=(904 , 504)) 
mdb.models['Model-1'].sketches['__profile__'].Line(point1=(904 , 504), point2=(899 , 493)) 
mdb.models['Model-1'].sketches['__profile__'].Line(point1=(899 , 493), point2=(886 , 495)) 
mdb.models['Model-1'].sketches['__profile__'].Line(point1=(886 , 495), point2=(881 , 498)) 
mdb.models['Model-1'].sketches['__profile__'].Line(point1=(881 , 498), point2=(876 , 498)) 
mdb.models['Model-1'].sketches['__profile__'].Line(point1=(876 , 498), point2=(869 , 501)) 
mdb.models['Model-1'].sketches['__profile__'].Line(point1=(869 , 501), point2=(857 , 503)) 
mdb.models['Model-1'].sketches['__profile__'].Line(point1=(857 , 503), point2=(854 , 505)) 
mdb.models['Model-1'].sketches['__profile__'].Line(point1=(854 , 505), point2=(848 , 507)) 
mdb.models['Model-1'].sketches['__profile__'].Line(point1=(848 , 507), point2=(843 , 507)) 
mdb.models['Model-1'].sketches['__profile__'].Line(point1=(843 , 507), point2=(836 , 510)) 
mdb.models['Model-1'].sketches['__profile__'].Line(point1=(836 , 510), point2=(835 , 515)) 
mdb.models['Model-1'].sketches['__profile__'].Line(point1=(835 , 515), point2=(843 , 543)) 
mdb.models['Model-1'].sketches['__profile__'].Line(point1=(843 , 543), point2=(845 , 552)) 
mdb.models['Model-1'].sketches['__profile__'].Line(point1=(845 , 552), point2=(845 , 560)) 
mdb.models['Model-1'].sketches['__profile__'].Line(point1=(845 , 560), point2=(847 , 565)) 
mdb.models['Model-1'].sketches['__profile__'].Line(point1=(847 , 565), point2=(859 , 564)) 
mdb.models['Model-1'].sketches['__profile__'].Line(point1=(859 , 564), point2=(864 , 562)) 
mdb.models['Model-1'].sketches['__profile__'].Line(point1=(864 , 562), point2=(875 , 561)) 
mdb.models['Model-1'].sketches['__profile__'].Line(point1=(875 , 561), point2=(892 , 557)) 
mdb.models['Model-1'].sketches['__profile__'].Line(point1=(892 , 557), point2=(905 , 556)) 
mdb.models['Model-1'].sketches['__profile__'].Line(point1=(905 , 556), point2=(912 , 554)) 
mdb.models['Model-1'].sketches['__profile__'].Line(point1=(912 , 554), point2=(913 , 551)) 
mdb.models['Model-1'].sketches['__profile__'].Line(point1=(1031 , 571), point2=(1029 , 569)) 
mdb.models['Model-1'].sketches['__profile__'].Line(point1=(1029 , 569), point2=(1013 , 571)) 
mdb.models['Model-1'].sketches['__profile__'].Line(point1=(1013 , 571), point2=(1002 , 575)) 
mdb.models['Model-1'].sketches['__profile__'].Line(point1=(1002 , 575), point2=(976 , 580)) 
mdb.models['Model-1'].sketches['__profile__'].Line(point1=(976 , 580), point2=(963 , 584)) 
mdb.models['Model-1'].sketches['__profile__'].Line(point1=(963 , 584), point2=(949 , 586)) 
mdb.models['Model-1'].sketches['__profile__'].Line(point1=(949 , 586), point2=(916 , 594)) 
mdb.models['Model-1'].sketches['__profile__'].Line(point1=(916 , 594), point2=(875 , 601)) 
mdb.models['Model-1'].sketches['__profile__'].Line(point1=(875 , 601), point2=(844 , 610)) 
mdb.models['Model-1'].sketches['__profile__'].Line(point1=(844 , 610), point2=(843 , 611)) 
mdb.models['Model-1'].sketches['__profile__'].Line(point1=(843 , 611), point2=(844 , 614)) 
mdb.models['Model-1'].sketches['__profile__'].Line(point1=(844 , 614), point2=(863 , 613)) 
mdb.models['Model-1'].sketches['__profile__'].Line(point1=(863 , 613), point2=(907 , 611)) 
mdb.models['Model-1'].sketches['__profile__'].Line(point1=(907 , 611), point2=(908 , 610)) 
mdb.models['Model-1'].sketches['__profile__'].Line(point1=(908 , 610), point2=(987 , 605)) 
mdb.models['Model-1'].sketches['__profile__'].Line(point1=(987 , 605), point2=(1000 , 603)) 
mdb.models['Model-1'].sketches['__profile__'].Line(point1=(1000 , 603), point2=(1043 , 602)) 
mdb.models['Model-1'].sketches['__profile__'].Line(point1=(1043 , 602), point2=(1044 , 598)) 
mdb.models['Model-1'].sketches['__profile__'].Line(point1=(1044 , 598), point2=(1034 , 581)) 
mdb.models['Model-1'].sketches['__profile__'].Line(point1=(1034 , 581), point2=(1031 , 571)) 
mdb.models['Model-1'].sketches['__profile__'].Line(point1=(936 , 715), point2=(933 , 701)) 
mdb.models['Model-1'].sketches['__profile__'].Line(point1=(933 , 701), point2=(930 , 695)) 
mdb.models['Model-1'].sketches['__profile__'].Line(point1=(930 , 695), point2=(859 , 697)) 
mdb.models['Model-1'].sketches['__profile__'].Line(point1=(859 , 697), point2=(851 , 698)) 
mdb.models['Model-1'].sketches['__profile__'].Line(point1=(851 , 698), point2=(849 , 700)) 
mdb.models['Model-1'].sketches['__profile__'].Line(point1=(849 , 700), point2=(849 , 702)) 
mdb.models['Model-1'].sketches['__profile__'].Line(point1=(849 , 702), point2=(851 , 719)) 
mdb.models['Model-1'].sketches['__profile__'].Line(point1=(851 , 719), point2=(855 , 724)) 
mdb.models['Model-1'].sketches['__profile__'].Line(point1=(855 , 724), point2=(887 , 723)) 
mdb.models['Model-1'].sketches['__profile__'].Line(point1=(887 , 723), point2=(888 , 722)) 
mdb.models['Model-1'].sketches['__profile__'].Line(point1=(888 , 722), point2=(920 , 720)) 
mdb.models['Model-1'].sketches['__profile__'].Line(point1=(920 , 720), point2=(935 , 718)) 
mdb.models['Model-1'].sketches['__profile__'].Line(point1=(935 , 718), point2=(936 , 715)) 
mdb.models['Model-1'].sketches['__profile__'].Line(point1=(918 , 651), point2=(913 , 649)) 
mdb.models['Model-1'].sketches['__profile__'].Line(point1=(913 , 649), point2=(903 , 649)) 
mdb.models['Model-1'].sketches['__profile__'].Line(point1=(903 , 649), point2=(902 , 650)) 
mdb.models['Model-1'].sketches['__profile__'].Line(point1=(902 , 650), point2=(893 , 649)) 
mdb.models['Model-1'].sketches['__profile__'].Line(point1=(893 , 649), point2=(882 , 651)) 
mdb.models['Model-1'].sketches['__profile__'].Line(point1=(882 , 651), point2=(851 , 652)) 
mdb.models['Model-1'].sketches['__profile__'].Line(point1=(851 , 652), point2=(849 , 658)) 
mdb.models['Model-1'].sketches['__profile__'].Line(point1=(849 , 658), point2=(849 , 677)) 
mdb.models['Model-1'].sketches['__profile__'].Line(point1=(849 , 677), point2=(851 , 690)) 
mdb.models['Model-1'].sketches['__profile__'].Line(point1=(851 , 690), point2=(854 , 691)) 
mdb.models['Model-1'].sketches['__profile__'].Line(point1=(854 , 691), point2=(927 , 687)) 
mdb.models['Model-1'].sketches['__profile__'].Line(point1=(927 , 687), point2=(928 , 682)) 
mdb.models['Model-1'].sketches['__profile__'].Line(point1=(928 , 682), point2=(918 , 651)) 
mdb.models['Model-1'].sketches['__profile__'].Line(point1=(918 , 241), point2=(898 , 221)) 
mdb.models['Model-1'].sketches['__profile__'].Line(point1=(898 , 221), point2=(896 , 221)) 
mdb.models['Model-1'].sketches['__profile__'].Line(point1=(896 , 221), point2=(877 , 241)) 
mdb.models['Model-1'].sketches['__profile__'].Line(point1=(877 , 241), point2=(854 , 269)) 
mdb.models['Model-1'].sketches['__profile__'].Line(point1=(854 , 269), point2=(854 , 272)) 
mdb.models['Model-1'].sketches['__profile__'].Line(point1=(854 , 272), point2=(868 , 286)) 
mdb.models['Model-1'].sketches['__profile__'].Line(point1=(868 , 286), point2=(873 , 291)) 
mdb.models['Model-1'].sketches['__profile__'].Line(point1=(873 , 291), point2=(880 , 294)) 
mdb.models['Model-1'].sketches['__profile__'].Line(point1=(880 , 294), point2=(891 , 290)) 
mdb.models['Model-1'].sketches['__profile__'].Line(point1=(891 , 290), point2=(900 , 289)) 
mdb.models['Model-1'].sketches['__profile__'].Line(point1=(900 , 289), point2=(913 , 284)) 
mdb.models['Model-1'].sketches['__profile__'].Line(point1=(913 , 284), point2=(915 , 281)) 
mdb.models['Model-1'].sketches['__profile__'].Line(point1=(915 , 281), point2=(917 , 271)) 
mdb.models['Model-1'].sketches['__profile__'].Line(point1=(917 , 271), point2=(918 , 241)) 
mdb.models['Model-1'].sketches['__profile__'].Line(point1=(896 , 86), point2=(893 , 84)) 
mdb.models['Model-1'].sketches['__profile__'].Line(point1=(893 , 84), point2=(868 , 81)) 
mdb.models['Model-1'].sketches['__profile__'].Line(point1=(868 , 81), point2=(866 , 83)) 
mdb.models['Model-1'].sketches['__profile__'].Line(point1=(866 , 83), point2=(865 , 87)) 
mdb.models['Model-1'].sketches['__profile__'].Line(point1=(865 , 87), point2=(865 , 93)) 
mdb.models['Model-1'].sketches['__profile__'].Line(point1=(865 , 93), point2=(860 , 117)) 
mdb.models['Model-1'].sketches['__profile__'].Line(point1=(860 , 117), point2=(861 , 122)) 
mdb.models['Model-1'].sketches['__profile__'].Line(point1=(861 , 122), point2=(874 , 129)) 
mdb.models['Model-1'].sketches['__profile__'].Line(point1=(874 , 129), point2=(878 , 129)) 
mdb.models['Model-1'].sketches['__profile__'].Line(point1=(878 , 129), point2=(884 , 122)) 
mdb.models['Model-1'].sketches['__profile__'].Line(point1=(884 , 122), point2=(891 , 108)) 
mdb.models['Model-1'].sketches['__profile__'].Line(point1=(891 , 108), point2=(896 , 92)) 
mdb.models['Model-1'].sketches['__profile__'].Line(point1=(896 , 92), point2=(896 , 86)) 
mdb.models['Model-1'].sketches['__profile__'].Line(point1=(906 , 163), point2=(903 , 160)) 
mdb.models['Model-1'].sketches['__profile__'].Line(point1=(903 , 160), point2=(895 , 163)) 
mdb.models['Model-1'].sketches['__profile__'].Line(point1=(895 , 163), point2=(884 , 174)) 
mdb.models['Model-1'].sketches['__profile__'].Line(point1=(884 , 174), point2=(880 , 180)) 
mdb.models['Model-1'].sketches['__profile__'].Line(point1=(880 , 180), point2=(878 , 186)) 
mdb.models['Model-1'].sketches['__profile__'].Line(point1=(878 , 186), point2=(873 , 190)) 
mdb.models['Model-1'].sketches['__profile__'].Line(point1=(873 , 190), point2=(866 , 201)) 
mdb.models['Model-1'].sketches['__profile__'].Line(point1=(866 , 201), point2=(861 , 206)) 
mdb.models['Model-1'].sketches['__profile__'].Line(point1=(861 , 206), point2=(861 , 211)) 
mdb.models['Model-1'].sketches['__profile__'].Line(point1=(861 , 211), point2=(872 , 228)) 
mdb.models['Model-1'].sketches['__profile__'].Line(point1=(872 , 228), point2=(876 , 233)) 
mdb.models['Model-1'].sketches['__profile__'].Line(point1=(876 , 233), point2=(879 , 233)) 
mdb.models['Model-1'].sketches['__profile__'].Line(point1=(879 , 233), point2=(892 , 220)) 
mdb.models['Model-1'].sketches['__profile__'].Line(point1=(892 , 220), point2=(919 , 184)) 
mdb.models['Model-1'].sketches['__profile__'].Line(point1=(919 , 184), point2=(920 , 179)) 
mdb.models['Model-1'].sketches['__profile__'].Line(point1=(920 , 179), point2=(906 , 163)) 
mdb.models['Model-1'].sketches['__profile__'].Line(point1=(922 , 297), point2=(915 , 290)) 
mdb.models['Model-1'].sketches['__profile__'].Line(point1=(915 , 290), point2=(908 , 290)) 
mdb.models['Model-1'].sketches['__profile__'].Line(point1=(908 , 290), point2=(905 , 292)) 
mdb.models['Model-1'].sketches['__profile__'].Line(point1=(905 , 292), point2=(882 , 297)) 
mdb.models['Model-1'].sketches['__profile__'].Line(point1=(882 , 297), point2=(878 , 299)) 
mdb.models['Model-1'].sketches['__profile__'].Line(point1=(878 , 299), point2=(877 , 330)) 
mdb.models['Model-1'].sketches['__profile__'].Line(point1=(877 , 330), point2=(875 , 345)) 
mdb.models['Model-1'].sketches['__profile__'].Line(point1=(875 , 345), point2=(875 , 348)) 
mdb.models['Model-1'].sketches['__profile__'].Line(point1=(875 , 348), point2=(877 , 351)) 
mdb.models['Model-1'].sketches['__profile__'].Line(point1=(877 , 351), point2=(884 , 360)) 
mdb.models['Model-1'].sketches['__profile__'].Line(point1=(884 , 360), point2=(892 , 361)) 
mdb.models['Model-1'].sketches['__profile__'].Line(point1=(892 , 361), point2=(913 , 350)) 
mdb.models['Model-1'].sketches['__profile__'].Line(point1=(913 , 350), point2=(922 , 347)) 
mdb.models['Model-1'].sketches['__profile__'].Line(point1=(922 , 347), point2=(924 , 345)) 
mdb.models['Model-1'].sketches['__profile__'].Line(point1=(924 , 345), point2=(928 , 305)) 
mdb.models['Model-1'].sketches['__profile__'].Line(point1=(928 , 305), point2=(922 , 297)) 
mdb.models['Model-1'].sketches['__profile__'].Line(point1=(931 , 90), point2=(921 , 87)) 
mdb.models['Model-1'].sketches['__profile__'].Line(point1=(921 , 87), point2=(911 , 87)) 
mdb.models['Model-1'].sketches['__profile__'].Line(point1=(911 , 87), point2=(910 , 86)) 
mdb.models['Model-1'].sketches['__profile__'].Line(point1=(910 , 86), point2=(900 , 86)) 
mdb.models['Model-1'].sketches['__profile__'].Line(point1=(900 , 86), point2=(899 , 87)) 
mdb.models['Model-1'].sketches['__profile__'].Line(point1=(899 , 87), point2=(898 , 96)) 
mdb.models['Model-1'].sketches['__profile__'].Line(point1=(898 , 96), point2=(892 , 113)) 
mdb.models['Model-1'].sketches['__profile__'].Line(point1=(892 , 113), point2=(880 , 133)) 
mdb.models['Model-1'].sketches['__profile__'].Line(point1=(880 , 133), point2=(880 , 139)) 
mdb.models['Model-1'].sketches['__profile__'].Line(point1=(880 , 139), point2=(883 , 145)) 
mdb.models['Model-1'].sketches['__profile__'].Line(point1=(883 , 145), point2=(884 , 149)) 
mdb.models['Model-1'].sketches['__profile__'].Line(point1=(884 , 149), point2=(890 , 159)) 
mdb.models['Model-1'].sketches['__profile__'].Line(point1=(890 , 159), point2=(895 , 159)) 
mdb.models['Model-1'].sketches['__profile__'].Line(point1=(895 , 159), point2=(901 , 157)) 
mdb.models['Model-1'].sketches['__profile__'].Line(point1=(901 , 157), point2=(904 , 154)) 
mdb.models['Model-1'].sketches['__profile__'].Line(point1=(904 , 154), point2=(910 , 140)) 
mdb.models['Model-1'].sketches['__profile__'].Line(point1=(910 , 140), point2=(924 , 118)) 
mdb.models['Model-1'].sketches['__profile__'].Line(point1=(924 , 118), point2=(931 , 90)) 
mdb.models['Model-1'].sketches['__profile__'].Line(point1=(949 , 468), point2=(948 , 428)) 
mdb.models['Model-1'].sketches['__profile__'].Line(point1=(948 , 428), point2=(945 , 410)) 
mdb.models['Model-1'].sketches['__profile__'].Line(point1=(945 , 410), point2=(943 , 408)) 
mdb.models['Model-1'].sketches['__profile__'].Line(point1=(943 , 408), point2=(937 , 408)) 
mdb.models['Model-1'].sketches['__profile__'].Line(point1=(937 , 408), point2=(889 , 423)) 
mdb.models['Model-1'].sketches['__profile__'].Line(point1=(889 , 423), point2=(886 , 425)) 
mdb.models['Model-1'].sketches['__profile__'].Line(point1=(886 , 425), point2=(886 , 431)) 
mdb.models['Model-1'].sketches['__profile__'].Line(point1=(886 , 431), point2=(893 , 454)) 
mdb.models['Model-1'].sketches['__profile__'].Line(point1=(893 , 454), point2=(895 , 470)) 
mdb.models['Model-1'].sketches['__profile__'].Line(point1=(895 , 470), point2=(899 , 485)) 
mdb.models['Model-1'].sketches['__profile__'].Line(point1=(899 , 485), point2=(904 , 485)) 
mdb.models['Model-1'].sketches['__profile__'].Line(point1=(904 , 485), point2=(915 , 481)) 
mdb.models['Model-1'].sketches['__profile__'].Line(point1=(915 , 481), point2=(919 , 481)) 
mdb.models['Model-1'].sketches['__profile__'].Line(point1=(919 , 481), point2=(922 , 479)) 
mdb.models['Model-1'].sketches['__profile__'].Line(point1=(922 , 479), point2=(948 , 471)) 
mdb.models['Model-1'].sketches['__profile__'].Line(point1=(948 , 471), point2=(949 , 468)) 
mdb.models['Model-1'].sketches['__profile__'].Line(point1=(1054 , 610), point2=(1044 , 608)) 
mdb.models['Model-1'].sketches['__profile__'].Line(point1=(1044 , 608), point2=(1024 , 608)) 
mdb.models['Model-1'].sketches['__profile__'].Line(point1=(1024 , 608), point2=(1011 , 610)) 
mdb.models['Model-1'].sketches['__profile__'].Line(point1=(1011 , 610), point2=(927 , 615)) 
mdb.models['Model-1'].sketches['__profile__'].Line(point1=(927 , 615), point2=(904 , 618)) 
mdb.models['Model-1'].sketches['__profile__'].Line(point1=(904 , 618), point2=(890 , 618)) 
mdb.models['Model-1'].sketches['__profile__'].Line(point1=(890 , 618), point2=(888 , 620)) 
mdb.models['Model-1'].sketches['__profile__'].Line(point1=(888 , 620), point2=(888 , 623)) 
mdb.models['Model-1'].sketches['__profile__'].Line(point1=(888 , 623), point2=(891 , 628)) 
mdb.models['Model-1'].sketches['__profile__'].Line(point1=(891 , 628), point2=(892 , 637)) 
mdb.models['Model-1'].sketches['__profile__'].Line(point1=(892 , 637), point2=(895 , 642)) 
mdb.models['Model-1'].sketches['__profile__'].Line(point1=(895 , 642), point2=(922 , 641)) 
mdb.models['Model-1'].sketches['__profile__'].Line(point1=(922 , 641), point2=(954 , 637)) 
mdb.models['Model-1'].sketches['__profile__'].Line(point1=(954 , 637), point2=(970 , 637)) 
mdb.models['Model-1'].sketches['__profile__'].Line(point1=(970 , 637), point2=(971 , 636)) 
mdb.models['Model-1'].sketches['__profile__'].Line(point1=(971 , 636), point2=(986 , 636)) 
mdb.models['Model-1'].sketches['__profile__'].Line(point1=(986 , 636), point2=(1023 , 632)) 
mdb.models['Model-1'].sketches['__profile__'].Line(point1=(1023 , 632), point2=(1035 , 632)) 
mdb.models['Model-1'].sketches['__profile__'].Line(point1=(1035 , 632), point2=(1048 , 619)) 
mdb.models['Model-1'].sketches['__profile__'].Line(point1=(1048 , 619), point2=(1054 , 612)) 
mdb.models['Model-1'].sketches['__profile__'].Line(point1=(1054 , 612), point2=(1054 , 610)) 
mdb.models['Model-1'].sketches['__profile__'].Line(point1=(946 , 398), point2=(951 , 365)) 
mdb.models['Model-1'].sketches['__profile__'].Line(point1=(951 , 365), point2=(936 , 357)) 
mdb.models['Model-1'].sketches['__profile__'].Line(point1=(936 , 357), point2=(928 , 351)) 
mdb.models['Model-1'].sketches['__profile__'].Line(point1=(928 , 351), point2=(924 , 350)) 
mdb.models['Model-1'].sketches['__profile__'].Line(point1=(924 , 350), point2=(912 , 355)) 
mdb.models['Model-1'].sketches['__profile__'].Line(point1=(912 , 355), point2=(892 , 365)) 
mdb.models['Model-1'].sketches['__profile__'].Line(point1=(892 , 365), point2=(890 , 368)) 
mdb.models['Model-1'].sketches['__profile__'].Line(point1=(890 , 368), point2=(890 , 374)) 
mdb.models['Model-1'].sketches['__profile__'].Line(point1=(890 , 374), point2=(894 , 389)) 
mdb.models['Model-1'].sketches['__profile__'].Line(point1=(894 , 389), point2=(897 , 413)) 
mdb.models['Model-1'].sketches['__profile__'].Line(point1=(897 , 413), point2=(902 , 414)) 
mdb.models['Model-1'].sketches['__profile__'].Line(point1=(902 , 414), point2=(931 , 405)) 
mdb.models['Model-1'].sketches['__profile__'].Line(point1=(931 , 405), point2=(935 , 405)) 
mdb.models['Model-1'].sketches['__profile__'].Line(point1=(935 , 405), point2=(944 , 402)) 
mdb.models['Model-1'].sketches['__profile__'].Line(point1=(944 , 402), point2=(946 , 400)) 
mdb.models['Model-1'].sketches['__profile__'].Line(point1=(946 , 400), point2=(946 , 398)) 
mdb.models['Model-1'].sketches['__profile__'].Line(point1=(950 , 185), point2=(936 , 172)) 
mdb.models['Model-1'].sketches['__profile__'].Line(point1=(936 , 172), point2=(932 , 173)) 
mdb.models['Model-1'].sketches['__profile__'].Line(point1=(932 , 173), point2=(927 , 178)) 
mdb.models['Model-1'].sketches['__profile__'].Line(point1=(927 , 178), point2=(900 , 216)) 
mdb.models['Model-1'].sketches['__profile__'].Line(point1=(900 , 216), point2=(900 , 218)) 
mdb.models['Model-1'].sketches['__profile__'].Line(point1=(900 , 218), point2=(911 , 228)) 
mdb.models['Model-1'].sketches['__profile__'].Line(point1=(911 , 228), point2=(921 , 237)) 
mdb.models['Model-1'].sketches['__profile__'].Line(point1=(921 , 237), point2=(924 , 237)) 
mdb.models['Model-1'].sketches['__profile__'].Line(point1=(924 , 237), point2=(943 , 229)) 
mdb.models['Model-1'].sketches['__profile__'].Line(point1=(943 , 229), point2=(949 , 204)) 
mdb.models['Model-1'].sketches['__profile__'].Line(point1=(949 , 204), point2=(950 , 185)) 
mdb.models['Model-1'].sketches['__profile__'].Line(point1=(985 , 533), point2=(972 , 499)) 
mdb.models['Model-1'].sketches['__profile__'].Line(point1=(972 , 499), point2=(962 , 477)) 
mdb.models['Model-1'].sketches['__profile__'].Line(point1=(962 , 477), point2=(959 , 474)) 
mdb.models['Model-1'].sketches['__profile__'].Line(point1=(959 , 474), point2=(954 , 474)) 
mdb.models['Model-1'].sketches['__profile__'].Line(point1=(954 , 474), point2=(937 , 481)) 
mdb.models['Model-1'].sketches['__profile__'].Line(point1=(937 , 481), point2=(928 , 482)) 
mdb.models['Model-1'].sketches['__profile__'].Line(point1=(928 , 482), point2=(907 , 489)) 
mdb.models['Model-1'].sketches['__profile__'].Line(point1=(907 , 489), point2=(904 , 491)) 
mdb.models['Model-1'].sketches['__profile__'].Line(point1=(904 , 491), point2=(905 , 499)) 
mdb.models['Model-1'].sketches['__profile__'].Line(point1=(905 , 499), point2=(913 , 522)) 
mdb.models['Model-1'].sketches['__profile__'].Line(point1=(913 , 522), point2=(918 , 553)) 
mdb.models['Model-1'].sketches['__profile__'].Line(point1=(918 , 553), point2=(932 , 551)) 
mdb.models['Model-1'].sketches['__profile__'].Line(point1=(932 , 551), point2=(940 , 548)) 
mdb.models['Model-1'].sketches['__profile__'].Line(point1=(940 , 548), point2=(956 , 546)) 
mdb.models['Model-1'].sketches['__profile__'].Line(point1=(956 , 546), point2=(970 , 541)) 
mdb.models['Model-1'].sketches['__profile__'].Line(point1=(970 , 541), point2=(978 , 540)) 
mdb.models['Model-1'].sketches['__profile__'].Line(point1=(978 , 540), point2=(985 , 535)) 
mdb.models['Model-1'].sketches['__profile__'].Line(point1=(985 , 535), point2=(985 , 533)) 
mdb.models['Model-1'].sketches['__profile__'].Line(point1=(953 , 135), point2=(950 , 132)) 
mdb.models['Model-1'].sketches['__profile__'].Line(point1=(950 , 132), point2=(943 , 129)) 
mdb.models['Model-1'].sketches['__profile__'].Line(point1=(943 , 129), point2=(939 , 125)) 
mdb.models['Model-1'].sketches['__profile__'].Line(point1=(939 , 125), point2=(928 , 120)) 
mdb.models['Model-1'].sketches['__profile__'].Line(point1=(928 , 120), point2=(925 , 122)) 
mdb.models['Model-1'].sketches['__profile__'].Line(point1=(925 , 122), point2=(917 , 134)) 
mdb.models['Model-1'].sketches['__profile__'].Line(point1=(917 , 134), point2=(907 , 155)) 
mdb.models['Model-1'].sketches['__profile__'].Line(point1=(907 , 155), point2=(908 , 160)) 
mdb.models['Model-1'].sketches['__profile__'].Line(point1=(908 , 160), point2=(915 , 168)) 
mdb.models['Model-1'].sketches['__profile__'].Line(point1=(915 , 168), point2=(922 , 175)) 
mdb.models['Model-1'].sketches['__profile__'].Line(point1=(922 , 175), point2=(925 , 175)) 
mdb.models['Model-1'].sketches['__profile__'].Line(point1=(925 , 175), point2=(938 , 161)) 
mdb.models['Model-1'].sketches['__profile__'].Line(point1=(938 , 161), point2=(938 , 159)) 
mdb.models['Model-1'].sketches['__profile__'].Line(point1=(938 , 159), point2=(943 , 153)) 
mdb.models['Model-1'].sketches['__profile__'].Line(point1=(943 , 153), point2=(953 , 137)) 
mdb.models['Model-1'].sketches['__profile__'].Line(point1=(953 , 137), point2=(953 , 135)) 
mdb.models['Model-1'].sketches['__profile__'].Line(point1=(966 , 249), point2=(943 , 234)) 
mdb.models['Model-1'].sketches['__profile__'].Line(point1=(943 , 234), point2=(940 , 234)) 
mdb.models['Model-1'].sketches['__profile__'].Line(point1=(940 , 234), point2=(935 , 237)) 
mdb.models['Model-1'].sketches['__profile__'].Line(point1=(935 , 237), point2=(925 , 240)) 
mdb.models['Model-1'].sketches['__profile__'].Line(point1=(925 , 240), point2=(922 , 243)) 
mdb.models['Model-1'].sketches['__profile__'].Line(point1=(922 , 243), point2=(921 , 250)) 
mdb.models['Model-1'].sketches['__profile__'].Line(point1=(921 , 250), point2=(921 , 262)) 
mdb.models['Model-1'].sketches['__profile__'].Line(point1=(921 , 262), point2=(918 , 281)) 
mdb.models['Model-1'].sketches['__profile__'].Line(point1=(918 , 281), point2=(919 , 286)) 
mdb.models['Model-1'].sketches['__profile__'].Line(point1=(919 , 286), point2=(920 , 289)) 
mdb.models['Model-1'].sketches['__profile__'].Line(point1=(920 , 289), point2=(931 , 302)) 
mdb.models['Model-1'].sketches['__profile__'].Line(point1=(931 , 302), point2=(934 , 302)) 
mdb.models['Model-1'].sketches['__profile__'].Line(point1=(934 , 302), point2=(967 , 286)) 
mdb.models['Model-1'].sketches['__profile__'].Line(point1=(967 , 286), point2=(969 , 284)) 
mdb.models['Model-1'].sketches['__profile__'].Line(point1=(969 , 284), point2=(969 , 282)) 
mdb.models['Model-1'].sketches['__profile__'].Line(point1=(969 , 282), point2=(966 , 267)) 
mdb.models['Model-1'].sketches['__profile__'].Line(point1=(966 , 267), point2=(966 , 249)) 
mdb.models['Model-1'].sketches['__profile__'].Line(point1=(1032 , 668), point2=(1033 , 666)) 
mdb.models['Model-1'].sketches['__profile__'].Line(point1=(1033 , 666), point2=(1033 , 649)) 
mdb.models['Model-1'].sketches['__profile__'].Line(point1=(1033 , 649), point2=(1032 , 643)) 
mdb.models['Model-1'].sketches['__profile__'].Line(point1=(1032 , 643), point2=(1028 , 640)) 
mdb.models['Model-1'].sketches['__profile__'].Line(point1=(1028 , 640), point2=(942 , 646)) 
mdb.models['Model-1'].sketches['__profile__'].Line(point1=(942 , 646), point2=(925 , 649)) 
mdb.models['Model-1'].sketches['__profile__'].Line(point1=(925 , 649), point2=(924 , 652)) 
mdb.models['Model-1'].sketches['__profile__'].Line(point1=(924 , 652), point2=(927 , 658)) 
mdb.models['Model-1'].sketches['__profile__'].Line(point1=(927 , 658), point2=(929 , 669)) 
mdb.models['Model-1'].sketches['__profile__'].Line(point1=(929 , 669), point2=(933 , 681)) 
mdb.models['Model-1'].sketches['__profile__'].Line(point1=(933 , 681), point2=(936 , 685)) 
mdb.models['Model-1'].sketches['__profile__'].Line(point1=(936 , 685), point2=(954 , 684)) 
mdb.models['Model-1'].sketches['__profile__'].Line(point1=(954 , 684), point2=(960 , 682)) 
mdb.models['Model-1'].sketches['__profile__'].Line(point1=(960 , 682), point2=(991 , 678)) 
mdb.models['Model-1'].sketches['__profile__'].Line(point1=(991 , 678), point2=(1005 , 674)) 
mdb.models['Model-1'].sketches['__profile__'].Line(point1=(1005 , 674), point2=(1027 , 672)) 
mdb.models['Model-1'].sketches['__profile__'].Line(point1=(1027 , 672), point2=(1030 , 671)) 
mdb.models['Model-1'].sketches['__profile__'].Line(point1=(1030 , 671), point2=(1032 , 668)) 
mdb.models['Model-1'].sketches['__profile__'].Line(point1=(975 , 296), point2=(969 , 290)) 
mdb.models['Model-1'].sketches['__profile__'].Line(point1=(969 , 290), point2=(967 , 290)) 
mdb.models['Model-1'].sketches['__profile__'].Line(point1=(967 , 290), point2=(935 , 305)) 
mdb.models['Model-1'].sketches['__profile__'].Line(point1=(935 , 305), point2=(932 , 308)) 
mdb.models['Model-1'].sketches['__profile__'].Line(point1=(932 , 308), point2=(927 , 345)) 
mdb.models['Model-1'].sketches['__profile__'].Line(point1=(927 , 345), point2=(934 , 351)) 
mdb.models['Model-1'].sketches['__profile__'].Line(point1=(934 , 351), point2=(950 , 360)) 
mdb.models['Model-1'].sketches['__profile__'].Line(point1=(950 , 360), point2=(954 , 360)) 
mdb.models['Model-1'].sketches['__profile__'].Line(point1=(954 , 360), point2=(981 , 337)) 
mdb.models['Model-1'].sketches['__profile__'].Line(point1=(981 , 337), point2=(992 , 325)) 
mdb.models['Model-1'].sketches['__profile__'].Line(point1=(992 , 325), point2=(993 , 320)) 
mdb.models['Model-1'].sketches['__profile__'].Line(point1=(993 , 320), point2=(975 , 296)) 
mdb.models['Model-1'].sketches['__profile__'].Line(point1=(973 , 96), point2=(971 , 94)) 
mdb.models['Model-1'].sketches['__profile__'].Line(point1=(971 , 94), point2=(961 , 92)) 
mdb.models['Model-1'].sketches['__profile__'].Line(point1=(961 , 92), point2=(936 , 90)) 
mdb.models['Model-1'].sketches['__profile__'].Line(point1=(936 , 90), point2=(931 , 102)) 
mdb.models['Model-1'].sketches['__profile__'].Line(point1=(931 , 102), point2=(929 , 114)) 
mdb.models['Model-1'].sketches['__profile__'].Line(point1=(929 , 114), point2=(934 , 119)) 
mdb.models['Model-1'].sketches['__profile__'].Line(point1=(934 , 119), point2=(954 , 130)) 
mdb.models['Model-1'].sketches['__profile__'].Line(point1=(954 , 130), point2=(956 , 130)) 
mdb.models['Model-1'].sketches['__profile__'].Line(point1=(956 , 130), point2=(960 , 126)) 
mdb.models['Model-1'].sketches['__profile__'].Line(point1=(960 , 126), point2=(966 , 116)) 
mdb.models['Model-1'].sketches['__profile__'].Line(point1=(966 , 116), point2=(971 , 105)) 
mdb.models['Model-1'].sketches['__profile__'].Line(point1=(971 , 105), point2=(973 , 96)) 
mdb.models['Model-1'].sketches['__profile__'].Line(point1=(1033 , 681), point2=(1030 , 679)) 
mdb.models['Model-1'].sketches['__profile__'].Line(point1=(1030 , 679), point2=(1019 , 679)) 
mdb.models['Model-1'].sketches['__profile__'].Line(point1=(1019 , 679), point2=(973 , 688)) 
mdb.models['Model-1'].sketches['__profile__'].Line(point1=(973 , 688), point2=(940 , 692)) 
mdb.models['Model-1'].sketches['__profile__'].Line(point1=(940 , 692), point2=(937 , 694)) 
mdb.models['Model-1'].sketches['__profile__'].Line(point1=(937 , 694), point2=(937 , 699)) 
mdb.models['Model-1'].sketches['__profile__'].Line(point1=(937 , 699), point2=(940 , 712)) 
mdb.models['Model-1'].sketches['__profile__'].Line(point1=(940 , 712), point2=(943 , 716)) 
mdb.models['Model-1'].sketches['__profile__'].Line(point1=(943 , 716), point2=(986 , 715)) 
mdb.models['Model-1'].sketches['__profile__'].Line(point1=(986 , 715), point2=(987 , 714)) 
mdb.models['Model-1'].sketches['__profile__'].Line(point1=(987 , 714), point2=(1022 , 712)) 
mdb.models['Model-1'].sketches['__profile__'].Line(point1=(1022 , 712), point2=(1032 , 710)) 
mdb.models['Model-1'].sketches['__profile__'].Line(point1=(1032 , 710), point2=(1037 , 706)) 
mdb.models['Model-1'].sketches['__profile__'].Line(point1=(1037 , 706), point2=(1038 , 703)) 
mdb.models['Model-1'].sketches['__profile__'].Line(point1=(1038 , 703), point2=(1037 , 690)) 
mdb.models['Model-1'].sketches['__profile__'].Line(point1=(1037 , 690), point2=(1033 , 681)) 
mdb.models['Model-1'].sketches['__profile__'].Line(point1=(983 , 139), point2=(967 , 127)) 
mdb.models['Model-1'].sketches['__profile__'].Line(point1=(967 , 127), point2=(964 , 127)) 
mdb.models['Model-1'].sketches['__profile__'].Line(point1=(964 , 127), point2=(960 , 131)) 
mdb.models['Model-1'].sketches['__profile__'].Line(point1=(960 , 131), point2=(949 , 150)) 
mdb.models['Model-1'].sketches['__profile__'].Line(point1=(949 , 150), point2=(939 , 164)) 
mdb.models['Model-1'].sketches['__profile__'].Line(point1=(939 , 164), point2=(939 , 168)) 
mdb.models['Model-1'].sketches['__profile__'].Line(point1=(939 , 168), point2=(945 , 174)) 
mdb.models['Model-1'].sketches['__profile__'].Line(point1=(945 , 174), point2=(954 , 182)) 
mdb.models['Model-1'].sketches['__profile__'].Line(point1=(954 , 182), point2=(959 , 182)) 
mdb.models['Model-1'].sketches['__profile__'].Line(point1=(959 , 182), point2=(973 , 178)) 
mdb.models['Model-1'].sketches['__profile__'].Line(point1=(973 , 178), point2=(977 , 172)) 
mdb.models['Model-1'].sketches['__profile__'].Line(point1=(977 , 172), point2=(983 , 139)) 
mdb.models['Model-1'].sketches['__profile__'].Line(point1=(998 , 194), point2=(991 , 191)) 
mdb.models['Model-1'].sketches['__profile__'].Line(point1=(991 , 191), point2=(976 , 181)) 
mdb.models['Model-1'].sketches['__profile__'].Line(point1=(976 , 181), point2=(955 , 187)) 
mdb.models['Model-1'].sketches['__profile__'].Line(point1=(955 , 187), point2=(948 , 223)) 
mdb.models['Model-1'].sketches['__profile__'].Line(point1=(948 , 223), point2=(947 , 231)) 
mdb.models['Model-1'].sketches['__profile__'].Line(point1=(947 , 231), point2=(964 , 243)) 
mdb.models['Model-1'].sketches['__profile__'].Line(point1=(964 , 243), point2=(969 , 244)) 
mdb.models['Model-1'].sketches['__profile__'].Line(point1=(969 , 244), point2=(988 , 222)) 
mdb.models['Model-1'].sketches['__profile__'].Line(point1=(988 , 222), point2=(994 , 209)) 
mdb.models['Model-1'].sketches['__profile__'].Line(point1=(994 , 209), point2=(998 , 194)) 
mdb.models['Model-1'].sketches['__profile__'].Line(point1=(1024 , 444), point2=(1017 , 410)) 
mdb.models['Model-1'].sketches['__profile__'].Line(point1=(1017 , 410), point2=(1015 , 388)) 
mdb.models['Model-1'].sketches['__profile__'].Line(point1=(1015 , 388), point2=(1012 , 384)) 
mdb.models['Model-1'].sketches['__profile__'].Line(point1=(1012 , 384), point2=(1006 , 384)) 
mdb.models['Model-1'].sketches['__profile__'].Line(point1=(1006 , 384), point2=(976 , 397)) 
mdb.models['Model-1'].sketches['__profile__'].Line(point1=(976 , 397), point2=(951 , 404)) 
mdb.models['Model-1'].sketches['__profile__'].Line(point1=(951 , 404), point2=(949 , 406)) 
mdb.models['Model-1'].sketches['__profile__'].Line(point1=(949 , 406), point2=(949 , 410)) 
mdb.models['Model-1'].sketches['__profile__'].Line(point1=(949 , 410), point2=(953 , 432)) 
mdb.models['Model-1'].sketches['__profile__'].Line(point1=(953 , 432), point2=(953 , 458)) 
mdb.models['Model-1'].sketches['__profile__'].Line(point1=(953 , 458), point2=(955 , 468)) 
mdb.models['Model-1'].sketches['__profile__'].Line(point1=(955 , 468), point2=(964 , 467)) 
mdb.models['Model-1'].sketches['__profile__'].Line(point1=(964 , 467), point2=(974 , 463)) 
mdb.models['Model-1'].sketches['__profile__'].Line(point1=(974 , 463), point2=(979 , 463)) 
mdb.models['Model-1'].sketches['__profile__'].Line(point1=(979 , 463), point2=(981 , 461)) 
mdb.models['Model-1'].sketches['__profile__'].Line(point1=(981 , 461), point2=(985 , 461)) 
mdb.models['Model-1'].sketches['__profile__'].Line(point1=(985 , 461), point2=(990 , 458)) 
mdb.models['Model-1'].sketches['__profile__'].Line(point1=(990 , 458), point2=(1019 , 449)) 
mdb.models['Model-1'].sketches['__profile__'].Line(point1=(1019 , 449), point2=(1023 , 447)) 
mdb.models['Model-1'].sketches['__profile__'].Line(point1=(1023 , 447), point2=(1024 , 444)) 
mdb.models['Model-1'].sketches['__profile__'].Line(point1=(989 , 340), point2=(985 , 339)) 
mdb.models['Model-1'].sketches['__profile__'].Line(point1=(985 , 339), point2=(980 , 342)) 
mdb.models['Model-1'].sketches['__profile__'].Line(point1=(980 , 342), point2=(962 , 357)) 
mdb.models['Model-1'].sketches['__profile__'].Line(point1=(962 , 357), point2=(956 , 363)) 
mdb.models['Model-1'].sketches['__profile__'].Line(point1=(956 , 363), point2=(954 , 367)) 
mdb.models['Model-1'].sketches['__profile__'].Line(point1=(954 , 367), point2=(951 , 383)) 
mdb.models['Model-1'].sketches['__profile__'].Line(point1=(951 , 383), point2=(950 , 398)) 
mdb.models['Model-1'].sketches['__profile__'].Line(point1=(950 , 398), point2=(955 , 399)) 
mdb.models['Model-1'].sketches['__profile__'].Line(point1=(955 , 399), point2=(962 , 396)) 
mdb.models['Model-1'].sketches['__profile__'].Line(point1=(962 , 396), point2=(966 , 396)) 
mdb.models['Model-1'].sketches['__profile__'].Line(point1=(966 , 396), point2=(970 , 393)) 
mdb.models['Model-1'].sketches['__profile__'].Line(point1=(970 , 393), point2=(988 , 388)) 
mdb.models['Model-1'].sketches['__profile__'].Line(point1=(988 , 388), point2=(998 , 384)) 
mdb.models['Model-1'].sketches['__profile__'].Line(point1=(998 , 384), point2=(1004 , 380)) 
mdb.models['Model-1'].sketches['__profile__'].Line(point1=(1004 , 380), point2=(1004 , 374)) 
mdb.models['Model-1'].sketches['__profile__'].Line(point1=(1004 , 374), point2=(1002 , 368)) 
mdb.models['Model-1'].sketches['__profile__'].Line(point1=(1002 , 368), point2=(997 , 355)) 
mdb.models['Model-1'].sketches['__profile__'].Line(point1=(997 , 355), point2=(992 , 348)) 
mdb.models['Model-1'].sketches['__profile__'].Line(point1=(992 , 348), point2=(989 , 340)) 
mdb.models['Model-1'].sketches['__profile__'].Line(point1=(1039 , 558), point2=(1039 , 556)) 
mdb.models['Model-1'].sketches['__profile__'].Line(point1=(1039 , 556), point2=(1024 , 531)) 
mdb.models['Model-1'].sketches['__profile__'].Line(point1=(1024 , 531), point2=(1017 , 532)) 
mdb.models['Model-1'].sketches['__profile__'].Line(point1=(1017 , 532), point2=(1002 , 538)) 
mdb.models['Model-1'].sketches['__profile__'].Line(point1=(1002 , 538), point2=(997 , 538)) 
mdb.models['Model-1'].sketches['__profile__'].Line(point1=(997 , 538), point2=(992 , 541)) 
mdb.models['Model-1'].sketches['__profile__'].Line(point1=(992 , 541), point2=(981 , 543)) 
mdb.models['Model-1'].sketches['__profile__'].Line(point1=(981 , 543), point2=(960 , 550)) 
mdb.models['Model-1'].sketches['__profile__'].Line(point1=(960 , 550), point2=(962 , 557)) 
mdb.models['Model-1'].sketches['__profile__'].Line(point1=(962 , 557), point2=(974 , 575)) 
mdb.models['Model-1'].sketches['__profile__'].Line(point1=(974 , 575), point2=(992 , 572)) 
mdb.models['Model-1'].sketches['__profile__'].Line(point1=(992 , 572), point2=(1022 , 564)) 
mdb.models['Model-1'].sketches['__profile__'].Line(point1=(1022 , 564), point2=(1034 , 563)) 
mdb.models['Model-1'].sketches['__profile__'].Line(point1=(1034 , 563), point2=(1037 , 562)) 
mdb.models['Model-1'].sketches['__profile__'].Line(point1=(1037 , 562), point2=(1039 , 560)) 
mdb.models['Model-1'].sketches['__profile__'].Line(point1=(1039 , 560), point2=(1039 , 558)) 
mdb.models['Model-1'].sketches['__profile__'].Line(point1=(1047 , 513), point2=(1047 , 510)) 
mdb.models['Model-1'].sketches['__profile__'].Line(point1=(1047 , 510), point2=(1034 , 482)) 
mdb.models['Model-1'].sketches['__profile__'].Line(point1=(1034 , 482), point2=(1023 , 460)) 
mdb.models['Model-1'].sketches['__profile__'].Line(point1=(1023 , 460), point2=(1019 , 455)) 
mdb.models['Model-1'].sketches['__profile__'].Line(point1=(1019 , 455), point2=(1015 , 455)) 
mdb.models['Model-1'].sketches['__profile__'].Line(point1=(1015 , 455), point2=(1001 , 461)) 
mdb.models['Model-1'].sketches['__profile__'].Line(point1=(1001 , 461), point2=(968 , 471)) 
mdb.models['Model-1'].sketches['__profile__'].Line(point1=(968 , 471), point2=(966 , 473)) 
mdb.models['Model-1'].sketches['__profile__'].Line(point1=(966 , 473), point2=(966 , 477)) 
mdb.models['Model-1'].sketches['__profile__'].Line(point1=(966 , 477), point2=(976 , 499)) 
mdb.models['Model-1'].sketches['__profile__'].Line(point1=(976 , 499), point2=(988 , 533)) 
mdb.models['Model-1'].sketches['__profile__'].Line(point1=(988 , 533), point2=(990 , 535)) 
mdb.models['Model-1'].sketches['__profile__'].Line(point1=(990 , 535), point2=(1008 , 531)) 
mdb.models['Model-1'].sketches['__profile__'].Line(point1=(1008 , 531), point2=(1013 , 528)) 
mdb.models['Model-1'].sketches['__profile__'].Line(point1=(1013 , 528), point2=(1028 , 524)) 
mdb.models['Model-1'].sketches['__profile__'].Line(point1=(1028 , 524), point2=(1037 , 519)) 
mdb.models['Model-1'].sketches['__profile__'].Line(point1=(1037 , 519), point2=(1041 , 519)) 
mdb.models['Model-1'].sketches['__profile__'].Line(point1=(1041 , 519), point2=(1046 , 516)) 
mdb.models['Model-1'].sketches['__profile__'].Line(point1=(1046 , 516), point2=(1047 , 513)) 
mdb.models['Model-1'].sketches['__profile__'].Line(point1=(1004 , 99), point2=(1000 , 97)) 
mdb.models['Model-1'].sketches['__profile__'].Line(point1=(1000 , 97), point2=(978 , 97)) 
mdb.models['Model-1'].sketches['__profile__'].Line(point1=(978 , 97), point2=(977 , 103)) 
mdb.models['Model-1'].sketches['__profile__'].Line(point1=(977 , 103), point2=(968 , 119)) 
mdb.models['Model-1'].sketches['__profile__'].Line(point1=(968 , 119), point2=(968 , 122)) 
mdb.models['Model-1'].sketches['__profile__'].Line(point1=(968 , 122), point2=(970 , 124)) 
mdb.models['Model-1'].sketches['__profile__'].Line(point1=(970 , 124), point2=(983 , 133)) 
mdb.models['Model-1'].sketches['__profile__'].Line(point1=(983 , 133), point2=(988 , 133)) 
mdb.models['Model-1'].sketches['__profile__'].Line(point1=(988 , 133), point2=(990 , 131)) 
mdb.models['Model-1'].sketches['__profile__'].Line(point1=(990 , 131), point2=(993 , 131)) 
mdb.models['Model-1'].sketches['__profile__'].Line(point1=(993 , 131), point2=(996 , 127)) 
mdb.models['Model-1'].sketches['__profile__'].Line(point1=(996 , 127), point2=(999 , 115)) 
mdb.models['Model-1'].sketches['__profile__'].Line(point1=(999 , 115), point2=(1002 , 112)) 
mdb.models['Model-1'].sketches['__profile__'].Line(point1=(1002 , 112), point2=(1004 , 99)) 
mdb.models['Model-1'].sketches['__profile__'].Line(point1=(1010 , 243), point2=(993 , 227)) 
mdb.models['Model-1'].sketches['__profile__'].Line(point1=(993 , 227), point2=(989 , 227)) 
mdb.models['Model-1'].sketches['__profile__'].Line(point1=(989 , 227), point2=(970 , 248)) 
mdb.models['Model-1'].sketches['__profile__'].Line(point1=(970 , 248), point2=(970 , 262)) 
mdb.models['Model-1'].sketches['__profile__'].Line(point1=(970 , 262), point2=(971 , 277)) 
mdb.models['Model-1'].sketches['__profile__'].Line(point1=(971 , 277), point2=(973 , 279)) 
mdb.models['Model-1'].sketches['__profile__'].Line(point1=(973 , 279), point2=(976 , 279)) 
mdb.models['Model-1'].sketches['__profile__'].Line(point1=(976 , 279), point2=(1010 , 246)) 
mdb.models['Model-1'].sketches['__profile__'].Line(point1=(1010 , 246), point2=(1010 , 243)) 
mdb.models['Model-1'].sketches['__profile__'].Line(point1=(1024 , 252), point2=(1019 , 247)) 
mdb.models['Model-1'].sketches['__profile__'].Line(point1=(1019 , 247), point2=(1014 , 247)) 
mdb.models['Model-1'].sketches['__profile__'].Line(point1=(1014 , 247), point2=(986 , 275)) 
mdb.models['Model-1'].sketches['__profile__'].Line(point1=(986 , 275), point2=(973 , 286)) 
mdb.models['Model-1'].sketches['__profile__'].Line(point1=(973 , 286), point2=(973 , 288)) 
mdb.models['Model-1'].sketches['__profile__'].Line(point1=(973 , 288), point2=(990 , 310)) 
mdb.models['Model-1'].sketches['__profile__'].Line(point1=(990 , 310), point2=(996 , 317)) 
mdb.models['Model-1'].sketches['__profile__'].Line(point1=(996 , 317), point2=(998 , 317)) 
mdb.models['Model-1'].sketches['__profile__'].Line(point1=(998 , 317), point2=(1002 , 314)) 
mdb.models['Model-1'].sketches['__profile__'].Line(point1=(1002 , 314), point2=(1019 , 298)) 
mdb.models['Model-1'].sketches['__profile__'].Line(point1=(1019 , 298), point2=(1037 , 273)) 
mdb.models['Model-1'].sketches['__profile__'].Line(point1=(1037 , 273), point2=(1036 , 269)) 
mdb.models['Model-1'].sketches['__profile__'].Line(point1=(1036 , 269), point2=(1024 , 252)) 
mdb.models['Model-1'].sketches['__profile__'].Line(point1=(1025 , 147), point2=(1022 , 144)) 
mdb.models['Model-1'].sketches['__profile__'].Line(point1=(1022 , 144), point2=(1014 , 142)) 
mdb.models['Model-1'].sketches['__profile__'].Line(point1=(1014 , 142), point2=(999 , 133)) 
mdb.models['Model-1'].sketches['__profile__'].Line(point1=(999 , 133), point2=(992 , 135)) 
mdb.models['Model-1'].sketches['__profile__'].Line(point1=(992 , 135), point2=(986 , 140)) 
mdb.models['Model-1'].sketches['__profile__'].Line(point1=(986 , 140), point2=(985 , 143)) 
mdb.models['Model-1'].sketches['__profile__'].Line(point1=(985 , 143), point2=(980 , 171)) 
mdb.models['Model-1'].sketches['__profile__'].Line(point1=(980 , 171), point2=(980 , 178)) 
mdb.models['Model-1'].sketches['__profile__'].Line(point1=(980 , 178), point2=(984 , 182)) 
mdb.models['Model-1'].sketches['__profile__'].Line(point1=(984 , 182), point2=(997 , 189)) 
mdb.models['Model-1'].sketches['__profile__'].Line(point1=(997 , 189), point2=(1002 , 189)) 
mdb.models['Model-1'].sketches['__profile__'].Line(point1=(1002 , 189), point2=(1018 , 170)) 
mdb.models['Model-1'].sketches['__profile__'].Line(point1=(1018 , 170), point2=(1025 , 153)) 
mdb.models['Model-1'].sketches['__profile__'].Line(point1=(1025 , 153), point2=(1025 , 147)) 
mdb.models['Model-1'].sketches['__profile__'].Line(point1=(1042 , 365), point2=(1041 , 363)) 
mdb.models['Model-1'].sketches['__profile__'].Line(point1=(1041 , 363), point2=(1041 , 334)) 
mdb.models['Model-1'].sketches['__profile__'].Line(point1=(1041 , 334), point2=(1040 , 326)) 
mdb.models['Model-1'].sketches['__profile__'].Line(point1=(1040 , 326), point2=(1038 , 322)) 
mdb.models['Model-1'].sketches['__profile__'].Line(point1=(1038 , 322), point2=(1034 , 321)) 
mdb.models['Model-1'].sketches['__profile__'].Line(point1=(1034 , 321), point2=(1019 , 307)) 
mdb.models['Model-1'].sketches['__profile__'].Line(point1=(1019 , 307), point2=(1015 , 307)) 
mdb.models['Model-1'].sketches['__profile__'].Line(point1=(1015 , 307), point2=(996 , 326)) 
mdb.models['Model-1'].sketches['__profile__'].Line(point1=(996 , 326), point2=(990 , 333)) 
mdb.models['Model-1'].sketches['__profile__'].Line(point1=(990 , 333), point2=(990 , 335)) 
mdb.models['Model-1'].sketches['__profile__'].Line(point1=(990 , 335), point2=(1002 , 358)) 
mdb.models['Model-1'].sketches['__profile__'].Line(point1=(1002 , 358), point2=(1007 , 375)) 
mdb.models['Model-1'].sketches['__profile__'].Line(point1=(1007 , 375), point2=(1009 , 378)) 
mdb.models['Model-1'].sketches['__profile__'].Line(point1=(1009 , 378), point2=(1015 , 378)) 
mdb.models['Model-1'].sketches['__profile__'].Line(point1=(1015 , 378), point2=(1020 , 375)) 
mdb.models['Model-1'].sketches['__profile__'].Line(point1=(1020 , 375), point2=(1041 , 368)) 
mdb.models['Model-1'].sketches['__profile__'].Line(point1=(1041 , 368), point2=(1042 , 365)) 
mdb.models['Model-1'].sketches['__profile__'].Line(point1=(1044 , 198), point2=(1024 , 179)) 
mdb.models['Model-1'].sketches['__profile__'].Line(point1=(1024 , 179), point2=(1021 , 177)) 
mdb.models['Model-1'].sketches['__profile__'].Line(point1=(1021 , 177), point2=(1017 , 177)) 
mdb.models['Model-1'].sketches['__profile__'].Line(point1=(1017 , 177), point2=(1004 , 192)) 
mdb.models['Model-1'].sketches['__profile__'].Line(point1=(1004 , 192), point2=(998 , 205)) 
mdb.models['Model-1'].sketches['__profile__'].Line(point1=(998 , 205), point2=(997 , 211)) 
mdb.models['Model-1'].sketches['__profile__'].Line(point1=(997 , 211), point2=(994 , 215)) 
mdb.models['Model-1'].sketches['__profile__'].Line(point1=(994 , 215), point2=(994 , 220)) 
mdb.models['Model-1'].sketches['__profile__'].Line(point1=(994 , 220), point2=(997 , 225)) 
mdb.models['Model-1'].sketches['__profile__'].Line(point1=(997 , 225), point2=(1013 , 240)) 
mdb.models['Model-1'].sketches['__profile__'].Line(point1=(1013 , 240), point2=(1020 , 242)) 
mdb.models['Model-1'].sketches['__profile__'].Line(point1=(1020 , 242), point2=(1042 , 205)) 
mdb.models['Model-1'].sketches['__profile__'].Line(point1=(1042 , 205), point2=(1044 , 198)) 
mdb.models['Model-1'].sketches['__profile__'].Line(point1=(1041 , 101), point2=(1033 , 99)) 
mdb.models['Model-1'].sketches['__profile__'].Line(point1=(1033 , 99), point2=(1009 , 99)) 
mdb.models['Model-1'].sketches['__profile__'].Line(point1=(1009 , 99), point2=(1008 , 104)) 
mdb.models['Model-1'].sketches['__profile__'].Line(point1=(1008 , 104), point2=(1003 , 113)) 
mdb.models['Model-1'].sketches['__profile__'].Line(point1=(1003 , 113), point2=(1003 , 118)) 
mdb.models['Model-1'].sketches['__profile__'].Line(point1=(1003 , 118), point2=(1000 , 126)) 
mdb.models['Model-1'].sketches['__profile__'].Line(point1=(1000 , 126), point2=(1000 , 128)) 
mdb.models['Model-1'].sketches['__profile__'].Line(point1=(1000 , 128), point2=(1003 , 130)) 
mdb.models['Model-1'].sketches['__profile__'].Line(point1=(1003 , 130), point2=(1012 , 136)) 
mdb.models['Model-1'].sketches['__profile__'].Line(point1=(1012 , 136), point2=(1024 , 141)) 
mdb.models['Model-1'].sketches['__profile__'].Line(point1=(1024 , 141), point2=(1028 , 141)) 
mdb.models['Model-1'].sketches['__profile__'].Line(point1=(1028 , 141), point2=(1035 , 132)) 
mdb.models['Model-1'].sketches['__profile__'].Line(point1=(1035 , 132), point2=(1035 , 129)) 
mdb.models['Model-1'].sketches['__profile__'].Line(point1=(1035 , 129), point2=(1037 , 126)) 
mdb.models['Model-1'].sketches['__profile__'].Line(point1=(1037 , 126), point2=(1041 , 108)) 
mdb.models['Model-1'].sketches['__profile__'].Line(point1=(1041 , 108), point2=(1041 , 101)) 
mdb.models['Model-1'].sketches['__profile__'].Line(point1=(1086 , 419), point2=(1079 , 373)) 
mdb.models['Model-1'].sketches['__profile__'].Line(point1=(1079 , 373), point2=(1078 , 369)) 
mdb.models['Model-1'].sketches['__profile__'].Line(point1=(1078 , 369), point2=(1074 , 366)) 
mdb.models['Model-1'].sketches['__profile__'].Line(point1=(1074 , 366), point2=(1048 , 370)) 
mdb.models['Model-1'].sketches['__profile__'].Line(point1=(1048 , 370), point2=(1033 , 375)) 
mdb.models['Model-1'].sketches['__profile__'].Line(point1=(1033 , 375), point2=(1025 , 379)) 
mdb.models['Model-1'].sketches['__profile__'].Line(point1=(1025 , 379), point2=(1019 , 380)) 
mdb.models['Model-1'].sketches['__profile__'].Line(point1=(1019 , 380), point2=(1018 , 386)) 
mdb.models['Model-1'].sketches['__profile__'].Line(point1=(1018 , 386), point2=(1025 , 430)) 
mdb.models['Model-1'].sketches['__profile__'].Line(point1=(1025 , 430), point2=(1029 , 443)) 
mdb.models['Model-1'].sketches['__profile__'].Line(point1=(1029 , 443), point2=(1039 , 442)) 
mdb.models['Model-1'].sketches['__profile__'].Line(point1=(1039 , 442), point2=(1049 , 437)) 
mdb.models['Model-1'].sketches['__profile__'].Line(point1=(1049 , 437), point2=(1063 , 433)) 
mdb.models['Model-1'].sketches['__profile__'].Line(point1=(1063 , 433), point2=(1068 , 430)) 
mdb.models['Model-1'].sketches['__profile__'].Line(point1=(1068 , 430), point2=(1071 , 430)) 
mdb.models['Model-1'].sketches['__profile__'].Line(point1=(1071 , 430), point2=(1075 , 427)) 
mdb.models['Model-1'].sketches['__profile__'].Line(point1=(1075 , 427), point2=(1082 , 425)) 
mdb.models['Model-1'].sketches['__profile__'].Line(point1=(1082 , 425), point2=(1086 , 421)) 
mdb.models['Model-1'].sketches['__profile__'].Line(point1=(1086 , 421), point2=(1086 , 419)) 
mdb.models['Model-1'].sketches['__profile__'].Line(point1=(1071 , 259), point2=(1066 , 254)) 
mdb.models['Model-1'].sketches['__profile__'].Line(point1=(1066 , 254), point2=(1062 , 255)) 
mdb.models['Model-1'].sketches['__profile__'].Line(point1=(1062 , 255), point2=(1057 , 259)) 
mdb.models['Model-1'].sketches['__profile__'].Line(point1=(1057 , 259), point2=(1035 , 282)) 
mdb.models['Model-1'].sketches['__profile__'].Line(point1=(1035 , 282), point2=(1023 , 298)) 
mdb.models['Model-1'].sketches['__profile__'].Line(point1=(1023 , 298), point2=(1022 , 303)) 
mdb.models['Model-1'].sketches['__profile__'].Line(point1=(1022 , 303), point2=(1025 , 307)) 
mdb.models['Model-1'].sketches['__profile__'].Line(point1=(1025 , 307), point2=(1035 , 316)) 
mdb.models['Model-1'].sketches['__profile__'].Line(point1=(1035 , 316), point2=(1038 , 317)) 
mdb.models['Model-1'].sketches['__profile__'].Line(point1=(1038 , 317), point2=(1040 , 319)) 
mdb.models['Model-1'].sketches['__profile__'].Line(point1=(1040 , 319), point2=(1045 , 319)) 
mdb.models['Model-1'].sketches['__profile__'].Line(point1=(1045 , 319), point2=(1053 , 313)) 
mdb.models['Model-1'].sketches['__profile__'].Line(point1=(1053 , 313), point2=(1060 , 310)) 
mdb.models['Model-1'].sketches['__profile__'].Line(point1=(1060 , 310), point2=(1066 , 304)) 
mdb.models['Model-1'].sketches['__profile__'].Line(point1=(1066 , 304), point2=(1074 , 300)) 
mdb.models['Model-1'].sketches['__profile__'].Line(point1=(1074 , 300), point2=(1079 , 295)) 
mdb.models['Model-1'].sketches['__profile__'].Line(point1=(1079 , 295), point2=(1080 , 271)) 
mdb.models['Model-1'].sketches['__profile__'].Line(point1=(1080 , 271), point2=(1071 , 259)) 
mdb.models['Model-1'].sketches['__profile__'].Line(point1=(1063 , 148), point2=(1041 , 135)) 
mdb.models['Model-1'].sketches['__profile__'].Line(point1=(1041 , 135), point2=(1036 , 136)) 
mdb.models['Model-1'].sketches['__profile__'].Line(point1=(1036 , 136), point2=(1029 , 147)) 
mdb.models['Model-1'].sketches['__profile__'].Line(point1=(1029 , 147), point2=(1029 , 150)) 
mdb.models['Model-1'].sketches['__profile__'].Line(point1=(1029 , 150), point2=(1022 , 168)) 
mdb.models['Model-1'].sketches['__profile__'].Line(point1=(1022 , 168), point2=(1022 , 172)) 
mdb.models['Model-1'].sketches['__profile__'].Line(point1=(1022 , 172), point2=(1026 , 175)) 
mdb.models['Model-1'].sketches['__profile__'].Line(point1=(1026 , 175), point2=(1045 , 194)) 
mdb.models['Model-1'].sketches['__profile__'].Line(point1=(1045 , 194), point2=(1048 , 194)) 
mdb.models['Model-1'].sketches['__profile__'].Line(point1=(1048 , 194), point2=(1059 , 177)) 
mdb.models['Model-1'].sketches['__profile__'].Line(point1=(1059 , 177), point2=(1066 , 169)) 
mdb.models['Model-1'].sketches['__profile__'].Line(point1=(1066 , 169), point2=(1063 , 148)) 
mdb.models['Model-1'].sketches['__profile__'].Line(point1=(1076 , 224), point2=(1056 , 207)) 
mdb.models['Model-1'].sketches['__profile__'].Line(point1=(1056 , 207), point2=(1050 , 204)) 
mdb.models['Model-1'].sketches['__profile__'].Line(point1=(1050 , 204), point2=(1046 , 204)) 
mdb.models['Model-1'].sketches['__profile__'].Line(point1=(1046 , 204), point2=(1024 , 244)) 
mdb.models['Model-1'].sketches['__profile__'].Line(point1=(1024 , 244), point2=(1024 , 246)) 
mdb.models['Model-1'].sketches['__profile__'].Line(point1=(1024 , 246), point2=(1033 , 258)) 
mdb.models['Model-1'].sketches['__profile__'].Line(point1=(1033 , 258), point2=(1034 , 262)) 
mdb.models['Model-1'].sketches['__profile__'].Line(point1=(1034 , 262), point2=(1038 , 266)) 
mdb.models['Model-1'].sketches['__profile__'].Line(point1=(1038 , 266), point2=(1043 , 267)) 
mdb.models['Model-1'].sketches['__profile__'].Line(point1=(1043 , 267), point2=(1067 , 244)) 
mdb.models['Model-1'].sketches['__profile__'].Line(point1=(1067 , 244), point2=(1077 , 229)) 
mdb.models['Model-1'].sketches['__profile__'].Line(point1=(1077 , 229), point2=(1076 , 224)) 
mdb.models['Model-1'].sketches['__profile__'].Line(point1=(1106 , 486), point2=(1105 , 480)) 
mdb.models['Model-1'].sketches['__profile__'].Line(point1=(1105 , 480), point2=(1080 , 432)) 
mdb.models['Model-1'].sketches['__profile__'].Line(point1=(1080 , 432), point2=(1073 , 433)) 
mdb.models['Model-1'].sketches['__profile__'].Line(point1=(1073 , 433), point2=(1060 , 439)) 
mdb.models['Model-1'].sketches['__profile__'].Line(point1=(1060 , 439), point2=(1048 , 442)) 
mdb.models['Model-1'].sketches['__profile__'].Line(point1=(1048 , 442), point2=(1041 , 446)) 
mdb.models['Model-1'].sketches['__profile__'].Line(point1=(1041 , 446), point2=(1027 , 450)) 
mdb.models['Model-1'].sketches['__profile__'].Line(point1=(1027 , 450), point2=(1025 , 452)) 
mdb.models['Model-1'].sketches['__profile__'].Line(point1=(1025 , 452), point2=(1025 , 455)) 
mdb.models['Model-1'].sketches['__profile__'].Line(point1=(1025 , 455), point2=(1048 , 506)) 
mdb.models['Model-1'].sketches['__profile__'].Line(point1=(1048 , 506), point2=(1052 , 512)) 
mdb.models['Model-1'].sketches['__profile__'].Line(point1=(1052 , 512), point2=(1062 , 509)) 
mdb.models['Model-1'].sketches['__profile__'].Line(point1=(1062 , 509), point2=(1092 , 494)) 
mdb.models['Model-1'].sketches['__profile__'].Line(point1=(1092 , 494), point2=(1103 , 490)) 
mdb.models['Model-1'].sketches['__profile__'].Line(point1=(1103 , 490), point2=(1106 , 488)) 
mdb.models['Model-1'].sketches['__profile__'].Line(point1=(1106 , 488), point2=(1106 , 486)) 
mdb.models['Model-1'].sketches['__profile__'].Line(point1=(1100 , 547), point2=(1091 , 527)) 
mdb.models['Model-1'].sketches['__profile__'].Line(point1=(1091 , 527), point2=(1082 , 513)) 
mdb.models['Model-1'].sketches['__profile__'].Line(point1=(1082 , 513), point2=(1077 , 508)) 
mdb.models['Model-1'].sketches['__profile__'].Line(point1=(1077 , 508), point2=(1073 , 508)) 
mdb.models['Model-1'].sketches['__profile__'].Line(point1=(1073 , 508), point2=(1063 , 514)) 
mdb.models['Model-1'].sketches['__profile__'].Line(point1=(1063 , 514), point2=(1047 , 520)) 
mdb.models['Model-1'].sketches['__profile__'].Line(point1=(1047 , 520), point2=(1042 , 524)) 
mdb.models['Model-1'].sketches['__profile__'].Line(point1=(1042 , 524), point2=(1030 , 528)) 
mdb.models['Model-1'].sketches['__profile__'].Line(point1=(1030 , 528), point2=(1029 , 531)) 
mdb.models['Model-1'].sketches['__profile__'].Line(point1=(1029 , 531), point2=(1035 , 542)) 
mdb.models['Model-1'].sketches['__profile__'].Line(point1=(1035 , 542), point2=(1040 , 548)) 
mdb.models['Model-1'].sketches['__profile__'].Line(point1=(1040 , 548), point2=(1041 , 554)) 
mdb.models['Model-1'].sketches['__profile__'].Line(point1=(1041 , 554), point2=(1045 , 559)) 
mdb.models['Model-1'].sketches['__profile__'].Line(point1=(1045 , 559), point2=(1060 , 558)) 
mdb.models['Model-1'].sketches['__profile__'].Line(point1=(1060 , 558), point2=(1084 , 554)) 
mdb.models['Model-1'].sketches['__profile__'].Line(point1=(1084 , 554), point2=(1099 , 550)) 
mdb.models['Model-1'].sketches['__profile__'].Line(point1=(1099 , 550), point2=(1100 , 547)) 
mdb.models['Model-1'].sketches['__profile__'].Line(point1=(1160 , 548), point2=(1157 , 547)) 
mdb.models['Model-1'].sketches['__profile__'].Line(point1=(1157 , 547), point2=(1150 , 549)) 
mdb.models['Model-1'].sketches['__profile__'].Line(point1=(1150 , 549), point2=(1135 , 550)) 
mdb.models['Model-1'].sketches['__profile__'].Line(point1=(1135 , 550), point2=(1087 , 559)) 
mdb.models['Model-1'].sketches['__profile__'].Line(point1=(1087 , 559), point2=(1039 , 566)) 
mdb.models['Model-1'].sketches['__profile__'].Line(point1=(1039 , 566), point2=(1036 , 568)) 
mdb.models['Model-1'].sketches['__profile__'].Line(point1=(1036 , 568), point2=(1038 , 577)) 
mdb.models['Model-1'].sketches['__profile__'].Line(point1=(1038 , 577), point2=(1049 , 597)) 
mdb.models['Model-1'].sketches['__profile__'].Line(point1=(1049 , 597), point2=(1054 , 602)) 
mdb.models['Model-1'].sketches['__profile__'].Line(point1=(1054 , 602), point2=(1067 , 602)) 
mdb.models['Model-1'].sketches['__profile__'].Line(point1=(1067 , 602), point2=(1076 , 598)) 
mdb.models['Model-1'].sketches['__profile__'].Line(point1=(1076 , 598), point2=(1081 , 594)) 
mdb.models['Model-1'].sketches['__profile__'].Line(point1=(1081 , 594), point2=(1099 , 586)) 
mdb.models['Model-1'].sketches['__profile__'].Line(point1=(1099 , 586), point2=(1133 , 574)) 
mdb.models['Model-1'].sketches['__profile__'].Line(point1=(1133 , 574), point2=(1157 , 554)) 
mdb.models['Model-1'].sketches['__profile__'].Line(point1=(1157 , 554), point2=(1160 , 551)) 
mdb.models['Model-1'].sketches['__profile__'].Line(point1=(1160 , 551), point2=(1160 , 548)) 
mdb.models['Model-1'].sketches['__profile__'].Line(point1=(1139 , 708), point2=(1156 , 673)) 
mdb.models['Model-1'].sketches['__profile__'].Line(point1=(1156 , 673), point2=(1156 , 669)) 
mdb.models['Model-1'].sketches['__profile__'].Line(point1=(1156 , 669), point2=(1154 , 667)) 
mdb.models['Model-1'].sketches['__profile__'].Line(point1=(1154 , 667), point2=(1136 , 662)) 
mdb.models['Model-1'].sketches['__profile__'].Line(point1=(1136 , 662), point2=(1130 , 662)) 
mdb.models['Model-1'].sketches['__profile__'].Line(point1=(1130 , 662), point2=(1124 , 659)) 
mdb.models['Model-1'].sketches['__profile__'].Line(point1=(1124 , 659), point2=(1107 , 656)) 
mdb.models['Model-1'].sketches['__profile__'].Line(point1=(1107 , 656), point2=(1079 , 648)) 
mdb.models['Model-1'].sketches['__profile__'].Line(point1=(1079 , 648), point2=(1069 , 647)) 
mdb.models['Model-1'].sketches['__profile__'].Line(point1=(1069 , 647), point2=(1052 , 642)) 
mdb.models['Model-1'].sketches['__profile__'].Line(point1=(1052 , 642), point2=(1048 , 642)) 
mdb.models['Model-1'].sketches['__profile__'].Line(point1=(1048 , 642), point2=(1043 , 641)) 
mdb.models['Model-1'].sketches['__profile__'].Line(point1=(1043 , 641), point2=(1041 , 643)) 
mdb.models['Model-1'].sketches['__profile__'].Line(point1=(1041 , 643), point2=(1041 , 646)) 
mdb.models['Model-1'].sketches['__profile__'].Line(point1=(1041 , 646), point2=(1038 , 652)) 
mdb.models['Model-1'].sketches['__profile__'].Line(point1=(1038 , 652), point2=(1040 , 670)) 
mdb.models['Model-1'].sketches['__profile__'].Line(point1=(1040 , 670), point2=(1049 , 694)) 
mdb.models['Model-1'].sketches['__profile__'].Line(point1=(1049 , 694), point2=(1058 , 702)) 
mdb.models['Model-1'].sketches['__profile__'].Line(point1=(1058 , 702), point2=(1078 , 707)) 
mdb.models['Model-1'].sketches['__profile__'].Line(point1=(1078 , 707), point2=(1123 , 712)) 
mdb.models['Model-1'].sketches['__profile__'].Line(point1=(1123 , 712), point2=(1136 , 712)) 
mdb.models['Model-1'].sketches['__profile__'].Line(point1=(1136 , 712), point2=(1139 , 708)) 
mdb.models['Model-1'].sketches['__profile__'].Line(point1=(1080 , 105), point2=(1048 , 100)) 
mdb.models['Model-1'].sketches['__profile__'].Line(point1=(1048 , 100), point2=(1044 , 106)) 
mdb.models['Model-1'].sketches['__profile__'].Line(point1=(1044 , 106), point2=(1040 , 129)) 
mdb.models['Model-1'].sketches['__profile__'].Line(point1=(1040 , 129), point2=(1042 , 132)) 
mdb.models['Model-1'].sketches['__profile__'].Line(point1=(1042 , 132), point2=(1051 , 137)) 
mdb.models['Model-1'].sketches['__profile__'].Line(point1=(1051 , 137), point2=(1061 , 142)) 
mdb.models['Model-1'].sketches['__profile__'].Line(point1=(1061 , 142), point2=(1065 , 142)) 
mdb.models['Model-1'].sketches['__profile__'].Line(point1=(1065 , 142), point2=(1073 , 129)) 
mdb.models['Model-1'].sketches['__profile__'].Line(point1=(1073 , 129), point2=(1080 , 109)) 
mdb.models['Model-1'].sketches['__profile__'].Line(point1=(1080 , 109), point2=(1080 , 105)) 
mdb.models['Model-1'].sketches['__profile__'].Line(point1=(1099 , 312), point2=(1085 , 301)) 
mdb.models['Model-1'].sketches['__profile__'].Line(point1=(1085 , 301), point2=(1079 , 300)) 
mdb.models['Model-1'].sketches['__profile__'].Line(point1=(1079 , 300), point2=(1045 , 323)) 
mdb.models['Model-1'].sketches['__profile__'].Line(point1=(1045 , 323), point2=(1044 , 332)) 
mdb.models['Model-1'].sketches['__profile__'].Line(point1=(1044 , 332), point2=(1045 , 333)) 
mdb.models['Model-1'].sketches['__profile__'].Line(point1=(1045 , 333), point2=(1046 , 356)) 
mdb.models['Model-1'].sketches['__profile__'].Line(point1=(1046 , 356), point2=(1046 , 360)) 
mdb.models['Model-1'].sketches['__profile__'].Line(point1=(1046 , 360), point2=(1049 , 365)) 
mdb.models['Model-1'].sketches['__profile__'].Line(point1=(1049 , 365), point2=(1076 , 361)) 
mdb.models['Model-1'].sketches['__profile__'].Line(point1=(1076 , 361), point2=(1083 , 358)) 
mdb.models['Model-1'].sketches['__profile__'].Line(point1=(1083 , 358), point2=(1085 , 356)) 
mdb.models['Model-1'].sketches['__profile__'].Line(point1=(1085 , 356), point2=(1088 , 341)) 
mdb.models['Model-1'].sketches['__profile__'].Line(point1=(1088 , 341), point2=(1094 , 324)) 
mdb.models['Model-1'].sketches['__profile__'].Line(point1=(1094 , 324), point2=(1099 , 315)) 
mdb.models['Model-1'].sketches['__profile__'].Line(point1=(1099 , 315), point2=(1099 , 312)) 
mdb.models['Model-1'].sketches['__profile__'].Line(point1=(1323 , 679), point2=(1322 , 641)) 
mdb.models['Model-1'].sketches['__profile__'].Line(point1=(1322 , 641), point2=(1320 , 638)) 
mdb.models['Model-1'].sketches['__profile__'].Line(point1=(1320 , 638), point2=(1317 , 637)) 
mdb.models['Model-1'].sketches['__profile__'].Line(point1=(1317 , 637), point2=(1294 , 636)) 
mdb.models['Model-1'].sketches['__profile__'].Line(point1=(1294 , 636), point2=(1246 , 630)) 
mdb.models['Model-1'].sketches['__profile__'].Line(point1=(1246 , 630), point2=(1233 , 630)) 
mdb.models['Model-1'].sketches['__profile__'].Line(point1=(1233 , 630), point2=(1194 , 626)) 
mdb.models['Model-1'].sketches['__profile__'].Line(point1=(1194 , 626), point2=(1173 , 626)) 
mdb.models['Model-1'].sketches['__profile__'].Line(point1=(1173 , 626), point2=(1164 , 624)) 
mdb.models['Model-1'].sketches['__profile__'].Line(point1=(1164 , 624), point2=(1154 , 624)) 
mdb.models['Model-1'].sketches['__profile__'].Line(point1=(1154 , 624), point2=(1102 , 618)) 
mdb.models['Model-1'].sketches['__profile__'].Line(point1=(1102 , 618), point2=(1084 , 615)) 
mdb.models['Model-1'].sketches['__profile__'].Line(point1=(1084 , 615), point2=(1071 , 611)) 
mdb.models['Model-1'].sketches['__profile__'].Line(point1=(1071 , 611), point2=(1063 , 611)) 
mdb.models['Model-1'].sketches['__profile__'].Line(point1=(1063 , 611), point2=(1048 , 630)) 
mdb.models['Model-1'].sketches['__profile__'].Line(point1=(1048 , 630), point2=(1049 , 634)) 
mdb.models['Model-1'].sketches['__profile__'].Line(point1=(1049 , 634), point2=(1061 , 637)) 
mdb.models['Model-1'].sketches['__profile__'].Line(point1=(1061 , 637), point2=(1067 , 637)) 
mdb.models['Model-1'].sketches['__profile__'].Line(point1=(1067 , 637), point2=(1108 , 647)) 
mdb.models['Model-1'].sketches['__profile__'].Line(point1=(1108 , 647), point2=(1119 , 652)) 
mdb.models['Model-1'].sketches['__profile__'].Line(point1=(1119 , 652), point2=(1132 , 653)) 
mdb.models['Model-1'].sketches['__profile__'].Line(point1=(1132 , 653), point2=(1150 , 657)) 
mdb.models['Model-1'].sketches['__profile__'].Line(point1=(1150 , 657), point2=(1160 , 661)) 
mdb.models['Model-1'].sketches['__profile__'].Line(point1=(1160 , 661), point2=(1183 , 664)) 
mdb.models['Model-1'].sketches['__profile__'].Line(point1=(1183 , 664), point2=(1210 , 670)) 
mdb.models['Model-1'].sketches['__profile__'].Line(point1=(1210 , 670), point2=(1242 , 674)) 
mdb.models['Model-1'].sketches['__profile__'].Line(point1=(1242 , 674), point2=(1253 , 674)) 
mdb.models['Model-1'].sketches['__profile__'].Line(point1=(1253 , 674), point2=(1281 , 679)) 
mdb.models['Model-1'].sketches['__profile__'].Line(point1=(1281 , 679), point2=(1302 , 680)) 
mdb.models['Model-1'].sketches['__profile__'].Line(point1=(1302 , 680), point2=(1314 , 682)) 
mdb.models['Model-1'].sketches['__profile__'].Line(point1=(1314 , 682), point2=(1322 , 682)) 
mdb.models['Model-1'].sketches['__profile__'].Line(point1=(1322 , 682), point2=(1323 , 679)) 
mdb.models['Model-1'].sketches['__profile__'].Line(point1=(1105 , 188), point2=(1087 , 173)) 
mdb.models['Model-1'].sketches['__profile__'].Line(point1=(1087 , 173), point2=(1083 , 171)) 
mdb.models['Model-1'].sketches['__profile__'].Line(point1=(1083 , 171), point2=(1070 , 170)) 
mdb.models['Model-1'].sketches['__profile__'].Line(point1=(1070 , 170), point2=(1064 , 176)) 
mdb.models['Model-1'].sketches['__profile__'].Line(point1=(1064 , 176), point2=(1052 , 193)) 
mdb.models['Model-1'].sketches['__profile__'].Line(point1=(1052 , 193), point2=(1051 , 199)) 
mdb.models['Model-1'].sketches['__profile__'].Line(point1=(1051 , 199), point2=(1064 , 208)) 
mdb.models['Model-1'].sketches['__profile__'].Line(point1=(1064 , 208), point2=(1076 , 219)) 
mdb.models['Model-1'].sketches['__profile__'].Line(point1=(1076 , 219), point2=(1082 , 221)) 
mdb.models['Model-1'].sketches['__profile__'].Line(point1=(1082 , 221), point2=(1090 , 214)) 
mdb.models['Model-1'].sketches['__profile__'].Line(point1=(1090 , 214), point2=(1100 , 202)) 
mdb.models['Model-1'].sketches['__profile__'].Line(point1=(1100 , 202), point2=(1105 , 193)) 
mdb.models['Model-1'].sketches['__profile__'].Line(point1=(1105 , 193), point2=(1105 , 188)) 
mdb.models['Model-1'].sketches['__profile__'].Line(point1=(1112 , 108), point2=(1096 , 105)) 
mdb.models['Model-1'].sketches['__profile__'].Line(point1=(1096 , 105), point2=(1085 , 105)) 
mdb.models['Model-1'].sketches['__profile__'].Line(point1=(1085 , 105), point2=(1083 , 107)) 
mdb.models['Model-1'].sketches['__profile__'].Line(point1=(1083 , 107), point2=(1077 , 126)) 
mdb.models['Model-1'].sketches['__profile__'].Line(point1=(1077 , 126), point2=(1070 , 140)) 
mdb.models['Model-1'].sketches['__profile__'].Line(point1=(1070 , 140), point2=(1066 , 145)) 
mdb.models['Model-1'].sketches['__profile__'].Line(point1=(1066 , 145), point2=(1066 , 151)) 
mdb.models['Model-1'].sketches['__profile__'].Line(point1=(1066 , 151), point2=(1068 , 158)) 
mdb.models['Model-1'].sketches['__profile__'].Line(point1=(1068 , 158), point2=(1068 , 162)) 
mdb.models['Model-1'].sketches['__profile__'].Line(point1=(1068 , 162), point2=(1071 , 166)) 
mdb.models['Model-1'].sketches['__profile__'].Line(point1=(1071 , 166), point2=(1076 , 168)) 
mdb.models['Model-1'].sketches['__profile__'].Line(point1=(1076 , 168), point2=(1086 , 167)) 
mdb.models['Model-1'].sketches['__profile__'].Line(point1=(1086 , 167), point2=(1095 , 146)) 
mdb.models['Model-1'].sketches['__profile__'].Line(point1=(1095 , 146), point2=(1109 , 129)) 
mdb.models['Model-1'].sketches['__profile__'].Line(point1=(1109 , 129), point2=(1111 , 122)) 
mdb.models['Model-1'].sketches['__profile__'].Line(point1=(1111 , 122), point2=(1112 , 108)) 
mdb.models['Model-1'].sketches['__profile__'].Line(point1=(1126 , 224), point2=(1115 , 213)) 
mdb.models['Model-1'].sketches['__profile__'].Line(point1=(1115 , 213), point2=(1105 , 205)) 
mdb.models['Model-1'].sketches['__profile__'].Line(point1=(1105 , 205), point2=(1103 , 205)) 
mdb.models['Model-1'].sketches['__profile__'].Line(point1=(1103 , 205), point2=(1087 , 222)) 
mdb.models['Model-1'].sketches['__profile__'].Line(point1=(1087 , 222), point2=(1071 , 244)) 
mdb.models['Model-1'].sketches['__profile__'].Line(point1=(1071 , 244), point2=(1069 , 250)) 
mdb.models['Model-1'].sketches['__profile__'].Line(point1=(1069 , 250), point2=(1073 , 254)) 
mdb.models['Model-1'].sketches['__profile__'].Line(point1=(1073 , 254), point2=(1081 , 264)) 
mdb.models['Model-1'].sketches['__profile__'].Line(point1=(1081 , 264), point2=(1085 , 264)) 
mdb.models['Model-1'].sketches['__profile__'].Line(point1=(1085 , 264), point2=(1099 , 255)) 
mdb.models['Model-1'].sketches['__profile__'].Line(point1=(1099 , 255), point2=(1103 , 254)) 
mdb.models['Model-1'].sketches['__profile__'].Line(point1=(1103 , 254), point2=(1113 , 248)) 
mdb.models['Model-1'].sketches['__profile__'].Line(point1=(1113 , 248), point2=(1123 , 245)) 
mdb.models['Model-1'].sketches['__profile__'].Line(point1=(1123 , 245), point2=(1126 , 241)) 
mdb.models['Model-1'].sketches['__profile__'].Line(point1=(1126 , 241), point2=(1126 , 224)) 
mdb.models['Model-1'].sketches['__profile__'].Line(point1=(1254 , 620), point2=(1253 , 609)) 
mdb.models['Model-1'].sketches['__profile__'].Line(point1=(1253 , 609), point2=(1248 , 586)) 
mdb.models['Model-1'].sketches['__profile__'].Line(point1=(1248 , 586), point2=(1244 , 577)) 
mdb.models['Model-1'].sketches['__profile__'].Line(point1=(1244 , 577), point2=(1213 , 579)) 
mdb.models['Model-1'].sketches['__profile__'].Line(point1=(1213 , 579), point2=(1212 , 580)) 
mdb.models['Model-1'].sketches['__profile__'].Line(point1=(1212 , 580), point2=(1198 , 580)) 
mdb.models['Model-1'].sketches['__profile__'].Line(point1=(1198 , 580), point2=(1197 , 581)) 
mdb.models['Model-1'].sketches['__profile__'].Line(point1=(1197 , 581), point2=(1131 , 581)) 
mdb.models['Model-1'].sketches['__profile__'].Line(point1=(1131 , 581), point2=(1113 , 586)) 
mdb.models['Model-1'].sketches['__profile__'].Line(point1=(1113 , 586), point2=(1106 , 590)) 
mdb.models['Model-1'].sketches['__profile__'].Line(point1=(1106 , 590), point2=(1092 , 595)) 
mdb.models['Model-1'].sketches['__profile__'].Line(point1=(1092 , 595), point2=(1081 , 600)) 
mdb.models['Model-1'].sketches['__profile__'].Line(point1=(1081 , 600), point2=(1077 , 603)) 
mdb.models['Model-1'].sketches['__profile__'].Line(point1=(1077 , 603), point2=(1077 , 605)) 
mdb.models['Model-1'].sketches['__profile__'].Line(point1=(1077 , 605), point2=(1080 , 607)) 
mdb.models['Model-1'].sketches['__profile__'].Line(point1=(1080 , 607), point2=(1101 , 611)) 
mdb.models['Model-1'].sketches['__profile__'].Line(point1=(1101 , 611), point2=(1125 , 613)) 
mdb.models['Model-1'].sketches['__profile__'].Line(point1=(1125 , 613), point2=(1155 , 618)) 
mdb.models['Model-1'].sketches['__profile__'].Line(point1=(1155 , 618), point2=(1215 , 622)) 
mdb.models['Model-1'].sketches['__profile__'].Line(point1=(1215 , 622), point2=(1216 , 623)) 
mdb.models['Model-1'].sketches['__profile__'].Line(point1=(1216 , 623), point2=(1231 , 623)) 
mdb.models['Model-1'].sketches['__profile__'].Line(point1=(1231 , 623), point2=(1232 , 624)) 
mdb.models['Model-1'].sketches['__profile__'].Line(point1=(1232 , 624), point2=(1252 , 624)) 
mdb.models['Model-1'].sketches['__profile__'].Line(point1=(1252 , 624), point2=(1254 , 622)) 
mdb.models['Model-1'].sketches['__profile__'].Line(point1=(1254 , 622), point2=(1254 , 620)) 
mdb.models['Model-1'].sketches['__profile__'].Line(point1=(1145 , 400), point2=(1142 , 365)) 
mdb.models['Model-1'].sketches['__profile__'].Line(point1=(1142 , 365), point2=(1140 , 355)) 
mdb.models['Model-1'].sketches['__profile__'].Line(point1=(1140 , 355), point2=(1137 , 348)) 
mdb.models['Model-1'].sketches['__profile__'].Line(point1=(1137 , 348), point2=(1127 , 350)) 
mdb.models['Model-1'].sketches['__profile__'].Line(point1=(1127 , 350), point2=(1118 , 354)) 
mdb.models['Model-1'].sketches['__profile__'].Line(point1=(1118 , 354), point2=(1109 , 355)) 
mdb.models['Model-1'].sketches['__profile__'].Line(point1=(1109 , 355), point2=(1107 , 357)) 
mdb.models['Model-1'].sketches['__profile__'].Line(point1=(1107 , 357), point2=(1093 , 359)) 
mdb.models['Model-1'].sketches['__profile__'].Line(point1=(1093 , 359), point2=(1085 , 362)) 
mdb.models['Model-1'].sketches['__profile__'].Line(point1=(1085 , 362), point2=(1081 , 365)) 
mdb.models['Model-1'].sketches['__profile__'].Line(point1=(1081 , 365), point2=(1088 , 403)) 
mdb.models['Model-1'].sketches['__profile__'].Line(point1=(1088 , 403), point2=(1089 , 415)) 
mdb.models['Model-1'].sketches['__profile__'].Line(point1=(1089 , 415), point2=(1091 , 419)) 
mdb.models['Model-1'].sketches['__profile__'].Line(point1=(1091 , 419), point2=(1105 , 416)) 
mdb.models['Model-1'].sketches['__profile__'].Line(point1=(1105 , 416), point2=(1123 , 409)) 
mdb.models['Model-1'].sketches['__profile__'].Line(point1=(1123 , 409), point2=(1143 , 404)) 
mdb.models['Model-1'].sketches['__profile__'].Line(point1=(1143 , 404), point2=(1145 , 402)) 
mdb.models['Model-1'].sketches['__profile__'].Line(point1=(1145 , 402), point2=(1145 , 400)) 
mdb.models['Model-1'].sketches['__profile__'].Line(point1=(1166 , 537), point2=(1161 , 526)) 
mdb.models['Model-1'].sketches['__profile__'].Line(point1=(1161 , 526), point2=(1152 , 512)) 
mdb.models['Model-1'].sketches['__profile__'].Line(point1=(1152 , 512), point2=(1139 , 497)) 
mdb.models['Model-1'].sketches['__profile__'].Line(point1=(1139 , 497), point2=(1132 , 486)) 
mdb.models['Model-1'].sketches['__profile__'].Line(point1=(1132 , 486), point2=(1129 , 484)) 
mdb.models['Model-1'].sketches['__profile__'].Line(point1=(1129 , 484), point2=(1122 , 485)) 
mdb.models['Model-1'].sketches['__profile__'].Line(point1=(1122 , 485), point2=(1118 , 488)) 
mdb.models['Model-1'].sketches['__profile__'].Line(point1=(1118 , 488), point2=(1086 , 502)) 
mdb.models['Model-1'].sketches['__profile__'].Line(point1=(1086 , 502), point2=(1083 , 505)) 
mdb.models['Model-1'].sketches['__profile__'].Line(point1=(1083 , 505), point2=(1083 , 508)) 
mdb.models['Model-1'].sketches['__profile__'].Line(point1=(1083 , 508), point2=(1096 , 528)) 
mdb.models['Model-1'].sketches['__profile__'].Line(point1=(1096 , 528), point2=(1105 , 549)) 
mdb.models['Model-1'].sketches['__profile__'].Line(point1=(1105 , 549), point2=(1112 , 549)) 
mdb.models['Model-1'].sketches['__profile__'].Line(point1=(1112 , 549), point2=(1124 , 546)) 
mdb.models['Model-1'].sketches['__profile__'].Line(point1=(1124 , 546), point2=(1159 , 542)) 
mdb.models['Model-1'].sketches['__profile__'].Line(point1=(1159 , 542), point2=(1164 , 541)) 
mdb.models['Model-1'].sketches['__profile__'].Line(point1=(1164 , 541), point2=(1166 , 539)) 
mdb.models['Model-1'].sketches['__profile__'].Line(point1=(1166 , 539), point2=(1166 , 537)) 
mdb.models['Model-1'].sketches['__profile__'].Line(point1=(1132 , 253), point2=(1127 , 248)) 
mdb.models['Model-1'].sketches['__profile__'].Line(point1=(1127 , 248), point2=(1123 , 248)) 
mdb.models['Model-1'].sketches['__profile__'].Line(point1=(1123 , 248), point2=(1107 , 255)) 
mdb.models['Model-1'].sketches['__profile__'].Line(point1=(1107 , 255), point2=(1084 , 270)) 
mdb.models['Model-1'].sketches['__profile__'].Line(point1=(1084 , 270), point2=(1083 , 274)) 
mdb.models['Model-1'].sketches['__profile__'].Line(point1=(1083 , 274), point2=(1084 , 294)) 
mdb.models['Model-1'].sketches['__profile__'].Line(point1=(1084 , 294), point2=(1088 , 298)) 
mdb.models['Model-1'].sketches['__profile__'].Line(point1=(1088 , 298), point2=(1101 , 307)) 
mdb.models['Model-1'].sketches['__profile__'].Line(point1=(1101 , 307), point2=(1103 , 307)) 
mdb.models['Model-1'].sketches['__profile__'].Line(point1=(1103 , 307), point2=(1120 , 297)) 
mdb.models['Model-1'].sketches['__profile__'].Line(point1=(1120 , 297), point2=(1134 , 285)) 
mdb.models['Model-1'].sketches['__profile__'].Line(point1=(1134 , 285), point2=(1144 , 274)) 
mdb.models['Model-1'].sketches['__profile__'].Line(point1=(1144 , 274), point2=(1144 , 269)) 
mdb.models['Model-1'].sketches['__profile__'].Line(point1=(1144 , 269), point2=(1132 , 253)) 
mdb.models['Model-1'].sketches['__profile__'].Line(point1=(1164 , 456), point2=(1157 , 442)) 
mdb.models['Model-1'].sketches['__profile__'].Line(point1=(1157 , 442), point2=(1155 , 434)) 
mdb.models['Model-1'].sketches['__profile__'].Line(point1=(1155 , 434), point2=(1150 , 424)) 
mdb.models['Model-1'].sketches['__profile__'].Line(point1=(1150 , 424), point2=(1148 , 415)) 
mdb.models['Model-1'].sketches['__profile__'].Line(point1=(1148 , 415), point2=(1144 , 409)) 
mdb.models['Model-1'].sketches['__profile__'].Line(point1=(1144 , 409), point2=(1139 , 409)) 
mdb.models['Model-1'].sketches['__profile__'].Line(point1=(1139 , 409), point2=(1094 , 424)) 
mdb.models['Model-1'].sketches['__profile__'].Line(point1=(1094 , 424), point2=(1087 , 427)) 
mdb.models['Model-1'].sketches['__profile__'].Line(point1=(1087 , 427), point2=(1085 , 429)) 
mdb.models['Model-1'].sketches['__profile__'].Line(point1=(1085 , 429), point2=(1085 , 431)) 
mdb.models['Model-1'].sketches['__profile__'].Line(point1=(1085 , 431), point2=(1105 , 472)) 
mdb.models['Model-1'].sketches['__profile__'].Line(point1=(1105 , 472), point2=(1108 , 482)) 
mdb.models['Model-1'].sketches['__profile__'].Line(point1=(1108 , 482), point2=(1110 , 484)) 
mdb.models['Model-1'].sketches['__profile__'].Line(point1=(1110 , 484), point2=(1117 , 483)) 
mdb.models['Model-1'].sketches['__profile__'].Line(point1=(1117 , 483), point2=(1134 , 474)) 
mdb.models['Model-1'].sketches['__profile__'].Line(point1=(1134 , 474), point2=(1137 , 474)) 
mdb.models['Model-1'].sketches['__profile__'].Line(point1=(1137 , 474), point2=(1142 , 470)) 
mdb.models['Model-1'].sketches['__profile__'].Line(point1=(1142 , 470), point2=(1162 , 460)) 
mdb.models['Model-1'].sketches['__profile__'].Line(point1=(1162 , 460), point2=(1164 , 458)) 
mdb.models['Model-1'].sketches['__profile__'].Line(point1=(1164 , 458), point2=(1164 , 456)) 
mdb.models['Model-1'].sketches['__profile__'].Line(point1=(1130 , 147), point2=(1114 , 136)) 
mdb.models['Model-1'].sketches['__profile__'].Line(point1=(1114 , 136), point2=(1109 , 135)) 
mdb.models['Model-1'].sketches['__profile__'].Line(point1=(1109 , 135), point2=(1101 , 143)) 
mdb.models['Model-1'].sketches['__profile__'].Line(point1=(1101 , 143), point2=(1094 , 154)) 
mdb.models['Model-1'].sketches['__profile__'].Line(point1=(1094 , 154), point2=(1090 , 163)) 
mdb.models['Model-1'].sketches['__profile__'].Line(point1=(1090 , 163), point2=(1089 , 169)) 
mdb.models['Model-1'].sketches['__profile__'].Line(point1=(1089 , 169), point2=(1101 , 181)) 
mdb.models['Model-1'].sketches['__profile__'].Line(point1=(1101 , 181), point2=(1105 , 184)) 
mdb.models['Model-1'].sketches['__profile__'].Line(point1=(1105 , 184), point2=(1109 , 184)) 
mdb.models['Model-1'].sketches['__profile__'].Line(point1=(1109 , 184), point2=(1124 , 163)) 
mdb.models['Model-1'].sketches['__profile__'].Line(point1=(1124 , 163), point2=(1130 , 151)) 
mdb.models['Model-1'].sketches['__profile__'].Line(point1=(1130 , 151), point2=(1130 , 147)) 
mdb.models['Model-1'].sketches['__profile__'].Line(point1=(1129 , 300), point2=(1127 , 298)) 
mdb.models['Model-1'].sketches['__profile__'].Line(point1=(1127 , 298), point2=(1125 , 298)) 
mdb.models['Model-1'].sketches['__profile__'].Line(point1=(1125 , 298), point2=(1109 , 308)) 
mdb.models['Model-1'].sketches['__profile__'].Line(point1=(1109 , 308), point2=(1100 , 320)) 
mdb.models['Model-1'].sketches['__profile__'].Line(point1=(1100 , 320), point2=(1093 , 338)) 
mdb.models['Model-1'].sketches['__profile__'].Line(point1=(1093 , 338), point2=(1091 , 353)) 
mdb.models['Model-1'].sketches['__profile__'].Line(point1=(1091 , 353), point2=(1095 , 354)) 
mdb.models['Model-1'].sketches['__profile__'].Line(point1=(1095 , 354), point2=(1101 , 352)) 
mdb.models['Model-1'].sketches['__profile__'].Line(point1=(1101 , 352), point2=(1117 , 349)) 
mdb.models['Model-1'].sketches['__profile__'].Line(point1=(1117 , 349), point2=(1132 , 344)) 
mdb.models['Model-1'].sketches['__profile__'].Line(point1=(1132 , 344), point2=(1138 , 340)) 
mdb.models['Model-1'].sketches['__profile__'].Line(point1=(1138 , 340), point2=(1137 , 325)) 
mdb.models['Model-1'].sketches['__profile__'].Line(point1=(1137 , 325), point2=(1129 , 300)) 
mdb.models['Model-1'].sketches['__profile__'].Line(point1=(1146 , 164), point2=(1138 , 158)) 
mdb.models['Model-1'].sketches['__profile__'].Line(point1=(1138 , 158), point2=(1132 , 157)) 
mdb.models['Model-1'].sketches['__profile__'].Line(point1=(1132 , 157), point2=(1114 , 182)) 
mdb.models['Model-1'].sketches['__profile__'].Line(point1=(1114 , 182), point2=(1107 , 194)) 
mdb.models['Model-1'].sketches['__profile__'].Line(point1=(1107 , 194), point2=(1106 , 200)) 
mdb.models['Model-1'].sketches['__profile__'].Line(point1=(1106 , 200), point2=(1111 , 206)) 
mdb.models['Model-1'].sketches['__profile__'].Line(point1=(1111 , 206), point2=(1117 , 210)) 
mdb.models['Model-1'].sketches['__profile__'].Line(point1=(1117 , 210), point2=(1126 , 218)) 
mdb.models['Model-1'].sketches['__profile__'].Line(point1=(1126 , 218), point2=(1131 , 218)) 
mdb.models['Model-1'].sketches['__profile__'].Line(point1=(1131 , 218), point2=(1138 , 213)) 
mdb.models['Model-1'].sketches['__profile__'].Line(point1=(1138 , 213), point2=(1149 , 202)) 
mdb.models['Model-1'].sketches['__profile__'].Line(point1=(1149 , 202), point2=(1146 , 164)) 
mdb.models['Model-1'].sketches['__profile__'].Line(point1=(1146 , 111), point2=(1141 , 109)) 
mdb.models['Model-1'].sketches['__profile__'].Line(point1=(1141 , 109), point2=(1117 , 108)) 
mdb.models['Model-1'].sketches['__profile__'].Line(point1=(1117 , 108), point2=(1113 , 129)) 
mdb.models['Model-1'].sketches['__profile__'].Line(point1=(1113 , 129), point2=(1119 , 135)) 
mdb.models['Model-1'].sketches['__profile__'].Line(point1=(1119 , 135), point2=(1128 , 141)) 
mdb.models['Model-1'].sketches['__profile__'].Line(point1=(1128 , 141), point2=(1132 , 142)) 
mdb.models['Model-1'].sketches['__profile__'].Line(point1=(1132 , 142), point2=(1135 , 139)) 
mdb.models['Model-1'].sketches['__profile__'].Line(point1=(1135 , 139), point2=(1140 , 129)) 
mdb.models['Model-1'].sketches['__profile__'].Line(point1=(1140 , 129), point2=(1146 , 114)) 
mdb.models['Model-1'].sketches['__profile__'].Line(point1=(1146 , 114), point2=(1146 , 111)) 
mdb.models['Model-1'].sketches['__profile__'].Line(point1=(1176 , 212), point2=(1171 , 207)) 
mdb.models['Model-1'].sketches['__profile__'].Line(point1=(1171 , 207), point2=(1150 , 206)) 
mdb.models['Model-1'].sketches['__profile__'].Line(point1=(1150 , 206), point2=(1137 , 218)) 
mdb.models['Model-1'].sketches['__profile__'].Line(point1=(1137 , 218), point2=(1132 , 221)) 
mdb.models['Model-1'].sketches['__profile__'].Line(point1=(1132 , 221), point2=(1130 , 225)) 
mdb.models['Model-1'].sketches['__profile__'].Line(point1=(1130 , 225), point2=(1130 , 241)) 
mdb.models['Model-1'].sketches['__profile__'].Line(point1=(1130 , 241), point2=(1136 , 251)) 
mdb.models['Model-1'].sketches['__profile__'].Line(point1=(1136 , 251), point2=(1148 , 267)) 
mdb.models['Model-1'].sketches['__profile__'].Line(point1=(1148 , 267), point2=(1154 , 266)) 
mdb.models['Model-1'].sketches['__profile__'].Line(point1=(1154 , 266), point2=(1162 , 258)) 
mdb.models['Model-1'].sketches['__profile__'].Line(point1=(1162 , 258), point2=(1184 , 228)) 
mdb.models['Model-1'].sketches['__profile__'].Line(point1=(1184 , 228), point2=(1184 , 226)) 
mdb.models['Model-1'].sketches['__profile__'].Line(point1=(1184 , 226), point2=(1176 , 212)) 
mdb.models['Model-1'].sketches['__profile__'].Line(point1=(1172 , 327), point2=(1174 , 322)) 
mdb.models['Model-1'].sketches['__profile__'].Line(point1=(1174 , 322), point2=(1176 , 296)) 
mdb.models['Model-1'].sketches['__profile__'].Line(point1=(1176 , 296), point2=(1159 , 273)) 
mdb.models['Model-1'].sketches['__profile__'].Line(point1=(1159 , 273), point2=(1156 , 270)) 
mdb.models['Model-1'].sketches['__profile__'].Line(point1=(1156 , 270), point2=(1154 , 271)) 
mdb.models['Model-1'].sketches['__profile__'].Line(point1=(1154 , 271), point2=(1135 , 289)) 
mdb.models['Model-1'].sketches['__profile__'].Line(point1=(1135 , 289), point2=(1131 , 294)) 
mdb.models['Model-1'].sketches['__profile__'].Line(point1=(1131 , 294), point2=(1131 , 296)) 
mdb.models['Model-1'].sketches['__profile__'].Line(point1=(1131 , 296), point2=(1134 , 301)) 
mdb.models['Model-1'].sketches['__profile__'].Line(point1=(1134 , 301), point2=(1139 , 316)) 
mdb.models['Model-1'].sketches['__profile__'].Line(point1=(1139 , 316), point2=(1142 , 337)) 
mdb.models['Model-1'].sketches['__profile__'].Line(point1=(1142 , 337), point2=(1145 , 339)) 
mdb.models['Model-1'].sketches['__profile__'].Line(point1=(1145 , 339), point2=(1148 , 337)) 
mdb.models['Model-1'].sketches['__profile__'].Line(point1=(1148 , 337), point2=(1168 , 331)) 
mdb.models['Model-1'].sketches['__profile__'].Line(point1=(1168 , 331), point2=(1172 , 327)) 
mdb.models['Model-1'].sketches['__profile__'].Line(point1=(1210 , 531), point2=(1214 , 516)) 
mdb.models['Model-1'].sketches['__profile__'].Line(point1=(1214 , 516), point2=(1220 , 503)) 
mdb.models['Model-1'].sketches['__profile__'].Line(point1=(1220 , 503), point2=(1220 , 500)) 
mdb.models['Model-1'].sketches['__profile__'].Line(point1=(1220 , 500), point2=(1205 , 482)) 
mdb.models['Model-1'].sketches['__profile__'].Line(point1=(1205 , 482), point2=(1188 , 455)) 
mdb.models['Model-1'].sketches['__profile__'].Line(point1=(1188 , 455), point2=(1183 , 455)) 
mdb.models['Model-1'].sketches['__profile__'].Line(point1=(1183 , 455), point2=(1150 , 472)) 
mdb.models['Model-1'].sketches['__profile__'].Line(point1=(1150 , 472), point2=(1135 , 479)) 
mdb.models['Model-1'].sketches['__profile__'].Line(point1=(1135 , 479), point2=(1134 , 483)) 
mdb.models['Model-1'].sketches['__profile__'].Line(point1=(1134 , 483), point2=(1159 , 514)) 
mdb.models['Model-1'].sketches['__profile__'].Line(point1=(1159 , 514), point2=(1172 , 540)) 
mdb.models['Model-1'].sketches['__profile__'].Line(point1=(1172 , 540), point2=(1207 , 536)) 
mdb.models['Model-1'].sketches['__profile__'].Line(point1=(1207 , 536), point2=(1210 , 533)) 
mdb.models['Model-1'].sketches['__profile__'].Line(point1=(1210 , 533), point2=(1210 , 531)) 
mdb.models['Model-1'].sketches['__profile__'].Line(point1=(1171 , 117), point2=(1166 , 114)) 
mdb.models['Model-1'].sketches['__profile__'].Line(point1=(1166 , 114), point2=(1158 , 112)) 
mdb.models['Model-1'].sketches['__profile__'].Line(point1=(1158 , 112), point2=(1151 , 112)) 
mdb.models['Model-1'].sketches['__profile__'].Line(point1=(1151 , 112), point2=(1134 , 150)) 
mdb.models['Model-1'].sketches['__profile__'].Line(point1=(1134 , 150), point2=(1140 , 155)) 
mdb.models['Model-1'].sketches['__profile__'].Line(point1=(1140 , 155), point2=(1148 , 159)) 
mdb.models['Model-1'].sketches['__profile__'].Line(point1=(1148 , 159), point2=(1151 , 159)) 
mdb.models['Model-1'].sketches['__profile__'].Line(point1=(1151 , 159), point2=(1159 , 152)) 
mdb.models['Model-1'].sketches['__profile__'].Line(point1=(1159 , 152), point2=(1165 , 145)) 
mdb.models['Model-1'].sketches['__profile__'].Line(point1=(1165 , 145), point2=(1171 , 117)) 
mdb.models['Model-1'].sketches['__profile__'].Line(point1=(1295 , 535), point2=(1288 , 534)) 
mdb.models['Model-1'].sketches['__profile__'].Line(point1=(1288 , 534), point2=(1276 , 536)) 
mdb.models['Model-1'].sketches['__profile__'].Line(point1=(1276 , 536), point2=(1261 , 536)) 
mdb.models['Model-1'].sketches['__profile__'].Line(point1=(1261 , 536), point2=(1174 , 546)) 
mdb.models['Model-1'].sketches['__profile__'].Line(point1=(1174 , 546), point2=(1171 , 547)) 
mdb.models['Model-1'].sketches['__profile__'].Line(point1=(1171 , 547), point2=(1160 , 558)) 
mdb.models['Model-1'].sketches['__profile__'].Line(point1=(1160 , 558), point2=(1141 , 572)) 
mdb.models['Model-1'].sketches['__profile__'].Line(point1=(1141 , 572), point2=(1142 , 576)) 
mdb.models['Model-1'].sketches['__profile__'].Line(point1=(1142 , 576), point2=(1149 , 576)) 
mdb.models['Model-1'].sketches['__profile__'].Line(point1=(1149 , 576), point2=(1197 , 576)) 
mdb.models['Model-1'].sketches['__profile__'].Line(point1=(1197 , 576), point2=(1226 , 572)) 
mdb.models['Model-1'].sketches['__profile__'].Line(point1=(1226 , 572), point2=(1248 , 571)) 
mdb.models['Model-1'].sketches['__profile__'].Line(point1=(1248 , 571), point2=(1266 , 567)) 
mdb.models['Model-1'].sketches['__profile__'].Line(point1=(1266 , 567), point2=(1284 , 566)) 
mdb.models['Model-1'].sketches['__profile__'].Line(point1=(1284 , 566), point2=(1288 , 563)) 
mdb.models['Model-1'].sketches['__profile__'].Line(point1=(1288 , 563), point2=(1291 , 553)) 
mdb.models['Model-1'].sketches['__profile__'].Line(point1=(1291 , 553), point2=(1294 , 548)) 
mdb.models['Model-1'].sketches['__profile__'].Line(point1=(1294 , 548), point2=(1296 , 540)) 
mdb.models['Model-1'].sketches['__profile__'].Line(point1=(1296 , 540), point2=(1295 , 535)) 
mdb.models['Model-1'].sketches['__profile__'].Line(point1=(1202 , 382), point2=(1200 , 368)) 
mdb.models['Model-1'].sketches['__profile__'].Line(point1=(1200 , 368), point2=(1197 , 359)) 
mdb.models['Model-1'].sketches['__profile__'].Line(point1=(1197 , 359), point2=(1196 , 344)) 
mdb.models['Model-1'].sketches['__profile__'].Line(point1=(1196 , 344), point2=(1193 , 338)) 
mdb.models['Model-1'].sketches['__profile__'].Line(point1=(1193 , 338), point2=(1176 , 333)) 
mdb.models['Model-1'].sketches['__profile__'].Line(point1=(1176 , 333), point2=(1166 , 335)) 
mdb.models['Model-1'].sketches['__profile__'].Line(point1=(1166 , 335), point2=(1144 , 344)) 
mdb.models['Model-1'].sketches['__profile__'].Line(point1=(1144 , 344), point2=(1142 , 346)) 
mdb.models['Model-1'].sketches['__profile__'].Line(point1=(1142 , 346), point2=(1142 , 351)) 
mdb.models['Model-1'].sketches['__profile__'].Line(point1=(1142 , 351), point2=(1146 , 364)) 
mdb.models['Model-1'].sketches['__profile__'].Line(point1=(1146 , 364), point2=(1148 , 394)) 
mdb.models['Model-1'].sketches['__profile__'].Line(point1=(1148 , 394), point2=(1151 , 400)) 
mdb.models['Model-1'].sketches['__profile__'].Line(point1=(1151 , 400), point2=(1156 , 400)) 
mdb.models['Model-1'].sketches['__profile__'].Line(point1=(1156 , 400), point2=(1159 , 398)) 
mdb.models['Model-1'].sketches['__profile__'].Line(point1=(1159 , 398), point2=(1172 , 395)) 
mdb.models['Model-1'].sketches['__profile__'].Line(point1=(1172 , 395), point2=(1191 , 388)) 
mdb.models['Model-1'].sketches['__profile__'].Line(point1=(1191 , 388), point2=(1199 , 387)) 
mdb.models['Model-1'].sketches['__profile__'].Line(point1=(1199 , 387), point2=(1202 , 384)) 
mdb.models['Model-1'].sketches['__profile__'].Line(point1=(1202 , 384), point2=(1202 , 382)) 
mdb.models['Model-1'].sketches['__profile__'].Line(point1=(1218 , 680), point2=(1215 , 677)) 
mdb.models['Model-1'].sketches['__profile__'].Line(point1=(1215 , 677), point2=(1206 , 675)) 
mdb.models['Model-1'].sketches['__profile__'].Line(point1=(1206 , 675), point2=(1164 , 670)) 
mdb.models['Model-1'].sketches['__profile__'].Line(point1=(1164 , 670), point2=(1157 , 680)) 
mdb.models['Model-1'].sketches['__profile__'].Line(point1=(1157 , 680), point2=(1154 , 689)) 
mdb.models['Model-1'].sketches['__profile__'].Line(point1=(1154 , 689), point2=(1144 , 709)) 
mdb.models['Model-1'].sketches['__profile__'].Line(point1=(1144 , 709), point2=(1145 , 713)) 
mdb.models['Model-1'].sketches['__profile__'].Line(point1=(1145 , 713), point2=(1148 , 713)) 
mdb.models['Model-1'].sketches['__profile__'].Line(point1=(1148 , 713), point2=(1151 , 715)) 
mdb.models['Model-1'].sketches['__profile__'].Line(point1=(1151 , 715), point2=(1217 , 718)) 
mdb.models['Model-1'].sketches['__profile__'].Line(point1=(1217 , 718), point2=(1219 , 709)) 
mdb.models['Model-1'].sketches['__profile__'].Line(point1=(1219 , 709), point2=(1219 , 683)) 
mdb.models['Model-1'].sketches['__profile__'].Line(point1=(1219 , 683), point2=(1218 , 680)) 
mdb.models['Model-1'].sketches['__profile__'].Line(point1=(1214 , 432), point2=(1208 , 414)) 
mdb.models['Model-1'].sketches['__profile__'].Line(point1=(1208 , 414), point2=(1208 , 409)) 
mdb.models['Model-1'].sketches['__profile__'].Line(point1=(1208 , 409), point2=(1204 , 394)) 
mdb.models['Model-1'].sketches['__profile__'].Line(point1=(1204 , 394), point2=(1200 , 391)) 
mdb.models['Model-1'].sketches['__profile__'].Line(point1=(1200 , 391), point2=(1183 , 395)) 
mdb.models['Model-1'].sketches['__profile__'].Line(point1=(1183 , 395), point2=(1158 , 404)) 
mdb.models['Model-1'].sketches['__profile__'].Line(point1=(1158 , 404), point2=(1153 , 404)) 
mdb.models['Model-1'].sketches['__profile__'].Line(point1=(1153 , 404), point2=(1150 , 408)) 
mdb.models['Model-1'].sketches['__profile__'].Line(point1=(1150 , 408), point2=(1155 , 427)) 
mdb.models['Model-1'].sketches['__profile__'].Line(point1=(1155 , 427), point2=(1168 , 455)) 
mdb.models['Model-1'].sketches['__profile__'].Line(point1=(1168 , 455), point2=(1173 , 455)) 
mdb.models['Model-1'].sketches['__profile__'].Line(point1=(1173 , 455), point2=(1180 , 451)) 
mdb.models['Model-1'].sketches['__profile__'].Line(point1=(1180 , 451), point2=(1185 , 450)) 
mdb.models['Model-1'].sketches['__profile__'].Line(point1=(1185 , 450), point2=(1191 , 446)) 
mdb.models['Model-1'].sketches['__profile__'].Line(point1=(1191 , 446), point2=(1194 , 446)) 
mdb.models['Model-1'].sketches['__profile__'].Line(point1=(1194 , 446), point2=(1199 , 442)) 
mdb.models['Model-1'].sketches['__profile__'].Line(point1=(1199 , 442), point2=(1212 , 436)) 
mdb.models['Model-1'].sketches['__profile__'].Line(point1=(1212 , 436), point2=(1214 , 434)) 
mdb.models['Model-1'].sketches['__profile__'].Line(point1=(1214 , 434), point2=(1214 , 432)) 
mdb.models['Model-1'].sketches['__profile__'].Line(point1=(1185 , 161), point2=(1167 , 152)) 
mdb.models['Model-1'].sketches['__profile__'].Line(point1=(1167 , 152), point2=(1164 , 152)) 
mdb.models['Model-1'].sketches['__profile__'].Line(point1=(1164 , 152), point2=(1157 , 157)) 
mdb.models['Model-1'].sketches['__profile__'].Line(point1=(1157 , 157), point2=(1150 , 164)) 
mdb.models['Model-1'].sketches['__profile__'].Line(point1=(1150 , 164), point2=(1151 , 194)) 
mdb.models['Model-1'].sketches['__profile__'].Line(point1=(1151 , 194), point2=(1153 , 201)) 
mdb.models['Model-1'].sketches['__profile__'].Line(point1=(1153 , 201), point2=(1172 , 202)) 
mdb.models['Model-1'].sketches['__profile__'].Line(point1=(1172 , 202), point2=(1182 , 176)) 
mdb.models['Model-1'].sketches['__profile__'].Line(point1=(1182 , 176), point2=(1185 , 161)) 
mdb.models['Model-1'].sketches['__profile__'].Line(point1=(1198 , 228), point2=(1197 , 227)) 
mdb.models['Model-1'].sketches['__profile__'].Line(point1=(1197 , 227), point2=(1191 , 228)) 
mdb.models['Model-1'].sketches['__profile__'].Line(point1=(1191 , 228), point2=(1182 , 237)) 
mdb.models['Model-1'].sketches['__profile__'].Line(point1=(1182 , 237), point2=(1161 , 266)) 
mdb.models['Model-1'].sketches['__profile__'].Line(point1=(1161 , 266), point2=(1162 , 270)) 
mdb.models['Model-1'].sketches['__profile__'].Line(point1=(1162 , 270), point2=(1168 , 277)) 
mdb.models['Model-1'].sketches['__profile__'].Line(point1=(1168 , 277), point2=(1173 , 286)) 
mdb.models['Model-1'].sketches['__profile__'].Line(point1=(1173 , 286), point2=(1179 , 292)) 
mdb.models['Model-1'].sketches['__profile__'].Line(point1=(1179 , 292), point2=(1181 , 292)) 
mdb.models['Model-1'].sketches['__profile__'].Line(point1=(1181 , 292), point2=(1197 , 284)) 
mdb.models['Model-1'].sketches['__profile__'].Line(point1=(1197 , 284), point2=(1203 , 280)) 
mdb.models['Model-1'].sketches['__profile__'].Line(point1=(1203 , 280), point2=(1205 , 277)) 
mdb.models['Model-1'].sketches['__profile__'].Line(point1=(1205 , 277), point2=(1205 , 255)) 
mdb.models['Model-1'].sketches['__profile__'].Line(point1=(1205 , 255), point2=(1207 , 244)) 
mdb.models['Model-1'].sketches['__profile__'].Line(point1=(1207 , 244), point2=(1198 , 228)) 
mdb.models['Model-1'].sketches['__profile__'].Line(point1=(1199 , 123), point2=(1180 , 117)) 
mdb.models['Model-1'].sketches['__profile__'].Line(point1=(1180 , 117), point2=(1176 , 117)) 
mdb.models['Model-1'].sketches['__profile__'].Line(point1=(1176 , 117), point2=(1173 , 123)) 
mdb.models['Model-1'].sketches['__profile__'].Line(point1=(1173 , 123), point2=(1168 , 144)) 
mdb.models['Model-1'].sketches['__profile__'].Line(point1=(1168 , 144), point2=(1168 , 146)) 
mdb.models['Model-1'].sketches['__profile__'].Line(point1=(1168 , 146), point2=(1171 , 149)) 
mdb.models['Model-1'].sketches['__profile__'].Line(point1=(1171 , 149), point2=(1182 , 155)) 
mdb.models['Model-1'].sketches['__profile__'].Line(point1=(1182 , 155), point2=(1186 , 155)) 
mdb.models['Model-1'].sketches['__profile__'].Line(point1=(1186 , 155), point2=(1193 , 143)) 
mdb.models['Model-1'].sketches['__profile__'].Line(point1=(1193 , 143), point2=(1194 , 138)) 
mdb.models['Model-1'].sketches['__profile__'].Line(point1=(1194 , 138), point2=(1199 , 128)) 
mdb.models['Model-1'].sketches['__profile__'].Line(point1=(1199 , 128), point2=(1199 , 123)) 
mdb.models['Model-1'].sketches['__profile__'].Line(point1=(1225 , 179), point2=(1215 , 170)) 
mdb.models['Model-1'].sketches['__profile__'].Line(point1=(1215 , 170), point2=(1203 , 170)) 
mdb.models['Model-1'].sketches['__profile__'].Line(point1=(1203 , 170), point2=(1202 , 171)) 
mdb.models['Model-1'].sketches['__profile__'].Line(point1=(1202 , 171), point2=(1188 , 170)) 
mdb.models['Model-1'].sketches['__profile__'].Line(point1=(1188 , 170), point2=(1182 , 182)) 
mdb.models['Model-1'].sketches['__profile__'].Line(point1=(1182 , 182), point2=(1176 , 203)) 
mdb.models['Model-1'].sketches['__profile__'].Line(point1=(1176 , 203), point2=(1180 , 213)) 
mdb.models['Model-1'].sketches['__profile__'].Line(point1=(1180 , 213), point2=(1186 , 222)) 
mdb.models['Model-1'].sketches['__profile__'].Line(point1=(1186 , 222), point2=(1188 , 224)) 
mdb.models['Model-1'].sketches['__profile__'].Line(point1=(1188 , 224), point2=(1191 , 224)) 
mdb.models['Model-1'].sketches['__profile__'].Line(point1=(1191 , 224), point2=(1196 , 221)) 
mdb.models['Model-1'].sketches['__profile__'].Line(point1=(1196 , 221), point2=(1206 , 211)) 
mdb.models['Model-1'].sketches['__profile__'].Line(point1=(1206 , 211), point2=(1224 , 190)) 
mdb.models['Model-1'].sketches['__profile__'].Line(point1=(1224 , 190), point2=(1227 , 185)) 
mdb.models['Model-1'].sketches['__profile__'].Line(point1=(1227 , 185), point2=(1227 , 182)) 
mdb.models['Model-1'].sketches['__profile__'].Line(point1=(1227 , 182), point2=(1225 , 179)) 
mdb.models['Model-1'].sketches['__profile__'].Line(point1=(1228 , 287), point2=(1214 , 282)) 
mdb.models['Model-1'].sketches['__profile__'].Line(point1=(1214 , 282), point2=(1206 , 281)) 
mdb.models['Model-1'].sketches['__profile__'].Line(point1=(1206 , 281), point2=(1192 , 291)) 
mdb.models['Model-1'].sketches['__profile__'].Line(point1=(1192 , 291), point2=(1181 , 295)) 
mdb.models['Model-1'].sketches['__profile__'].Line(point1=(1181 , 295), point2=(1179 , 297)) 
mdb.models['Model-1'].sketches['__profile__'].Line(point1=(1179 , 297), point2=(1177 , 326)) 
mdb.models['Model-1'].sketches['__profile__'].Line(point1=(1177 , 326), point2=(1177 , 328)) 
mdb.models['Model-1'].sketches['__profile__'].Line(point1=(1177 , 328), point2=(1179 , 330)) 
mdb.models['Model-1'].sketches['__profile__'].Line(point1=(1179 , 330), point2=(1183 , 330)) 
mdb.models['Model-1'].sketches['__profile__'].Line(point1=(1183 , 330), point2=(1186 , 332)) 
mdb.models['Model-1'].sketches['__profile__'].Line(point1=(1186 , 332), point2=(1195 , 334)) 
mdb.models['Model-1'].sketches['__profile__'].Line(point1=(1195 , 334), point2=(1204 , 330)) 
mdb.models['Model-1'].sketches['__profile__'].Line(point1=(1204 , 330), point2=(1217 , 320)) 
mdb.models['Model-1'].sketches['__profile__'].Line(point1=(1217 , 320), point2=(1227 , 315)) 
mdb.models['Model-1'].sketches['__profile__'].Line(point1=(1227 , 315), point2=(1229 , 313)) 
mdb.models['Model-1'].sketches['__profile__'].Line(point1=(1229 , 313), point2=(1228 , 287)) 
mdb.models['Model-1'].sketches['__profile__'].Line(point1=(1223 , 129), point2=(1221 , 127)) 
mdb.models['Model-1'].sketches['__profile__'].Line(point1=(1221 , 127), point2=(1205 , 124)) 
mdb.models['Model-1'].sketches['__profile__'].Line(point1=(1205 , 124), point2=(1202 , 127)) 
mdb.models['Model-1'].sketches['__profile__'].Line(point1=(1202 , 127), point2=(1197 , 141)) 
mdb.models['Model-1'].sketches['__profile__'].Line(point1=(1197 , 141), point2=(1190 , 154)) 
mdb.models['Model-1'].sketches['__profile__'].Line(point1=(1190 , 154), point2=(1188 , 164)) 
mdb.models['Model-1'].sketches['__profile__'].Line(point1=(1188 , 164), point2=(1190 , 166)) 
mdb.models['Model-1'].sketches['__profile__'].Line(point1=(1190 , 166), point2=(1212 , 165)) 
mdb.models['Model-1'].sketches['__profile__'].Line(point1=(1212 , 165), point2=(1215 , 161)) 
mdb.models['Model-1'].sketches['__profile__'].Line(point1=(1215 , 161), point2=(1216 , 153)) 
mdb.models['Model-1'].sketches['__profile__'].Line(point1=(1216 , 153), point2=(1223 , 134)) 
mdb.models['Model-1'].sketches['__profile__'].Line(point1=(1223 , 134), point2=(1223 , 129)) 
mdb.models['Model-1'].sketches['__profile__'].Line(point1=(1264 , 480), point2=(1267 , 474)) 
mdb.models['Model-1'].sketches['__profile__'].Line(point1=(1267 , 474), point2=(1270 , 459)) 
mdb.models['Model-1'].sketches['__profile__'].Line(point1=(1270 , 459), point2=(1263 , 452)) 
mdb.models['Model-1'].sketches['__profile__'].Line(point1=(1263 , 452), point2=(1244 , 426)) 
mdb.models['Model-1'].sketches['__profile__'].Line(point1=(1244 , 426), point2=(1221 , 436)) 
mdb.models['Model-1'].sketches['__profile__'].Line(point1=(1221 , 436), point2=(1203 , 446)) 
mdb.models['Model-1'].sketches['__profile__'].Line(point1=(1203 , 446), point2=(1192 , 452)) 
mdb.models['Model-1'].sketches['__profile__'].Line(point1=(1192 , 452), point2=(1205 , 474)) 
mdb.models['Model-1'].sketches['__profile__'].Line(point1=(1205 , 474), point2=(1224 , 497)) 
mdb.models['Model-1'].sketches['__profile__'].Line(point1=(1224 , 497), point2=(1249 , 488)) 
mdb.models['Model-1'].sketches['__profile__'].Line(point1=(1249 , 488), point2=(1259 , 483)) 
mdb.models['Model-1'].sketches['__profile__'].Line(point1=(1259 , 483), point2=(1262 , 483)) 
mdb.models['Model-1'].sketches['__profile__'].Line(point1=(1262 , 483), point2=(1264 , 480)) 
mdb.models['Model-1'].sketches['__profile__'].Line(point1=(1257 , 359), point2=(1248 , 342)) 
mdb.models['Model-1'].sketches['__profile__'].Line(point1=(1248 , 342), point2=(1242 , 327)) 
mdb.models['Model-1'].sketches['__profile__'].Line(point1=(1242 , 327), point2=(1238 , 322)) 
mdb.models['Model-1'].sketches['__profile__'].Line(point1=(1238 , 322), point2=(1230 , 318)) 
mdb.models['Model-1'].sketches['__profile__'].Line(point1=(1230 , 318), point2=(1227 , 318)) 
mdb.models['Model-1'].sketches['__profile__'].Line(point1=(1227 , 318), point2=(1201 , 335)) 
mdb.models['Model-1'].sketches['__profile__'].Line(point1=(1201 , 335), point2=(1199 , 337)) 
mdb.models['Model-1'].sketches['__profile__'].Line(point1=(1199 , 337), point2=(1199 , 346)) 
mdb.models['Model-1'].sketches['__profile__'].Line(point1=(1199 , 346), point2=(1201 , 360)) 
mdb.models['Model-1'].sketches['__profile__'].Line(point1=(1201 , 360), point2=(1203 , 365)) 
mdb.models['Model-1'].sketches['__profile__'].Line(point1=(1203 , 365), point2=(1203 , 372)) 
mdb.models['Model-1'].sketches['__profile__'].Line(point1=(1203 , 372), point2=(1205 , 378)) 
mdb.models['Model-1'].sketches['__profile__'].Line(point1=(1205 , 378), point2=(1208 , 382)) 
mdb.models['Model-1'].sketches['__profile__'].Line(point1=(1208 , 382), point2=(1213 , 382)) 
mdb.models['Model-1'].sketches['__profile__'].Line(point1=(1213 , 382), point2=(1219 , 379)) 
mdb.models['Model-1'].sketches['__profile__'].Line(point1=(1219 , 379), point2=(1237 , 374)) 
mdb.models['Model-1'].sketches['__profile__'].Line(point1=(1237 , 374), point2=(1250 , 367)) 
mdb.models['Model-1'].sketches['__profile__'].Line(point1=(1250 , 367), point2=(1257 , 361)) 
mdb.models['Model-1'].sketches['__profile__'].Line(point1=(1257 , 361), point2=(1257 , 359)) 
mdb.models['Model-1'].sketches['__profile__'].Line(point1=(1244 , 208), point2=(1229 , 194)) 
mdb.models['Model-1'].sketches['__profile__'].Line(point1=(1229 , 194), point2=(1226 , 194)) 
mdb.models['Model-1'].sketches['__profile__'].Line(point1=(1226 , 194), point2=(1200 , 221)) 
mdb.models['Model-1'].sketches['__profile__'].Line(point1=(1200 , 221), point2=(1200 , 225)) 
mdb.models['Model-1'].sketches['__profile__'].Line(point1=(1200 , 225), point2=(1204 , 232)) 
mdb.models['Model-1'].sketches['__profile__'].Line(point1=(1204 , 232), point2=(1209 , 239)) 
mdb.models['Model-1'].sketches['__profile__'].Line(point1=(1209 , 239), point2=(1214 , 239)) 
mdb.models['Model-1'].sketches['__profile__'].Line(point1=(1214 , 239), point2=(1238 , 230)) 
mdb.models['Model-1'].sketches['__profile__'].Line(point1=(1238 , 230), point2=(1242 , 223)) 
mdb.models['Model-1'].sketches['__profile__'].Line(point1=(1242 , 223), point2=(1244 , 208)) 
mdb.models['Model-1'].sketches['__profile__'].Line(point1=(1261 , 407), point2=(1259 , 400)) 
mdb.models['Model-1'].sketches['__profile__'].Line(point1=(1259 , 400), point2=(1256 , 397)) 
mdb.models['Model-1'].sketches['__profile__'].Line(point1=(1256 , 397), point2=(1247 , 379)) 
mdb.models['Model-1'].sketches['__profile__'].Line(point1=(1247 , 379), point2=(1244 , 376)) 
mdb.models['Model-1'].sketches['__profile__'].Line(point1=(1244 , 376), point2=(1241 , 376)) 
mdb.models['Model-1'].sketches['__profile__'].Line(point1=(1241 , 376), point2=(1209 , 387)) 
mdb.models['Model-1'].sketches['__profile__'].Line(point1=(1209 , 387), point2=(1207 , 389)) 
mdb.models['Model-1'].sketches['__profile__'].Line(point1=(1207 , 389), point2=(1209 , 397)) 
mdb.models['Model-1'].sketches['__profile__'].Line(point1=(1209 , 397), point2=(1212 , 415)) 
mdb.models['Model-1'].sketches['__profile__'].Line(point1=(1212 , 415), point2=(1217 , 429)) 
mdb.models['Model-1'].sketches['__profile__'].Line(point1=(1217 , 429), point2=(1219 , 431)) 
mdb.models['Model-1'].sketches['__profile__'].Line(point1=(1219 , 431), point2=(1245 , 420)) 
mdb.models['Model-1'].sketches['__profile__'].Line(point1=(1245 , 420), point2=(1253 , 414)) 
mdb.models['Model-1'].sketches['__profile__'].Line(point1=(1253 , 414), point2=(1257 , 413)) 
mdb.models['Model-1'].sketches['__profile__'].Line(point1=(1257 , 413), point2=(1261 , 409)) 
mdb.models['Model-1'].sketches['__profile__'].Line(point1=(1261 , 409), point2=(1261 , 407)) 
mdb.models['Model-1'].sketches['__profile__'].Line(point1=(1257 , 241), point2=(1245 , 231)) 
mdb.models['Model-1'].sketches['__profile__'].Line(point1=(1245 , 231), point2=(1242 , 231)) 
mdb.models['Model-1'].sketches['__profile__'].Line(point1=(1242 , 231), point2=(1213 , 243)) 
mdb.models['Model-1'].sketches['__profile__'].Line(point1=(1213 , 243), point2=(1209 , 249)) 
mdb.models['Model-1'].sketches['__profile__'].Line(point1=(1209 , 249), point2=(1208 , 267)) 
mdb.models['Model-1'].sketches['__profile__'].Line(point1=(1208 , 267), point2=(1209 , 275)) 
mdb.models['Model-1'].sketches['__profile__'].Line(point1=(1209 , 275), point2=(1212 , 278)) 
mdb.models['Model-1'].sketches['__profile__'].Line(point1=(1212 , 278), point2=(1229 , 282)) 
mdb.models['Model-1'].sketches['__profile__'].Line(point1=(1229 , 282), point2=(1235 , 277)) 
mdb.models['Model-1'].sketches['__profile__'].Line(point1=(1235 , 277), point2=(1241 , 267)) 
mdb.models['Model-1'].sketches['__profile__'].Line(point1=(1241 , 267), point2=(1255 , 251)) 
mdb.models['Model-1'].sketches['__profile__'].Line(point1=(1255 , 251), point2=(1257 , 246)) 
mdb.models['Model-1'].sketches['__profile__'].Line(point1=(1257 , 246), point2=(1257 , 241)) 
mdb.models['Model-1'].sketches['__profile__'].Line(point1=(1287 , 496), point2=(1284 , 493)) 
mdb.models['Model-1'].sketches['__profile__'].Line(point1=(1284 , 493), point2=(1273 , 488)) 
mdb.models['Model-1'].sketches['__profile__'].Line(point1=(1273 , 488), point2=(1266 , 483)) 
mdb.models['Model-1'].sketches['__profile__'].Line(point1=(1266 , 483), point2=(1263 , 483)) 
mdb.models['Model-1'].sketches['__profile__'].Line(point1=(1263 , 483), point2=(1254 , 490)) 
mdb.models['Model-1'].sketches['__profile__'].Line(point1=(1254 , 490), point2=(1228 , 500)) 
mdb.models['Model-1'].sketches['__profile__'].Line(point1=(1228 , 500), point2=(1223 , 504)) 
mdb.models['Model-1'].sketches['__profile__'].Line(point1=(1223 , 504), point2=(1219 , 512)) 
mdb.models['Model-1'].sketches['__profile__'].Line(point1=(1219 , 512), point2=(1216 , 521)) 
mdb.models['Model-1'].sketches['__profile__'].Line(point1=(1216 , 521), point2=(1216 , 525)) 
mdb.models['Model-1'].sketches['__profile__'].Line(point1=(1216 , 525), point2=(1214 , 527)) 
mdb.models['Model-1'].sketches['__profile__'].Line(point1=(1214 , 527), point2=(1214 , 534)) 
mdb.models['Model-1'].sketches['__profile__'].Line(point1=(1214 , 534), point2=(1216 , 535)) 
mdb.models['Model-1'].sketches['__profile__'].Line(point1=(1216 , 535), point2=(1251 , 533)) 
mdb.models['Model-1'].sketches['__profile__'].Line(point1=(1251 , 533), point2=(1281 , 529)) 
mdb.models['Model-1'].sketches['__profile__'].Line(point1=(1281 , 529), point2=(1283 , 522)) 
mdb.models['Model-1'].sketches['__profile__'].Line(point1=(1283 , 522), point2=(1284 , 505)) 
mdb.models['Model-1'].sketches['__profile__'].Line(point1=(1284 , 505), point2=(1287 , 496)) 
mdb.models['Model-1'].sketches['__profile__'].Line(point1=(1257 , 135), point2=(1251 , 132)) 
mdb.models['Model-1'].sketches['__profile__'].Line(point1=(1251 , 132), point2=(1238 , 131)) 
mdb.models['Model-1'].sketches['__profile__'].Line(point1=(1238 , 131), point2=(1236 , 129)) 
mdb.models['Model-1'].sketches['__profile__'].Line(point1=(1236 , 129), point2=(1228 , 129)) 
mdb.models['Model-1'].sketches['__profile__'].Line(point1=(1228 , 129), point2=(1226 , 131)) 
mdb.models['Model-1'].sketches['__profile__'].Line(point1=(1226 , 131), point2=(1224 , 142)) 
mdb.models['Model-1'].sketches['__profile__'].Line(point1=(1224 , 142), point2=(1217 , 161)) 
mdb.models['Model-1'].sketches['__profile__'].Line(point1=(1217 , 161), point2=(1216 , 166)) 
mdb.models['Model-1'].sketches['__profile__'].Line(point1=(1216 , 166), point2=(1226 , 175)) 
mdb.models['Model-1'].sketches['__profile__'].Line(point1=(1226 , 175), point2=(1231 , 177)) 
mdb.models['Model-1'].sketches['__profile__'].Line(point1=(1231 , 177), point2=(1235 , 174)) 
mdb.models['Model-1'].sketches['__profile__'].Line(point1=(1235 , 174), point2=(1251 , 153)) 
mdb.models['Model-1'].sketches['__profile__'].Line(point1=(1251 , 153), point2=(1254 , 143)) 
mdb.models['Model-1'].sketches['__profile__'].Line(point1=(1254 , 143), point2=(1257 , 138)) 
mdb.models['Model-1'].sketches['__profile__'].Line(point1=(1257 , 138), point2=(1257 , 135)) 
mdb.models['Model-1'].sketches['__profile__'].Line(point1=(1284 , 687), point2=(1282 , 685)) 
mdb.models['Model-1'].sketches['__profile__'].Line(point1=(1282 , 685), point2=(1277 , 685)) 
mdb.models['Model-1'].sketches['__profile__'].Line(point1=(1277 , 685), point2=(1266 , 682)) 
mdb.models['Model-1'].sketches['__profile__'].Line(point1=(1266 , 682), point2=(1224 , 678)) 
mdb.models['Model-1'].sketches['__profile__'].Line(point1=(1224 , 678), point2=(1223 , 679)) 
mdb.models['Model-1'].sketches['__profile__'].Line(point1=(1223 , 679), point2=(1223 , 709)) 
mdb.models['Model-1'].sketches['__profile__'].Line(point1=(1223 , 709), point2=(1222 , 712)) 
mdb.models['Model-1'].sketches['__profile__'].Line(point1=(1222 , 712), point2=(1222 , 716)) 
mdb.models['Model-1'].sketches['__profile__'].Line(point1=(1222 , 716), point2=(1225 , 719)) 
mdb.models['Model-1'].sketches['__profile__'].Line(point1=(1225 , 719), point2=(1229 , 720)) 
mdb.models['Model-1'].sketches['__profile__'].Line(point1=(1229 , 720), point2=(1245 , 722)) 
mdb.models['Model-1'].sketches['__profile__'].Line(point1=(1245 , 722), point2=(1279 , 721)) 
mdb.models['Model-1'].sketches['__profile__'].Line(point1=(1279 , 721), point2=(1282 , 719)) 
mdb.models['Model-1'].sketches['__profile__'].Line(point1=(1282 , 719), point2=(1283 , 713)) 
mdb.models['Model-1'].sketches['__profile__'].Line(point1=(1283 , 713), point2=(1284 , 687)) 
mdb.models['Model-1'].sketches['__profile__'].Line(point1=(1260 , 166), point2=(1253 , 159)) 
mdb.models['Model-1'].sketches['__profile__'].Line(point1=(1253 , 159), point2=(1251 , 159)) 
mdb.models['Model-1'].sketches['__profile__'].Line(point1=(1251 , 159), point2=(1232 , 182)) 
mdb.models['Model-1'].sketches['__profile__'].Line(point1=(1232 , 182), point2=(1230 , 188)) 
mdb.models['Model-1'].sketches['__profile__'].Line(point1=(1230 , 188), point2=(1238 , 197)) 
mdb.models['Model-1'].sketches['__profile__'].Line(point1=(1238 , 197), point2=(1244 , 203)) 
mdb.models['Model-1'].sketches['__profile__'].Line(point1=(1244 , 203), point2=(1248 , 203)) 
mdb.models['Model-1'].sketches['__profile__'].Line(point1=(1248 , 203), point2=(1259 , 193)) 
mdb.models['Model-1'].sketches['__profile__'].Line(point1=(1259 , 193), point2=(1264 , 186)) 
mdb.models['Model-1'].sketches['__profile__'].Line(point1=(1264 , 186), point2=(1267 , 181)) 
mdb.models['Model-1'].sketches['__profile__'].Line(point1=(1267 , 181), point2=(1267 , 176)) 
mdb.models['Model-1'].sketches['__profile__'].Line(point1=(1267 , 176), point2=(1260 , 166)) 
mdb.models['Model-1'].sketches['__profile__'].Line(point1=(1277 , 278), point2=(1256 , 257)) 
mdb.models['Model-1'].sketches['__profile__'].Line(point1=(1256 , 257), point2=(1254 , 257)) 
mdb.models['Model-1'].sketches['__profile__'].Line(point1=(1254 , 257), point2=(1232 , 285)) 
mdb.models['Model-1'].sketches['__profile__'].Line(point1=(1232 , 285), point2=(1232 , 303)) 
mdb.models['Model-1'].sketches['__profile__'].Line(point1=(1232 , 303), point2=(1233 , 314)) 
mdb.models['Model-1'].sketches['__profile__'].Line(point1=(1233 , 314), point2=(1238 , 318)) 
mdb.models['Model-1'].sketches['__profile__'].Line(point1=(1238 , 318), point2=(1243 , 318)) 
mdb.models['Model-1'].sketches['__profile__'].Line(point1=(1243 , 318), point2=(1263 , 300)) 
mdb.models['Model-1'].sketches['__profile__'].Line(point1=(1263 , 300), point2=(1281 , 290)) 
mdb.models['Model-1'].sketches['__profile__'].Line(point1=(1281 , 290), point2=(1281 , 284)) 
mdb.models['Model-1'].sketches['__profile__'].Line(point1=(1281 , 284), point2=(1277 , 278)) 
mdb.models['Model-1'].sketches['__profile__'].Line(point1=(1287 , 296), point2=(1284 , 294)) 
mdb.models['Model-1'].sketches['__profile__'].Line(point1=(1284 , 294), point2=(1277 , 295)) 
mdb.models['Model-1'].sketches['__profile__'].Line(point1=(1277 , 295), point2=(1265 , 302)) 
mdb.models['Model-1'].sketches['__profile__'].Line(point1=(1265 , 302), point2=(1252 , 313)) 
mdb.models['Model-1'].sketches['__profile__'].Line(point1=(1252 , 313), point2=(1244 , 322)) 
mdb.models['Model-1'].sketches['__profile__'].Line(point1=(1244 , 322), point2=(1247 , 331)) 
mdb.models['Model-1'].sketches['__profile__'].Line(point1=(1247 , 331), point2=(1259 , 354)) 
mdb.models['Model-1'].sketches['__profile__'].Line(point1=(1259 , 354), point2=(1260 , 357)) 
mdb.models['Model-1'].sketches['__profile__'].Line(point1=(1260 , 357), point2=(1263 , 357)) 
mdb.models['Model-1'].sketches['__profile__'].Line(point1=(1263 , 357), point2=(1275 , 351)) 
mdb.models['Model-1'].sketches['__profile__'].Line(point1=(1275 , 351), point2=(1291 , 339)) 
mdb.models['Model-1'].sketches['__profile__'].Line(point1=(1291 , 339), point2=(1308 , 322)) 
mdb.models['Model-1'].sketches['__profile__'].Line(point1=(1308 , 322), point2=(1308 , 320)) 
mdb.models['Model-1'].sketches['__profile__'].Line(point1=(1308 , 320), point2=(1287 , 296)) 
mdb.models['Model-1'].sketches['__profile__'].Line(point1=(1298 , 193), point2=(1283 , 178)) 
mdb.models['Model-1'].sketches['__profile__'].Line(point1=(1283 , 178), point2=(1281 , 177)) 
mdb.models['Model-1'].sketches['__profile__'].Line(point1=(1281 , 177), point2=(1275 , 178)) 
mdb.models['Model-1'].sketches['__profile__'].Line(point1=(1275 , 178), point2=(1268 , 183)) 
mdb.models['Model-1'].sketches['__profile__'].Line(point1=(1268 , 183), point2=(1264 , 192)) 
mdb.models['Model-1'].sketches['__profile__'].Line(point1=(1264 , 192), point2=(1260 , 197)) 
mdb.models['Model-1'].sketches['__profile__'].Line(point1=(1260 , 197), point2=(1248 , 208)) 
mdb.models['Model-1'].sketches['__profile__'].Line(point1=(1248 , 208), point2=(1246 , 219)) 
mdb.models['Model-1'].sketches['__profile__'].Line(point1=(1246 , 219), point2=(1247 , 228)) 
mdb.models['Model-1'].sketches['__profile__'].Line(point1=(1247 , 228), point2=(1257 , 236)) 
mdb.models['Model-1'].sketches['__profile__'].Line(point1=(1257 , 236), point2=(1261 , 236)) 
mdb.models['Model-1'].sketches['__profile__'].Line(point1=(1261 , 236), point2=(1270 , 229)) 
mdb.models['Model-1'].sketches['__profile__'].Line(point1=(1270 , 229), point2=(1284 , 215)) 
mdb.models['Model-1'].sketches['__profile__'].Line(point1=(1284 , 215), point2=(1298 , 195)) 
mdb.models['Model-1'].sketches['__profile__'].Line(point1=(1298 , 195), point2=(1298 , 193)) 
mdb.models['Model-1'].sketches['__profile__'].Line(point1=(1318 , 628), point2=(1314 , 614)) 
mdb.models['Model-1'].sketches['__profile__'].Line(point1=(1314 , 614), point2=(1299 , 590)) 
mdb.models['Model-1'].sketches['__profile__'].Line(point1=(1299 , 590), point2=(1294 , 577)) 
mdb.models['Model-1'].sketches['__profile__'].Line(point1=(1294 , 577), point2=(1290 , 571)) 
mdb.models['Model-1'].sketches['__profile__'].Line(point1=(1290 , 571), point2=(1266 , 573)) 
mdb.models['Model-1'].sketches['__profile__'].Line(point1=(1266 , 573), point2=(1251 , 576)) 
mdb.models['Model-1'].sketches['__profile__'].Line(point1=(1251 , 576), point2=(1250 , 577)) 
mdb.models['Model-1'].sketches['__profile__'].Line(point1=(1250 , 577), point2=(1251 , 582)) 
mdb.models['Model-1'].sketches['__profile__'].Line(point1=(1251 , 582), point2=(1256 , 599)) 
mdb.models['Model-1'].sketches['__profile__'].Line(point1=(1256 , 599), point2=(1258 , 622)) 
mdb.models['Model-1'].sketches['__profile__'].Line(point1=(1258 , 622), point2=(1261 , 626)) 
mdb.models['Model-1'].sketches['__profile__'].Line(point1=(1261 , 626), point2=(1288 , 629)) 
mdb.models['Model-1'].sketches['__profile__'].Line(point1=(1288 , 629), point2=(1313 , 630)) 
mdb.models['Model-1'].sketches['__profile__'].Line(point1=(1313 , 630), point2=(1314 , 631)) 
mdb.models['Model-1'].sketches['__profile__'].Line(point1=(1314 , 631), point2=(1317 , 631)) 
mdb.models['Model-1'].sketches['__profile__'].Line(point1=(1317 , 631), point2=(1318 , 628)) 
mdb.models['Model-1'].sketches['__profile__'].Line(point1=(1307 , 394), point2=(1304 , 391)) 
mdb.models['Model-1'].sketches['__profile__'].Line(point1=(1304 , 391), point2=(1302 , 391)) 
mdb.models['Model-1'].sketches['__profile__'].Line(point1=(1302 , 391), point2=(1278 , 406)) 
mdb.models['Model-1'].sketches['__profile__'].Line(point1=(1278 , 406), point2=(1253 , 419)) 
mdb.models['Model-1'].sketches['__profile__'].Line(point1=(1253 , 419), point2=(1250 , 422)) 
mdb.models['Model-1'].sketches['__profile__'].Line(point1=(1250 , 422), point2=(1250 , 425)) 
mdb.models['Model-1'].sketches['__profile__'].Line(point1=(1250 , 425), point2=(1257 , 436)) 
mdb.models['Model-1'].sketches['__profile__'].Line(point1=(1257 , 436), point2=(1273 , 455)) 
mdb.models['Model-1'].sketches['__profile__'].Line(point1=(1273 , 455), point2=(1285 , 454)) 
mdb.models['Model-1'].sketches['__profile__'].Line(point1=(1285 , 454), point2=(1291 , 451)) 
mdb.models['Model-1'].sketches['__profile__'].Line(point1=(1291 , 451), point2=(1312 , 445)) 
mdb.models['Model-1'].sketches['__profile__'].Line(point1=(1312 , 445), point2=(1316 , 442)) 
mdb.models['Model-1'].sketches['__profile__'].Line(point1=(1316 , 442), point2=(1320 , 428)) 
mdb.models['Model-1'].sketches['__profile__'].Line(point1=(1320 , 428), point2=(1317 , 423)) 
mdb.models['Model-1'].sketches['__profile__'].Line(point1=(1317 , 423), point2=(1307 , 394)) 
mdb.models['Model-1'].sketches['__profile__'].Line(point1=(1293 , 355), point2=(1287 , 349)) 
mdb.models['Model-1'].sketches['__profile__'].Line(point1=(1287 , 349), point2=(1284 , 349)) 
mdb.models['Model-1'].sketches['__profile__'].Line(point1=(1284 , 349), point2=(1261 , 363)) 
mdb.models['Model-1'].sketches['__profile__'].Line(point1=(1261 , 363), point2=(1250 , 372)) 
mdb.models['Model-1'].sketches['__profile__'].Line(point1=(1250 , 372), point2=(1250 , 377)) 
mdb.models['Model-1'].sketches['__profile__'].Line(point1=(1250 , 377), point2=(1257 , 391)) 
mdb.models['Model-1'].sketches['__profile__'].Line(point1=(1257 , 391), point2=(1261 , 396)) 
mdb.models['Model-1'].sketches['__profile__'].Line(point1=(1261 , 396), point2=(1262 , 400)) 
mdb.models['Model-1'].sketches['__profile__'].Line(point1=(1262 , 400), point2=(1266 , 405)) 
mdb.models['Model-1'].sketches['__profile__'].Line(point1=(1266 , 405), point2=(1272 , 404)) 
mdb.models['Model-1'].sketches['__profile__'].Line(point1=(1272 , 404), point2=(1284 , 396)) 
mdb.models['Model-1'].sketches['__profile__'].Line(point1=(1284 , 396), point2=(1288 , 395)) 
mdb.models['Model-1'].sketches['__profile__'].Line(point1=(1288 , 395), point2=(1311 , 378)) 
mdb.models['Model-1'].sketches['__profile__'].Line(point1=(1311 , 378), point2=(1311 , 376)) 
mdb.models['Model-1'].sketches['__profile__'].Line(point1=(1311 , 376), point2=(1294 , 358)) 
mdb.models['Model-1'].sketches['__profile__'].Line(point1=(1294 , 358), point2=(1293 , 355)) 
mdb.models['Model-1'].sketches['__profile__'].Line(point1=(1290 , 144), point2=(1288 , 142)) 
mdb.models['Model-1'].sketches['__profile__'].Line(point1=(1288 , 142), point2=(1272 , 137)) 
mdb.models['Model-1'].sketches['__profile__'].Line(point1=(1272 , 137), point2=(1261 , 136)) 
mdb.models['Model-1'].sketches['__profile__'].Line(point1=(1261 , 136), point2=(1259 , 138)) 
mdb.models['Model-1'].sketches['__profile__'].Line(point1=(1259 , 138), point2=(1255 , 150)) 
mdb.models['Model-1'].sketches['__profile__'].Line(point1=(1255 , 150), point2=(1255 , 155)) 
mdb.models['Model-1'].sketches['__profile__'].Line(point1=(1255 , 155), point2=(1259 , 159)) 
mdb.models['Model-1'].sketches['__profile__'].Line(point1=(1259 , 159), point2=(1270 , 174)) 
mdb.models['Model-1'].sketches['__profile__'].Line(point1=(1270 , 174), point2=(1278 , 174)) 
mdb.models['Model-1'].sketches['__profile__'].Line(point1=(1278 , 174), point2=(1282 , 171)) 
mdb.models['Model-1'].sketches['__profile__'].Line(point1=(1282 , 171), point2=(1284 , 167)) 
mdb.models['Model-1'].sketches['__profile__'].Line(point1=(1284 , 167), point2=(1286 , 157)) 
mdb.models['Model-1'].sketches['__profile__'].Line(point1=(1286 , 157), point2=(1290 , 149)) 
mdb.models['Model-1'].sketches['__profile__'].Line(point1=(1290 , 149), point2=(1290 , 144)) 
mdb.models['Model-1'].sketches['__profile__'].Line(point1=(1288 , 225), point2=(1285 , 222)) 
mdb.models['Model-1'].sketches['__profile__'].Line(point1=(1285 , 222), point2=(1283 , 222)) 
mdb.models['Model-1'].sketches['__profile__'].Line(point1=(1283 , 222), point2=(1279 , 225)) 
mdb.models['Model-1'].sketches['__profile__'].Line(point1=(1279 , 225), point2=(1264 , 239)) 
mdb.models['Model-1'].sketches['__profile__'].Line(point1=(1264 , 239), point2=(1259 , 248)) 
mdb.models['Model-1'].sketches['__profile__'].Line(point1=(1259 , 248), point2=(1258 , 254)) 
mdb.models['Model-1'].sketches['__profile__'].Line(point1=(1258 , 254), point2=(1275 , 271)) 
mdb.models['Model-1'].sketches['__profile__'].Line(point1=(1275 , 271), point2=(1280 , 276)) 
mdb.models['Model-1'].sketches['__profile__'].Line(point1=(1280 , 276), point2=(1283 , 276)) 
mdb.models['Model-1'].sketches['__profile__'].Line(point1=(1283 , 276), point2=(1294 , 263)) 
mdb.models['Model-1'].sketches['__profile__'].Line(point1=(1294 , 263), point2=(1302 , 249)) 
mdb.models['Model-1'].sketches['__profile__'].Line(point1=(1302 , 249), point2=(1302 , 245)) 
mdb.models['Model-1'].sketches['__profile__'].Line(point1=(1302 , 245), point2=(1288 , 225)) 
mdb.models['Model-1'].sketches['__profile__'].Line(point1=(1317 , 451), point2=(1315 , 449)) 
mdb.models['Model-1'].sketches['__profile__'].Line(point1=(1315 , 449), point2=(1311 , 449)) 
mdb.models['Model-1'].sketches['__profile__'].Line(point1=(1311 , 449), point2=(1276 , 460)) 
mdb.models['Model-1'].sketches['__profile__'].Line(point1=(1276 , 460), point2=(1272 , 466)) 
mdb.models['Model-1'].sketches['__profile__'].Line(point1=(1272 , 466), point2=(1269 , 479)) 
mdb.models['Model-1'].sketches['__profile__'].Line(point1=(1269 , 479), point2=(1277 , 484)) 
mdb.models['Model-1'].sketches['__profile__'].Line(point1=(1277 , 484), point2=(1287 , 490)) 
mdb.models['Model-1'].sketches['__profile__'].Line(point1=(1287 , 490), point2=(1291 , 491)) 
mdb.models['Model-1'].sketches['__profile__'].Line(point1=(1291 , 491), point2=(1314 , 478)) 
mdb.models['Model-1'].sketches['__profile__'].Line(point1=(1314 , 478), point2=(1321 , 476)) 
mdb.models['Model-1'].sketches['__profile__'].Line(point1=(1321 , 476), point2=(1323 , 474)) 
mdb.models['Model-1'].sketches['__profile__'].Line(point1=(1323 , 474), point2=(1323 , 470)) 
mdb.models['Model-1'].sketches['__profile__'].Line(point1=(1323 , 470), point2=(1317 , 451)) 
mdb.models['Model-1'].sketches['__profile__'].Line(point1=(1323 , 251), point2=(1319 , 247)) 
mdb.models['Model-1'].sketches['__profile__'].Line(point1=(1319 , 247), point2=(1307 , 249)) 
mdb.models['Model-1'].sketches['__profile__'].Line(point1=(1307 , 249), point2=(1303 , 253)) 
mdb.models['Model-1'].sketches['__profile__'].Line(point1=(1303 , 253), point2=(1296 , 266)) 
mdb.models['Model-1'].sketches['__profile__'].Line(point1=(1296 , 266), point2=(1285 , 279)) 
mdb.models['Model-1'].sketches['__profile__'].Line(point1=(1285 , 279), point2=(1284 , 285)) 
mdb.models['Model-1'].sketches['__profile__'].Line(point1=(1284 , 285), point2=(1286 , 290)) 
mdb.models['Model-1'].sketches['__profile__'].Line(point1=(1286 , 290), point2=(1303 , 309)) 
mdb.models['Model-1'].sketches['__profile__'].Line(point1=(1303 , 309), point2=(1311 , 317)) 
mdb.models['Model-1'].sketches['__profile__'].Line(point1=(1311 , 317), point2=(1314 , 317)) 
mdb.models['Model-1'].sketches['__profile__'].Line(point1=(1314 , 317), point2=(1328 , 300)) 
mdb.models['Model-1'].sketches['__profile__'].Line(point1=(1328 , 300), point2=(1342 , 279)) 
mdb.models['Model-1'].sketches['__profile__'].Line(point1=(1342 , 279), point2=(1342 , 275)) 
mdb.models['Model-1'].sketches['__profile__'].Line(point1=(1342 , 275), point2=(1340 , 272)) 
mdb.models['Model-1'].sketches['__profile__'].Line(point1=(1340 , 272), point2=(1330 , 262)) 
mdb.models['Model-1'].sketches['__profile__'].Line(point1=(1330 , 262), point2=(1323 , 251)) 
mdb.models['Model-1'].sketches['__profile__'].Line(point1=(1322 , 153), point2=(1301 , 146)) 
mdb.models['Model-1'].sketches['__profile__'].Line(point1=(1301 , 146), point2=(1296 , 146)) 
mdb.models['Model-1'].sketches['__profile__'].Line(point1=(1296 , 146), point2=(1290 , 157)) 
mdb.models['Model-1'].sketches['__profile__'].Line(point1=(1290 , 157), point2=(1285 , 173)) 
mdb.models['Model-1'].sketches['__profile__'].Line(point1=(1285 , 173), point2=(1296 , 186)) 
mdb.models['Model-1'].sketches['__profile__'].Line(point1=(1296 , 186), point2=(1300 , 189)) 
mdb.models['Model-1'].sketches['__profile__'].Line(point1=(1300 , 189), point2=(1302 , 189)) 
mdb.models['Model-1'].sketches['__profile__'].Line(point1=(1302 , 189), point2=(1311 , 179)) 
mdb.models['Model-1'].sketches['__profile__'].Line(point1=(1311 , 179), point2=(1313 , 173)) 
mdb.models['Model-1'].sketches['__profile__'].Line(point1=(1313 , 173), point2=(1322 , 157)) 
mdb.models['Model-1'].sketches['__profile__'].Line(point1=(1322 , 157), point2=(1322 , 153)) 
mdb.models['Model-1'].sketches['__profile__'].Line(point1=(1344 , 694), point2=(1340 , 691)) 
mdb.models['Model-1'].sketches['__profile__'].Line(point1=(1340 , 691), point2=(1334 , 690)) 
mdb.models['Model-1'].sketches['__profile__'].Line(point1=(1334 , 690), point2=(1306 , 687)) 
mdb.models['Model-1'].sketches['__profile__'].Line(point1=(1306 , 687), point2=(1289 , 687)) 
mdb.models['Model-1'].sketches['__profile__'].Line(point1=(1289 , 687), point2=(1287 , 696)) 
mdb.models['Model-1'].sketches['__profile__'].Line(point1=(1287 , 696), point2=(1287 , 717)) 
mdb.models['Model-1'].sketches['__profile__'].Line(point1=(1287 , 717), point2=(1287 , 720)) 
mdb.models['Model-1'].sketches['__profile__'].Line(point1=(1287 , 720), point2=(1292 , 722)) 
mdb.models['Model-1'].sketches['__profile__'].Line(point1=(1292 , 722), point2=(1340 , 725)) 
mdb.models['Model-1'].sketches['__profile__'].Line(point1=(1340 , 725), point2=(1342 , 723)) 
mdb.models['Model-1'].sketches['__profile__'].Line(point1=(1342 , 723), point2=(1344 , 694)) 
mdb.models['Model-1'].sketches['__profile__'].Line(point1=(1342 , 478), point2=(1341 , 477)) 
mdb.models['Model-1'].sketches['__profile__'].Line(point1=(1341 , 477), point2=(1330 , 477)) 
mdb.models['Model-1'].sketches['__profile__'].Line(point1=(1330 , 477), point2=(1323 , 479)) 
mdb.models['Model-1'].sketches['__profile__'].Line(point1=(1323 , 479), point2=(1302 , 489)) 
mdb.models['Model-1'].sketches['__profile__'].Line(point1=(1302 , 489), point2=(1291 , 496)) 
mdb.models['Model-1'].sketches['__profile__'].Line(point1=(1291 , 496), point2=(1287 , 510)) 
mdb.models['Model-1'].sketches['__profile__'].Line(point1=(1287 , 510), point2=(1287 , 527)) 
mdb.models['Model-1'].sketches['__profile__'].Line(point1=(1287 , 527), point2=(1294 , 528)) 
mdb.models['Model-1'].sketches['__profile__'].Line(point1=(1294 , 528), point2=(1325 , 527)) 
mdb.models['Model-1'].sketches['__profile__'].Line(point1=(1325 , 527), point2=(1331 , 525)) 
mdb.models['Model-1'].sketches['__profile__'].Line(point1=(1331 , 525), point2=(1337 , 525)) 
mdb.models['Model-1'].sketches['__profile__'].Line(point1=(1337 , 525), point2=(1339 , 523)) 
mdb.models['Model-1'].sketches['__profile__'].Line(point1=(1339 , 523), point2=(1339 , 498)) 
mdb.models['Model-1'].sketches['__profile__'].Line(point1=(1339 , 498), point2=(1342 , 478)) 
mdb.models['Model-1'].sketches['__profile__'].Line(point1=(1325 , 198), point2=(1312 , 190)) 
mdb.models['Model-1'].sketches['__profile__'].Line(point1=(1312 , 190), point2=(1307 , 190)) 
mdb.models['Model-1'].sketches['__profile__'].Line(point1=(1307 , 190), point2=(1298 , 199)) 
mdb.models['Model-1'].sketches['__profile__'].Line(point1=(1298 , 199), point2=(1296 , 204)) 
mdb.models['Model-1'].sketches['__profile__'].Line(point1=(1296 , 204), point2=(1287 , 216)) 
mdb.models['Model-1'].sketches['__profile__'].Line(point1=(1287 , 216), point2=(1287 , 218)) 
mdb.models['Model-1'].sketches['__profile__'].Line(point1=(1287 , 218), point2=(1299 , 235)) 
mdb.models['Model-1'].sketches['__profile__'].Line(point1=(1299 , 235), point2=(1308 , 245)) 
mdb.models['Model-1'].sketches['__profile__'].Line(point1=(1308 , 245), point2=(1318 , 243)) 
mdb.models['Model-1'].sketches['__profile__'].Line(point1=(1318 , 243), point2=(1321 , 240)) 
mdb.models['Model-1'].sketches['__profile__'].Line(point1=(1321 , 240), point2=(1323 , 230)) 
mdb.models['Model-1'].sketches['__profile__'].Line(point1=(1323 , 230), point2=(1330 , 216)) 
mdb.models['Model-1'].sketches['__profile__'].Line(point1=(1330 , 216), point2=(1330 , 211)) 
mdb.models['Model-1'].sketches['__profile__'].Line(point1=(1330 , 211), point2=(1326 , 204)) 
mdb.models['Model-1'].sketches['__profile__'].Line(point1=(1326 , 204), point2=(1325 , 198)) 
mdb.models['Model-1'].sketches['__profile__'].Line(point1=(1349 , 340), point2=(1346 , 337)) 
mdb.models['Model-1'].sketches['__profile__'].Line(point1=(1346 , 337), point2=(1336 , 332)) 
mdb.models['Model-1'].sketches['__profile__'].Line(point1=(1336 , 332), point2=(1323 , 320)) 
mdb.models['Model-1'].sketches['__profile__'].Line(point1=(1323 , 320), point2=(1317 , 319)) 
mdb.models['Model-1'].sketches['__profile__'].Line(point1=(1317 , 319), point2=(1291 , 344)) 
mdb.models['Model-1'].sketches['__profile__'].Line(point1=(1291 , 344), point2=(1292 , 349)) 
mdb.models['Model-1'].sketches['__profile__'].Line(point1=(1292 , 349), point2=(1314 , 373)) 
mdb.models['Model-1'].sketches['__profile__'].Line(point1=(1314 , 373), point2=(1319 , 373)) 
mdb.models['Model-1'].sketches['__profile__'].Line(point1=(1319 , 373), point2=(1340 , 355)) 
mdb.models['Model-1'].sketches['__profile__'].Line(point1=(1340 , 355), point2=(1343 , 349)) 
mdb.models['Model-1'].sketches['__profile__'].Line(point1=(1343 , 349), point2=(1349 , 342)) 
mdb.models['Model-1'].sketches['__profile__'].Line(point1=(1349 , 342), point2=(1349 , 340)) 
mdb.models['Model-1'].sketches['__profile__'].Line(point1=(1344 , 532), point2=(1343 , 531)) 
mdb.models['Model-1'].sketches['__profile__'].Line(point1=(1343 , 531), point2=(1330 , 531)) 
mdb.models['Model-1'].sketches['__profile__'].Line(point1=(1330 , 531), point2=(1304 , 534)) 
mdb.models['Model-1'].sketches['__profile__'].Line(point1=(1304 , 534), point2=(1301 , 537)) 
mdb.models['Model-1'].sketches['__profile__'].Line(point1=(1301 , 537), point2=(1301 , 541)) 
mdb.models['Model-1'].sketches['__profile__'].Line(point1=(1301 , 541), point2=(1298 , 550)) 
mdb.models['Model-1'].sketches['__profile__'].Line(point1=(1298 , 550), point2=(1295 , 554)) 
mdb.models['Model-1'].sketches['__profile__'].Line(point1=(1295 , 554), point2=(1295 , 557)) 
mdb.models['Model-1'].sketches['__profile__'].Line(point1=(1295 , 557), point2=(1292 , 563)) 
mdb.models['Model-1'].sketches['__profile__'].Line(point1=(1292 , 563), point2=(1293 , 566)) 
mdb.models['Model-1'].sketches['__profile__'].Line(point1=(1293 , 566), point2=(1299 , 566)) 
mdb.models['Model-1'].sketches['__profile__'].Line(point1=(1299 , 566), point2=(1344 , 566)) 
mdb.models['Model-1'].sketches['__profile__'].Line(point1=(1344 , 566), point2=(1346 , 564)) 
mdb.models['Model-1'].sketches['__profile__'].Line(point1=(1346 , 564), point2=(1346 , 544)) 
mdb.models['Model-1'].sketches['__profile__'].Line(point1=(1346 , 544), point2=(1344 , 532)) 
mdb.models['Model-1'].sketches['__profile__'].Line(point1=(1349 , 630), point2=(1351 , 619)) 
mdb.models['Model-1'].sketches['__profile__'].Line(point1=(1351 , 619), point2=(1358 , 599)) 
mdb.models['Model-1'].sketches['__profile__'].Line(point1=(1358 , 599), point2=(1352 , 576)) 
mdb.models['Model-1'].sketches['__profile__'].Line(point1=(1352 , 576), point2=(1348 , 573)) 
mdb.models['Model-1'].sketches['__profile__'].Line(point1=(1348 , 573), point2=(1343 , 572)) 
mdb.models['Model-1'].sketches['__profile__'].Line(point1=(1343 , 572), point2=(1312 , 571)) 
mdb.models['Model-1'].sketches['__profile__'].Line(point1=(1312 , 571), point2=(1302 , 571)) 
mdb.models['Model-1'].sketches['__profile__'].Line(point1=(1302 , 571), point2=(1298 , 575)) 
mdb.models['Model-1'].sketches['__profile__'].Line(point1=(1298 , 575), point2=(1304 , 588)) 
mdb.models['Model-1'].sketches['__profile__'].Line(point1=(1304 , 588), point2=(1313 , 601)) 
mdb.models['Model-1'].sketches['__profile__'].Line(point1=(1313 , 601), point2=(1319 , 613)) 
mdb.models['Model-1'].sketches['__profile__'].Line(point1=(1319 , 613), point2=(1323 , 628)) 
mdb.models['Model-1'].sketches['__profile__'].Line(point1=(1323 , 628), point2=(1328 , 632)) 
mdb.models['Model-1'].sketches['__profile__'].Line(point1=(1328 , 632), point2=(1346 , 634)) 
mdb.models['Model-1'].sketches['__profile__'].Line(point1=(1346 , 634), point2=(1349 , 630)) 
mdb.models['Model-1'].sketches['__profile__'].Line(point1=(1353 , 416), point2=(1356 , 405)) 
mdb.models['Model-1'].sketches['__profile__'].Line(point1=(1356 , 405), point2=(1358 , 383)) 
mdb.models['Model-1'].sketches['__profile__'].Line(point1=(1358 , 383), point2=(1339 , 364)) 
mdb.models['Model-1'].sketches['__profile__'].Line(point1=(1339 , 364), point2=(1316 , 381)) 
mdb.models['Model-1'].sketches['__profile__'].Line(point1=(1316 , 381), point2=(1311 , 384)) 
mdb.models['Model-1'].sketches['__profile__'].Line(point1=(1311 , 384), point2=(1308 , 387)) 
mdb.models['Model-1'].sketches['__profile__'].Line(point1=(1308 , 387), point2=(1308 , 389)) 
mdb.models['Model-1'].sketches['__profile__'].Line(point1=(1308 , 389), point2=(1313 , 397)) 
mdb.models['Model-1'].sketches['__profile__'].Line(point1=(1313 , 397), point2=(1315 , 405)) 
mdb.models['Model-1'].sketches['__profile__'].Line(point1=(1315 , 405), point2=(1319 , 413)) 
mdb.models['Model-1'].sketches['__profile__'].Line(point1=(1319 , 413), point2=(1321 , 423)) 
mdb.models['Model-1'].sketches['__profile__'].Line(point1=(1321 , 423), point2=(1325 , 427)) 
mdb.models['Model-1'].sketches['__profile__'].Line(point1=(1325 , 427), point2=(1329 , 427)) 
mdb.models['Model-1'].sketches['__profile__'].Line(point1=(1329 , 427), point2=(1346 , 422)) 
mdb.models['Model-1'].sketches['__profile__'].Line(point1=(1346 , 422), point2=(1350 , 420)) 
mdb.models['Model-1'].sketches['__profile__'].Line(point1=(1350 , 420), point2=(1353 , 416)) 
mdb.models['Model-1'].sketches['__profile__'].Line(point1=(1344 , 161), point2=(1339 , 158)) 
mdb.models['Model-1'].sketches['__profile__'].Line(point1=(1339 , 158), point2=(1329 , 155)) 
mdb.models['Model-1'].sketches['__profile__'].Line(point1=(1329 , 155), point2=(1325 , 156)) 
mdb.models['Model-1'].sketches['__profile__'].Line(point1=(1325 , 156), point2=(1312 , 183)) 
mdb.models['Model-1'].sketches['__profile__'].Line(point1=(1312 , 183), point2=(1312 , 185)) 
mdb.models['Model-1'].sketches['__profile__'].Line(point1=(1312 , 185), point2=(1316 , 189)) 
mdb.models['Model-1'].sketches['__profile__'].Line(point1=(1316 , 189), point2=(1325 , 193)) 
mdb.models['Model-1'].sketches['__profile__'].Line(point1=(1325 , 193), point2=(1332 , 186)) 
mdb.models['Model-1'].sketches['__profile__'].Line(point1=(1332 , 186), point2=(1341 , 173)) 
mdb.models['Model-1'].sketches['__profile__'].Line(point1=(1341 , 173), point2=(1344 , 167)) 
mdb.models['Model-1'].sketches['__profile__'].Line(point1=(1344 , 167), point2=(1344 , 161)) 
mdb.models['Model-1'].sketches['__profile__'].Line(point1=(1359 , 427), point2=(1355 , 423)) 
mdb.models['Model-1'].sketches['__profile__'].Line(point1=(1355 , 423), point2=(1352 , 423)) 
mdb.models['Model-1'].sketches['__profile__'].Line(point1=(1352 , 423), point2=(1345 , 427)) 
mdb.models['Model-1'].sketches['__profile__'].Line(point1=(1345 , 427), point2=(1326 , 431)) 
mdb.models['Model-1'].sketches['__profile__'].Line(point1=(1326 , 431), point2=(1323 , 433)) 
mdb.models['Model-1'].sketches['__profile__'].Line(point1=(1323 , 433), point2=(1319 , 443)) 
mdb.models['Model-1'].sketches['__profile__'].Line(point1=(1319 , 443), point2=(1319 , 449)) 
mdb.models['Model-1'].sketches['__profile__'].Line(point1=(1319 , 449), point2=(1324 , 459)) 
mdb.models['Model-1'].sketches['__profile__'].Line(point1=(1324 , 459), point2=(1326 , 470)) 
mdb.models['Model-1'].sketches['__profile__'].Line(point1=(1326 , 470), point2=(1327 , 472)) 
mdb.models['Model-1'].sketches['__profile__'].Line(point1=(1327 , 472), point2=(1331 , 473)) 
mdb.models['Model-1'].sketches['__profile__'].Line(point1=(1331 , 473), point2=(1339 , 473)) 
mdb.models['Model-1'].sketches['__profile__'].Line(point1=(1339 , 473), point2=(1351 , 471)) 
mdb.models['Model-1'].sketches['__profile__'].Line(point1=(1351 , 471), point2=(1359 , 468)) 
mdb.models['Model-1'].sketches['__profile__'].Line(point1=(1359 , 468), point2=(1361 , 466)) 
mdb.models['Model-1'].sketches['__profile__'].Line(point1=(1361 , 466), point2=(1362 , 431)) 
mdb.models['Model-1'].sketches['__profile__'].Line(point1=(1362 , 431), point2=(1359 , 427)) 
mdb.models['Model-1'].sketches['__profile__'].Line(point1=(1369 , 223), point2=(1353 , 207)) 
mdb.models['Model-1'].sketches['__profile__'].Line(point1=(1353 , 207), point2=(1350 , 205)) 
mdb.models['Model-1'].sketches['__profile__'].Line(point1=(1350 , 205), point2=(1346 , 206)) 
mdb.models['Model-1'].sketches['__profile__'].Line(point1=(1346 , 206), point2=(1332 , 217)) 
mdb.models['Model-1'].sketches['__profile__'].Line(point1=(1332 , 217), point2=(1328 , 225)) 
mdb.models['Model-1'].sketches['__profile__'].Line(point1=(1328 , 225), point2=(1323 , 241)) 
mdb.models['Model-1'].sketches['__profile__'].Line(point1=(1323 , 241), point2=(1323 , 244)) 
mdb.models['Model-1'].sketches['__profile__'].Line(point1=(1323 , 244), point2=(1326 , 250)) 
mdb.models['Model-1'].sketches['__profile__'].Line(point1=(1326 , 250), point2=(1334 , 261)) 
mdb.models['Model-1'].sketches['__profile__'].Line(point1=(1334 , 261), point2=(1344 , 271)) 
mdb.models['Model-1'].sketches['__profile__'].Line(point1=(1344 , 271), point2=(1346 , 271)) 
mdb.models['Model-1'].sketches['__profile__'].Line(point1=(1346 , 271), point2=(1355 , 256)) 
mdb.models['Model-1'].sketches['__profile__'].Line(point1=(1355 , 256), point2=(1361 , 241)) 
mdb.models['Model-1'].sketches['__profile__'].Line(point1=(1361 , 241), point2=(1369 , 226)) 
mdb.models['Model-1'].sketches['__profile__'].Line(point1=(1369 , 226), point2=(1369 , 223)) 
mdb.models['Model-1'].sketches['__profile__'].Line(point1=(1378 , 295), point2=(1363 , 286)) 
mdb.models['Model-1'].sketches['__profile__'].Line(point1=(1363 , 286), point2=(1347 , 279)) 
mdb.models['Model-1'].sketches['__profile__'].Line(point1=(1347 , 279), point2=(1325 , 310)) 
mdb.models['Model-1'].sketches['__profile__'].Line(point1=(1325 , 310), point2=(1324 , 316)) 
mdb.models['Model-1'].sketches['__profile__'].Line(point1=(1324 , 316), point2=(1338 , 328)) 
mdb.models['Model-1'].sketches['__profile__'].Line(point1=(1338 , 328), point2=(1347 , 334)) 
mdb.models['Model-1'].sketches['__profile__'].Line(point1=(1347 , 334), point2=(1353 , 336)) 
mdb.models['Model-1'].sketches['__profile__'].Line(point1=(1353 , 336), point2=(1366 , 321)) 
mdb.models['Model-1'].sketches['__profile__'].Line(point1=(1366 , 321), point2=(1366 , 319)) 
mdb.models['Model-1'].sketches['__profile__'].Line(point1=(1366 , 319), point2=(1369 , 316)) 
mdb.models['Model-1'].sketches['__profile__'].Line(point1=(1369 , 316), point2=(1378 , 299)) 
mdb.models['Model-1'].sketches['__profile__'].Line(point1=(1378 , 299), point2=(1378 , 295)) 
mdb.models['Model-1'].sketches['__profile__'].Line(point1=(1396 , 686), point2=(1386 , 645)) 
mdb.models['Model-1'].sketches['__profile__'].Line(point1=(1386 , 645), point2=(1362 , 641)) 
mdb.models['Model-1'].sketches['__profile__'].Line(point1=(1362 , 641), point2=(1341 , 640)) 
mdb.models['Model-1'].sketches['__profile__'].Line(point1=(1341 , 640), point2=(1333 , 638)) 
mdb.models['Model-1'].sketches['__profile__'].Line(point1=(1333 , 638), point2=(1326 , 638)) 
mdb.models['Model-1'].sketches['__profile__'].Line(point1=(1326 , 638), point2=(1325 , 643)) 
mdb.models['Model-1'].sketches['__profile__'].Line(point1=(1325 , 643), point2=(1327 , 660)) 
mdb.models['Model-1'].sketches['__profile__'].Line(point1=(1327 , 660), point2=(1327 , 675)) 
mdb.models['Model-1'].sketches['__profile__'].Line(point1=(1327 , 675), point2=(1330 , 683)) 
mdb.models['Model-1'].sketches['__profile__'].Line(point1=(1330 , 683), point2=(1359 , 687)) 
mdb.models['Model-1'].sketches['__profile__'].Line(point1=(1359 , 687), point2=(1384 , 688)) 
mdb.models['Model-1'].sketches['__profile__'].Line(point1=(1384 , 688), point2=(1392 , 690)) 
mdb.models['Model-1'].sketches['__profile__'].Line(point1=(1392 , 690), point2=(1394 , 690)) 
mdb.models['Model-1'].sketches['__profile__'].Line(point1=(1394 , 690), point2=(1396 , 688)) 
mdb.models['Model-1'].sketches['__profile__'].Line(point1=(1396 , 688), point2=(1396 , 686)) 
mdb.models['Model-1'].sketches['__profile__'].Line(point1=(1368 , 168), point2=(1354 , 163)) 
mdb.models['Model-1'].sketches['__profile__'].Line(point1=(1354 , 163), point2=(1350 , 163)) 
mdb.models['Model-1'].sketches['__profile__'].Line(point1=(1350 , 163), point2=(1344 , 172)) 
mdb.models['Model-1'].sketches['__profile__'].Line(point1=(1344 , 172), point2=(1342 , 178)) 
mdb.models['Model-1'].sketches['__profile__'].Line(point1=(1342 , 178), point2=(1330 , 193)) 
mdb.models['Model-1'].sketches['__profile__'].Line(point1=(1330 , 193), point2=(1329 , 200)) 
mdb.models['Model-1'].sketches['__profile__'].Line(point1=(1329 , 200), point2=(1333 , 209)) 
mdb.models['Model-1'].sketches['__profile__'].Line(point1=(1333 , 209), point2=(1338 , 208)) 
mdb.models['Model-1'].sketches['__profile__'].Line(point1=(1338 , 208), point2=(1349 , 200)) 
mdb.models['Model-1'].sketches['__profile__'].Line(point1=(1349 , 200), point2=(1362 , 183)) 
mdb.models['Model-1'].sketches['__profile__'].Line(point1=(1362 , 183), point2=(1367 , 173)) 
mdb.models['Model-1'].sketches['__profile__'].Line(point1=(1367 , 173), point2=(1368 , 168)) 
mdb.models['Model-1'].sketches['__profile__'].Line(point1=(1385 , 339), point2=(1374 , 329)) 
mdb.models['Model-1'].sketches['__profile__'].Line(point1=(1374 , 329), point2=(1370 , 327)) 
mdb.models['Model-1'].sketches['__profile__'].Line(point1=(1370 , 327), point2=(1366 , 327)) 
mdb.models['Model-1'].sketches['__profile__'].Line(point1=(1366 , 327), point2=(1356 , 338)) 
mdb.models['Model-1'].sketches['__profile__'].Line(point1=(1356 , 338), point2=(1342 , 357)) 
mdb.models['Model-1'].sketches['__profile__'].Line(point1=(1342 , 357), point2=(1342 , 360)) 
mdb.models['Model-1'].sketches['__profile__'].Line(point1=(1342 , 360), point2=(1349 , 367)) 
mdb.models['Model-1'].sketches['__profile__'].Line(point1=(1349 , 367), point2=(1359 , 377)) 
mdb.models['Model-1'].sketches['__profile__'].Line(point1=(1359 , 377), point2=(1364 , 377)) 
mdb.models['Model-1'].sketches['__profile__'].Line(point1=(1364 , 377), point2=(1378 , 370)) 
mdb.models['Model-1'].sketches['__profile__'].Line(point1=(1378 , 370), point2=(1380 , 367)) 
mdb.models['Model-1'].sketches['__profile__'].Line(point1=(1380 , 367), point2=(1385 , 349)) 
mdb.models['Model-1'].sketches['__profile__'].Line(point1=(1385 , 349), point2=(1386 , 344)) 
mdb.models['Model-1'].sketches['__profile__'].Line(point1=(1386 , 344), point2=(1385 , 339)) 
mdb.models['Model-1'].sketches['__profile__'].Line(point1=(1397 , 464), point2=(1393 , 463)) 
mdb.models['Model-1'].sketches['__profile__'].Line(point1=(1393 , 463), point2=(1364 , 469)) 
mdb.models['Model-1'].sketches['__profile__'].Line(point1=(1364 , 469), point2=(1357 , 473)) 
mdb.models['Model-1'].sketches['__profile__'].Line(point1=(1357 , 473), point2=(1352 , 474)) 
mdb.models['Model-1'].sketches['__profile__'].Line(point1=(1352 , 474), point2=(1348 , 477)) 
mdb.models['Model-1'].sketches['__profile__'].Line(point1=(1348 , 477), point2=(1344 , 488)) 
mdb.models['Model-1'].sketches['__profile__'].Line(point1=(1344 , 488), point2=(1344 , 502)) 
mdb.models['Model-1'].sketches['__profile__'].Line(point1=(1344 , 502), point2=(1343 , 503)) 
mdb.models['Model-1'].sketches['__profile__'].Line(point1=(1343 , 503), point2=(1343 , 522)) 
mdb.models['Model-1'].sketches['__profile__'].Line(point1=(1343 , 522), point2=(1344 , 523)) 
mdb.models['Model-1'].sketches['__profile__'].Line(point1=(1344 , 523), point2=(1345 , 524)) 
mdb.models['Model-1'].sketches['__profile__'].Line(point1=(1345 , 524), point2=(1357 , 524)) 
mdb.models['Model-1'].sketches['__profile__'].Line(point1=(1357 , 524), point2=(1365 , 522)) 
mdb.models['Model-1'].sketches['__profile__'].Line(point1=(1365 , 522), point2=(1381 , 521)) 
mdb.models['Model-1'].sketches['__profile__'].Line(point1=(1381 , 521), point2=(1385 , 519)) 
mdb.models['Model-1'].sketches['__profile__'].Line(point1=(1385 , 519), point2=(1387 , 509)) 
mdb.models['Model-1'].sketches['__profile__'].Line(point1=(1387 , 509), point2=(1390 , 503)) 
mdb.models['Model-1'].sketches['__profile__'].Line(point1=(1390 , 503), point2=(1390 , 496)) 
mdb.models['Model-1'].sketches['__profile__'].Line(point1=(1390 , 496), point2=(1394 , 486)) 
mdb.models['Model-1'].sketches['__profile__'].Line(point1=(1394 , 486), point2=(1397 , 464)) 
mdb.models['Model-1'].sketches['__profile__'].Line(point1=(1401 , 699), point2=(1398 , 697)) 
mdb.models['Model-1'].sketches['__profile__'].Line(point1=(1398 , 697), point2=(1390 , 696)) 
mdb.models['Model-1'].sketches['__profile__'].Line(point1=(1390 , 696), point2=(1350 , 693)) 
mdb.models['Model-1'].sketches['__profile__'].Line(point1=(1350 , 693), point2=(1349 , 694)) 
mdb.models['Model-1'].sketches['__profile__'].Line(point1=(1349 , 694), point2=(1349 , 708)) 
mdb.models['Model-1'].sketches['__profile__'].Line(point1=(1349 , 708), point2=(1347 , 723)) 
mdb.models['Model-1'].sketches['__profile__'].Line(point1=(1347 , 723), point2=(1348 , 725)) 
mdb.models['Model-1'].sketches['__profile__'].Line(point1=(1348 , 725), point2=(1353 , 726)) 
mdb.models['Model-1'].sketches['__profile__'].Line(point1=(1353 , 726), point2=(1400 , 728)) 
mdb.models['Model-1'].sketches['__profile__'].Line(point1=(1400 , 728), point2=(1402 , 723)) 
mdb.models['Model-1'].sketches['__profile__'].Line(point1=(1402 , 723), point2=(1401 , 699)) 
mdb.models['Model-1'].sketches['__profile__'].Line(point1=(1408 , 529), point2=(1403 , 526)) 
mdb.models['Model-1'].sketches['__profile__'].Line(point1=(1403 , 526), point2=(1377 , 526)) 
mdb.models['Model-1'].sketches['__profile__'].Line(point1=(1377 , 526), point2=(1370 , 528)) 
mdb.models['Model-1'].sketches['__profile__'].Line(point1=(1370 , 528), point2=(1351 , 530)) 
mdb.models['Model-1'].sketches['__profile__'].Line(point1=(1351 , 530), point2=(1350 , 531)) 
mdb.models['Model-1'].sketches['__profile__'].Line(point1=(1350 , 531), point2=(1350 , 566)) 
mdb.models['Model-1'].sketches['__profile__'].Line(point1=(1350 , 566), point2=(1353 , 568)) 
mdb.models['Model-1'].sketches['__profile__'].Line(point1=(1353 , 568), point2=(1409 , 570)) 
mdb.models['Model-1'].sketches['__profile__'].Line(point1=(1409 , 570), point2=(1411 , 566)) 
mdb.models['Model-1'].sketches['__profile__'].Line(point1=(1411 , 566), point2=(1411 , 547)) 
mdb.models['Model-1'].sketches['__profile__'].Line(point1=(1411 , 547), point2=(1409 , 542)) 
mdb.models['Model-1'].sketches['__profile__'].Line(point1=(1409 , 542), point2=(1408 , 529)) 
mdb.models['Model-1'].sketches['__profile__'].Line(point1=(1402 , 240), point2=(1391 , 235)) 
mdb.models['Model-1'].sketches['__profile__'].Line(point1=(1391 , 235), point2=(1376 , 224)) 
mdb.models['Model-1'].sketches['__profile__'].Line(point1=(1376 , 224), point2=(1374 , 224)) 
mdb.models['Model-1'].sketches['__profile__'].Line(point1=(1374 , 224), point2=(1372 , 226)) 
mdb.models['Model-1'].sketches['__profile__'].Line(point1=(1372 , 226), point2=(1359 , 256)) 
mdb.models['Model-1'].sketches['__profile__'].Line(point1=(1359 , 256), point2=(1350 , 272)) 
mdb.models['Model-1'].sketches['__profile__'].Line(point1=(1350 , 272), point2=(1351 , 276)) 
mdb.models['Model-1'].sketches['__profile__'].Line(point1=(1351 , 276), point2=(1374 , 288)) 
mdb.models['Model-1'].sketches['__profile__'].Line(point1=(1374 , 288), point2=(1382 , 290)) 
mdb.models['Model-1'].sketches['__profile__'].Line(point1=(1382 , 290), point2=(1384 , 288)) 
mdb.models['Model-1'].sketches['__profile__'].Line(point1=(1384 , 288), point2=(1398 , 258)) 
mdb.models['Model-1'].sketches['__profile__'].Line(point1=(1398 , 258), point2=(1402 , 245)) 
mdb.models['Model-1'].sketches['__profile__'].Line(point1=(1402 , 245), point2=(1402 , 240)) 
mdb.models['Model-1'].sketches['__profile__'].Line(point1=(1427 , 610), point2=(1425 , 608)) 
mdb.models['Model-1'].sketches['__profile__'].Line(point1=(1425 , 608), point2=(1419 , 606)) 
mdb.models['Model-1'].sketches['__profile__'].Line(point1=(1419 , 606), point2=(1405 , 603)) 
mdb.models['Model-1'].sketches['__profile__'].Line(point1=(1405 , 603), point2=(1375 , 599)) 
mdb.models['Model-1'].sketches['__profile__'].Line(point1=(1375 , 599), point2=(1365 , 599)) 
mdb.models['Model-1'].sketches['__profile__'].Line(point1=(1365 , 599), point2=(1361 , 601)) 
mdb.models['Model-1'].sketches['__profile__'].Line(point1=(1361 , 601), point2=(1358 , 609)) 
mdb.models['Model-1'].sketches['__profile__'].Line(point1=(1358 , 609), point2=(1354 , 628)) 
mdb.models['Model-1'].sketches['__profile__'].Line(point1=(1354 , 628), point2=(1355 , 633)) 
mdb.models['Model-1'].sketches['__profile__'].Line(point1=(1355 , 633), point2=(1356 , 635)) 
mdb.models['Model-1'].sketches['__profile__'].Line(point1=(1356 , 635), point2=(1375 , 637)) 
mdb.models['Model-1'].sketches['__profile__'].Line(point1=(1375 , 637), point2=(1378 , 639)) 
mdb.models['Model-1'].sketches['__profile__'].Line(point1=(1378 , 639), point2=(1390 , 641)) 
mdb.models['Model-1'].sketches['__profile__'].Line(point1=(1390 , 641), point2=(1422 , 642)) 
mdb.models['Model-1'].sketches['__profile__'].Line(point1=(1422 , 642), point2=(1424 , 639)) 
mdb.models['Model-1'].sketches['__profile__'].Line(point1=(1424 , 639), point2=(1427 , 625)) 
mdb.models['Model-1'].sketches['__profile__'].Line(point1=(1427 , 625), point2=(1427 , 610)) 
mdb.models['Model-1'].sketches['__profile__'].Line(point1=(1391 , 175), point2=(1387 , 172)) 
mdb.models['Model-1'].sketches['__profile__'].Line(point1=(1387 , 172), point2=(1372 , 170)) 
mdb.models['Model-1'].sketches['__profile__'].Line(point1=(1372 , 170), point2=(1370 , 172)) 
mdb.models['Model-1'].sketches['__profile__'].Line(point1=(1370 , 172), point2=(1364 , 186)) 
mdb.models['Model-1'].sketches['__profile__'].Line(point1=(1364 , 186), point2=(1355 , 199)) 
mdb.models['Model-1'].sketches['__profile__'].Line(point1=(1355 , 199), point2=(1355 , 203)) 
mdb.models['Model-1'].sketches['__profile__'].Line(point1=(1355 , 203), point2=(1358 , 207)) 
mdb.models['Model-1'].sketches['__profile__'].Line(point1=(1358 , 207), point2=(1369 , 218)) 
mdb.models['Model-1'].sketches['__profile__'].Line(point1=(1369 , 218), point2=(1372 , 218)) 
mdb.models['Model-1'].sketches['__profile__'].Line(point1=(1372 , 218), point2=(1383 , 199)) 
mdb.models['Model-1'].sketches['__profile__'].Line(point1=(1383 , 199), point2=(1384 , 194)) 
mdb.models['Model-1'].sketches['__profile__'].Line(point1=(1384 , 194), point2=(1391 , 179)) 
mdb.models['Model-1'].sketches['__profile__'].Line(point1=(1391 , 179), point2=(1391 , 175)) 
mdb.models['Model-1'].sketches['__profile__'].Line(point1=(1448 , 594), point2=(1448 , 585)) 
mdb.models['Model-1'].sketches['__profile__'].Line(point1=(1448 , 585), point2=(1447 , 580)) 
mdb.models['Model-1'].sketches['__profile__'].Line(point1=(1447 , 580), point2=(1445 , 578)) 
mdb.models['Model-1'].sketches['__profile__'].Line(point1=(1445 , 578), point2=(1365 , 574)) 
mdb.models['Model-1'].sketches['__profile__'].Line(point1=(1365 , 574), point2=(1364 , 573)) 
mdb.models['Model-1'].sketches['__profile__'].Line(point1=(1364 , 573), point2=(1356 , 574)) 
mdb.models['Model-1'].sketches['__profile__'].Line(point1=(1356 , 574), point2=(1360 , 590)) 
mdb.models['Model-1'].sketches['__profile__'].Line(point1=(1360 , 590), point2=(1363 , 594)) 
mdb.models['Model-1'].sketches['__profile__'].Line(point1=(1363 , 594), point2=(1401 , 597)) 
mdb.models['Model-1'].sketches['__profile__'].Line(point1=(1401 , 597), point2=(1415 , 600)) 
mdb.models['Model-1'].sketches['__profile__'].Line(point1=(1415 , 600), point2=(1429 , 605)) 
mdb.models['Model-1'].sketches['__profile__'].Line(point1=(1429 , 605), point2=(1434 , 604)) 
mdb.models['Model-1'].sketches['__profile__'].Line(point1=(1434 , 604), point2=(1446 , 598)) 
mdb.models['Model-1'].sketches['__profile__'].Line(point1=(1446 , 598), point2=(1448 , 596)) 
mdb.models['Model-1'].sketches['__profile__'].Line(point1=(1448 , 596), point2=(1448 , 594)) 
mdb.models['Model-1'].sketches['__profile__'].Line(point1=(1385 , 379), point2=(1381 , 375)) 
mdb.models['Model-1'].sketches['__profile__'].Line(point1=(1381 , 375), point2=(1376 , 375)) 
mdb.models['Model-1'].sketches['__profile__'].Line(point1=(1376 , 375), point2=(1372 , 378)) 
mdb.models['Model-1'].sketches['__profile__'].Line(point1=(1372 , 378), point2=(1367 , 379)) 
mdb.models['Model-1'].sketches['__profile__'].Line(point1=(1367 , 379), point2=(1362 , 384)) 
mdb.models['Model-1'].sketches['__profile__'].Line(point1=(1362 , 384), point2=(1357 , 415)) 
mdb.models['Model-1'].sketches['__profile__'].Line(point1=(1357 , 415), point2=(1357 , 418)) 
mdb.models['Model-1'].sketches['__profile__'].Line(point1=(1357 , 418), point2=(1360 , 424)) 
mdb.models['Model-1'].sketches['__profile__'].Line(point1=(1360 , 424), point2=(1364 , 427)) 
mdb.models['Model-1'].sketches['__profile__'].Line(point1=(1364 , 427), point2=(1371 , 427)) 
mdb.models['Model-1'].sketches['__profile__'].Line(point1=(1371 , 427), point2=(1385 , 419)) 
mdb.models['Model-1'].sketches['__profile__'].Line(point1=(1385 , 419), point2=(1389 , 400)) 
mdb.models['Model-1'].sketches['__profile__'].Line(point1=(1389 , 400), point2=(1393 , 391)) 
mdb.models['Model-1'].sketches['__profile__'].Line(point1=(1393 , 391), point2=(1392 , 387)) 
mdb.models['Model-1'].sketches['__profile__'].Line(point1=(1392 , 387), point2=(1385 , 379)) 
mdb.models['Model-1'].sketches['__profile__'].Line(point1=(1413 , 433), point2=(1410 , 430)) 
mdb.models['Model-1'].sketches['__profile__'].Line(point1=(1410 , 430), point2=(1403 , 429)) 
mdb.models['Model-1'].sketches['__profile__'].Line(point1=(1403 , 429), point2=(1396 , 425)) 
mdb.models['Model-1'].sketches['__profile__'].Line(point1=(1396 , 425), point2=(1390 , 423)) 
mdb.models['Model-1'].sketches['__profile__'].Line(point1=(1390 , 423), point2=(1384 , 423)) 
mdb.models['Model-1'].sketches['__profile__'].Line(point1=(1384 , 423), point2=(1374 , 430)) 
mdb.models['Model-1'].sketches['__profile__'].Line(point1=(1374 , 430), point2=(1369 , 431)) 
mdb.models['Model-1'].sketches['__profile__'].Line(point1=(1369 , 431), point2=(1367 , 433)) 
mdb.models['Model-1'].sketches['__profile__'].Line(point1=(1367 , 433), point2=(1365 , 442)) 
mdb.models['Model-1'].sketches['__profile__'].Line(point1=(1365 , 442), point2=(1365 , 455)) 
mdb.models['Model-1'].sketches['__profile__'].Line(point1=(1365 , 455), point2=(1365 , 462)) 
mdb.models['Model-1'].sketches['__profile__'].Line(point1=(1365 , 462), point2=(1367 , 464)) 
mdb.models['Model-1'].sketches['__profile__'].Line(point1=(1367 , 464), point2=(1403 , 457)) 
mdb.models['Model-1'].sketches['__profile__'].Line(point1=(1403 , 457), point2=(1407 , 454)) 
mdb.models['Model-1'].sketches['__profile__'].Line(point1=(1407 , 454), point2=(1409 , 450)) 
mdb.models['Model-1'].sketches['__profile__'].Line(point1=(1409 , 450), point2=(1413 , 433)) 
mdb.models['Model-1'].sketches['__profile__'].Line(point1=(1410 , 300), point2=(1405 , 298)) 
mdb.models['Model-1'].sketches['__profile__'].Line(point1=(1405 , 298), point2=(1402 , 295)) 
mdb.models['Model-1'].sketches['__profile__'].Line(point1=(1402 , 295), point2=(1399 , 295)) 
mdb.models['Model-1'].sketches['__profile__'].Line(point1=(1399 , 295), point2=(1392 , 291)) 
mdb.models['Model-1'].sketches['__profile__'].Line(point1=(1392 , 291), point2=(1387 , 291)) 
mdb.models['Model-1'].sketches['__profile__'].Line(point1=(1387 , 291), point2=(1383 , 295)) 
mdb.models['Model-1'].sketches['__profile__'].Line(point1=(1383 , 295), point2=(1383 , 297)) 
mdb.models['Model-1'].sketches['__profile__'].Line(point1=(1383 , 297), point2=(1371 , 319)) 
mdb.models['Model-1'].sketches['__profile__'].Line(point1=(1371 , 319), point2=(1371 , 322)) 
mdb.models['Model-1'].sketches['__profile__'].Line(point1=(1371 , 322), point2=(1374 , 325)) 
mdb.models['Model-1'].sketches['__profile__'].Line(point1=(1374 , 325), point2=(1389 , 337)) 
mdb.models['Model-1'].sketches['__profile__'].Line(point1=(1389 , 337), point2=(1402 , 331)) 
mdb.models['Model-1'].sketches['__profile__'].Line(point1=(1402 , 331), point2=(1405 , 328)) 
mdb.models['Model-1'].sketches['__profile__'].Line(point1=(1405 , 328), point2=(1407 , 323)) 
mdb.models['Model-1'].sketches['__profile__'].Line(point1=(1407 , 323), point2=(1410 , 300)) 
mdb.models['Model-1'].sketches['__profile__'].Line(point1=(1412 , 210), point2=(1408 , 207)) 
mdb.models['Model-1'].sketches['__profile__'].Line(point1=(1408 , 207), point2=(1396 , 207)) 
mdb.models['Model-1'].sketches['__profile__'].Line(point1=(1396 , 207), point2=(1385 , 204)) 
mdb.models['Model-1'].sketches['__profile__'].Line(point1=(1385 , 204), point2=(1383 , 205)) 
mdb.models['Model-1'].sketches['__profile__'].Line(point1=(1383 , 205), point2=(1378 , 215)) 
mdb.models['Model-1'].sketches['__profile__'].Line(point1=(1378 , 215), point2=(1378 , 221)) 
mdb.models['Model-1'].sketches['__profile__'].Line(point1=(1378 , 221), point2=(1380 , 223)) 
mdb.models['Model-1'].sketches['__profile__'].Line(point1=(1380 , 223), point2=(1382 , 223)) 
mdb.models['Model-1'].sketches['__profile__'].Line(point1=(1382 , 223), point2=(1387 , 228)) 
mdb.models['Model-1'].sketches['__profile__'].Line(point1=(1387 , 228), point2=(1396 , 233)) 
mdb.models['Model-1'].sketches['__profile__'].Line(point1=(1396 , 233), point2=(1403 , 235)) 
mdb.models['Model-1'].sketches['__profile__'].Line(point1=(1403 , 235), point2=(1408 , 226)) 
mdb.models['Model-1'].sketches['__profile__'].Line(point1=(1408 , 226), point2=(1412 , 210)) 
mdb.models['Model-1'].sketches['__profile__'].Line(point1=(1419 , 346), point2=(1406 , 333)) 
mdb.models['Model-1'].sketches['__profile__'].Line(point1=(1406 , 333), point2=(1404 , 333)) 
mdb.models['Model-1'].sketches['__profile__'].Line(point1=(1404 , 333), point2=(1394 , 339)) 
mdb.models['Model-1'].sketches['__profile__'].Line(point1=(1394 , 339), point2=(1389 , 345)) 
mdb.models['Model-1'].sketches['__profile__'].Line(point1=(1389 , 345), point2=(1387 , 356)) 
mdb.models['Model-1'].sketches['__profile__'].Line(point1=(1387 , 356), point2=(1384 , 362)) 
mdb.models['Model-1'].sketches['__profile__'].Line(point1=(1384 , 362), point2=(1383 , 371)) 
mdb.models['Model-1'].sketches['__profile__'].Line(point1=(1383 , 371), point2=(1396 , 384)) 
mdb.models['Model-1'].sketches['__profile__'].Line(point1=(1396 , 384), point2=(1399 , 384)) 
mdb.models['Model-1'].sketches['__profile__'].Line(point1=(1399 , 384), point2=(1407 , 380)) 
mdb.models['Model-1'].sketches['__profile__'].Line(point1=(1407 , 380), point2=(1412 , 374)) 
mdb.models['Model-1'].sketches['__profile__'].Line(point1=(1412 , 374), point2=(1416 , 357)) 
mdb.models['Model-1'].sketches['__profile__'].Line(point1=(1416 , 357), point2=(1419 , 350)) 
mdb.models['Model-1'].sketches['__profile__'].Line(point1=(1419 , 350), point2=(1419 , 346)) 
mdb.models['Model-1'].sketches['__profile__'].Line(point1=(1418 , 186), point2=(1414 , 182)) 
mdb.models['Model-1'].sketches['__profile__'].Line(point1=(1414 , 182), point2=(1406 , 178)) 
mdb.models['Model-1'].sketches['__profile__'].Line(point1=(1406 , 178), point2=(1400 , 176)) 
mdb.models['Model-1'].sketches['__profile__'].Line(point1=(1400 , 176), point2=(1395 , 176)) 
mdb.models['Model-1'].sketches['__profile__'].Line(point1=(1395 , 176), point2=(1387 , 197)) 
mdb.models['Model-1'].sketches['__profile__'].Line(point1=(1387 , 197), point2=(1387 , 199)) 
mdb.models['Model-1'].sketches['__profile__'].Line(point1=(1387 , 199), point2=(1391 , 202)) 
mdb.models['Model-1'].sketches['__profile__'].Line(point1=(1391 , 202), point2=(1413 , 203)) 
mdb.models['Model-1'].sketches['__profile__'].Line(point1=(1413 , 203), point2=(1418 , 190)) 
mdb.models['Model-1'].sketches['__profile__'].Line(point1=(1418 , 190), point2=(1418 , 186)) 
mdb.models['Model-1'].sketches['__profile__'].Line(point1=(1438 , 401), point2=(1414 , 383)) 
mdb.models['Model-1'].sketches['__profile__'].Line(point1=(1414 , 383), point2=(1409 , 383)) 
mdb.models['Model-1'].sketches['__profile__'].Line(point1=(1409 , 383), point2=(1400 , 387)) 
mdb.models['Model-1'].sketches['__profile__'].Line(point1=(1400 , 387), point2=(1395 , 391)) 
mdb.models['Model-1'].sketches['__profile__'].Line(point1=(1395 , 391), point2=(1391 , 408)) 
mdb.models['Model-1'].sketches['__profile__'].Line(point1=(1391 , 408), point2=(1389 , 415)) 
mdb.models['Model-1'].sketches['__profile__'].Line(point1=(1389 , 415), point2=(1390 , 418)) 
mdb.models['Model-1'].sketches['__profile__'].Line(point1=(1390 , 418), point2=(1398 , 422)) 
mdb.models['Model-1'].sketches['__profile__'].Line(point1=(1398 , 422), point2=(1416 , 427)) 
mdb.models['Model-1'].sketches['__profile__'].Line(point1=(1416 , 427), point2=(1434 , 408)) 
mdb.models['Model-1'].sketches['__profile__'].Line(point1=(1434 , 408), point2=(1438 , 403)) 
mdb.models['Model-1'].sketches['__profile__'].Line(point1=(1438 , 403), point2=(1438 , 401)) 
mdb.models['Model-1'].sketches['__profile__'].Line(point1=(1458 , 450), point2=(1454 , 449)) 
mdb.models['Model-1'].sketches['__profile__'].Line(point1=(1454 , 449), point2=(1430 , 456)) 
mdb.models['Model-1'].sketches['__profile__'].Line(point1=(1430 , 456), point2=(1411 , 459)) 
mdb.models['Model-1'].sketches['__profile__'].Line(point1=(1411 , 459), point2=(1402 , 462)) 
mdb.models['Model-1'].sketches['__profile__'].Line(point1=(1402 , 462), point2=(1400 , 465)) 
mdb.models['Model-1'].sketches['__profile__'].Line(point1=(1400 , 465), point2=(1399 , 482)) 
mdb.models['Model-1'].sketches['__profile__'].Line(point1=(1399 , 482), point2=(1397 , 491)) 
mdb.models['Model-1'].sketches['__profile__'].Line(point1=(1397 , 491), point2=(1394 , 497)) 
mdb.models['Model-1'].sketches['__profile__'].Line(point1=(1394 , 497), point2=(1390 , 518)) 
mdb.models['Model-1'].sketches['__profile__'].Line(point1=(1390 , 518), point2=(1392 , 520)) 
mdb.models['Model-1'].sketches['__profile__'].Line(point1=(1392 , 520), point2=(1436 , 518)) 
mdb.models['Model-1'].sketches['__profile__'].Line(point1=(1436 , 518), point2=(1439 , 515)) 
mdb.models['Model-1'].sketches['__profile__'].Line(point1=(1439 , 515), point2=(1442 , 500)) 
mdb.models['Model-1'].sketches['__profile__'].Line(point1=(1442 , 500), point2=(1449 , 479)) 
mdb.models['Model-1'].sketches['__profile__'].Line(point1=(1449 , 479), point2=(1455 , 468)) 
mdb.models['Model-1'].sketches['__profile__'].Line(point1=(1455 , 468), point2=(1460 , 462)) 
mdb.models['Model-1'].sketches['__profile__'].Line(point1=(1460 , 462), point2=(1460 , 455)) 
mdb.models['Model-1'].sketches['__profile__'].Line(point1=(1460 , 455), point2=(1458 , 450)) 
mdb.models['Model-1'].sketches['__profile__'].Line(point1=(1425 , 256), point2=(1420 , 254)) 
mdb.models['Model-1'].sketches['__profile__'].Line(point1=(1420 , 254), point2=(1403 , 253)) 
mdb.models['Model-1'].sketches['__profile__'].Line(point1=(1403 , 253), point2=(1395 , 270)) 
mdb.models['Model-1'].sketches['__profile__'].Line(point1=(1395 , 270), point2=(1392 , 280)) 
mdb.models['Model-1'].sketches['__profile__'].Line(point1=(1392 , 280), point2=(1390 , 282)) 
mdb.models['Model-1'].sketches['__profile__'].Line(point1=(1390 , 282), point2=(1390 , 285)) 
mdb.models['Model-1'].sketches['__profile__'].Line(point1=(1390 , 285), point2=(1393 , 287)) 
mdb.models['Model-1'].sketches['__profile__'].Line(point1=(1393 , 287), point2=(1408 , 295)) 
mdb.models['Model-1'].sketches['__profile__'].Line(point1=(1408 , 295), point2=(1413 , 295)) 
mdb.models['Model-1'].sketches['__profile__'].Line(point1=(1413 , 295), point2=(1421 , 286)) 
mdb.models['Model-1'].sketches['__profile__'].Line(point1=(1421 , 286), point2=(1422 , 275)) 
mdb.models['Model-1'].sketches['__profile__'].Line(point1=(1422 , 275), point2=(1425 , 263)) 
mdb.models['Model-1'].sketches['__profile__'].Line(point1=(1425 , 263), point2=(1425 , 256)) 
mdb.models['Model-1'].sketches['__profile__'].Line(point1=(1446 , 690), point2=(1445 , 662)) 
mdb.models['Model-1'].sketches['__profile__'].Line(point1=(1445 , 662), point2=(1443 , 653)) 
mdb.models['Model-1'].sketches['__profile__'].Line(point1=(1443 , 653), point2=(1415 , 648)) 
mdb.models['Model-1'].sketches['__profile__'].Line(point1=(1415 , 648), point2=(1393 , 646)) 
mdb.models['Model-1'].sketches['__profile__'].Line(point1=(1393 , 646), point2=(1392 , 652)) 
mdb.models['Model-1'].sketches['__profile__'].Line(point1=(1392 , 652), point2=(1398 , 671)) 
mdb.models['Model-1'].sketches['__profile__'].Line(point1=(1398 , 671), point2=(1401 , 688)) 
mdb.models['Model-1'].sketches['__profile__'].Line(point1=(1401 , 688), point2=(1404 , 691)) 
mdb.models['Model-1'].sketches['__profile__'].Line(point1=(1404 , 691), point2=(1445 , 693)) 
mdb.models['Model-1'].sketches['__profile__'].Line(point1=(1445 , 693), point2=(1446 , 690)) 
mdb.models['Model-1'].sketches['__profile__'].Line(point1=(1434 , 218), point2=(1433 , 217)) 
mdb.models['Model-1'].sketches['__profile__'].Line(point1=(1433 , 217), point2=(1414 , 217)) 
mdb.models['Model-1'].sketches['__profile__'].Line(point1=(1414 , 217), point2=(1413 , 218)) 
mdb.models['Model-1'].sketches['__profile__'].Line(point1=(1413 , 218), point2=(1413 , 221)) 
mdb.models['Model-1'].sketches['__profile__'].Line(point1=(1413 , 221), point2=(1406 , 240)) 
mdb.models['Model-1'].sketches['__profile__'].Line(point1=(1406 , 240), point2=(1405 , 248)) 
mdb.models['Model-1'].sketches['__profile__'].Line(point1=(1405 , 248), point2=(1410 , 250)) 
mdb.models['Model-1'].sketches['__profile__'].Line(point1=(1410 , 250), point2=(1425 , 250)) 
mdb.models['Model-1'].sketches['__profile__'].Line(point1=(1425 , 250), point2=(1427 , 248)) 
mdb.models['Model-1'].sketches['__profile__'].Line(point1=(1427 , 248), point2=(1434 , 229)) 
mdb.models['Model-1'].sketches['__profile__'].Line(point1=(1434 , 229), point2=(1434 , 218)) 
mdb.models['Model-1'].sketches['__profile__'].Line(point1=(1458 , 703), point2=(1453 , 701)) 
mdb.models['Model-1'].sketches['__profile__'].Line(point1=(1453 , 701), point2=(1444 , 701)) 
mdb.models['Model-1'].sketches['__profile__'].Line(point1=(1444 , 701), point2=(1443 , 700)) 
mdb.models['Model-1'].sketches['__profile__'].Line(point1=(1443 , 700), point2=(1409 , 699)) 
mdb.models['Model-1'].sketches['__profile__'].Line(point1=(1409 , 699), point2=(1407 , 703)) 
mdb.models['Model-1'].sketches['__profile__'].Line(point1=(1407 , 703), point2=(1407 , 713)) 
mdb.models['Model-1'].sketches['__profile__'].Line(point1=(1407 , 713), point2=(1406 , 714)) 
mdb.models['Model-1'].sketches['__profile__'].Line(point1=(1406 , 714), point2=(1406 , 726)) 
mdb.models['Model-1'].sketches['__profile__'].Line(point1=(1406 , 726), point2=(1408 , 728)) 
mdb.models['Model-1'].sketches['__profile__'].Line(point1=(1408 , 728), point2=(1458 , 732)) 
mdb.models['Model-1'].sketches['__profile__'].Line(point1=(1458 , 732), point2=(1461 , 729)) 
mdb.models['Model-1'].sketches['__profile__'].Line(point1=(1461 , 729), point2=(1458 , 703)) 
mdb.models['Model-1'].sketches['__profile__'].Line(point1=(1445 , 296), point2=(1425 , 291)) 
mdb.models['Model-1'].sketches['__profile__'].Line(point1=(1425 , 291), point2=(1421 , 291)) 
mdb.models['Model-1'].sketches['__profile__'].Line(point1=(1421 , 291), point2=(1417 , 295)) 
mdb.models['Model-1'].sketches['__profile__'].Line(point1=(1417 , 295), point2=(1413 , 303)) 
mdb.models['Model-1'].sketches['__profile__'].Line(point1=(1413 , 303), point2=(1412 , 314)) 
mdb.models['Model-1'].sketches['__profile__'].Line(point1=(1412 , 314), point2=(1409 , 325)) 
mdb.models['Model-1'].sketches['__profile__'].Line(point1=(1409 , 325), point2=(1409 , 328)) 
mdb.models['Model-1'].sketches['__profile__'].Line(point1=(1409 , 328), point2=(1412 , 333)) 
mdb.models['Model-1'].sketches['__profile__'].Line(point1=(1412 , 333), point2=(1421 , 343)) 
mdb.models['Model-1'].sketches['__profile__'].Line(point1=(1421 , 343), point2=(1436 , 339)) 
mdb.models['Model-1'].sketches['__profile__'].Line(point1=(1436 , 339), point2=(1438 , 337)) 
mdb.models['Model-1'].sketches['__profile__'].Line(point1=(1438 , 337), point2=(1448 , 319)) 
mdb.models['Model-1'].sketches['__profile__'].Line(point1=(1448 , 319), point2=(1445 , 296)) 
mdb.models['Model-1'].sketches['__profile__'].Line(point1=(1473 , 569), point2=(1470 , 548))
[truncated: 487,238 more chars]
