# Supplementary material for: An image based application in Matlab for automated modelling and morphological analysis of insect wings
Source: Sci Rep. 2022 Aug 17;12:13917. doi: 10.1038/s41598-022-17859-9 (PMC9386019; doi:10.1038/s41598-022-17859-9)
Supplement: Supplementary file 9 — Supplementary Information 5. [file 41598_2022_17859_MOESM9_ESM.py]

from part import * 
from material import * 
from section import * 
from assembly import * 
from step import * 
from interaction import * 
from load import * 
from mesh import * 
from optimization import * 
from job import * 
from sketch import * 
from visualization import * 
from connectorBehavior import * 
mdb.models['Model-1'].ConstrainedSketch(name='__profile__', sheetSize=4594)
mdb.models['Model-1'].sketches['__profile__'].Line(point1=(1677, 600), point2=(1637, 577))
mdb.models['Model-1'].sketches['__profile__'].Line(point1=(1637, 577), point2=(1589, 556))
mdb.models['Model-1'].sketches['__profile__'].Line(point1=(1589, 556), point2=(1547, 542))
mdb.models['Model-1'].sketches['__profile__'].Line(point1=(1547, 542), point2=(1495, 529))
mdb.models['Model-1'].sketches['__profile__'].Line(point1=(1495, 529), point2=(1476, 518))
mdb.models['Model-1'].sketches['__profile__'].Line(point1=(1476, 518), point2=(1419, 477))
mdb.models['Model-1'].sketches['__profile__'].Line(point1=(1419, 477), point2=(1377, 452))
mdb.models['Model-1'].sketches['__profile__'].Line(point1=(1377, 452), point2=(1329, 430))
mdb.models['Model-1'].sketches['__profile__'].Line(point1=(1329, 430), point2=(1296, 421))
mdb.models['Model-1'].sketches['__profile__'].Line(point1=(1296, 421), point2=(1284, 416))
mdb.models['Model-1'].sketches['__profile__'].Line(point1=(1284, 416), point2=(1280, 412))
mdb.models['Model-1'].sketches['__profile__'].Line(point1=(1280, 412), point2=(1275, 403))
mdb.models['Model-1'].sketches['__profile__'].Line(point1=(1275, 403), point2=(1263, 391))
mdb.models['Model-1'].sketches['__profile__'].Line(point1=(1263, 391), point2=(1249, 381))
mdb.models['Model-1'].sketches['__profile__'].Line(point1=(1249, 381), point2=(1225, 369))
mdb.models['Model-1'].sketches['__profile__'].Line(point1=(1225, 369), point2=(1202, 362))
mdb.models['Model-1'].sketches['__profile__'].Line(point1=(1202, 362), point2=(1194, 358))
mdb.models['Model-1'].sketches['__profile__'].Line(point1=(1194, 358), point2=(1162, 332))
mdb.models['Model-1'].sketches['__profile__'].Line(point1=(1162, 332), point2=(1140, 318))
mdb.models['Model-1'].sketches['__profile__'].Line(point1=(1140, 318), point2=(1098, 296))
mdb.models['Model-1'].sketches['__profile__'].Line(point1=(1098, 296), point2=(1066, 271))
mdb.models['Model-1'].sketches['__profile__'].Line(point1=(1066, 271), point2=(1024, 244))
mdb.models['Model-1'].sketches['__profile__'].Line(point1=(1024, 244), point2=(987, 223))
mdb.models['Model-1'].sketches['__profile__'].Line(point1=(987, 223), point2=(927, 193))
mdb.models['Model-1'].sketches['__profile__'].Line(point1=(927, 193), point2=(910, 188))
mdb.models['Model-1'].sketches['__profile__'].Line(point1=(910, 188), point2=(900, 181))
mdb.models['Model-1'].sketches['__profile__'].Line(point1=(900, 181), point2=(869, 152))
mdb.models['Model-1'].sketches['__profile__'].Line(point1=(869, 152), point2=(852, 140))
mdb.models['Model-1'].sketches['__profile__'].Line(point1=(852, 140), point2=(835, 131))
mdb.models['Model-1'].sketches['__profile__'].Line(point1=(835, 131), point2=(806, 121))
mdb.models['Model-1'].sketches['__profile__'].Line(point1=(806, 121), point2=(773, 101))
mdb.models['Model-1'].sketches['__profile__'].Line(point1=(773, 101), point2=(757, 93))
mdb.models['Model-1'].sketches['__profile__'].Line(point1=(757, 93), point2=(731, 85))
mdb.models['Model-1'].sketches['__profile__'].Line(point1=(731, 85), point2=(699, 81))
mdb.models['Model-1'].sketches['__profile__'].Line(point1=(699, 81), point2=(648, 67))
mdb.models['Model-1'].sketches['__profile__'].Line(point1=(648, 67), point2=(608, 60))
mdb.models['Model-1'].sketches['__profile__'].Line(point1=(608, 60), point2=(592, 56))
mdb.models['Model-1'].sketches['__profile__'].Line(point1=(592, 56), point2=(565, 46))
mdb.models['Model-1'].sketches['__profile__'].Line(point1=(565, 46), point2=(528, 41))
mdb.models['Model-1'].sketches['__profile__'].Line(point1=(528, 41), point2=(511, 40))
mdb.models['Model-1'].sketches['__profile__'].Line(point1=(511, 40), point2=(451, 41))
mdb.models['Model-1'].sketches['__profile__'].Line(point1=(451, 41), point2=(430, 46))
mdb.models['Model-1'].sketches['__profile__'].Line(point1=(430, 46), point2=(414, 52))
mdb.models['Model-1'].sketches['__profile__'].Line(point1=(414, 52), point2=(365, 60))
mdb.models['Model-1'].sketches['__profile__'].Line(point1=(365, 60), point2=(345, 66))
mdb.models['Model-1'].sketches['__profile__'].Line(point1=(345, 66), point2=(305, 86))
mdb.models['Model-1'].sketches['__profile__'].Line(point1=(305, 86), point2=(270, 111))
mdb.models['Model-1'].sketches['__profile__'].Line(point1=(270, 111), point2=(235, 145))
mdb.models['Model-1'].sketches['__profile__'].Line(point1=(235, 145), point2=(222, 156))
mdb.models['Model-1'].sketches['__profile__'].Line(point1=(222, 156), point2=(220, 156))
mdb.models['Model-1'].sketches['__profile__'].Line(point1=(220, 156), point2=(204, 182))
mdb.models['Model-1'].sketches['__profile__'].Line(point1=(204, 182), point2=(176, 218))
mdb.models['Model-1'].sketches['__profile__'].Line(point1=(176, 218), point2=(173, 228))
mdb.models['Model-1'].sketches['__profile__'].Line(point1=(173, 228), point2=(173, 236))
mdb.models['Model-1'].sketches['__profile__'].Line(point1=(173, 236), point2=(180, 318))
mdb.models['Model-1'].sketches['__profile__'].Line(point1=(180, 318), point2=(182, 408))
mdb.models['Model-1'].sketches['__profile__'].Line(point1=(182, 408), point2=(177, 501))
mdb.models['Model-1'].sketches['__profile__'].Line(point1=(177, 501), point2=(172, 542))
mdb.models['Model-1'].sketches['__profile__'].Line(point1=(172, 542), point2=(166, 576))
mdb.models['Model-1'].sketches['__profile__'].Line(point1=(166, 576), point2=(151, 634))
mdb.models['Model-1'].sketches['__profile__'].Line(point1=(151, 634), point2=(140, 664))
mdb.models['Model-1'].sketches['__profile__'].Line(point1=(140, 664), point2=(130, 686))
mdb.models['Model-1'].sketches['__profile__'].Line(point1=(130, 686), point2=(120, 704))
mdb.models['Model-1'].sketches['__profile__'].Line(point1=(120, 704), point2=(102, 729))
mdb.models['Model-1'].sketches['__profile__'].Line(point1=(102, 729), point2=(79, 753))
mdb.models['Model-1'].sketches['__profile__'].Line(point1=(79, 753), point2=(73, 756))
mdb.models['Model-1'].sketches['__profile__'].Line(point1=(73, 756), point2=(68, 761))
mdb.models['Model-1'].sketches['__profile__'].Line(point1=(68, 761), point2=(54, 798))
mdb.models['Model-1'].sketches['__profile__'].Line(point1=(54, 798), point2=(49, 822))
mdb.models['Model-1'].sketches['__profile__'].Line(point1=(49, 822), point2=(47, 841))
mdb.models['Model-1'].sketches['__profile__'].Line(point1=(47, 841), point2=(47, 885))
mdb.models['Model-1'].sketches['__profile__'].Line(point1=(47, 885), point2=(49, 894))
mdb.models['Model-1'].sketches['__profile__'].Line(point1=(49, 894), point2=(57, 907))
mdb.models['Model-1'].sketches['__profile__'].Line(point1=(57, 907), point2=(64, 912))
mdb.models['Model-1'].sketches['__profile__'].Line(point1=(64, 912), point2=(76, 915))
mdb.models['Model-1'].sketches['__profile__'].Line(point1=(76, 915), point2=(112, 916))
mdb.models['Model-1'].sketches['__profile__'].Line(point1=(112, 916), point2=(125, 918))
mdb.models['Model-1'].sketches['__profile__'].Line(point1=(125, 918), point2=(130, 923))
mdb.models['Model-1'].sketches['__profile__'].Line(point1=(130, 923), point2=(132, 930))
mdb.models['Model-1'].sketches['__profile__'].Line(point1=(132, 930), point2=(131, 944))
mdb.models['Model-1'].sketches['__profile__'].Line(point1=(131, 944), point2=(122, 971))
mdb.models['Model-1'].sketches['__profile__'].Line(point1=(122, 971), point2=(113, 988))
mdb.models['Model-1'].sketches['__profile__'].Line(point1=(113, 988), point2=(96, 1011))
mdb.models['Model-1'].sketches['__profile__'].Line(point1=(96, 1011), point2=(94, 1016))
mdb.models['Model-1'].sketches['__profile__'].Line(point1=(94, 1016), point2=(96, 1017))
mdb.models['Model-1'].sketches['__profile__'].Line(point1=(96, 1017), point2=(106, 1016))
mdb.models['Model-1'].sketches['__profile__'].Line(point1=(106, 1016), point2=(108, 1019))
mdb.models['Model-1'].sketches['__profile__'].Line(point1=(108, 1019), point2=(108, 1023))
mdb.models['Model-1'].sketches['__profile__'].Line(point1=(108, 1023), point2=(106, 1026))
mdb.models['Model-1'].sketches['__profile__'].Line(point1=(106, 1026), point2=(112, 1038))
mdb.models['Model-1'].sketches['__profile__'].Line(point1=(112, 1038), point2=(116, 1038))
mdb.models['Model-1'].sketches['__profile__'].Line(point1=(116, 1038), point2=(120, 1041))
mdb.models['Model-1'].sketches['__profile__'].Line(point1=(120, 1041), point2=(131, 1045))
mdb.models['Model-1'].sketches['__profile__'].Line(point1=(131, 1045), point2=(137, 1052))
mdb.models['Model-1'].sketches['__profile__'].Line(point1=(137, 1052), point2=(137, 1058))
mdb.models['Model-1'].sketches['__profile__'].Line(point1=(137, 1058), point2=(129, 1066))
mdb.models['Model-1'].sketches['__profile__'].Line(point1=(129, 1066), point2=(112, 1068))
mdb.models['Model-1'].sketches['__profile__'].Line(point1=(112, 1068), point2=(102, 1073))
mdb.models['Model-1'].sketches['__profile__'].Line(point1=(102, 1073), point2=(98, 1081))
mdb.models['Model-1'].sketches['__profile__'].Line(point1=(98, 1081), point2=(93, 1084))
mdb.models['Model-1'].sketches['__profile__'].Line(point1=(93, 1084), point2=(87, 1091))
mdb.models['Model-1'].sketches['__profile__'].Line(point1=(87, 1091), point2=(83, 1101))
mdb.models['Model-1'].sketches['__profile__'].Line(point1=(83, 1101), point2=(90, 1117))
mdb.models['Model-1'].sketches['__profile__'].Line(point1=(90, 1117), point2=(91, 1125))
mdb.models['Model-1'].sketches['__profile__'].Line(point1=(91, 1125), point2=(109, 1127))
mdb.models['Model-1'].sketches['__profile__'].Line(point1=(109, 1127), point2=(107, 1144))
mdb.models['Model-1'].sketches['__profile__'].Line(point1=(107, 1144), point2=(104, 1148))
mdb.models['Model-1'].sketches['__profile__'].Line(point1=(104, 1148), point2=(105, 1160))
mdb.models['Model-1'].sketches['__profile__'].Line(point1=(105, 1160), point2=(111, 1162))
mdb.models['Model-1'].sketches['__profile__'].Line(point1=(111, 1162), point2=(257, 1165))
mdb.models['Model-1'].sketches['__profile__'].Line(point1=(257, 1165), point2=(858, 1182))
mdb.models['Model-1'].sketches['__profile__'].Line(point1=(858, 1182), point2=(1398, 1202))
mdb.models['Model-1'].sketches['__profile__'].Line(point1=(1398, 1202), point2=(2031, 1228))
mdb.models['Model-1'].sketches['__profile__'].Line(point1=(2031, 1228), point2=(2082, 1227))
mdb.models['Model-1'].sketches['__profile__'].Line(point1=(2082, 1227), point2=(2092, 1223))
mdb.models['Model-1'].sketches['__profile__'].Line(point1=(2092, 1223), point2=(2108, 1223))
mdb.models['Model-1'].sketches['__profile__'].Line(point1=(2108, 1223), point2=(2134, 1220))
mdb.models['Model-1'].sketches['__profile__'].Line(point1=(2134, 1220), point2=(2165, 1212))
mdb.models['Model-1'].sketches['__profile__'].Line(point1=(2165, 1212), point2=(2188, 1201))
mdb.models['Model-1'].sketches['__profile__'].Line(point1=(2188, 1201), point2=(2202, 1191))
mdb.models['Model-1'].sketches['__profile__'].Line(point1=(2202, 1191), point2=(2213, 1180))
mdb.models['Model-1'].sketches['__profile__'].Line(point1=(2213, 1180), point2=(2223, 1166))
mdb.models['Model-1'].sketches['__profile__'].Line(point1=(2223, 1166), point2=(2230, 1152))
mdb.models['Model-1'].sketches['__profile__'].Line(point1=(2230, 1152), point2=(2237, 1128))
mdb.models['Model-1'].sketches['__profile__'].Line(point1=(2237, 1128), point2=(2236, 1113))
mdb.models['Model-1'].sketches['__profile__'].Line(point1=(2236, 1113), point2=(2233, 1098))
mdb.models['Model-1'].sketches['__profile__'].Line(point1=(2233, 1098), point2=(2224, 1068))
mdb.models['Model-1'].sketches['__profile__'].Line(point1=(2224, 1068), point2=(2209, 1037))
mdb.models['Model-1'].sketches['__profile__'].Line(point1=(2209, 1037), point2=(2189, 1007))
mdb.models['Model-1'].sketches['__profile__'].Line(point1=(2189, 1007), point2=(2173, 988))
mdb.models['Model-1'].sketches['__profile__'].Line(point1=(2173, 988), point2=(2149, 964))
mdb.models['Model-1'].sketches['__profile__'].Line(point1=(2149, 964), point2=(2129, 947))
mdb.models['Model-1'].sketches['__profile__'].Line(point1=(2129, 947), point2=(2092, 921))
mdb.models['Model-1'].sketches['__profile__'].Line(point1=(2092, 921), point2=(2061, 903))
mdb.models['Model-1'].sketches['__profile__'].Line(point1=(2061, 903), point2=(2025, 886))
mdb.models['Model-1'].sketches['__profile__'].Line(point1=(2025, 886), point2=(1972, 867))
mdb.models['Model-1'].sketches['__profile__'].Line(point1=(1972, 867), point2=(1920, 854))
mdb.models['Model-1'].sketches['__profile__'].Line(point1=(1920, 854), point2=(1873, 849))
mdb.models['Model-1'].sketches['__profile__'].Line(point1=(1873, 849), point2=(1872, 847))
mdb.models['Model-1'].sketches['__profile__'].Line(point1=(1872, 847), point2=(1876, 845))
mdb.models['Model-1'].sketches['__profile__'].Line(point1=(1876, 845), point2=(1906, 841))
mdb.models['Model-1'].sketches['__profile__'].Line(point1=(1906, 841), point2=(1910, 836))
mdb.models['Model-1'].sketches['__profile__'].Line(point1=(1910, 836), point2=(1910, 831))
mdb.models['Model-1'].sketches['__profile__'].Line(point1=(1910, 831), point2=(1904, 819))
mdb.models['Model-1'].sketches['__profile__'].Line(point1=(1904, 819), point2=(1883, 804))
mdb.models['Model-1'].sketches['__profile__'].Line(point1=(1883, 804), point2=(1860, 781))
mdb.models['Model-1'].sketches['__profile__'].Line(point1=(1860, 781), point2=(1815, 728))
mdb.models['Model-1'].sketches['__profile__'].Line(point1=(1815, 728), point2=(1749, 661))
mdb.models['Model-1'].sketches['__profile__'].Line(point1=(1749, 661), point2=(1706, 622))
mdb.models['Model-1'].sketches['__profile__'].Line(point1=(1706, 622), point2=(1677, 600))
mdb.models['Model-1'].Part(dimensionality=THREE_D, name='Part-1', type=DEFORMABLE_BODY) 
mdb.models['Model-1'].parts['Part-1'].BaseShell(sketch=mdb.models['Model-1'].sketches['__profile__'])
del mdb.models['Model-1'].sketches['__profile__'] 
mdb.models['Model-1'].parts['Part-1'].DatumPointByCoordinate(coords=(2297,0.0, 0.0))
mdb.models['Model-1'].parts['Part-1'].DatumPointByCoordinate(coords=(2297,20.0, 0.0))
mdb.models['Model-1'].parts['Part-1'].DatumAxisByTwoPoint(point1=mdb.models['Model-1'].parts['Part-1'].datums[3], point2=mdb.models['Model-1'].parts['Part-1'].datums[2])
mdb.models['Model-1'].parts['Part-1'].DatumPlaneByPrincipalPlane(offset=0.0,principalPlane=XYPLANE)
mdb.models['Model-1'].ConstrainedSketch(name='__profile__', sheetSize=4594)
mdb.models['Model-1'].sketches['__profile__'].Line(point1=(68 , 890), point2=(65 , 882)) 
mdb.models['Model-1'].sketches['__profile__'].Line(point1=(65 , 882), point2=(53 , 864)) 
mdb.models['Model-1'].sketches['__profile__'].Line(point1=(53 , 864), point2=(51 , 864)) 
mdb.models['Model-1'].sketches['__profile__'].Line(point1=(51 , 864), point2=(51 , 874)) 
mdb.models['Model-1'].sketches['__profile__'].Line(point1=(51 , 874), point2=(52 , 889)) 
mdb.models['Model-1'].sketches['__profile__'].Line(point1=(52 , 889), point2=(55 , 898)) 
mdb.models['Model-1'].sketches['__profile__'].Line(point1=(55 , 898), point2=(62 , 897)) 
mdb.models['Model-1'].sketches['__profile__'].Line(point1=(62 , 897), point2=(68 , 892)) 
mdb.models['Model-1'].sketches['__profile__'].Line(point1=(68 , 892), point2=(68 , 890)) 
mdb.models['Model-1'].sketches['__profile__'].Line(point1=(96 , 881), point2=(93 , 874)) 
mdb.models['Model-1'].sketches['__profile__'].Line(point1=(93 , 874), point2=(74 , 845)) 
mdb.models['Model-1'].sketches['__profile__'].Line(point1=(74 , 845), point2=(63 , 845)) 
mdb.models['Model-1'].sketches['__profile__'].Line(point1=(63 , 845), point2=(54 , 848)) 
mdb.models['Model-1'].sketches['__profile__'].Line(point1=(54 , 848), point2=(52 , 852)) 
mdb.models['Model-1'].sketches['__profile__'].Line(point1=(52 , 852), point2=(58 , 865)) 
mdb.models['Model-1'].sketches['__profile__'].Line(point1=(58 , 865), point2=(75 , 890)) 
mdb.models['Model-1'].sketches['__profile__'].Line(point1=(75 , 890), point2=(96 , 883)) 
mdb.models['Model-1'].sketches['__profile__'].Line(point1=(96 , 883), point2=(96 , 881)) 
mdb.models['Model-1'].sketches['__profile__'].Line(point1=(60 , 816), point2=(57 , 815)) 
mdb.models['Model-1'].sketches['__profile__'].Line(point1=(57 , 815), point2=(54 , 822)) 
mdb.models['Model-1'].sketches['__profile__'].Line(point1=(54 , 822), point2=(53 , 836)) 
mdb.models['Model-1'].sketches['__profile__'].Line(point1=(53 , 836), point2=(55 , 837)) 
mdb.models['Model-1'].sketches['__profile__'].Line(point1=(55 , 837), point2=(61 , 837)) 
mdb.models['Model-1'].sketches['__profile__'].Line(point1=(61 , 837), point2=(63 , 835)) 
mdb.models['Model-1'].sketches['__profile__'].Line(point1=(63 , 835), point2=(63 , 825)) 
mdb.models['Model-1'].sketches['__profile__'].Line(point1=(63 , 825), point2=(60 , 816)) 
mdb.models['Model-1'].sketches['__profile__'].Line(point1=(71 , 767), point2=(69 , 767)) 
mdb.models['Model-1'].sketches['__profile__'].Line(point1=(69 , 767), point2=(68 , 769)) 
mdb.models['Model-1'].sketches['__profile__'].Line(point1=(68 , 769), point2=(62 , 789)) 
mdb.models['Model-1'].sketches['__profile__'].Line(point1=(62 , 789), point2=(62 , 795)) 
mdb.models['Model-1'].sketches['__profile__'].Line(point1=(62 , 795), point2=(66 , 796)) 
mdb.models['Model-1'].sketches['__profile__'].Line(point1=(66 , 796), point2=(78 , 790)) 
mdb.models['Model-1'].sketches['__profile__'].Line(point1=(78 , 790), point2=(78 , 783)) 
mdb.models['Model-1'].sketches['__profile__'].Line(point1=(78 , 783), point2=(71 , 767)) 
mdb.models['Model-1'].sketches['__profile__'].Line(point1=(96 , 909), point2=(94 , 900)) 
mdb.models['Model-1'].sketches['__profile__'].Line(point1=(94 , 900), point2=(90 , 893)) 
mdb.models['Model-1'].sketches['__profile__'].Line(point1=(90 , 893), point2=(81 , 894)) 
mdb.models['Model-1'].sketches['__profile__'].Line(point1=(81 , 894), point2=(67 , 901)) 
mdb.models['Model-1'].sketches['__profile__'].Line(point1=(67 , 901), point2=(64 , 903)) 
mdb.models['Model-1'].sketches['__profile__'].Line(point1=(64 , 903), point2=(64 , 906)) 
mdb.models['Model-1'].sketches['__profile__'].Line(point1=(64 , 906), point2=(73 , 910)) 
mdb.models['Model-1'].sketches['__profile__'].Line(point1=(73 , 910), point2=(84 , 912)) 
mdb.models['Model-1'].sketches['__profile__'].Line(point1=(84 , 912), point2=(95 , 912)) 
mdb.models['Model-1'].sketches['__profile__'].Line(point1=(95 , 912), point2=(96 , 909)) 
mdb.models['Model-1'].sketches['__profile__'].Line(point1=(85 , 825), point2=(83 , 816)) 
mdb.models['Model-1'].sketches['__profile__'].Line(point1=(83 , 816), point2=(75 , 805)) 
mdb.models['Model-1'].sketches['__profile__'].Line(point1=(75 , 805), point2=(66 , 807)) 
mdb.models['Model-1'].sketches['__profile__'].Line(point1=(66 , 807), point2=(64 , 813)) 
mdb.models['Model-1'].sketches['__profile__'].Line(point1=(64 , 813), point2=(67 , 828)) 
mdb.models['Model-1'].sketches['__profile__'].Line(point1=(67 , 828), point2=(70 , 833)) 
mdb.models['Model-1'].sketches['__profile__'].Line(point1=(70 , 833), point2=(82 , 830)) 
mdb.models['Model-1'].sketches['__profile__'].Line(point1=(82 , 830), point2=(85 , 827)) 
mdb.models['Model-1'].sketches['__profile__'].Line(point1=(85 , 827), point2=(85 , 825)) 
mdb.models['Model-1'].sketches['__profile__'].Line(point1=(92 , 778), point2=(92 , 774)) 
mdb.models['Model-1'].sketches['__profile__'].Line(point1=(92 , 774), point2=(88 , 766)) 
mdb.models['Model-1'].sketches['__profile__'].Line(point1=(88 , 766), point2=(82 , 759)) 
mdb.models['Model-1'].sketches['__profile__'].Line(point1=(82 , 759), point2=(77 , 759)) 
mdb.models['Model-1'].sketches['__profile__'].Line(point1=(77 , 759), point2=(77 , 764)) 
mdb.models['Model-1'].sketches['__profile__'].Line(point1=(77 , 764), point2=(77 , 770)) 
mdb.models['Model-1'].sketches['__profile__'].Line(point1=(77 , 770), point2=(83 , 784)) 
mdb.models['Model-1'].sketches['__profile__'].Line(point1=(83 , 784), point2=(88 , 784)) 
mdb.models['Model-1'].sketches['__profile__'].Line(point1=(88 , 784), point2=(92 , 780)) 
mdb.models['Model-1'].sketches['__profile__'].Line(point1=(92 , 780), point2=(92 , 778)) 
mdb.models['Model-1'].sketches['__profile__'].Line(point1=(119 , 862), point2=(107 , 848)) 
mdb.models['Model-1'].sketches['__profile__'].Line(point1=(107 , 848), point2=(93 , 836)) 
mdb.models['Model-1'].sketches['__profile__'].Line(point1=(93 , 836), point2=(87 , 836)) 
mdb.models['Model-1'].sketches['__profile__'].Line(point1=(87 , 836), point2=(79 , 841)) 
mdb.models['Model-1'].sketches['__profile__'].Line(point1=(79 , 841), point2=(79 , 844)) 
mdb.models['Model-1'].sketches['__profile__'].Line(point1=(79 , 844), point2=(82 , 849)) 
mdb.models['Model-1'].sketches['__profile__'].Line(point1=(82 , 849), point2=(99 , 878)) 
mdb.models['Model-1'].sketches['__profile__'].Line(point1=(99 , 878), point2=(105 , 876)) 
mdb.models['Model-1'].sketches['__profile__'].Line(point1=(105 , 876), point2=(117 , 866)) 
mdb.models['Model-1'].sketches['__profile__'].Line(point1=(117 , 866), point2=(119 , 862)) 
mdb.models['Model-1'].sketches['__profile__'].Line(point1=(117 , 802), point2=(104 , 790)) 
mdb.models['Model-1'].sketches['__profile__'].Line(point1=(104 , 790), point2=(101 , 790)) 
mdb.models['Model-1'].sketches['__profile__'].Line(point1=(101 , 790), point2=(80 , 801)) 
mdb.models['Model-1'].sketches['__profile__'].Line(point1=(80 , 801), point2=(81 , 806)) 
mdb.models['Model-1'].sketches['__profile__'].Line(point1=(81 , 806), point2=(87 , 818)) 
mdb.models['Model-1'].sketches['__profile__'].Line(point1=(87 , 818), point2=(90 , 821)) 
mdb.models['Model-1'].sketches['__profile__'].Line(point1=(90 , 821), point2=(96 , 821)) 
mdb.models['Model-1'].sketches['__profile__'].Line(point1=(96 , 821), point2=(113 , 808)) 
mdb.models['Model-1'].sketches['__profile__'].Line(point1=(113 , 808), point2=(117 , 804)) 
mdb.models['Model-1'].sketches['__profile__'].Line(point1=(117 , 804), point2=(117 , 802)) 
mdb.models['Model-1'].sketches['__profile__'].Line(point1=(104 , 778), point2=(92 , 784)) 
mdb.models['Model-1'].sketches['__profile__'].Line(point1=(92 , 784), point2=(86 , 790)) 
mdb.models['Model-1'].sketches['__profile__'].Line(point1=(86 , 790), point2=(86 , 792)) 
mdb.models['Model-1'].sketches['__profile__'].Line(point1=(86 , 792), point2=(88 , 793)) 
mdb.models['Model-1'].sketches['__profile__'].Line(point1=(88 , 793), point2=(98 , 787)) 
mdb.models['Model-1'].sketches['__profile__'].Line(point1=(98 , 787), point2=(104 , 781)) 
mdb.models['Model-1'].sketches['__profile__'].Line(point1=(104 , 781), point2=(104 , 778)) 
mdb.models['Model-1'].sketches['__profile__'].Line(point1=(124 , 1116), point2=(124 , 1103)) 
mdb.models['Model-1'].sketches['__profile__'].Line(point1=(124 , 1103), point2=(89 , 1103)) 
mdb.models['Model-1'].sketches['__profile__'].Line(point1=(89 , 1103), point2=(88 , 1109)) 
mdb.models['Model-1'].sketches['__profile__'].Line(point1=(88 , 1109), point2=(93 , 1119)) 
mdb.models['Model-1'].sketches['__profile__'].Line(point1=(93 , 1119), point2=(122 , 1120)) 
mdb.models['Model-1'].sketches['__profile__'].Line(point1=(122 , 1120), point2=(124 , 1116)) 
mdb.models['Model-1'].sketches['__profile__'].Line(point1=(116 , 1088), point2=(107 , 1087)) 
mdb.models['Model-1'].sketches['__profile__'].Line(point1=(107 , 1087), point2=(92 , 1090)) 
mdb.models['Model-1'].sketches['__profile__'].Line(point1=(92 , 1090), point2=(88 , 1093)) 
mdb.models['Model-1'].sketches['__profile__'].Line(point1=(88 , 1093), point2=(88 , 1096)) 
mdb.models['Model-1'].sketches['__profile__'].Line(point1=(88 , 1096), point2=(90 , 1097)) 
mdb.models['Model-1'].sketches['__profile__'].Line(point1=(90 , 1097), point2=(113 , 1098)) 
mdb.models['Model-1'].sketches['__profile__'].Line(point1=(113 , 1098), point2=(116 , 1096)) 
mdb.models['Model-1'].sketches['__profile__'].Line(point1=(116 , 1096), point2=(116 , 1088)) 
mdb.models['Model-1'].sketches['__profile__'].Line(point1=(108 , 765), point2=(110 , 762)) 
mdb.models['Model-1'].sketches['__profile__'].Line(point1=(110 , 762), point2=(108 , 758)) 
mdb.models['Model-1'].sketches['__profile__'].Line(point1=(108 , 758), point2=(97 , 746)) 
mdb.models['Model-1'].sketches['__profile__'].Line(point1=(97 , 746), point2=(94 , 746)) 
mdb.models['Model-1'].sketches['__profile__'].Line(point1=(94 , 746), point2=(88 , 753)) 
mdb.models['Model-1'].sketches['__profile__'].Line(point1=(88 , 753), point2=(88 , 757)) 
mdb.models['Model-1'].sketches['__profile__'].Line(point1=(88 , 757), point2=(92 , 765)) 
mdb.models['Model-1'].sketches['__profile__'].Line(point1=(92 , 765), point2=(98 , 773)) 
mdb.models['Model-1'].sketches['__profile__'].Line(point1=(98 , 773), point2=(101 , 773)) 
mdb.models['Model-1'].sketches['__profile__'].Line(point1=(101 , 773), point2=(108 , 765)) 
mdb.models['Model-1'].sketches['__profile__'].Line(point1=(117 , 897), point2=(117 , 893)) 
mdb.models['Model-1'].sketches['__profile__'].Line(point1=(117 , 893), point2=(110 , 882)) 
mdb.models['Model-1'].sketches['__profile__'].Line(point1=(110 , 882), point2=(103 , 882)) 
mdb.models['Model-1'].sketches['__profile__'].Line(point1=(103 , 882), point2=(97 , 885)) 
mdb.models['Model-1'].sketches['__profile__'].Line(point1=(97 , 885), point2=(95 , 887)) 
mdb.models['Model-1'].sketches['__profile__'].Line(point1=(95 , 887), point2=(95 , 891)) 
mdb.models['Model-1'].sketches['__profile__'].Line(point1=(95 , 891), point2=(102 , 909)) 
mdb.models['Model-1'].sketches['__profile__'].Line(point1=(102 , 909), point2=(106 , 908)) 
mdb.models['Model-1'].sketches['__profile__'].Line(point1=(106 , 908), point2=(113 , 903)) 
mdb.models['Model-1'].sketches['__profile__'].Line(point1=(113 , 903), point2=(117 , 899)) 
mdb.models['Model-1'].sketches['__profile__'].Line(point1=(117 , 899), point2=(117 , 897)) 
mdb.models['Model-1'].sketches['__profile__'].Line(point1=(138 , 844), point2=(133 , 834)) 
mdb.models['Model-1'].sketches['__profile__'].Line(point1=(133 , 834), point2=(118 , 819)) 
mdb.models['Model-1'].sketches['__profile__'].Line(point1=(118 , 819), point2=(112 , 820)) 
mdb.models['Model-1'].sketches['__profile__'].Line(point1=(112 , 820), point2=(102 , 827)) 
mdb.models['Model-1'].sketches['__profile__'].Line(point1=(102 , 827), point2=(100 , 831)) 
mdb.models['Model-1'].sketches['__profile__'].Line(point1=(100 , 831), point2=(103 , 838)) 
mdb.models['Model-1'].sketches['__profile__'].Line(point1=(103 , 838), point2=(121 , 859)) 
mdb.models['Model-1'].sketches['__profile__'].Line(point1=(121 , 859), point2=(129 , 855)) 
mdb.models['Model-1'].sketches['__profile__'].Line(point1=(129 , 855), point2=(138 , 846)) 
mdb.models['Model-1'].sketches['__profile__'].Line(point1=(138 , 846), point2=(138 , 844)) 
mdb.models['Model-1'].sketches['__profile__'].Line(point1=(125 , 745), point2=(110 , 729)) 
mdb.models['Model-1'].sketches['__profile__'].Line(point1=(110 , 729), point2=(107 , 729)) 
mdb.models['Model-1'].sketches['__profile__'].Line(point1=(107 , 729), point2=(102 , 740)) 
mdb.models['Model-1'].sketches['__profile__'].Line(point1=(102 , 740), point2=(102 , 745)) 
mdb.models['Model-1'].sketches['__profile__'].Line(point1=(102 , 745), point2=(113 , 757)) 
mdb.models['Model-1'].sketches['__profile__'].Line(point1=(113 , 757), point2=(115 , 757)) 
mdb.models['Model-1'].sketches['__profile__'].Line(point1=(115 , 757), point2=(122 , 750)) 
mdb.models['Model-1'].sketches['__profile__'].Line(point1=(122 , 750), point2=(125 , 747)) 
mdb.models['Model-1'].sketches['__profile__'].Line(point1=(125 , 747), point2=(125 , 745)) 
mdb.models['Model-1'].sketches['__profile__'].Line(point1=(122 , 1074), point2=(117 , 1073)) 
mdb.models['Model-1'].sketches['__profile__'].Line(point1=(117 , 1073), point2=(107 , 1076)) 
mdb.models['Model-1'].sketches['__profile__'].Line(point1=(107 , 1076), point2=(103 , 1078)) 
mdb.models['Model-1'].sketches['__profile__'].Line(point1=(103 , 1078), point2=(103 , 1081)) 
mdb.models['Model-1'].sketches['__profile__'].Line(point1=(103 , 1081), point2=(105 , 1083)) 
mdb.models['Model-1'].sketches['__profile__'].Line(point1=(105 , 1083), point2=(117 , 1082)) 
mdb.models['Model-1'].sketches['__profile__'].Line(point1=(117 , 1082), point2=(122 , 1078)) 
mdb.models['Model-1'].sketches['__profile__'].Line(point1=(122 , 1078), point2=(122 , 1074)) 
mdb.models['Model-1'].sketches['__profile__'].Line(point1=(138 , 1149), point2=(132 , 1147)) 
mdb.models['Model-1'].sketches['__profile__'].Line(point1=(132 , 1147), point2=(109 , 1148)) 
mdb.models['Model-1'].sketches['__profile__'].Line(point1=(109 , 1148), point2=(107 , 1150)) 
mdb.models['Model-1'].sketches['__profile__'].Line(point1=(107 , 1150), point2=(107 , 1157)) 
mdb.models['Model-1'].sketches['__profile__'].Line(point1=(107 , 1157), point2=(110 , 1159)) 
mdb.models['Model-1'].sketches['__profile__'].Line(point1=(110 , 1159), point2=(135 , 1159)) 
mdb.models['Model-1'].sketches['__profile__'].Line(point1=(135 , 1159), point2=(138 , 1157)) 
mdb.models['Model-1'].sketches['__profile__'].Line(point1=(138 , 1157), point2=(138 , 1149)) 
mdb.models['Model-1'].sketches['__profile__'].Line(point1=(133 , 988), point2=(128 , 987)) 
mdb.models['Model-1'].sketches['__profile__'].Line(point1=(128 , 987), point2=(113 , 996)) 
mdb.models['Model-1'].sketches['__profile__'].Line(point1=(113 , 996), point2=(107 , 1004)) 
mdb.models['Model-1'].sketches['__profile__'].Line(point1=(107 , 1004), point2=(108 , 1007)) 
mdb.models['Model-1'].sketches['__profile__'].Line(point1=(108 , 1007), point2=(117 , 1006)) 
mdb.models['Model-1'].sketches['__profile__'].Line(point1=(117 , 1006), point2=(129 , 1001)) 
mdb.models['Model-1'].sketches['__profile__'].Line(point1=(129 , 1001), point2=(133 , 996)) 
mdb.models['Model-1'].sketches['__profile__'].Line(point1=(133 , 996), point2=(133 , 988)) 
mdb.models['Model-1'].sketches['__profile__'].Line(point1=(119 , 768), point2=(114 , 767)) 
mdb.models['Model-1'].sketches['__profile__'].Line(point1=(114 , 767), point2=(109 , 771)) 
mdb.models['Model-1'].sketches['__profile__'].Line(point1=(109 , 771), point2=(107 , 776)) 
mdb.models['Model-1'].sketches['__profile__'].Line(point1=(107 , 776), point2=(112 , 776)) 
mdb.models['Model-1'].sketches['__profile__'].Line(point1=(112 , 776), point2=(117 , 774)) 
mdb.models['Model-1'].sketches['__profile__'].Line(point1=(117 , 774), point2=(119 , 772)) 
mdb.models['Model-1'].sketches['__profile__'].Line(point1=(119 , 772), point2=(119 , 768)) 
mdb.models['Model-1'].sketches['__profile__'].Line(point1=(143 , 767), point2=(140 , 764)) 
mdb.models['Model-1'].sketches['__profile__'].Line(point1=(140 , 764), point2=(136 , 764)) 
mdb.models['Model-1'].sketches['__profile__'].Line(point1=(136 , 764), point2=(125 , 771)) 
mdb.models['Model-1'].sketches['__profile__'].Line(point1=(125 , 771), point2=(109 , 785)) 
mdb.models['Model-1'].sketches['__profile__'].Line(point1=(109 , 785), point2=(109 , 789)) 
mdb.models['Model-1'].sketches['__profile__'].Line(point1=(109 , 789), point2=(112 , 792)) 
mdb.models['Model-1'].sketches['__profile__'].Line(point1=(112 , 792), point2=(119 , 799)) 
mdb.models['Model-1'].sketches['__profile__'].Line(point1=(119 , 799), point2=(122 , 799)) 
mdb.models['Model-1'].sketches['__profile__'].Line(point1=(122 , 799), point2=(142 , 776)) 
mdb.models['Model-1'].sketches['__profile__'].Line(point1=(142 , 776), point2=(144 , 772)) 
mdb.models['Model-1'].sketches['__profile__'].Line(point1=(144 , 772), point2=(143 , 767)) 
mdb.models['Model-1'].sketches['__profile__'].Line(point1=(130 , 1127), point2=(123 , 1125)) 
mdb.models['Model-1'].sketches['__profile__'].Line(point1=(123 , 1125), point2=(115 , 1127)) 
mdb.models['Model-1'].sketches['__profile__'].Line(point1=(115 , 1127), point2=(112 , 1135)) 
mdb.models['Model-1'].sketches['__profile__'].Line(point1=(112 , 1135), point2=(112 , 1139)) 
mdb.models['Model-1'].sketches['__profile__'].Line(point1=(112 , 1139), point2=(114 , 1141)) 
mdb.models['Model-1'].sketches['__profile__'].Line(point1=(114 , 1141), point2=(120 , 1143)) 
mdb.models['Model-1'].sketches['__profile__'].Line(point1=(120 , 1143), point2=(131 , 1142)) 
mdb.models['Model-1'].sketches['__profile__'].Line(point1=(131 , 1142), point2=(132 , 1131)) 
mdb.models['Model-1'].sketches['__profile__'].Line(point1=(132 , 1131), point2=(130 , 1127)) 
mdb.models['Model-1'].sketches['__profile__'].Line(point1=(132 , 1008), point2=(124 , 1007)) 
mdb.models['Model-1'].sketches['__profile__'].Line(point1=(124 , 1007), point2=(114 , 1012)) 
mdb.models['Model-1'].sketches['__profile__'].Line(point1=(114 , 1012), point2=(112 , 1018)) 
mdb.models['Model-1'].sketches['__profile__'].Line(point1=(112 , 1018), point2=(112 , 1025)) 
mdb.models['Model-1'].sketches['__profile__'].Line(point1=(112 , 1025), point2=(114 , 1031)) 
mdb.models['Model-1'].sketches['__profile__'].Line(point1=(114 , 1031), point2=(118 , 1033)) 
mdb.models['Model-1'].sketches['__profile__'].Line(point1=(118 , 1033), point2=(126 , 1036)) 
mdb.models['Model-1'].sketches['__profile__'].Line(point1=(126 , 1036), point2=(132 , 1036)) 
mdb.models['Model-1'].sketches['__profile__'].Line(point1=(132 , 1036), point2=(133 , 1031)) 
mdb.models['Model-1'].sketches['__profile__'].Line(point1=(133 , 1031), point2=(132 , 1008)) 
mdb.models['Model-1'].sketches['__profile__'].Line(point1=(133 , 871), point2=(129 , 868)) 
mdb.models['Model-1'].sketches['__profile__'].Line(point1=(129 , 868), point2=(124 , 868)) 
mdb.models['Model-1'].sketches['__profile__'].Line(point1=(124 , 868), point2=(119 , 871)) 
mdb.models['Model-1'].sketches['__profile__'].Line(point1=(119 , 871), point2=(114 , 876)) 
mdb.models['Model-1'].sketches['__profile__'].Line(point1=(114 , 876), point2=(114 , 880)) 
mdb.models['Model-1'].sketches['__profile__'].Line(point1=(114 , 880), point2=(118 , 886)) 
mdb.models['Model-1'].sketches['__profile__'].Line(point1=(118 , 886), point2=(122 , 893)) 
mdb.models['Model-1'].sketches['__profile__'].Line(point1=(122 , 893), point2=(124 , 893)) 
mdb.models['Model-1'].sketches['__profile__'].Line(point1=(124 , 893), point2=(135 , 880)) 
mdb.models['Model-1'].sketches['__profile__'].Line(point1=(135 , 880), point2=(135 , 875)) 
mdb.models['Model-1'].sketches['__profile__'].Line(point1=(135 , 875), point2=(133 , 871)) 
mdb.models['Model-1'].sketches['__profile__'].Line(point1=(141 , 721), point2=(129 , 711)) 
mdb.models['Model-1'].sketches['__profile__'].Line(point1=(129 , 711), point2=(123 , 709)) 
mdb.models['Model-1'].sketches['__profile__'].Line(point1=(123 , 709), point2=(117 , 716)) 
mdb.models['Model-1'].sketches['__profile__'].Line(point1=(117 , 716), point2=(114 , 725)) 
mdb.models['Model-1'].sketches['__profile__'].Line(point1=(114 , 725), point2=(115 , 728)) 
mdb.models['Model-1'].sketches['__profile__'].Line(point1=(115 , 728), point2=(127 , 740)) 
mdb.models['Model-1'].sketches['__profile__'].Line(point1=(127 , 740), point2=(130 , 740)) 
mdb.models['Model-1'].sketches['__profile__'].Line(point1=(130 , 740), point2=(140 , 725)) 
mdb.models['Model-1'].sketches['__profile__'].Line(point1=(140 , 725), point2=(141 , 721)) 
mdb.models['Model-1'].sketches['__profile__'].Line(point1=(135 , 751), point2=(128 , 750)) 
mdb.models['Model-1'].sketches['__profile__'].Line(point1=(128 , 750), point2=(121 , 757)) 
mdb.models['Model-1'].sketches['__profile__'].Line(point1=(121 , 757), point2=(120 , 763)) 
mdb.models['Model-1'].sketches['__profile__'].Line(point1=(120 , 763), point2=(120 , 764)) 
mdb.models['Model-1'].sketches['__profile__'].Line(point1=(120 , 764), point2=(128 , 763)) 
mdb.models['Model-1'].sketches['__profile__'].Line(point1=(128 , 763), point2=(134 , 757)) 
mdb.models['Model-1'].sketches['__profile__'].Line(point1=(134 , 757), point2=(135 , 751)) 
mdb.models['Model-1'].sketches['__profile__'].Line(point1=(144 , 1087), point2=(141 , 1084)) 
mdb.models['Model-1'].sketches['__profile__'].Line(point1=(141 , 1084), point2=(132 , 1084)) 
mdb.models['Model-1'].sketches['__profile__'].Line(point1=(132 , 1084), point2=(124 , 1086)) 
mdb.models['Model-1'].sketches['__profile__'].Line(point1=(124 , 1086), point2=(121 , 1089)) 
mdb.models['Model-1'].sketches['__profile__'].Line(point1=(121 , 1089), point2=(122 , 1097)) 
mdb.models['Model-1'].sketches['__profile__'].Line(point1=(122 , 1097), point2=(143 , 1098)) 
mdb.models['Model-1'].sketches['__profile__'].Line(point1=(143 , 1098), point2=(145 , 1096)) 
mdb.models['Model-1'].sketches['__profile__'].Line(point1=(145 , 1096), point2=(144 , 1087)) 
mdb.models['Model-1'].sketches['__profile__'].Line(point1=(135 , 971), point2=(130 , 970)) 
mdb.models['Model-1'].sketches['__profile__'].Line(point1=(130 , 970), point2=(125 , 975)) 
mdb.models['Model-1'].sketches['__profile__'].Line(point1=(125 , 975), point2=(122 , 980)) 
mdb.models['Model-1'].sketches['__profile__'].Line(point1=(122 , 980), point2=(123 , 984)) 
mdb.models['Model-1'].sketches['__profile__'].Line(point1=(123 , 984), point2=(128 , 984)) 
mdb.models['Model-1'].sketches['__profile__'].Line(point1=(128 , 984), point2=(134 , 981)) 
mdb.models['Model-1'].sketches['__profile__'].Line(point1=(134 , 981), point2=(135 , 971)) 
mdb.models['Model-1'].sketches['__profile__'].Line(point1=(160 , 821), point2=(140 , 801)) 
mdb.models['Model-1'].sketches['__profile__'].Line(point1=(140 , 801), point2=(135 , 801)) 
mdb.models['Model-1'].sketches['__profile__'].Line(point1=(135 , 801), point2=(123 , 813)) 
mdb.models['Model-1'].sketches['__profile__'].Line(point1=(123 , 813), point2=(123 , 816)) 
mdb.models['Model-1'].sketches['__profile__'].Line(point1=(123 , 816), point2=(141 , 837)) 
mdb.models['Model-1'].sketches['__profile__'].Line(point1=(141 , 837), point2=(147 , 836)) 
mdb.models['Model-1'].sketches['__profile__'].Line(point1=(147 , 836), point2=(160 , 823)) 
mdb.models['Model-1'].sketches['__profile__'].Line(point1=(160 , 823), point2=(160 , 821)) 
mdb.models['Model-1'].sketches['__profile__'].Line(point1=(149 , 895), point2=(144 , 892)) 
mdb.models['Model-1'].sketches['__profile__'].Line(point1=(144 , 892), point2=(139 , 893)) 
mdb.models['Model-1'].sketches['__profile__'].Line(point1=(139 , 893), point2=(129 , 903)) 
mdb.models['Model-1'].sketches['__profile__'].Line(point1=(129 , 903), point2=(125 , 909)) 
mdb.models['Model-1'].sketches['__profile__'].Line(point1=(125 , 909), point2=(125 , 913)) 
mdb.models['Model-1'].sketches['__profile__'].Line(point1=(125 , 913), point2=(133 , 914)) 
mdb.models['Model-1'].sketches['__profile__'].Line(point1=(133 , 914), point2=(142 , 909)) 
mdb.models['Model-1'].sketches['__profile__'].Line(point1=(142 , 909), point2=(149 , 901)) 
mdb.models['Model-1'].sketches['__profile__'].Line(point1=(149 , 901), point2=(149 , 895)) 
mdb.models['Model-1'].sketches['__profile__'].Line(point1=(144 , 1068), point2=(143 , 1067)) 
mdb.models['Model-1'].sketches['__profile__'].Line(point1=(143 , 1067), point2=(132 , 1068)) 
mdb.models['Model-1'].sketches['__profile__'].Line(point1=(132 , 1068), point2=(127 , 1071)) 
mdb.models['Model-1'].sketches['__profile__'].Line(point1=(127 , 1071), point2=(126 , 1077)) 
mdb.models['Model-1'].sketches['__profile__'].Line(point1=(126 , 1077), point2=(128 , 1081)) 
mdb.models['Model-1'].sketches['__profile__'].Line(point1=(128 , 1081), point2=(135 , 1080)) 
mdb.models['Model-1'].sketches['__profile__'].Line(point1=(135 , 1080), point2=(143 , 1074)) 
mdb.models['Model-1'].sketches['__profile__'].Line(point1=(143 , 1074), point2=(144 , 1068)) 
mdb.models['Model-1'].sketches['__profile__'].Line(point1=(152 , 698), point2=(139 , 688)) 
mdb.models['Model-1'].sketches['__profile__'].Line(point1=(139 , 688), point2=(134 , 687)) 
mdb.models['Model-1'].sketches['__profile__'].Line(point1=(134 , 687), point2=(127 , 701)) 
mdb.models['Model-1'].sketches['__profile__'].Line(point1=(127 , 701), point2=(127 , 704)) 
mdb.models['Model-1'].sketches['__profile__'].Line(point1=(127 , 704), point2=(128 , 707)) 
mdb.models['Model-1'].sketches['__profile__'].Line(point1=(128 , 707), point2=(137 , 713)) 
mdb.models['Model-1'].sketches['__profile__'].Line(point1=(137 , 713), point2=(145 , 715)) 
mdb.models['Model-1'].sketches['__profile__'].Line(point1=(145 , 715), point2=(151 , 705)) 
mdb.models['Model-1'].sketches['__profile__'].Line(point1=(151 , 705), point2=(152 , 698)) 
mdb.models['Model-1'].sketches['__profile__'].Line(point1=(151 , 1103), point2=(130 , 1104)) 
mdb.models['Model-1'].sketches['__profile__'].Line(point1=(130 , 1104), point2=(129 , 1116)) 
mdb.models['Model-1'].sketches['__profile__'].Line(point1=(129 , 1116), point2=(131 , 1120)) 
mdb.models['Model-1'].sketches['__profile__'].Line(point1=(131 , 1120), point2=(145 , 1119)) 
mdb.models['Model-1'].sketches['__profile__'].Line(point1=(145 , 1119), point2=(151 , 1107)) 
mdb.models['Model-1'].sketches['__profile__'].Line(point1=(151 , 1107), point2=(151 , 1103)) 
mdb.models['Model-1'].sketches['__profile__'].Line(point1=(163 , 945), point2=(158 , 945)) 
mdb.models['Model-1'].sketches['__profile__'].Line(point1=(158 , 945), point2=(141 , 954)) 
mdb.models['Model-1'].sketches['__profile__'].Line(point1=(141 , 954), point2=(132 , 961)) 
mdb.models['Model-1'].sketches['__profile__'].Line(point1=(132 , 961), point2=(132 , 963)) 
mdb.models['Model-1'].sketches['__profile__'].Line(point1=(132 , 963), point2=(139 , 962)) 
mdb.models['Model-1'].sketches['__profile__'].Line(point1=(139 , 962), point2=(156 , 954)) 
mdb.models['Model-1'].sketches['__profile__'].Line(point1=(156 , 954), point2=(163 , 949)) 
mdb.models['Model-1'].sketches['__profile__'].Line(point1=(163 , 949), point2=(163 , 945)) 
mdb.models['Model-1'].sketches['__profile__'].Line(point1=(161 , 846), point2=(155 , 841)) 
mdb.models['Model-1'].sketches['__profile__'].Line(point1=(155 , 841), point2=(152 , 841)) 
mdb.models['Model-1'].sketches['__profile__'].Line(point1=(152 , 841), point2=(147 , 844)) 
mdb.models['Model-1'].sketches['__profile__'].Line(point1=(147 , 844), point2=(134 , 858)) 
mdb.models['Model-1'].sketches['__profile__'].Line(point1=(134 , 858), point2=(133 , 860)) 
mdb.models['Model-1'].sketches['__profile__'].Line(point1=(133 , 860), point2=(134 , 866)) 
mdb.models['Model-1'].sketches['__profile__'].Line(point1=(134 , 866), point2=(138 , 872)) 
mdb.models['Model-1'].sketches['__profile__'].Line(point1=(138 , 872), point2=(144 , 871)) 
mdb.models['Model-1'].sketches['__profile__'].Line(point1=(144 , 871), point2=(160 , 853)) 
mdb.models['Model-1'].sketches['__profile__'].Line(point1=(160 , 853), point2=(161 , 846)) 
mdb.models['Model-1'].sketches['__profile__'].Line(point1=(145 , 730), point2=(141 , 729)) 
mdb.models['Model-1'].sketches['__profile__'].Line(point1=(141 , 729), point2=(134 , 740)) 
mdb.models['Model-1'].sketches['__profile__'].Line(point1=(134 , 740), point2=(133 , 745)) 
mdb.models['Model-1'].sketches['__profile__'].Line(point1=(133 , 745), point2=(136 , 749)) 
mdb.models['Model-1'].sketches['__profile__'].Line(point1=(136 , 749), point2=(144 , 748)) 
mdb.models['Model-1'].sketches['__profile__'].Line(point1=(144 , 748), point2=(147 , 743)) 
mdb.models['Model-1'].sketches['__profile__'].Line(point1=(147 , 743), point2=(147 , 734)) 
mdb.models['Model-1'].sketches['__profile__'].Line(point1=(147 , 734), point2=(145 , 730)) 
mdb.models['Model-1'].sketches['__profile__'].Line(point1=(149 , 925), point2=(142 , 919)) 
mdb.models['Model-1'].sketches['__profile__'].Line(point1=(142 , 919), point2=(139 , 919)) 
mdb.models['Model-1'].sketches['__profile__'].Line(point1=(139 , 919), point2=(137 , 921)) 
mdb.models['Model-1'].sketches['__profile__'].Line(point1=(137 , 921), point2=(136 , 940)) 
mdb.models['Model-1'].sketches['__profile__'].Line(point1=(136 , 940), point2=(136 , 945)) 
mdb.models['Model-1'].sketches['__profile__'].Line(point1=(136 , 945), point2=(138 , 945)) 
mdb.models['Model-1'].sketches['__profile__'].Line(point1=(138 , 945), point2=(154 , 934)) 
mdb.models['Model-1'].sketches['__profile__'].Line(point1=(154 , 934), point2=(153 , 930)) 
mdb.models['Model-1'].sketches['__profile__'].Line(point1=(153 , 930), point2=(149 , 925)) 
mdb.models['Model-1'].sketches['__profile__'].Line(point1=(157 , 1129), point2=(155 , 1128)) 
mdb.models['Model-1'].sketches['__profile__'].Line(point1=(155 , 1128), point2=(138 , 1129)) 
mdb.models['Model-1'].sketches['__profile__'].Line(point1=(138 , 1129), point2=(137 , 1132)) 
mdb.models['Model-1'].sketches['__profile__'].Line(point1=(137 , 1132), point2=(138 , 1140)) 
mdb.models['Model-1'].sketches['__profile__'].Line(point1=(138 , 1140), point2=(139 , 1142)) 
mdb.models['Model-1'].sketches['__profile__'].Line(point1=(139 , 1142), point2=(143 , 1143)) 
mdb.models['Model-1'].sketches['__profile__'].Line(point1=(143 , 1143), point2=(156 , 1142)) 
mdb.models['Model-1'].sketches['__profile__'].Line(point1=(156 , 1142), point2=(158 , 1138)) 
mdb.models['Model-1'].sketches['__profile__'].Line(point1=(158 , 1138), point2=(157 , 1129)) 
mdb.models['Model-1'].sketches['__profile__'].Line(point1=(156 , 1001), point2=(144 , 1001)) 
mdb.models['Model-1'].sketches['__profile__'].Line(point1=(144 , 1001), point2=(141 , 1002)) 
mdb.models['Model-1'].sketches['__profile__'].Line(point1=(141 , 1002), point2=(138 , 1006)) 
mdb.models['Model-1'].sketches['__profile__'].Line(point1=(138 , 1006), point2=(137 , 1011)) 
mdb.models['Model-1'].sketches['__profile__'].Line(point1=(137 , 1011), point2=(138 , 1033)) 
mdb.models['Model-1'].sketches['__profile__'].Line(point1=(138 , 1033), point2=(143 , 1043)) 
mdb.models['Model-1'].sketches['__profile__'].Line(point1=(143 , 1043), point2=(149 , 1046)) 
mdb.models['Model-1'].sketches['__profile__'].Line(point1=(149 , 1046), point2=(156 , 1045)) 
mdb.models['Model-1'].sketches['__profile__'].Line(point1=(156 , 1045), point2=(157 , 1043)) 
mdb.models['Model-1'].sketches['__profile__'].Line(point1=(157 , 1043), point2=(158 , 1011)) 
mdb.models['Model-1'].sketches['__profile__'].Line(point1=(158 , 1011), point2=(156 , 1001)) 
mdb.models['Model-1'].sketches['__profile__'].Line(point1=(154 , 982), point2=(147 , 981)) 
mdb.models['Model-1'].sketches['__profile__'].Line(point1=(147 , 981), point2=(139 , 984)) 
mdb.models['Model-1'].sketches['__profile__'].Line(point1=(139 , 984), point2=(137 , 989)) 
mdb.models['Model-1'].sketches['__profile__'].Line(point1=(137 , 989), point2=(138 , 996)) 
mdb.models['Model-1'].sketches['__profile__'].Line(point1=(138 , 996), point2=(139 , 998)) 
mdb.models['Model-1'].sketches['__profile__'].Line(point1=(139 , 998), point2=(142 , 998)) 
mdb.models['Model-1'].sketches['__profile__'].Line(point1=(142 , 998), point2=(153 , 995)) 
mdb.models['Model-1'].sketches['__profile__'].Line(point1=(153 , 995), point2=(155 , 992)) 
mdb.models['Model-1'].sketches['__profile__'].Line(point1=(155 , 992), point2=(154 , 982)) 
mdb.models['Model-1'].sketches['__profile__'].Line(point1=(163 , 675), point2=(151 , 666)) 
mdb.models['Model-1'].sketches['__profile__'].Line(point1=(151 , 666), point2=(145 , 665)) 
mdb.models['Model-1'].sketches['__profile__'].Line(point1=(145 , 665), point2=(138 , 679)) 
mdb.models['Model-1'].sketches['__profile__'].Line(point1=(138 , 679), point2=(138 , 683)) 
mdb.models['Model-1'].sketches['__profile__'].Line(point1=(138 , 683), point2=(152 , 693)) 
mdb.models['Model-1'].sketches['__profile__'].Line(point1=(152 , 693), point2=(156 , 693)) 
mdb.models['Model-1'].sketches['__profile__'].Line(point1=(156 , 693), point2=(162 , 683)) 
mdb.models['Model-1'].sketches['__profile__'].Line(point1=(162 , 683), point2=(163 , 675)) 
mdb.models['Model-1'].sketches['__profile__'].Line(point1=(152 , 965), point2=(148 , 963)) 
mdb.models['Model-1'].sketches['__profile__'].Line(point1=(148 , 963), point2=(143 , 964)) 
mdb.models['Model-1'].sketches['__profile__'].Line(point1=(143 , 964), point2=(140 , 968)) 
mdb.models['Model-1'].sketches['__profile__'].Line(point1=(140 , 968), point2=(140 , 976)) 
mdb.models['Model-1'].sketches['__profile__'].Line(point1=(140 , 976), point2=(142 , 979)) 
mdb.models['Model-1'].sketches['__profile__'].Line(point1=(142 , 979), point2=(149 , 977)) 
mdb.models['Model-1'].sketches['__profile__'].Line(point1=(149 , 977), point2=(153 , 972)) 
mdb.models['Model-1'].sketches['__profile__'].Line(point1=(153 , 972), point2=(152 , 965)) 
mdb.models['Model-1'].sketches['__profile__'].Line(point1=(188 , 780), point2=(174 , 769)) 
mdb.models['Model-1'].sketches['__profile__'].Line(point1=(174 , 769), point2=(168 , 767)) 
mdb.models['Model-1'].sketches['__profile__'].Line(point1=(168 , 767), point2=(159 , 775)) 
mdb.models['Model-1'].sketches['__profile__'].Line(point1=(159 , 775), point2=(142 , 795)) 
mdb.models['Model-1'].sketches['__profile__'].Line(point1=(142 , 795), point2=(142 , 797)) 
mdb.models['Model-1'].sketches['__profile__'].Line(point1=(142 , 797), point2=(146 , 801)) 
mdb.models['Model-1'].sketches['__profile__'].Line(point1=(146 , 801), point2=(163 , 818)) 
mdb.models['Model-1'].sketches['__profile__'].Line(point1=(163 , 818), point2=(165 , 818)) 
mdb.models['Model-1'].sketches['__profile__'].Line(point1=(165 , 818), point2=(184 , 790)) 
mdb.models['Model-1'].sketches['__profile__'].Line(point1=(184 , 790), point2=(188 , 783)) 
mdb.models['Model-1'].sketches['__profile__'].Line(point1=(188 , 783), point2=(188 , 780)) 
mdb.models['Model-1'].sketches['__profile__'].Line(point1=(176 , 1150), point2=(174 , 1148)) 
mdb.models['Model-1'].sketches['__profile__'].Line(point1=(174 , 1148), point2=(167 , 1147)) 
mdb.models['Model-1'].sketches['__profile__'].Line(point1=(167 , 1147), point2=(149 , 1147)) 
mdb.models['Model-1'].sketches['__profile__'].Line(point1=(149 , 1147), point2=(143 , 1150)) 
mdb.models['Model-1'].sketches['__profile__'].Line(point1=(143 , 1150), point2=(143 , 1155)) 
mdb.models['Model-1'].sketches['__profile__'].Line(point1=(143 , 1155), point2=(143 , 1157)) 
mdb.models['Model-1'].sketches['__profile__'].Line(point1=(143 , 1157), point2=(146 , 1159)) 
mdb.models['Model-1'].sketches['__profile__'].Line(point1=(146 , 1159), point2=(169 , 1159)) 
mdb.models['Model-1'].sketches['__profile__'].Line(point1=(169 , 1159), point2=(175 , 1156)) 
mdb.models['Model-1'].sketches['__profile__'].Line(point1=(175 , 1156), point2=(176 , 1150)) 
mdb.models['Model-1'].sketches['__profile__'].Line(point1=(158 , 770), point2=(151 , 771)) 
mdb.models['Model-1'].sketches['__profile__'].Line(point1=(151 , 771), point2=(144 , 780)) 
mdb.models['Model-1'].sketches['__profile__'].Line(point1=(144 , 780), point2=(144 , 782)) 
mdb.models['Model-1'].sketches['__profile__'].Line(point1=(144 , 782), point2=(148 , 782)) 
mdb.models['Model-1'].sketches['__profile__'].Line(point1=(148 , 782), point2=(158 , 772)) 
mdb.models['Model-1'].sketches['__profile__'].Line(point1=(158 , 772), point2=(158 , 770)) 
mdb.models['Model-1'].sketches['__profile__'].Line(point1=(167 , 735), point2=(161 , 734)) 
mdb.models['Model-1'].sketches['__profile__'].Line(point1=(161 , 734), point2=(154 , 740)) 
mdb.models['Model-1'].sketches['__profile__'].Line(point1=(154 , 740), point2=(144 , 755)) 
mdb.models['Model-1'].sketches['__profile__'].Line(point1=(144 , 755), point2=(144 , 762)) 
mdb.models['Model-1'].sketches['__profile__'].Line(point1=(144 , 762), point2=(145 , 764)) 
mdb.models['Model-1'].sketches['__profile__'].Line(point1=(145 , 764), point2=(150 , 764)) 
mdb.models['Model-1'].sketches['__profile__'].Line(point1=(150 , 764), point2=(154 , 760)) 
mdb.models['Model-1'].sketches['__profile__'].Line(point1=(154 , 760), point2=(162 , 749)) 
mdb.models['Model-1'].sketches['__profile__'].Line(point1=(162 , 749), point2=(167 , 739)) 
mdb.models['Model-1'].sketches['__profile__'].Line(point1=(167 , 739), point2=(167 , 735)) 
mdb.models['Model-1'].sketches['__profile__'].Line(point1=(167 , 922), point2=(166 , 916)) 
mdb.models['Model-1'].sketches['__profile__'].Line(point1=(166 , 916), point2=(157 , 907)) 
mdb.models['Model-1'].sketches['__profile__'].Line(point1=(157 , 907), point2=(153 , 907)) 
mdb.models['Model-1'].sketches['__profile__'].Line(point1=(153 , 907), point2=(146 , 913)) 
mdb.models['Model-1'].sketches['__profile__'].Line(point1=(146 , 913), point2=(146 , 917)) 
mdb.models['Model-1'].sketches['__profile__'].Line(point1=(146 , 917), point2=(157 , 928)) 
mdb.models['Model-1'].sketches['__profile__'].Line(point1=(157 , 928), point2=(163 , 928)) 
mdb.models['Model-1'].sketches['__profile__'].Line(point1=(163 , 928), point2=(167 , 924)) 
mdb.models['Model-1'].sketches['__profile__'].Line(point1=(167 , 924), point2=(167 , 922)) 
mdb.models['Model-1'].sketches['__profile__'].Line(point1=(166 , 1061), point2=(164 , 1059)) 
mdb.models['Model-1'].sketches['__profile__'].Line(point1=(164 , 1059), point2=(153 , 1060)) 
mdb.models['Model-1'].sketches['__profile__'].Line(point1=(153 , 1060), point2=(148 , 1067)) 
mdb.models['Model-1'].sketches['__profile__'].Line(point1=(148 , 1067), point2=(147 , 1076)) 
mdb.models['Model-1'].sketches['__profile__'].Line(point1=(147 , 1076), point2=(148 , 1078)) 
mdb.models['Model-1'].sketches['__profile__'].Line(point1=(148 , 1078), point2=(154 , 1078)) 
mdb.models['Model-1'].sketches['__profile__'].Line(point1=(154 , 1078), point2=(163 , 1074)) 
mdb.models['Model-1'].sketches['__profile__'].Line(point1=(163 , 1074), point2=(166 , 1068)) 
mdb.models['Model-1'].sketches['__profile__'].Line(point1=(166 , 1068), point2=(166 , 1061)) 
mdb.models['Model-1'].sketches['__profile__'].Line(point1=(169 , 876), point2=(164 , 872)) 
mdb.models['Model-1'].sketches['__profile__'].Line(point1=(164 , 872), point2=(158 , 872)) 
mdb.models['Model-1'].sketches['__profile__'].Line(point1=(158 , 872), point2=(147 , 884)) 
mdb.models['Model-1'].sketches['__profile__'].Line(point1=(147 , 884), point2=(148 , 889)) 
mdb.models['Model-1'].sketches['__profile__'].Line(point1=(148 , 889), point2=(152 , 893)) 
mdb.models['Model-1'].sketches['__profile__'].Line(point1=(152 , 893), point2=(158 , 894)) 
mdb.models['Model-1'].sketches['__profile__'].Line(point1=(158 , 894), point2=(170 , 882)) 
mdb.models['Model-1'].sketches['__profile__'].Line(point1=(170 , 882), point2=(169 , 876)) 
mdb.models['Model-1'].sketches['__profile__'].Line(point1=(160 , 717), point2=(155 , 714)) 
mdb.models['Model-1'].sketches['__profile__'].Line(point1=(155 , 714), point2=(150 , 715)) 
mdb.models['Model-1'].sketches['__profile__'].Line(point1=(150 , 715), point2=(147 , 719)) 
mdb.models['Model-1'].sketches['__profile__'].Line(point1=(147 , 719), point2=(148 , 729)) 
mdb.models['Model-1'].sketches['__profile__'].Line(point1=(148 , 729), point2=(151 , 734)) 
mdb.models['Model-1'].sketches['__profile__'].Line(point1=(151 , 734), point2=(154 , 734)) 
mdb.models['Model-1'].sketches['__profile__'].Line(point1=(154 , 734), point2=(161 , 725)) 
mdb.models['Model-1'].sketches['__profile__'].Line(point1=(161 , 725), point2=(160 , 717)) 
mdb.models['Model-1'].sketches['__profile__'].Line(point1=(171 , 1094), point2=(172 , 1087)) 
mdb.models['Model-1'].sketches['__profile__'].Line(point1=(172 , 1087), point2=(169 , 1081)) 
mdb.models['Model-1'].sketches['__profile__'].Line(point1=(169 , 1081), point2=(159 , 1081)) 
mdb.models['Model-1'].sketches['__profile__'].Line(point1=(159 , 1081), point2=(150 , 1084)) 
mdb.models['Model-1'].sketches['__profile__'].Line(point1=(150 , 1084), point2=(148 , 1086)) 
mdb.models['Model-1'].sketches['__profile__'].Line(point1=(148 , 1086), point2=(149 , 1093)) 
mdb.models['Model-1'].sketches['__profile__'].Line(point1=(149 , 1093), point2=(155 , 1098)) 
mdb.models['Model-1'].sketches['__profile__'].Line(point1=(155 , 1098), point2=(169 , 1098)) 
mdb.models['Model-1'].sketches['__profile__'].Line(point1=(169 , 1098), point2=(171 , 1094)) 
mdb.models['Model-1'].sketches['__profile__'].Line(point1=(175 , 639), point2=(161 , 631)) 
mdb.models['Model-1'].sketches['__profile__'].Line(point1=(161 , 631), point2=(158 , 631)) 
mdb.models['Model-1'].sketches['__profile__'].Line(point1=(158 , 631), point2=(149 , 653)) 
mdb.models['Model-1'].sketches['__profile__'].Line(point1=(149 , 653), point2=(150 , 660)) 
mdb.models['Model-1'].sketches['__profile__'].Line(point1=(150 , 660), point2=(164 , 671)) 
mdb.models['Model-1'].sketches['__profile__'].Line(point1=(164 , 671), point2=(166 , 671)) 
mdb.models['Model-1'].sketches['__profile__'].Line(point1=(166 , 671), point2=(175 , 650)) 
mdb.models['Model-1'].sketches['__profile__'].Line(point1=(175 , 650), point2=(176 , 646)) 
mdb.models['Model-1'].sketches['__profile__'].Line(point1=(176 , 646), point2=(175 , 639)) 
mdb.models['Model-1'].sketches['__profile__'].Line(point1=(179 , 1104), point2=(177 , 1103)) 
mdb.models['Model-1'].sketches['__profile__'].Line(point1=(177 , 1103), point2=(158 , 1104)) 
mdb.models['Model-1'].sketches['__profile__'].Line(point1=(158 , 1104), point2=(155 , 1107)) 
mdb.models['Model-1'].sketches['__profile__'].Line(point1=(155 , 1107), point2=(150 , 1118)) 
mdb.models['Model-1'].sketches['__profile__'].Line(point1=(150 , 1118), point2=(151 , 1122)) 
mdb.models['Model-1'].sketches['__profile__'].Line(point1=(151 , 1122), point2=(160 , 1123)) 
mdb.models['Model-1'].sketches['__profile__'].Line(point1=(160 , 1123), point2=(175 , 1122)) 
mdb.models['Model-1'].sketches['__profile__'].Line(point1=(175 , 1122), point2=(179 , 1118)) 
mdb.models['Model-1'].sketches['__profile__'].Line(point1=(179 , 1118), point2=(180 , 1114)) 
mdb.models['Model-1'].sketches['__profile__'].Line(point1=(180 , 1114), point2=(179 , 1104)) 
mdb.models['Model-1'].sketches['__profile__'].Line(point1=(169 , 931), point2=(162 , 932)) 
mdb.models['Model-1'].sketches['__profile__'].Line(point1=(162 , 932), point2=(153 , 940)) 
mdb.models['Model-1'].sketches['__profile__'].Line(point1=(153 , 940), point2=(156 , 941)) 
mdb.models['Model-1'].sketches['__profile__'].Line(point1=(156 , 941), point2=(166 , 936)) 
mdb.models['Model-1'].sketches['__profile__'].Line(point1=(166 , 936), point2=(169 , 933)) 
mdb.models['Model-1'].sketches['__profile__'].Line(point1=(169 , 933), point2=(169 , 931)) 
mdb.models['Model-1'].sketches['__profile__'].Line(point1=(175 , 954), point2=(173 , 952)) 
mdb.models['Model-1'].sketches['__profile__'].Line(point1=(173 , 952), point2=(169 , 952)) 
mdb.models['Model-1'].sketches['__profile__'].Line(point1=(169 , 952), point2=(159 , 957)) 
mdb.models['Model-1'].sketches['__profile__'].Line(point1=(159 , 957), point2=(156 , 960)) 
mdb.models['Model-1'].sketches['__profile__'].Line(point1=(156 , 960), point2=(156 , 965)) 
mdb.models['Model-1'].sketches['__profile__'].Line(point1=(156 , 965), point2=(160 , 969)) 
mdb.models['Model-1'].sketches['__profile__'].Line(point1=(160 , 969), point2=(168 , 970)) 
mdb.models['Model-1'].sketches['__profile__'].Line(point1=(168 , 970), point2=(177 , 967)) 
mdb.models['Model-1'].sketches['__profile__'].Line(point1=(177 , 967), point2=(178 , 960)) 
mdb.models['Model-1'].sketches['__profile__'].Line(point1=(178 , 960), point2=(175 , 954)) 
mdb.models['Model-1'].sketches['__profile__'].Line(point1=(174 , 702), point2=(166 , 697)) 
mdb.models['Model-1'].sketches['__profile__'].Line(point1=(166 , 697), point2=(160 , 697)) 
mdb.models['Model-1'].sketches['__profile__'].Line(point1=(160 , 697), point2=(157 , 701)) 
mdb.models['Model-1'].sketches['__profile__'].Line(point1=(157 , 701), point2=(156 , 708)) 
mdb.models['Model-1'].sketches['__profile__'].Line(point1=(156 , 708), point2=(156 , 710)) 
mdb.models['Model-1'].sketches['__profile__'].Line(point1=(156 , 710), point2=(161 , 714)) 
mdb.models['Model-1'].sketches['__profile__'].Line(point1=(161 , 714), point2=(168 , 714)) 
mdb.models['Model-1'].sketches['__profile__'].Line(point1=(168 , 714), point2=(172 , 710)) 
mdb.models['Model-1'].sketches['__profile__'].Line(point1=(172 , 710), point2=(174 , 702)) 
mdb.models['Model-1'].sketches['__profile__'].Line(point1=(201 , 793), point2=(198 , 790)) 
mdb.models['Model-1'].sketches['__profile__'].Line(point1=(198 , 790), point2=(192 , 790)) 
mdb.models['Model-1'].sketches['__profile__'].Line(point1=(192 , 790), point2=(188 , 794)) 
mdb.models['Model-1'].sketches['__profile__'].Line(point1=(188 , 794), point2=(160 , 830)) 
mdb.models['Model-1'].sketches['__profile__'].Line(point1=(160 , 830), point2=(159 , 832)) 
mdb.models['Model-1'].sketches['__profile__'].Line(point1=(159 , 832), point2=(160 , 840)) 
mdb.models['Model-1'].sketches['__profile__'].Line(point1=(160 , 840), point2=(164 , 843)) 
mdb.models['Model-1'].sketches['__profile__'].Line(point1=(164 , 843), point2=(169 , 843)) 
mdb.models['Model-1'].sketches['__profile__'].Line(point1=(169 , 843), point2=(187 , 825)) 
mdb.models['Model-1'].sketches['__profile__'].Line(point1=(187 , 825), point2=(205 , 802)) 
mdb.models['Model-1'].sketches['__profile__'].Line(point1=(205 , 802), point2=(205 , 799)) 
mdb.models['Model-1'].sketches['__profile__'].Line(point1=(205 , 799), point2=(201 , 793)) 
mdb.models['Model-1'].sketches['__profile__'].Line(point1=(182 , 974), point2=(180 , 972)) 
mdb.models['Model-1'].sketches['__profile__'].Line(point1=(180 , 972), point2=(175 , 972)) 
mdb.models['Model-1'].sketches['__profile__'].Line(point1=(175 , 972), point2=(163 , 977)) 
mdb.models['Model-1'].sketches['__profile__'].Line(point1=(163 , 977), point2=(160 , 991)) 
mdb.models['Model-1'].sketches['__profile__'].Line(point1=(160 , 991), point2=(166 , 992)) 
mdb.models['Model-1'].sketches['__profile__'].Line(point1=(166 , 992), point2=(180 , 988)) 
mdb.models['Model-1'].sketches['__profile__'].Line(point1=(180 , 988), point2=(182 , 986)) 
mdb.models['Model-1'].sketches['__profile__'].Line(point1=(182 , 986), point2=(182 , 974)) 
mdb.models['Model-1'].sketches['__profile__'].Line(point1=(177 , 743), point2=(176 , 742)) 
mdb.models['Model-1'].sketches['__profile__'].Line(point1=(176 , 742), point2=(171 , 743)) 
mdb.models['Model-1'].sketches['__profile__'].Line(point1=(171 , 743), point2=(163 , 754)) 
mdb.models['Model-1'].sketches['__profile__'].Line(point1=(163 , 754), point2=(160 , 762)) 
mdb.models['Model-1'].sketches['__profile__'].Line(point1=(160 , 762), point2=(160 , 764)) 
mdb.models['Model-1'].sketches['__profile__'].Line(point1=(160 , 764), point2=(162 , 764)) 
mdb.models['Model-1'].sketches['__profile__'].Line(point1=(162 , 764), point2=(167 , 760)) 
mdb.models['Model-1'].sketches['__profile__'].Line(point1=(167 , 760), point2=(176 , 748)) 
mdb.models['Model-1'].sketches['__profile__'].Line(point1=(176 , 748), point2=(177 , 743)) 
mdb.models['Model-1'].sketches['__profile__'].Line(point1=(186 , 610), point2=(179 , 605)) 
mdb.models['Model-1'].sketches['__profile__'].Line(point1=(179 , 605), point2=(165 , 601)) 
mdb.models['Model-1'].sketches['__profile__'].Line(point1=(165 , 601), point2=(160 , 624)) 
mdb.models['Model-1'].sketches['__profile__'].Line(point1=(160 , 624), point2=(161 , 627)) 
mdb.models['Model-1'].sketches['__profile__'].Line(point1=(161 , 627), point2=(165 , 630)) 
mdb.models['Model-1'].sketches['__profile__'].Line(point1=(165 , 630), point2=(173 , 633)) 
mdb.models['Model-1'].sketches['__profile__'].Line(point1=(173 , 633), point2=(180 , 633)) 
mdb.models['Model-1'].sketches['__profile__'].Line(point1=(180 , 633), point2=(182 , 631)) 
mdb.models['Model-1'].sketches['__profile__'].Line(point1=(182 , 631), point2=(185 , 622)) 
mdb.models['Model-1'].sketches['__profile__'].Line(point1=(185 , 622), point2=(186 , 610)) 
mdb.models['Model-1'].sketches['__profile__'].Line(point1=(183 , 912), point2=(183 , 907)) 
mdb.models['Model-1'].sketches['__profile__'].Line(point1=(183 , 907), point2=(175 , 896)) 
mdb.models['Model-1'].sketches['__profile__'].Line(point1=(175 , 896), point2=(169 , 895)) 
mdb.models['Model-1'].sketches['__profile__'].Line(point1=(169 , 895), point2=(162 , 899)) 
mdb.models['Model-1'].sketches['__profile__'].Line(point1=(162 , 899), point2=(161 , 903)) 
mdb.models['Model-1'].sketches['__profile__'].Line(point1=(161 , 903), point2=(163 , 907)) 
mdb.models['Model-1'].sketches['__profile__'].Line(point1=(163 , 907), point2=(172 , 917)) 
mdb.models['Model-1'].sketches['__profile__'].Line(point1=(172 , 917), point2=(178 , 918)) 
mdb.models['Model-1'].sketches['__profile__'].Line(point1=(178 , 918), point2=(183 , 914)) 
mdb.models['Model-1'].sketches['__profile__'].Line(point1=(183 , 914), point2=(183 , 912)) 
mdb.models['Model-1'].sketches['__profile__'].Line(point1=(190 , 1129), point2=(188 , 1128)) 
mdb.models['Model-1'].sketches['__profile__'].Line(point1=(188 , 1128), point2=(165 , 1129)) 
mdb.models['Model-1'].sketches['__profile__'].Line(point1=(165 , 1129), point2=(162 , 1134)) 
mdb.models['Model-1'].sketches['__profile__'].Line(point1=(162 , 1134), point2=(162 , 1139)) 
mdb.models['Model-1'].sketches['__profile__'].Line(point1=(162 , 1139), point2=(165 , 1142)) 
mdb.models['Model-1'].sketches['__profile__'].Line(point1=(165 , 1142), point2=(190 , 1145)) 
mdb.models['Model-1'].sketches['__profile__'].Line(point1=(190 , 1145), point2=(191 , 1143)) 
mdb.models['Model-1'].sketches['__profile__'].Line(point1=(191 , 1143), point2=(190 , 1129)) 
mdb.models['Model-1'].sketches['__profile__'].Line(point1=(184 , 681), point2=(177 , 676)) 
mdb.models['Model-1'].sketches['__profile__'].Line(point1=(177 , 676), point2=(170 , 676)) 
mdb.models['Model-1'].sketches['__profile__'].Line(point1=(170 , 676), point2=(164 , 685)) 
mdb.models['Model-1'].sketches['__profile__'].Line(point1=(164 , 685), point2=(165 , 691)) 
mdb.models['Model-1'].sketches['__profile__'].Line(point1=(165 , 691), point2=(173 , 697)) 
mdb.models['Model-1'].sketches['__profile__'].Line(point1=(173 , 697), point2=(179 , 698)) 
mdb.models['Model-1'].sketches['__profile__'].Line(point1=(179 , 698), point2=(185 , 686)) 
mdb.models['Model-1'].sketches['__profile__'].Line(point1=(185 , 686), point2=(184 , 681)) 
mdb.models['Model-1'].sketches['__profile__'].Line(point1=(187 , 994), point2=(177 , 993)) 
mdb.models['Model-1'].sketches['__profile__'].Line(point1=(177 , 993), point2=(170 , 995)) 
mdb.models['Model-1'].sketches['__profile__'].Line(point1=(170 , 995), point2=(167 , 999)) 
mdb.models['Model-1'].sketches['__profile__'].Line(point1=(167 , 999), point2=(165 , 1025)) 
mdb.models['Model-1'].sketches['__profile__'].Line(point1=(165 , 1025), point2=(165 , 1046)) 
mdb.models['Model-1'].sketches['__profile__'].Line(point1=(165 , 1046), point2=(167 , 1046)) 
mdb.models['Model-1'].sketches['__profile__'].Line(point1=(167 , 1046), point2=(188 , 1045)) 
mdb.models['Model-1'].sketches['__profile__'].Line(point1=(188 , 1045), point2=(187 , 994)) 
mdb.models['Model-1'].sketches['__profile__'].Line(point1=(188 , 932), point2=(183 , 931)) 
mdb.models['Model-1'].sketches['__profile__'].Line(point1=(183 , 931), point2=(171 , 937)) 
mdb.models['Model-1'].sketches['__profile__'].Line(point1=(171 , 937), point2=(167 , 940)) 
mdb.models['Model-1'].sketches['__profile__'].Line(point1=(167 , 940), point2=(167 , 944)) 
mdb.models['Model-1'].sketches['__profile__'].Line(point1=(167 , 944), point2=(174 , 945)) 
mdb.models['Model-1'].sketches['__profile__'].Line(point1=(174 , 945), point2=(186 , 940)) 
mdb.models['Model-1'].sketches['__profile__'].Line(point1=(186 , 940), point2=(188 , 937)) 
mdb.models['Model-1'].sketches['__profile__'].Line(point1=(188 , 937), point2=(188 , 932)) 
mdb.models['Model-1'].sketches['__profile__'].Line(point1=(180 , 855), point2=(174 , 854)) 
mdb.models['Model-1'].sketches['__profile__'].Line(point1=(174 , 854), point2=(167 , 863)) 
mdb.models['Model-1'].sketches['__profile__'].Line(point1=(167 , 863), point2=(167 , 869)) 
mdb.models['Model-1'].sketches['__profile__'].Line(point1=(167 , 869), point2=(171 , 873)) 
mdb.models['Model-1'].sketches['__profile__'].Line(point1=(171 , 873), point2=(177 , 875)) 
mdb.models['Model-1'].sketches['__profile__'].Line(point1=(177 , 875), point2=(182 , 871)) 
mdb.models['Model-1'].sketches['__profile__'].Line(point1=(182 , 871), point2=(183 , 861)) 
mdb.models['Model-1'].sketches['__profile__'].Line(point1=(183 , 861), point2=(180 , 855)) 
mdb.models['Model-1'].sketches['__profile__'].Line(point1=(191 , 695), point2=(187 , 695)) 
mdb.models['Model-1'].sketches['__profile__'].Line(point1=(187 , 695), point2=(176 , 709)) 
mdb.models['Model-1'].sketches['__profile__'].Line(point1=(176 , 709), point2=(168 , 724)) 
mdb.models['Model-1'].sketches['__profile__'].Line(point1=(168 , 724), point2=(168 , 730)) 
mdb.models['Model-1'].sketches['__profile__'].Line(point1=(168 , 730), point2=(172 , 731)) 
mdb.models['Model-1'].sketches['__profile__'].Line(point1=(172 , 731), point2=(180 , 720)) 
mdb.models['Model-1'].sketches['__profile__'].Line(point1=(180 , 720), point2=(190 , 702)) 
mdb.models['Model-1'].sketches['__profile__'].Line(point1=(190 , 702), point2=(191 , 695)) 
mdb.models['Model-1'].sketches['__profile__'].Line(point1=(196 , 574), point2=(180 , 568)) 
mdb.models['Model-1'].sketches['__profile__'].Line(point1=(180 , 568), point2=(174 , 568)) 
mdb.models['Model-1'].sketches['__profile__'].Line(point1=(174 , 568), point2=(171 , 572)) 
mdb.models['Model-1'].sketches['__profile__'].Line(point1=(171 , 572), point2=(168 , 596)) 
mdb.models['Model-1'].sketches['__profile__'].Line(point1=(168 , 596), point2=(170 , 599)) 
mdb.models['Model-1'].sketches['__profile__'].Line(point1=(170 , 599), point2=(184 , 603)) 
mdb.models['Model-1'].sketches['__profile__'].Line(point1=(184 , 603), point2=(189 , 603)) 
mdb.models['Model-1'].sketches['__profile__'].Line(point1=(189 , 603), point2=(191 , 601)) 
mdb.models['Model-1'].sketches['__profile__'].Line(point1=(191 , 601), point2=(195 , 588)) 
mdb.models['Model-1'].sketches['__profile__'].Line(point1=(195 , 588), point2=(196 , 574)) 
mdb.models['Model-1'].sketches['__profile__'].Line(point1=(193 , 1054), point2=(191 , 1052)) 
mdb.models['Model-1'].sketches['__profile__'].Line(point1=(191 , 1052), point2=(182 , 1052)) 
mdb.models['Model-1'].sketches['__profile__'].Line(point1=(182 , 1052), point2=(175 , 1055)) 
mdb.models['Model-1'].sketches['__profile__'].Line(point1=(175 , 1055), point2=(170 , 1064)) 
mdb.models['Model-1'].sketches['__profile__'].Line(point1=(170 , 1064), point2=(170 , 1075)) 
mdb.models['Model-1'].sketches['__profile__'].Line(point1=(170 , 1075), point2=(171 , 1075)) 
mdb.models['Model-1'].sketches['__profile__'].Line(point1=(171 , 1075), point2=(192 , 1073)) 
mdb.models['Model-1'].sketches['__profile__'].Line(point1=(192 , 1073), point2=(194 , 1068)) 
mdb.models['Model-1'].sketches['__profile__'].Line(point1=(194 , 1068), point2=(193 , 1054)) 
mdb.models['Model-1'].sketches['__profile__'].Line(point1=(212 , 740), point2=(196 , 729)) 
mdb.models['Model-1'].sketches['__profile__'].Line(point1=(196 , 729), point2=(193 , 729)) 
mdb.models['Model-1'].sketches['__profile__'].Line(point1=(193 , 729), point2=(182 , 748)) 
mdb.models['Model-1'].sketches['__profile__'].Line(point1=(182 , 748), point2=(175 , 755)) 
mdb.models['Model-1'].sketches['__profile__'].Line(point1=(175 , 755), point2=(174 , 763)) 
mdb.models['Model-1'].sketches['__profile__'].Line(point1=(174 , 763), point2=(179 , 769)) 
mdb.models['Model-1'].sketches['__profile__'].Line(point1=(179 , 769), point2=(186 , 774)) 
mdb.models['Model-1'].sketches['__profile__'].Line(point1=(186 , 774), point2=(193 , 775)) 
mdb.models['Model-1'].sketches['__profile__'].Line(point1=(193 , 775), point2=(211 , 746)) 
mdb.models['Model-1'].sketches['__profile__'].Line(point1=(211 , 746), point2=(212 , 740)) 
mdb.models['Model-1'].sketches['__profile__'].Line(point1=(196 , 663), point2=(183 , 652)) 
mdb.models['Model-1'].sketches['__profile__'].Line(point1=(183 , 652), point2=(178 , 651)) 
mdb.models['Model-1'].sketches['__profile__'].Line(point1=(178 , 651), point2=(174 , 665)) 
mdb.models['Model-1'].sketches['__profile__'].Line(point1=(174 , 665), point2=(175 , 671)) 
mdb.models['Model-1'].sketches['__profile__'].Line(point1=(175 , 671), point2=(183 , 675)) 
mdb.models['Model-1'].sketches['__profile__'].Line(point1=(183 , 675), point2=(191 , 675)) 
mdb.models['Model-1'].sketches['__profile__'].Line(point1=(191 , 675), point2=(196 , 668)) 
mdb.models['Model-1'].sketches['__profile__'].Line(point1=(196 , 668), point2=(196 , 663)) 
mdb.models['Model-1'].sketches['__profile__'].Line(point1=(204 , 537), point2=(202 , 535)) 
mdb.models['Model-1'].sketches['__profile__'].Line(point1=(202 , 535), point2=(190 , 532)) 
mdb.models['Model-1'].sketches['__profile__'].Line(point1=(190 , 532), point2=(179 , 533)) 
mdb.models['Model-1'].sketches['__profile__'].Line(point1=(179 , 533), point2=(176 , 542)) 
mdb.models['Model-1'].sketches['__profile__'].Line(point1=(176 , 542), point2=(174 , 561)) 
mdb.models['Model-1'].sketches['__profile__'].Line(point1=(174 , 561), point2=(178 , 564)) 
mdb.models['Model-1'].sketches['__profile__'].Line(point1=(178 , 564), point2=(190 , 567)) 
mdb.models['Model-1'].sketches['__profile__'].Line(point1=(190 , 567), point2=(198 , 567)) 
mdb.models['Model-1'].sketches['__profile__'].Line(point1=(198 , 567), point2=(203 , 556)) 
mdb.models['Model-1'].sketches['__profile__'].Line(point1=(203 , 556), point2=(205 , 545)) 
mdb.models['Model-1'].sketches['__profile__'].Line(point1=(205 , 545), point2=(204 , 537)) 
mdb.models['Model-1'].sketches['__profile__'].Line(point1=(188 , 918), point2=(185 , 918)) 
mdb.models['Model-1'].sketches['__profile__'].Line(point1=(185 , 918), point2=(178 , 922)) 
mdb.models['Model-1'].sketches['__profile__'].Line(point1=(178 , 922), point2=(175 , 925)) 
mdb.models['Model-1'].sketches['__profile__'].Line(point1=(175 , 925), point2=(175 , 928)) 
mdb.models['Model-1'].sketches['__profile__'].Line(point1=(175 , 928), point2=(178 , 929)) 
mdb.models['Model-1'].sketches['__profile__'].Line(point1=(178 , 929), point2=(184 , 926)) 
mdb.models['Model-1'].sketches['__profile__'].Line(point1=(184 , 926), point2=(188 , 922)) 
mdb.models['Model-1'].sketches['__profile__'].Line(point1=(188 , 922), point2=(188 , 918)) 
mdb.models['Model-1'].sketches['__profile__'].Line(point1=(205 , 1077), point2=(197 , 1076)) 
mdb.models['Model-1'].sketches['__profile__'].Line(point1=(197 , 1076), point2=(181 , 1079)) 
mdb.models['Model-1'].sketches['__profile__'].Line(point1=(181 , 1079), point2=(176 , 1087)) 
mdb.models['Model-1'].sketches['__profile__'].Line(point1=(176 , 1087), point2=(176 , 1095)) 
mdb.models['Model-1'].sketches['__profile__'].Line(point1=(176 , 1095), point2=(177 , 1097)) 
mdb.models['Model-1'].sketches['__profile__'].Line(point1=(177 , 1097), point2=(180 , 1098)) 
mdb.models['Model-1'].sketches['__profile__'].Line(point1=(180 , 1098), point2=(205 , 1098)) 
mdb.models['Model-1'].sketches['__profile__'].Line(point1=(205 , 1098), point2=(205 , 1077)) 
mdb.models['Model-1'].sketches['__profile__'].Line(point1=(212 , 893), point2=(206 , 884)) 
mdb.models['Model-1'].sketches['__profile__'].Line(point1=(206 , 884), point2=(197 , 875)) 
mdb.models['Model-1'].sketches['__profile__'].Line(point1=(197 , 875), point2=(188 , 879)) 
mdb.models['Model-1'].sketches['__profile__'].Line(point1=(188 , 879), point2=(176 , 890)) 
mdb.models['Model-1'].sketches['__profile__'].Line(point1=(176 , 890), point2=(182 , 900)) 
mdb.models['Model-1'].sketches['__profile__'].Line(point1=(182 , 900), point2=(188 , 906)) 
mdb.models['Model-1'].sketches['__profile__'].Line(point1=(188 , 906), point2=(195 , 906)) 
mdb.models['Model-1'].sketches['__profile__'].Line(point1=(195 , 906), point2=(199 , 904)) 
mdb.models['Model-1'].sketches['__profile__'].Line(point1=(199 , 904), point2=(210 , 897)) 
mdb.models['Model-1'].sketches['__profile__'].Line(point1=(210 , 897), point2=(212 , 893)) 
mdb.models['Model-1'].sketches['__profile__'].Line(point1=(196 , 712), point2=(190 , 712)) 
mdb.models['Model-1'].sketches['__profile__'].Line(point1=(190 , 712), point2=(187 , 715)) 
mdb.models['Model-1'].sketches['__profile__'].Line(point1=(187 , 715), point2=(180 , 727)) 
mdb.models['Model-1'].sketches['__profile__'].Line(point1=(180 , 727), point2=(178 , 736)) 
mdb.models['Model-1'].sketches['__profile__'].Line(point1=(178 , 736), point2=(178 , 738)) 
mdb.models['Model-1'].sketches['__profile__'].Line(point1=(178 , 738), point2=(181 , 738)) 
mdb.models['Model-1'].sketches['__profile__'].Line(point1=(181 , 738), point2=(187 , 732)) 
mdb.models['Model-1'].sketches['__profile__'].Line(point1=(187 , 732), point2=(195 , 720)) 
mdb.models['Model-1'].sketches['__profile__'].Line(point1=(195 , 720), point2=(196 , 712)) 
mdb.models['Model-1'].sketches['__profile__'].Line(point1=(212 , 501), point2=(196 , 498)) 
mdb.models['Model-1'].sketches['__profile__'].Line(point1=(196 , 498), point2=(182 , 499)) 
mdb.models['Model-1'].sketches['__profile__'].Line(point1=(182 , 499), point2=(179 , 524)) 
mdb.models['Model-1'].sketches['__profile__'].Line(point1=(179 , 524), point2=(183 , 527)) 
mdb.models['Model-1'].sketches['__profile__'].Line(point1=(183 , 527), point2=(206 , 531)) 
mdb.models['Model-1'].sketches['__profile__'].Line(point1=(206 , 531), point2=(210 , 521)) 
mdb.models['Model-1'].sketches['__profile__'].Line(point1=(210 , 521), point2=(212 , 511)) 
mdb.models['Model-1'].sketches['__profile__'].Line(point1=(212 , 511), point2=(212 , 501)) 
mdb.models['Model-1'].sketches['__profile__'].Line(point1=(184 , 234), point2=(183 , 233)) 
mdb.models['Model-1'].sketches['__profile__'].Line(point1=(183 , 233), point2=(179 , 234)) 
mdb.models['Model-1'].sketches['__profile__'].Line(point1=(179 , 234), point2=(179 , 241)) 
mdb.models['Model-1'].sketches['__profile__'].Line(point1=(179 , 241), point2=(179 , 243)) 
mdb.models['Model-1'].sketches['__profile__'].Line(point1=(179 , 243), point2=(183 , 242)) 
mdb.models['Model-1'].sketches['__profile__'].Line(point1=(183 , 242), point2=(184 , 234)) 
mdb.models['Model-1'].sketches['__profile__'].Line(point1=(187 , 217), point2=(183 , 216)) 
mdb.models['Model-1'].sketches['__profile__'].Line(point1=(183 , 216), point2=(181 , 218)) 
mdb.models['Model-1'].sketches['__profile__'].Line(point1=(181 , 218), point2=(179 , 223)) 
mdb.models['Model-1'].sketches['__profile__'].Line(point1=(179 , 223), point2=(180 , 227)) 
mdb.models['Model-1'].sketches['__profile__'].Line(point1=(180 , 227), point2=(186 , 227)) 
mdb.models['Model-1'].sketches['__profile__'].Line(point1=(186 , 227), point2=(188 , 225)) 
mdb.models['Model-1'].sketches['__profile__'].Line(point1=(188 , 225), point2=(187 , 217)) 
mdb.models['Model-1'].sketches['__profile__'].Line(point1=(209 , 1152), point2=(206 , 1150)) 
mdb.models['Model-1'].sketches['__profile__'].Line(point1=(206 , 1150), point2=(188 , 1150)) 
mdb.models['Model-1'].sketches['__profile__'].Line(point1=(188 , 1150), point2=(182 , 1152)) 
mdb.models['Model-1'].sketches['__profile__'].Line(point1=(182 , 1152), point2=(180 , 1157)) 
mdb.models['Model-1'].sketches['__profile__'].Line(point1=(180 , 1157), point2=(182 , 1159)) 
mdb.models['Model-1'].sketches['__profile__'].Line(point1=(182 , 1159), point2=(203 , 1159)) 
mdb.models['Model-1'].sketches['__profile__'].Line(point1=(203 , 1159), point2=(208 , 1157)) 
mdb.models['Model-1'].sketches['__profile__'].Line(point1=(208 , 1157), point2=(209 , 1152)) 
mdb.models['Model-1'].sketches['__profile__'].Line(point1=(216 , 937), point2=(212 , 934)) 
mdb.models['Model-1'].sketches['__profile__'].Line(point1=(212 , 934), point2=(209 , 934)) 
mdb.models['Model-1'].sketches['__profile__'].Line(point1=(209 , 934), point2=(182 , 946)) 
mdb.models['Model-1'].sketches['__profile__'].Line(point1=(182 , 946), point2=(180 , 949)) 
mdb.models['Model-1'].sketches['__profile__'].Line(point1=(180 , 949), point2=(180 , 955)) 
mdb.models['Model-1'].sketches['__profile__'].Line(point1=(180 , 955), point2=(183 , 961)) 
mdb.models['Model-1'].sketches['__profile__'].Line(point1=(183 , 961), point2=(191 , 962)) 
mdb.models['Model-1'].sketches['__profile__'].Line(point1=(191 , 962), point2=(219 , 952)) 
mdb.models['Model-1'].sketches['__profile__'].Line(point1=(219 , 952), point2=(220 , 947)) 
mdb.models['Model-1'].sketches['__profile__'].Line(point1=(220 , 947), point2=(216 , 937)) 
mdb.models['Model-1'].sketches['__profile__'].Line(point1=(196 , 834), point2=(193 , 834)) 
mdb.models['Model-1'].sketches['__profile__'].Line(point1=(193 , 834), point2=(182 , 847)) 
mdb.models['Model-1'].sketches['__profile__'].Line(point1=(182 , 847), point2=(183 , 854)) 
mdb.models['Model-1'].sketches['__profile__'].Line(point1=(183 , 854), point2=(188 , 862)) 
mdb.models['Model-1'].sketches['__profile__'].Line(point1=(188 , 862), point2=(190 , 862)) 
mdb.models['Model-1'].sketches['__profile__'].Line(point1=(190 , 862), point2=(198 , 856)) 
mdb.models['Model-1'].sketches['__profile__'].Line(point1=(198 , 856), point2=(205 , 849)) 
mdb.models['Model-1'].sketches['__profile__'].Line(point1=(205 , 849), point2=(204 , 845)) 
mdb.models['Model-1'].sketches['__profile__'].Line(point1=(204 , 845), point2=(196 , 834)) 
mdb.models['Model-1'].sketches['__profile__'].Line(point1=(206 , 634), point2=(189 , 626)) 
mdb.models['Model-1'].sketches['__profile__'].Line(point1=(189 , 626), point2=(186 , 630)) 
mdb.models['Model-1'].sketches['__profile__'].Line(point1=(186 , 630), point2=(182 , 641)) 
mdb.models['Model-1'].sketches['__profile__'].Line(point1=(182 , 641), point2=(182 , 647)) 
mdb.models['Model-1'].sketches['__profile__'].Line(point1=(182 , 647), point2=(193 , 655)) 
mdb.models['Model-1'].sketches['__profile__'].Line(point1=(193 , 655), point2=(199 , 657)) 
mdb.models['Model-1'].sketches['__profile__'].Line(point1=(199 , 657), point2=(207 , 642)) 
mdb.models['Model-1'].sketches['__profile__'].Line(point1=(207 , 642), point2=(206 , 634)) 
mdb.models['Model-1'].sketches['__profile__'].Line(point1=(219 , 462), point2=(185 , 462)) 
mdb.models['Model-1'].sketches['__profile__'].Line(point1=(185 , 462), point2=(184 , 481)) 
mdb.models['Model-1'].sketches['__profile__'].Line(point1=(184 , 481), point2=(182 , 487)) 
mdb.models['Model-1'].sketches['__profile__'].Line(point1=(182 , 487), point2=(183 , 491)) 
mdb.models['Model-1'].sketches['__profile__'].Line(point1=(183 , 491), point2=(185 , 493)) 
mdb.models['Model-1'].sketches['__profile__'].Line(point1=(185 , 493), point2=(201 , 495)) 
mdb.models['Model-1'].sketches['__profile__'].Line(point1=(201 , 495), point2=(214 , 494)) 
mdb.models['Model-1'].sketches['__profile__'].Line(point1=(214 , 494), point2=(217 , 483)) 
mdb.models['Model-1'].sketches['__profile__'].Line(point1=(217 , 483), point2=(219 , 462)) 
mdb.models['Model-1'].sketches['__profile__'].Line(point1=(226 , 234), point2=(224 , 232)) 
mdb.models['Model-1'].sketches['__profile__'].Line(point1=(224 , 232), point2=(209 , 232)) 
mdb.models['Model-1'].sketches['__profile__'].Line(point1=(209 , 232), point2=(200 , 234)) 
mdb.models['Model-1'].sketches['__profile__'].Line(point1=(200 , 234), point2=(189 , 240)) 
mdb.models['Model-1'].sketches['__profile__'].Line(point1=(189 , 240), point2=(184 , 246)) 
mdb.models['Model-1'].sketches['__profile__'].Line(point1=(184 , 246), point2=(182 , 253)) 
mdb.models['Model-1'].sketches['__profile__'].Line(point1=(182 , 253), point2=(186 , 255)) 
mdb.models['Model-1'].sketches['__profile__'].Line(point1=(186 , 255), point2=(195 , 255)) 
mdb.models['Model-1'].sketches['__profile__'].Line(point1=(195 , 255), point2=(198 , 257)) 
mdb.models['Model-1'].sketches['__profile__'].Line(point1=(198 , 257), point2=(195 , 259)) 
mdb.models['Model-1'].sketches['__profile__'].Line(point1=(195 , 259), point2=(183 , 260)) 
mdb.models['Model-1'].sketches['__profile__'].Line(point1=(183 , 260), point2=(182 , 267)) 
mdb.models['Model-1'].sketches['__profile__'].Line(point1=(182 , 267), point2=(183 , 276)) 
mdb.models['Model-1'].sketches['__profile__'].Line(point1=(183 , 276), point2=(213 , 273)) 
mdb.models['Model-1'].sketches['__profile__'].Line(point1=(213 , 273), point2=(227 , 270)) 
mdb.models['Model-1'].sketches['__profile__'].Line(point1=(227 , 270), point2=(229 , 265)) 
mdb.models['Model-1'].sketches['__profile__'].Line(point1=(229 , 265), point2=(229 , 260)) 
mdb.models['Model-1'].sketches['__profile__'].Line(point1=(229 , 260), point2=(226 , 234)) 
mdb.models['Model-1'].sketches['__profile__'].Line(point1=(215 , 1103), point2=(186 , 1104)) 
mdb.models['Model-1'].sketches['__profile__'].Line(point1=(186 , 1104), point2=(184 , 1109)) 
mdb.models['Model-1'].sketches['__profile__'].Line(point1=(184 , 1109), point2=(183 , 1122)) 
mdb.models['Model-1'].sketches['__profile__'].Line(point1=(183 , 1122), point2=(183 , 1123)) 
mdb.models['Model-1'].sketches['__profile__'].Line(point1=(183 , 1123), point2=(210 , 1123)) 
mdb.models['Model-1'].sketches['__profile__'].Line(point1=(210 , 1123), point2=(213 , 1120)) 
mdb.models['Model-1'].sketches['__profile__'].Line(point1=(213 , 1120), point2=(215 , 1103)) 
mdb.models['Model-1'].sketches['__profile__'].Line(point1=(193 , 280), point2=(188 , 279)) 
mdb.models['Model-1'].sketches['__profile__'].Line(point1=(188 , 279), point2=(183 , 284)) 
mdb.models['Model-1'].sketches['__profile__'].Line(point1=(183 , 284), point2=(183 , 294)) 
mdb.models['Model-1'].sketches['__profile__'].Line(point1=(183 , 294), point2=(185 , 299)) 
mdb.models['Model-1'].sketches['__profile__'].Line(point1=(185 , 299), point2=(188 , 302)) 
mdb.models['Model-1'].sketches['__profile__'].Line(point1=(188 , 302), point2=(191 , 302)) 
mdb.models['Model-1'].sketches['__profile__'].Line(point1=(191 , 302), point2=(193 , 300)) 
mdb.models['Model-1'].sketches['__profile__'].Line(point1=(193 , 300), point2=(194 , 296)) 
mdb.models['Model-1'].sketches['__profile__'].Line(point1=(194 , 296), point2=(193 , 280)) 
mdb.models['Model-1'].sketches['__profile__'].Line(point1=(222 , 430), point2=(210 , 427)) 
mdb.models['Model-1'].sketches['__profile__'].Line(point1=(210 , 427), point2=(201 , 427)) 
mdb.models['Model-1'].sketches['__profile__'].Line(point1=(201 , 427), point2=(187 , 432)) 
mdb.models['Model-1'].sketches['__profile__'].Line(point1=(187 , 432), point2=(184 , 445)) 
mdb.models['Model-1'].sketches['__profile__'].Line(point1=(184 , 445), point2=(185 , 450)) 
mdb.models['Model-1'].sketches['__profile__'].Line(point1=(185 , 450), point2=(184 , 455)) 
mdb.models['Model-1'].sketches['__profile__'].Line(point1=(184 , 455), point2=(186 , 457)) 
mdb.models['Model-1'].sketches['__profile__'].Line(point1=(186 , 457), point2=(221 , 457)) 
mdb.models['Model-1'].sketches['__profile__'].Line(point1=(221 , 457), point2=(222 , 430)) 
mdb.models['Model-1'].sketches['__profile__'].Line(point1=(193 , 330), point2=(186 , 329)) 
mdb.models['Model-1'].sketches['__profile__'].Line(point1=(186 , 329), point2=(185 , 335)) 
mdb.models['Model-1'].sketches['__profile__'].Line(point1=(185 , 335), point2=(185 , 337)) 
mdb.models['Model-1'].sketches['__profile__'].Line(point1=(185 , 337), point2=(192 , 336)) 
mdb.models['Model-1'].sketches['__profile__'].Line(point1=(192 , 336), point2=(193 , 330)) 
mdb.models['Model-1'].sketches['__profile__'].Line(point1=(193 , 308), point2=(192 , 307)) 
mdb.models['Model-1'].sketches['__profile__'].Line(point1=(192 , 307), point2=(185 , 308)) 
mdb.models['Model-1'].sketches['__profile__'].Line(point1=(185 , 308), point2=(186 , 320)) 
mdb.models['Model-1'].sketches['__profile__'].Line(point1=(186 , 320), point2=(188 , 323)) 
mdb.models['Model-1'].sketches['__profile__'].Line(point1=(188 , 323), point2=(193 , 322)) 
mdb.models['Model-1'].sketches['__profile__'].Line(point1=(193 , 322), point2=(194 , 319)) 
mdb.models['Model-1'].sketches['__profile__'].Line(point1=(194 , 319), point2=(193 , 308)) 
mdb.models['Model-1'].sketches['__profile__'].Line(point1=(216 , 960), point2=(212 , 959)) 
mdb.models['Model-1'].sketches['__profile__'].Line(point1=(212 , 959), point2=(189 , 968)) 
mdb.models['Model-1'].sketches['__profile__'].Line(point1=(189 , 968), point2=(187 , 973)) 
mdb.models['Model-1'].sketches['__profile__'].Line(point1=(187 , 973), point2=(188 , 986)) 
mdb.models['Model-1'].sketches['__profile__'].Line(point1=(188 , 986), point2=(192 , 987)) 
mdb.models['Model-1'].sketches['__profile__'].Line(point1=(192 , 987), point2=(213 , 982)) 
mdb.models['Model-1'].sketches['__profile__'].Line(point1=(213 , 982), point2=(216 , 977)) 
mdb.models['Model-1'].sketches['__profile__'].Line(point1=(216 , 977), point2=(216 , 960)) 
mdb.models['Model-1'].sketches['__profile__'].Line(point1=(228 , 388), point2=(187 , 386)) 
mdb.models['Model-1'].sketches['__profile__'].Line(point1=(187 , 386), point2=(187 , 420)) 
mdb.models['Model-1'].sketches['__profile__'].Line(point1=(187 , 420), point2=(187 , 426)) 
mdb.models['Model-1'].sketches['__profile__'].Line(point1=(187 , 426), point2=(191 , 426)) 
mdb.models['Model-1'].sketches['__profile__'].Line(point1=(191 , 426), point2=(202 , 422)) 
mdb.models['Model-1'].sketches['__profile__'].Line(point1=(202 , 422), point2=(217 , 423)) 
mdb.models['Model-1'].sketches['__profile__'].Line(point1=(217 , 423), point2=(224 , 422)) 
mdb.models['Model-1'].sketches['__profile__'].Line(point1=(224 , 422), point2=(228 , 388)) 
mdb.models['Model-1'].sketches['__profile__'].Line(point1=(193 , 344), point2=(189 , 343)) 
mdb.models['Model-1'].sketches['__profile__'].Line(point1=(189 , 343), point2=(188 , 346)) 
mdb.models['Model-1'].sketches['__profile__'].Line(point1=(188 , 346), point2=(188 , 374)) 
mdb.models['Model-1'].sketches['__profile__'].Line(point1=(188 , 374), point2=(188 , 376)) 
mdb.models['Model-1'].sketches['__profile__'].Line(point1=(188 , 376), point2=(190 , 376)) 
mdb.models['Model-1'].sketches['__profile__'].Line(point1=(190 , 376), point2=(192 , 368)) 
mdb.models['Model-1'].sketches['__profile__'].Line(point1=(192 , 368), point2=(194 , 352)) 
mdb.models['Model-1'].sketches['__profile__'].Line(point1=(194 , 352), point2=(193 , 344)) 
mdb.models['Model-1'].sketches['__profile__'].Line(point1=(218 , 918), point2=(216 , 916)) 
mdb.models['Model-1'].sketches['__profile__'].Line(point1=(216 , 916), point2=(209 , 916)) 
mdb.models['Model-1'].sketches['__profile__'].Line(point1=(209 , 916), point2=(191 , 926)) 
mdb.models['Model-1'].sketches['__profile__'].Line(point1=(191 , 926), point2=(190 , 930)) 
mdb.models['Model-1'].sketches['__profile__'].Line(point1=(190 , 930), point2=(192 , 932)) 
mdb.models['Model-1'].sketches['__profile__'].Line(point1=(192 , 932), point2=(202 , 932)) 
mdb.models['Model-1'].sketches['__profile__'].Line(point1=(202 , 932), point2=(208 , 930)) 
mdb.models['Model-1'].sketches['__profile__'].Line(point1=(208 , 930), point2=(214 , 927)) 
mdb.models['Model-1'].sketches['__profile__'].Line(point1=(214 , 927), point2=(218 , 923)) 
mdb.models['Model-1'].sketches['__profile__'].Line(point1=(218 , 923), point2=(218 , 918)) 
mdb.models['Model-1'].sketches['__profile__'].Line(point1=(209 , 659), point2=(206 , 659)) 
mdb.models['Model-1'].sketches['__profile__'].Line(point1=(206 , 659), point2=(200 , 666)) 
mdb.models['Model-1'].sketches['__profile__'].Line(point1=(200 , 666), point2=(191 , 684)) 
mdb.models['Model-1'].sketches['__profile__'].Line(point1=(191 , 684), point2=(190 , 690)) 
mdb.models['Model-1'].sketches['__profile__'].Line(point1=(190 , 690), point2=(195 , 690)) 
mdb.models['Model-1'].sketches['__profile__'].Line(point1=(195 , 690), point2=(200 , 684)) 
mdb.models['Model-1'].sketches['__profile__'].Line(point1=(200 , 684), point2=(207 , 670)) 
mdb.models['Model-1'].sketches['__profile__'].Line(point1=(207 , 670), point2=(209 , 659)) 
mdb.models['Model-1'].sketches['__profile__'].Line(point1=(218 , 610), point2=(204 , 603)) 
mdb.models['Model-1'].sketches['__profile__'].Line(point1=(204 , 603), point2=(196 , 601)) 
mdb.models['Model-1'].sketches['__profile__'].Line(point1=(196 , 601), point2=(190 , 619)) 
mdb.models['Model-1'].sketches['__profile__'].Line(point1=(190 , 619), point2=(190 , 621)) 
mdb.models['Model-1'].sketches['__profile__'].Line(point1=(190 , 621), point2=(203 , 628)) 
mdb.models['Model-1'].sketches['__profile__'].Line(point1=(203 , 628), point2=(211 , 629)) 
mdb.models['Model-1'].sketches['__profile__'].Line(point1=(211 , 629), point2=(216 , 620)) 
mdb.models['Model-1'].sketches['__profile__'].Line(point1=(216 , 620), point2=(218 , 610)) 
mdb.models['Model-1'].sketches['__profile__'].Line(point1=(209 , 201), point2=(203 , 195)) 
mdb.models['Model-1'].sketches['__profile__'].Line(point1=(203 , 195), point2=(199 , 195)) 
mdb.models['Model-1'].sketches['__profile__'].Line(point1=(199 , 195), point2=(194 , 200)) 
mdb.models['Model-1'].sketches['__profile__'].Line(point1=(194 , 200), point2=(191 , 206)) 
mdb.models['Model-1'].sketches['__profile__'].Line(point1=(191 , 206), point2=(190 , 213)) 
mdb.models['Model-1'].sketches['__profile__'].Line(point1=(190 , 213), point2=(191 , 216)) 
mdb.models['Model-1'].sketches['__profile__'].Line(point1=(191 , 216), point2=(196 , 216)) 
mdb.models['Model-1'].sketches['__profile__'].Line(point1=(196 , 216), point2=(207 , 211)) 
mdb.models['Model-1'].sketches['__profile__'].Line(point1=(207 , 211), point2=(210 , 208)) 
mdb.models['Model-1'].sketches['__profile__'].Line(point1=(210 , 208), point2=(209 , 201)) 
mdb.models['Model-1'].sketches['__profile__'].Line(point1=(296 , 778), point2=(294 , 776)) 
mdb.models['Model-1'].sketches['__profile__'].Line(point1=(294 , 776), point2=(289 , 776)) 
mdb.models['Model-1'].sketches['__profile__'].Line(point1=(289 , 776), point2=(282 , 781)) 
mdb.models['Model-1'].sketches['__profile__'].Line(point1=(282 , 781), point2=(192 , 867)) 
mdb.models['Model-1'].sketches['__profile__'].Line(point1=(192 , 867), point2=(193 , 869)) 
mdb.models['Model-1'].sketches['__profile__'].Line(point1=(193 , 869), point2=(196 , 868)) 
mdb.models['Model-1'].sketches['__profile__'].Line(point1=(196 , 868), point2=(293 , 792)) 
mdb.models['Model-1'].sketches['__profile__'].Line(point1=(293 , 792), point2=(298 , 787)) 
mdb.models['Model-1'].sketches['__profile__'].Line(point1=(298 , 787), point2=(298 , 781)) 
mdb.models['Model-1'].sketches['__profile__'].Line(point1=(298 , 781), point2=(296 , 778)) 
mdb.models['Model-1'].sketches['__profile__'].Line(point1=(210 , 219), point2=(207 , 217)) 
mdb.models['Model-1'].sketches['__profile__'].Line(point1=(207 , 217), point2=(203 , 217)) 
mdb.models['Model-1'].sketches['__profile__'].Line(point1=(203 , 217), point2=(196 , 220)) 
mdb.models['Model-1'].sketches['__profile__'].Line(point1=(196 , 220), point2=(192 , 225)) 
mdb.models['Model-1'].sketches['__profile__'].Line(point1=(192 , 225), point2=(192 , 230)) 
mdb.models['Model-1'].sketches['__profile__'].Line(point1=(192 , 230), point2=(193 , 232)) 
mdb.models['Model-1'].sketches['__profile__'].Line(point1=(193 , 232), point2=(195 , 232)) 
mdb.models['Model-1'].sketches['__profile__'].Line(point1=(195 , 232), point2=(208 , 228)) 
mdb.models['Model-1'].sketches['__profile__'].Line(point1=(208 , 228), point2=(210 , 226)) 
mdb.models['Model-1'].sketches['__profile__'].Line(point1=(210 , 226), point2=(210 , 219)) 
mdb.models['Model-1'].sketches['__profile__'].Line(point1=(221 , 989), point2=(219 , 987)) 
mdb.models['Model-1'].sketches['__profile__'].Line(point1=(219 , 987), point2=(206 , 987)) 
mdb.models['Model-1'].sketches['__profile__'].Line(point1=(206 , 987), point2=(193 , 989)) 
mdb.models['Model-1'].sketches['__profile__'].Line(point1=(193 , 989), point2=(194 , 1044)) 
mdb.models['Model-1'].sketches['__profile__'].Line(point1=(194 , 1044), point2=(200 , 1045)) 
mdb.models['Model-1'].sketches['__profile__'].Line(point1=(200 , 1045), point2=(207 , 1043)) 
mdb.models['Model-1'].sketches['__profile__'].Line(point1=(207 , 1043), point2=(224 , 1043)) 
mdb.models['Model-1'].sketches['__profile__'].Line(point1=(224 , 1043), point2=(224 , 1007)) 
mdb.models['Model-1'].sketches['__profile__'].Line(point1=(224 , 1007), point2=(221 , 989)) 
mdb.models['Model-1'].sketches['__profile__'].Line(point1=(220 , 899), point2=(215 , 898)) 
mdb.models['Model-1'].sketches['__profile__'].Line(point1=(215 , 898), point2=(202 , 906)) 
mdb.models['Model-1'].sketches['__profile__'].Line(point1=(202 , 906), point2=(194 , 912)) 
mdb.models['Model-1'].sketches['__profile__'].Line(point1=(194 , 912), point2=(193 , 917)) 
mdb.models['Model-1'].sketches['__profile__'].Line(point1=(193 , 917), point2=(197 , 918)) 
mdb.models['Model-1'].sketches['__profile__'].Line(point1=(197 , 918), point2=(207 , 913)) 
mdb.models['Model-1'].sketches['__profile__'].Line(point1=(207 , 913), point2=(219 , 904)) 
mdb.models['Model-1'].sketches['__profile__'].Line(point1=(219 , 904), point2=(220 , 899)) 
mdb.models['Model-1'].sketches['__profile__'].Line(point1=(215 , 1129), point2=(213 , 1128)) 
mdb.models['Model-1'].sketches['__profile__'].Line(point1=(213 , 1128), point2=(198 , 1129)) 
mdb.models['Model-1'].sketches['__profile__'].Line(point1=(198 , 1129), point2=(196 , 1132)) 
mdb.models['Model-1'].sketches['__profile__'].Line(point1=(196 , 1132), point2=(197 , 1144)) 
mdb.models['Model-1'].sketches['__profile__'].Line(point1=(197 , 1144), point2=(214 , 1145)) 
mdb.models['Model-1'].sketches['__profile__'].Line(point1=(214 , 1145), point2=(216 , 1142)) 
mdb.models['Model-1'].sketches['__profile__'].Line(point1=(216 , 1142), point2=(215 , 1129)) 
mdb.models['Model-1'].sketches['__profile__'].Line(point1=(216 , 680), point2=(212 , 677)) 
mdb.models['Model-1'].sketches['__profile__'].Line(point1=(212 , 677), point2=(209 , 677)) 
mdb.models['Model-1'].sketches['__profile__'].Line(point1=(209 , 677), point2=(205 , 681)) 
mdb.models['Model-1'].sketches['__profile__'].Line(point1=(205 , 681), point2=(196 , 701)) 
mdb.models['Model-1'].sketches['__profile__'].Line(point1=(196 , 701), point2=(196 , 705)) 
mdb.models['Model-1'].sketches['__profile__'].Line(point1=(196 , 705), point2=(196 , 709)) 
mdb.models['Model-1'].sketches['__profile__'].Line(point1=(196 , 709), point2=(201 , 708)) 
mdb.models['Model-1'].sketches['__profile__'].Line(point1=(201 , 708), point2=(210 , 695)) 
mdb.models['Model-1'].sketches['__profile__'].Line(point1=(210 , 695), point2=(216 , 683)) 
mdb.models['Model-1'].sketches['__profile__'].Line(point1=(216 , 683), point2=(216 , 680)) 
mdb.models['Model-1'].sketches['__profile__'].Line(point1=(229 , 355), point2=(199 , 351)) 
mdb.models['Model-1'].sketches['__profile__'].Line(point1=(199 , 351), point2=(196 , 379)) 
mdb.models['Model-1'].sketches['__profile__'].Line(point1=(196 , 379), point2=(196 , 381)) 
mdb.models['Model-1'].sketches['__profile__'].Line(point1=(196 , 381), point2=(198 , 382)) 
mdb.models['Model-1'].sketches['__profile__'].Line(point1=(198 , 382), point2=(227 , 382)) 
mdb.models['Model-1'].sketches['__profile__'].Line(point1=(227 , 382), point2=(229 , 355)) 
mdb.models['Model-1'].sketches['__profile__'].Line(point1=(218 , 1048), point2=(200 , 1049)) 
mdb.models['Model-1'].sketches['__profile__'].Line(point1=(200 , 1049), point2=(198 , 1051)) 
mdb.models['Model-1'].sketches['__profile__'].Line(point1=(198 , 1051), point2=(199 , 1067)) 
mdb.models['Model-1'].sketches['__profile__'].Line(point1=(199 , 1067), point2=(201 , 1070)) 
mdb.models['Model-1'].sketches['__profile__'].Line(point1=(201 , 1070), point2=(214 , 1070)) 
mdb.models['Model-1'].sketches['__profile__'].Line(point1=(214 , 1070), point2=(216 , 1068)) 
mdb.models['Model-1'].sketches['__profile__'].Line(point1=(216 , 1068), point2=(218 , 1048)) 
mdb.models['Model-1'].sketches['__profile__'].Line(point1=(232 , 703), point2=(217 , 698)) 
mdb.models['Model-1'].sketches['__profile__'].Line(point1=(217 , 698), point2=(213 , 698)) 
mdb.models['Model-1'].sketches['__profile__'].Line(point1=(213 , 698), point2=(199 , 721)) 
mdb.models['Model-1'].sketches['__profile__'].Line(point1=(199 , 721), point2=(198 , 723)) 
mdb.models['Model-1'].sketches['__profile__'].Line(point1=(198 , 723), point2=(199 , 726)) 
mdb.models['Model-1'].sketches['__profile__'].Line(point1=(199 , 726), point2=(207 , 732)) 
mdb.models['Model-1'].sketches['__profile__'].Line(point1=(207 , 732), point2=(215 , 735)) 
mdb.models['Model-1'].sketches['__profile__'].Line(point1=(215 , 735), point2=(221 , 728)) 
mdb.models['Model-1'].sketches['__profile__'].Line(point1=(221 , 728), point2=(232 , 706)) 
mdb.models['Model-1'].sketches['__profile__'].Line(point1=(232 , 706), point2=(232 , 703)) 
mdb.models['Model-1'].sketches['__profile__'].Line(point1=(226 , 585), point2=(210 , 579)) 
mdb.models['Model-1'].sketches['__profile__'].Line(point1=(210 , 579), point2=(202 , 579)) 
mdb.models['Model-1'].sketches['__profile__'].Line(point1=(202 , 579), point2=(198 , 588)) 
mdb.models['Model-1'].sketches['__profile__'].Line(point1=(198 , 588), point2=(199 , 594)) 
mdb.models['Model-1'].sketches['__profile__'].Line(point1=(199 , 594), point2=(199 , 596)) 
mdb.models['Model-1'].sketches['__profile__'].Line(point1=(199 , 596), point2=(204 , 600)) 
mdb.models['Model-1'].sketches['__profile__'].Line(point1=(204 , 600), point2=(214 , 603)) 
mdb.models['Model-1'].sketches['__profile__'].Line(point1=(214 , 603), point2=(220 , 603)) 
mdb.models['Model-1'].sketches['__profile__'].Line(point1=(220 , 603), point2=(224 , 597)) 
mdb.models['Model-1'].sketches['__profile__'].Line(point1=(224 , 597), point2=(226 , 591)) 
mdb.models['Model-1'].sketches['__profile__'].Line(point1=(226 , 591), point2=(226 , 585)) 
mdb.models['Model-1'].sketches['__profile__'].Line(point1=(229 , 314), point2=(214 , 313)) 
mdb.models['Model-1'].sketches['__profile__'].Line(point1=(214 , 313), point2=(198 , 315)) 
mdb.models['Model-1'].sketches['__profile__'].Line(point1=(198 , 315), point2=(198 , 336)) 
mdb.models['Model-1'].sketches['__profile__'].Line(point1=(198 , 336), point2=(201 , 346)) 
mdb.models['Model-1'].sketches['__profile__'].Line(point1=(201 , 346), point2=(209 , 349)) 
mdb.models['Model-1'].sketches['__profile__'].Line(point1=(209 , 349), point2=(230 , 349)) 
mdb.models['Model-1'].sketches['__profile__'].Line(point1=(230 , 349), point2=(229 , 314)) 
mdb.models['Model-1'].sketches['__profile__'].Line(point1=(229 , 276), point2=(223 , 275)) 
mdb.models['Model-1'].sketches['__profile__'].Line(point1=(223 , 275), point2=(200 , 280)) 
mdb.models['Model-1'].sketches['__profile__'].Line(point1=(200 , 280), point2=(198 , 311)) 
mdb.models['Model-1'].sketches['__profile__'].Line(point1=(198 , 311), point2=(224 , 308)) 
mdb.models['Model-1'].sketches['__profile__'].Line(point1=(224 , 308), point2=(229 , 306)) 
mdb.models['Model-1'].sketches['__profile__'].Line(point1=(229 , 306), point2=(230 , 304)) 
mdb.models['Model-1'].sketches['__profile__'].Line(point1=(230 , 304), point2=(229 , 276)) 
mdb.models['Model-1'].sketches['__profile__'].Line(point1=(217 , 813), point2=(213 , 811)) 
mdb.models['Model-1'].sketches['__profile__'].Line(point1=(213 , 811), point2=(204 , 821)) 
mdb.models['Model-1'].sketches['__profile__'].Line(point1=(204 , 821), point2=(200 , 828)) 
mdb.models['Model-1'].sketches['__profile__'].Line(point1=(200 , 828), point2=(200 , 833)) 
mdb.models['Model-1'].sketches['__profile__'].Line(point1=(200 , 833), point2=(204 , 840)) 
mdb.models['Model-1'].sketches['__profile__'].Line(point1=(204 , 840), point2=(206 , 841)) 
mdb.models['Model-1'].sketches['__profile__'].Line(point1=(206 , 841), point2=(210 , 842)) 
mdb.models['Model-1'].sketches['__profile__'].Line(point1=(210 , 842), point2=(215 , 840)) 
mdb.models['Model-1'].sketches['__profile__'].Line(point1=(215 , 840), point2=(227 , 828)) 
mdb.models['Model-1'].sketches['__profile__'].Line(point1=(227 , 828), point2=(227 , 825)) 
mdb.models['Model-1'].sketches['__profile__'].Line(point1=(227 , 825), point2=(217 , 813)) 
mdb.models['Model-1'].sketches['__profile__'].Line(point1=(232 , 756), point2=(228 , 752)) 
mdb.models['Model-1'].sketches['__profile__'].Line(point1=(228 , 752), point2=(222 , 751)) 
mdb.models['Model-1'].sketches['__profile__'].Line(point1=(222 , 751), point2=(216 , 757)) 
mdb.models['Model-1'].sketches['__profile__'].Line(point1=(216 , 757), point2=(200 , 780)) 
mdb.models['Model-1'].sketches['__profile__'].Line(point1=(200 , 780), point2=(200 , 785)) 
mdb.models['Model-1'].sketches['__profile__'].Line(point1=(200 , 785), point2=(202 , 789)) 
mdb.models['Model-1'].sketches['__profile__'].Line(point1=(202 , 789), point2=(208 , 796)) 
mdb.models['Model-1'].sketches['__profile__'].Line(point1=(208 , 796), point2=(210 , 796)) 
mdb.models['Model-1'].sketches['__profile__'].Line(point1=(210 , 796), point2=(213 , 793)) 
mdb.models['Model-1'].sketches['__profile__'].Line(point1=(213 , 793), point2=(233 , 766)) 
mdb.models['Model-1'].sketches['__profile__'].Line(point1=(233 , 766), point2=(234 , 759)) 
mdb.models['Model-1'].sketches['__profile__'].Line(point1=(234 , 759), point2=(232 , 756)) 
mdb.models['Model-1'].sketches['__profile__'].Line(point1=(235 , 877), point2=(217 , 859)) 
mdb.models['Model-1'].sketches['__profile__'].Line(point1=(217 , 859), point2=(212 , 860)) 
mdb.models['Model-1'].sketches['__profile__'].Line(point1=(212 , 860), point2=(204 , 866)) 
mdb.models['Model-1'].sketches['__profile__'].Line(point1=(204 , 866), point2=(201 , 869)) 
mdb.models['Model-1'].sketches['__profile__'].Line(point1=(201 , 869), point2=(201 , 872)) 
mdb.models['Model-1'].sketches['__profile__'].Line(point1=(201 , 872), point2=(216 , 890)) 
mdb.models['Model-1'].sketches['__profile__'].Line(point1=(216 , 890), point2=(219 , 890)) 
mdb.models['Model-1'].sketches['__profile__'].Line(point1=(219 , 890), point2=(229 , 884)) 
mdb.models['Model-1'].sketches['__profile__'].Line(point1=(229 , 884), point2=(235 , 879)) 
mdb.models['Model-1'].sketches['__profile__'].Line(point1=(235 , 879), point2=(235 , 877)) 
mdb.models['Model-1'].sketches['__profile__'].Line(point1=(234 , 558), point2=(226 , 553)) 
mdb.models['Model-1'].sketches['__profile__'].Line(point1=(226 , 553), point2=(217 , 550)) 
mdb.models['Model-1'].sketches['__profile__'].Line(point1=(217 , 550), point2=(209 , 550)) 
mdb.models['Model-1'].sketches['__profile__'].Line(point1=(209 , 550), point2=(207 , 553)) 
mdb.models['Model-1'].sketches['__profile__'].Line(point1=(207 , 553), point2=(205 , 563)) 
mdb.models['Model-1'].sketches['__profile__'].Line(point1=(205 , 563), point2=(206 , 572)) 
mdb.models['Model-1'].sketches['__profile__'].Line(point1=(206 , 572), point2=(214 , 577)) 
mdb.models['Model-1'].sketches['__profile__'].Line(point1=(214 , 577), point2=(225 , 581)) 
mdb.models['Model-1'].sketches['__profile__'].Line(point1=(225 , 581), point2=(230 , 581)) 
mdb.models['Model-1'].sketches['__profile__'].Line(point1=(230 , 581), point2=(234 , 565)) 
mdb.models['Model-1'].sketches['__profile__'].Line(point1=(234 , 565), point2=(234 , 558)) 
mdb.models['Model-1'].sketches['__profile__'].Line(point1=(221 , 172), point2=(217 , 171)) 
mdb.models['Model-1'].sketches['__profile__'].Line(point1=(217 , 171), point2=(206 , 185)) 
mdb.models['Model-1'].sketches['__profile__'].Line(point1=(206 , 185), point2=(206 , 192)) 
mdb.models['Model-1'].sketches['__profile__'].Line(point1=(206 , 192), point2=(213 , 197)) 
mdb.models['Model-1'].sketches['__profile__'].Line(point1=(213 , 197), point2=(220 , 198)) 
mdb.models['Model-1'].sketches['__profile__'].Line(point1=(220 , 198), point2=(223 , 196)) 
mdb.models['Model-1'].sketches['__profile__'].Line(point1=(223 , 196), point2=(221 , 172)) 
mdb.models['Model-1'].sketches['__profile__'].Line(point1=(235 , 1074), point2=(223 , 1073)) 
mdb.models['Model-1'].sketches['__profile__'].Line(point1=(223 , 1073), point2=(212 , 1075)) 
mdb.models['Model-1'].sketches['__profile__'].Line(point1=(212 , 1075), point2=(210 , 1077)) 
mdb.models['Model-1'].sketches['__profile__'].Line(point1=(210 , 1077), point2=(209 , 1084)) 
mdb.models['Model-1'].sketches['__profile__'].Line(point1=(209 , 1084), point2=(209 , 1098)) 
mdb.models['Model-1'].sketches['__profile__'].Line(point1=(209 , 1098), point2=(211 , 1098)) 
mdb.models['Model-1'].sketches['__profile__'].Line(point1=(211 , 1098), point2=(236 , 1098)) 
mdb.models['Model-1'].sketches['__profile__'].Line(point1=(236 , 1098), point2=(238 , 1096)) 
mdb.models['Model-1'].sketches['__profile__'].Line(point1=(238 , 1096), point2=(238 , 1093)) 
mdb.models['Model-1'].sketches['__profile__'].Line(point1=(238 , 1093), point2=(236 , 1087)) 
mdb.models['Model-1'].sketches['__profile__'].Line(point1=(236 , 1087), point2=(235 , 1074)) 
mdb.models['Model-1'].sketches['__profile__'].Line(point1=(224 , 624), point2=(223 , 623)) 
mdb.models['Model-1'].sketches['__profile__'].Line(point1=(223 , 623), point2=(219 , 624)) 
mdb.models['Model-1'].sketches['__profile__'].Line(point1=(219 , 624), point2=(212 , 639)) 
mdb.models['Model-1'].sketches['__profile__'].Line(point1=(212 , 639), point2=(209 , 649)) 
mdb.models['Model-1'].sketches['__profile__'].Line(point1=(209 , 649), point2=(209 , 654)) 
mdb.models['Model-1'].sketches['__profile__'].Line(point1=(209 , 654), point2=(209 , 656)) 
mdb.models['Model-1'].sketches['__profile__'].Line(point1=(209 , 656), point2=(211 , 656)) 
mdb.models['Model-1'].sketches['__profile__'].Line(point1=(211 , 656), point2=(216 , 649)) 
mdb.models['Model-1'].sketches['__profile__'].Line(point1=(216 , 649), point2=(224 , 631)) 
mdb.models['Model-1'].sketches['__profile__'].Line(point1=(224 , 631), point2=(224 , 624)) 
mdb.models['Model-1'].sketches['__profile__'].Line(point1=(241 , 527), point2=(227 , 521)) 
mdb.models['Model-1'].sketches['__profile__'].Line(point1=(227 , 521), point2=(222 , 520)) 
mdb.models['Model-1'].sketches['__profile__'].Line(point1=(222 , 520), point2=(217 , 521)) 
mdb.models['Model-1'].sketches['__profile__'].Line(point1=(217 , 521), point2=(214 , 524)) 
mdb.models['Model-1'].sketches['__profile__'].Line(point1=(214 , 524), point2=(211 , 536)) 
mdb.models['Model-1'].sketches['__profile__'].Line(point1=(211 , 536), point2=(211 , 541)) 
mdb.models['Model-1'].sketches['__profile__'].Line(point1=(211 , 541), point2=(213 , 542)) 
mdb.models['Model-1'].sketches['__profile__'].Line(point1=(213 , 542), point2=(228 , 550)) 
mdb.models['Model-1'].sketches['__profile__'].Line(point1=(228 , 550), point2=(237 , 551)) 
mdb.models['Model-1'].sketches['__profile__'].Line(point1=(237 , 551), point2=(242 , 535)) 
mdb.models['Model-1'].sketches['__profile__'].Line(point1=(242 , 535), point2=(241 , 527)) 
mdb.models['Model-1'].sketches['__profile__'].Line(point1=(257 , 1152), point2=(252 , 1150)) 
mdb.models['Model-1'].sketches['__profile__'].Line(point1=(252 , 1150), point2=(224 , 1150)) 
mdb.models['Model-1'].sketches['__profile__'].Line(point1=(224 , 1150), point2=(214 , 1152)) 
mdb.models['Model-1'].sketches['__profile__'].Line(point1=(214 , 1152), point2=(213 , 1153)) 
mdb.models['Model-1'].sketches['__profile__'].Line(point1=(213 , 1153), point2=(213 , 1158)) 
mdb.models['Model-1'].sketches['__profile__'].Line(point1=(213 , 1158), point2=(214 , 1158)) 
mdb.models['Model-1'].sketches['__profile__'].Line(point1=(214 , 1158), point2=(229 , 1161)) 
mdb.models['Model-1'].sketches['__profile__'].Line(point1=(229 , 1161), point2=(255 , 1162)) 
mdb.models['Model-1'].sketches['__profile__'].Line(point1=(255 , 1162), point2=(257 , 1161)) 
mdb.models['Model-1'].sketches['__profile__'].Line(point1=(257 , 1161), point2=(257 , 1152)) 
mdb.models['Model-1'].sketches['__profile__'].Line(point1=(231 , 652), point2=(229 , 650)) 
mdb.models['Model-1'].sketches['__profile__'].Line(point1=(229 , 650), point2=(222 , 650)) 
mdb.models['Model-1'].sketches['__profile__'].Line(point1=(222 , 650), point2=(219 , 653)) 
mdb.models['Model-1'].sketches['__profile__'].Line(point1=(219 , 653), point2=(213 , 665)) 
mdb.models['Model-1'].sketches['__profile__'].Line(point1=(213 , 665), point2=(213 , 671)) 
mdb.models['Model-1'].sketches['__profile__'].Line(point1=(213 , 671), point2=(213 , 673)) 
mdb.models['Model-1'].sketches['__profile__'].Line(point1=(213 , 673), point2=(216 , 675)) 
mdb.models['Model-1'].sketches['__profile__'].Line(point1=(216 , 675), point2=(220 , 674)) 
mdb.models['Model-1'].sketches['__profile__'].Line(point1=(220 , 674), point2=(223 , 671)) 
mdb.models['Model-1'].sketches['__profile__'].Line(point1=(223 , 671), point2=(229 , 660)) 
mdb.models['Model-1'].sketches['__profile__'].Line(point1=(229 , 660), point2=(231 , 652)) 
mdb.models['Model-1'].sketches['__profile__'].Line(point1=(223 , 205), point2=(221 , 203)) 
mdb.models['Model-1'].sketches['__profile__'].Line(point1=(221 , 203), point2=(218 , 203)) 
mdb.models['Model-1'].sketches['__profile__'].Line(point1=(218 , 203), point2=(216 , 205)) 
mdb.models['Model-1'].sketches['__profile__'].Line(point1=(216 , 205), point2=(215 , 223)) 
mdb.models['Model-1'].sketches['__profile__'].Line(point1=(215 , 223), point2=(217 , 226)) 
mdb.models['Model-1'].sketches['__profile__'].Line(point1=(217 , 226), point2=(224 , 227)) 
mdb.models['Model-1'].sketches['__profile__'].Line(point1=(224 , 227), point2=(227 , 224)) 
mdb.models['Model-1'].sketches['__profile__'].Line(point1=(227 , 224), point2=(226 , 213)) 
mdb.models['Model-1'].sketches['__profile__'].Line(point1=(226 , 213), point2=(223 , 205)) 
mdb.models['Model-1'].sketches['__profile__'].Line(point1=(247 , 498), point2=(228 , 487)) 
mdb.models['Model-1'].sketches['__profile__'].Line(point1=(228 , 487), point2=(224 , 487)) 
mdb.models['Model-1'].sketches['__profile__'].Line(point1=(224 , 487), point2=(218 , 499)) 
mdb.models['Model-1'].sketches['__profile__'].Line(point1=(218 , 499), point2=(216 , 508)) 
mdb.models['Model-1'].sketches['__profile__'].Line(point1=(216 , 508), point2=(217 , 513)) 
mdb.models['Model-1'].sketches['__profile__'].Line(point1=(217 , 513), point2=(221 , 516)) 
mdb.models['Model-1'].sketches['__profile__'].Line(point1=(221 , 516), point2=(238 , 520)) 
mdb.models['Model-1'].sketches['__profile__'].Line(point1=(238 , 520), point2=(245 , 520)) 
mdb.models['Model-1'].sketches['__profile__'].Line(point1=(245 , 520), point2=(248 , 510)) 
mdb.models['Model-1'].sketches['__profile__'].Line(point1=(248 , 510), point2=(247 , 498)) 
mdb.models['Model-1'].sketches['__profile__'].Line(point1=(257 , 1104), point2=(224 , 1103)) 
mdb.models['Model-1'].sketches['__profile__'].Line(point1=(224 , 1103), point2=(220 , 1106)) 
mdb.models['Model-1'].sketches['__profile__'].Line(point1=(220 , 1106), point2=(218 , 1115)) 
mdb.models['Model-1'].sketches['__profile__'].Line(point1=(218 , 1115), point2=(219 , 1122)) 
mdb.models['Model-1'].sketches['__profile__'].Line(point1=(219 , 1122), point2=(229 , 1126)) 
mdb.models['Model-1'].sketches['__profile__'].Line(point1=(229 , 1126), point2=(253 , 1125)) 
mdb.models['Model-1'].sketches['__profile__'].Line(point1=(253 , 1125), point2=(256 , 1119)) 
mdb.models['Model-1'].sketches['__profile__'].Line(point1=(256 , 1119), point2=(257 , 1104)) 
mdb.models['Model-1'].sketches['__profile__'].Line(point1=(248 , 668), point2=(237 , 662)) 
mdb.models['Model-1'].sketches['__profile__'].Line(point1=(237 , 662), point2=(232 , 662)) 
mdb.models['Model-1'].sketches['__profile__'].Line(point1=(232 , 662), point2=(218 , 687)) 
mdb.models['Model-1'].sketches['__profile__'].Line(point1=(218 , 687), point2=(218 , 692)) 
mdb.models['Model-1'].sketches['__profile__'].Line(point1=(218 , 692), point2=(227 , 698)) 
mdb.models['Model-1'].sketches['__profile__'].Line(point1=(227 , 698), point2=(235 , 698)) 
mdb.models['Model-1'].sketches['__profile__'].Line(point1=(235 , 698), point2=(240 , 693)) 
mdb.models['Model-1'].sketches['__profile__'].Line(point1=(240 , 693), point2=(248 , 677)) 
mdb.models['Model-1'].sketches['__profile__'].Line(point1=(248 , 677), point2=(249 , 673)) 
mdb.models['Model-1'].sketches['__profile__'].Line(point1=(249 , 673), point2=(248 , 668)) 
mdb.models['Model-1'].sketches['__profile__'].Line(point1=(251 , 950), point2=(249 , 948)) 
mdb.models['Model-1'].sketches['__profile__'].Line(point1=(249 , 948), point2=(240 , 949)) 
mdb.models['Model-1'].sketches['__profile__'].Line(point1=(240 , 949), point2=(228 , 953)) 
mdb.models['Model-1'].sketches['__profile__'].Line(point1=(228 , 953), point2=(221 , 958)) 
mdb.models['Model-1'].sketches['__profile__'].Line(point1=(221 , 958), point2=(220 , 979)) 
mdb.models['Model-1'].sketches['__profile__'].Line(point1=(220 , 979), point2=(222 , 980)) 
mdb.models['Model-1'].sketches['__profile__'].Line(point1=(222 , 980), point2=(248 , 976)) 
mdb.models['Model-1'].sketches['__profile__'].Line(point1=(248 , 976), point2=(253 , 973)) 
mdb.models['Model-1'].sketches['__profile__'].Line(point1=(253 , 973), point2=(253 , 958)) 
mdb.models['Model-1'].sketches['__profile__'].Line(point1=(253 , 958), point2=(251 , 950)) 
mdb.models['Model-1'].sketches['__profile__'].Line(point1=(250 , 920), point2=(248 , 918)) 
mdb.models['Model-1'].sketches['__profile__'].Line(point1=(248 , 918), point2=(242 , 918)) 
mdb.models['Model-1'].sketches['__profile__'].Line(point1=(242 , 918), point2=(222 , 927)) 
mdb.models['Model-1'].sketches['__profile__'].Line(point1=(222 , 927), point2=(220 , 929)) 
mdb.models['Model-1'].sketches['__profile__'].Line(point1=(220 , 929), point2=(220 , 936)) 
mdb.models['Model-1'].sketches['__profile__'].Line(point1=(220 , 936), point2=(224 , 946)) 
mdb.models['Model-1'].sketches['__profile__'].Line(point1=(224 , 946), point2=(226 , 948)) 
mdb.models['Model-1'].sketches['__profile__'].Line(point1=(226 , 948), point2=(234 , 948)) 
mdb.models['Model-1'].sketches['__profile__'].Line(point1=(234 , 948), point2=(252 , 941)) 
mdb.models['Model-1'].sketches['__profile__'].Line(point1=(252 , 941), point2=(254 , 938)) 
mdb.models['Model-1'].sketches['__profile__'].Line(point1=(254 , 938), point2=(254 , 932)) 
mdb.models['Model-1'].sketches['__profile__'].Line(point1=(254 , 932), point2=(250 , 920)) 
mdb.models['Model-1'].sketches['__profile__'].Line(point1=(249 , 1133), point2=(247 , 1131)) 
mdb.models['Model-1'].sketches['__profile__'].Line(point1=(247 , 1131), point2=(223 , 1131)) 
mdb.models['Model-1'].sketches['__profile__'].Line(point1=(223 , 1131), point2=(221 , 1133)) 
mdb.models['Model-1'].sketches['__profile__'].Line(point1=(221 , 1133), point2=(221 , 1142)) 
mdb.models['Model-1'].sketches['__profile__'].Line(point1=(221 , 1142), point2=(223 , 1145)) 
mdb.models['Model-1'].sketches['__profile__'].Line(point1=(223 , 1145), point2=(247 , 1145)) 
mdb.models['Model-1'].sketches['__profile__'].Line(point1=(247 , 1145), point2=(249 , 1143)) 
mdb.models['Model-1'].sketches['__profile__'].Line(point1=(249 , 1143), point2=(249 , 1133)) 
mdb.models['Model-1'].sketches['__profile__'].Line(point1=(260 , 1044), point2=(257 , 1042)) 
mdb.models['Model-1'].sketches['__profile__'].Line(point1=(257 , 1042), point2=(252 , 1042)) 
mdb.models['Model-1'].sketches['__profile__'].Line(point1=(252 , 1042), point2=(236 , 1044)) 
mdb.models['Model-1'].sketches['__profile__'].Line(point1=(236 , 1044), point2=(226 , 1047)) 
mdb.models['Model-1'].sketches['__profile__'].Line(point1=(226 , 1047), point2=(223 , 1051)) 
mdb.models['Model-1'].sketches['__profile__'].Line(point1=(223 , 1051), point2=(221 , 1059)) 
mdb.models['Model-1'].sketches['__profile__'].Line(point1=(221 , 1059), point2=(222 , 1067)) 
mdb.models['Model-1'].sketches['__profile__'].Line(point1=(222 , 1067), point2=(226 , 1068)) 
mdb.models['Model-1'].sketches['__profile__'].Line(point1=(226 , 1068), point2=(241 , 1067)) 
mdb.models['Model-1'].sketches['__profile__'].Line(point1=(241 , 1067), point2=(257 , 1064)) 
mdb.models['Model-1'].sketches['__profile__'].Line(point1=(257 , 1064), point2=(260 , 1044)) 
mdb.models['Model-1'].sketches['__profile__'].Line(point1=(241 , 902), point2=(235 , 901)) 
mdb.models['Model-1'].sketches['__profile__'].Line(point1=(235 , 901), point2=(223 , 908)) 
mdb.models['Model-1'].sketches['__profile__'].Line(point1=(223 , 908), point2=(221 , 910)) 
mdb.models['Model-1'].sketches['__profile__'].Line(point1=(221 , 910), point2=(222 , 917)) 
mdb.models['Model-1'].sketches['__profile__'].Line(point1=(222 , 917), point2=(224 , 919)) 
mdb.models['Model-1'].sketches['__profile__'].Line(point1=(224 , 919), point2=(232 , 919)) 
mdb.models['Model-1'].sketches['__profile__'].Line(point1=(232 , 919), point2=(236 , 917)) 
mdb.models['Model-1'].sketches['__profile__'].Line(point1=(236 , 917), point2=(242 , 910)) 
mdb.models['Model-1'].sketches['__profile__'].Line(point1=(242 , 910), point2=(241 , 902)) 
mdb.models['Model-1'].sketches['__profile__'].Line(point1=(262 , 859), point2=(261 , 855)) 
mdb.models['Model-1'].sketches['__profile__'].Line(point1=(261 , 855), point2=(243 , 837)) 
mdb.models['Model-1'].sketches['__profile__'].Line(point1=(243 , 837), point2=(239 , 838)) 
mdb.models['Model-1'].sketches['__profile__'].Line(point1=(239 , 838), point2=(221 , 854)) 
mdb.models['Model-1'].sketches['__profile__'].Line(point1=(221 , 854), point2=(221 , 857)) 
mdb.models['Model-1'].sketches['__profile__'].Line(point1=(221 , 857), point2=(238 , 872)) 
mdb.models['Model-1'].sketches['__profile__'].Line(point1=(238 , 872), point2=(249 , 871)) 
mdb.models['Model-1'].sketches['__profile__'].Line(point1=(249 , 871), point2=(258 , 865)) 
mdb.models['Model-1'].sketches['__profile__'].Line(point1=(258 , 865), point2=(262 , 861)) 
mdb.models['Model-1'].sketches['__profile__'].Line(point1=(262 , 861), point2=(262 , 859)) 
mdb.models['Model-1'].sketches['__profile__'].Line(point1=(246 , 806), point2=(232 , 793)) 
mdb.models['Model-1'].sketches['__profile__'].Line(point1=(232 , 793), point2=(230 , 793)) 
mdb.models['Model-1'].sketches['__profile__'].Line(point1=(230 , 793), point2=(222 , 803)) 
mdb.models['Model-1'].sketches['__profile__'].Line(point1=(222 , 803), point2=(221 , 810)) 
mdb.models['Model-1'].sketches['__profile__'].Line(point1=(221 , 810), point2=(229 , 823)) 
mdb.models['Model-1'].sketches['__profile__'].Line(point1=(229 , 823), point2=(233 , 823)) 
mdb.models['Model-1'].sketches['__profile__'].Line(point1=(233 , 823), point2=(246 , 809)) 
mdb.models['Model-1'].sketches['__profile__'].Line(point1=(246 , 809), point2=(246 , 806)) 
mdb.models['Model-1'].sketches['__profile__'].Line(point1=(255 , 461), point2=(249 , 456)) 
mdb.models['Model-1'].sketches['__profile__'].Line(point1=(249 , 456), point2=(241 , 453)) 
mdb.models['Model-1'].sketches['__profile__'].Line(point1=(241 , 453), point2=(226 , 452)) 
mdb.models['Model-1'].sketches['__profile__'].Line(point1=(226 , 452), point2=(224 , 468)) 
mdb.models['Model-1'].sketches['__profile__'].Line(point1=(224 , 468), point2=(221 , 478)) 
mdb.models['Model-1'].sketches['__profile__'].Line(point1=(221 , 478), point2=(222 , 484)) 
mdb.models['Model-1'].sketches['__profile__'].Line(point1=(222 , 484), point2=(228 , 483)) 
mdb.models['Model-1'].sketches['__profile__'].Line(point1=(228 , 483), point2=(234 , 485)) 
mdb.models['Model-1'].sketches['__profile__'].Line(point1=(234 , 485), point2=(247 , 494)) 
mdb.models['Model-1'].sketches['__profile__'].Line(point1=(247 , 494), point2=(251 , 495)) 
mdb.models['Model-1'].sketches['__profile__'].Line(point1=(251 , 495), point2=(255 , 476)) 
mdb.models['Model-1'].sketches['__profile__'].Line(point1=(255 , 476), point2=(255 , 461)) 
mdb.models['Model-1'].sketches['__profile__'].Line(point1=(240 , 146), point2=(237 , 146)) 
mdb.models['Model-1'].sketches['__profile__'].Line(point1=(237 , 146), point2=(225 , 161)) 
mdb.models['Model-1'].sketches['__profile__'].Line(point1=(225 , 161), point2=(223 , 168)) 
mdb.models['Model-1'].sketches['__profile__'].Line(point1=(223 , 168), point2=(226 , 168)) 
mdb.models['Model-1'].sketches['__profile__'].Line(point1=(226 , 168), point2=(234 , 166)) 
mdb.models['Model-1'].sketches['__profile__'].Line(point1=(234 , 166), point2=(240 , 161)) 
mdb.models['Model-1'].sketches['__profile__'].Line(point1=(240 , 161), point2=(241 , 158)) 
mdb.models['Model-1'].sketches['__profile__'].Line(point1=(241 , 158), point2=(240 , 146)) 
mdb.models['Model-1'].sketches['__profile__'].Line(point1=(244 , 882), point2=(241 , 881)) 
mdb.models['Model-1'].sketches['__profile__'].Line(point1=(241 , 881), point2=(228 , 889)) 
mdb.models['Model-1'].sketches['__profile__'].Line(point1=(228 , 889), point2=(224 , 893)) 
mdb.models['Model-1'].sketches['__profile__'].Line(point1=(224 , 893), point2=(224 , 899)) 
mdb.models['Model-1'].sketches['__profile__'].Line(point1=(224 , 899), point2=(230 , 900)) 
mdb.models['Model-1'].sketches['__profile__'].Line(point1=(230 , 900), point2=(237 , 896)) 
mdb.models['Model-1'].sketches['__profile__'].Line(point1=(237 , 896), point2=(243 , 890)) 
mdb.models['Model-1'].sketches['__profile__'].Line(point1=(243 , 890), point2=(244 , 882)) 
mdb.models['Model-1'].sketches['__profile__'].Line(point1=(236 , 595), point2=(231 , 594)) 
mdb.models['Model-1'].sketches['__profile__'].Line(point1=(231 , 594), point2=(229 , 596)) 
mdb.models['Model-1'].sketches['__profile__'].Line(point1=(229 , 596), point2=(225 , 607)) 
mdb.models['Model-1'].sketches['__profile__'].Line(point1=(225 , 607), point2=(224 , 616)) 
mdb.models['Model-1'].sketches['__profile__'].Line(point1=(224 , 616), point2=(225 , 618)) 
mdb.models['Model-1'].sketches['__profile__'].Line(point1=(225 , 618), point2=(228 , 618)) 
mdb.models['Model-1'].sketches['__profile__'].Line(point1=(228 , 618), point2=(231 , 615)) 
mdb.models['Model-1'].sketches['__profile__'].Line(point1=(231 , 615), point2=(236 , 602)) 
mdb.models['Model-1'].sketches['__profile__'].Line(point1=(236 , 602), point2=(236 , 595)) 
mdb.models['Model-1'].sketches['__profile__'].Line(point1=(244 , 620), point2=(240 , 617)) 
mdb.models['Model-1'].sketches['__profile__'].Line(point1=(240 , 617), point2=(236 , 617)) 
mdb.models['Model-1'].sketches['__profile__'].Line(point1=(236 , 617), point2=(233 , 620)) 
mdb.models['Model-1'].sketches['__profile__'].Line(point1=(233 , 620), point2=(226 , 636)) 
mdb.models['Model-1'].sketches['__profile__'].Line(point1=(226 , 636), point2=(225 , 643)) 
mdb.models['Model-1'].sketches['__profile__'].Line(point1=(225 , 643), point2=(229 , 646)) 
mdb.models['Model-1'].sketches['__profile__'].Line(point1=(229 , 646), point2=(233 , 646)) 
mdb.models['Model-1'].sketches['__profile__'].Line(point1=(233 , 646), point2=(236 , 644)) 
mdb.models['Model-1'].sketches['__profile__'].Line(point1=(236 , 644), point2=(243 , 630)) 
mdb.models['Model-1'].sketches['__profile__'].Line(point1=(243 , 630), point2=(244 , 620)) 
mdb.models['Model-1'].sketches['__profile__'].Line(point1=(249 , 172), point2=(242 , 168)) 
mdb.models['Model-1'].sketches['__profile__'].Line(point1=(242 , 168), point2=(238 , 168)) 
mdb.models['Model-1'].sketches['__profile__'].Line(point1=(238 , 168), point2=(230 , 172)) 
mdb.models['Model-1'].sketches['__profile__'].Line(point1=(230 , 172), point2=(226 , 177)) 
mdb.models['Model-1'].sketches['__profile__'].Line(point1=(226 , 177), point2=(227 , 188)) 
mdb.models['Model-1'].sketches['__profile__'].Line(point1=(227 , 188), point2=(231 , 192)) 
mdb.models['Model-1'].sketches['__profile__'].Line(point1=(231 , 192), point2=(243 , 191)) 
mdb.models['Model-1'].sketches['__profile__'].Line(point1=(243 , 191), point2=(248 , 186)) 
mdb.models['Model-1'].sketches['__profile__'].Line(point1=(248 , 186), point2=(250 , 181)) 
mdb.models['Model-1'].sketches['__profile__'].Line(point1=(250 , 181), point2=(249 , 172)) 
mdb.models['Model-1'].sketches['__profile__'].Line(point1=(263 , 1034), point2=(261 , 995)) 
mdb.models['Model-1'].sketches['__profile__'].Line(point1=(261 , 995), point2=(258 , 979)) 
mdb.models['Model-1'].sketches['__profile__'].Line(point1=(258 , 979), point2=(254 , 978)) 
mdb.models['Model-1'].sketches['__profile__'].Line(point1=(254 , 978), point2=(230 , 983)) 
mdb.models['Model-1'].sketches['__profile__'].Line(point1=(230 , 983), point2=(227 , 985)) 
mdb.models['Model-1'].sketches['__profile__'].Line(point1=(227 , 985), point2=(227 , 987)) 
mdb.models['Model-1'].sketches['__profile__'].Line(point1=(227 , 987), point2=(229 , 1009)) 
mdb.models['Model-1'].sketches['__profile__'].Line(point1=(229 , 1009), point2=(229 , 1041)) 
mdb.models['Model-1'].sketches['__profile__'].Line(point1=(229 , 1041), point2=(261 , 1037)) 
mdb.models['Model-1'].sketches['__profile__'].Line(point1=(261 , 1037), point2=(263 , 1036)) 
mdb.models['Model-1'].sketches['__profile__'].Line(point1=(263 , 1036), point2=(263 , 1034)) 
mdb.models['Model-1'].sketches['__profile__'].Line(point1=(252 , 732), point2=(243 , 723)) 
mdb.models['Model-1'].sketches['__profile__'].Line(point1=(243 , 723), point2=(240 , 723)) 
mdb.models['Model-1'].sketches['__profile__'].Line(point1=(240 , 723), point2=(227 , 741)) 
mdb.models['Model-1'].sketches['__profile__'].Line(point1=(227 , 741), point2=(228 , 747)) 
mdb.models['Model-1'].sketches['__profile__'].Line(point1=(228 , 747), point2=(238 , 757)) 
mdb.models['Model-1'].sketches['__profile__'].Line(point1=(238 , 757), point2=(240 , 757)) 
mdb.models['Model-1'].sketches['__profile__'].Line(point1=(240 , 757), point2=(253 , 739)) 
mdb.models['Model-1'].sketches['__profile__'].Line(point1=(253 , 739), point2=(252 , 732)) 
mdb.models['Model-1'].sketches['__profile__'].Line(point1=(258 , 425), point2=(244 , 418)) 
mdb.models['Model-1'].sketches['__profile__'].Line(point1=(244 , 418), point2=(231 , 418)) 
mdb.models['Model-1'].sketches['__profile__'].Line(point1=(231 , 418), point2=(229 , 420)) 
mdb.models['Model-1'].sketches['__profile__'].Line(point1=(229 , 420), point2=(227 , 435)) 
mdb.models['Model-1'].sketches['__profile__'].Line(point1=(227 , 435), point2=(228 , 445)) 
mdb.models['Model-1'].sketches['__profile__'].Line(point1=(228 , 445), point2=(248 , 452)) 
mdb.models['Model-1'].sketches['__profile__'].Line(point1=(248 , 452), point2=(257 , 452)) 
mdb.models['Model-1'].sketches['__profile__'].Line(point1=(257 , 452), point2=(260 , 447)) 
mdb.models['Model-1'].sketches['__profile__'].Line(point1=(260 , 447), point2=(260 , 429)) 
mdb.models['Model-1'].sketches['__profile__'].Line(point1=(260 , 429), point2=(258 , 425)) 
mdb.models['Model-1'].sketches['__profile__'].Line(point1=(266 , 393), point2=(245 , 387)) 
mdb.models['Model-1'].sketches['__profile__'].Line(point1=(245 , 387), point2=(233 , 388)) 
mdb.models['Model-1'].sketches['__profile__'].Line(point1=(233 , 388), point2=(229 , 407)) 
mdb.models['Model-1'].sketches['__profile__'].Line(point1=(229 , 407), point2=(230 , 412)) 
mdb.models['Model-1'].sketches['__profile__'].Line(point1=(230 , 412), point2=(240 , 413)) 
mdb.models['Model-1'].sketches['__profile__'].Line(point1=(240 , 413), point2=(250 , 416)) 
mdb.models['Model-1'].sketches['__profile__'].Line(point1=(250 , 416), point2=(257 , 420)) 
mdb.models['Model-1'].sketches['__profile__'].Line(point1=(257 , 420), point2=(262 , 420)) 
mdb.models['Model-1'].sketches['__profile__'].Line(point1=(262 , 420), point2=(265 , 409)) 
mdb.models['Model-1'].sketches['__profile__'].Line(point1=(265 , 409), point2=(266 , 393)) 
mdb.models['Model-1'].sketches['__profile__'].Line(point1=(253 , 213), point2=(256 , 205)) 
mdb.models['Model-1'].sketches['__profile__'].Line(point1=(256 , 205), point2=(251 , 199)) 
mdb.models['Model-1'].sketches['__profile__'].Line(point1=(251 , 199), point2=(246 , 196)) 
mdb.models['Model-1'].sketches['__profile__'].Line(point1=(246 , 196), point2=(233 , 198)) 
mdb.models['Model-1'].sketches['__profile__'].Line(point1=(233 , 198), point2=(230 , 200)) 
mdb.models['Model-1'].sketches['__profile__'].Line(point1=(230 , 200), point2=(229 , 204)) 
mdb.models['Model-1'].sketches['__profile__'].Line(point1=(229 , 204), point2=(233 , 223)) 
mdb.models['Model-1'].sketches['__profile__'].Line(point1=(233 , 223), point2=(243 , 222)) 
mdb.models['Model-1'].sketches['__profile__'].Line(point1=(243 , 222), point2=(247 , 220)) 
mdb.models['Model-1'].sketches['__profile__'].Line(point1=(247 , 220), point2=(253 , 213)) 
mdb.models['Model-1'].sketches['__profile__'].Line(point1=(246 , 568), point2=(243 , 566)) 
mdb.models['Model-1'].sketches['__profile__'].Line(point1=(243 , 566), point2=(239 , 566)) 
mdb.models['Model-1'].sketches['__profile__'].Line(point1=(239 , 566), point2=(237 , 568)) 
mdb.models['Model-1'].sketches['__profile__'].Line(point1=(237 , 568), point2=(232 , 588)) 
mdb.models['Model-1'].sketches['__profile__'].Line(point1=(232 , 588), point2=(233 , 591)) 
mdb.models['Model-1'].sketches['__profile__'].Line(point1=(233 , 591), point2=(236 , 591)) 
mdb.models['Model-1'].sketches['__profile__'].Line(point1=(236 , 591), point2=(242 , 586)) 
mdb.models['Model-1'].sketches['__profile__'].Line(point1=(242 , 586), point2=(246 , 575)) 
mdb.models['Model-1'].sketches['__profile__'].Line(point1=(246 , 575), point2=(246 , 568)) 
mdb.models['Model-1'].sketches['__profile__'].Line(point1=(268 , 359), point2=(264 , 356)) 
mdb.models['Model-1'].sketches['__profile__'].Line(point1=(264 , 356), point2=(252 , 354)) 
mdb.models['Model-1'].sketches['__profile__'].Line(point1=(252 , 354), point2=(236 , 355)) 
mdb.models['Model-1'].sketches['__profile__'].Line(point1=(236 , 355), point2=(232 , 367)) 
mdb.models['Model-1'].sketches['__profile__'].Line(point1=(232 , 367), point2=(232 , 378)) 
mdb.models['Model-1'].sketches['__profile__'].Line(point1=(232 , 378), point2=(234 , 380)) 
mdb.models['Model-1'].sketches['__profile__'].Line(point1=(234 , 380), point2=(244 , 384)) 
mdb.models['Model-1'].sketches['__profile__'].Line(point1=(244 , 384), point2=(267 , 386)) 
mdb.models['Model-1'].sketches['__profile__'].Line(point1=(267 , 386), point2=(269 , 375)) 
mdb.models['Model-1'].sketches['__profile__'].Line(point1=(269 , 375), point2=(268 , 359)) 
mdb.models['Model-1'].sketches['__profile__'].Line(point1=(251 , 227), point2=(242 , 226)) 
mdb.models['Model-1'].sketches['__profile__'].Line(point1=(242 , 226), point2=(233 , 230)) 
mdb.models['Model-1'].sketches['__profile__'].Line(point1=(233 , 230), point2=(232 , 249)) 
mdb.models['Model-1'].sketches['__profile__'].Line(point1=(232 , 249), point2=(234 , 253)) 
mdb.models['Model-1'].sketches['__profile__'].Line(point1=(234 , 253), point2=(238 , 254)) 
mdb.models['Model-1'].sketches['__profile__'].Line(point1=(238 , 254), point2=(247 , 248)) 
mdb.models['Model-1'].sketches['__profile__'].Line(point1=(247 , 248), point2=(252 , 238)) 
mdb.models['Model-1'].sketches['__profile__'].Line(point1=(252 , 238), point2=(251 , 227)) 
mdb.models['Model-1'].sketches['__profile__'].Line(point1=(271 , 326), point2=(234 , 326)) 
mdb.models['Model-1'].sketches['__profile__'].Line(point1=(234 , 326), point2=(234 , 342)) 
mdb.models['Model-1'].sketches['__profile__'].Line(point1=(234 , 342), point2=(236 , 348)) 
mdb.models['Model-1'].sketches['__profile__'].Line(point1=(236 , 348), point2=(271 , 352)) 
mdb.models['Model-1'].sketches['__profile__'].Line(point1=(271 , 352), point2=(271 , 326)) 
mdb.models['Model-1'].sketches['__profile__'].Line(point1=(273 , 291), point2=(267 , 288)) 
mdb.models['Model-1'].sketches['__profile__'].Line(point1=(267 , 288), point2=(239 , 289)) 
mdb.models['Model-1'].sketches['__profile__'].Line(point1=(239 , 289), point2=(235 , 294)) 
mdb.models['Model-1'].sketches['__profile__'].Line(point1=(235 , 294), point2=(234 , 321)) 
mdb.models['Model-1'].sketches['__profile__'].Line(point1=(234 , 321), point2=(271 , 321)) 
mdb.models['Model-1'].sketches['__profile__'].Line(point1=(271 , 321), point2=(274 , 308)) 
mdb.models['Model-1'].sketches['__profile__'].Line(point1=(274 , 308), point2=(273 , 291)) 
mdb.models['Model-1'].sketches['__profile__'].Line(point1=(271 , 255), point2=(259 , 246)) 
mdb.models['Model-1'].sketches['__profile__'].Line(point1=(259 , 246), point2=(255 , 246)) 
mdb.models['Model-1'].sketches['__profile__'].Line(point1=(255 , 246), point2=(248 , 251)) 
mdb.models['Model-1'].sketches['__profile__'].Line(point1=(248 , 251), point2=(237 , 262)) 
mdb.models['Model-1'].sketches['__profile__'].Line(point1=(237 , 262), point2=(235 , 266)) 
mdb.models['Model-1'].sketches['__profile__'].Line(point1=(235 , 266), point2=(234 , 280)) 
mdb.models['Model-1'].sketches['__profile__'].Line(point1=(234 , 280), point2=(235 , 284)) 
mdb.models['Model-1'].sketches['__profile__'].Line(point1=(235 , 284), point2=(239 , 285)) 
mdb.models['Model-1'].sketches['__profile__'].Line(point1=(239 , 285), point2=(250 , 283)) 
mdb.models['Model-1'].sketches['__profile__'].Line(point1=(250 , 283), point2=(274 , 282)) 
mdb.models['Model-1'].sketches['__profile__'].Line(point1=(274 , 282), point2=(274 , 261)) 
mdb.models['Model-1'].sketches['__profile__'].Line(point1=(274 , 261), point2=(271 , 255)) 
mdb.models['Model-1'].sketches['__profile__'].Line(point1=(263 , 793), point2=(249 , 779)) 
mdb.models['Model-1'].sketches['__profile__'].Line(point1=(249 , 779), point2=(243 , 779)) 
mdb.models['Model-1'].sketches['__profile__'].Line(point1=(243 , 779), point2=(237 , 785)) 
mdb.models['Model-1'].sketches['__profile__'].Line(point1=(237 , 785), point2=(236 , 789)) 
mdb.models['Model-1'].sketches['__profile__'].Line(point1=(236 , 789), point2=(237 , 792)) 
mdb.models['Model-1'].sketches['__profile__'].Line(point1=(237 , 792), point2=(249 , 803)) 
mdb.models['Model-1'].sketches['__profile__'].Line(point1=(249 , 803), point2=(256 , 802)) 
mdb.models['Model-1'].sketches['__profile__'].Line(point1=(256 , 802), point2=(263 , 795)) 
mdb.models['Model-1'].sketches['__profile__'].Line(point1=(263 , 795), point2=(263 , 793)) 
mdb.models['Model-1'].sketches['__profile__'].Line(point1=(257 , 685), point2=(251 , 683)) 
mdb.models['Model-1'].sketches['__profile__'].Line(point1=(251 , 683), point2=(244 , 689)) 
mdb.models['Model-1'].sketches['__profile__'].Line(point1=(244 , 689), point2=(237 , 702)) 
mdb.models['Model-1'].sketches['__profile__'].Line(point1=(237 , 702), point2=(236 , 711)) 
mdb.models['Model-1'].sketches['__profile__'].Line(point1=(236 , 711), point2=(237 , 713)) 
mdb.models['Model-1'].sketches['__profile__'].Line(point1=(237 , 713), point2=(245 , 712)) 
mdb.models['Model-1'].sketches['__profile__'].Line(point1=(245 , 712), point2=(257 , 692)) 
mdb.models['Model-1'].sketches['__profile__'].Line(point1=(257 , 692), point2=(257 , 685)) 
mdb.models['Model-1'].sketches['__profile__'].Line(point1=(269 , 626), point2=(255 , 621)) 
mdb.models['Model-1'].sketches['__profile__'].Line(point1=(255 , 621), point2=(251 , 621)) 
mdb.models['Model-1'].sketches['__profile__'].Line(point1=(251 , 621), point2=(236 , 653)) 
mdb.models['Model-1'].sketches['__profile__'].Line(point1=(236 , 653), point2=(237 , 657)) 
mdb.models['Model-1'].sketches['__profile__'].Line(point1=(237 , 657), point2=(252 , 665)) 
mdb.models['Model-1'].sketches['__profile__'].Line(point1=(252 , 665), point2=(255 , 665)) 
mdb.models['Model-1'].sketches['__profile__'].Line(point1=(255 , 665), point2=(268 , 635)) 
mdb.models['Model-1'].sketches['__profile__'].Line(point1=(268 , 635), point2=(269 , 626)) 
mdb.models['Model-1'].sketches['__profile__'].Line(point1=(257 , 584), point2=(253 , 581)) 
mdb.models['Model-1'].sketches['__profile__'].Line(point1=(253 , 581), point2=(248 , 582)) 
mdb.models['Model-1'].sketches['__profile__'].Line(point1=(248 , 582), point2=(239 , 604)) 
mdb.models['Model-1'].sketches['__profile__'].Line(point1=(239 , 604), point2=(239 , 611)) 
mdb.models['Model-1'].sketches['__profile__'].Line(point1=(239 , 611), point2=(241 , 614)) 
mdb.models['Model-1'].sketches['__profile__'].Line(point1=(241 , 614), point2=(244 , 615)) 
mdb.models['Model-1'].sketches['__profile__'].Line(point1=(244 , 615), point2=(247 , 615)) 
mdb.models['Model-1'].sketches['__profile__'].Line(point1=(247 , 615), point2=(251 , 611)) 
mdb.models['Model-1'].sketches['__profile__'].Line(point1=(251 , 611), point2=(258 , 593)) 
mdb.models['Model-1'].sketches['__profile__'].Line(point1=(258 , 593), point2=(257 , 584)) 
mdb.models['Model-1'].sketches['__profile__'].Line(point1=(273 , 1067), point2=(249 , 1070)) 
mdb.models['Model-1'].sketches['__profile__'].Line(point1=(249 , 1070), point2=(241 , 1074)) 
mdb.models['Model-1'].sketches['__profile__'].Line(point1=(241 , 1074), point2=(240 , 1087)) 
mdb.models['Model-1'].sketches['__profile__'].Line(point1=(240 , 1087), point2=(243 , 1096)) 
mdb.models['Model-1'].sketches['__profile__'].Line(point1=(243 , 1096), point2=(247 , 1098)) 
mdb.models['Model-1'].sketches['__profile__'].Line(point1=(247 , 1098), point2=(276 , 1097)) 
mdb.models['Model-1'].sketches['__profile__'].Line(point1=(276 , 1097), point2=(273 , 1067)) 
mdb.models['Model-1'].sketches['__profile__'].Line(point1=(256 , 541), point2=(250 , 539)) 
mdb.models['Model-1'].sketches['__profile__'].Line(point1=(250 , 539), point2=(245 , 543)) 
mdb.models['Model-1'].sketches['__profile__'].Line(point1=(245 , 543), point2=(242 , 552)) 
mdb.models['Model-1'].sketches['__profile__'].Line(point1=(242 , 552), point2=(242 , 560)) 
mdb.models['Model-1'].sketches['__profile__'].Line(point1=(242 , 560), point2=(245 , 563)) 
mdb.models['Model-1'].sketches['__profile__'].Line(point1=(245 , 563), point2=(248 , 563)) 
mdb.models['Model-1'].sketches['__profile__'].Line(point1=(248 , 563), point2=(251 , 560)) 
mdb.models['Model-1'].sketches['__profile__'].Line(point1=(251 , 560), point2=(256 , 548)) 
mdb.models['Model-1'].sketches['__profile__'].Line(point1=(256 , 548), point2=(256 , 541)) 
mdb.models['Model-1'].sketches['__profile__'].Line(point1=(268 , 890), point2=(265 , 887)) 
mdb.models['Model-1'].sketches['__profile__'].Line(point1=(265 , 887), point2=(260 , 887)) 
mdb.models['Model-1'].sketches['__profile__'].Line(point1=(260 , 887), point2=(251 , 892)) 
mdb.models['Model-1'].sketches['__profile__'].Line(point1=(251 , 892), point2=(246 , 898)) 
mdb.models['Model-1'].sketches['__profile__'].Line(point1=(246 , 898), point2=(245 , 901)) 
mdb.models['Model-1'].sketches['__profile__'].Line(point1=(245 , 901), point2=(246 , 907)) 
mdb.models['Model-1'].sketches['__profile__'].Line(point1=(246 , 907), point2=(253 , 908)) 
mdb.models['Model-1'].sketches['__profile__'].Line(point1=(253 , 908), point2=(268 , 901)) 
mdb.models['Model-1'].sketches['__profile__'].Line(point1=(268 , 901), point2=(269 , 900)) 
mdb.models['Model-1'].sketches['__profile__'].Line(point1=(269 , 900), point2=(268 , 890)) 
mdb.models['Model-1'].sketches['__profile__'].Line(point1=(270 , 697), point2=(265 , 692)) 
mdb.models['Model-1'].sketches['__profile__'].Line(point1=(265 , 692), point2=(261 , 692)) 
mdb.models['Model-1'].sketches['__profile__'].Line(point1=(261 , 692), point2=(258 , 694)) 
mdb.models['Model-1'].sketches['__profile__'].Line(point1=(258 , 694), point2=(246 , 714)) 
mdb.models['Model-1'].sketches['__profile__'].Line(point1=(246 , 714), point2=(246 , 720)) 
mdb.models['Model-1'].sketches['__profile__'].Line(point1=(246 , 720), point2=(249 , 724)) 
mdb.models['Model-1'].sketches['__profile__'].Line(point1=(249 , 724), point2=(256 , 729)) 
mdb.models['Model-1'].sketches['__profile__'].Line(point1=(256 , 729), point2=(262 , 727)) 
mdb.models['Model-1'].sketches['__profile__'].Line(point1=(262 , 727), point2=(273 , 709)) 
mdb.models['Model-1'].sketches['__profile__'].Line(point1=(273 , 709), point2=(273 , 703)) 
mdb.models['Model-1'].sketches['__profile__'].Line(point1=(273 , 703), point2=(270 , 697)) 
mdb.models['Model-1'].sketches['__profile__'].Line(point1=(257 , 147), point2=(253 , 147)) 
mdb.models['Model-1'].sketches['__profile__'].Line(point1=(253 , 147), point2=(248 , 151)) 
mdb.models['Model-1'].sketches['__profile__'].Line(point1=(248 , 151), point2=(246 , 155)) 
mdb.models['Model-1'].sketches['__profile__'].Line(point1=(246 , 155), point2=(247 , 164)) 
mdb.models['Model-1'].sketches['__profile__'].Line(point1=(247 , 164), point2=(248 , 166)) 
mdb.models['Model-1'].sketches['__profile__'].Line(point1=(248 , 166), point2=(251 , 166)) 
mdb.models['Model-1'].sketches['__profile__'].Line(point1=(251 , 166), point2=(254 , 163)) 
mdb.models['Model-1'].sketches['__profile__'].Line(point1=(254 , 163), point2=(257 , 147)) 
mdb.models['Model-1'].sketches['__profile__'].Line(point1=(257 , 132), point2=(252 , 132)) 
mdb.models['Model-1'].sketches['__profile__'].Line(point1=(252 , 132), point2=(249 , 134)) 
mdb.models['Model-1'].sketches['__profile__'].Line(point1=(249 , 134), point2=(246 , 139)) 
mdb.models['Model-1'].sketches['__profile__'].Line(point1=(246 , 139), point2=(246 , 144)) 
mdb.models['Model-1'].sketches['__profile__'].Line(point1=(246 , 144), point2=(249 , 145)) 
mdb.models['Model-1'].sketches['__profile__'].Line(point1=(249 , 145), point2=(257 , 139)) 
mdb.models['Model-1'].sketches['__profile__'].Line(point1=(257 , 139), point2=(257 , 132)) 
mdb.models['Model-1'].sketches['__profile__'].Line(point1=(287 , 843), point2=(288 , 842)) 
mdb.models['Model-1'].sketches['__profile__'].Line(point1=(288 , 842), point2=(284 , 836)) 
mdb.models['Model-1'].sketches['__profile__'].Line(point1=(284 , 836), point2=(267 , 818)) 
mdb.models['Model-1'].sketches['__profile__'].Line(point1=(267 , 818), point2=(263 , 820)) 
mdb.models['Model-1'].sketches['__profile__'].Line(point1=(263 , 820), point2=(250 , 832)) 
mdb.models['Model-1'].sketches['__profile__'].Line(point1=(250 , 832), point2=(247 , 834)) 
mdb.models['Model-1'].sketches['__profile__'].Line(point1=(247 , 834), point2=(269 , 856)) 
mdb.models['Model-1'].sketches['__profile__'].Line(point1=(269 , 856), point2=(282 , 848)) 
mdb.models['Model-1'].sketches['__profile__'].Line(point1=(282 , 848), point2=(287 , 843)) 
mdb.models['Model-1'].sketches['__profile__'].Line(point1=(269 , 866), point2=(265 , 865)) 
mdb.models['Model-1'].sketches['__profile__'].Line(point1=(265 , 865), point2=(255 , 871)) 
mdb.models['Model-1'].sketches['__profile__'].Line(point1=(255 , 871), point2=(248 , 880)) 
mdb.models['Model-1'].sketches['__profile__'].Line(point1=(248 , 880), point2=(249 , 886)) 
mdb.models['Model-1'].sketches['__profile__'].Line(point1=(249 , 886), point2=(253 , 887)) 
mdb.models['Model-1'].sketches['__profile__'].Line(point1=(253 , 887), point2=(264 , 881)) 
mdb.models['Model-1'].sketches['__profile__'].Line(point1=(264 , 881), point2=(268 , 876)) 
mdb.models['Model-1'].sketches['__profile__'].Line(point1=(268 , 876), point2=(269 , 866)) 
mdb.models['Model-1'].sketches['__profile__'].Line(point1=(270 , 739), point2=(264 , 734)) 
mdb.models['Model-1'].sketches['__profile__'].Line(point1=(264 , 734), point2=(262 , 734)) 
mdb.models['Model-1'].sketches['__profile__'].Line(point1=(262 , 734), point2=(257 , 739)) 
mdb.models['Model-1'].sketches['__profile__'].Line(point1=(257 , 739), point2=(249 , 753)) 
mdb.models['Model-1'].sketches['__profile__'].Line(point1=(249 , 753), point2=(252 , 759)) 
mdb.models['Model-1'].sketches['__profile__'].Line(point1=(252 , 759), point2=(255 , 759)) 
mdb.models['Model-1'].sketches['__profile__'].Line(point1=(255 , 759), point2=(270 , 743)) 
mdb.models['Model-1'].sketches['__profile__'].Line(point1=(270 , 743), point2=(270 , 739)) 
mdb.models['Model-1'].sketches['__profile__'].Line(point1=(269 , 498), point2=(263 , 494)) 
mdb.models['Model-1'].sketches['__profile__'].Line(point1=(263 , 494), point2=(257 , 494)) 
mdb.models['Model-1'].sketches['__profile__'].Line(point1=(257 , 494), point2=(255 , 496)) 
mdb.models['Model-1'].sketches['__profile__'].Line(point1=(255 , 496), point2=(250 , 518)) 
mdb.models['Model-1'].sketches['__profile__'].Line(point1=(250 , 518), point2=(249 , 531)) 
mdb.models['Model-1'].sketches['__profile__'].Line(point1=(249 , 531), point2=(249 , 533)) 
mdb.models['Model-1'].sketches['__profile__'].Line(point1=(249 , 533), point2=(252 , 536)) 
mdb.models['Model-1'].sketches['__profile__'].Line(point1=(252 , 536), point2=(256 , 538)) 
mdb.models['Model-1'].sketches['__profile__'].Line(point1=(256 , 538), point2=(259 , 537)) 
mdb.models['Model-1'].sketches['__profile__'].Line(point1=(259 , 537), point2=(266 , 516)) 
mdb.models['Model-1'].sketches['__profile__'].Line(point1=(266 , 516), point2=(269 , 504)) 
mdb.models['Model-1'].sketches['__profile__'].Line(point1=(269 , 504), point2=(269 , 498)) 
mdb.models['Model-1'].sketches['__profile__'].Line(point1=(286 , 769), point2=(271 , 754)) 
mdb.models['Model-1'].sketches['__profile__'].Line(point1=(271 , 754), point2=(267 , 753)) 
mdb.models['Model-1'].sketches['__profile__'].Line(point1=(267 , 753), point2=(259 , 760)) 
mdb.models['Model-1'].sketches['__profile__'].Line(point1=(259 , 760), point2=(251 , 772)) 
mdb.models['Model-1'].sketches['__profile__'].Line(point1=(251 , 772), point2=(252 , 776)) 
mdb.models['Model-1'].sketches['__profile__'].Line(point1=(252 , 776), point2=(266 , 790)) 
mdb.models['Model-1'].sketches['__profile__'].Line(point1=(266 , 790), point2=(268 , 790)) 
mdb.models['Model-1'].sketches['__profile__'].Line(point1=(268 , 790), point2=(286 , 772)) 
mdb.models['Model-1'].sketches['__profile__'].Line(point1=(286 , 772), point2=(286 , 769)) 
mdb.models['Model-1'].sketches['__profile__'].Line(point1=(274 , 655), point2=(270 , 652)) 
mdb.models['Model-1'].sketches['__profile__'].Line(point1=(270 , 652), point2=(267 , 652)) 
mdb.models['Model-1'].sketches['__profile__'].Line(point1=(267 , 652), point2=(263 , 655)) 
mdb.models['Model-1'].sketches['__profile__'].Line(point1=(263 , 655), point2=(257 , 665)) 
mdb.models['Model-1'].sketches['__profile__'].Line(point1=(257 , 665), point2=(253 , 678)) 
mdb.models['Model-1'].sketches['__profile__'].Line(point1=(253 , 678), point2=(255 , 682)) 
mdb.models['Model-1'].sketches['__profile__'].Line(point1=(255 , 682), point2=(259 , 682)) 
mdb.models['Model-1'].sketches['__profile__'].Line(point1=(259 , 682), point2=(264 , 677)) 
mdb.models['Model-1'].sketches['__profile__'].Line(point1=(264 , 677), point2=(274 , 661)) 
mdb.models['Model-1'].sketches['__profile__'].Line(point1=(274 , 661), point2=(274 , 655)) 
mdb.models['Model-1'].sketches['__profile__'].Line(point1=(273 , 550), point2=(270 , 548)) 
mdb.models['Model-1'].sketches['__profile__'].Line(point1=(270 , 548), point2=(263 , 548)) 
mdb.models['Model-1'].sketches['__profile__'].Line(point1=(263 , 548), point2=(260 , 550)) 
mdb.models['Model-1'].sketches['__profile__'].Line(point1=(260 , 550), point2=(253 , 567)) 
mdb.models['Model-1'].sketches['__profile__'].Line(point1=(253 , 567), point2=(253 , 575)) 
mdb.models['Model-1'].sketches['__profile__'].Line(point1=(253 , 575), point2=(254 , 578)) 
mdb.models['Model-1'].sketches['__profile__'].Line(point1=(254 , 578), point2=(258 , 580)) 
mdb.models['Model-1'].sketches['__profile__'].Line(point1=(258 , 580), point2=(261 , 580)) 
mdb.models['Model-1'].sketches['__profile__'].Line(point1=(261 , 580), point2=(264 , 577)) 
mdb.models['Model-1'].sketches['__profile__'].Line(point1=(264 , 577), point2=(271 , 563)) 
mdb.models['Model-1'].sketches['__profile__'].Line(point1=(271 , 563), point2=(273 , 550)) 
mdb.models['Model-1'].sketches['__profile__'].Line(point1=(273 , 175), point2=(263 , 174)) 
mdb.models['Model-1'].sketches['__profile__'].Line(point1=(263 , 174), point2=(254 , 181)) 
mdb.models['Model-1'].sketches['__profile__'].Line(point1=(254 , 181), point2=(253 , 194)) 
mdb.models['Model-1'].sketches['__profile__'].Line(point1=(253 , 194), point2=(259 , 200)) 
mdb.models['Model-1'].sketches['__profile__'].Line(point1=(259 , 200), point2=(263 , 202)) 
mdb.models['Model-1'].sketches['__profile__'].Line(point1=(263 , 202), point2=(273 , 201)) 
mdb.models['Model-1'].sketches['__profile__'].Line(point1=(273 , 201), point2=(274 , 199)) 
mdb.models['Model-1'].sketches['__profile__'].Line(point1=(274 , 199), point2=(273 , 175)) 
mdb.models['Model-1'].sketches['__profile__'].Line(point1=(288 , 1133), point2=(285 , 1131)) 
mdb.models['Model-1'].sketches['__profile__'].Line(point1=(285 , 1131), point2=(259 , 1131)) 
mdb.models['Model-1'].sketches['__profile__'].Line(point1=(259 , 1131), point2=(256 , 1132)) 
mdb.models['Model-1'].sketches['__profile__'].Line(point1=(256 , 1132), point2=(254 , 1135)) 
mdb.models['Model-1'].sketches['__profile__'].Line(point1=(254 , 1135), point2=(254 , 1142)) 
mdb.models['Model-1'].sketches['__profile__'].Line(point1=(254 , 1142), point2=(257 , 1145)) 
mdb.models['Model-1'].sketches['__profile__'].Line(point1=(257 , 1145), point2=(263 , 1147)) 
mdb.models['Model-1'].sketches['__profile__'].Line(point1=(263 , 1147), point2=(281 , 1148)) 
mdb.models['Model-1'].sketches['__profile__'].Line(point1=(281 , 1148), point2=(287 , 1144)) 
mdb.models['Model-1'].sketches['__profile__'].Line(point1=(287 , 1144), point2=(288 , 1133)) 
mdb.models['Model-1'].sketches['__profile__'].Line(point1=(289 , 899), point2=(288 , 898)) 
mdb.models['Model-1'].sketches['__profile__'].Line(point1=(288 , 898), point2=(282 , 899)) 
mdb.models['Model-1'].sketches['__profile__'].Line(point1=(282 , 899), point2=(254 , 913)) 
mdb.models['Model-1'].sketches['__profile__'].Line(point1=(254 , 913), point2=(255 , 923)) 
mdb.models['Model-1'].sketches['__profile__'].Line(point1=(255 , 923), point2=(259 , 934)) 
mdb.models['Model-1'].sketches['__profile__'].Line(point1=(259 , 934), point2=(262 , 937)) 
mdb.models['Model-1'].sketches['__profile__'].Line(point1=(262 , 937), point2=(267 , 937)) 
mdb.models['Model-1'].sketches['__profile__'].Line(point1=(267 , 937), point2=(277 , 934)) 
mdb.models['Model-1'].sketches['__profile__'].Line(point1=(277 , 934), point2=(299 , 924)) 
mdb.models['Model-1'].sketches['__profile__'].Line(point1=(299 , 924), point2=(298 , 917)) 
mdb.models['Model-1'].sketches['__profile__'].Line(point1=(298 , 917), point2=(289 , 899)) 
mdb.models['Model-1'].sketches['__profile__'].Line(point1=(292 , 935), point2=(291 , 934)) 
mdb.models['Model-1'].sketches['__profile__'].Line(point1=(291 , 934), point2=(282 , 935)) 
mdb.models['Model-1'].sketches['__profile__'].Line(point1=(282 , 935), point2=(267 , 940)) 
mdb.models['Model-1'].sketches['__profile__'].Line(point1=(267 , 940), point2=(259 , 945)) 
mdb.models['Model-1'].sketches['__profile__'].Line(point1=(259 , 945), point2=(257 , 952)) 
mdb.models['Model-1'].sketches['__profile__'].Line(point1=(257 , 952), point2=(257 , 967)) 
mdb.models['Model-1'].sketches['__profile__'].Line(point1=(257 , 967), point2=(260 , 971)) 
mdb.models['Model-1'].sketches['__profile__'].Line(point1=(260 , 971), point2=(262 , 971)) 
mdb.models['Model-1'].sketches['__profile__'].Line(point1=(262 , 971), point2=(274 , 971)) 
mdb.models['Model-1'].sketches['__profile__'].Line(point1=(274 , 971), point2=(295 , 965)) 
mdb.models['Model-1'].sketches['__profile__'].Line(point1=(295 , 965), point2=(296 , 952)) 
mdb.models['Model-1'].sketches['__profile__'].Line(point1=(296 , 952), point2=(292 , 935)) 
mdb.models['Model-1'].sketches['__profile__'].Line(point1=(287 , 590), point2=(271 , 582)) 
mdb.models['Model-1'].sketches['__profile__'].Line(point1=(271 , 582), point2=(268 , 582)) 
mdb.models['Model-1'].sketches['__profile__'].Line(point1=(268 , 582), point2=(258 , 605)) 
mdb.models['Model-1'].sketches['__profile__'].Line(point1=(258 , 605), point2=(257 , 612)) 
mdb.models['Model-1'].sketches['__profile__'].Line(point1=(257 , 612), point2=(257 , 615)) 
mdb.models['Model-1'].sketches['__profile__'].Line(point1=(257 , 615), point2=(260 , 618)) 
mdb.models['Model-1'].sketches['__profile__'].Line(point1=(260 , 618), point2=(266 , 621)) 
mdb.models['Model-1'].sketches['__profile__'].Line(point1=(266 , 621), point2=(273 , 621)) 
mdb.models['Model-1'].sketches['__profile__'].Line(point1=(273 , 621), point2=(280 , 611)) 
mdb.models['Model-1'].sketches['__profile__'].Line(point1=(280 , 611), point2=(286 , 598)) 
mdb.models['Model-1'].sketches['__profile__'].Line(point1=(286 , 598), point2=(287 , 590)) 
mdb.models['Model-1'].sketches['__profile__'].Line(point1=(273 , 208), point2=(263 , 207)) 
mdb.models['Model-1'].sketches['__profile__'].Line(point1=(263 , 207), point2=(259 , 210)) 
mdb.models['Model-1'].sketches['__profile__'].Line(point1=(259 , 210), point2=(257 , 216)) 
mdb.models['Model-1'].sketches['__profile__'].Line(point1=(257 , 216), point2=(257 , 236)) 
mdb.models['Model-1'].sketches['__profile__'].Line(point1=(257 , 236), point2=(259 , 238)) 
mdb.models['Model-1'].sketches['__profile__'].Line(point1=(259 , 238), point2=(272 , 238)) 
mdb.models['Model-1'].sketches['__profile__'].Line(point1=(272 , 238), point2=(274 , 235)) 
mdb.models['Model-1'].sketches['__profile__'].Line(point1=(274 , 235), point2=(273 , 208)) 
mdb.models['Model-1'].sketches['__profile__'].Line(point1=(284 , 443), point2=(267 , 443)) 
mdb.models['Model-1'].sketches['__profile__'].Line(point1=(267 , 443), point2=(265 , 445)) 
mdb.models['Model-1'].sketches['__profile__'].Line(point1=(265 , 445), point2=(258 , 479)) 
mdb.models['Model-1'].sketches['__profile__'].Line(point1=(258 , 479), point2=(259 , 486)) 
mdb.models['Model-1'].sketches['__profile__'].Line(point1=(259 , 486), point2=(260 , 489)) 
mdb.models['Model-1'].sketches['__profile__'].Line(point1=(260 , 489), point2=(267 , 491)) 
mdb.models['Model-1'].sketches['__profile__'].Line(point1=(267 , 491), point2=(273 , 488)) 
mdb.models['Model-1'].sketches['__profile__'].Line(point1=(273 , 488), point2=(277 , 478)) 
mdb.models['Model-1'].sketches['__profile__'].Line(point1=(277 , 478), point2=(285 , 447)) 
mdb.models['Model-1'].sketches['__profile__'].Line(point1=(285 , 447), point2=(284 , 443)) 
mdb.models['Model-1'].sketches['__profile__'].Line(point1=(273 , 141), point2=(266 , 140)) 
mdb.models['Model-1'].sketches['__profile__'].Line(point1=(266 , 140), point2=(263 , 144)) 
mdb.models['Model-1'].sketches['__profile__'].Line(point1=(263 , 144), point2=(258 , 166)) 
mdb.models['Model-1'].sketches['__profile__'].Line(point1=(258 , 166), point2=(260 , 170)) 
mdb.models['Model-1'].sketches['__profile__'].Line(point1=(260 , 170), point2=(270 , 169)) 
mdb.models['Model-1'].sketches['__profile__'].Line(point1=(270 , 169), point2=(274 , 165)) 
mdb.models['Model-1'].sketches['__profile__'].Line(point1=(274 , 165), point2=(273 , 141)) 
mdb.models['Model-1'].sketches['__profile__'].Line(point1=(302 , 1103), point2=(264 , 1104)) 
mdb.models['Model-1'].sketches['__profile__'].Line(point1=(264 , 1104), point2=(262 , 1106)) 
mdb.models['Model-1'].sketches['__profile__'].Line(point1=(262 , 1106), point2=(260 , 1123)) 
mdb.models['Model-1'].sketches['__profile__'].Line(point1=(260 , 1123), point2=(263 , 1126)) 
mdb.models['Model-1'].sketches['__profile__'].Line(point1=(263 , 1126), point2=(295 , 1125)) 
mdb.models['Model-1'].sketches['__profile__'].Line(point1=(295 , 1125), point2=(298 , 1123)) 
mdb.models['Model-1'].sketches['__profile__'].Line(point1=(298 , 1123), point2=(302 , 1103)) 
mdb.models['Model-1'].sketches['__profile__'].Line(point1=(271 , 117), point2=(270 , 116)) 
mdb.models['Model-1'].sketches['__profile__'].Line(point1=(270 , 116), point2=(266 , 117)) 
mdb.models['Model-1'].sketches['__profile__'].Line(point1=(266 , 117), point2=(261 , 124)) 
mdb.models['Model-1'].sketches['__profile__'].Line(point1=(261 , 124), point2=(261 , 132)) 
mdb.models['Model-1'].sketches['__profile__'].Line(point1=(261 , 132), point2=(265 , 135)) 
mdb.models['Model-1'].sketches['__profile__'].Line(point1=(265 , 135), point2=(274 , 134)) 
mdb.models['Model-1'].sketches['__profile__'].Line(point1=(274 , 134), point2=(274 , 128)) 
mdb.models['Model-1'].sketches['__profile__'].Line(point1=(274 , 128), point2=(271 , 117)) 
mdb.models['Model-1'].sketches['__profile__'].Line(point1=(305 , 1156), point2=(300 , 1153)) 
mdb.models['Model-1'].sketches['__profile__'].Line(point1=(300 , 1153), point2=(269 , 1153)) 
mdb.models['Model-1'].sketches['__profile__'].Line(point1=(269 , 1153), point2=(264 , 1154)) 
mdb.models['Model-1'].sketches['__profile__'].Line(point1=(264 , 1154), point2=(262 , 1158)) 
mdb.models['Model-1'].sketches['__profile__'].Line(point1=(262 , 1158), point2=(264 , 1161)) 
mdb.models['Model-1'].sketches['__profile__'].Line(point1=(264 , 1161), point2=(269 , 1162)) 
mdb.models['Model-1'].sketches['__profile__'].Line(point1=(269 , 1162), point2=(298 , 1162)) 
mdb.models['Model-1'].sketches['__profile__'].Line(point1=(298 , 1162), point2=(303 , 1161)) 
mdb.models['Model-1'].sketches['__profile__'].Line(point1=(303 , 1161), point2=(305 , 1159)) 
mdb.models['Model-1'].sketches['__profile__'].Line(point1=(305 , 1159), point2=(305 , 1156)) 
mdb.models['Model-1'].sketches['__profile__'].Line(point1=(296 , 1041), point2=(294 , 1039)) 
mdb.models['Model-1'].sketches['__profile__'].Line(point1=(294 , 1039), point2=(282 , 1039)) 
mdb.models['Model-1'].sketches['__profile__'].Line(point1=(282 , 1039), point2=(272 , 1040)) 
mdb.models['Model-1'].sketches['__profile__'].Line(point1=(272 , 1040), point2=(267 , 1042)) 
mdb.models['Model-1'].sketches['__profile__'].Line(point1=(267 , 1042), point2=(265 , 1044)) 
mdb.models['Model-1'].sketches['__profile__'].Line(point1=(265 , 1044), point2=(263 , 1061)) 
mdb.models['Model-1'].sketches['__profile__'].Line(point1=(263 , 1061), point2=(263 , 1063)) 
mdb.models['Model-1'].sketches['__profile__'].Line(point1=(263 , 1063), point2=(274 , 1063)) 
mdb.models['Model-1'].sketches['__profile__'].Line(point1=(274 , 1063), point2=(288 , 1061)) 
mdb.models['Model-1'].sketches['__profile__'].Line(point1=(288 , 1061), point2=(292 , 1059)) 
mdb.models['Model-1'].sketches['__profile__'].Line(point1=(292 , 1059), point2=(295 , 1051)) 
mdb.models['Model-1'].sketches['__profile__'].Line(point1=(295 , 1051), point2=(296 , 1041)) 
mdb.models['Model-1'].sketches['__profile__'].Line(point1=(284 , 519), point2=(277 , 514)) 
mdb.models['Model-1'].sketches['__profile__'].Line(point1=(277 , 514), point2=(271 , 515)) 
mdb.models['Model-1'].sketches['__profile__'].Line(point1=(271 , 515), point2=(267 , 524)) 
mdb.models['Model-1'].sketches['__profile__'].Line(point1=(267 , 524), point2=(263 , 541)) 
mdb.models['Model-1'].sketches['__profile__'].Line(point1=(263 , 541), point2=(264 , 543)) 
mdb.models['Model-1'].sketches['__profile__'].Line(point1=(264 , 543), point2=(270 , 545)) 
mdb.models['Model-1'].sketches['__profile__'].Line(point1=(270 , 545), point2=(276 , 545)) 
mdb.models['Model-1'].sketches['__profile__'].Line(point1=(276 , 545), point2=(279 , 542)) 
mdb.models['Model-1'].sketches['__profile__'].Line(point1=(279 , 542), point2=(284 , 528)) 
mdb.models['Model-1'].sketches['__profile__'].Line(point1=(284 , 528), point2=(284 , 519)) 
mdb.models['Model-1'].sketches['__profile__'].Line(point1=(297 , 674), point2=(282 , 659)) 
mdb.models['Model-1'].sketches['__profile__'].Line(point1=(282 , 659), point2=(280 , 659)) 
mdb.models['Model-1'].sketches['__profile__'].Line(point1=(280 , 659), point2=(266 , 681)) 
mdb.models['Model-1'].sketches['__profile__'].Line(point1=(266 , 681), point2=(265 , 686)) 
mdb.models['Model-1'].sketches['__profile__'].Line(point1=(265 , 686), point2=(273 , 697)) 
mdb.models['Model-1'].sketches['__profile__'].Line(point1=(273 , 697), point2=(277 , 701)) 
mdb.models['Model-1'].sketches['__profile__'].Line(point1=(277 , 701), point2=(280 , 701)) 
mdb.models['Model-1'].sketches['__profile__'].Line(point1=(280 , 701), point2=(297 , 677)) 
mdb.models['Model-1'].sketches['__profile__'].Line(point1=(297 , 677), point2=(297 , 674)) 
mdb.models['Model-1'].sketches['__profile__'].Line(point1=(306 , 968), point2=(266 , 978)) 
mdb.models['Model-1'].sketches['__profile__'].Line(point1=(266 , 978), point2=(266 , 1010)) 
mdb.models['Model-1'].sketches['__profile__'].Line(point1=(266 , 1010), point2=(268 , 1036)) 
mdb.models['Model-1'].sketches['__profile__'].Line(point1=(268 , 1036), point2=(270 , 1036)) 
mdb.models['Model-1'].sketches['__profile__'].Line(point1=(270 , 1036), point2=(309 , 1031)) 
mdb.models['Model-1'].sketches['__profile__'].Line(point1=(309 , 1031), point2=(306 , 968)) 
mdb.models['Model-1'].sketches['__profile__'].Line(point1=(274 , 244), point2=(266 , 243)) 
mdb.models['Model-1'].sketches['__profile__'].Line(point1=(266 , 243), point2=(266 , 246)) 
mdb.models['Model-1'].sketches['__profile__'].Line(point1=(266 , 246), point2=(269 , 249)) 
mdb.models['Model-1'].sketches['__profile__'].Line(point1=(269 , 249), point2=(273 , 249)) 
mdb.models['Model-1'].sketches['__profile__'].Line(point1=(273 , 249), point2=(274 , 244)) 
mdb.models['Model-1'].sketches['__profile__'].Line(point1=(295 , 393), point2=(289 , 391)) 
mdb.models['Model-1'].sketches['__profile__'].Line(point1=(289 , 391), point2=(271 , 389)) 
mdb.models['Model-1'].sketches['__profile__'].Line(point1=(271 , 389), point2=(267 , 431)) 
mdb.models['Model-1'].sketches['__profile__'].Line(point1=(267 , 431), point2=(267 , 437)) 
mdb.models['Model-1'].sketches['__profile__'].Line(point1=(267 , 437), point2=(271 , 438)) 
mdb.models['Model-1'].sketches['__profile__'].Line(point1=(271 , 438), point2=(283 , 438)) 
mdb.models['Model-1'].sketches['__profile__'].Line(point1=(283 , 438), point2=(287 , 435)) 
mdb.models['Model-1'].sketches['__profile__'].Line(point1=(287 , 435), point2=(294 , 409)) 
mdb.models['Model-1'].sketches['__profile__'].Line(point1=(294 , 409), point2=(295 , 393)) 
mdb.models['Model-1'].sketches['__profile__'].Line(point1=(292 , 716), point2=(284 , 709)) 
mdb.models['Model-1'].sketches['__profile__'].Line(point1=(284 , 709), point2=(281 , 709)) 
mdb.models['Model-1'].sketches['__profile__'].Line(point1=(281 , 709), point2=(271 , 720)) 
mdb.models['Model-1'].sketches['__profile__'].Line(point1=(271 , 720), point2=(268 , 727)) 
mdb.models['Model-1'].sketches['__profile__'].Line(point1=(268 , 727), point2=(270 , 733)) 
mdb.models['Model-1'].sketches['__profile__'].Line(point1=(270 , 733), point2=(273 , 736)) 
mdb.models['Model-1'].sketches['__profile__'].Line(point1=(273 , 736), point2=(276 , 736)) 
mdb.models['Model-1'].sketches['__profile__'].Line(point1=(276 , 736), point2=(290 , 721)) 
mdb.models['Model-1'].sketches['__profile__'].Line(point1=(290 , 721), point2=(292 , 716)) 
mdb.models['Model-1'].sketches['__profile__'].Line(point1=(291 , 624), point2=(286 , 619)) 
mdb.models['Model-1'].sketches['__profile__'].Line(point1=(286 , 619), point2=(282 , 619)) 
mdb.models['Model-1'].sketches['__profile__'].Line(point1=(282 , 619), point2=(276 , 627)) 
mdb.models['Model-1'].sketches['__profile__'].Line(point1=(276 , 627), point2=(269 , 645)) 
mdb.models['Model-1'].sketches['__profile__'].Line(point1=(269 , 645), point2=(271 , 648)) 
mdb.models['Model-1'].sketches['__profile__'].Line(point1=(271 , 648), point2=(275 , 650)) 
mdb.models['Model-1'].sketches['__profile__'].Line(point1=(275 , 650), point2=(280 , 649)) 
mdb.models['Model-1'].sketches['__profile__'].Line(point1=(280 , 649), point2=(284 , 645)) 
mdb.models['Model-1'].sketches['__profile__'].Line(point1=(284 , 645), point2=(291 , 633)) 
mdb.models['Model-1'].sketches['__profile__'].Line(point1=(291 , 633), point2=(292 , 630)) 
mdb.models['Model-1'].sketches['__profile__'].Line(point1=(292 , 630), point2=(291 , 624)) 
mdb.models['Model-1'].sketches['__profile__'].Line(point1=(296 , 871), point2=(291 , 870)) 
mdb.models['Model-1'].sketches['__profile__'].Line(point1=(291 , 870), point2=(271 , 882)) 
mdb.models['Model-1'].sketches['__profile__'].Line(point1=(271 , 882), point2=(271 , 889)) 
mdb.models['Model-1'].sketches['__profile__'].Line(point1=(271 , 889), point2=(273 , 896)) 
mdb.models['Model-1'].sketches['__profile__'].Line(point1=(273 , 896), point2=(274 , 898)) 
mdb.models['Model-1'].sketches['__profile__'].Line(point1=(274 , 898), point2=(276 , 898)) 
mdb.models['Model-1'].sketches['__profile__'].Line(point1=(276 , 898), point2=(290 , 892)) 
mdb.models['Model-1'].sketches['__profile__'].Line(point1=(290 , 892), point2=(297 , 887)) 
mdb.models['Model-1'].sketches['__profile__'].Line(point1=(297 , 887), point2=(296 , 871)) 
mdb.models['Model-1'].sketches['__profile__'].Line(point1=(305 , 551), point2=(301 , 547)) 
mdb.models['Model-1'].sketches['__profile__'].Line(point1=(301 , 547), point2=(287 , 540)) 
mdb.models['Model-1'].sketches['__profile__'].Line(point1=(287 , 540), point2=(284 , 540)) 
mdb.models['Model-1'].sketches['__profile__'].Line(point1=(284 , 540), point2=(275 , 562)) 
mdb.models['Model-1'].sketches['__profile__'].Line(point1=(275 , 562), point2=(272 , 574)) 
mdb.models['Model-1'].sketches['__profile__'].Line(point1=(272 , 574), point2=(271 , 578)) 
mdb.models['Model-1'].sketches['__profile__'].Line(point1=(271 , 578), point2=(273 , 580)) 
mdb.models['Model-1'].sketches['__profile__'].Line(point1=(273 , 580), point2=(285 , 585)) 
mdb.models['Model-1'].sketches['__profile__'].Line(point1=(285 , 585), point2=(289 , 585)) 
mdb.models['Model-1'].sketches['__profile__'].Line(point1=(289 , 585), point2=(301 , 565)) 
mdb.models['Model-1'].sketches['__profile__'].Line(point1=(301 , 565), point2=(305 , 551)) 
mdb.models['Model-1'].sketches['__profile__'].Line(point1=(291 , 852), point2=(285 , 851)) 
mdb.models['Model-1'].sketches['__profile__'].Line(point1=(285 , 851), point2=(276 , 858)) 
mdb.models['Model-1'].sketches['__profile__'].Line(point1=(276 , 858), point2=(273 , 865)) 
mdb.models['Model-1'].sketches['__profile__'].Line(point1=(273 , 865), point2=(273 , 873)) 
mdb.models['Model-1'].sketches['__profile__'].Line(point1=(273 , 873), point2=(278 , 873)) 
mdb.models['Model-1'].sketches['__profile__'].Line(point1=(278 , 873), point2=(293 , 864)) 
mdb.models['Model-1'].sketches['__profile__'].Line(point1=(293 , 864), point2=(293 , 857)) 
mdb.models['Model-1'].sketches['__profile__'].Line(point1=(293 , 857), point2=(291 , 852)) 
mdb.models['Model-1'].sketches['__profile__'].Line(point1=(318 , 822), point2=(310 , 811)) 
mdb.models['Model-1'].sketches['__profile__'].Line(point1=(310 , 811), point2=(297 , 798)) 
mdb.models['Model-1'].sketches['__profile__'].Line(point1=(297 , 798), point2=(292 , 798)) 
mdb.models['Model-1'].sketches['__profile__'].Line(point1=(292 , 798), point2=(287 , 801)) 
mdb.models['Model-1'].sketches['__profile__'].Line(point1=(287 , 801), point2=(275 , 811)) 
mdb.models['Model-1'].sketches['__profile__'].Line(point1=(275 , 811), point2=(273 , 815)) 
mdb.models['Model-1'].sketches['__profile__'].Line(point1=(273 , 815), point2=(293 , 840)) 
mdb.models['Model-1'].sketches['__profile__'].Line(point1=(293 , 840), point2=(295 , 840)) 
mdb.models['Model-1'].sketches['__profile__'].Line(point1=(295 , 840), point2=(317 , 825)) 
mdb.models['Model-1'].sketches['__profile__'].Line(point1=(317 , 825), point2=(318 , 822)) 
mdb.models['Model-1'].sketches['__profile__'].Line(point1=(302 , 738), point2=(293 , 729)) 
mdb.models['Model-1'].sketches['__profile__'].Line(point1=(293 , 729), point2=(289 , 728)) 
mdb.models['Model-1'].sketches['__profile__'].Line(point1=(289 , 728), point2=(273 , 746)) 
mdb.models['Model-1'].sketches['__profile__'].Line(point1=(273 , 746), point2=(273 , 750)) 
mdb.models['Model-1'].sketches['__profile__'].Line(point1=(273 , 750), point2=(280 , 757)) 
mdb.models['Model-1'].sketches['__profile__'].Line(point1=(280 , 757), point2=(288 , 767)) 
mdb.models['Model-1'].sketches['__profile__'].Line(point1=(288 , 767), point2=(292 , 766)) 
mdb.models['Model-1'].sketches['__profile__'].Line(point1=(292 , 766), point2=(299 , 760)) 
mdb.models['Model-1'].sketches['__profile__'].Line(point1=(299 , 760), point2=(310 , 750)) 
mdb.models['Model-1'].sketches['__profile__'].Line(point1=(310 , 750), point2=(310 , 748)) 
mdb.models['Model-1'].sketches['__profile__'].Line(point1=(310 , 748), point2=(302 , 738)) 
mdb.models['Model-1'].sketches['__profile__'].Line(point1=(309 , 313), point2=(303 , 309)) 
mdb.models['Model-1'].sketches['__profile__'].Line(point1=(303 , 309), point2=(296 , 307)) 
mdb.models['Model-1'].sketches['__profile__'].Line(point1=(296 , 307), point2=(280 , 308)) 
mdb.models['Model-1'].sketches['__profile__'].Line(point1=(280 , 308), point2=(278 , 312)) 
mdb.models['Model-1'].sketches['__profile__'].Line(point1=(278 , 312), point2=(276 , 325)) 
mdb.models['Model-1'].sketches['__profile__'].Line(point1=(276 , 325), point2=(274 , 379)) 
mdb.models['Model-1'].sketches['__profile__'].Line(point1=(274 , 379), point2=(275 , 385)) 
mdb.models['Model-1'].sketches['__profile__'].Line(point1=(275 , 385), point2=(297 , 387)) 
mdb.models['Model-1'].sketches['__profile__'].Line(point1=(297 , 387), point2=(301 , 376)) 
mdb.models['Model-1'].sketches['__profile__'].Line(point1=(301 , 376), point2=(308 , 338)) 
mdb.models['Model-1'].sketches['__profile__'].Line(point1=(308 , 338), point2=(310 , 323)) 
mdb.models['Model-1'].sketches['__profile__'].Line(point1=(310 , 323), point2=(309 , 313)) 
mdb.models['Model-1'].sketches['__profile__'].Line(point1=(299 , 481), point2=(286 , 474)) 
mdb.models['Model-1'].sketches['__profile__'].Line(point1=(286 , 474), point2=(282 , 474)) 
mdb.models['Model-1'].sketches['__profile__'].Line(point1=(282 , 474), point2=(275 , 502)) 
mdb.models['Model-1'].sketches['__profile__'].Line(point1=(275 , 502), point2=(275 , 507)) 
mdb.models['Model-1'].sketches['__profile__'].Line(point1=(275 , 507), point2=(278 , 510)) 
mdb.models['Model-1'].sketches['__profile__'].Line(point1=(278 , 510), point2=(286 , 512)) 
mdb.models['Model-1'].sketches['__profile__'].Line(point1=(286 , 512), point2=(291 , 506)) 
mdb.models['Model-1'].sketches['__profile__'].Line(point1=(291 , 506), point2=(299 , 481)) 
mdb.models['Model-1'].sketches['__profile__'].Line(point1=(294 , 103), point2=(292 , 101)) 
mdb.models['Model-1'].sketches['__profile__'].Line(point1=(292 , 101), point2=(288 , 101)) 
mdb.models['Model-1'].sketches['__profile__'].Line(point1=(288 , 101), point2=(280 , 105)) 
mdb.models['Model-1'].sketches['__profile__'].Line(point1=(280 , 105), point2=(276 , 110)) 
mdb.models['Model-1'].sketches['__profile__'].Line(point1=(276 , 110), point2=(276 , 113)) 
mdb.models['Model-1'].sketches['__profile__'].Line(point1=(276 , 113), point2=(280 , 115)) 
mdb.models['Model-1'].sketches['__profile__'].Line(point1=(280 , 115), point2=(281 , 116)) 
mdb.models['Model-1'].sketches['__profile__'].Line(point1=(281 , 116), point2=(295 , 115)) 
mdb.models['Model-1'].sketches['__profile__'].Line(point1=(295 , 115), point2=(296 , 111)) 
mdb.models['Model-1'].sketches['__profile__'].Line(point1=(296 , 111), point2=(294 , 103)) 
mdb.models['Model-1'].sketches['__profile__'].Line(point1=(316 , 1096), point2=(316 , 1064)) 
mdb.models['Model-1'].sketches['__profile__'].Line(point1=(316 , 1064), point2=(287 , 1065)) 
mdb.models['Model-1'].sketches['__profile__'].Line(point1=(287 , 1065), point2=(282 , 1067)) 
mdb.models['Model-1'].sketches['__profile__'].Line(point1=(282 , 1067), point2=(279 , 1071)) 
mdb.models['Model-1'].sketches['__profile__'].Line(point1=(279 , 1071), point2=(279 , 1081)) 
mdb.models['Model-1'].sketches['__profile__'].Line(point1=(279 , 1081), point2=(282 , 1098)) 
mdb.models['Model-1'].sketches['__profile__'].Line(point1=(282 , 1098), point2=(316 , 1098)) 
mdb.models['Model-1'].sketches['__profile__'].Line(point1=(316 , 1098), point2=(316 , 1096)) 
mdb.models['Model-1'].sketches['__profile__'].Line(point1=(318 , 261), point2=(314 , 258)) 
mdb.models['Model-1'].sketches['__profile__'].Line(point1=(314 , 258), point2=(297 , 254)) 
mdb.models['Model-1'].sketches['__profile__'].Line(point1=(297 , 254), point2=(281 , 255)) 
mdb.models['Model-1'].sketches['__profile__'].Line(point1=(281 , 255), point2=(279 , 262)) 
mdb.models['Model-1'].sketches['__profile__'].Line(point1=(279 , 262), point2=(279 , 297)) 
mdb.models['Model-1'].sketches['__profile__'].Line(point1=(279 , 297), point2=(279 , 301)) 
mdb.models['Model-1'].sketches['__profile__'].Line(point1=(279 , 301), point2=(281 , 302)) 
mdb.models['Model-1'].sketches['__profile__'].Line(point1=(281 , 302), point2=(289 , 302)) 
mdb.models['Model-1'].sketches['__profile__'].Line(point1=(289 , 302), point2=(311 , 306)) 
mdb.models['Model-1'].sketches['__profile__'].Line(point1=(311 , 306), point2=(314 , 299)) 
mdb.models['Model-1'].sketches['__profile__'].Line(point1=(314 , 299), point2=(318 , 271)) 
mdb.models['Model-1'].sketches['__profile__'].Line(point1=(318 , 271), point2=(318 , 261)) 
mdb.models['Model-1'].sketches['__profile__'].Line(point1=(318 , 214), point2=(302 , 204)) 
mdb.models['Model-1'].sketches['__profile__'].Line(point1=(302 , 204), point2=(299 , 204)) 
mdb.models['Model-1'].sketches['__profile__'].Line(point1=(299 , 204), point2=(284 , 212)) 
mdb.models['Model-1'].sketches['__profile__'].Line(point1=(284 , 212), point2=(279 , 218)) 
mdb.models['Model-1'].sketches['__profile__'].Line(point1=(279 , 218), point2=(279 , 249)) 
mdb.models['Model-1'].sketches['__profile__'].Line(point1=(279 , 249), point2=(281 , 249)) 
mdb.models['Model-1'].sketches['__profile__'].Line(point1=(281 , 249), point2=(300 , 250)) 
mdb.models['Model-1'].sketches['__profile__'].Line(point1=(300 , 250), point2=(311 , 253)) 
mdb.models['Model-1'].sketches['__profile__'].Line(point1=(311 , 253), point2=(318 , 252)) 
mdb.models['Model-1'].sketches['__profile__'].Line(point1=(318 , 252), point2=(321 , 247)) 
mdb.models['Model-1'].sketches['__profile__'].Line(point1=(321 , 247), point2=(321 , 220)) 
mdb.models['Model-1'].sketches['__profile__'].Line(point1=(321 , 220), point2=(318 , 214)) 
mdb.models['Model-1'].sketches['__profile__'].Line(point1=(298 , 186), point2=(287 , 177)) 
mdb.models['Model-1'].sketches['__profile__'].Line(point1=(287 , 177), point2=(279 , 174)) 
mdb.models['Model-1'].sketches['__profile__'].Line(point1=(279 , 174), point2=(279 , 197)) 
mdb.models['Model-1'].sketches['__profile__'].Line(point1=(279 , 197), point2=(279 , 207)) 
mdb.models['Model-1'].sketches['__profile__'].Line(point1=(279 , 207), point2=(284 , 207)) 
mdb.models['Model-1'].sketches['__profile__'].Line(point1=(284 , 207), point2=(295 , 203)) 
mdb.models['Model-1'].sketches['__profile__'].Line(point1=(295 , 203), point2=(299 , 198)) 
mdb.models['Model-1'].sketches['__profile__'].Line(point1=(299 , 198), point2=(298 , 186)) 
mdb.models['Model-1'].sketches['__profile__'].Line(point1=(307 , 172), point2=(307 , 167)) 
mdb.models['Model-1'].sketches['__profile__'].Line(point1=(307 , 167), point2=(305 , 163)) 
mdb.models['Model-1'].sketches['__profile__'].Line(point1=(305 , 163), point2=(298 , 152)) 
mdb.models['Model-1'].sketches['__profile__'].Line(point1=(298 , 152), point2=(293 , 147)) 
mdb.models['Model-1'].sketches['__profile__'].Line(point1=(293 , 147), point2=(281 , 146)) 
mdb.models['Model-1'].sketches['__profile__'].Line(point1=(281 , 146), point2=(279 , 148)) 
mdb.models['Model-1'].sketches['__profile__'].Line(point1=(279 , 148), point2=(279 , 152)) 
mdb.models['Model-1'].sketches['__profile__'].Line(point1=(279 , 152), point2=(279 , 165)) 
mdb.models['Model-1'].sketches['__profile__'].Line(point1=(279 , 165), point2=(283 , 171)) 
mdb.models['Model-1'].sketches['__profile__'].Line(point1=(283 , 171), point2=(296 , 178)) 
mdb.models['Model-1'].sketches['__profile__'].Line(point1=(296 , 178), point2=(304 , 177)) 
mdb.models['Model-1'].sketches['__profile__'].Line(point1=(304 , 177), point2=(307 , 174)) 
mdb.models['Model-1'].sketches['__profile__'].Line(point1=(307 , 174), point2=(307 , 172)) 
mdb.models['Model-1'].sketches['__profile__'].Line(point1=(296 , 122), point2=(281 , 121)) 
mdb.models['Model-1'].sketches['__profile__'].Line(point1=(281 , 121), point2=(279 , 123)) 
mdb.models['Model-1'].sketches['__profile__'].Line(point1=(279 , 123), point2=(279 , 137)) 
mdb.models['Model-1'].sketches['__profile__'].Line(point1=(279 , 137), point2=(281 , 141)) 
mdb.models['Model-1'].sketches['__profile__'].Line(point1=(281 , 141), point2=(292 , 140)) 
mdb.models['Model-1'].sketches['__profile__'].Line(point1=(292 , 140), point2=(295 , 137)) 
mdb.models['Model-1'].sketches['__profile__'].Line(point1=(295 , 137), point2=(296 , 133)) 
mdb.models['Model-1'].sketches['__profile__'].Line(point1=(296 , 133), point2=(296 , 122)) 
mdb.models['Model-1'].sketches['__profile__'].Line(point1=(305 , 632), point2=(302 , 629)) 
mdb.models['Model-1'].sketches['__profile__'].Line(point1=(302 , 629), point2=(298 , 629)) 
mdb.models['Model-1'].sketches['__profile__'].Line(point1=(298 , 629), point2=(284 , 652)) 
mdb.models['Model-1'].sketches['__profile__'].Line(point1=(284 , 652), point2=(284 , 656)) 
mdb.models['Model-1'].sketches['__profile__'].Line(point1=(284 , 656), point2=(294 , 666)) 
mdb.models['Model-1'].sketches['__profile__'].Line(point1=(294 , 666), point2=(298 , 670)) 
mdb.models['Model-1'].sketches['__profile__'].Line(point1=(298 , 670), point2=(301 , 670)) 
mdb.models['Model-1'].sketches['__profile__'].Line(point1=(301 , 670), point2=(316 , 650)) 
mdb.models['Model-1'].sketches['__profile__'].Line(point1=(316 , 650), point2=(315 , 645)) 
mdb.models['Model-1'].sketches['__profile__'].Line(point1=(315 , 645), point2=(305 , 632)) 
mdb.models['Model-1'].sketches['__profile__'].Line(point1=(313 , 591), point2=(306 , 585)) 
mdb.models['Model-1'].sketches['__profile__'].Line(point1=(306 , 585), point2=(298 , 581)) 
mdb.models['Model-1'].sketches['__profile__'].Line(point1=(298 , 581), point2=(286 , 605)) 
mdb.models['Model-1'].sketches['__profile__'].Line(point1=(286 , 605), point2=(285 , 610)) 
mdb.models['Model-1'].sketches['__profile__'].Line(point1=(285 , 610), point2=(285 , 614)) 
mdb.models['Model-1'].sketches['__profile__'].Line(point1=(285 , 614), point2=(288 , 617)) 
mdb.models['Model-1'].sketches['__profile__'].Line(point1=(288 , 617), point2=(294 , 621)) 
mdb.models['Model-1'].sketches['__profile__'].Line(point1=(294 , 621), point2=(297 , 621)) 
mdb.models['Model-1'].sketches['__profile__'].Line(point1=(297 , 621), point2=(308 , 604)) 
mdb.models['Model-1'].sketches['__profile__'].Line(point1=(308 , 604), point2=(313 , 594)) 
mdb.models['Model-1'].sketches['__profile__'].Line(point1=(313 , 594), point2=(313 , 591)) 
mdb.models['Model-1'].sketches['__profile__'].Line(point1=(309 , 442), point2=(305 , 440)) 
mdb.models['Model-1'].sketches['__profile__'].Line(point1=(305 , 440), point2=(293 , 440)) 
mdb.models['Model-1'].sketches['__profile__'].Line(point1=(293 , 440), point2=(290 , 443)) 
mdb.models['Model-1'].sketches['__profile__'].Line(point1=(290 , 443), point2=(285 , 463)) 
mdb.models['Model-1'].sketches['__profile__'].Line(point1=(285 , 463), point2=(285 , 466)) 
mdb.models['Model-1'].sketches['__profile__'].Line(point1=(285 , 466), point2=(288 , 470)) 
mdb.models['Model-1'].sketches['__profile__'].Line(point1=(288 , 470), point2=(298 , 476)) 
mdb.models['Model-1'].sketches['__profile__'].Line(point1=(298 , 476), point2=(302 , 475)) 
mdb.models['Model-1'].sketches['__profile__'].Line(point1=(302 , 475), point2=(308 , 455)) 
mdb.models['Model-1'].sketches['__profile__'].Line(point1=(308 , 455), point2=(309 , 442)) 
mdb.models['Model-1'].sketches['__profile__'].Line(point1=(320 , 683), point2=(311 , 674)) 
mdb.models['Model-1'].sketches['__profile__'].Line(point1=(311 , 674), point2=(306 , 673)) 
mdb.models['Model-1'].sketches['__profile__'].Line(point1=(306 , 673), point2=(294 , 687)) 
mdb.models['Model-1'].sketches['__profile__'].Line(point1=(294 , 687), point2=(287 , 701)) 
mdb.models['Model-1'].sketches['__profile__'].Line(point1=(287 , 701), point2=(287 , 706)) 
mdb.models['Model-1'].sketches['__profile__'].Line(point1=(287 , 706), point2=(293 , 713)) 
mdb.models['Model-1'].sketches['__profile__'].Line(point1=(293 , 713), point2=(296 , 713)) 
mdb.models['Model-1'].sketches['__profile__'].Line(point1=(296 , 713), point2=(320 , 686)) 
mdb.models['Model-1'].sketches['__profile__'].Line(point1=(320 , 686), point2=(320 , 683)) 
mdb.models['Model-1'].sketches['__profile__'].Line(point1=(321 , 516), point2=(315 , 511)) 
mdb.models['Model-1'].sketches['__profile__'].Line(point1=(315 , 511), point2=(301 , 504)) 
mdb.models['Model-1'].sketches['__profile__'].Line(point1=(301 , 504), point2=(297 , 504)) 
mdb.models['Model-1'].sketches['__profile__'].Line(point1=(297 , 504), point2=(291 , 519)) 
mdb.models['Model-1'].sketches['__profile__'].Line(point1=(291 , 519), point2=(288 , 532)) 
mdb.models['Model-1'].sketches['__profile__'].Line(point1=(288 , 532), point2=(289 , 535)) 
mdb.models['Model-1'].sketches['__profile__'].Line(point1=(289 , 535), point2=(296 , 540)) 
mdb.models['Model-1'].sketches['__profile__'].Line(point1=(296 , 540), point2=(310 , 546)) 
mdb.models['Model-1'].sketches['__profile__'].Line(point1=(310 , 546), point2=(321 , 519)) 
mdb.models['Model-1'].sketches['__profile__'].Line(point1=(321 , 519), point2=(321 , 516)) 
mdb.models['Model-1'].sketches['__profile__'].Line(point1=(332 , 1135), point2=(321 , 1133)) 
mdb.models['Model-1'].sketches['__profile__'].Line(point1=(321 , 1133), point2=(297 , 1132)) 
mdb.models['Model-1'].sketches['__profile__'].Line(point1=(297 , 1132), point2=(293 , 1134)) 
mdb.models['Model-1'].sketches['__profile__'].Line(point1=(293 , 1134), point2=(291 , 1145)) 
mdb.models['Model-1'].sketches['__profile__'].Line(point1=(291 , 1145), point2=(291 , 1148)) 
mdb.models['Model-1'].sketches['__profile__'].Line(point1=(291 , 1148), point2=(325 , 1148)) 
mdb.models['Model-1'].sketches['__profile__'].Line(point1=(325 , 1148), point2=(331 , 1144)) 
mdb.models['Model-1'].sketches['__profile__'].Line(point1=(331 , 1144), point2=(332 , 1135)) 
mdb.models['Model-1'].sketches['__profile__'].Line(point1=(340 , 909), point2=(328 , 879)) 
mdb.models['Model-1'].sketches['__profile__'].Line(point1=(328 , 879), point2=(293 , 894)) 
mdb.models['Model-1'].sketches['__profile__'].Line(point1=(293 , 894), point2=(293 , 897)) 
mdb.models['Model-1'].sketches['__profile__'].Line(point1=(293 , 897), point2=(304 , 923)) 
mdb.models['Model-1'].sketches['__profile__'].Line(point1=(304 , 923), point2=(339 , 912)) 
mdb.models['Model-1'].sketches['__profile__'].Line(point1=(339 , 912), point2=(340 , 909)) 
mdb.models['Model-1'].sketches['__profile__'].Line(point1=(321 , 748), point2=(317 , 748)) 
mdb.models['Model-1'].sketches['__profile__'].Line(point1=(317 , 748), point2=(294 , 769)) 
mdb.models['Model-1'].sketches['__profile__'].Line(point1=(294 , 769), point2=(294 , 771)) 
mdb.models['Model-1'].sketches['__profile__'].Line(point1=(294 , 771), point2=(303 , 780)) 
mdb.models['Model-1'].sketches['__profile__'].Line(point1=(303 , 780), point2=(308 , 781)) 
mdb.models['Model-1'].sketches['__profile__'].Line(point1=(308 , 781), point2=(328 , 762)) 
mdb.models['Model-1'].sketches['__profile__'].Line(point1=(328 , 762), point2=(328 , 758)) 
mdb.models['Model-1'].sketches['__profile__'].Line(point1=(328 , 758), point2=(321 , 748)) 
mdb.models['Model-1'].sketches['__profile__'].Line(point1=(320 , 404), point2=(315 , 401)) 
mdb.models['Model-1'].sketches['__profile__'].Line(point1=(315 , 401), point2=(305 , 401)) 
mdb.models['Model-1'].sketches['__profile__'].Line(point1=(305 , 401), point2=(301 , 403)) 
mdb.models['Model-1'].sketches['__profile__'].Line(point1=(301 , 403), point2=(295 , 421)) 
mdb.models['Model-1'].sketches['__profile__'].Line(point1=(295 , 421), point2=(294 , 428)) 
mdb.models['Model-1'].sketches['__profile__'].Line(point1=(294 , 428), point2=(295 , 433)) 
mdb.models['Model-1'].sketches['__profile__'].Line(point1=(295 , 433), point2=(306 , 437)) 
mdb.models['Model-1'].sketches['__profile__'].Line(point1=(306 , 437), point2=(310 , 437)) 
mdb.models['Model-1'].sketches['__profile__'].Line(point1=(310 , 437), point2=(314 , 434)) 
mdb.models['Model-1'].sketches['__profile__'].Line(point1=(314 , 434), point2=(319 , 420)) 
mdb.models['Model-1'].sketches['__profile__'].Line(point1=(319 , 420), point2=(321 , 409)) 
mdb.models['Model-1'].sketches['__profile__'].Line(point1=(321 , 409), point2=(320 , 404)) 
mdb.models['Model-1'].sketches['__profile__'].Line(point1=(322 , 831), point2=(320 , 829)) 
mdb.models['Model-1'].sketches['__profile__'].Line(point1=(320 , 829), point2=(316 , 830)) 
mdb.models['Model-1'].sketches['__profile__'].Line(point1=(316 , 830), point2=(297 , 845)) 
mdb.models['Model-1'].sketches['__profile__'].Line(point1=(297 , 845), point2=(296 , 854)) 
mdb.models['Model-1'].sketches['__profile__'].Line(point1=(296 , 854), point2=(300 , 858)) 
mdb.models['Model-1'].sketches['__profile__'].Line(point1=(300 , 858), point2=(306 , 857)) 
mdb.models['Model-1'].sketches['__profile__'].Line(point1=(306 , 857), point2=(316 , 852)) 
mdb.models['Model-1'].sketches['__profile__'].Line(point1=(316 , 852), point2=(327 , 844)) 
mdb.models['Model-1'].sketches['__profile__'].Line(point1=(327 , 844), point2=(327 , 841)) 
mdb.models['Model-1'].sketches['__profile__'].Line(point1=(327 , 841), point2=(322 , 831)) 
mdb.models['Model-1'].sketches['__profile__'].Line(point1=(333 , 710), point2=(321 , 699)) 
mdb.models['Model-1'].sketches['__profile__'].Line(point1=(321 , 699), point2=(316 , 698)) 
mdb.models['Model-1'].sketches['__profile__'].Line(point1=(316 , 698), point2=(296 , 720)) 
mdb.models['Model-1'].sketches['__profile__'].Line(point1=(296 , 720), point2=(296 , 726)) 
mdb.models['Model-1'].sketches['__profile__'].Line(point1=(296 , 726), point2=(301 , 732)) 
mdb.models['Model-1'].sketches['__profile__'].Line(point1=(301 , 732), point2=(312 , 746)) 
mdb.models['Model-1'].sketches['__profile__'].Line(point1=(312 , 746), point2=(315 , 746)) 
mdb.models['Model-1'].sketches['__profile__'].Line(point1=(315 , 746), point2=(338 , 721)) 
mdb.models['Model-1'].sketches['__profile__'].Line(point1=(338 , 721), point2=(338 , 717)) 
mdb.models['Model-1'].sketches['__profile__'].Line(point1=(338 , 717), point2=(333 , 710)) 
mdb.models['Model-1'].sketches['__profile__'].Line(point1=(306 , 111), point2=(307 , 110)) 
mdb.models['Model-1'].sketches['__profile__'].Line(point1=(307 , 110), point2=(306 , 98)) 
mdb.models['Model-1'].sketches['__profile__'].Line(point1=(306 , 98), point2=(303 , 94)) 
mdb.models['Model-1'].sketches['__profile__'].Line(point1=(303 , 94), point2=(301 , 93)) 
mdb.models['Model-1'].sketches['__profile__'].Line(point1=(301 , 93), point2=(299 , 94)) 
mdb.models['Model-1'].sketches['__profile__'].Line(point1=(299 , 94), point2=(297 , 96)) 
mdb.models['Model-1'].sketches['__profile__'].Line(point1=(297 , 96), point2=(298 , 106)) 
mdb.models['Model-1'].sketches['__profile__'].Line(point1=(298 , 106), point2=(303 , 113)) 
mdb.models['Model-1'].sketches['__profile__'].Line(point1=(303 , 113), point2=(305 , 113)) 
mdb.models['Model-1'].sketches['__profile__'].Line(point1=(305 , 113), point2=(306 , 111)) 
mdb.models['Model-1'].sketches['__profile__'].Line(point1=(335 , 1035), point2=(318 , 1034)) 
mdb.models['Model-1'].sketches['__profile__'].Line(point1=(318 , 1034), point2=(304 , 1037)) 
mdb.models['Model-1'].sketches['__profile__'].Line(point1=(304 , 1037), point2=(301 , 1040)) 
mdb.models['Model-1'].sketches['__profile__'].Line(point1=(301 , 1040), point2=(299 , 1048)) 
mdb.models['Model-1'].sketches['__profile__'].Line(point1=(299 , 1048), point2=(299 , 1058)) 
mdb.models['Model-1'].sketches['__profile__'].Line(point1=(299 , 1058), point2=(300 , 1058)) 
mdb.models['Model-1'].sketches['__profile__'].Line(point1=(300 , 1058), point2=(315 , 1058)) 
mdb.models['Model-1'].sketches['__profile__'].Line(point1=(315 , 1058), point2=(334 , 1055)) 
mdb.models['Model-1'].sketches['__profile__'].Line(point1=(334 , 1055), point2=(335 , 1035)) 
mdb.models['Model-1'].sketches['__profile__'].Line(point1=(346 , 916), point2=(343 , 915)) 
mdb.models['Model-1'].sketches['__profile__'].Line(point1=(343 , 915), point2=(316 , 924)) 
mdb.models['Model-1'].sketches['__profile__'].Line(point1=(316 , 924), point2=(303 , 929)) 
mdb.models['Model-1'].sketches['__profile__'].Line(point1=(303 , 929), point2=(299 , 932)) 
mdb.models['Model-1'].sketches['__profile__'].Line(point1=(299 , 932), point2=(301 , 963)) 
mdb.models['Model-1'].sketches['__profile__'].Line(point1=(301 , 963), point2=(303 , 964)) 
mdb.models['Model-1'].sketches['__profile__'].Line(point1=(303 , 964), point2=(339 , 955)) 
mdb.models['Model-1'].sketches['__profile__'].Line(point1=(339 , 955), point2=(351 , 950)) 
mdb.models['Model-1'].sketches['__profile__'].Line(point1=(351 , 950), point2=(346 , 916)) 
mdb.models['Model-1'].sketches['__profile__'].Line(point1=(337 , 478), point2=(320 , 469)) 
mdb.models['Model-1'].sketches['__profile__'].Line(point1=(320 , 469), point2=(309 , 468)) 
mdb.models['Model-1'].sketches['__profile__'].Line(point1=(309 , 468), point2=(299 , 496)) 
mdb.models['Model-1'].sketches['__profile__'].Line(point1=(299 , 496), point2=(300 , 499)) 
mdb.models['Model-1'].sketches['__profile__'].Line(point1=(300 , 499), point2=(316 , 507)) 
mdb.models['Model-1'].sketches['__profile__'].Line(point1=(316 , 507), point2=(324 , 508)) 
mdb.models['Model-1'].sketches['__profile__'].Line(point1=(324 , 508), point2=(331 , 497)) 
mdb.models['Model-1'].sketches['__profile__'].Line(point1=(331 , 497), point2=(337 , 482)) 
mdb.models['Model-1'].sketches['__profile__'].Line(point1=(337 , 482), point2=(337 , 478)) 
mdb.models['Model-1'].sketches['__profile__'].Line(point1=(327 , 159), point2=(326 , 133)) 
mdb.models['Model-1'].sketches['__profile__'].Line(point1=(326 , 133), point2=(323 , 133)) 
mdb.models['Model-1'].sketches['__profile__'].Line(point1=(323 , 133), point2=(306 , 140)) 
mdb.models['Model-1'].sketches['__profile__'].Line(point1=(306 , 140), point2=(299 , 143)) 
mdb.models['Model-1'].sketches['__profile__'].Line(point1=(299 , 143), point2=(299 , 145)) 
mdb.models['Model-1'].sketches['__profile__'].Line(point1=(299 , 145), point2=(309 , 163)) 
mdb.models['Model-1'].sketches['__profile__'].Line(point1=(309 , 163), point2=(312 , 165)) 
mdb.models['Model-1'].sketches['__profile__'].Line(point1=(312 , 165), point2=(318 , 165)) 
mdb.models['Model-1'].sketches['__profile__'].Line(point1=(318 , 165), point2=(325 , 163)) 
mdb.models['Model-1'].sketches['__profile__'].Line(point1=(325 , 163), point2=(327 , 159)) 
mdb.models['Model-1'].sketches['__profile__'].Line(point1=(326 , 853), point2=(319 , 854)) 
mdb.models['Model-1'].sketches['__profile__'].Line(point1=(319 , 854), point2=(310 , 859)) 
mdb.models['Model-1'].sketches['__profile__'].Line(point1=(310 , 859), point2=(303 , 865)) 
mdb.models['Model-1'].sketches['__profile__'].Line(point1=(303 , 865), point2=(301 , 869)) 
mdb.models['Model-1'].sketches['__profile__'].Line(point1=(301 , 869), point2=(301 , 878)) 
mdb.models['Model-1'].sketches['__profile__'].Line(point1=(301 , 878), point2=(305 , 882)) 
mdb.models['Model-1'].sketches['__profile__'].Line(point1=(305 , 882), point2=(316 , 880)) 
mdb.models['Model-1'].sketches['__profile__'].Line(point1=(316 , 880), point2=(325 , 875)) 
mdb.models['Model-1'].sketches['__profile__'].Line(point1=(325 , 875), point2=(329 , 871)) 
mdb.models['Model-1'].sketches['__profile__'].Line(point1=(329 , 871), point2=(329 , 862)) 
mdb.models['Model-1'].sketches['__profile__'].Line(point1=(329 , 862), point2=(326 , 853)) 
mdb.models['Model-1'].sketches['__profile__'].Line(point1=(352 , 799), point2=(326 , 773)) 
mdb.models['Model-1'].sketches['__profile__'].Line(point1=(326 , 773), point2=(323 , 773)) 
mdb.models['Model-1'].sketches['__profile__'].Line(point1=(323 , 773), point2=(305 , 787)) 
mdb.models['Model-1'].sketches['__profile__'].Line(point1=(305 , 787), point2=(301 , 791)) 
mdb.models['Model-1'].sketches['__profile__'].Line(point1=(301 , 791), point2=(303 , 795)) 
mdb.models['Model-1'].sketches['__profile__'].Line(point1=(303 , 795), point2=(310 , 806)) 
mdb.models['Model-1'].sketches['__profile__'].Line(point1=(310 , 806), point2=(322 , 820)) 
mdb.models['Model-1'].sketches['__profile__'].Line(point1=(322 , 820), point2=(325 , 820)) 
mdb.models['Model-1'].sketches['__profile__'].Line(point1=(325 , 820), point2=(340 , 810)) 
mdb.models['Model-1'].sketches['__profile__'].Line(point1=(340 , 810), point2=(350 , 803)) 
mdb.models['Model-1'].sketches['__profile__'].Line(point1=(350 , 803), point2=(352 , 799)) 
mdb.models['Model-1'].sketches['__profile__'].Line(point1=(329 , 560), point2=(317 , 552)) 
mdb.models['Model-1'].sketches['__profile__'].Line(point1=(317 , 552), point2=(312 , 551)) 
mdb.models['Model-1'].sketches['__profile__'].Line(point1=(312 , 551), point2=(301 , 572)) 
mdb.models['Model-1'].sketches['__profile__'].Line(point1=(301 , 572), point2=(301 , 576)) 
mdb.models['Model-1'].sketches['__profile__'].Line(point1=(301 , 576), point2=(311 , 585)) 
mdb.models['Model-1'].sketches['__profile__'].Line(point1=(311 , 585), point2=(317 , 588)) 
mdb.models['Model-1'].sketches['__profile__'].Line(point1=(317 , 588), point2=(330 , 564)) 
mdb.models['Model-1'].sketches['__profile__'].Line(point1=(330 , 564), point2=(329 , 560)) 
mdb.models['Model-1'].sketches['__profile__'].Line(point1=(320 , 123), point2=(312 , 117)) 
mdb.models['Model-1'].sketches['__profile__'].Line(point1=(312 , 117), point2=(305 , 117)) 
mdb.models['Model-1'].sketches['__profile__'].Line(point1=(305 , 117), point2=(301 , 124)) 
mdb.models['Model-1'].sketches['__profile__'].Line(point1=(301 , 124), point2=(301 , 131)) 
mdb.models['Model-1'].sketches['__profile__'].Line(point1=(301 , 131), point2=(301 , 138)) 
mdb.models['Model-1'].sketches['__profile__'].Line(point1=(301 , 138), point2=(303 , 138)) 
mdb.models['Model-1'].sketches['__profile__'].Line(point1=(303 , 138), point2=(317 , 131)) 
mdb.models['Model-1'].sketches['__profile__'].Line(point1=(317 , 131), point2=(321 , 127)) 
mdb.models['Model-1'].sketches['__profile__'].Line(point1=(321 , 127), point2=(320 , 123)) 
mdb.models['Model-1'].sketches['__profile__'].Line(point1=(331 , 366), point2=(327 , 363)) 
mdb.models['Model-1'].sketches['__profile__'].Line(point1=(327 , 363), point2=(322 , 362)) 
mdb.models['Model-1'].sketches['__profile__'].Line(point1=(322 , 362), point2=(309 , 363)) 
mdb.models['Model-1'].sketches['__profile__'].Line(point1=(309 , 363), point2=(306 , 368)) 
mdb.models['Model-1'].sketches['__profile__'].Line(point1=(306 , 368), point2=(302 , 395)) 
mdb.models['Model-1'].sketches['__profile__'].Line(point1=(302 , 395), point2=(324 , 399)) 
mdb.models['Model-1'].sketches['__profile__'].Line(point1=(324 , 399), point2=(331 , 376)) 
mdb.models['Model-1'].sketches['__profile__'].Line(point1=(331 , 376), point2=(331 , 366)) 
mdb.models['Model-1'].sketches['__profile__'].Line(point1=(349 , 1103), point2=(307 , 1103)) 
mdb.models['Model-1'].sketches['__profile__'].Line(point1=(307 , 1103), point2=(304 , 1116)) 
mdb.models['Model-1'].sketches['__profile__'].Line(point1=(304 , 1116), point2=(304 , 1124)) 
mdb.models['Model-1'].sketches['__profile__'].Line(point1=(304 , 1124), point2=(306 , 1127)) 
mdb.models['Model-1'].sketches['__profile__'].Line(point1=(306 , 1127), point2=(310 , 1128)) 
mdb.models['Model-1'].sketches['__profile__'].Line(point1=(310 , 1128), point2=(321 , 1129)) 
mdb.models['Model-1'].sketches['__profile__'].Line(point1=(321 , 1129), point2=(343 , 1128)) 
mdb.models['Model-1'].sketches['__profile__'].Line(point1=(343 , 1128), point2=(345 , 1126)) 
mdb.models['Model-1'].sketches['__profile__'].Line(point1=(345 , 1126), point2=(347 , 1119)) 
mdb.models['Model-1'].sketches['__profile__'].Line(point1=(347 , 1119), point2=(349 , 1103)) 
mdb.models['Model-1'].sketches['__profile__'].Line(point1=(339 , 613), point2=(324 , 600)) 
mdb.models['Model-1'].sketches['__profile__'].Line(point1=(324 , 600), point2=(321 , 598)) 
mdb.models['Model-1'].sketches['__profile__'].Line(point1=(321 , 598), point2=(317 , 598)) 
mdb.models['Model-1'].sketches['__profile__'].Line(point1=(317 , 598), point2=(312 , 604)) 
mdb.models['Model-1'].sketches['__profile__'].Line(point1=(312 , 604), point2=(304 , 619)) 
mdb.models['Model-1'].sketches['__profile__'].Line(point1=(304 , 619), point2=(305 , 625)) 
mdb.models['Model-1'].sketches['__profile__'].Line(point1=(305 , 625), point2=(317 , 642)) 
mdb.models['Model-1'].sketches['__profile__'].Line(point1=(317 , 642), point2=(321 , 643)) 
mdb.models['Model-1'].sketches['__profile__'].Line(point1=(321 , 643), point2=(337 , 619)) 
mdb.models['Model-1'].sketches['__profile__'].Line(point1=(337 , 619), point2=(339 , 613)) 
mdb.models['Model-1'].sketches['__profile__'].Line(point1=(327 , 170), point2=(325 , 168)) 
mdb.models['Model-1'].sketches['__profile__'].Line(point1=(325 , 168), point2=(322 , 168)) 
mdb.models['Model-1'].sketches['__profile__'].Line(point1=(322 , 168), point2=(314 , 171)) 
mdb.models['Model-1'].sketches['__profile__'].Line(point1=(314 , 171), point2=(309 , 177)) 
mdb.models['Model-1'].sketches['__profile__'].Line(point1=(309 , 177), point2=(304 , 188)) 
mdb.models['Model-1'].sketches['__profile__'].Line(point1=(304 , 188), point2=(304 , 196)) 
mdb.models['Model-1'].sketches['__profile__'].Line(point1=(304 , 196), point2=(315 , 207)) 
mdb.models['Model-1'].sketches['__profile__'].Line(point1=(315 , 207), point2=(319 , 211)) 
mdb.models['Model-1'].sketches['__profile__'].Line(point1=(319 , 211), point2=(324 , 213)) 
mdb.models['Model-1'].sketches['__profile__'].Line(point1=(324 , 213), point2=(324 , 190)) 
mdb.models['Model-1'].sketches['__profile__'].Line(point1=(324 , 190), point2=(327 , 170)) 
mdb.models['Model-1'].sketches['__profile__'].Line(point1=(349 , 1159), point2=(346 , 1156)) 
mdb.models['Model-1'].sketches['__profile__'].Line(point1=(346 , 1156), point2=(328 , 1153)) 
mdb.models['Model-1'].sketches['__profile__'].Line(point1=(328 , 1153), point2=(312 , 1153)) 
mdb.models['Model-1'].sketches['__profile__'].Line(point1=(312 , 1153), point2=(310 , 1154)) 
mdb.models['Model-1'].sketches['__profile__'].Line(point1=(310 , 1154), point2=(309 , 1157)) 
mdb.models['Model-1'].sketches['__profile__'].Line(point1=(309 , 1157), point2=(310 , 1160)) 
mdb.models['Model-1'].sketches['__profile__'].Line(point1=(310 , 1160), point2=(312 , 1161)) 
mdb.models['Model-1'].sketches['__profile__'].Line(point1=(312 , 1161), point2=(329 , 1163)) 
mdb.models['Model-1'].sketches['__profile__'].Line(point1=(329 , 1163), point2=(347 , 1162)) 
mdb.models['Model-1'].sketches['__profile__'].Line(point1=(347 , 1162), point2=(349 , 1161)) 
mdb.models['Model-1'].sketches['__profile__'].Line(point1=(349 , 1161), point2=(349 , 1159)) 
mdb.models['Model-1'].sketches['__profile__'].Line(point1=(340 , 332), point2=(334 , 329)) 
mdb.models['Model-1'].sketches['__profile__'].Line(point1=(334 , 329), point2=(315 , 330)) 
mdb.models['Model-1'].sketches['__profile__'].Line(point1=(315 , 330), point2=(312 , 337)) 
mdb.models['Model-1'].sketches['__profile__'].Line(point1=(312 , 337), point2=(310 , 355)) 
mdb.models['Model-1'].sketches['__profile__'].Line(point1=(310 , 355), point2=(311 , 357)) 
mdb.models['Model-1'].sketches['__profile__'].Line(point1=(311 , 357), point2=(324 , 358)) 
mdb.models['Model-1'].sketches['__profile__'].Line(point1=(324 , 358), point2=(330 , 360)) 
mdb.models['Model-1'].sketches['__profile__'].Line(point1=(330 , 360), point2=(334 , 359)) 
mdb.models['Model-1'].sketches['__profile__'].Line(point1=(334 , 359), point2=(339 , 347)) 
mdb.models['Model-1'].sketches['__profile__'].Line(point1=(339 , 347), point2=(340 , 332)) 
mdb.models['Model-1'].sketches['__profile__'].Line(point1=(326 , 116), point2=(327 , 107)) 
mdb.models['Model-1'].sketches['__profile__'].Line(point1=(327 , 107), point2=(326 , 83)) 
mdb.models['Model-1'].sketches['__profile__'].Line(point1=(326 , 83), point2=(325 , 81)) 
mdb.models['Model-1'].sketches['__profile__'].Line(point1=(325 , 81), point2=(317 , 83)) 
mdb.models['Model-1'].sketches['__profile__'].Line(point1=(317 , 83), point2=(311 , 88)) 
mdb.models['Model-1'].sketches['__profile__'].Line(point1=(311 , 88), point2=(312 , 106)) 
mdb.models['Model-1'].sketches['__profile__'].Line(point1=(312 , 106), point2=(315 , 113)) 
mdb.models['Model-1'].sketches['__profile__'].Line(point1=(315 , 113), point2=(321 , 119)) 
mdb.models['Model-1'].sketches['__profile__'].Line(point1=(321 , 119), point2=(325 , 119)) 
mdb.models['Model-1'].sketches['__profile__'].Line(point1=(325 , 119), point2=(326 , 116)) 
mdb.models['Model-1'].sketches['__profile__'].Line(point1=(367 , 952), point2=(355 , 954)) 
mdb.models['Model-1'].sketches['__profile__'].Line(point1=(355 , 954), point2=(313 , 966)) 
mdb.models['Model-1'].sketches['__profile__'].Line(point1=(313 , 966), point2=(312 , 981)) 
mdb.models['Model-1'].sketches['__profile__'].Line(point1=(312 , 981), point2=(313 , 1012)) 
mdb.models['Model-1'].sketches['__profile__'].Line(point1=(313 , 1012), point2=(315 , 1029)) 
mdb.models['Model-1'].sketches['__profile__'].Line(point1=(315 , 1029), point2=(318 , 1029)) 
mdb.models['Model-1'].sketches['__profile__'].Line(point1=(318 , 1029), point2=(358 , 1026)) 
mdb.models['Model-1'].sketches['__profile__'].Line(point1=(358 , 1026), point2=(366 , 1024)) 
mdb.models['Model-1'].sketches['__profile__'].Line(point1=(366 , 1024), point2=(370 , 1021)) 
mdb.models['Model-1'].sketches['__profile__'].Line(point1=(370 , 1021), point2=(371 , 994)) 
mdb.models['Model-1'].sketches['__profile__'].Line(point1=(371 , 994), point2=(367 , 952)) 
mdb.models['Model-1'].sketches['__profile__'].Line(point1=(340 , 650), point2=(329 , 640)) 
mdb.models['Model-1'].sketches['__profile__'].Line(point1=(329 , 640), point2=(327 , 640)) 
mdb.models['Model-1'].sketches['__profile__'].Line(point1=(327 , 640), point2=(314 , 659)) 
mdb.models['Model-1'].sketches['__profile__'].Line(point1=(314 , 659), point2=(312 , 663)) 
mdb.models['Model-1'].sketches['__profile__'].Line(point1=(312 , 663), point2=(312 , 670)) 
mdb.models['Model-1'].sketches['__profile__'].Line(point1=(312 , 670), point2=(322 , 680)) 
mdb.models['Model-1'].sketches['__profile__'].Line(point1=(322 , 680), point2=(326 , 680)) 
mdb.models['Model-1'].sketches['__profile__'].Line(point1=(326 , 680), point2=(345 , 660)) 
mdb.models['Model-1'].sketches['__profile__'].Line(point1=(345 , 660), point2=(345 , 657)) 
mdb.models['Model-1'].sketches['__profile__'].Line(point1=(345 , 657), point2=(340 , 652)) 
mdb.models['Model-1'].sketches['__profile__'].Line(point1=(340 , 652), point2=(340 , 650)) 
mdb.models['Model-1'].sketches['__profile__'].Line(point1=(354 , 436), point2=(349 , 431)) 
mdb.models['Model-1'].sketches['__profile__'].Line(point1=(349 , 431), point2=(335 , 424)) 
mdb.models['Model-1'].sketches['__profile__'].Line(point1=(335 , 424), point2=(331 , 423)) 
mdb.models['Model-1'].sketches['__profile__'].Line(point1=(331 , 423), point2=(324 , 424)) 
mdb.models['Model-1'].sketches['__profile__'].Line(point1=(324 , 424), point2=(320 , 429)) 
mdb.models['Model-1'].sketches['__profile__'].Line(point1=(320 , 429), point2=(312 , 459)) 
mdb.models['Model-1'].sketches['__profile__'].Line(point1=(312 , 459), point2=(314 , 463)) 
mdb.models['Model-1'].sketches['__profile__'].Line(point1=(314 , 463), point2=(333 , 472)) 
mdb.models['Model-1'].sketches['__profile__'].Line(point1=(333 , 472), point2=(340 , 473)) 
mdb.models['Model-1'].sketches['__profile__'].Line(point1=(340 , 473), point2=(353 , 445)) 
mdb.models['Model-1'].sketches['__profile__'].Line(point1=(353 , 445), point2=(354 , 436)) 
mdb.models['Model-1'].sketches['__profile__'].Line(point1=(349 , 528), point2=(338 , 521)) 
mdb.models['Model-1'].sketches['__profile__'].Line(point1=(338 , 521), point2=(328 , 517)) 
mdb.models['Model-1'].sketches['__profile__'].Line(point1=(328 , 517), point2=(324 , 522)) 
mdb.models['Model-1'].sketches['__profile__'].Line(point1=(324 , 522), point2=(315 , 543)) 
mdb.models['Model-1'].sketches['__profile__'].Line(point1=(315 , 543), point2=(315 , 545)) 
mdb.models['Model-1'].sketches['__profile__'].Line(point1=(315 , 545), point2=(327 , 555)) 
mdb.models['Model-1'].sketches['__profile__'].Line(point1=(327 , 555), point2=(333 , 557)) 
mdb.models['Model-1'].sketches['__profile__'].Line(point1=(333 , 557), point2=(347 , 535)) 
mdb.models['Model-1'].sketches['__profile__'].Line(point1=(347 , 535), point2=(349 , 528)) 
mdb.models['Model-1'].sketches['__profile__'].Line(point1=(348 , 298), point2=(343 , 294)) 
mdb.models['Model-1'].sketches['__profile__'].Line(point1=(343 , 294), point2=(333 , 291)) 
mdb.models['Model-1'].sketches['__profile__'].Line(point1=(333 , 291), point2=(329 , 290)) 
mdb.models['Model-1'].sketches['__profile__'].Line(point1=(329 , 290), point2=(321 , 291)) 
mdb.models['Model-1'].sketches['__profile__'].Line(point1=(321 , 291), point2=(319 , 295)) 
mdb.models['Model-1'].sketches['__profile__'].Line(point1=(319 , 295), point2=(315 , 320)) 
mdb.models['Model-1'].sketches['__profile__'].Line(point1=(315 , 320), point2=(315 , 324)) 
mdb.models['Model-1'].sketches['__profile__'].Line(point1=(315 , 324), point2=(329 , 325)) 
mdb.models['Model-1'].sketches['__profile__'].Line(point1=(329 , 325), point2=(343 , 324)) 
mdb.models['Model-1'].sketches['__profile__'].Line(point1=(343 , 324), point2=(346 , 319)) 
mdb.models['Model-1'].sketches['__profile__'].Line(point1=(346 , 319), point2=(349 , 307)) 
mdb.models['Model-1'].sketches['__profile__'].Line(point1=(349 , 307), point2=(348 , 298)) 
mdb.models['Model-1'].sketches['__profile__'].Line(point1=(365 , 1096), point2=(361 , 1067)) 
mdb.models['Model-1'].sketches['__profile__'].Line(point1=(361 , 1067), point2=(359 , 1059)) 
mdb.models['Model-1'].sketches['__profile__'].Line(point1=(359 , 1059), point2=(357 , 1057)) 
mdb.models['Model-1'].sketches['__profile__'].Line(point1=(357 , 1057), point2=(321 , 1061)) 
mdb.models['Model-1'].sketches['__profile__'].Line(point1=(321 , 1061), point2=(320 , 1063)) 
mdb.models['Model-1'].sketches['__profile__'].Line(point1=(320 , 1063), point2=(322 , 1097)) 
mdb.models['Model-1'].sketches['__profile__'].Line(point1=(322 , 1097), point2=(365 , 1098)) 
mdb.models['Model-1'].sketches['__profile__'].Line(point1=(365 , 1098), point2=(365 , 1096)) 
mdb.models['Model-1'].sketches['__profile__'].Line(point1=(355 , 556), point2=(347 , 548)) 
mdb.models['Model-1'].sketches['__profile__'].Line(point1=(347 , 548), point2=(345 , 548)) 
mdb.models['Model-1'].sketches['__profile__'].Line(point1=(345 , 548), point2=(326 , 579)) 
mdb.models['Model-1'].sketches['__profile__'].Line(point1=(326 , 579), point2=(321 , 589)) 
mdb.models['Model-1'].sketches['__profile__'].Line(point1=(321 , 589), point2=(321 , 592)) 
mdb.models['Model-1'].sketches['__profile__'].Line(point1=(321 , 592), point2=(331 , 601)) 
mdb.models['Model-1'].sketches['__profile__'].Line(point1=(331 , 601), point2=(339 , 608)) 
mdb.models['Model-1'].sketches['__profile__'].Line(point1=(339 , 608), point2=(344 , 609)) 
mdb.models['Model-1'].sketches['__profile__'].Line(point1=(344 , 609), point2=(366 , 576)) 
mdb.models['Model-1'].sketches['__profile__'].Line(point1=(366 , 576), point2=(367 , 570)) 
mdb.models['Model-1'].sketches['__profile__'].Line(point1=(367 , 570), point2=(355 , 556)) 
mdb.models['Model-1'].sketches['__profile__'].Line(point1=(357 , 258), point2=(352 , 254)) 
mdb.models['Model-1'].sketches['__profile__'].Line(point1=(352 , 254), point2=(346 , 252)) 
mdb.models['Model-1'].sketches['__profile__'].Line(point1=(346 , 252), point2=(340 , 251)) 
mdb.models['Model-1'].sketches['__profile__'].Line(point1=(340 , 251), point2=(325 , 252)) 
mdb.models['Model-1'].sketches['__profile__'].Line(point1=(325 , 252), point2=(323 , 254)) 
mdb.models['Model-1'].sketches['__profile__'].Line(point1=(323 , 254), point2=(321 , 284)) 
mdb.models['Model-1'].sketches['__profile__'].Line(point1=(321 , 284), point2=(332 , 286)) 
mdb.models['Model-1'].sketches['__profile__'].Line(point1=(332 , 286), point2=(349 , 293)) 
mdb.models['Model-1'].sketches['__profile__'].Line(point1=(349 , 293), point2=(352 , 293)) 
mdb.models['Model-1'].sketches['__profile__'].Line(point1=(352 , 293), point2=(358 , 269)) 
mdb.models['Model-1'].sketches['__profile__'].Line(point1=(358 , 269), point2=(357 , 258)) 
mdb.models['Model-1'].sketches['__profile__'].Line(point1=(351 , 724), point2=(348 , 721)) 
mdb.models['Model-1'].sketches['__profile__'].Line(point1=(348 , 721), point2=(345 , 721)) 
mdb.models['Model-1'].sketches['__profile__'].Line(point1=(345 , 721), point2=(323 , 743)) 
mdb.models['Model-1'].sketches['__profile__'].Line(point1=(323 , 743), point2=(323 , 746)) 
mdb.models['Model-1'].sketches['__profile__'].Line(point1=(323 , 746), point2=(333 , 756)) 
mdb.models['Model-1'].sketches['__profile__'].Line(point1=(333 , 756), point2=(340 , 755)) 
mdb.models['Model-1'].sketches['__profile__'].Line(point1=(340 , 755), point2=(361 , 739)) 
mdb.models['Model-1'].sketches['__profile__'].Line(point1=(361 , 739), point2=(361 , 736)) 
mdb.models['Model-1'].sketches['__profile__'].Line(point1=(361 , 736), point2=(351 , 724)) 
mdb.models['Model-1'].sketches['__profile__'].Line(point1=(354 , 665), point2=(351 , 662)) 
mdb.models['Model-1'].sketches['__profile__'].Line(point1=(351 , 662), point2=(347 , 662)) 
mdb.models['Model-1'].sketches['__profile__'].Line(point1=(347 , 662), point2=(332 , 678)) 
mdb.models['Model-1'].sketches['__profile__'].Line(point1=(332 , 678), point2=(323 , 691)) 
mdb.models['Model-1'].sketches['__profile__'].Line(point1=(323 , 691), point2=(327 , 699)) 
mdb.models['Model-1'].sketches['__profile__'].Line(point1=(327 , 699), point2=(339 , 712)) 
mdb.models['Model-1'].sketches['__profile__'].Line(point1=(339 , 712), point2=(342 , 715)) 
mdb.models['Model-1'].sketches['__profile__'].Line(point1=(342 , 715), point2=(345 , 715)) 
mdb.models['Model-1'].sketches['__profile__'].Line(point1=(345 , 715), point2=(361 , 702)) 
mdb.models['Model-1'].sketches['__profile__'].Line(point1=(361 , 702), point2=(369 , 693)) 
mdb.models['Model-1'].sketches['__profile__'].Line(point1=(369 , 693), point2=(368 , 685)) 
mdb.models['Model-1'].sketches['__profile__'].Line(point1=(368 , 685), point2=(354 , 665)) 
mdb.models['Model-1'].sketches['__profile__'].Line(point1=(368 , 393), point2=(360 , 388)) 
mdb.models['Model-1'].sketches['__profile__'].Line(point1=(360 , 388), point2=(346 , 383)) 
mdb.models['Model-1'].sketches['__profile__'].Line(point1=(346 , 383), point2=(335 , 382)) 
mdb.models['Model-1'].sketches['__profile__'].Line(point1=(335 , 382), point2=(331 , 389)) 
mdb.models['Model-1'].sketches['__profile__'].Line(point1=(331 , 389), point2=(324 , 417)) 
mdb.models['Model-1'].sketches['__profile__'].Line(point1=(324 , 417), point2=(353 , 428)) 
mdb.models['Model-1'].sketches['__profile__'].Line(point1=(353 , 428), point2=(358 , 428)) 
mdb.models['Model-1'].sketches['__profile__'].Line(point1=(358 , 428), point2=(364 , 419)) 
mdb.models['Model-1'].sketches['__profile__'].Line(point1=(364 , 419), point2=(369 , 405)) 
mdb.models['Model-1'].sketches['__profile__'].Line(point1=(369 , 405), point2=(368 , 393)) 
mdb.models['Model-1'].sketches['__profile__'].Line(point1=(352 , 205), point2=(349 , 204)) 
mdb.models['Model-1'].sketches['__profile__'].Line(point1=(349 , 204), point2=(333 , 211)) 
mdb.models['Model-1'].sketches['__profile__'].Line(point1=(333 , 211), point2=(327 , 220)) 
mdb.models['Model-1'].sketches['__profile__'].Line(point1=(327 , 220), point2=(326 , 243)) 
mdb.models['Model-1'].sketches['__profile__'].Line(point1=(326 , 243), point2=(329 , 246)) 
mdb.models['Model-1'].sketches['__profile__'].Line(point1=(329 , 246), point2=(340 , 248)) 
mdb.models['Model-1'].sketches['__profile__'].Line(point1=(340 , 248), point2=(361 , 251)) 
mdb.models['Model-1'].sketches['__profile__'].Line(point1=(361 , 251), point2=(364 , 245)) 
mdb.models['Model-1'].sketches['__profile__'].Line(point1=(364 , 245), point2=(366 , 235)) 
mdb.models['Model-1'].sketches['__profile__'].Line(point1=(366 , 235), point2=(366 , 223)) 
mdb.models['Model-1'].sketches['__profile__'].Line(point1=(366 , 223), point2=(352 , 205)) 
mdb.models['Model-1'].sketches['__profile__'].Line(point1=(354 , 807), point2=(349 , 808)) 
mdb.models['Model-1'].sketches['__profile__'].Line(point1=(349 , 808), point2=(334 , 818)) 
mdb.models['Model-1'].sketches['__profile__'].Line(point1=(334 , 818), point2=(328 , 824)) 
mdb.models['Model-1'].sketches['__profile__'].Line(point1=(328 , 824), point2=(327 , 832)) 
mdb.models['Model-1'].sketches['__profile__'].Line(point1=(327 , 832), point2=(330 , 840)) 
mdb.models['Model-1'].sketches['__profile__'].Line(point1=(330 , 840), point2=(332 , 840)) 
mdb.models['Model-1'].sketches['__profile__'].Line(point1=(332 , 840), point2=(338 , 839)) 
mdb.models['Model-1'].sketches['__profile__'].Line(point1=(338 , 839), point2=(350 , 833)) 
mdb.models['Model-1'].sketches['__profile__'].Line(point1=(350 , 833), point2=(358 , 827)) 
mdb.models['Model-1'].sketches['__profile__'].Line(point1=(358 , 827), point2=(359 , 819)) 
mdb.models['Model-1'].sketches['__profile__'].Line(point1=(359 , 819), point2=(354 , 807)) 
mdb.models['Model-1'].sketches['__profile__'].Line(point1=(349 , 138), point2=(339 , 130)) 
mdb.models['Model-1'].sketches['__profile__'].Line(point1=(339 , 130), point2=(334 , 129)) 
mdb.models['Model-1'].sketches['__profile__'].Line(point1=(334 , 129), point2=(331 , 155)) 
mdb.models['Model-1'].sketches['__profile__'].Line(point1=(331 , 155), point2=(329 , 200)) 
mdb.models['Model-1'].sketches['__profile__'].Line(point1=(329 , 200), point2=(330 , 207)) 
mdb.models['Model-1'].sketches['__profile__'].Line(point1=(330 , 207), point2=(336 , 206)) 
mdb.models['Model-1'].sketches['__profile__'].Line(point1=(336 , 206), point2=(352 , 196)) 
mdb.models['Model-1'].sketches['__profile__'].Line(point1=(352 , 196), point2=(358 , 187)) 
mdb.models['Model-1'].sketches['__profile__'].Line(point1=(358 , 187), point2=(358 , 181)) 
mdb.models['Model-1'].sketches['__profile__'].Line(point1=(358 , 181), point2=(350 , 168)) 
mdb.models['Model-1'].sketches['__profile__'].Line(point1=(350 , 168), point2=(351 , 142)) 
mdb.models['Model-1'].sketches['__profile__'].Line(point1=(351 , 142), point2=(349 , 138)) 
mdb.models['Model-1'].sketches['__profile__'].Line(point1=(380 , 780), point2=(381 , 771)) 
mdb.models['Model-1'].sketches['__profile__'].Line(point1=(381 , 771), point2=(378 , 765)) 
mdb.models['Model-1'].sketches['__profile__'].Line(point1=(378 , 765), point2=(364 , 750)) 
mdb.models['Model-1'].sketches['__profile__'].Line(point1=(364 , 750), point2=(360 , 748)) 
mdb.models['Model-1'].sketches['__profile__'].Line(point1=(360 , 748), point2=(357 , 748)) 
mdb.models['Model-1'].sketches['__profile__'].Line(point1=(357 , 748), point2=(352 , 751)) 
mdb.models['Model-1'].sketches['__profile__'].Line(point1=(352 , 751), point2=(337 , 764)) 
mdb.models['Model-1'].sketches['__profile__'].Line(point1=(337 , 764), point2=(331 , 770)) 
mdb.models['Model-1'].sketches['__profile__'].Line(point1=(331 , 770), point2=(341 , 782)) 
mdb.models['Model-1'].sketches['__profile__'].Line(point1=(341 , 782), point2=(355 , 795)) 
mdb.models['Model-1'].sketches['__profile__'].Line(point1=(355 , 795), point2=(358 , 796)) 
mdb.models['Model-1'].sketches['__profile__'].Line(point1=(358 , 796), point2=(365 , 793)) 
mdb.models['Model-1'].sketches['__profile__'].Line(point1=(365 , 793), point2=(375 , 786)) 
mdb.models['Model-1'].sketches['__profile__'].Line(point1=(375 , 786), point2=(380 , 780)) 
mdb.models['Model-1'].sketches['__profile__'].Line(point1=(374 , 623), point2=(355 , 604)) 
mdb.models['Model-1'].sketches['__profile__'].Line(point1=(355 , 604), point2=(352 , 604)) 
mdb.models['Model-1'].sketches['__profile__'].Line(point1=(352 , 604), point2=(331 , 634)) 
mdb.models['Model-1'].sketches['__profile__'].Line(point1=(331 , 634), point2=(331 , 636)) 
mdb.models['Model-1'].sketches['__profile__'].Line(point1=(331 , 636), point2=(342 , 648)) 
mdb.models['Model-1'].sketches['__profile__'].Line(point1=(342 , 648), point2=(349 , 654)) 
mdb.models['Model-1'].sketches['__profile__'].Line(point1=(349 , 654), point2=(351 , 654)) 
mdb.models['Model-1'].sketches['__profile__'].Line(point1=(351 , 654), point2=(374 , 627)) 
mdb.models['Model-1'].sketches['__profile__'].Line(point1=(374 , 627), point2=(374 , 623)) 
mdb.models['Model-1'].sketches['__profile__'].Line(point1=(365 , 494), point2=(352 , 482)) 
mdb.models['Model-1'].sketches['__profile__'].Line(point1=(352 , 482), point2=(347 , 479)) 
mdb.models['Model-1'].sketches['__profile__'].Line(point1=(347 , 479), point2=(343 , 479)) 
mdb.models['Model-1'].sketches['__profile__'].Line(point1=(343 , 479), point2=(333 , 500)) 
mdb.models['Model-1'].sketches['__profile__'].Line(point1=(333 , 500), point2=(331 , 509)) 
mdb.models['Model-1'].sketches['__profile__'].Line(point1=(331 , 509), point2=(332 , 513)) 
mdb.models['Model-1'].sketches['__profile__'].Line(point1=(332 , 513), point2=(336 , 516)) 
mdb.models['Model-1'].sketches['__profile__'].Line(point1=(336 , 516), point2=(352 , 524)) 
mdb.models['Model-1'].sketches['__profile__'].Line(point1=(352 , 524), point2=(364 , 503)) 
mdb.models['Model-1'].sketches['__profile__'].Line(point1=(364 , 503), point2=(365 , 494)) 
mdb.models['Model-1'].sketches['__profile__'].Line(point1=(361 , 835), point2=(355 , 834)) 
mdb.models['Model-1'].sketches['__profile__'].Line(point1=(355 , 834), point2=(334 , 847)) 
mdb.models['Model-1'].sketches['__profile__'].Line(point1=(334 , 847), point2=(332 , 851)) 
mdb.models['Model-1'].sketches['__profile__'].Line(point1=(332 , 851), point2=(332 , 859)) 
mdb.models['Model-1'].sketches['__profile__'].Line(point1=(332 , 859), point2=(335 , 869)) 
mdb.models['Model-1'].sketches['__profile__'].Line(point1=(335 , 869), point2=(342 , 868)) 
mdb.models['Model-1'].sketches['__profile__'].Line(point1=(342 , 868), point2=(355 , 862)) 
mdb.models['Model-1'].sketches['__profile__'].Line(point1=(355 , 862), point2=(361 , 859)) 
mdb.models['Model-1'].sketches['__profile__'].Line(point1=(361 , 859), point2=(365 , 855)) 
mdb.models['Model-1'].sketches['__profile__'].Line(point1=(365 , 855), point2=(365 , 848)) 
mdb.models['Model-1'].sketches['__profile__'].Line(point1=(365 , 848), point2=(361 , 835)) 
mdb.models['Model-1'].sketches['__profile__'].Line(point1=(343 , 121), point2=(343 , 117)) 
mdb.models['Model-1'].sketches['__profile__'].Line(point1=(343 , 117), point2=(340 , 115)) 
mdb.models['Model-1'].sketches['__profile__'].Line(point1=(340 , 115), point2=(334 , 115)) 
mdb.models['Model-1'].sketches['__profile__'].Line(point1=(334 , 115), point2=(332 , 117)) 
mdb.models['Model-1'].sketches['__profile__'].Line(point1=(332 , 117), point2=(333 , 122)) 
mdb.models['Model-1'].sketches['__profile__'].Line(point1=(333 , 122), point2=(337 , 124)) 
mdb.models['Model-1'].sketches['__profile__'].Line(point1=(337 , 124), point2=(342 , 124)) 
mdb.models['Model-1'].sketches['__profile__'].Line(point1=(342 , 124), point2=(343 , 121)) 
mdb.models['Model-1'].sketches['__profile__'].Line(point1=(339 , 95), point2=(337 , 93)) 
mdb.models['Model-1'].sketches['__profile__'].Line(point1=(337 , 93), point2=(334 , 93)) 
mdb.models['Model-1'].sketches['__profile__'].Line(point1=(334 , 93), point2=(332 , 95)) 
mdb.models['Model-1'].sketches['__profile__'].Line(point1=(332 , 95), point2=(332 , 108)) 
mdb.models['Model-1'].sketches['__profile__'].Line(point1=(332 , 108), point2=(334 , 110)) 
mdb.models['Model-1'].sketches['__profile__'].Line(point1=(334 , 110), point2=(343 , 110)) 
mdb.models['Model-1'].sketches['__profile__'].Line(point1=(343 , 110), point2=(343 , 105)) 
mdb.models['Model-1'].sketches['__profile__'].Line(point1=(343 , 105), point2=(339 , 95)) 
mdb.models['Model-1'].sketches['__profile__'].Line(point1=(362 , 68), point2=(360 , 66)) 
mdb.models['Model-1'].sketches['__profile__'].Line(point1=(360 , 66), point2=(353 , 66)) 
mdb.models['Model-1'].sketches['__profile__'].Line(point1=(353 , 66), point2=(336 , 73)) 
mdb.models['Model-1'].sketches['__profile__'].Line(point1=(336 , 73), point2=(332 , 77)) 
mdb.models['Model-1'].sketches['__profile__'].Line(point1=(332 , 77), point2=(332 , 85)) 
mdb.models['Model-1'].sketches['__profile__'].Line(point1=(332 , 85), point2=(336 , 89)) 
mdb.models['Model-1'].sketches['__profile__'].Line(point1=(336 , 89), point2=(341 , 91)) 
mdb.models['Model-1'].sketches['__profile__'].Line(point1=(341 , 91), point2=(349 , 91)) 
mdb.models['Model-1'].sketches['__profile__'].Line(point1=(349 , 91), point2=(363 , 84)) 
mdb.models['Model-1'].sketches['__profile__'].Line(point1=(363 , 84), point2=(365 , 81)) 
mdb.models['Model-1'].sketches['__profile__'].Line(point1=(365 , 81), point2=(365 , 75)) 
mdb.models['Model-1'].sketches['__profile__'].Line(point1=(365 , 75), point2=(362 , 68)) 
mdb.models['Model-1'].sketches['__profile__'].Line(point1=(371 , 1136), point2=(369 , 1134)) 
mdb.models['Model-1'].sketches['__profile__'].Line(point1=(369 , 1134), point2=(364 , 1133)) 
mdb.models['Model-1'].sketches['__profile__'].Line(point1=(364 , 1133), point2=(340 , 1134)) 
mdb.models['Model-1'].sketches['__profile__'].Line(point1=(340 , 1134), point2=(336 , 1138)) 
mdb.models['Model-1'].sketches['__profile__'].Line(point1=(336 , 1138), point2=(335 , 1142)) 
mdb.models['Model-1'].sketches['__profile__'].Line(point1=(335 , 1142), point2=(336 , 1148)) 
mdb.models['Model-1'].sketches['__profile__'].Line(point1=(336 , 1148), point2=(338 , 1150)) 
mdb.models['Model-1'].sketches['__profile__'].Line(point1=(338 , 1150), point2=(343 , 1151)) 
mdb.models['Model-1'].sketches['__profile__'].Line(point1=(343 , 1151), point2=(370 , 1150)) 
mdb.models['Model-1'].sketches['__profile__'].Line(point1=(370 , 1150), point2=(371 , 1136)) 
mdb.models['Model-1'].sketches['__profile__'].Line(point1=(380 , 857), point2=(376 , 856)) 
mdb.models['Model-1'].sketches['__profile__'].Line(point1=(376 , 856), point2=(365 , 861)) 
mdb.models['Model-1'].sketches['__profile__'].Line(point1=(365 , 861), point2=(346 , 870)) 
mdb.models['Model-1'].sketches['__profile__'].Line(point1=(346 , 870), point2=(337 , 877)) 
mdb.models['Model-1'].sketches['__profile__'].Line(point1=(337 , 877), point2=(336 , 886)) 
mdb.models['Model-1'].sketches['__profile__'].Line(point1=(336 , 886), point2=(338 , 893)) 
mdb.models['Model-1'].sketches['__profile__'].Line(point1=(338 , 893), point2=(345 , 909)) 
mdb.models['Model-1'].sketches['__profile__'].Line(point1=(345 , 909), point2=(349 , 908)) 
mdb.models['Model-1'].sketches['__profile__'].Line(point1=(349 , 908), point2=(378 , 899)) 
mdb.models['Model-1'].sketches['__profile__'].Line(point1=(378 , 899), point2=(396 , 891)) 
mdb.models['Model-1'].sketches['__profile__'].Line(point1=(396 , 891), point2=(395 , 884)) 
mdb.models['Model-1'].sketches['__profile__'].Line(point1=(395 , 884), point2=(380 , 857)) 
mdb.models['Model-1'].sketches['__profile__'].Line(point1=(393 , 345), point2=(383 , 340)) 
mdb.models['Model-1'].sketches['__profile__'].Line(point1=(383 , 340), point2=(369 , 336)) 
mdb.models['Model-1'].sketches['__profile__'].Line(point1=(369 , 336), point2=(346 , 334)) 
mdb.models['Model-1'].sketches['__profile__'].Line(point1=(346 , 334), point2=(339 , 361)) 
mdb.models['Model-1'].sketches['__profile__'].Line(point1=(339 , 361), point2=(338 , 372)) 
mdb.models['Model-1'].sketches['__profile__'].Line(point1=(338 , 372), point2=(339 , 377)) 
mdb.models['Model-1'].sketches['__profile__'].Line(point1=(339 , 377), point2=(342 , 379)) 
mdb.models['Model-1'].sketches['__profile__'].Line(point1=(342 , 379), point2=(350 , 380)) 
mdb.models['Model-1'].sketches['__profile__'].Line(point1=(350 , 380), point2=(369 , 389)) 
mdb.models['Model-1'].sketches['__profile__'].Line(point1=(369 , 389), point2=(376 , 390)) 
mdb.models['Model-1'].sketches['__profile__'].Line(point1=(376 , 390), point2=(393 , 348)) 
mdb.models['Model-1'].sketches['__profile__'].Line(point1=(393 , 348), point2=(393 , 345)) 
mdb.models['Model-1'].sketches['__profile__'].Line(point1=(393 , 1026), point2=(382 , 1026)) 
mdb.models['Model-1'].sketches['__profile__'].Line(point1=(382 , 1026), point2=(340 , 1031)) 
mdb.models['Model-1'].sketches['__profile__'].Line(point1=(340 , 1031), point2=(340 , 1050)) 
mdb.models['Model-1'].sketches['__profile__'].Line(point1=(340 , 1050), point2=(340 , 1054)) 
mdb.models['Model-1'].sketches['__profile__'].Line(point1=(340 , 1054), point2=(348 , 1054)) 
mdb.models['Model-1'].sketches['__profile__'].Line(point1=(348 , 1054), point2=(387 , 1048)) 
mdb.models['Model-1'].sketches['__profile__'].Line(point1=(387 , 1048), point2=(391 , 1044)) 
mdb.models['Model-1'].sketches['__profile__'].Line(point1=(391 , 1044), point2=(393 , 1026)) 
mdb.models['Model-1'].sketches['__profile__'].Line(point1=(359 , 106), point2=(359 , 100)) 
mdb.models['Model-1'].sketches['__profile__'].Line(point1=(359 , 100), point2=(356 , 97)) 
mdb.models['Model-1'].sketches['__profile__'].Line(point1=(356 , 97), point2=(346 , 96)) 
mdb.models['Model-1'].sketches['__profile__'].Line(point1=(346 , 96), point2=(345 , 98)) 
mdb.models['Model-1'].sketches['__profile__'].Line(point1=(345 , 98), point2=(346 , 105)) 
mdb.models['Model-1'].sketches['__profile__'].Line(point1=(346 , 105), point2=(350 , 110)) 
mdb.models['Model-1'].sketches['__profile__'].Line(point1=(350 , 110), point2=(357 , 110)) 
mdb.models['Model-1'].sketches['__profile__'].Line(point1=(357 , 110), point2=(359 , 106)) 
mdb.models['Model-1'].sketches['__profile__'].Line(point1=(387 , 455), point2=(371 , 444)) 
mdb.models['Model-1'].sketches['__profile__'].Line(point1=(371 , 444), point2=(363 , 440)) 
mdb.models['Model-1'].sketches['__profile__'].Line(point1=(363 , 440), point2=(360 , 440)) 
mdb.models['Model-1'].sketches['__profile__'].Line(point1=(360 , 440), point2=(356 , 446)) 
mdb.models['Model-1'].sketches['__profile__'].Line(point1=(356 , 446), point2=(346 , 472)) 
mdb.models['Model-1'].sketches['__profile__'].Line(point1=(346 , 472), point2=(362 , 486)) 
mdb.models['Model-1'].sketches['__profile__'].Line(point1=(362 , 486), point2=(370 , 489)) 
mdb.models['Model-1'].sketches['__profile__'].Line(point1=(370 , 489), point2=(374 , 485)) 
mdb.models['Model-1'].sketches['__profile__'].Line(point1=(374 , 485), point2=(385 , 464)) 
mdb.models['Model-1'].sketches['__profile__'].Line(point1=(385 , 464), point2=(387 , 455)) 
mdb.models['Model-1'].sketches['__profile__'].Line(point1=(362 , 119), point2=(355 , 115)) 
mdb.models['Model-1'].sketches['__profile__'].Line(point1=(355 , 115), point2=(350 , 116)) 
mdb.models['Model-1'].sketches['__profile__'].Line(point1=(350 , 116), point2=(347 , 122)) 
mdb.models['Model-1'].sketches['__profile__'].Line(point1=(347 , 122), point2=(347 , 129)) 
mdb.models['Model-1'].sketches['__profile__'].Line(point1=(347 , 129), point2=(350 , 134)) 
mdb.models['Model-1'].sketches['__profile__'].Line(point1=(350 , 134), point2=(356 , 134)) 
mdb.models['Model-1'].sketches['__profile__'].Line(point1=(356 , 134), point2=(362 , 126)) 
mdb.models['Model-1'].sketches['__profile__'].Line(point1=(362 , 126), point2=(362 , 119)) 
mdb.models['Model-1'].sketches['__profile__'].Line(point1=(398 , 525), point2=(380 , 509)) 
mdb.models['Model-1'].sketches['__profile__'].Line(point1=(380 , 509), point2=(376 , 507)) 
mdb.models['Model-1'].sketches['__profile__'].Line(point1=(376 , 507), point2=(368 , 507)) 
mdb.models['Model-1'].sketches['__profile__'].Line(point1=(368 , 507), point2=(362 , 514)) 
mdb.models['Model-1'].sketches['__profile__'].Line(point1=(362 , 514), point2=(349 , 539)) 
mdb.models['Model-1'].sketches['__profile__'].Line(point1=(349 , 539), point2=(349 , 542)) 
mdb.models['Model-1'].sketches['__profile__'].Line(point1=(349 , 542), point2=(362 , 559)) 
mdb.models['Model-1'].sketches['__profile__'].Line(point1=(362 , 559), point2=(367 , 564)) 
mdb.models['Model-1'].sketches['__profile__'].Line(point1=(367 , 564), point2=(372 , 565)) 
mdb.models['Model-1'].sketches['__profile__'].Line(point1=(372 , 565), point2=(387 , 546)) 
mdb.models['Model-1'].sketches['__profile__'].Line(point1=(387 , 546), point2=(398 , 529)) 
mdb.models['Model-1'].sketches['__profile__'].Line(point1=(398 , 529), point2=(398 , 525)) 
mdb.models['Model-1'].sketches['__profile__'].Line(point1=(407 , 305), point2=(391 , 296)) 
mdb.models['Model-1'].sketches['__profile__'].Line(point1=(391 , 296), point2=(384 , 294)) 
mdb.models['Model-1'].sketches['__profile__'].Line(point1=(384 , 294), point2=(357 , 293)) 
mdb.models['Model-1'].sketches['__profile__'].Line(point1=(357 , 293), point2=(349 , 325)) 
mdb.models['Model-1'].sketches['__profile__'].Line(point1=(349 , 325), point2=(349 , 328)) 
mdb.models['Model-1'].sketches['__profile__'].Line(point1=(349 , 328), point2=(353 , 330)) 
mdb.models['Model-1'].sketches['__profile__'].Line(point1=(353 , 330), point2=(368 , 331)) 
mdb.models['Model-1'].sketches['__profile__'].Line(point1=(368 , 331), point2=(389 , 339)) 
mdb.models['Model-1'].sketches['__profile__'].Line(point1=(389 , 339), point2=(395 , 339)) 
mdb.models['Model-1'].sketches['__profile__'].Line(point1=(395 , 339), point2=(404 , 320)) 
mdb.models['Model-1'].sketches['__profile__'].Line(point1=(404 , 320), point2=(407 , 311)) 
mdb.models['Model-1'].sketches['__profile__'].Line(point1=(407 , 311), point2=(407 , 305)) 
mdb.models['Model-1'].sketches['__profile__'].Line(point1=(385 , 694), point2=(382 , 691)) 
mdb.models['Model-1'].sketches['__profile__'].Line(point1=(382 , 691), point2=(378 , 692)) 
mdb.models['Model-1'].sketches['__profile__'].Line(point1=(378 , 692), point2=(350 , 716)) 
mdb.models['Model-1'].sketches['__profile__'].Line(point1=(350 , 716), point2=(350 , 719)) 
mdb.models['Model-1'].sketches['__profile__'].Line(point1=(350 , 719), point2=(362 , 730)) 
mdb.models['Model-1'].sketches['__profile__'].Line(point1=(362 , 730), point2=(364 , 732)) 
mdb.models['Model-1'].sketches['__profile__'].Line(point1=(364 , 732), point2=(370 , 731)) 
mdb.models['Model-1'].sketches['__profile__'].Line(point1=(370 , 731), point2=(395 , 712)) 
mdb.models['Model-1'].sketches['__profile__'].Line(point1=(395 , 712), point2=(394 , 707)) 
mdb.models['Model-1'].sketches['__profile__'].Line(point1=(394 , 707), point2=(385 , 694)) 
mdb.models['Model-1'].sketches['__profile__'].Line(point1=(396 , 1103), point2=(360 , 1103)) 
mdb.models['Model-1'].sketches['__profile__'].Line(point1=(360 , 1103), point2=(355 , 1105)) 
mdb.models['Model-1'].sketches['__profile__'].Line(point1=(355 , 1105), point2=(351 , 1112)) 
mdb.models['Model-1'].sketches['__profile__'].Line(point1=(351 , 1112), point2=(351 , 1126)) 
mdb.models['Model-1'].sketches['__profile__'].Line(point1=(351 , 1126), point2=(355 , 1128)) 
mdb.models['Model-1'].sketches['__profile__'].Line(point1=(355 , 1128), point2=(384 , 1129)) 
mdb.models['Model-1'].sketches['__profile__'].Line(point1=(384 , 1129), point2=(394 , 1131)) 
mdb.models['Model-1'].sketches['__profile__'].Line(point1=(394 , 1131), point2=(396 , 1129)) 
mdb.models['Model-1'].sketches['__profile__'].Line(point1=(396 , 1129), point2=(396 , 1103)) 
mdb.models['Model-1'].sketches['__profile__'].Line(point1=(405 , 895), point2=(400 , 895)) 
mdb.models['Model-1'].sketches['__profile__'].Line(point1=(400 , 895), point2=(378 , 902)) 
mdb.models['Model-1'].sketches['__profile__'].Line(point1=(378 , 902), point2=(351 , 913)) 
mdb.models['Model-1'].sketches['__profile__'].Line(point1=(351 , 913), point2=(354 , 939)) 
mdb.models['Model-1'].sketches['__profile__'].Line(point1=(354 , 939), point2=(356 , 946)) 
mdb.models['Model-1'].sketches['__profile__'].Line(point1=(356 , 946), point2=(358 , 947)) 
mdb.models['Model-1'].sketches['__profile__'].Line(point1=(358 , 947), point2=(366 , 947)) 
mdb.models['Model-1'].sketches['__profile__'].Line(point1=(366 , 947), point2=(387 , 942)) 
mdb.models['Model-1'].sketches['__profile__'].Line(point1=(387 , 942), point2=(409 , 934)) 
mdb.models['Model-1'].sketches['__profile__'].Line(point1=(409 , 934), point2=(409 , 910)) 
mdb.models['Model-1'].sketches['__profile__'].Line(point1=(409 , 910), point2=(405 , 895)) 
mdb.models['Model-1'].sketches['__profile__'].Line(point1=(392 , 1157), point2=(357 , 1156)) 
mdb.models['Model-1'].sketches['__profile__'].Line(point1=(357 , 1156), point2=(354 , 1158)) 
mdb.models['Model-1'].sketches['__profile__'].Line(point1=(354 , 1158), point2=(354 , 1162)) 
mdb.models['Model-1'].sketches['__profile__'].Line(point1=(354 , 1162), point2=(356 , 1164)) 
mdb.models['Model-1'].sketches['__profile__'].Line(point1=(356 , 1164), point2=(361 , 1165)) 
mdb.models['Model-1'].sketches['__profile__'].Line(point1=(361 , 1165), point2=(382 , 1165)) 
mdb.models['Model-1'].sketches['__profile__'].Line(point1=(382 , 1165), point2=(390 , 1163)) 
mdb.models['Model-1'].sketches['__profile__'].Line(point1=(390 , 1163), point2=(392 , 1161)) 
mdb.models['Model-1'].sketches['__profile__'].Line(point1=(392 , 1161), point2=(392 , 1157)) 
mdb.models['Model-1'].sketches['__profile__'].Line(point1=(408 , 641), point2=(388 , 622)) 
mdb.models['Model-1'].sketches['__profile__'].Line(point1=(388 , 622), point2=(383 , 620)) 
mdb.models['Model-1'].sketches['__profile__'].Line(point1=(383 , 620), point2=(354 , 654)) 
mdb.models['Model-1'].sketches['__profile__'].Line(point1=(354 , 654), point2=(354 , 658)) 
mdb.models['Model-1'].sketches['__profile__'].Line(point1=(354 , 658), point2=(359 , 665)) 
mdb.models['Model-1'].sketches['__profile__'].Line(point1=(359 , 665), point2=(372 , 685)) 
mdb.models['Model-1'].sketches['__profile__'].Line(point1=(372 , 685), point2=(376 , 687)) 
mdb.models['Model-1'].sketches['__profile__'].Line(point1=(376 , 687), point2=(398 , 667)) 
mdb.models['Model-1'].sketches['__profile__'].Line(point1=(398 , 667), point2=(412 , 652)) 
mdb.models['Model-1'].sketches['__profile__'].Line(point1=(412 , 652), point2=(412 , 647)) 
mdb.models['Model-1'].sketches['__profile__'].Line(point1=(412 , 647), point2=(408 , 641)) 
mdb.models['Model-1'].sketches['__profile__'].Line(point1=(369 , 213), point2=(378 , 178)) 
mdb.models['Model-1'].sketches['__profile__'].Line(point1=(378 , 178), point2=(382 , 158)) 
mdb.models['Model-1'].sketches['__profile__'].Line(point1=(382 , 158), point2=(382 , 151)) 
mdb.models['Model-1'].sketches['__profile__'].Line(point1=(382 , 151), point2=(378 , 148)) 
mdb.models['Model-1'].sketches['__profile__'].Line(point1=(378 , 148), point2=(365 , 145)) 
mdb.models['Model-1'].sketches['__profile__'].Line(point1=(365 , 145), point2=(359 , 144)) 
mdb.models['Model-1'].sketches['__profile__'].Line(point1=(359 , 144), point2=(356 , 147)) 
mdb.models['Model-1'].sketches['__profile__'].Line(point1=(356 , 147), point2=(354 , 153)) 
mdb.models['Model-1'].sketches['__profile__'].Line(point1=(354 , 153), point2=(354 , 159)) 
mdb.models['Model-1'].sketches['__profile__'].Line(point1=(354 , 159), point2=(356 , 168)) 
mdb.models['Model-1'].sketches['__profile__'].Line(point1=(356 , 168), point2=(363 , 182)) 
mdb.models['Model-1'].sketches['__profile__'].Line(point1=(363 , 182), point2=(357 , 202)) 
mdb.models['Model-1'].sketches['__profile__'].Line(point1=(357 , 202), point2=(367 , 216)) 
mdb.models['Model-1'].sketches['__profile__'].Line(point1=(367 , 216), point2=(369 , 213)) 
mdb.models['Model-1'].sketches['__profile__'].Line(point1=(395 , 575), point2=(385 , 566)) 
mdb.models['Model-1'].sketches['__profile__'].Line(point1=(385 , 566), point2=(379 , 565)) 
mdb.models['Model-1'].sketches['__profile__'].Line(point1=(379 , 565), point2=(356 , 597)) 
mdb.models['Model-1'].sketches['__profile__'].Line(point1=(356 , 597), point2=(356 , 600)) 
mdb.models['Model-1'].sketches['__profile__'].Line(point1=(356 , 600), point2=(364 , 608)) 
mdb.models['Model-1'].sketches['__profile__'].Line(point1=(364 , 608), point2=(377 , 621)) 
mdb.models['Model-1'].sketches['__profile__'].Line(point1=(377 , 621), point2=(380 , 620)) 
mdb.models['Model-1'].sketches['__profile__'].Line(point1=(380 , 620), point2=(405 , 589)) 
mdb.models['Model-1'].sketches['__profile__'].Line(point1=(405 , 589), point2=(405 , 587)) 
mdb.models['Model-1'].sketches['__profile__'].Line(point1=(405 , 587), point2=(395 , 575)) 
mdb.models['Model-1'].sketches['__profile__'].Line(point1=(387 , 787), point2=(382 , 787)) 
mdb.models['Model-1'].sketches['__profile__'].Line(point1=(382 , 787), point2=(378 , 789)) 
mdb.models['Model-1'].sketches['__profile__'].Line(point1=(378 , 789), point2=(365 , 798)) 
mdb.models['Model-1'].sketches['__profile__'].Line(point1=(365 , 798), point2=(359 , 804)) 
mdb.models['Model-1'].sketches['__profile__'].Line(point1=(359 , 804), point2=(360 , 812)) 
mdb.models['Model-1'].sketches['__profile__'].Line(point1=(360 , 812), point2=(365 , 823)) 
mdb.models['Model-1'].sketches['__profile__'].Line(point1=(365 , 823), point2=(380 , 816)) 
mdb.models['Model-1'].sketches['__profile__'].Line(point1=(380 , 816), point2=(395 , 806)) 
mdb.models['Model-1'].sketches['__profile__'].Line(point1=(395 , 806), point2=(395 , 802)) 
mdb.models['Model-1'].sketches['__profile__'].Line(point1=(395 , 802), point2=(387 , 787)) 
mdb.models['Model-1'].sketches['__profile__'].Line(point1=(421 , 254), point2=(412 , 248)) 
mdb.models['Model-1'].sketches['__profile__'].Line(point1=(412 , 248), point2=(401 , 244)) 
mdb.models['Model-1'].sketches['__profile__'].Line(point1=(401 , 244), point2=(394 , 243)) 
mdb.models['Model-1'].sketches['__profile__'].Line(point1=(394 , 243), point2=(373 , 244)) 
mdb.models['Model-1'].sketches['__profile__'].Line(point1=(373 , 244), point2=(366 , 255)) 
mdb.models['Model-1'].sketches['__profile__'].Line(point1=(366 , 255), point2=(362 , 267)) 
mdb.models['Model-1'].sketches['__profile__'].Line(point1=(362 , 267), point2=(359 , 281)) 
mdb.models['Model-1'].sketches['__profile__'].Line(point1=(359 , 281), point2=(359 , 286)) 
mdb.models['Model-1'].sketches['__profile__'].Line(point1=(359 , 286), point2=(362 , 287)) 
mdb.models['Model-1'].sketches['__profile__'].Line(point1=(362 , 287), point2=(380 , 289)) 
mdb.models['Model-1'].sketches['__profile__'].Line(point1=(380 , 289), point2=(411 , 299)) 
mdb.models['Model-1'].sketches['__profile__'].Line(point1=(411 , 299), point2=(416 , 290)) 
mdb.models['Model-1'].sketches['__profile__'].Line(point1=(416 , 290), point2=(424 , 268)) 
mdb.models['Model-1'].sketches['__profile__'].Line(point1=(424 , 268), point2=(424 , 259)) 
mdb.models['Model-1'].sketches['__profile__'].Line(point1=(424 , 259), point2=(421 , 254)) 
mdb.models['Model-1'].sketches['__profile__'].Line(point1=(394 , 89), point2=(391 , 87)) 
mdb.models['Model-1'].sketches['__profile__'].Line(point1=(391 , 87), point2=(381 , 85)) 
mdb.models['Model-1'].sketches['__profile__'].Line(point1=(381 , 85), point2=(368 , 85)) 
mdb.models['Model-1'].sketches['__profile__'].Line(point1=(368 , 85), point2=(360 , 91)) 
mdb.models['Model-1'].sketches['__profile__'].Line(point1=(360 , 91), point2=(360 , 96)) 
mdb.models['Model-1'].sketches['__profile__'].Line(point1=(360 , 96), point2=(367 , 99)) 
mdb.models['Model-1'].sketches['__profile__'].Line(point1=(367 , 99), point2=(390 , 99)) 
mdb.models['Model-1'].sketches['__profile__'].Line(point1=(390 , 99), point2=(394 , 96)) 
mdb.models['Model-1'].sketches['__profile__'].Line(point1=(394 , 96), point2=(394 , 89)) 
mdb.models['Model-1'].sketches['__profile__'].Line(point1=(407 , 421), point2=(395 , 409)) 
mdb.models['Model-1'].sketches['__profile__'].Line(point1=(395 , 409), point2=(381 , 401)) 
mdb.models['Model-1'].sketches['__profile__'].Line(point1=(381 , 401), point2=(377 , 401)) 
mdb.models['Model-1'].sketches['__profile__'].Line(point1=(377 , 401), point2=(375 , 402)) 
mdb.models['Model-1'].sketches['__profile__'].Line(point1=(375 , 402), point2=(371 , 410)) 
mdb.models['Model-1'].sketches['__profile__'].Line(point1=(371 , 410), point2=(363 , 431)) 
mdb.models['Model-1'].sketches['__profile__'].Line(point1=(363 , 431), point2=(362 , 433)) 
mdb.models['Model-1'].sketches['__profile__'].Line(point1=(362 , 433), point2=(363 , 436)) 
mdb.models['Model-1'].sketches['__profile__'].Line(point1=(363 , 436), point2=(386 , 450)) 
mdb.models['Model-1'].sketches['__profile__'].Line(point1=(386 , 450), point2=(391 , 451)) 
mdb.models['Model-1'].sketches['__profile__'].Line(point1=(391 , 451), point2=(406 , 426)) 
mdb.models['Model-1'].sketches['__profile__'].Line(point1=(406 , 426), point2=(407 , 421)) 
mdb.models['Model-1'].sketches['__profile__'].Line(point1=(387 , 129), point2=(374 , 125)) 
mdb.models['Model-1'].sketches['__profile__'].Line(point1=(374 , 125), point2=(368 , 125)) 
mdb.models['Model-1'].sketches['__profile__'].Line(point1=(368 , 125), point2=(366 , 126)) 
mdb.models['Model-1'].sketches['__profile__'].Line(point1=(366 , 126), point2=(363 , 132)) 
mdb.models['Model-1'].sketches['__profile__'].Line(point1=(363 , 132), point2=(362 , 139)) 
mdb.models['Model-1'].sketches['__profile__'].Line(point1=(362 , 139), point2=(376 , 143)) 
mdb.models['Model-1'].sketches['__profile__'].Line(point1=(376 , 143), point2=(383 , 143)) 
mdb.models['Model-1'].sketches['__profile__'].Line(point1=(383 , 143), point2=(386 , 138)) 
mdb.models['Model-1'].sketches['__profile__'].Line(point1=(386 , 138), point2=(387 , 129)) 
mdb.models['Model-1'].sketches['__profile__'].Line(point1=(413 , 721), point2=(407 , 715)) 
mdb.models['Model-1'].sketches['__profile__'].Line(point1=(407 , 715), point2=(398 , 715)) 
mdb.models['Model-1'].sketches['__profile__'].Line(point1=(398 , 715), point2=(363 , 742)) 
mdb.models['Model-1'].sketches['__profile__'].Line(point1=(363 , 742), point2=(363 , 745)) 
mdb.models['Model-1'].sketches['__profile__'].Line(point1=(363 , 745), point2=(371 , 750)) 
mdb.models['Model-1'].sketches['__profile__'].Line(point1=(371 , 750), point2=(377 , 756)) 
mdb.models['Model-1'].sketches['__profile__'].Line(point1=(377 , 756), point2=(383 , 767)) 
mdb.models['Model-1'].sketches['__profile__'].Line(point1=(383 , 767), point2=(387 , 777)) 
mdb.models['Model-1'].sketches['__profile__'].Line(point1=(387 , 777), point2=(389 , 777)) 
mdb.models['Model-1'].sketches['__profile__'].Line(point1=(389 , 777), point2=(421 , 756)) 
mdb.models['Model-1'].sketches['__profile__'].Line(point1=(421 , 756), point2=(429 , 749)) 
mdb.models['Model-1'].sketches['__profile__'].Line(point1=(429 , 749), point2=(428 , 742)) 
mdb.models['Model-1'].sketches['__profile__'].Line(point1=(428 , 742), point2=(413 , 721)) 
mdb.models['Model-1'].sketches['__profile__'].Line(point1=(416 , 1096), point2=(412 , 1061)) 
mdb.models['Model-1'].sketches['__profile__'].Line(point1=(412 , 1061), point2=(410 , 1053)) 
mdb.models['Model-1'].sketches['__profile__'].Line(point1=(410 , 1053), point2=(408 , 1051)) 
mdb.models['Model-1'].sketches['__profile__'].Line(point1=(408 , 1051), point2=(399 , 1051)) 
mdb.models['Model-1'].sketches['__profile__'].Line(point1=(399 , 1051), point2=(393 , 1053)) 
mdb.models['Model-1'].sketches['__profile__'].Line(point1=(393 , 1053), point2=(366 , 1056)) 
mdb.models['Model-1'].sketches['__profile__'].Line(point1=(366 , 1056), point2=(364 , 1056)) 
mdb.models['Model-1'].sketches['__profile__'].Line(point1=(364 , 1056), point2=(364 , 1060)) 
mdb.models['Model-1'].sketches['__profile__'].Line(point1=(364 , 1060), point2=(367 , 1083)) 
mdb.models['Model-1'].sketches['__profile__'].Line(point1=(367 , 1083), point2=(369 , 1092)) 
mdb.models['Model-1'].sketches['__profile__'].Line(point1=(369 , 1092), point2=(373 , 1097)) 
mdb.models['Model-1'].sketches['__profile__'].Line(point1=(373 , 1097), point2=(416 , 1098)) 
mdb.models['Model-1'].sketches['__profile__'].Line(point1=(416 , 1098), point2=(416 , 1096)) 
mdb.models['Model-1'].sketches['__profile__'].Line(point1=(390 , 117), point2=(391 , 107)) 
mdb.models['Model-1'].sketches['__profile__'].Line(point1=(391 , 107), point2=(387 , 104)) 
mdb.models['Model-1'].sketches['__profile__'].Line(point1=(387 , 104), point2=(370 , 104)) 
mdb.models['Model-1'].sketches['__profile__'].Line(point1=(370 , 104), point2=(366 , 106)) 
mdb.models['Model-1'].sketches['__profile__'].Line(point1=(366 , 106), point2=(364 , 107)) 
mdb.models['Model-1'].sketches['__profile__'].Line(point1=(364 , 107), point2=(364 , 113)) 
mdb.models['Model-1'].sketches['__profile__'].Line(point1=(364 , 113), point2=(371 , 120)) 
mdb.models['Model-1'].sketches['__profile__'].Line(point1=(371 , 120), point2=(376 , 122)) 
mdb.models['Model-1'].sketches['__profile__'].Line(point1=(376 , 122), point2=(387 , 122)) 
mdb.models['Model-1'].sketches['__profile__'].Line(point1=(387 , 122), point2=(390 , 119)) 
mdb.models['Model-1'].sketches['__profile__'].Line(point1=(390 , 119), point2=(390 , 117)) 
mdb.models['Model-1'].sketches['__profile__'].Line(point1=(407 , 808), point2=(403 , 807)) 
mdb.models['Model-1'].sketches['__profile__'].Line(point1=(403 , 807), point2=(397 , 810)) 
mdb.models['Model-1'].sketches['__profile__'].Line(point1=(397 , 810), point2=(376 , 822)) 
mdb.models['Model-1'].sketches['__profile__'].Line(point1=(376 , 822), point2=(365 , 831)) 
mdb.models['Model-1'].sketches['__profile__'].Line(point1=(365 , 831), point2=(366 , 839)) 
mdb.models['Model-1'].sketches['__profile__'].Line(point1=(366 , 839), point2=(371 , 853)) 
mdb.models['Model-1'].sketches['__profile__'].Line(point1=(371 , 853), point2=(377 , 852)) 
mdb.models['Model-1'].sketches['__profile__'].Line(point1=(377 , 852), point2=(388 , 847)) 
mdb.models['Model-1'].sketches['__profile__'].Line(point1=(388 , 847), point2=(406 , 838)) 
mdb.models['Model-1'].sketches['__profile__'].Line(point1=(406 , 838), point2=(412 , 833)) 
mdb.models['Model-1'].sketches['__profile__'].Line(point1=(412 , 833), point2=(413 , 828)) 
mdb.models['Model-1'].sketches['__profile__'].Line(point1=(413 , 828), point2=(407 , 808)) 
mdb.models['Model-1'].sketches['__profile__'].Line(point1=(396 , 79), point2=(399 , 67)) 
mdb.models['Model-1'].sketches['__profile__'].Line(point1=(399 , 67), point2=(399 , 62)) 
mdb.models['Model-1'].sketches['__profile__'].Line(point1=(399 , 62), point2=(397 , 60)) 
mdb.models['Model-1'].sketches['__profile__'].Line(point1=(397 , 60), point2=(383 , 60)) 
mdb.models['Model-1'].sketches['__profile__'].Line(point1=(383 , 60), point2=(373 , 62)) 
mdb.models['Model-1'].sketches['__profile__'].Line(point1=(373 , 62), point2=(369 , 62)) 
mdb.models['Model-1'].sketches['__profile__'].Line(point1=(369 , 62), point2=(367 , 64)) 
mdb.models['Model-1'].sketches['__profile__'].Line(point1=(367 , 64), point2=(368 , 72)) 
mdb.models['Model-1'].sketches['__profile__'].Line(point1=(368 , 72), point2=(372 , 78)) 
mdb.models['Model-1'].sketches['__profile__'].Line(point1=(372 , 78), point2=(384 , 82)) 
mdb.models['Model-1'].sketches['__profile__'].Line(point1=(384 , 82), point2=(394 , 82)) 
mdb.models['Model-1'].sketches['__profile__'].Line(point1=(394 , 82), point2=(396 , 79)) 
mdb.models['Model-1'].sketches['__profile__'].Line(point1=(450 , 199), point2=(433 , 197)) 
mdb.models['Model-1'].sketches['__profile__'].Line(point1=(433 , 197), point2=(413 , 197)) 
mdb.models['Model-1'].sketches['__profile__'].Line(point1=(413 , 197), point2=(407 , 209)) 
mdb.models['Model-1'].sketches['__profile__'].Line(point1=(407 , 209), point2=(405 , 206)) 
mdb.models['Model-1'].sketches['__profile__'].Line(point1=(405 , 206), point2=(406 , 204)) 
mdb.models['Model-1'].sketches['__profile__'].Line(point1=(406 , 204), point2=(405 , 192)) 
mdb.models['Model-1'].sketches['__profile__'].Line(point1=(405 , 192), point2=(394 , 180)) 
mdb.models['Model-1'].sketches['__profile__'].Line(point1=(394 , 180), point2=(389 , 176)) 
mdb.models['Model-1'].sketches['__profile__'].Line(point1=(389 , 176), point2=(384 , 175)) 
mdb.models['Model-1'].sketches['__profile__'].Line(point1=(384 , 175), point2=(380 , 186)) 
mdb.models['Model-1'].sketches['__profile__'].Line(point1=(380 , 186), point2=(372 , 228)) 
mdb.models['Model-1'].sketches['__profile__'].Line(point1=(372 , 228), point2=(371 , 239)) 
mdb.models['Model-1'].sketches['__profile__'].Line(point1=(371 , 239), point2=(387 , 239)) 
mdb.models['Model-1'].sketches['__profile__'].Line(point1=(387 , 239), point2=(397 , 237)) 
mdb.models['Model-1'].sketches['__profile__'].Line(point1=(397 , 237), point2=(399 , 235)) 
mdb.models['Model-1'].sketches['__profile__'].Line(point1=(399 , 235), point2=(399 , 228)) 
mdb.models['Model-1'].sketches['__profile__'].Line(point1=(399 , 228), point2=(401 , 225)) 
mdb.models['Model-1'].sketches['__profile__'].Line(point1=(401 , 225), point2=(403 , 227)) 
mdb.models['Model-1'].sketches['__profile__'].Line(point1=(403 , 227), point2=(404 , 237)) 
mdb.models['Model-1'].sketches['__profile__'].Line(point1=(404 , 237), point2=(408 , 242)) 
mdb.models['Model-1'].sketches['__profile__'].Line(point1=(408 , 242), point2=(421 , 250)) 
mdb.models['Model-1'].sketches['__profile__'].Line(point1=(421 , 250), point2=(430 , 253)) 
mdb.models['Model-1'].sketches['__profile__'].Line(point1=(430 , 253), point2=(448 , 210)) 
mdb.models['Model-1'].sketches['__profile__'].Line(point1=(448 , 210), point2=(450 , 199)) 
mdb.models['Model-1'].sketches['__profile__'].Line(point1=(411 , 470), point2=(404 , 463)) 
mdb.models['Model-1'].sketches['__profile__'].Line(point1=(404 , 463), point2=(397 , 459)) 
mdb.models['Model-1'].sketches['__profile__'].Line(point1=(397 , 459), point2=(394 , 459)) 
mdb.models['Model-1'].sketches['__profile__'].Line(point1=(394 , 459), point2=(390 , 463)) 
mdb.models['Model-1'].sketches['__profile__'].Line(point1=(390 , 463), point2=(378 , 484)) 
mdb.models['Model-1'].sketches['__profile__'].Line(point1=(378 , 484), point2=(372 , 498)) 
mdb.models['Model-1'].sketches['__profile__'].Line(point1=(372 , 498), point2=(373 , 502)) 
mdb.models['Model-1'].sketches['__profile__'].Line(point1=(373 , 502), point2=(376 , 502)) 
mdb.models['Model-1'].sketches['__profile__'].Line(point1=(376 , 502), point2=(383 , 507)) 
mdb.models['Model-1'].sketches['__profile__'].Line(point1=(383 , 507), point2=(399 , 520)) 
mdb.models['Model-1'].sketches['__profile__'].Line(point1=(399 , 520), point2=(401 , 521)) 
mdb.models['Model-1'].sketches['__profile__'].Line(point1=(401 , 521), point2=(404 , 520)) 
mdb.models['Model-1'].sketches['__profile__'].Line(point1=(404 , 520), point2=(417 , 501)) 
mdb.models['Model-1'].sketches['__profile__'].Line(point1=(417 , 501), point2=(420 , 494)) 
mdb.models['Model-1'].sketches['__profile__'].Line(point1=(420 , 494), point2=(418 , 483)) 
mdb.models['Model-1'].sketches['__profile__'].Line(point1=(418 , 483), point2=(411 , 470)) 
mdb.models['Model-1'].sketches['__profile__'].Line(point1=(428 , 938), point2=(427 , 937)) 
mdb.models['Model-1'].sketches['__profile__'].Line(point1=(427 , 937), point2=(416 , 938)) 
mdb.models['Model-1'].sketches['__profile__'].Line(point1=(416 , 938), point2=(375 , 949)) 
mdb.models['Model-1'].sketches['__profile__'].Line(point1=(375 , 949), point2=(376 , 1016)) 
mdb.models['Model-1'].sketches['__profile__'].Line(point1=(376 , 1016), point2=(378 , 1023)) 
mdb.models['Model-1'].sketches['__profile__'].Line(point1=(378 , 1023), point2=(417 , 1018)) 
mdb.models['Model-1'].sketches['__profile__'].Line(point1=(417 , 1018), point2=(430 , 1015)) 
mdb.models['Model-1'].sketches['__profile__'].Line(point1=(430 , 1015), point2=(433 , 1013)) 
mdb.models['Model-1'].sketches['__profile__'].Line(point1=(433 , 1013), point2=(436 , 993)) 
mdb.models['Model-1'].sketches['__profile__'].Line(point1=(436 , 993), point2=(435 , 963)) 
mdb.models['Model-1'].sketches['__profile__'].Line(point1=(435 , 963), point2=(432 , 947)) 
mdb.models['Model-1'].sketches['__profile__'].Line(point1=(432 , 947), point2=(428 , 938)) 
mdb.models['Model-1'].sketches['__profile__'].Line(point1=(415 , 1136), point2=(388 , 1136)) 
mdb.models['Model-1'].sketches['__profile__'].Line(point1=(388 , 1136), point2=(377 , 1134)) 
mdb.models['Model-1'].sketches['__profile__'].Line(point1=(377 , 1134), point2=(376 , 1148)) 
mdb.models['Model-1'].sketches['__profile__'].Line(point1=(376 , 1148), point2=(379 , 1151)) 
mdb.models['Model-1'].sketches['__profile__'].Line(point1=(379 , 1151), point2=(411 , 1153)) 
mdb.models['Model-1'].sketches['__profile__'].Line(point1=(411 , 1153), point2=(413 , 1150)) 
mdb.models['Model-1'].sketches['__profile__'].Line(point1=(413 , 1150), point2=(415 , 1136)) 
mdb.models['Model-1'].sketches['__profile__'].Line(point1=(424 , 372), point2=(412 , 362)) 
mdb.models['Model-1'].sketches['__profile__'].Line(point1=(412 , 362), point2=(401 , 357)) 
mdb.models['Model-1'].sketches['__profile__'].Line(point1=(401 , 357), point2=(395 , 357)) 
mdb.models['Model-1'].sketches['__profile__'].Line(point1=(395 , 357), point2=(390 , 364)) 
mdb.models['Model-1'].sketches['__profile__'].Line(point1=(390 , 364), point2=(380 , 389)) 
mdb.models['Model-1'].sketches['__profile__'].Line(point1=(380 , 389), point2=(380 , 396)) 
mdb.models['Model-1'].sketches['__profile__'].Line(point1=(380 , 396), point2=(382 , 398)) 
mdb.models['Model-1'].sketches['__profile__'].Line(point1=(382 , 398), point2=(392 , 403)) 
mdb.models['Model-1'].sketches['__profile__'].Line(point1=(392 , 403), point2=(408 , 416)) 
mdb.models['Model-1'].sketches['__profile__'].Line(point1=(408 , 416), point2=(410 , 416)) 
mdb.models['Model-1'].sketches['__profile__'].Line(point1=(410 , 416), point2=(429 , 382)) 
mdb.models['Model-1'].sketches['__profile__'].Line(point1=(429 , 382), point2=(429 , 379)) 
mdb.models['Model-1'].sketches['__profile__'].Line(point1=(429 , 379), point2=(424 , 372)) 
mdb.models['Model-1'].sketches['__profile__'].Line(point1=(456 , 868), point2=(456 , 863)) 
mdb.models['Model-1'].sketches['__profile__'].Line(point1=(456 , 863), point2=(450 , 847)) 
mdb.models['Model-1'].sketches['__profile__'].Line(point1=(450 , 847), point2=(439 , 828)) 
mdb.models['Model-1'].sketches['__profile__'].Line(point1=(439 , 828), point2=(423 , 834)) 
mdb.models['Model-1'].sketches['__profile__'].Line(point1=(423 , 834), point2=(388 , 851)) 
mdb.models['Model-1'].sketches['__profile__'].Line(point1=(388 , 851), point2=(385 , 852)) 
mdb.models['Model-1'].sketches['__profile__'].Line(point1=(385 , 852), point2=(384 , 855)) 
mdb.models['Model-1'].sketches['__profile__'].Line(point1=(384 , 855), point2=(397 , 880)) 
mdb.models['Model-1'].sketches['__profile__'].Line(point1=(397 , 880), point2=(403 , 887)) 
mdb.models['Model-1'].sketches['__profile__'].Line(point1=(403 , 887), point2=(414 , 886)) 
mdb.models['Model-1'].sketches['__profile__'].Line(point1=(414 , 886), point2=(438 , 878)) 
mdb.models['Model-1'].sketches['__profile__'].Line(point1=(438 , 878), point2=(456 , 870)) 
mdb.models['Model-1'].sketches['__profile__'].Line(point1=(456 , 870), point2=(456 , 868)) 
mdb.models['Model-1'].sketches['__profile__'].Line(point1=(416 , 657), point2=(413 , 656)) 
mdb.models['Model-1'].sketches['__profile__'].Line(point1=(413 , 656), point2=(384 , 685)) 
mdb.models['Model-1'].sketches['__profile__'].Line(point1=(384 , 685), point2=(384 , 687)) 
mdb.models['Model-1'].sketches['__profile__'].Line(point1=(384 , 687), point2=(392 , 698)) 
mdb.models['Model-1'].sketches['__profile__'].Line(point1=(392 , 698), point2=(401 , 705)) 
mdb.models['Model-1'].sketches['__profile__'].Line(point1=(401 , 705), point2=(408 , 702)) 
mdb.models['Model-1'].sketches['__profile__'].Line(point1=(408 , 702), point2=(432 , 682)) 
mdb.models['Model-1'].sketches['__profile__'].Line(point1=(432 , 682), point2=(432 , 679)) 
mdb.models['Model-1'].sketches['__profile__'].Line(point1=(432 , 679), point2=(416 , 657)) 
mdb.models['Model-1'].sketches['__profile__'].Line(point1=(410 , 582), point2=(429 , 561)) 
mdb.models['Model-1'].sketches['__profile__'].Line(point1=(429 , 561), point2=(406 , 538)) 
mdb.models['Model-1'].sketches['__profile__'].Line(point1=(406 , 538), point2=(400 , 534)) 
mdb.models['Model-1'].sketches['__profile__'].Line(point1=(400 , 534), point2=(384 , 558)) 
mdb.models['Model-1'].sketches['__profile__'].Line(point1=(384 , 558), point2=(408 , 584)) 
mdb.models['Model-1'].sketches['__profile__'].Line(point1=(408 , 584), point2=(410 , 582)) 
mdb.models['Model-1'].sketches['__profile__'].Line(point1=(410 , 183), point2=(410 , 176)) 
mdb.models['Model-1'].sketches['__profile__'].Line(point1=(410 , 176), point2=(407 , 168)) 
mdb.models['Model-1'].sketches['__profile__'].Line(point1=(407 , 168), point2=(396 , 160)) 
mdb.models['Model-1'].sketches['__profile__'].Line(point1=(396 , 160), point2=(388 , 159)) 
mdb.models['Model-1'].sketches['__profile__'].Line(point1=(388 , 159), point2=(386 , 159)) 
mdb.models['Model-1'].sketches['__profile__'].Line(point1=(386 , 159), point2=(386 , 164)) 
mdb.models['Model-1'].sketches['__profile__'].Line(point1=(386 , 164), point2=(392 , 173)) 
mdb.models['Model-1'].sketches['__profile__'].Line(point1=(392 , 173), point2=(405 , 185)) 
mdb.models['Model-1'].sketches['__profile__'].Line(point1=(405 , 185), point2=(409 , 186)) 
mdb.models['Model-1'].sketches['__profile__'].Line(point1=(409 , 186), point2=(410 , 183)) 
mdb.models['Model-1'].sketches['__profile__'].Line(point1=(450 , 598), point2=(430 , 578)) 
mdb.models['Model-1'].sketches['__profile__'].Line(point1=(430 , 578), point2=(422 , 576)) 
mdb.models['Model-1'].sketches['__profile__'].Line(point1=(422 , 576), point2=(389 , 614)) 
mdb.models['Model-1'].sketches['__profile__'].Line(point1=(389 , 614), point2=(389 , 618)) 
mdb.models['Model-1'].sketches['__profile__'].Line(point1=(389 , 618), point2=(393 , 622)) 
mdb.models['Model-1'].sketches['__profile__'].Line(point1=(393 , 622), point2=(418 , 645)) 
mdb.models['Model-1'].sketches['__profile__'].Line(point1=(418 , 645), point2=(421 , 645)) 
mdb.models['Model-1'].sketches['__profile__'].Line(point1=(421 , 645), point2=(457 , 609)) 
mdb.models['Model-1'].sketches['__profile__'].Line(point1=(457 , 609), point2=(457 , 606)) 
mdb.models['Model-1'].sketches['__profile__'].Line(point1=(457 , 606), point2=(450 , 598)) 
mdb.models['Model-1'].sketches['__profile__'].Line(point1=(417 , 141), point2=(406 , 135)) 
mdb.models['Model-1'].sketches['__profile__'].Line(point1=(406 , 135), point2=(392 , 134)) 
mdb.models['Model-1'].sketches['__profile__'].Line(point1=(392 , 134), point2=(389 , 142)) 
mdb.models['Model-1'].sketches['__profile__'].Line(point1=(389 , 142), point2=(389 , 152)) 
mdb.models['Model-1'].sketches['__profile__'].Line(point1=(389 , 152), point2=(394 , 156)) 
mdb.models['Model-1'].sketches['__profile__'].Line(point1=(394 , 156), point2=(403 , 160)) 
mdb.models['Model-1'].sketches['__profile__'].Line(point1=(403 , 160), point2=(414 , 161)) 
mdb.models['Model-1'].sketches['__profile__'].Line(point1=(414 , 161), point2=(418 , 155)) 
mdb.models['Model-1'].sketches['__profile__'].Line(point1=(418 , 155), point2=(417 , 141)) 
mdb.models['Model-1'].sketches['__profile__'].Line(point1=(440 , 752), point2=(436 , 751)) 
mdb.models['Model-1'].sketches['__profile__'].Line(point1=(436 , 751), point2=(432 , 753)) 
mdb.models['Model-1'].sketches['__profile__'].Line(point1=(432 , 753), point2=(390 , 781)) 
mdb.models['Model-1'].sketches['__profile__'].Line(point1=(390 , 781), point2=(395 , 794)) 
mdb.models['Model-1'].sketches['__profile__'].Line(point1=(395 , 794), point2=(401 , 801)) 
mdb.models['Model-1'].sketches['__profile__'].Line(point1=(401 , 801), point2=(405 , 801)) 
mdb.models['Model-1'].sketches['__profile__'].Line(point1=(405 , 801), point2=(419 , 794)) 
mdb.models['Model-1'].sketches['__profile__'].Line(point1=(419 , 794), point2=(448 , 777)) 
mdb.models['Model-1'].sketches['__profile__'].Line(point1=(448 , 777), point2=(448 , 772)) 
mdb.models['Model-1'].sketches['__profile__'].Line(point1=(448 , 772), point2=(440 , 752)) 
mdb.models['Model-1'].sketches['__profile__'].Line(point1=(437 , 121), point2=(432 , 116)) 
mdb.models['Model-1'].sketches['__profile__'].Line(point1=(432 , 116), point2=(425 , 113)) 
mdb.models['Model-1'].sketches['__profile__'].Line(point1=(425 , 113), point2=(409 , 110)) 
mdb.models['Model-1'].sketches['__profile__'].Line(point1=(409 , 110), point2=(397 , 110)) 
mdb.models['Model-1'].sketches['__profile__'].Line(point1=(397 , 110), point2=(394 , 117)) 
mdb.models['Model-1'].sketches['__profile__'].Line(point1=(394 , 117), point2=(394 , 122)) 
mdb.models['Model-1'].sketches['__profile__'].Line(point1=(394 , 122), point2=(394 , 128)) 
mdb.models['Model-1'].sketches['__profile__'].Line(point1=(394 , 128), point2=(397 , 130)) 
mdb.models['Model-1'].sketches['__profile__'].Line(point1=(397 , 130), point2=(416 , 132)) 
mdb.models['Model-1'].sketches['__profile__'].Line(point1=(416 , 132), point2=(426 , 131)) 
mdb.models['Model-1'].sketches['__profile__'].Line(point1=(426 , 131), point2=(436 , 127)) 
mdb.models['Model-1'].sketches['__profile__'].Line(point1=(436 , 127), point2=(437 , 121)) 
mdb.models['Model-1'].sketches['__profile__'].Line(point1=(440 , 1021), point2=(432 , 1020)) 
mdb.models['Model-1'].sketches['__profile__'].Line(point1=(432 , 1020), point2=(400 , 1025)) 
mdb.models['Model-1'].sketches['__profile__'].Line(point1=(400 , 1025), point2=(398 , 1028)) 
mdb.models['Model-1'].sketches['__profile__'].Line(point1=(398 , 1028), point2=(395 , 1047)) 
mdb.models['Model-1'].sketches['__profile__'].Line(point1=(395 , 1047), point2=(437 , 1042)) 
mdb.models['Model-1'].sketches['__profile__'].Line(point1=(437 , 1042), point2=(440 , 1032)) 
mdb.models['Model-1'].sketches['__profile__'].Line(point1=(440 , 1032), point2=(440 , 1021)) 
mdb.models['Model-1'].sketches['__profile__'].Line(point1=(438 , 422), point2=(431 , 415)) 
mdb.models['Model-1'].sketches['__profile__'].Line(point1=(431 , 415), point2=(420 , 409)) 
mdb.models['Model-1'].sketches['__profile__'].Line(point1=(420 , 409), point2=(413 , 419)) 
mdb.models['Model-1'].sketches['__profile__'].Line(point1=(413 , 419), point2=(396 , 451)) 
mdb.models['Model-1'].sketches['__profile__'].Line(point1=(396 , 451), point2=(396 , 454)) 
mdb.models['Model-1'].sketches['__profile__'].Line(point1=(396 , 454), point2=(404 , 458)) 
mdb.models['Model-1'].sketches['__profile__'].Line(point1=(404 , 458), point2=(415 , 470)) 
mdb.models['Model-1'].sketches['__profile__'].Line(point1=(415 , 470), point2=(423 , 486)) 
mdb.models['Model-1'].sketches['__profile__'].Line(point1=(423 , 486), point2=(426 , 487)) 
mdb.models['Model-1'].sketches['__profile__'].Line(point1=(426 , 487), point2=(452 , 447)) 
mdb.models['Model-1'].sketches['__profile__'].Line(point1=(452 , 447), point2=(451 , 442)) 
mdb.models['Model-1'].sketches['__profile__'].Line(point1=(451 , 442), point2=(438 , 422)) 
mdb.models['Model-1'].sketches['__profile__'].Line(point1=(433 , 371), point2=(446 , 346)) 
mdb.models['Model-1'].sketches['__profile__'].Line(point1=(446 , 346), point2=(433 , 331)) 
mdb.models['Model-1'].sketches['__profile__'].Line(point1=(433 , 331), point2=(420 , 321)) 
mdb.models['Model-1'].sketches['__profile__'].Line(point1=(420 , 321), point2=(413 , 318)) 
mdb.models['Model-1'].sketches['__profile__'].Line(point1=(413 , 318), point2=(411 , 318)) 
mdb.models['Model-1'].sketches['__profile__'].Line(point1=(411 , 318), point2=(408 , 321)) 
mdb.models['Model-1'].sketches['__profile__'].Line(point1=(408 , 321), point2=(396 , 350)) 
mdb.models['Model-1'].sketches['__profile__'].Line(point1=(396 , 350), point2=(398 , 352)) 
mdb.models['Model-1'].sketches['__profile__'].Line(point1=(398 , 352), point2=(412 , 357)) 
mdb.models['Model-1'].sketches['__profile__'].Line(point1=(412 , 357), point2=(422 , 364)) 
mdb.models['Model-1'].sketches['__profile__'].Line(point1=(422 , 364), point2=(431 , 373)) 
mdb.models['Model-1'].sketches['__profile__'].Line(point1=(431 , 373), point2=(433 , 371)) 
mdb.models['Model-1'].sketches['__profile__'].Line(point1=(434 , 1160), point2=(424 , 1158)) 
mdb.models['Model-1'].sketches['__profile__'].Line(point1=(424 , 1158), point2=(410 , 1158)) 
mdb.models['Model-1'].sketches['__profile__'].Line(point1=(410 , 1158), point2=(401 , 1159)) 
mdb.models['Model-1'].sketches['__profile__'].Line(point1=(401 , 1159), point2=(398 , 1160)) 
mdb.models['Model-1'].sketches['__profile__'].Line(point1=(398 , 1160), point2=(397 , 1162)) 
mdb.models['Model-1'].sketches['__profile__'].Line(point1=(397 , 1162), point2=(398 , 1164)) 
mdb.models['Model-1'].sketches['__profile__'].Line(point1=(398 , 1164), point2=(404 , 1165)) 
mdb.models['Model-1'].sketches['__profile__'].Line(point1=(404 , 1165), point2=(422 , 1165)) 
mdb.models['Model-1'].sketches['__profile__'].Line(point1=(422 , 1165), point2=(433 , 1163)) 
mdb.models['Model-1'].sketches['__profile__'].Line(point1=(433 , 1163), point2=(434 , 1160)) 
mdb.models['Model-1'].sketches['__profile__'].Line(point1=(434 , 84), point2=(428 , 80)) 
mdb.models['Model-1'].sketches['__profile__'].Line(point1=(428 , 80), point2=(409 , 74)) 
mdb.models['Model-1'].sketches['__profile__'].Line(point1=(409 , 74), point2=(404 , 74)) 
mdb.models['Model-1'].sketches['__profile__'].Line(point1=(404 , 74), point2=(401 , 79)) 
mdb.models['Model-1'].sketches['__profile__'].Line(point1=(401 , 79), point2=(398 , 100)) 
mdb.models['Model-1'].sketches['__profile__'].Line(point1=(398 , 100), point2=(398 , 104)) 
mdb.models['Model-1'].sketches['__profile__'].Line(point1=(398 , 104), point2=(400 , 105)) 
mdb.models['Model-1'].sketches['__profile__'].Line(point1=(400 , 105), point2=(416 , 107)) 
mdb.models['Model-1'].sketches['__profile__'].Line(point1=(416 , 107), point2=(429 , 106)) 
mdb.models['Model-1'].sketches['__profile__'].Line(point1=(429 , 106), point2=(433 , 103)) 
mdb.models['Model-1'].sketches['__profile__'].Line(point1=(433 , 103), point2=(435 , 99)) 
mdb.models['Model-1'].sketches['__profile__'].Line(point1=(435 , 99), point2=(434 , 84)) 
mdb.models['Model-1'].sketches['__profile__'].Line(point1=(449 , 1103), point2=(401 , 1103)) 
mdb.models['Model-1'].sketches['__profile__'].Line(point1=(401 , 1103), point2=(401 , 1130)) 
mdb.models['Model-1'].sketches['__profile__'].Line(point1=(401 , 1130), point2=(403 , 1132)) 
mdb.models['Model-1'].sketches['__profile__'].Line(point1=(403 , 1132), point2=(449 , 1131)) 
mdb.models['Model-1'].sketches['__profile__'].Line(point1=(449 , 1131), point2=(449 , 1103)) 
mdb.models['Model-1'].sketches['__profile__'].Line(point1=(466 , 485), point2=(449 , 469)) 
mdb.models['Model-1'].sketches['__profile__'].Line(point1=(449 , 469), point2=(444 , 468)) 
mdb.models['Model-1'].sketches['__profile__'].Line(point1=(444 , 468), point2=(403 , 527)) 
mdb.models['Model-1'].sketches['__profile__'].Line(point1=(403 , 527), point2=(403 , 530)) 
mdb.models['Model-1'].sketches['__profile__'].Line(point1=(403 , 530), point2=(411 , 537)) 
mdb.models['Model-1'].sketches['__profile__'].Line(point1=(411 , 537), point2=(419 , 545)) 
mdb.models['Model-1'].sketches['__profile__'].Line(point1=(419 , 545), point2=(433 , 555)) 
mdb.models['Model-1'].sketches['__profile__'].Line(point1=(433 , 555), point2=(435 , 555)) 
mdb.models['Model-1'].sketches['__profile__'].Line(point1=(435 , 555), point2=(478 , 503)) 
mdb.models['Model-1'].sketches['__profile__'].Line(point1=(478 , 503), point2=(478 , 500)) 
mdb.models['Model-1'].sketches['__profile__'].Line(point1=(478 , 500), point2=(466 , 485)) 
mdb.models['Model-1'].sketches['__profile__'].Line(point1=(435 , 74), point2=(433 , 68)) 
mdb.models['Model-1'].sketches['__profile__'].Line(point1=(433 , 68), point2=(420 , 58)) 
mdb.models['Model-1'].sketches['__profile__'].Line(point1=(420 , 58), point2=(411 , 57)) 
mdb.models['Model-1'].sketches['__profile__'].Line(point1=(411 , 57), point2=(404 , 63)) 
mdb.models['Model-1'].sketches['__profile__'].Line(point1=(404 , 63), point2=(404 , 67)) 
mdb.models['Model-1'].sketches['__profile__'].Line(point1=(404 , 67), point2=(409 , 70)) 
mdb.models['Model-1'].sketches['__profile__'].Line(point1=(409 , 70), point2=(431 , 77)) 
mdb.models['Model-1'].sketches['__profile__'].Line(point1=(431 , 77), point2=(434 , 77)) 
mdb.models['Model-1'].sketches['__profile__'].Line(point1=(434 , 77), point2=(435 , 74)) 
mdb.models['Model-1'].sketches['__profile__'].Line(point1=(471 , 718), point2=(469 , 709)) 
mdb.models['Model-1'].sketches['__profile__'].Line(point1=(469 , 709), point2=(461 , 696)) 
mdb.models['Model-1'].sketches['__profile__'].Line(point1=(461 , 696), point2=(452 , 686)) 
mdb.models['Model-1'].sketches['__profile__'].Line(point1=(452 , 686), point2=(444 , 681)) 
mdb.models['Model-1'].sketches['__profile__'].Line(point1=(444 , 681), point2=(439 , 682)) 
mdb.models['Model-1'].sketches['__profile__'].Line(point1=(439 , 682), point2=(427 , 691)) 
mdb.models['Model-1'].sketches['__profile__'].Line(point1=(427 , 691), point2=(417 , 699)) 
mdb.models['Model-1'].sketches['__profile__'].Line(point1=(417 , 699), point2=(409 , 708)) 
mdb.models['Model-1'].sketches['__profile__'].Line(point1=(409 , 708), point2=(410 , 713)) 
mdb.models['Model-1'].sketches['__profile__'].Line(point1=(410 , 713), point2=(418 , 721)) 
mdb.models['Model-1'].sketches['__profile__'].Line(point1=(418 , 721), point2=(434 , 745)) 
mdb.models['Model-1'].sketches['__profile__'].Line(point1=(434 , 745), point2=(439 , 744)) 
mdb.models['Model-1'].sketches['__profile__'].Line(point1=(439 , 744), point2=(460 , 730)) 
mdb.models['Model-1'].sketches['__profile__'].Line(point1=(460 , 730), point2=(471 , 720)) 
mdb.models['Model-1'].sketches['__profile__'].Line(point1=(471 , 720), point2=(471 , 718)) 
mdb.models['Model-1'].sketches['__profile__'].Line(point1=(454 , 782), point2=(449 , 782)) 
mdb.models['Model-1'].sketches['__profile__'].Line(point1=(449 , 782), point2=(421 , 796)) 
mdb.models['Model-1'].sketches['__profile__'].Line(point1=(421 , 796), point2=(412 , 802)) 
mdb.models['Model-1'].sketches['__profile__'].Line(point1=(412 , 802), point2=(412 , 808)) 
mdb.models['Model-1'].sketches['__profile__'].Line(point1=(412 , 808), point2=(416 , 826)) 
mdb.models['Model-1'].sketches['__profile__'].Line(point1=(416 , 826), point2=(418 , 831)) 
mdb.models['Model-1'].sketches['__profile__'].Line(point1=(418 , 831), point2=(420 , 831)) 
mdb.models['Model-1'].sketches['__profile__'].Line(point1=(420 , 831), point2=(434 , 826)) 
mdb.models['Model-1'].sketches['__profile__'].Line(point1=(434 , 826), point2=(465 , 811)) 
mdb.models['Model-1'].sketches['__profile__'].Line(point1=(465 , 811), point2=(463 , 801)) 
mdb.models['Model-1'].sketches['__profile__'].Line(point1=(463 , 801), point2=(454 , 782)) 
mdb.models['Model-1'].sketches['__profile__'].Line(point1=(450 , 338), point2=(457 , 328)) 
mdb.models['Model-1'].sketches['__profile__'].Line(point1=(457 , 328), point2=(461 , 319)) 
mdb.models['Model-1'].sketches['__profile__'].Line(point1=(461 , 319), point2=(462 , 314)) 
mdb.models['Model-1'].sketches['__profile__'].Line(point1=(462 , 314), point2=(460 , 306)) 
mdb.models['Model-1'].sketches['__profile__'].Line(point1=(460 , 306), point2=(450 , 289)) 
mdb.models['Model-1'].sketches['__profile__'].Line(point1=(450 , 289), point2=(446 , 285)) 
mdb.models['Model-1'].sketches['__profile__'].Line(point1=(446 , 285), point2=(430 , 287)) 
mdb.models['Model-1'].sketches['__profile__'].Line(point1=(430 , 287), point2=(426 , 287)) 
mdb.models['Model-1'].sketches['__profile__'].Line(point1=(426 , 287), point2=(420 , 291)) 
mdb.models['Model-1'].sketches['__profile__'].Line(point1=(420 , 291), point2=(412 , 312)) 
mdb.models['Model-1'].sketches['__profile__'].Line(point1=(412 , 312), point2=(428 , 320)) 
mdb.models['Model-1'].sketches['__profile__'].Line(point1=(428 , 320), point2=(448 , 340)) 
mdb.models['Model-1'].sketches['__profile__'].Line(point1=(448 , 340), point2=(450 , 338)) 
mdb.models['Model-1'].sketches['__profile__'].Line(point1=(466 , 878), point2=(464 , 876)) 
mdb.models['Model-1'].sketches['__profile__'].Line(point1=(464 , 876), point2=(452 , 877)) 
mdb.models['Model-1'].sketches['__profile__'].Line(point1=(452 , 877), point2=(413 , 892)) 
mdb.models['Model-1'].sketches['__profile__'].Line(point1=(413 , 892), point2=(413 , 915)) 
mdb.models['Model-1'].sketches['__profile__'].Line(point1=(413 , 915), point2=(415 , 933)) 
mdb.models['Model-1'].sketches['__profile__'].Line(point1=(415 , 933), point2=(416 , 933)) 
mdb.models['Model-1'].sketches['__profile__'].Line(point1=(416 , 933), point2=(421 , 933)) 
mdb.models['Model-1'].sketches['__profile__'].Line(point1=(421 , 933), point2=(471 , 920)) 
mdb.models['Model-1'].sketches['__profile__'].Line(point1=(471 , 920), point2=(469 , 892)) 
mdb.models['Model-1'].sketches['__profile__'].Line(point1=(469 , 892), point2=(466 , 878)) 
mdb.models['Model-1'].sketches['__profile__'].Line(point1=(460 , 174), point2=(430 , 158)) 
mdb.models['Model-1'].sketches['__profile__'].Line(point1=(430 , 158), point2=(421 , 157)) 
mdb.models['Model-1'].sketches['__profile__'].Line(point1=(421 , 157), point2=(417 , 160)) 
mdb.models['Model-1'].sketches['__profile__'].Line(point1=(417 , 160), point2=(415 , 164)) 
mdb.models['Model-1'].sketches['__profile__'].Line(point1=(415 , 164), point2=(414 , 180)) 
mdb.models['Model-1'].sketches['__profile__'].Line(point1=(414 , 180), point2=(415 , 187)) 
mdb.models['Model-1'].sketches['__profile__'].Line(point1=(415 , 187), point2=(419 , 191)) 
mdb.models['Model-1'].sketches['__profile__'].Line(point1=(419 , 191), point2=(437 , 194)) 
mdb.models['Model-1'].sketches['__profile__'].Line(point1=(437 , 194), point2=(448 , 194)) 
mdb.models['Model-1'].sketches['__profile__'].Line(point1=(448 , 194), point2=(455 , 190)) 
mdb.models['Model-1'].sketches['__profile__'].Line(point1=(455 , 190), point2=(460 , 174)) 
mdb.models['Model-1'].sketches['__profile__'].Line(point1=(473 , 1091), point2=(468 , 1045)) 
mdb.models['Model-1'].sketches['__profile__'].Line(point1=(468 , 1045), point2=(439 , 1046)) 
mdb.models['Model-1'].sketches['__profile__'].Line(point1=(439 , 1046), point2=(420 , 1049)) 
mdb.models['Model-1'].sketches['__profile__'].Line(point1=(420 , 1049), point2=(416 , 1051)) 
mdb.models['Model-1'].sketches['__profile__'].Line(point1=(416 , 1051), point2=(419 , 1087)) 
mdb.models['Model-1'].sketches['__profile__'].Line(point1=(419 , 1087), point2=(422 , 1098)) 
mdb.models['Model-1'].sketches['__profile__'].Line(point1=(422 , 1098), point2=(462 , 1096)) 
mdb.models['Model-1'].sketches['__profile__'].Line(point1=(462 , 1096), point2=(471 , 1094)) 
mdb.models['Model-1'].sketches['__profile__'].Line(point1=(471 , 1094), point2=(473 , 1093)) 
mdb.models['Model-1'].sketches['__profile__'].Line(point1=(473 , 1093), point2=(473 , 1091)) 
mdb.models['Model-1'].sketches['__profile__'].Line(point1=(452 , 1139), point2=(446 , 1136)) 
mdb.models['Model-1'].sketches['__profile__'].Line(point1=(446 , 1136), point2=(421 , 1137)) 
mdb.models['Model-1'].sketches['__profile__'].Line(point1=(421 , 1137), point2=(418 , 1140)) 
mdb.models['Model-1'].sketches['__profile__'].Line(point1=(418 , 1140), point2=(417 , 1146)) 
mdb.models['Model-1'].sketches['__profile__'].Line(point1=(417 , 1146), point2=(418 , 1152)) 
mdb.models['Model-1'].sketches['__profile__'].Line(point1=(418 , 1152), point2=(425 , 1154)) 
mdb.models['Model-1'].sketches['__profile__'].Line(point1=(425 , 1154), point2=(453 , 1153)) 
mdb.models['Model-1'].sketches['__profile__'].Line(point1=(453 , 1153), point2=(454 , 1146)) 
mdb.models['Model-1'].sketches['__profile__'].Line(point1=(454 , 1146), point2=(452 , 1139)) 
mdb.models['Model-1'].sketches['__profile__'].Line(point1=(455 , 631), point2=(450 , 626)) 
mdb.models['Model-1'].sketches['__profile__'].Line(point1=(450 , 626), point2=(446 , 626)) 
mdb.models['Model-1'].sketches['__profile__'].Line(point1=(446 , 626), point2=(426 , 646)) 
mdb.models['Model-1'].sketches['__profile__'].Line(point1=(426 , 646), point2=(420 , 654)) 
mdb.models['Model-1'].sketches['__profile__'].Line(point1=(420 , 654), point2=(423 , 662)) 
mdb.models['Model-1'].sketches['__profile__'].Line(point1=(423 , 662), point2=(433 , 674)) 
mdb.models['Model-1'].sketches['__profile__'].Line(point1=(433 , 674), point2=(441 , 675)) 
mdb.models['Model-1'].sketches['__profile__'].Line(point1=(441 , 675), point2=(445 , 673)) 
mdb.models['Model-1'].sketches['__profile__'].Line(point1=(445 , 673), point2=(469 , 653)) 
mdb.models['Model-1'].sketches['__profile__'].Line(point1=(469 , 653), point2=(469 , 651)) 
mdb.models['Model-1'].sketches['__profile__'].Line(point1=(469 , 651), point2=(455 , 631)) 
mdb.models['Model-1'].sketches['__profile__'].Line(point1=(463 , 167), point2=(472 , 146)) 
mdb.models['Model-1'].sketches['__profile__'].Line(point1=(472 , 146), point2=(472 , 142)) 
mdb.models['Model-1'].sketches['__profile__'].Line(point1=(472 , 142), point2=(467 , 138)) 
mdb.models['Model-1'].sketches['__profile__'].Line(point1=(467 , 138), point2=(453 , 132)) 
mdb.models['Model-1'].sketches['__profile__'].Line(point1=(453 , 132), point2=(443 , 129)) 
mdb.models['Model-1'].sketches['__profile__'].Line(point1=(443 , 129), point2=(438 , 130)) 
mdb.models['Model-1'].sketches['__profile__'].Line(point1=(438 , 130), point2=(428 , 135)) 
mdb.models['Model-1'].sketches['__profile__'].Line(point1=(428 , 135), point2=(423 , 140)) 
mdb.models['Model-1'].sketches['__profile__'].Line(point1=(423 , 140), point2=(423 , 145)) 
mdb.models['Model-1'].sketches['__profile__'].Line(point1=(423 , 145), point2=(430 , 152)) 
mdb.models['Model-1'].sketches['__profile__'].Line(point1=(430 , 152), point2=(444 , 160)) 
mdb.models['Model-1'].sketches['__profile__'].Line(point1=(444 , 160), point2=(462 , 169)) 
mdb.models['Model-1'].sketches['__profile__'].Line(point1=(462 , 169), point2=(463 , 167)) 
mdb.models['Model-1'].sketches['__profile__'].Line(point1=(474 , 386), point2=(455 , 368)) 
mdb.models['Model-1'].sketches['__profile__'].Line(point1=(455 , 368), point2=(449 , 365)) 
mdb.models['Model-1'].sketches['__profile__'].Line(point1=(449 , 365), point2=(442 , 366)) 
mdb.models['Model-1'].sketches['__profile__'].Line(point1=(442 , 366), point2=(436 , 374)) 
mdb.models['Model-1'].sketches['__profile__'].Line(point1=(436 , 374), point2=(424 , 399)) 
mdb.models['Model-1'].sketches['__profile__'].Line(point1=(424 , 399), point2=(424 , 406)) 
mdb.models['Model-1'].sketches['__profile__'].Line(point1=(424 , 406), point2=(433 , 412)) 
mdb.models['Model-1'].sketches['__profile__'].Line(point1=(433 , 412), point2=(445 , 425)) 
mdb.models['Model-1'].sketches['__profile__'].Line(point1=(445 , 425), point2=(453 , 438)) 
mdb.models['Model-1'].sketches['__profile__'].Line(point1=(453 , 438), point2=(457 , 439)) 
mdb.models['Model-1'].sketches['__profile__'].Line(point1=(457 , 439), point2=(483 , 400)) 
mdb.models['Model-1'].sketches['__profile__'].Line(point1=(483 , 400), point2=(483 , 398)) 
mdb.models['Model-1'].sketches['__profile__'].Line(point1=(483 , 398), point2=(474 , 386)) 
mdb.models['Model-1'].sketches['__profile__'].Line(point1=(442 , 263), point2=(439 , 260)) 
mdb.models['Model-1'].sketches['__profile__'].Line(point1=(439 , 260), point2=(435 , 260)) 
mdb.models['Model-1'].sketches['__profile__'].Line(point1=(435 , 260), point2=(431 , 263)) 
mdb.models['Model-1'].sketches['__profile__'].Line(point1=(431 , 263), point2=(424 , 279)) 
mdb.models['Model-1'].sketches['__profile__'].Line(point1=(424 , 279), point2=(424 , 282)) 
mdb.models['Model-1'].sketches['__profile__'].Line(point1=(424 , 282), point2=(427 , 282)) 
mdb.models['Model-1'].sketches['__profile__'].Line(point1=(427 , 282), point2=(440 , 282)) 
mdb.models['Model-1'].sketches['__profile__'].Line(point1=(440 , 282), point2=(444 , 280)) 
mdb.models['Model-1'].sketches['__profile__'].Line(point1=(444 , 280), point2=(445 , 270)) 
mdb.models['Model-1'].sketches['__profile__'].Line(point1=(445 , 270), point2=(442 , 263)) 
mdb.models['Model-1'].sketches['__profile__'].Line(point1=(438 , 59), point2=(441 , 52)) 
mdb.models['Model-1'].sketches['__profile__'].Line(point1=(441 , 52), point2=(438 , 49)) 
mdb.models['Model-1'].sketches['__profile__'].Line(point1=(438 , 49), point2=(433 , 49)) 
mdb.models['Model-1'].sketches['__profile__'].Line(point1=(433 , 49), point2=(429 , 51)) 
mdb.models['Model-1'].sketches['__profile__'].Line(point1=(429 , 51), point2=(427 , 51)) 
mdb.models['Model-1'].sketches['__profile__'].Line(point1=(427 , 51), point2=(424 , 54)) 
mdb.models['Model-1'].sketches['__profile__'].Line(point1=(424 , 54), point2=(432 , 62)) 
mdb.models['Model-1'].sketches['__profile__'].Line(point1=(432 , 62), point2=(435 , 63)) 
mdb.models['Model-1'].sketches['__profile__'].Line(point1=(435 , 63), point2=(438 , 59)) 
mdb.models['Model-1'].sketches['__profile__'].Line(point1=(483 , 537), point2=(472 , 527)) 
mdb.models['Model-1'].sketches['__profile__'].Line(point1=(472 , 527), point2=(466 , 526)) 
mdb.models['Model-1'].sketches['__profile__'].Line(point1=(466 , 526), point2=(432 , 564)) 
mdb.models['Model-1'].sketches['__profile__'].Line(point1=(432 , 564), point2=(431 , 572)) 
mdb.models['Model-1'].sketches['__profile__'].Line(point1=(431 , 572), point2=(449 , 592)) 
mdb.models['Model-1'].sketches['__profile__'].Line(point1=(449 , 592), point2=(461 , 605)) 
mdb.models['Model-1'].sketches['__profile__'].Line(point1=(461 , 605), point2=(464 , 605)) 
mdb.models['Model-1'].sketches['__profile__'].Line(point1=(464 , 605), point2=(499 , 569)) 
mdb.models['Model-1'].sketches['__profile__'].Line(point1=(499 , 569), point2=(501 , 561)) 
mdb.models['Model-1'].sketches['__profile__'].Line(point1=(501 , 561), point2=(498 , 555)) 
mdb.models['Model-1'].sketches['__profile__'].Line(point1=(498 , 555), point2=(483 , 537)) 
mdb.models['Model-1'].sketches['__profile__'].Line(point1=(529 , 999), point2=(533 , 988)) 
mdb.models['Model-1'].sketches['__profile__'].Line(point1=(533 , 988), point2=(534 , 978)) 
mdb.models['Model-1'].sketches['__profile__'].Line(point1=(534 , 978), point2=(532 , 960)) 
mdb.models['Model-1'].sketches['__profile__'].Line(point1=(532 , 960), point2=(524 , 936)) 
mdb.models['Model-1'].sketches['__profile__'].Line(point1=(524 , 936), point2=(514 , 919)) 
mdb.models['Model-1'].sketches['__profile__'].Line(point1=(514 , 919), point2=(510 , 917)) 
mdb.models['Model-1'].sketches['__profile__'].Line(point1=(510 , 917), point2=(505 , 917)) 
mdb.models['Model-1'].sketches['__profile__'].Line(point1=(505 , 917), point2=(452 , 929)) 
mdb.models['Model-1'].sketches['__profile__'].Line(point1=(452 , 929), point2=(436 , 934)) 
mdb.models['Model-1'].sketches['__profile__'].Line(point1=(436 , 934), point2=(435 , 939)) 
mdb.models['Model-1'].sketches['__profile__'].Line(point1=(435 , 939), point2=(440 , 965)) 
mdb.models['Model-1'].sketches['__profile__'].Line(point1=(440 , 965), point2=(440 , 1014)) 
mdb.models['Model-1'].sketches['__profile__'].Line(point1=(440 , 1014), point2=(441 , 1015)) 
mdb.models['Model-1'].sketches['__profile__'].Line(point1=(441 , 1015), point2=(517 , 1006)) 
mdb.models['Model-1'].sketches['__profile__'].Line(point1=(517 , 1006), point2=(526 , 1003)) 
mdb.models['Model-1'].sketches['__profile__'].Line(point1=(526 , 1003), point2=(529 , 999)) 
mdb.models['Model-1'].sketches['__profile__'].Line(point1=(459 , 233), point2=(452 , 230)) 
mdb.models['Model-1'].sketches['__profile__'].Line(point1=(452 , 230), point2=(446 , 230)) 
mdb.models['Model-1'].sketches['__profile__'].Line(point1=(446 , 230), point2=(443 , 233)) 
mdb.models['Model-1'].sketches['__profile__'].Line(point1=(443 , 233), point2=(437 , 248)) 
mdb.models['Model-1'].sketches['__profile__'].Line(point1=(437 , 248), point2=(437 , 253)) 
mdb.models['Model-1'].sketches['__profile__'].Line(point1=(437 , 253), point2=(441 , 256)) 
mdb.models['Model-1'].sketches['__profile__'].Line(point1=(441 , 256), point2=(445 , 258)) 
mdb.models['Model-1'].sketches['__profile__'].Line(point1=(445 , 258), point2=(456 , 258)) 
mdb.models['Model-1'].sketches['__profile__'].Line(point1=(456 , 258), point2=(459 , 256)) 
mdb.models['Model-1'].sketches['__profile__'].Line(point1=(459 , 256), point2=(460 , 253)) 
mdb.models['Model-1'].sketches['__profile__'].Line(point1=(460 , 253), point2=(459 , 233)) 
mdb.models['Model-1'].sketches['__profile__'].Line(point1=(476 , 133), point2=(484 , 114)) 
mdb.models['Model-1'].sketches['__profile__'].Line(point1=(484 , 114), point2=(463 , 102)) 
mdb.models['Model-1'].sketches['__profile__'].Line(point1=(463 , 102), point2=(457 , 102)) 
mdb.models['Model-1'].sketches['__profile__'].Line(point1=(457 , 102), point2=(449 , 105)) 
mdb.models['Model-1'].sketches['__profile__'].Line(point1=(449 , 105), point2=(438 , 110)) 
mdb.models['Model-1'].sketches['__profile__'].Line(point1=(438 , 110), point2=(437 , 111)) 
mdb.models['Model-1'].sketches['__profile__'].Line(point1=(437 , 111), point2=(438 , 116)) 
mdb.models['Model-1'].sketches['__profile__'].Line(point1=(438 , 116), point2=(446 , 123)) 
mdb.models['Model-1'].sketches['__profile__'].Line(point1=(446 , 123), point2=(459 , 130)) 
mdb.models['Model-1'].sketches['__profile__'].Line(point1=(459 , 130), point2=(472 , 135)) 
mdb.models['Model-1'].sketches['__profile__'].Line(point1=(472 , 135), point2=(475 , 135)) 
mdb.models['Model-1'].sketches['__profile__'].Line(point1=(475 , 135), point2=(476 , 133)) 
mdb.models['Model-1'].sketches['__profile__'].Line(point1=(452 , 84), point2=(448 , 81)) 
mdb.models['Model-1'].sketches['__profile__'].Line(point1=(448 , 81), point2=(445 , 81)) 
mdb.models['Model-1'].sketches['__profile__'].Line(point1=(445 , 81), point2=(442 , 84)) 
mdb.models['Model-1'].sketches['__profile__'].Line(point1=(442 , 84), point2=(439 , 93)) 
mdb.models['Model-1'].sketches['__profile__'].Line(point1=(439 , 93), point2=(439 , 102)) 
mdb.models['Model-1'].sketches['__profile__'].Line(point1=(439 , 102), point2=(439 , 103)) 
mdb.models['Model-1'].sketches['__profile__'].Line(point1=(439 , 103), point2=(444 , 103)) 
mdb.models['Model-1'].sketches['__profile__'].Line(point1=(444 , 103), point2=(453 , 99)) 
mdb.models['Model-1'].sketches['__profile__'].Line(point1=(453 , 99), point2=(456 , 96)) 
mdb.models['Model-1'].sketches['__profile__'].Line(point1=(456 , 96), point2=(452 , 84)) 
mdb.models['Model-1'].sketches['__profile__'].Line(point1=(474 , 1164), point2=(471 , 1161)) 
mdb.models['Model-1'].sketches['__profile__'].Line(point1=(471 , 1161), point2=(454 , 1159)) 
mdb.models['Model-1'].sketches['__profile__'].Line(point1=(454 , 1159), point2=(443 , 1159)) 
mdb.models['Model-1'].sketches['__profile__'].Line(point1=(443 , 1159), point2=(440 , 1161)) 
mdb.models['Model-1'].sketches['__profile__'].Line(point1=(440 , 1161), point2=(443 , 1164)) 
mdb.models['Model-1'].sketches['__profile__'].Line(point1=(443 , 1164), point2=(457 , 1167)) 
mdb.models['Model-1'].sketches['__profile__'].Line(point1=(457 , 1167), point2=(473 , 1167)) 
mdb.models['Model-1'].sketches['__profile__'].Line(point1=(473 , 1167), point2=(474 , 1164)) 
mdb.models['Model-1'].sketches['__profile__'].Line(point1=(461 , 43), point2=(452 , 45)) 
mdb.models['Model-1'].sketches['__profile__'].Line(point1=(452 , 45), point2=(447 , 50)) 
mdb.models['Model-1'].sketches['__profile__'].Line(point1=(447 , 50), point2=(443 , 57)) 
mdb.models['Model-1'].sketches['__profile__'].Line(point1=(443 , 57), point2=(440 , 66)) 
mdb.models['Model-1'].sketches['__profile__'].Line(point1=(440 , 66), point2=(440 , 76)) 
mdb.models['Model-1'].sketches['__profile__'].Line(point1=(440 , 76), point2=(446 , 77)) 
mdb.models['Model-1'].sketches['__profile__'].Line(point1=(446 , 77), point2=(467 , 69)) 
mdb.models['Model-1'].sketches['__profile__'].Line(point1=(467 , 69), point2=(467 , 63)) 
mdb.models['Model-1'].sketches['__profile__'].Line(point1=(467 , 63), point2=(461 , 43)) 
mdb.models['Model-1'].sketches['__profile__'].Line(point1=(504 , 1013), point2=(495 , 1012)) 
mdb.models['Model-1'].sketches['__profile__'].Line(point1=(495 , 1012), point2=(450 , 1019)) 
mdb.models['Model-1'].sketches['__profile__'].Line(point1=(450 , 1019), point2=(445 , 1024)) 
mdb.models['Model-1'].sketches['__profile__'].Line(point1=(445 , 1024), point2=(445 , 1039)) 
mdb.models['Model-1'].sketches['__profile__'].Line(point1=(445 , 1039), point2=(445 , 1040)) 
mdb.models['Model-1'].sketches['__profile__'].Line(point1=(445 , 1040), point2=(458 , 1040)) 
mdb.models['Model-1'].sketches['__profile__'].Line(point1=(458 , 1040), point2=(496 , 1035)) 
mdb.models['Model-1'].sketches['__profile__'].Line(point1=(496 , 1035), point2=(500 , 1033)) 
mdb.models['Model-1'].sketches['__profile__'].Line(point1=(500 , 1033), point2=(503 , 1029)) 
mdb.models['Model-1'].sketches['__profile__'].Line(point1=(503 , 1029), point2=(504 , 1013)) 
mdb.models['Model-1'].sketches['__profile__'].Line(point1=(486 , 720), point2=(483 , 720)) 
mdb.models['Model-1'].sketches['__profile__'].Line(point1=(483 , 720), point2=(474 , 725)) 
mdb.models['Model-1'].sketches['__profile__'].Line(point1=(474 , 725), point2=(445 , 746)) 
mdb.models['Model-1'].sketches['__profile__'].Line(point1=(445 , 746), point2=(450 , 768)) 
mdb.models['Model-1'].sketches['__profile__'].Line(point1=(450 , 768), point2=(453 , 773)) 
mdb.models['Model-1'].sketches['__profile__'].Line(point1=(453 , 773), point2=(474 , 763)) 
mdb.models['Model-1'].sketches['__profile__'].Line(point1=(474 , 763), point2=(492 , 751)) 
mdb.models['Model-1'].sketches['__profile__'].Line(point1=(492 , 751), point2=(492 , 739)) 
mdb.models['Model-1'].sketches['__profile__'].Line(point1=(492 , 739), point2=(486 , 720)) 
mdb.models['Model-1'].sketches['__profile__'].Line(point1=(523 , 846), point2=(523 , 839)) 
mdb.models['Model-1'].sketches['__profile__'].Line(point1=(523 , 839), point2=(519 , 824)) 
mdb.models['Model-1'].sketches['__profile__'].Line(point1=(519 , 824), point2=(515 , 813)) 
mdb.models['Model-1'].sketches['__profile__'].Line(point1=(515 , 813), point2=(507 , 798)) 
mdb.models['Model-1'].sketches['__profile__'].Line(point1=(507 , 798), point2=(494 , 802)) 
mdb.models['Model-1'].sketches['__profile__'].Line(point1=(494 , 802), point2=(449 , 823)) 
mdb.models['Model-1'].sketches['__profile__'].Line(point1=(449 , 823), point2=(446 , 824)) 
mdb.models['Model-1'].sketches['__profile__'].Line(point1=(446 , 824), point2=(446 , 828)) 
mdb.models['Model-1'].sketches['__profile__'].Line(point1=(446 , 828), point2=(455 , 851)) 
mdb.models['Model-1'].sketches['__profile__'].Line(point1=(455 , 851), point2=(464 , 868)) 
mdb.models['Model-1'].sketches['__profile__'].Line(point1=(464 , 868), point2=(468 , 868)) 
mdb.models['Model-1'].sketches['__profile__'].Line(point1=(468 , 868), point2=(500 , 857)) 
mdb.models['Model-1'].sketches['__profile__'].Line(point1=(500 , 857), point2=(521 , 849)) 
mdb.models['Model-1'].sketches['__profile__'].Line(point1=(521 , 849), point2=(523 , 848)) 
mdb.models['Model-1'].sketches['__profile__'].Line(point1=(523 , 848), point2=(523 , 846)) 
mdb.models['Model-1'].sketches['__profile__'].Line(point1=(497 , 332), point2=(485 , 320)) 
mdb.models['Model-1'].sketches['__profile__'].Line(point1=(485 , 320), point2=(477 , 316)) 
mdb.models['Model-1'].sketches['__profile__'].Line(point1=(477 , 316), point2=(470 , 315)) 
mdb.models['Model-1'].sketches['__profile__'].Line(point1=(470 , 315), point2=(466 , 319)) 
mdb.models['Model-1'].sketches['__profile__'].Line(point1=(466 , 319), point2=(447 , 357)) 
mdb.models['Model-1'].sketches['__profile__'].Line(point1=(447 , 357), point2=(448 , 361)) 
mdb.models['Model-1'].sketches['__profile__'].Line(point1=(448 , 361), point2=(454 , 363)) 
mdb.models['Model-1'].sketches['__profile__'].Line(point1=(454 , 363), point2=(461 , 369)) 
mdb.models['Model-1'].sketches['__profile__'].Line(point1=(461 , 369), point2=(486 , 393)) 
mdb.models['Model-1'].sketches['__profile__'].Line(point1=(486 , 393), point2=(488 , 393)) 
mdb.models['Model-1'].sketches['__profile__'].Line(point1=(488 , 393), point2=(510 , 357)) 
mdb.models['Model-1'].sketches['__profile__'].Line(point1=(510 , 357), point2=(510 , 353)) 
mdb.models['Model-1'].sketches['__profile__'].Line(point1=(510 , 353), point2=(507 , 346)) 
mdb.models['Model-1'].sketches['__profile__'].Line(point1=(507 , 346), point2=(497 , 332)) 
mdb.models['Model-1'].sketches['__profile__'].Line(point1=(518 , 687), point2=(516 , 681)) 
mdb.models['Model-1'].sketches['__profile__'].Line(point1=(516 , 681), point2=(508 , 670)) 
mdb.models['Model-1'].sketches['__profile__'].Line(point1=(508 , 670), point2=(486 , 648)) 
mdb.models['Model-1'].sketches['__profile__'].Line(point1=(486 , 648), point2=(481 , 649)) 
mdb.models['Model-1'].sketches['__profile__'].Line(point1=(481 , 649), point2=(448 , 675)) 
mdb.models['Model-1'].sketches['__profile__'].Line(point1=(448 , 675), point2=(449 , 679)) 
mdb.models['Model-1'].sketches['__profile__'].Line(point1=(449 , 679), point2=(468 , 699)) 
mdb.models['Model-1'].sketches['__profile__'].Line(point1=(468 , 699), point2=(473 , 708)) 
mdb.models['Model-1'].sketches['__profile__'].Line(point1=(473 , 708), point2=(476 , 718)) 
mdb.models['Model-1'].sketches['__profile__'].Line(point1=(476 , 718), point2=(478 , 718)) 
mdb.models['Model-1'].sketches['__profile__'].Line(point1=(478 , 718), point2=(506 , 699)) 
mdb.models['Model-1'].sketches['__profile__'].Line(point1=(506 , 699), point2=(515 , 692)) 
mdb.models['Model-1'].sketches['__profile__'].Line(point1=(515 , 692), point2=(518 , 689)) 
mdb.models['Model-1'].sketches['__profile__'].Line(point1=(518 , 689), point2=(518 , 687)) 
mdb.models['Model-1'].sketches['__profile__'].Line(point1=(503 , 438), point2=(489 , 424)) 
mdb.models['Model-1'].sketches['__profile__'].Line(point1=(489 , 424), point2=(479 , 418)) 
mdb.models['Model-1'].sketches['__profile__'].Line(point1=(479 , 418), point2=(476 , 418)) 
mdb.models['Model-1'].sketches['__profile__'].Line(point1=(476 , 418), point2=(448 , 460)) 
mdb.models['Model-1'].sketches['__profile__'].Line(point1=(448 , 460), point2=(448 , 462)) 
mdb.models['Model-1'].sketches['__profile__'].Line(point1=(448 , 462), point2=(459 , 473)) 
mdb.models['Model-1'].sketches['__profile__'].Line(point1=(459 , 473), point2=(477 , 492)) 
mdb.models['Model-1'].sketches['__profile__'].Line(point1=(477 , 492), point2=(482 , 496)) 
mdb.models['Model-1'].sketches['__profile__'].Line(point1=(482 , 496), point2=(484 , 496)) 
mdb.models['Model-1'].sketches['__profile__'].Line(point1=(484 , 496), point2=(516 , 458)) 
mdb.models['Model-1'].sketches['__profile__'].Line(point1=(516 , 458), point2=(516 , 456)) 
mdb.models['Model-1'].sketches['__profile__'].Line(point1=(516 , 456), point2=(511 , 451)) 
mdb.models['Model-1'].sketches['__profile__'].Line(point1=(511 , 451), point2=(503 , 438)) 
mdb.models['Model-1'].sketches['__profile__'].Line(point1=(469 , 301), point2=(484 , 272)) 
mdb.models['Model-1'].sketches['__profile__'].Line(point1=(484 , 272), point2=(475 , 266)) 
mdb.models['Model-1'].sketches['__profile__'].Line(point1=(475 , 266), point2=(463 , 260)) 
mdb.models['Model-1'].sketches['__profile__'].Line(point1=(463 , 260), point2=(460 , 260)) 
mdb.models['Model-1'].sketches['__profile__'].Line(point1=(460 , 260), point2=(454 , 261)) 
mdb.models['Model-1'].sketches['__profile__'].Line(point1=(454 , 261), point2=(450 , 264)) 
mdb.models['Model-1'].sketches['__profile__'].Line(point1=(450 , 264), point2=(449 , 266)) 
mdb.models['Model-1'].sketches['__profile__'].Line(point1=(449 , 266), point2=(450 , 275)) 
mdb.models['Model-1'].sketches['__profile__'].Line(point1=(450 , 275), point2=(462 , 300)) 
mdb.models['Model-1'].sketches['__profile__'].Line(point1=(462 , 300), point2=(466 , 304)) 
mdb.models['Model-1'].sketches['__profile__'].Line(point1=(466 , 304), point2=(469 , 301)) 
mdb.models['Model-1'].sketches['__profile__'].Line(point1=(473 , 192), point2=(463 , 187)) 
mdb.models['Model-1'].sketches['__profile__'].Line(point1=(463 , 187), point2=(460 , 188)) 
mdb.models['Model-1'].sketches['__profile__'].Line(point1=(460 , 188), point2=(450 , 215)) 
mdb.models['Model-1'].sketches['__profile__'].Line(point1=(450 , 215), point2=(451 , 225)) 
mdb.models['Model-1'].sketches['__profile__'].Line(point1=(451 , 225), point2=(456 , 227)) 
mdb.models['Model-1'].sketches['__profile__'].Line(point1=(456 , 227), point2=(463 , 227)) 
mdb.models['Model-1'].sketches['__profile__'].Line(point1=(463 , 227), point2=(471 , 224)) 
mdb.models['Model-1'].sketches['__profile__'].Line(point1=(471 , 224), point2=(476 , 219)) 
mdb.models['Model-1'].sketches['__profile__'].Line(point1=(476 , 219), point2=(478 , 214)) 
mdb.models['Model-1'].sketches['__profile__'].Line(point1=(478 , 214), point2=(478 , 202)) 
mdb.models['Model-1'].sketches['__profile__'].Line(point1=(478 , 202), point2=(473 , 192)) 
mdb.models['Model-1'].sketches['__profile__'].Line(point1=(494 , 589), point2=(492 , 587)) 
mdb.models['Model-1'].sketches['__profile__'].Line(point1=(492 , 587), point2=(487 , 588)) 
mdb.models['Model-1'].sketches['__profile__'].Line(point1=(487 , 588), point2=(453 , 618)) 
mdb.models['Model-1'].sketches['__profile__'].Line(point1=(453 , 618), point2=(453 , 622)) 
mdb.models['Model-1'].sketches['__profile__'].Line(point1=(453 , 622), point2=(471 , 647)) 
mdb.models['Model-1'].sketches['__profile__'].Line(point1=(471 , 647), point2=(475 , 648)) 
mdb.models['Model-1'].sketches['__profile__'].Line(point1=(475 , 648), point2=(479 , 646)) 
mdb.models['Model-1'].sketches['__profile__'].Line(point1=(479 , 646), point2=(513 , 618)) 
mdb.models['Model-1'].sketches['__profile__'].Line(point1=(513 , 618), point2=(511 , 612)) 
mdb.models['Model-1'].sketches['__profile__'].Line(point1=(511 , 612), point2=(494 , 589)) 
mdb.models['Model-1'].sketches['__profile__'].Line(point1=(514 , 1098), point2=(454 , 1100)) 
mdb.models['Model-1'].sketches['__profile__'].Line(point1=(454 , 1100), point2=(454 , 1131)) 
mdb.models['Model-1'].sketches['__profile__'].Line(point1=(454 , 1131), point2=(456 , 1131)) 
mdb.models['Model-1'].sketches['__profile__'].Line(point1=(456 , 1131), point2=(474 , 1134)) 
mdb.models['Model-1'].sketches['__profile__'].Line(point1=(474 , 1134), point2=(515 , 1134)) 
mdb.models['Model-1'].sketches['__profile__'].Line(point1=(515 , 1134), point2=(516 , 1114)) 
mdb.models['Model-1'].sketches['__profile__'].Line(point1=(516 , 1114), point2=(514 , 1098)) 
mdb.models['Model-1'].sketches['__profile__'].Line(point1=(487 , 105), point2=(494 , 88)) 
mdb.models['Model-1'].sketches['__profile__'].Line(point1=(494 , 88), point2=(494 , 82)) 
mdb.models['Model-1'].sketches['__profile__'].Line(point1=(494 , 82), point2=(475 , 73)) 
mdb.models['Model-1'].sketches['__profile__'].Line(point1=(475 , 73), point2=(467 , 74)) 
mdb.models['Model-1'].sketches['__profile__'].Line(point1=(467 , 74), point2=(455 , 80)) 
mdb.models['Model-1'].sketches['__profile__'].Line(point1=(455 , 80), point2=(457 , 87)) 
mdb.models['Model-1'].sketches['__profile__'].Line(point1=(457 , 87), point2=(466 , 97)) 
mdb.models['Model-1'].sketches['__profile__'].Line(point1=(466 , 97), point2=(476 , 104)) 
mdb.models['Model-1'].sketches['__profile__'].Line(point1=(476 , 104), point2=(485 , 108)) 
mdb.models['Model-1'].sketches['__profile__'].Line(point1=(485 , 108), point2=(487 , 105)) 
mdb.models['Model-1'].sketches['__profile__'].Line(point1=(496 , 1154), point2=(496 , 1142)) 
mdb.models['Model-1'].sketches['__profile__'].Line(point1=(496 , 1142), point2=(494 , 1140)) 
mdb.models['Model-1'].sketches['__profile__'].Line(point1=(494 , 1140), point2=(478 , 1138)) 
mdb.models['Model-1'].sketches['__profile__'].Line(point1=(478 , 1138), point2=(460 , 1138)) 
mdb.models['Model-1'].sketches['__profile__'].Line(point1=(460 , 1138), point2=(458 , 1140)) 
mdb.models['Model-1'].sketches['__profile__'].Line(point1=(458 , 1140), point2=(459 , 1154)) 
mdb.models['Model-1'].sketches['__profile__'].Line(point1=(459 , 1154), point2=(462 , 1156)) 
mdb.models['Model-1'].sketches['__profile__'].Line(point1=(462 , 1156), point2=(495 , 1157)) 
mdb.models['Model-1'].sketches['__profile__'].Line(point1=(495 , 1157), point2=(496 , 1154)) 
mdb.models['Model-1'].sketches['__profile__'].Line(point1=(516 , 747), point2=(512 , 747)) 
mdb.models['Model-1'].sketches['__profile__'].Line(point1=(512 , 747), point2=(495 , 755)) 
mdb.models['Model-1'].sketches['__profile__'].Line(point1=(495 , 755), point2=(459 , 777)) 
mdb.models['Model-1'].sketches['__profile__'].Line(point1=(459 , 777), point2=(459 , 781)) 
mdb.models['Model-1'].sketches['__profile__'].Line(point1=(459 , 781), point2=(467 , 801)) 
mdb.models['Model-1'].sketches['__profile__'].Line(point1=(467 , 801), point2=(470 , 806)) 
mdb.models['Model-1'].sketches['__profile__'].Line(point1=(470 , 806), point2=(473 , 807)) 
mdb.models['Model-1'].sketches['__profile__'].Line(point1=(473 , 807), point2=(529 , 782)) 
mdb.models['Model-1'].sketches['__profile__'].Line(point1=(529 , 782), point2=(528 , 776)) 
mdb.models['Model-1'].sketches['__profile__'].Line(point1=(528 , 776), point2=(516 , 747)) 
mdb.models['Model-1'].sketches['__profile__'].Line(point1=(501 , 236), point2=(486 , 225)) 
mdb.models['Model-1'].sketches['__profile__'].Line(point1=(486 , 225), point2=(478 , 224)) 
mdb.models['Model-1'].sketches['__profile__'].Line(point1=(478 , 224), point2=(470 , 229)) 
mdb.models['Model-1'].sketches['__profile__'].Line(point1=(470 , 229), point2=(465 , 235)) 
mdb.models['Model-1'].sketches['__profile__'].Line(point1=(465 , 235), point2=(466 , 252)) 
mdb.models['Model-1'].sketches['__profile__'].Line(point1=(466 , 252), point2=(471 , 259)) 
mdb.models['Model-1'].sketches['__profile__'].Line(point1=(471 , 259), point2=(483 , 267)) 
mdb.models['Model-1'].sketches['__profile__'].Line(point1=(483 , 267), point2=(488 , 268)) 
mdb.models['Model-1'].sketches['__profile__'].Line(point1=(488 , 268), point2=(500 , 245)) 
mdb.models['Model-1'].sketches['__profile__'].Line(point1=(500 , 245), point2=(501 , 236)) 
mdb.models['Model-1'].sketches['__profile__'].Line(point1=(494 , 160), point2=(482 , 151)) 
mdb.models['Model-1'].sketches['__profile__'].Line(point1=(482 , 151), point2=(475 , 150)) 
mdb.models['Model-1'].sketches['__profile__'].Line(point1=(475 , 150), point2=(468 , 167)) 
mdb.models['Model-1'].sketches['__profile__'].Line(point1=(468 , 167), point2=(465 , 180)) 
mdb.models['Model-1'].sketches['__profile__'].Line(point1=(465 , 180), point2=(469 , 185)) 
mdb.models['Model-1'].sketches['__profile__'].Line(point1=(469 , 185), point2=(475 , 188)) 
mdb.models['Model-1'].sketches['__profile__'].Line(point1=(475 , 188), point2=(481 , 188)) 
mdb.models['Model-1'].sketches['__profile__'].Line(point1=(481 , 188), point2=(491 , 183)) 
mdb.models['Model-1'].sketches['__profile__'].Line(point1=(491 , 183), point2=(496 , 175)) 
mdb.models['Model-1'].sketches['__profile__'].Line(point1=(496 , 175), point2=(496 , 164)) 
mdb.models['Model-1'].sketches['__profile__'].Line(point1=(496 , 164), point2=(494 , 160)) 
mdb.models['Model-1'].sketches['__profile__'].Line(point1=(499 , 73), point2=(504 , 63)) 
mdb.models['Model-1'].sketches['__profile__'].Line(point1=(504 , 63), point2=(508 , 47)) 
mdb.models['Model-1'].sketches['__profile__'].Line(point1=(508 , 47), point2=(504 , 44)) 
mdb.models['Model-1'].sketches['__profile__'].Line(point1=(504 , 44), point2=(498 , 43)) 
mdb.models['Model-1'].sketches['__profile__'].Line(point1=(498 , 43), point2=(478 , 43)) 
mdb.models['Model-1'].sketches['__profile__'].Line(point1=(478 , 43), point2=(467 , 44)) 
mdb.models['Model-1'].sketches['__profile__'].Line(point1=(467 , 44), point2=(471 , 62)) 
mdb.models['Model-1'].sketches['__profile__'].Line(point1=(471 , 62), point2=(479 , 69)) 
mdb.models['Model-1'].sketches['__profile__'].Line(point1=(479 , 69), point2=(494 , 76)) 
mdb.models['Model-1'].sketches['__profile__'].Line(point1=(494 , 76), point2=(497 , 76)) 
mdb.models['Model-1'].sketches['__profile__'].Line(point1=(497 , 76), point2=(499 , 73)) 
mdb.models['Model-1'].sketches['__profile__'].Line(point1=(518 , 907), point2=(517 , 874)) 
mdb.models['Model-1'].sketches['__profile__'].Line(point1=(517 , 874), point2=(513 , 862)) 
mdb.models['Model-1'].sketches['__profile__'].Line(point1=(513 , 862), point2=(507 , 862)) 
mdb.models['Model-1'].sketches['__profile__'].Line(point1=(507 , 862), point2=(472 , 873)) 
mdb.models['Model-1'].sketches['__profile__'].Line(point1=(472 , 873), point2=(471 , 873)) 
mdb.models['Model-1'].sketches['__profile__'].Line(point1=(471 , 873), point2=(471 , 881)) 
mdb.models['Model-1'].sketches['__profile__'].Line(point1=(471 , 881), point2=(477 , 917)) 
mdb.models['Model-1'].sketches['__profile__'].Line(point1=(477 , 917), point2=(485 , 917)) 
mdb.models['Model-1'].sketches['__profile__'].Line(point1=(485 , 917), point2=(517 , 910)) 
mdb.models['Model-1'].sketches['__profile__'].Line(point1=(517 , 910), point2=(518 , 907)) 
mdb.models['Model-1'].sketches['__profile__'].Line(point1=(542 , 527), point2=(543 , 523)) 
mdb.models['Model-1'].sketches['__profile__'].Line(point1=(543 , 523), point2=(531 , 506)) 
mdb.models['Model-1'].sketches['__profile__'].Line(point1=(531 , 506), point2=(514 , 489)) 
mdb.models['Model-1'].sketches['__profile__'].Line(point1=(514 , 489), point2=(504 , 484)) 
mdb.models['Model-1'].sketches['__profile__'].Line(point1=(504 , 484), point2=(491 , 496)) 
mdb.models['Model-1'].sketches['__profile__'].Line(point1=(491 , 496), point2=(475 , 515)) 
mdb.models['Model-1'].sketches['__profile__'].Line(point1=(475 , 515), point2=(471 , 520)) 
mdb.models['Model-1'].sketches['__profile__'].Line(point1=(471 , 520), point2=(494 , 543)) 
mdb.models['Model-1'].sketches['__profile__'].Line(point1=(494 , 543), point2=(507 , 560)) 
mdb.models['Model-1'].sketches['__profile__'].Line(point1=(507 , 560), point2=(517 , 553)) 
mdb.models['Model-1'].sketches['__profile__'].Line(point1=(517 , 553), point2=(542 , 527)) 
mdb.models['Model-1'].sketches['__profile__'].Line(point1=(539 , 1091), point2=(532 , 1037)) 
mdb.models['Model-1'].sketches['__profile__'].Line(point1=(532 , 1037), point2=(530 , 1036)) 
mdb.models['Model-1'].sketches['__profile__'].Line(point1=(530 , 1036), point2=(512 , 1037)) 
mdb.models['Model-1'].sketches['__profile__'].Line(point1=(512 , 1037), point2=(479 , 1041)) 
mdb.models['Model-1'].sketches['__profile__'].Line(point1=(479 , 1041), point2=(473 , 1043)) 
mdb.models['Model-1'].sketches['__profile__'].Line(point1=(473 , 1043), point2=(475 , 1074)) 
mdb.models['Model-1'].sketches['__profile__'].Line(point1=(475 , 1074), point2=(479 , 1096)) 
mdb.models['Model-1'].sketches['__profile__'].Line(point1=(479 , 1096), point2=(515 , 1093)) 
mdb.models['Model-1'].sketches['__profile__'].Line(point1=(515 , 1093), point2=(539 , 1093)) 
mdb.models['Model-1'].sketches['__profile__'].Line(point1=(539 , 1093), point2=(539 , 1091)) 
mdb.models['Model-1'].sketches['__profile__'].Line(point1=(537 , 282), point2=(517 , 264)) 
mdb.models['Model-1'].sketches['__profile__'].Line(point1=(517 , 264), point2=(503 , 257)) 
mdb.models['Model-1'].sketches['__profile__'].Line(point1=(503 , 257), point2=(499 , 257)) 
mdb.models['Model-1'].sketches['__profile__'].Line(point1=(499 , 257), point2=(487 , 277)) 
mdb.models['Model-1'].sketches['__profile__'].Line(point1=(487 , 277), point2=(474 , 306)) 
mdb.models['Model-1'].sketches['__profile__'].Line(point1=(474 , 306), point2=(474 , 310)) 
mdb.models['Model-1'].sketches['__profile__'].Line(point1=(474 , 310), point2=(478 , 311)) 
mdb.models['Model-1'].sketches['__profile__'].Line(point1=(478 , 311), point2=(485 , 316)) 
mdb.models['Model-1'].sketches['__profile__'].Line(point1=(485 , 316), point2=(501 , 330)) 
mdb.models['Model-1'].sketches['__profile__'].Line(point1=(501 , 330), point2=(512 , 347)) 
mdb.models['Model-1'].sketches['__profile__'].Line(point1=(512 , 347), point2=(516 , 349)) 
mdb.models['Model-1'].sketches['__profile__'].Line(point1=(516 , 349), point2=(538 , 317)) 
mdb.models['Model-1'].sketches['__profile__'].Line(point1=(538 , 317), point2=(546 , 302)) 
mdb.models['Model-1'].sketches['__profile__'].Line(point1=(546 , 302), point2=(546 , 295)) 
mdb.models['Model-1'].sketches['__profile__'].Line(point1=(546 , 295), point2=(537 , 282)) 
mdb.models['Model-1'].sketches['__profile__'].Line(point1=(513 , 1165), point2=(512 , 1163)) 
mdb.models['Model-1'].sketches['__profile__'].Line(point1=(512 , 1163), point2=(501 , 1161)) 
mdb.models['Model-1'].sketches['__profile__'].Line(point1=(501 , 1161), point2=(486 , 1161)) 
mdb.models['Model-1'].sketches['__profile__'].Line(point1=(486 , 1161), point2=(480 , 1162)) 
mdb.models['Model-1'].sketches['__profile__'].Line(point1=(480 , 1162), point2=(479 , 1164)) 
mdb.models['Model-1'].sketches['__profile__'].Line(point1=(479 , 1164), point2=(479 , 1166)) 
mdb.models['Model-1'].sketches['__profile__'].Line(point1=(479 , 1166), point2=(482 , 1167)) 
mdb.models['Model-1'].sketches['__profile__'].Line(point1=(482 , 1167), point2=(496 , 1168)) 
mdb.models['Model-1'].sketches['__profile__'].Line(point1=(496 , 1168), point2=(513 , 1167)) 
mdb.models['Model-1'].sketches['__profile__'].Line(point1=(513 , 1167), point2=(513 , 1165)) 
mdb.models['Model-1'].sketches['__profile__'].Line(point1=(522 , 451), point2=(550 , 417)) 
mdb.models['Model-1'].sketches['__profile__'].Line(point1=(550 , 417), point2=(550 , 415)) 
mdb.models['Model-1'].sketches['__profile__'].Line(point1=(550 , 415), point2=(545 , 409)) 
mdb.models['Model-1'].sketches['__profile__'].Line(point1=(545 , 409), point2=(540 , 397)) 
mdb.models['Model-1'].sketches['__profile__'].Line(point1=(540 , 397), point2=(532 , 385)) 
mdb.models['Model-1'].sketches['__profile__'].Line(point1=(532 , 385), point2=(520 , 373)) 
mdb.models['Model-1'].sketches['__profile__'].Line(point1=(520 , 373), point2=(511 , 368)) 
mdb.models['Model-1'].sketches['__profile__'].Line(point1=(511 , 368), point2=(509 , 368)) 
mdb.models['Model-1'].sketches['__profile__'].Line(point1=(509 , 368), point2=(508 , 370)) 
mdb.models['Model-1'].sketches['__profile__'].Line(point1=(508 , 370), point2=(479 , 413)) 
mdb.models['Model-1'].sketches['__profile__'].Line(point1=(479 , 413), point2=(500 , 428)) 
mdb.models['Model-1'].sketches['__profile__'].Line(point1=(500 , 428), point2=(520 , 453)) 
mdb.models['Model-1'].sketches['__profile__'].Line(point1=(520 , 453), point2=(522 , 451)) 
mdb.models['Model-1'].sketches['__profile__'].Line(point1=(504 , 123), point2=(498 , 119)) 
mdb.models['Model-1'].sketches['__profile__'].Line(point1=(498 , 119), point2=(489 , 118)) 
mdb.models['Model-1'].sketches['__profile__'].Line(point1=(489 , 118), point2=(484 , 126)) 
mdb.models['Model-1'].sketches['__profile__'].Line(point1=(484 , 126), point2=(479 , 140)) 
mdb.models['Model-1'].sketches['__profile__'].Line(point1=(479 , 140), point2=(479 , 145)) 
mdb.models['Model-1'].sketches['__profile__'].Line(point1=(479 , 145), point2=(481 , 146)) 
mdb.models['Model-1'].sketches['__profile__'].Line(point1=(481 , 146), point2=(492 , 153)) 
mdb.models['Model-1'].sketches['__profile__'].Line(point1=(492 , 153), point2=(498 , 152)) 
mdb.models['Model-1'].sketches['__profile__'].Line(point1=(498 , 152), point2=(505 , 144)) 
mdb.models['Model-1'].sketches['__profile__'].Line(point1=(505 , 144), point2=(507 , 137)) 
mdb.models['Model-1'].sketches['__profile__'].Line(point1=(507 , 137), point2=(507 , 131)) 
mdb.models['Model-1'].sketches['__profile__'].Line(point1=(507 , 131), point2=(504 , 123)) 
mdb.models['Model-1'].sketches['__profile__'].Line(point1=(507 , 230), point2=(520 , 207)) 
mdb.models['Model-1'].sketches['__profile__'].Line(point1=(520 , 207), point2=(522 , 201)) 
mdb.models['Model-1'].sketches['__profile__'].Line(point1=(522 , 201), point2=(502 , 185)) 
mdb.models['Model-1'].sketches['__profile__'].Line(point1=(502 , 185), point2=(495 , 186)) 
mdb.models['Model-1'].sketches['__profile__'].Line(point1=(495 , 186), point2=(488 , 190)) 
mdb.models['Model-1'].sketches['__profile__'].Line(point1=(488 , 190), point2=(483 , 195)) 
mdb.models['Model-1'].sketches['__profile__'].Line(point1=(483 , 195), point2=(481 , 199)) 
mdb.models['Model-1'].sketches['__profile__'].Line(point1=(481 , 199), point2=(482 , 210)) 
mdb.models['Model-1'].sketches['__profile__'].Line(point1=(482 , 210), point2=(485 , 217)) 
mdb.models['Model-1'].sketches['__profile__'].Line(point1=(485 , 217), point2=(491 , 224)) 
mdb.models['Model-1'].sketches['__profile__'].Line(point1=(491 , 224), point2=(505 , 232)) 
mdb.models['Model-1'].sketches['__profile__'].Line(point1=(505 , 232), point2=(507 , 230)) 
mdb.models['Model-1'].sketches['__profile__'].Line(point1=(568 , 655), point2=(557 , 636)) 
mdb.models['Model-1'].sketches['__profile__'].Line(point1=(557 , 636), point2=(533 , 612)) 
mdb.models['Model-1'].sketches['__profile__'].Line(point1=(533 , 612), point2=(530 , 612)) 
mdb.models['Model-1'].sketches['__profile__'].Line(point1=(530 , 612), point2=(522 , 617)) 
mdb.models['Model-1'].sketches['__profile__'].Line(point1=(522 , 617), point2=(490 , 642)) 
mdb.models['Model-1'].sketches['__profile__'].Line(point1=(490 , 642), point2=(490 , 645)) 
mdb.models['Model-1'].sketches['__profile__'].Line(point1=(490 , 645), point2=(512 , 669)) 
mdb.models['Model-1'].sketches['__profile__'].Line(point1=(512 , 669), point2=(524 , 685)) 
mdb.models['Model-1'].sketches['__profile__'].Line(point1=(524 , 685), point2=(529 , 684)) 
mdb.models['Model-1'].sketches['__profile__'].Line(point1=(529 , 684), point2=(550 , 670)) 
mdb.models['Model-1'].sketches['__profile__'].Line(point1=(550 , 670), point2=(566 , 659)) 
mdb.models['Model-1'].sketches['__profile__'].Line(point1=(566 , 659), point2=(568 , 655)) 
mdb.models['Model-1'].sketches['__profile__'].Line(point1=(534 , 694), point2=(530 , 690)) 
mdb.models['Model-1'].sketches['__profile__'].Line(point1=(530 , 690), point2=(526 , 690)) 
mdb.models['Model-1'].sketches['__profile__'].Line(point1=(526 , 690), point2=(508 , 702)) 
mdb.models['Model-1'].sketches['__profile__'].Line(point1=(508 , 702), point2=(491 , 716)) 
mdb.models['Model-1'].sketches['__profile__'].Line(point1=(491 , 716), point2=(498 , 748)) 
mdb.models['Model-1'].sketches['__profile__'].Line(point1=(498 , 748), point2=(531 , 731)) 
mdb.models['Model-1'].sketches['__profile__'].Line(point1=(531 , 731), point2=(548 , 720)) 
mdb.models['Model-1'].sketches['__profile__'].Line(point1=(548 , 720), point2=(546 , 712)) 
mdb.models['Model-1'].sketches['__profile__'].Line(point1=(546 , 712), point2=(534 , 694)) 
mdb.models['Model-1'].sketches['__profile__'].Line(point1=(507 , 85), point2=(504 , 82)) 
mdb.models['Model-1'].sketches['__profile__'].Line(point1=(504 , 82), point2=(501 , 82)) 
mdb.models['Model-1'].sketches['__profile__'].Line(point1=(501 , 82), point2=(492 , 105)) 
mdb.models['Model-1'].sketches['__profile__'].Line(point1=(492 , 105), point2=(491 , 112)) 
mdb.models['Model-1'].sketches['__profile__'].Line(point1=(491 , 112), point2=(497 , 115)) 
mdb.models['Model-1'].sketches['__profile__'].Line(point1=(497 , 115), point2=(508 , 116)) 
mdb.models['Model-1'].sketches['__profile__'].Line(point1=(508 , 116), point2=(515 , 110)) 
mdb.models['Model-1'].sketches['__profile__'].Line(point1=(515 , 110), point2=(517 , 106)) 
mdb.models['Model-1'].sketches['__profile__'].Line(point1=(517 , 106), point2=(516 , 97)) 
mdb.models['Model-1'].sketches['__profile__'].Line(point1=(516 , 97), point2=(507 , 85)) 
mdb.models['Model-1'].sketches['__profile__'].Line(point1=(550 , 550), point2=(540 , 540)) 
mdb.models['Model-1'].sketches['__profile__'].Line(point1=(540 , 540), point2=(537 , 540)) 
mdb.models['Model-1'].sketches['__profile__'].Line(point1=(537 , 540), point2=(494 , 580)) 
mdb.models['Model-1'].sketches['__profile__'].Line(point1=(494 , 580), point2=(496 , 585)) 
mdb.models['Model-1'].sketches['__profile__'].Line(point1=(496 , 585), point2=(511 , 604)) 
mdb.models['Model-1'].sketches['__profile__'].Line(point1=(511 , 604), point2=(518 , 612)) 
mdb.models['Model-1'].sketches['__profile__'].Line(point1=(518 , 612), point2=(522 , 612)) 
mdb.models['Model-1'].sketches['__profile__'].Line(point1=(522 , 612), point2=(541 , 598)) 
mdb.models['Model-1'].sketches['__profile__'].Line(point1=(541 , 598), point2=(562 , 579)) 
mdb.models['Model-1'].sketches['__profile__'].Line(point1=(562 , 579), point2=(561 , 569)) 
mdb.models['Model-1'].sketches['__profile__'].Line(point1=(561 , 569), point2=(550 , 550)) 
mdb.models['Model-1'].sketches['__profile__'].Line(point1=(526 , 194), point2=(543 , 164)) 
mdb.models['Model-1'].sketches['__profile__'].Line(point1=(543 , 164), point2=(537 , 160)) 
mdb.models['Model-1'].sketches['__profile__'].Line(point1=(537 , 160), point2=(514 , 150)) 
mdb.models['Model-1'].sketches['__profile__'].Line(point1=(514 , 150), point2=(507 , 149)) 
mdb.models['Model-1'].sketches['__profile__'].Line(point1=(507 , 149), point2=(502 , 154)) 
mdb.models['Model-1'].sketches['__profile__'].Line(point1=(502 , 154), point2=(500 , 159)) 
mdb.models['Model-1'].sketches['__profile__'].Line(point1=(500 , 159), point2=(501 , 174)) 
mdb.models['Model-1'].sketches['__profile__'].Line(point1=(501 , 174), point2=(507 , 183)) 
mdb.models['Model-1'].sketches['__profile__'].Line(point1=(507 , 183), point2=(523 , 195)) 
mdb.models['Model-1'].sketches['__profile__'].Line(point1=(523 , 195), point2=(525 , 196)) 
mdb.models['Model-1'].sketches['__profile__'].Line(point1=(525 , 196), point2=(526 , 194)) 
mdb.models['Model-1'].sketches['__profile__'].Line(point1=(540 , 1139), point2=(501 , 1139)) 
mdb.models['Model-1'].sketches['__profile__'].Line(point1=(501 , 1139), point2=(502 , 1155)) 
mdb.models['Model-1'].sketches['__profile__'].Line(point1=(502 , 1155), point2=(506 , 1157)) 
mdb.models['Model-1'].sketches['__profile__'].Line(point1=(506 , 1157), point2=(519 , 1159)) 
mdb.models['Model-1'].sketches['__profile__'].Line(point1=(519 , 1159), point2=(538 , 1159)) 
mdb.models['Model-1'].sketches['__profile__'].Line(point1=(538 , 1159), point2=(540 , 1157)) 
mdb.models['Model-1'].sketches['__profile__'].Line(point1=(540 , 1157), point2=(540 , 1139)) 
mdb.models['Model-1'].sketches['__profile__'].Line(point1=(559 , 202), point2=(541 , 194)) 
mdb.models['Model-1'].sketches['__profile__'].Line(point1=(541 , 194), point2=(534 , 193)) 
mdb.models['Model-1'].sketches['__profile__'].Line(point1=(534 , 193), point2=(522 , 211)) 
mdb.models['Model-1'].sketches['__profile__'].Line(point1=(522 , 211), point2=(502 , 249)) 
mdb.models['Model-1'].sketches['__profile__'].Line(point1=(502 , 249), point2=(503 , 253)) 
mdb.models['Model-1'].sketches['__profile__'].Line(point1=(503 , 253), point2=(525 , 264)) 
mdb.models['Model-1'].sketches['__profile__'].Line(point1=(525 , 264), point2=(529 , 264)) 
mdb.models['Model-1'].sketches['__profile__'].Line(point1=(529 , 264), point2=(531 , 255)) 
mdb.models['Model-1'].sketches['__profile__'].Line(point1=(531 , 255), point2=(533 , 253)) 
mdb.models['Model-1'].sketches['__profile__'].Line(point1=(533 , 253), point2=(535 , 257)) 
mdb.models['Model-1'].sketches['__profile__'].Line(point1=(535 , 257), point2=(534 , 261)) 
mdb.models['Model-1'].sketches['__profile__'].Line(point1=(534 , 261), point2=(535 , 270)) 
mdb.models['Model-1'].sketches['__profile__'].Line(point1=(535 , 270), point2=(539 , 279)) 
mdb.models['Model-1'].sketches['__profile__'].Line(point1=(539 , 279), point2=(549 , 292)) 
mdb.models['Model-1'].sketches['__profile__'].Line(point1=(549 , 292), point2=(553 , 294)) 
mdb.models['Model-1'].sketches['__profile__'].Line(point1=(553 , 294), point2=(581 , 251)) 
mdb.models['Model-1'].sketches['__profile__'].Line(point1=(581 , 251), point2=(580 , 243)) 
mdb.models['Model-1'].sketches['__profile__'].Line(point1=(580 , 243), point2=(565 , 210)) 
mdb.models['Model-1'].sketches['__profile__'].Line(point1=(565 , 210), point2=(562 , 210)) 
mdb.models['Model-1'].sketches['__profile__'].Line(point1=(562 , 210), point2=(555 , 219)) 
mdb.models['Model-1'].sketches['__profile__'].Line(point1=(555 , 219), point2=(553 , 218)) 
mdb.models['Model-1'].sketches['__profile__'].Line(point1=(553 , 218), point2=(554 , 214)) 
mdb.models['Model-1'].sketches['__profile__'].Line(point1=(554 , 214), point2=(559 , 207)) 
mdb.models['Model-1'].sketches['__profile__'].Line(point1=(559 , 207), point2=(559 , 202)) 
mdb.models['Model-1'].sketches['__profile__'].Line(point1=(530 , 63), point2=(520 , 58)) 
mdb.models['Model-1'].sketches['__profile__'].Line(point1=(520 , 58), point2=(516 , 57)) 
mdb.models['Model-1'].sketches['__profile__'].Line(point1=(516 , 57), point2=(510 , 58)) 
mdb.models['Model-1'].sketches['__profile__'].Line(point1=(510 , 58), point2=(506 , 68)) 
mdb.models['Model-1'].sketches['__profile__'].Line(point1=(506 , 68), point2=(506 , 77)) 
mdb.models['Model-1'].sketches['__profile__'].Line(point1=(506 , 77), point2=(507 , 80)) 
mdb.models['Model-1'].sketches['__profile__'].Line(point1=(507 , 80), point2=(514 , 87)) 
mdb.models['Model-1'].sketches['__profile__'].Line(point1=(514 , 87), point2=(519 , 89)) 
mdb.models['Model-1'].sketches['__profile__'].Line(point1=(519 , 89), point2=(530 , 78)) 
mdb.models['Model-1'].sketches['__profile__'].Line(point1=(530 , 78), point2=(532 , 74)) 
mdb.models['Model-1'].sketches['__profile__'].Line(point1=(532 , 74), point2=(532 , 66)) 
mdb.models['Model-1'].sketches['__profile__'].Line(point1=(532 , 66), point2=(530 , 63)) 
mdb.models['Model-1'].sketches['__profile__'].Line(point1=(576 , 457), point2=(566 , 447)) 
mdb.models['Model-1'].sketches['__profile__'].Line(point1=(566 , 447), point2=(556 , 440)) 
mdb.models['Model-1'].sketches['__profile__'].Line(point1=(556 , 440), point2=(546 , 435)) 
mdb.models['Model-1'].sketches['__profile__'].Line(point1=(546 , 435), point2=(542 , 435)) 
mdb.models['Model-1'].sketches['__profile__'].Line(point1=(542 , 435), point2=(507 , 476)) 
mdb.models['Model-1'].sketches['__profile__'].Line(point1=(507 , 476), point2=(507 , 480)) 
mdb.models['Model-1'].sketches['__profile__'].Line(point1=(507 , 480), point2=(517 , 486)) 
mdb.models['Model-1'].sketches['__profile__'].Line(point1=(517 , 486), point2=(525 , 493)) 
mdb.models['Model-1'].sketches['__profile__'].Line(point1=(525 , 493), point2=(534 , 503)) 
mdb.models['Model-1'].sketches['__profile__'].Line(point1=(534 , 503), point2=(545 , 519)) 
mdb.models['Model-1'].sketches['__profile__'].Line(point1=(545 , 519), point2=(547 , 521)) 
mdb.models['Model-1'].sketches['__profile__'].Line(point1=(547 , 521), point2=(550 , 521)) 
mdb.models['Model-1'].sketches['__profile__'].Line(point1=(550 , 521), point2=(591 , 484)) 
mdb.models['Model-1'].sketches['__profile__'].Line(point1=(591 , 484), point2=(591 , 481)) 
mdb.models['Model-1'].sketches['__profile__'].Line(point1=(591 , 481), point2=(587 , 473)) 
mdb.models['Model-1'].sketches['__profile__'].Line(point1=(587 , 473), point2=(576 , 457)) 
mdb.models['Model-1'].sketches['__profile__'].Line(point1=(570 , 1005), point2=(567 , 1004)) 
mdb.models['Model-1'].sketches['__profile__'].Line(point1=(567 , 1004), point2=(512 , 1011)) 
mdb.models['Model-1'].sketches['__profile__'].Line(point1=(512 , 1011), point2=(509 , 1015)) 
mdb.models['Model-1'].sketches['__profile__'].Line(point1=(509 , 1015), point2=(509 , 1033)) 
mdb.models['Model-1'].sketches['__profile__'].Line(point1=(509 , 1033), point2=(568 , 1026)) 
mdb.models['Model-1'].sketches['__profile__'].Line(point1=(568 , 1026), point2=(571 , 1024)) 
mdb.models['Model-1'].sketches['__profile__'].Line(point1=(571 , 1024), point2=(570 , 1005)) 
mdb.models['Model-1'].sketches['__profile__'].Line(point1=(522 , 116), point2=(520 , 114)) 
mdb.models['Model-1'].sketches['__profile__'].Line(point1=(520 , 114), point2=(516 , 114)) 
mdb.models['Model-1'].sketches['__profile__'].Line(point1=(516 , 114), point2=(512 , 119)) 
mdb.models['Model-1'].sketches['__profile__'].Line(point1=(512 , 119), point2=(511 , 121)) 
mdb.models['Model-1'].sketches['__profile__'].Line(point1=(511 , 121), point2=(512 , 135)) 
mdb.models['Model-1'].sketches['__profile__'].Line(point1=(512 , 135), point2=(513 , 137)) 
mdb.models['Model-1'].sketches['__profile__'].Line(point1=(513 , 137), point2=(517 , 137)) 
mdb.models['Model-1'].sketches['__profile__'].Line(point1=(517 , 137), point2=(525 , 129)) 
mdb.models['Model-1'].sketches['__profile__'].Line(point1=(525 , 129), point2=(525 , 124)) 
mdb.models['Model-1'].sketches['__profile__'].Line(point1=(525 , 124), point2=(522 , 116)) 
mdb.models['Model-1'].sketches['__profile__'].Line(point1=(557 , 408), point2=(584 , 376)) 
mdb.models['Model-1'].sketches['__profile__'].Line(point1=(584 , 376), point2=(584 , 374)) 
mdb.models['Model-1'].sketches['__profile__'].Line(point1=(584 , 374), point2=(578 , 362)) 
mdb.models['Model-1'].sketches['__profile__'].Line(point1=(578 , 362), point2=(572 , 340)) 
mdb.models['Model-1'].sketches['__profile__'].Line(point1=(572 , 340), point2=(566 , 334)) 
mdb.models['Model-1'].sketches['__profile__'].Line(point1=(566 , 334), point2=(543 , 325)) 
mdb.models['Model-1'].sketches['__profile__'].Line(point1=(543 , 325), point2=(540 , 324)) 
mdb.models['Model-1'].sketches['__profile__'].Line(point1=(540 , 324), point2=(535 , 329)) 
mdb.models['Model-1'].sketches['__profile__'].Line(point1=(535 , 329), point2=(514 , 360)) 
mdb.models['Model-1'].sketches['__profile__'].Line(point1=(514 , 360), point2=(513 , 364)) 
mdb.models['Model-1'].sketches['__profile__'].Line(point1=(513 , 364), point2=(526 , 372)) 
mdb.models['Model-1'].sketches['__profile__'].Line(point1=(526 , 372), point2=(535 , 381)) 
mdb.models['Model-1'].sketches['__profile__'].Line(point1=(535 , 381), point2=(543 , 392)) 
mdb.models['Model-1'].sketches['__profile__'].Line(point1=(543 , 392), point2=(548 , 404)) 
mdb.models['Model-1'].sketches['__profile__'].Line(point1=(548 , 404), point2=(553 , 410)) 
mdb.models['Model-1'].sketches['__profile__'].Line(point1=(553 , 410), point2=(555 , 411)) 
mdb.models['Model-1'].sketches['__profile__'].Line(point1=(555 , 411), point2=(557 , 408)) 
mdb.models['Model-1'].sketches['__profile__'].Line(point1=(593 , 823), point2=(593 , 806)) 
mdb.models['Model-1'].sketches['__profile__'].Line(point1=(593 , 806), point2=(591 , 793)) 
mdb.models['Model-1'].sketches['__profile__'].Line(point1=(591 , 793), point2=(585 , 772)) 
mdb.models['Model-1'].sketches['__profile__'].Line(point1=(585 , 772), point2=(581 , 765)) 
mdb.models['Model-1'].sketches['__profile__'].Line(point1=(581 , 765), point2=(576 , 765)) 
mdb.models['Model-1'].sketches['__profile__'].Line(point1=(576 , 765), point2=(569 , 768)) 
mdb.models['Model-1'].sketches['__profile__'].Line(point1=(569 , 768), point2=(521 , 791)) 
mdb.models['Model-1'].sketches['__profile__'].Line(point1=(521 , 791), point2=(514 , 797)) 
mdb.models['Model-1'].sketches['__profile__'].Line(point1=(514 , 797), point2=(514 , 799)) 
mdb.models['Model-1'].sketches['__profile__'].Line(point1=(514 , 799), point2=(530 , 845)) 
mdb.models['Model-1'].sketches['__profile__'].Line(point1=(530 , 845), point2=(540 , 843)) 
mdb.models['Model-1'].sketches['__profile__'].Line(point1=(540 , 843), point2=(592 , 826)) 
mdb.models['Model-1'].sketches['__profile__'].Line(point1=(592 , 826), point2=(593 , 823)) 
mdb.models['Model-1'].sketches['__profile__'].Line(point1=(549 , 151), point2=(552 , 147)) 
mdb.models['Model-1'].sketches['__profile__'].Line(point1=(552 , 147), point2=(552 , 144)) 
mdb.models['Model-1'].sketches['__profile__'].Line(point1=(552 , 144), point2=(530 , 132)) 
mdb.models['Model-1'].sketches['__profile__'].Line(point1=(530 , 132), point2=(519 , 141)) 
mdb.models['Model-1'].sketches['__profile__'].Line(point1=(519 , 141), point2=(514 , 145)) 
mdb.models['Model-1'].sketches['__profile__'].Line(point1=(514 , 145), point2=(515 , 146)) 
mdb.models['Model-1'].sketches['__profile__'].Line(point1=(515 , 146), point2=(539 , 156)) 
mdb.models['Model-1'].sketches['__profile__'].Line(point1=(539 , 156), point2=(543 , 157)) 
mdb.models['Model-1'].sketches['__profile__'].Line(point1=(543 , 157), point2=(549 , 151)) 
mdb.models['Model-1'].sketches['__profile__'].Line(point1=(551 , 47), point2=(520 , 46)) 
mdb.models['Model-1'].sketches['__profile__'].Line(point1=(520 , 46), point2=(516 , 47)) 
mdb.models['Model-1'].sketches['__profile__'].Line(point1=(516 , 47), point2=(515 , 50)) 
mdb.models['Model-1'].sketches['__profile__'].Line(point1=(515 , 50), point2=(520 , 54)) 
mdb.models['Model-1'].sketches['__profile__'].Line(point1=(520 , 54), point2=(535 , 57)) 
mdb.models['Model-1'].sketches['__profile__'].Line(point1=(535 , 57), point2=(549 , 51)) 
mdb.models['Model-1'].sketches['__profile__'].Line(point1=(549 , 51), point2=(551 , 47)) 
mdb.models['Model-1'].sketches['__profile__'].Line(point1=(601 , 1092), point2=(581 , 1092)) 
mdb.models['Model-1'].sketches['__profile__'].Line(point1=(581 , 1092), point2=(564 , 1095)) 
mdb.models['Model-1'].sketches['__profile__'].Line(point1=(564 , 1095), point2=(520 , 1098)) 
mdb.models['Model-1'].sketches['__profile__'].Line(point1=(520 , 1098), point2=(520 , 1133)) 
mdb.models['Model-1'].sketches['__profile__'].Line(point1=(520 , 1133), point2=(561 , 1137)) 
mdb.models['Model-1'].sketches['__profile__'].Line(point1=(561 , 1137), point2=(594 , 1136)) 
mdb.models['Model-1'].sketches['__profile__'].Line(point1=(594 , 1136), point2=(598 , 1129)) 
mdb.models['Model-1'].sketches['__profile__'].Line(point1=(598 , 1129), point2=(601 , 1092)) 
mdb.models['Model-1'].sketches['__profile__'].Line(point1=(584 , 890), point2=(582 , 882)) 
mdb.models['Model-1'].sketches['__profile__'].Line(point1=(582 , 882), point2=(579 , 848)) 
mdb.models['Model-1'].sketches['__profile__'].Line(point1=(579 , 848), point2=(577 , 842)) 
mdb.models['Model-1'].sketches['__profile__'].Line(point1=(577 , 842), point2=(525 , 857)) 
mdb.models['Model-1'].sketches['__profile__'].Line(point1=(525 , 857), point2=(520 , 860)) 
mdb.models['Model-1'].sketches['__profile__'].Line(point1=(520 , 860), point2=(524 , 906)) 
mdb.models['Model-1'].sketches['__profile__'].Line(point1=(524 , 906), point2=(532 , 906)) 
mdb.models['Model-1'].sketches['__profile__'].Line(point1=(532 , 906), point2=(574 , 897)) 
mdb.models['Model-1'].sketches['__profile__'].Line(point1=(574 , 897), point2=(582 , 894)) 
mdb.models['Model-1'].sketches['__profile__'].Line(point1=(582 , 894), point2=(584 , 890)) 
mdb.models['Model-1'].sketches['__profile__'].Line(point1=(619 , 989), point2=(621 , 984)) 
mdb.models['Model-1'].sketches['__profile__'].Line(point1=(621 , 984), point2=(623 , 965)) 
mdb.models['Model-1'].sketches['__profile__'].Line(point1=(623 , 965), point2=(623 , 930)) 
mdb.models['Model-1'].sketches['__profile__'].Line(point1=(623 , 930), point2=(619 , 905)) 
mdb.models['Model-1'].sketches['__profile__'].Line(point1=(619 , 905), point2=(617 , 898)) 
mdb.models['Model-1'].sketches['__profile__'].Line(point1=(617 , 898), point2=(615 , 896)) 
mdb.models['Model-1'].sketches['__profile__'].Line(point1=(615 , 896), point2=(605 , 896)) 
mdb.models['Model-1'].sketches['__profile__'].Line(point1=(605 , 896), point2=(571 , 902)) 
mdb.models['Model-1'].sketches['__profile__'].Line(point1=(571 , 902), point2=(530 , 912)) 
mdb.models['Model-1'].sketches['__profile__'].Line(point1=(530 , 912), point2=(527 , 912)) 
mdb.models['Model-1'].sketches['__profile__'].Line(point1=(527 , 912), point2=(521 , 916)) 
mdb.models['Model-1'].sketches['__profile__'].Line(point1=(521 , 916), point2=(532 , 943)) 
mdb.models['Model-1'].sketches['__profile__'].Line(point1=(532 , 943), point2=(538 , 965)) 
mdb.models['Model-1'].sketches['__profile__'].Line(point1=(538 , 965), point2=(539 , 981)) 
mdb.models['Model-1'].sketches['__profile__'].Line(point1=(539 , 981), point2=(535 , 998)) 
mdb.models['Model-1'].sketches['__profile__'].Line(point1=(535 , 998), point2=(536 , 1003)) 
mdb.models['Model-1'].sketches['__profile__'].Line(point1=(536 , 1003), point2=(568 , 1000)) 
mdb.models['Model-1'].sketches['__profile__'].Line(point1=(568 , 1000), point2=(607 , 994)) 
mdb.models['Model-1'].sketches['__profile__'].Line(point1=(607 , 994), point2=(616 , 992)) 
mdb.models['Model-1'].sketches['__profile__'].Line(point1=(616 , 992), point2=(619 , 989)) 
mdb.models['Model-1'].sketches['__profile__'].Line(point1=(584 , 706), point2=(569 , 713)) 
mdb.models['Model-1'].sketches['__profile__'].Line(point1=(569 , 713), point2=(521 , 741)) 
mdb.models['Model-1'].sketches['__profile__'].Line(point1=(521 , 741), point2=(524 , 756)) 
mdb.models['Model-1'].sketches['__profile__'].Line(point1=(524 , 756), point2=(530 , 774)) 
mdb.models['Model-1'].sketches['__profile__'].Line(point1=(530 , 774), point2=(532 , 778)) 
mdb.models['Model-1'].sketches['__profile__'].Line(point1=(532 , 778), point2=(537 , 778)) 
mdb.models['Model-1'].sketches['__profile__'].Line(point1=(537 , 778), point2=(598 , 751)) 
mdb.models['Model-1'].sketches['__profile__'].Line(point1=(598 , 751), point2=(597 , 739)) 
mdb.models['Model-1'].sketches['__profile__'].Line(point1=(597 , 739), point2=(584 , 706)) 
mdb.models['Model-1'].sketches['__profile__'].Line(point1=(555 , 77), point2=(542 , 78)) 
mdb.models['Model-1'].sketches['__profile__'].Line(point1=(542 , 78), point2=(532 , 82)) 
mdb.models['Model-1'].sketches['__profile__'].Line(point1=(532 , 82), point2=(523 , 91)) 
mdb.models['Model-1'].sketches['__profile__'].Line(point1=(523 , 91), point2=(521 , 95)) 
mdb.models['Model-1'].sketches['__profile__'].Line(point1=(521 , 95), point2=(521 , 99)) 
mdb.models['Model-1'].sketches['__profile__'].Line(point1=(521 , 99), point2=(524 , 101)) 
mdb.models['Model-1'].sketches['__profile__'].Line(point1=(524 , 101), point2=(536 , 101)) 
mdb.models['Model-1'].sketches['__profile__'].Line(point1=(536 , 101), point2=(547 , 98)) 
mdb.models['Model-1'].sketches['__profile__'].Line(point1=(547 , 98), point2=(553 , 90)) 
mdb.models['Model-1'].sketches['__profile__'].Line(point1=(553 , 90), point2=(555 , 84)) 
mdb.models['Model-1'].sketches['__profile__'].Line(point1=(555 , 84), point2=(555 , 77)) 
mdb.models['Model-1'].sketches['__profile__'].Line(point1=(559 , 133), point2=(566 , 122)) 
mdb.models['Model-1'].sketches['__profile__'].Line(point1=(566 , 122), point2=(568 , 115)) 
mdb.models['Model-1'].sketches['__profile__'].Line(point1=(568 , 115), point2=(559 , 108)) 
mdb.models['Model-1'].sketches['__profile__'].Line(point1=(559 , 108), point2=(552 , 105)) 
mdb.models['Model-1'].sketches['__profile__'].Line(point1=(552 , 105), point2=(534 , 106)) 
mdb.models['Model-1'].sketches['__profile__'].Line(point1=(534 , 106), point2=(529 , 106)) 
mdb.models['Model-1'].sketches['__profile__'].Line(point1=(529 , 106), point2=(525 , 109)) 
mdb.models['Model-1'].sketches['__profile__'].Line(point1=(525 , 109), point2=(526 , 117)) 
mdb.models['Model-1'].sketches['__profile__'].Line(point1=(526 , 117), point2=(529 , 123)) 
mdb.models['Model-1'].sketches['__profile__'].Line(point1=(529 , 123), point2=(537 , 130)) 
mdb.models['Model-1'].sketches['__profile__'].Line(point1=(537 , 130), point2=(551 , 137)) 
mdb.models['Model-1'].sketches['__profile__'].Line(point1=(551 , 137), point2=(555 , 138)) 
mdb.models['Model-1'].sketches['__profile__'].Line(point1=(555 , 138), point2=(559 , 133)) 
mdb.models['Model-1'].sketches['__profile__'].Line(point1=(584 , 664), point2=(580 , 660)) 
mdb.models['Model-1'].sketches['__profile__'].Line(point1=(580 , 660), point2=(577 , 659)) 
mdb.models['Model-1'].sketches['__profile__'].Line(point1=(577 , 659), point2=(572 , 660)) 
mdb.models['Model-1'].sketches['__profile__'].Line(point1=(572 , 660), point2=(536 , 684)) 
mdb.models['Model-1'].sketches['__profile__'].Line(point1=(536 , 684), point2=(535 , 686)) 
mdb.models['Model-1'].sketches['__profile__'].Line(point1=(535 , 686), point2=(536 , 691)) 
mdb.models['Model-1'].sketches['__profile__'].Line(point1=(536 , 691), point2=(551 , 711)) 
mdb.models['Model-1'].sketches['__profile__'].Line(point1=(551 , 711), point2=(553 , 713)) 
mdb.models['Model-1'].sketches['__profile__'].Line(point1=(553 , 713), point2=(562 , 713)) 
mdb.models['Model-1'].sketches['__profile__'].Line(point1=(562 , 713), point2=(601 , 691)) 
mdb.models['Model-1'].sketches['__profile__'].Line(point1=(601 , 691), point2=(601 , 687)) 
mdb.models['Model-1'].sketches['__profile__'].Line(point1=(601 , 687), point2=(584 , 664)) 
mdb.models['Model-1'].sketches['__profile__'].Line(point1=(563 , 151), point2=(559 , 147)) 
mdb.models['Model-1'].sketches['__profile__'].Line(point1=(559 , 147), point2=(556 , 148)) 
mdb.models['Model-1'].sketches['__profile__'].Line(point1=(556 , 148), point2=(537 , 184)) 
mdb.models['Model-1'].sketches['__profile__'].Line(point1=(537 , 184), point2=(537 , 187)) 
mdb.models['Model-1'].sketches['__profile__'].Line(point1=(537 , 187), point2=(554 , 196)) 
mdb.models['Model-1'].sketches['__profile__'].Line(point1=(554 , 196), point2=(563 , 199)) 
mdb.models['Model-1'].sketches['__profile__'].Line(point1=(563 , 199), point2=(563 , 181)) 
mdb.models['Model-1'].sketches['__profile__'].Line(point1=(563 , 181), point2=(567 , 177)) 
mdb.models['Model-1'].sketches['__profile__'].Line(point1=(567 , 177), point2=(579 , 173)) 
mdb.models['Model-1'].sketches['__profile__'].Line(point1=(579 , 173), point2=(577 , 168)) 
mdb.models['Model-1'].sketches['__profile__'].Line(point1=(577 , 168), point2=(563 , 151)) 
mdb.models['Model-1'].sketches['__profile__'].Line(point1=(556 , 53), point2=(553 , 53)) 
mdb.models['Model-1'].sketches['__profile__'].Line(point1=(553 , 53), point2=(544 , 58)) 
mdb.models['Model-1'].sketches['__profile__'].Line(point1=(544 , 58), point2=(538 , 64)) 
mdb.models['Model-1'].sketches['__profile__'].Line(point1=(538 , 64), point2=(537 , 73)) 
mdb.models['Model-1'].sketches['__profile__'].Line(point1=(537 , 73), point2=(541 , 74)) 
mdb.models['Model-1'].sketches['__profile__'].Line(point1=(541 , 74), point2=(557 , 70)) 
mdb.models['Model-1'].sketches['__profile__'].Line(point1=(557 , 70), point2=(556 , 53)) 
mdb.models['Model-1'].sketches['__profile__'].Line(point1=(614 , 1082), point2=(612 , 1051)) 
mdb.models['Model-1'].sketches['__profile__'].Line(point1=(612 , 1051), point2=(608 , 1026)) 
mdb.models['Model-1'].sketches['__profile__'].Line(point1=(608 , 1026), point2=(560 , 1031)) 
mdb.models['Model-1'].sketches['__profile__'].Line(point1=(560 , 1031), point2=(540 , 1035)) 
mdb.models['Model-1'].sketches['__profile__'].Line(point1=(540 , 1035), point2=(538 , 1036)) 
mdb.models['Model-1'].sketches['__profile__'].Line(point1=(538 , 1036), point2=(538 , 1045)) 
mdb.models['Model-1'].sketches['__profile__'].Line(point1=(538 , 1045), point2=(542 , 1078)) 
mdb.models['Model-1'].sketches['__profile__'].Line(point1=(542 , 1078), point2=(546 , 1089)) 
mdb.models['Model-1'].sketches['__profile__'].Line(point1=(546 , 1089), point2=(574 , 1089)) 
mdb.models['Model-1'].sketches['__profile__'].Line(point1=(574 , 1089), point2=(598 , 1087)) 
mdb.models['Model-1'].sketches['__profile__'].Line(point1=(598 , 1087), point2=(613 , 1085)) 
mdb.models['Model-1'].sketches['__profile__'].Line(point1=(613 , 1085), point2=(614 , 1082)) 
mdb.models['Model-1'].sketches['__profile__'].Line(point1=(622 , 617), point2=(621 , 609)) 
mdb.models['Model-1'].sketches['__profile__'].Line(point1=(621 , 609), point2=(607 , 587)) 
mdb.models['Model-1'].sketches['__profile__'].Line(point1=(607 , 587), point2=(597 , 577)) 
mdb.models['Model-1'].sketches['__profile__'].Line(point1=(597 , 577), point2=(585 , 570)) 
mdb.models['Model-1'].sketches['__profile__'].Line(point1=(585 , 570), point2=(575 , 575)) 
mdb.models['Model-1'].sketches['__profile__'].Line(point1=(575 , 575), point2=(538 , 605)) 
mdb.models['Model-1'].sketches['__profile__'].Line(point1=(538 , 605), point2=(538 , 608)) 
mdb.models['Model-1'].sketches['__profile__'].Line(point1=(538 , 608), point2=(541 , 613)) 
mdb.models['Model-1'].sketches['__profile__'].Line(point1=(541 , 613), point2=(562 , 636)) 
mdb.models['Model-1'].sketches['__profile__'].Line(point1=(562 , 636), point2=(569 , 647)) 
mdb.models['Model-1'].sketches['__profile__'].Line(point1=(569 , 647), point2=(571 , 654)) 
mdb.models['Model-1'].sketches['__profile__'].Line(point1=(571 , 654), point2=(575 , 653)) 
mdb.models['Model-1'].sketches['__profile__'].Line(point1=(575 , 653), point2=(611 , 629)) 
mdb.models['Model-1'].sketches['__profile__'].Line(point1=(611 , 629), point2=(622 , 619)) 
mdb.models['Model-1'].sketches['__profile__'].Line(point1=(622 , 619), point2=(622 , 617)) 
mdb.models['Model-1'].sketches['__profile__'].Line(point1=(590 , 504), point2=(586 , 500)) 
mdb.models['Model-1'].sketches['__profile__'].Line(point1=(586 , 500), point2=(581 , 500)) 
mdb.models['Model-1'].sketches['__profile__'].Line(point1=(581 , 500), point2=(569 , 509)) 
mdb.models['Model-1'].sketches['__profile__'].Line(point1=(569 , 509), point2=(543 , 534)) 
mdb.models['Model-1'].sketches['__profile__'].Line(point1=(543 , 534), point2=(543 , 537)) 
mdb.models['Model-1'].sketches['__profile__'].Line(point1=(543 , 537), point2=(556 , 552)) 
mdb.models['Model-1'].sketches['__profile__'].Line(point1=(556 , 552), point2=(565 , 568)) 
mdb.models['Model-1'].sketches['__profile__'].Line(point1=(565 , 568), point2=(568 , 572)) 
mdb.models['Model-1'].sketches['__profile__'].Line(point1=(568 , 572), point2=(573 , 572)) 
mdb.models['Model-1'].sketches['__profile__'].Line(point1=(573 , 572), point2=(595 , 555)) 
mdb.models['Model-1'].sketches['__profile__'].Line(point1=(595 , 555), point2=(610 , 540)) 
mdb.models['Model-1'].sketches['__profile__'].Line(point1=(610 , 540), point2=(610 , 537)) 
mdb.models['Model-1'].sketches['__profile__'].Line(point1=(610 , 537), point2=(604 , 525)) 
mdb.models['Model-1'].sketches['__profile__'].Line(point1=(604 , 525), point2=(590 , 504)) 
mdb.models['Model-1'].sketches['__profile__'].Line(point1=(593 , 297), point2=(579 , 286)) 
mdb.models['Model-1'].sketches['__profile__'].Line(point1=(579 , 286), point2=(571 , 282)) 
mdb.models['Model-1'].sketches['__profile__'].Line(point1=(571 , 282), point2=(566 , 282)) 
mdb.models['Model-1'].sketches['__profile__'].Line(point1=(566 , 282), point2=(546 , 310)) 
mdb.models['Model-1'].sketches['__profile__'].Line(point1=(546 , 310), point2=(543 , 318)) 
mdb.models['Model-1'].sketches['__profile__'].Line(point1=(543 , 318), point2=(544 , 321)) 
mdb.models['Model-1'].sketches['__profile__'].Line(point1=(544 , 321), point2=(571 , 330)) 
mdb.models['Model-1'].sketches['__profile__'].Line(point1=(571 , 330), point2=(576 , 326)) 
mdb.models['Model-1'].sketches['__profile__'].Line(point1=(576 , 326), point2=(586 , 313)) 
mdb.models['Model-1'].sketches['__profile__'].Line(point1=(586 , 313), point2=(593 , 302)) 
mdb.models['Model-1'].sketches['__profile__'].Line(point1=(593 , 302), point2=(593 , 297)) 
mdb.models['Model-1'].sketches['__profile__'].Line(point1=(588 , 1142), point2=(545 , 1142)) 
mdb.models['Model-1'].sketches['__profile__'].Line(point1=(545 , 1142), point2=(546 , 1157)) 
mdb.models['Model-1'].sketches['__profile__'].Line(point1=(546 , 1157), point2=(554 , 1160)) 
mdb.models['Model-1'].sketches['__profile__'].Line(point1=(554 , 1160), point2=(584 , 1162)) 
mdb.models['Model-1'].sketches['__profile__'].Line(point1=(584 , 1162), point2=(587 , 1160)) 
mdb.models['Model-1'].sketches['__profile__'].Line(point1=(587 , 1160), point2=(588 , 1156)) 
mdb.models['Model-1'].sketches['__profile__'].Line(point1=(588 , 1156), point2=(588 , 1142)) 
mdb.models['Model-1'].sketches['__profile__'].Line(point1=(621 , 402), point2=(605 , 387)) 
mdb.models['Model-1'].sketches['__profile__'].Line(point1=(605 , 387), point2=(592 , 381)) 
mdb.models['Model-1'].sketches['__profile__'].Line(point1=(592 , 381), point2=(588 , 382)) 
mdb.models['Model-1'].sketches['__profile__'].Line(point1=(588 , 382), point2=(571 , 400)) 
mdb.models['Model-1'].sketches['__profile__'].Line(point1=(571 , 400), point2=(550 , 429)) 
mdb.models['Model-1'].sketches['__profile__'].Line(point1=(550 , 429), point2=(550 , 432)) 
mdb.models['Model-1'].sketches['__profile__'].Line(point1=(550 , 432), point2=(558 , 436)) 
mdb.models['Model-1'].sketches['__profile__'].Line(point1=(558 , 436), point2=(573 , 449)) 
mdb.models['Model-1'].sketches['__profile__'].Line(point1=(573 , 449), point2=(583 , 460)) 
mdb.models['Model-1'].sketches['__profile__'].Line(point1=(583 , 460), point2=(592 , 474)) 
mdb.models['Model-1'].sketches['__profile__'].Line(point1=(592 , 474), point2=(594 , 476)) 
mdb.models['Model-1'].sketches['__profile__'].Line(point1=(594 , 476), point2=(597 , 476)) 
mdb.models['Model-1'].sketches['__profile__'].Line(point1=(597 , 476), point2=(631 , 446)) 
mdb.models['Model-1'].sketches['__profile__'].Line(point1=(631 , 446), point2=(640 , 437)) 
mdb.models['Model-1'].sketches['__profile__'].Line(point1=(640 , 437), point2=(640 , 434)) 
mdb.models['Model-1'].sketches['__profile__'].Line(point1=(640 , 434), point2=(633 , 420)) 
mdb.models['Model-1'].sketches['__profile__'].Line(point1=(633 , 420), point2=(621 , 402)) 
mdb.models['Model-1'].sketches['__profile__'].Line(point1=(583 , 84), point2=(572 , 79)) 
mdb.models['Model-1'].sketches['__profile__'].Line(point1=(572 , 79), point2=(562 , 78)) 
mdb.models['Model-1'].sketches['__profile__'].Line(point1=(562 , 78), point2=(557 , 91)) 
mdb.models['Model-1'].sketches['__profile__'].Line(point1=(557 , 91), point2=(557 , 99)) 
mdb.models['Model-1'].sketches['__profile__'].Line(point1=(557 , 99), point2=(557 , 101)) 
mdb.models['Model-1'].sketches['__profile__'].Line(point1=(557 , 101), point2=(562 , 106)) 
mdb.models['Model-1'].sketches['__profile__'].Line(point1=(562 , 106), point2=(568 , 110)) 
mdb.models['Model-1'].sketches['__profile__'].Line(point1=(568 , 110), point2=(573 , 110)) 
mdb.models['Model-1'].sketches['__profile__'].Line(point1=(573 , 110), point2=(582 , 94)) 
mdb.models['Model-1'].sketches['__profile__'].Line(point1=(582 , 94), point2=(583 , 84)) 
mdb.models['Model-1'].sketches['__profile__'].Line(point1=(595 , 71), point2=(598 , 67)) 
mdb.models['Model-1'].sketches['__profile__'].Line(point1=(598 , 67), point2=(598 , 64)) 
mdb.models['Model-1'].sketches['__profile__'].Line(point1=(598 , 64), point2=(594 , 61)) 
mdb.models['Model-1'].sketches['__profile__'].Line(point1=(594 , 61), point2=(564 , 49)) 
mdb.models['Model-1'].sketches['__profile__'].Line(point1=(564 , 49), point2=(561 , 50)) 
mdb.models['Model-1'].sketches['__profile__'].Line(point1=(561 , 50), point2=(562 , 53)) 
mdb.models['Model-1'].sketches['__profile__'].Line(point1=(562 , 53), point2=(563 , 68)) 
mdb.models['Model-1'].sketches['__profile__'].Line(point1=(563 , 68), point2=(567 , 73)) 
mdb.models['Model-1'].sketches['__profile__'].Line(point1=(567 , 73), point2=(582 , 78)) 
mdb.models['Model-1'].sketches['__profile__'].Line(point1=(582 , 78), point2=(589 , 78)) 
mdb.models['Model-1'].sketches['__profile__'].Line(point1=(589 , 78), point2=(595 , 71)) 
mdb.models['Model-1'].sketches['__profile__'].Line(point1=(582 , 161), point2=(584 , 149)) 
mdb.models['Model-1'].sketches['__profile__'].Line(point1=(584 , 149), point2=(584 , 143)) 
mdb.models['Model-1'].sketches['__profile__'].Line(point1=(584 , 143), point2=(582 , 139)) 
mdb.models['Model-1'].sketches['__profile__'].Line(point1=(582 , 139), point2=(571 , 130)) 
mdb.models['Model-1'].sketches['__profile__'].Line(point1=(571 , 130), point2=(569 , 129)) 
mdb.models['Model-1'].sketches['__profile__'].Line(point1=(569 , 129), point2=(566 , 130)) 
mdb.models['Model-1'].sketches['__profile__'].Line(point1=(566 , 130), point2=(563 , 137)) 
mdb.models['Model-1'].sketches['__profile__'].Line(point1=(563 , 137), point2=(564 , 147)) 
mdb.models['Model-1'].sketches['__profile__'].Line(point1=(564 , 147), point2=(576 , 161)) 
mdb.models['Model-1'].sketches['__profile__'].Line(point1=(576 , 161), point2=(579 , 163)) 
mdb.models['Model-1'].sketches['__profile__'].Line(point1=(579 , 163), point2=(582 , 163)) 
mdb.models['Model-1'].sketches['__profile__'].Line(point1=(582 , 163), point2=(582 , 161)) 
mdb.models['Model-1'].sketches['__profile__'].Line(point1=(589 , 236), point2=(602 , 218)) 
mdb.models['Model-1'].sketches['__profile__'].Line(point1=(602 , 218), point2=(609 , 207)) 
mdb.models['Model-1'].sketches['__profile__'].Line(point1=(609 , 207), point2=(610 , 203)) 
mdb.models['Model-1'].sketches['__profile__'].Line(point1=(610 , 203), point2=(582 , 176)) 
mdb.models['Model-1'].sketches['__profile__'].Line(point1=(582 , 176), point2=(575 , 178)) 
mdb.models['Model-1'].sketches['__profile__'].Line(point1=(575 , 178), point2=(569 , 183)) 
mdb.models['Model-1'].sketches['__profile__'].Line(point1=(569 , 183), point2=(568 , 186)) 
mdb.models['Model-1'].sketches['__profile__'].Line(point1=(568 , 186), point2=(567 , 190)) 
mdb.models['Model-1'].sketches['__profile__'].Line(point1=(567 , 190), point2=(568 , 200)) 
mdb.models['Model-1'].sketches['__profile__'].Line(point1=(568 , 200), point2=(573 , 217)) 
mdb.models['Model-1'].sketches['__profile__'].Line(point1=(573 , 217), point2=(581 , 236)) 
mdb.models['Model-1'].sketches['__profile__'].Line(point1=(581 , 236), point2=(585 , 241)) 
mdb.models['Model-1'].sketches['__profile__'].Line(point1=(585 , 241), point2=(589 , 236)) 
mdb.models['Model-1'].sketches['__profile__'].Line(point1=(619 , 253), point2=(603 , 239)) 
mdb.models['Model-1'].sketches['__profile__'].Line(point1=(603 , 239), point2=(595 , 238)) 
mdb.models['Model-1'].sketches['__profile__'].Line(point1=(595 , 238), point2=(591 , 242)) 
mdb.models['Model-1'].sketches['__profile__'].Line(point1=(591 , 242), point2=(571 , 273)) 
mdb.models['Model-1'].sketches['__profile__'].Line(point1=(571 , 273), point2=(571 , 276)) 
mdb.models['Model-1'].sketches['__profile__'].Line(point1=(571 , 276), point2=(577 , 280)) 
mdb.models['Model-1'].sketches['__profile__'].Line(point1=(577 , 280), point2=(594 , 290)) 
mdb.models['Model-1'].sketches['__profile__'].Line(point1=(594 , 290), point2=(604 , 290)) 
mdb.models['Model-1'].sketches['__profile__'].Line(point1=(604 , 290), point2=(612 , 286)) 
mdb.models['Model-1'].sketches['__profile__'].Line(point1=(612 , 286), point2=(618 , 281)) 
mdb.models['Model-1'].sketches['__profile__'].Line(point1=(618 , 281), point2=(621 , 274)) 
mdb.models['Model-1'].sketches['__profile__'].Line(point1=(621 , 274), point2=(622 , 260)) 
mdb.models['Model-1'].sketches['__profile__'].Line(point1=(622 , 260), point2=(619 , 253)) 
mdb.models['Model-1'].sketches['__profile__'].Line(point1=(605 , 132), point2=(605 , 126)) 
mdb.models['Model-1'].sketches['__profile__'].Line(point1=(605 , 126), point2=(599 , 110)) 
mdb.models['Model-1'].sketches['__profile__'].Line(point1=(599 , 110), point2=(590 , 99)) 
mdb.models['Model-1'].sketches['__profile__'].Line(point1=(590 , 99), point2=(585 , 99)) 
mdb.models['Model-1'].sketches['__profile__'].Line(point1=(585 , 99), point2=(577 , 110)) 
mdb.models['Model-1'].sketches['__profile__'].Line(point1=(577 , 110), point2=(571 , 120)) 
mdb.models['Model-1'].sketches['__profile__'].Line(point1=(571 , 120), point2=(571 , 124)) 
mdb.models['Model-1'].sketches['__profile__'].Line(point1=(571 , 124), point2=(578 , 131)) 
mdb.models['Model-1'].sketches['__profile__'].Line(point1=(578 , 131), point2=(589 , 137)) 
mdb.models['Model-1'].sketches['__profile__'].Line(point1=(589 , 137), point2=(601 , 136)) 
mdb.models['Model-1'].sketches['__profile__'].Line(point1=(601 , 136), point2=(605 , 134)) 
mdb.models['Model-1'].sketches['__profile__'].Line(point1=(605 , 134), point2=(605 , 132)) 
mdb.models['Model-1'].sketches['__profile__'].Line(point1=(594 , 365), point2=(619 , 337)) 
mdb.models['Model-1'].sketches['__profile__'].Line(point1=(619 , 337), point2=(612 , 331)) 
mdb.models['Model-1'].sketches['__profile__'].Line(point1=(612 , 331), point2=(604 , 319)) 
mdb.models['Model-1'].sketches['__profile__'].Line(point1=(604 , 319), point2=(597 , 312)) 
mdb.models['Model-1'].sketches['__profile__'].Line(point1=(597 , 312), point2=(593 , 312)) 
mdb.models['Model-1'].sketches['__profile__'].Line(point1=(593 , 312), point2=(590 , 315)) 
mdb.models['Model-1'].sketches['__profile__'].Line(point1=(590 , 315), point2=(575 , 335)) 
mdb.models['Model-1'].sketches['__profile__'].Line(point1=(575 , 335), point2=(584 , 363)) 
mdb.models['Model-1'].sketches['__profile__'].Line(point1=(584 , 363), point2=(587 , 365)) 
mdb.models['Model-1'].sketches['__profile__'].Line(point1=(587 , 365), point2=(589 , 370)) 
mdb.models['Model-1'].sketches['__profile__'].Line(point1=(589 , 370), point2=(594 , 365)) 
mdb.models['Model-1'].sketches['__profile__'].Line(point1=(651 , 996), point2=(636 , 995)) 
mdb.models['Model-1'].sketches['__profile__'].Line(point1=(636 , 995), point2=(581 , 1003)) 
mdb.models['Model-1'].sketches['__profile__'].Line(point1=(581 , 1003), point2=(578 , 1009)) 
mdb.models['Model-1'].sketches['__profile__'].Line(point1=(578 , 1009), point2=(579 , 1020)) 
mdb.models['Model-1'].sketches['__profile__'].Line(point1=(579 , 1020), point2=(580 , 1023)) 
mdb.models['Model-1'].sketches['__profile__'].Line(point1=(580 , 1023), point2=(597 , 1023)) 
mdb.models['Model-1'].sketches['__profile__'].Line(point1=(597 , 1023), point2=(646 , 1016)) 
mdb.models['Model-1'].sketches['__profile__'].Line(point1=(646 , 1016), point2=(650 , 1007)) 
mdb.models['Model-1'].sketches['__profile__'].Line(point1=(650 , 1007), point2=(651 , 996)) 
mdb.models['Model-1'].sketches['__profile__'].Line(point1=(647 , 663), point2=(649 , 659)) 
mdb.models['Model-1'].sketches['__profile__'].Line(point1=(649 , 659), point2=(644 , 647)) 
mdb.models['Model-1'].sketches['__profile__'].Line(point1=(644 , 647), point2=(634 , 635)) 
mdb.models['Model-1'].sketches['__profile__'].Line(point1=(634 , 635), point2=(625 , 629)) 
mdb.models['Model-1'].sketches['__profile__'].Line(point1=(625 , 629), point2=(618 , 630)) 
mdb.models['Model-1'].sketches['__profile__'].Line(point1=(618 , 630), point2=(586 , 651)) 
mdb.models['Model-1'].sketches['__profile__'].Line(point1=(586 , 651), point2=(582 , 654)) 
mdb.models['Model-1'].sketches['__profile__'].Line(point1=(582 , 654), point2=(583 , 657)) 
mdb.models['Model-1'].sketches['__profile__'].Line(point1=(583 , 657), point2=(607 , 687)) 
mdb.models['Model-1'].sketches['__profile__'].Line(point1=(607 , 687), point2=(640 , 669)) 
mdb.models['Model-1'].sketches['__profile__'].Line(point1=(640 , 669), point2=(647 , 663)) 
mdb.models['Model-1'].sketches['__profile__'].Line(point1=(667 , 824), point2=(662 , 820)) 
mdb.models['Model-1'].sketches['__profile__'].Line(point1=(662 , 820), point2=(648 , 821)) 
mdb.models['Model-1'].sketches['__profile__'].Line(point1=(648 , 821), point2=(585 , 840)) 
mdb.models['Model-1'].sketches['__profile__'].Line(point1=(585 , 840), point2=(584 , 856)) 
mdb.models['Model-1'].sketches['__profile__'].Line(point1=(584 , 856), point2=(589 , 890)) 
mdb.models['Model-1'].sketches['__profile__'].Line(point1=(589 , 890), point2=(591 , 891)) 
mdb.models['Model-1'].sketches['__profile__'].Line(point1=(591 , 891), point2=(607 , 890)) 
mdb.models['Model-1'].sketches['__profile__'].Line(point1=(607 , 890), point2=(669 , 878)) 
mdb.models['Model-1'].sketches['__profile__'].Line(point1=(669 , 878), point2=(671 , 852)) 
mdb.models['Model-1'].sketches['__profile__'].Line(point1=(671 , 852), point2=(670 , 837)) 
mdb.models['Model-1'].sketches['__profile__'].Line(point1=(670 , 837), point2=(667 , 824)) 
mdb.models['Model-1'].sketches['__profile__'].Line(point1=(675 , 795), point2=(673 , 747)) 
mdb.models['Model-1'].sketches['__profile__'].Line(point1=(673 , 747), point2=(670 , 734)) 
mdb.models['Model-1'].sketches['__profile__'].Line(point1=(670 , 734), point2=(666 , 727)) 
mdb.models['Model-1'].sketches['__profile__'].Line(point1=(666 , 727), point2=(663 , 727)) 
mdb.models['Model-1'].sketches['__profile__'].Line(point1=(663 , 727), point2=(633 , 739)) 
mdb.models['Model-1'].sketches['__profile__'].Line(point1=(633 , 739), point2=(592 , 758)) 
mdb.models['Model-1'].sketches['__profile__'].Line(point1=(592 , 758), point2=(587 , 760)) 
mdb.models['Model-1'].sketches['__profile__'].Line(point1=(587 , 760), point2=(587 , 763)) 
mdb.models['Model-1'].sketches['__profile__'].Line(point1=(587 , 763), point2=(597 , 804)) 
mdb.models['Model-1'].sketches['__profile__'].Line(point1=(597 , 804), point2=(598 , 819)) 
mdb.models['Model-1'].sketches['__profile__'].Line(point1=(598 , 819), point2=(600 , 821)) 
mdb.models['Model-1'].sketches['__profile__'].Line(point1=(600 , 821), point2=(675 , 797)) 
mdb.models['Model-1'].sketches['__profile__'].Line(point1=(675 , 797), point2=(675 , 795)) 
mdb.models['Model-1'].sketches['__profile__'].Line(point1=(668 , 671), point2=(663 , 666)) 
mdb.models['Model-1'].sketches['__profile__'].Line(point1=(663 , 666), point2=(656 , 665)) 
mdb.models['Model-1'].sketches['__profile__'].Line(point1=(656 , 665), point2=(587 , 703)) 
mdb.models['Model-1'].sketches['__profile__'].Line(point1=(587 , 703), point2=(596 , 721)) 
mdb.models['Model-1'].sketches['__profile__'].Line(point1=(596 , 721), point2=(602 , 743)) 
mdb.models['Model-1'].sketches['__profile__'].Line(point1=(602 , 743), point2=(604 , 746)) 
mdb.models['Model-1'].sketches['__profile__'].Line(point1=(604 , 746), point2=(610 , 745)) 
mdb.models['Model-1'].sketches['__profile__'].Line(point1=(610 , 745), point2=(681 , 713)) 
mdb.models['Model-1'].sketches['__profile__'].Line(point1=(681 , 713), point2=(678 , 691)) 
mdb.models['Model-1'].sketches['__profile__'].Line(point1=(678 , 691), point2=(668 , 671)) 
mdb.models['Model-1'].sketches['__profile__'].Line(point1=(616 , 196), point2=(637 , 164)) 
mdb.models['Model-1'].sketches['__profile__'].Line(point1=(637 , 164), point2=(610 , 140)) 
mdb.models['Model-1'].sketches['__profile__'].Line(point1=(610 , 140), point2=(605 , 138)) 
mdb.models['Model-1'].sketches['__profile__'].Line(point1=(605 , 138), point2=(602 , 139)) 
mdb.models['Model-1'].sketches['__profile__'].Line(point1=(602 , 139), point2=(596 , 140)) 
mdb.models['Model-1'].sketches['__profile__'].Line(point1=(596 , 140), point2=(590 , 146)) 
mdb.models['Model-1'].sketches['__profile__'].Line(point1=(590 , 146), point2=(587 , 155)) 
mdb.models['Model-1'].sketches['__profile__'].Line(point1=(587 , 155), point2=(587 , 169)) 
mdb.models['Model-1'].sketches['__profile__'].Line(point1=(587 , 169), point2=(595 , 181)) 
mdb.models['Model-1'].sketches['__profile__'].Line(point1=(595 , 181), point2=(610 , 196)) 
mdb.models['Model-1'].sketches['__profile__'].Line(point1=(610 , 196), point2=(614 , 199)) 
mdb.models['Model-1'].sketches['__profile__'].Line(point1=(614 , 199), point2=(616 , 196)) 
mdb.models['Model-1'].sketches['__profile__'].Line(point1=(639 , 461), point2=(631 , 454)) 
mdb.models['Model-1'].sketches['__profile__'].Line(point1=(631 , 454), point2=(627 , 454)) 
mdb.models['Model-1'].sketches['__profile__'].Line(point1=(627 , 454), point2=(588 , 493)) 
mdb.models['Model-1'].sketches['__profile__'].Line(point1=(588 , 493), point2=(588 , 496)) 
mdb.models['Model-1'].sketches['__profile__'].Line(point1=(588 , 496), point2=(611 , 530)) 
mdb.models['Model-1'].sketches['__profile__'].Line(point1=(611 , 530), point2=(615 , 536)) 
mdb.models['Model-1'].sketches['__profile__'].Line(point1=(615 , 536), point2=(618 , 537)) 
mdb.models['Model-1'].sketches['__profile__'].Line(point1=(618 , 537), point2=(647 , 514)) 
mdb.models['Model-1'].sketches['__profile__'].Line(point1=(647 , 514), point2=(657 , 503)) 
mdb.models['Model-1'].sketches['__profile__'].Line(point1=(657 , 503), point2=(657 , 495)) 
mdb.models['Model-1'].sketches['__profile__'].Line(point1=(657 , 495), point2=(655 , 489)) 
mdb.models['Model-1'].sketches['__profile__'].Line(point1=(655 , 489), point2=(650 , 478)) 
mdb.models['Model-1'].sketches['__profile__'].Line(point1=(650 , 478), point2=(639 , 461)) 
mdb.models['Model-1'].sketches['__profile__'].Line(point1=(682 , 578), point2=(673 , 562)) 
mdb.models['Model-1'].sketches['__profile__'].Line(point1=(673 , 562), point2=(660 , 545)) 
mdb.models['Model-1'].sketches['__profile__'].Line(point1=(660 , 545), point2=(649 , 534)) 
mdb.models['Model-1'].sketches['__profile__'].Line(point1=(649 , 534), point2=(640 , 529)) 
mdb.models['Model-1'].sketches['__profile__'].Line(point1=(640 , 529), point2=(635 , 529)) 
mdb.models['Model-1'].sketches['__profile__'].Line(point1=(635 , 529), point2=(629 , 533)) 
mdb.models['Model-1'].sketches['__profile__'].Line(point1=(629 , 533), point2=(593 , 561)) 
mdb.models['Model-1'].sketches['__profile__'].Line(point1=(593 , 561), point2=(590 , 564)) 
mdb.models['Model-1'].sketches['__profile__'].Line(point1=(590 , 564), point2=(590 , 566)) 
mdb.models['Model-1'].sketches['__profile__'].Line(point1=(590 , 566), point2=(616 , 593)) 
mdb.models['Model-1'].sketches['__profile__'].Line(point1=(616 , 593), point2=(628 , 615)) 
mdb.models['Model-1'].sketches['__profile__'].Line(point1=(628 , 615), point2=(632 , 615)) 
mdb.models['Model-1'].sketches['__profile__'].Line(point1=(632 , 615), point2=(661 , 596)) 
mdb.models['Model-1'].sketches['__profile__'].Line(point1=(661 , 596), point2=(678 , 584)) 
mdb.models['Model-1'].sketches['__profile__'].Line(point1=(678 , 584), point2=(682 , 580)) 
mdb.models['Model-1'].sketches['__profile__'].Line(point1=(682 , 580), point2=(682 , 578)) 
mdb.models['Model-1'].sketches['__profile__'].Line(point1=(614 , 88), point2=(604 , 79)) 
mdb.models['Model-1'].sketches['__profile__'].Line(point1=(604 , 79), point2=(598 , 76)) 
mdb.models['Model-1'].sketches['__profile__'].Line(point1=(598 , 76), point2=(591 , 86)) 
mdb.models['Model-1'].sketches['__profile__'].Line(point1=(591 , 86), point2=(591 , 92)) 
mdb.models['Model-1'].sketches['__profile__'].Line(point1=(591 , 92), point2=(592 , 96)) 
mdb.models['Model-1'].sketches['__profile__'].Line(point1=(592 , 96), point2=(598 , 105)) 
mdb.models['Model-1'].sketches['__profile__'].Line(point1=(598 , 105), point2=(600 , 105)) 
mdb.models['Model-1'].sketches['__profile__'].Line(point1=(600 , 105), point2=(613 , 93)) 
mdb.models['Model-1'].sketches['__profile__'].Line(point1=(613 , 93), point2=(614 , 88)) 
mdb.models['Model-1'].sketches['__profile__'].Line(point1=(637 , 1146), point2=(620 , 1143)) 
mdb.models['Model-1'].sketches['__profile__'].Line(point1=(620 , 1143), point2=(592 , 1141)) 
mdb.models['Model-1'].sketches['__profile__'].Line(point1=(592 , 1141), point2=(592 , 1157)) 
mdb.models['Model-1'].sketches['__profile__'].Line(point1=(592 , 1157), point2=(595 , 1162)) 
mdb.models['Model-1'].sketches['__profile__'].Line(point1=(595 , 1162), point2=(634 , 1165)) 
mdb.models['Model-1'].sketches['__profile__'].Line(point1=(634 , 1165), point2=(637 , 1146)) 
mdb.models['Model-1'].sketches['__profile__'].Line(point1=(691 , 387), point2=(688 , 377)) 
mdb.models['Model-1'].sketches['__profile__'].Line(point1=(688 , 377), point2=(673 , 351)) 
mdb.models['Model-1'].sketches['__profile__'].Line(point1=(673 , 351), point2=(655 , 332)) 
mdb.models['Model-1'].sketches['__profile__'].Line(point1=(655 , 332), point2=(640 , 321)) 
mdb.models['Model-1'].sketches['__profile__'].Line(point1=(640 , 321), point2=(637 , 321)) 
mdb.models['Model-1'].sketches['__profile__'].Line(point1=(637 , 321), point2=(598 , 368)) 
mdb.models['Model-1'].sketches['__profile__'].Line(point1=(598 , 368), point2=(593 , 374)) 
mdb.models['Model-1'].sketches['__profile__'].Line(point1=(593 , 374), point2=(593 , 377)) 
mdb.models['Model-1'].sketches['__profile__'].Line(point1=(593 , 377), point2=(605 , 382)) 
mdb.models['Model-1'].sketches['__profile__'].Line(point1=(605 , 382), point2=(625 , 401)) 
mdb.models['Model-1'].sketches['__profile__'].Line(point1=(625 , 401), point2=(635 , 415)) 
mdb.models['Model-1'].sketches['__profile__'].Line(point1=(635 , 415), point2=(643 , 431)) 
mdb.models['Model-1'].sketches['__profile__'].Line(point1=(643 , 431), point2=(646 , 431)) 
mdb.models['Model-1'].sketches['__profile__'].Line(point1=(646 , 431), point2=(687 , 393)) 
mdb.models['Model-1'].sketches['__profile__'].Line(point1=(687 , 393), point2=(691 , 389)) 
mdb.models['Model-1'].sketches['__profile__'].Line(point1=(691 , 389), point2=(691 , 387)) 
mdb.models['Model-1'].sketches['__profile__'].Line(point1=(640 , 815), point2=(634 , 815)) 
mdb.models['Model-1'].sketches['__profile__'].Line(point1=(634 , 815), point2=(605 , 825)) 
mdb.models['Model-1'].sketches['__profile__'].Line(point1=(605 , 825), point2=(595 , 830)) 
mdb.models['Model-1'].sketches['__profile__'].Line(point1=(595 , 830), point2=(600 , 831)) 
mdb.models['Model-1'].sketches['__profile__'].Line(point1=(600 , 831), point2=(618 , 826)) 
mdb.models['Model-1'].sketches['__profile__'].Line(point1=(618 , 826), point2=(635 , 820)) 
mdb.models['Model-1'].sketches['__profile__'].Line(point1=(635 , 820), point2=(639 , 818)) 
mdb.models['Model-1'].sketches['__profile__'].Line(point1=(639 , 818), point2=(640 , 815)) 
mdb.models['Model-1'].sketches['__profile__'].Line(point1=(626 , 328), point2=(642 , 308)) 
mdb.models['Model-1'].sketches['__profile__'].Line(point1=(642 , 308), point2=(622 , 288)) 
mdb.models['Model-1'].sketches['__profile__'].Line(point1=(622 , 288), point2=(618 , 287)) 
mdb.models['Model-1'].sketches['__profile__'].Line(point1=(618 , 287), point2=(612 , 290)) 
mdb.models['Model-1'].sketches['__profile__'].Line(point1=(612 , 290), point2=(605 , 294)) 
mdb.models['Model-1'].sketches['__profile__'].Line(point1=(605 , 294), point2=(598 , 301)) 
mdb.models['Model-1'].sketches['__profile__'].Line(point1=(598 , 301), point2=(598 , 303)) 
mdb.models['Model-1'].sketches['__profile__'].Line(point1=(598 , 303), point2=(605 , 314)) 
mdb.models['Model-1'].sketches['__profile__'].Line(point1=(605 , 314), point2=(621 , 333)) 
mdb.models['Model-1'].sketches['__profile__'].Line(point1=(621 , 333), point2=(626 , 328)) 
mdb.models['Model-1'].sketches['__profile__'].Line(point1=(656 , 199), point2=(639 , 184)) 
mdb.models['Model-1'].sketches['__profile__'].Line(point1=(639 , 184), point2=(636 , 182)) 
mdb.models['Model-1'].sketches['__profile__'].Line(point1=(636 , 182), point2=(632 , 182)) 
mdb.models['Model-1'].sketches['__profile__'].Line(point1=(632 , 182), point2=(617 , 202)) 
mdb.models['Model-1'].sketches['__profile__'].Line(point1=(617 , 202), point2=(601 , 227)) 
mdb.models['Model-1'].sketches['__profile__'].Line(point1=(601 , 227), point2=(601 , 232)) 
mdb.models['Model-1'].sketches['__profile__'].Line(point1=(601 , 232), point2=(606 , 236)) 
mdb.models['Model-1'].sketches['__profile__'].Line(point1=(606 , 236), point2=(625 , 252)) 
mdb.models['Model-1'].sketches['__profile__'].Line(point1=(625 , 252), point2=(629 , 251)) 
mdb.models['Model-1'].sketches['__profile__'].Line(point1=(629 , 251), point2=(641 , 243)) 
mdb.models['Model-1'].sketches['__profile__'].Line(point1=(641 , 243), point2=(649 , 236)) 
mdb.models['Model-1'].sketches['__profile__'].Line(point1=(649 , 236), point2=(651 , 232)) 
mdb.models['Model-1'].sketches['__profile__'].Line(point1=(651 , 232), point2=(656 , 199)) 
mdb.models['Model-1'].sketches['__profile__'].Line(point1=(678 , 1085), point2=(666 , 1084)) 
mdb.models['Model-1'].sketches['__profile__'].Line(point1=(666 , 1084), point2=(629 , 1088)) 
mdb.models['Model-1'].sketches['__profile__'].Line(point1=(629 , 1088), point2=(607 , 1092)) 
mdb.models['Model-1'].sketches['__profile__'].Line(point1=(607 , 1092), point2=(604 , 1106)) 
mdb.models['Model-1'].sketches['__profile__'].Line(point1=(604 , 1106), point2=(602 , 1136)) 
mdb.models['Model-1'].sketches['__profile__'].Line(point1=(602 , 1136), point2=(608 , 1137)) 
mdb.models['Model-1'].sketches['__profile__'].Line(point1=(608 , 1137), point2=(641 , 1140)) 
mdb.models['Model-1'].sketches['__profile__'].Line(point1=(641 , 1140), point2=(676 , 1140)) 
mdb.models['Model-1'].sketches['__profile__'].Line(point1=(676 , 1140), point2=(679 , 1110)) 
mdb.models['Model-1'].sketches['__profile__'].Line(point1=(679 , 1110), point2=(678 , 1085)) 
mdb.models['Model-1'].sketches['__profile__'].Line(point1=(620 , 80), point2=(623 , 72)) 
mdb.models['Model-1'].sketches['__profile__'].Line(point1=(623 , 72), point2=(623 , 67)) 
mdb.models['Model-1'].sketches['__profile__'].Line(point1=(623 , 67), point2=(620 , 65)) 
mdb.models['Model-1'].sketches['__profile__'].Line(point1=(620 , 65), point2=(609 , 65)) 
mdb.models['Model-1'].sketches['__profile__'].Line(point1=(609 , 65), point2=(605 , 66)) 
mdb.models['Model-1'].sketches['__profile__'].Line(point1=(605 , 66), point2=(602 , 69)) 
mdb.models['Model-1'].sketches['__profile__'].Line(point1=(602 , 69), point2=(603 , 73)) 
mdb.models['Model-1'].sketches['__profile__'].Line(point1=(603 , 73), point2=(615 , 83)) 
mdb.models['Model-1'].sketches['__profile__'].Line(point1=(615 , 83), point2=(618 , 83)) 
mdb.models['Model-1'].sketches['__profile__'].Line(point1=(618 , 83), point2=(620 , 80)) 
mdb.models['Model-1'].sketches['__profile__'].Line(point1=(627 , 95), point2=(618 , 93)) 
mdb.models['Model-1'].sketches['__profile__'].Line(point1=(618 , 93), point2=(606 , 105)) 
mdb.models['Model-1'].sketches['__profile__'].Line(point1=(606 , 105), point2=(605 , 115)) 
mdb.models['Model-1'].sketches['__profile__'].Line(point1=(605 , 115), point2=(608 , 121)) 
mdb.models['Model-1'].sketches['__profile__'].Line(point1=(608 , 121), point2=(610 , 125)) 
mdb.models['Model-1'].sketches['__profile__'].Line(point1=(610 , 125), point2=(614 , 125)) 
mdb.models['Model-1'].sketches['__profile__'].Line(point1=(614 , 125), point2=(618 , 121)) 
mdb.models['Model-1'].sketches['__profile__'].Line(point1=(618 , 121), point2=(626 , 106)) 
mdb.models['Model-1'].sketches['__profile__'].Line(point1=(626 , 106), point2=(628 , 100)) 
mdb.models['Model-1'].sketches['__profile__'].Line(point1=(628 , 100), point2=(627 , 95)) 
mdb.models['Model-1'].sketches['__profile__'].Line(point1=(687 , 1076), point2=(683 , 1036)) 
mdb.models['Model-1'].sketches['__profile__'].Line(point1=(683 , 1036), point2=(681 , 1025)) 
mdb.models['Model-1'].sketches['__profile__'].Line(point1=(681 , 1025), point2=(678 , 1018)) 
mdb.models['Model-1'].sketches['__profile__'].Line(point1=(678 , 1018), point2=(649 , 1020)) 
mdb.models['Model-1'].sketches['__profile__'].Line(point1=(649 , 1020), point2=(617 , 1025)) 
mdb.models['Model-1'].sketches['__profile__'].Line(point1=(617 , 1025), point2=(615 , 1027)) 
mdb.models['Model-1'].sketches['__profile__'].Line(point1=(615 , 1027), point2=(616 , 1057)) 
mdb.models['Model-1'].sketches['__profile__'].Line(point1=(616 , 1057), point2=(620 , 1082)) 
mdb.models['Model-1'].sketches['__profile__'].Line(point1=(620 , 1082), point2=(643 , 1083)) 
mdb.models['Model-1'].sketches['__profile__'].Line(point1=(643 , 1083), point2=(682 , 1079)) 
mdb.models['Model-1'].sketches['__profile__'].Line(point1=(682 , 1079), point2=(687 , 1078)) 
mdb.models['Model-1'].sketches['__profile__'].Line(point1=(687 , 1078), point2=(687 , 1076)) 
mdb.models['Model-1'].sketches['__profile__'].Line(point1=(641 , 158), point2=(648 , 149)) 
mdb.models['Model-1'].sketches['__profile__'].Line(point1=(648 , 149), point2=(651 , 141)) 
mdb.models['Model-1'].sketches['__profile__'].Line(point1=(651 , 141), point2=(642 , 132)) 
mdb.models['Model-1'].sketches['__profile__'].Line(point1=(642 , 132), point2=(626 , 121)) 
mdb.models['Model-1'].sketches['__profile__'].Line(point1=(626 , 121), point2=(624 , 121)) 
mdb.models['Model-1'].sketches['__profile__'].Line(point1=(624 , 121), point2=(618 , 127)) 
mdb.models['Model-1'].sketches['__profile__'].Line(point1=(618 , 127), point2=(615 , 132)) 
mdb.models['Model-1'].sketches['__profile__'].Line(point1=(615 , 132), point2=(615 , 135)) 
mdb.models['Model-1'].sketches['__profile__'].Line(point1=(615 , 135), point2=(620 , 142)) 
mdb.models['Model-1'].sketches['__profile__'].Line(point1=(620 , 142), point2=(639 , 161)) 
mdb.models['Model-1'].sketches['__profile__'].Line(point1=(639 , 161), point2=(641 , 158)) 
mdb.models['Model-1'].sketches['__profile__'].Line(point1=(703 , 981), point2=(712 , 960)) 
mdb.models['Model-1'].sketches['__profile__'].Line(point1=(712 , 960), point2=(717 , 943)) 
mdb.models['Model-1'].sketches['__profile__'].Line(point1=(717 , 943), point2=(720 , 928)) 
mdb.models['Model-1'].sketches['__profile__'].Line(point1=(720 , 928), point2=(720 , 915)) 
mdb.models['Model-1'].sketches['__profile__'].Line(point1=(720 , 915), point2=(712 , 896)) 
mdb.models['Model-1'].sketches['__profile__'].Line(point1=(712 , 896), point2=(702 , 878)) 
mdb.models['Model-1'].sketches['__profile__'].Line(point1=(702 , 878), point2=(700 , 876)) 
mdb.models['Model-1'].sketches['__profile__'].Line(point1=(700 , 876), point2=(697 , 876)) 
mdb.models['Model-1'].sketches['__profile__'].Line(point1=(697 , 876), point2=(625 , 891)) 
mdb.models['Model-1'].sketches['__profile__'].Line(point1=(625 , 891), point2=(621 , 894)) 
mdb.models['Model-1'].sketches['__profile__'].Line(point1=(621 , 894), point2=(626 , 915)) 
mdb.models['Model-1'].sketches['__profile__'].Line(point1=(626 , 915), point2=(628 , 932)) 
mdb.models['Model-1'].sketches['__profile__'].Line(point1=(628 , 932), point2=(628 , 966)) 
mdb.models['Model-1'].sketches['__profile__'].Line(point1=(628 , 966), point2=(624 , 992)) 
mdb.models['Model-1'].sketches['__profile__'].Line(point1=(624 , 992), point2=(626 , 993)) 
mdb.models['Model-1'].sketches['__profile__'].Line(point1=(626 , 993), point2=(698 , 984)) 
mdb.models['Model-1'].sketches['__profile__'].Line(point1=(698 , 984), point2=(702 , 983)) 
mdb.models['Model-1'].sketches['__profile__'].Line(point1=(702 , 983), point2=(703 , 981)) 
mdb.models['Model-1'].sketches['__profile__'].Line(point1=(655 , 72), point2=(637 , 68)) 
mdb.models['Model-1'].sketches['__profile__'].Line(point1=(637 , 68), point2=(630 , 69)) 
mdb.models['Model-1'].sketches['__profile__'].Line(point1=(630 , 69), point2=(628 , 71)) 
mdb.models['Model-1'].sketches['__profile__'].Line(point1=(628 , 71), point2=(625 , 80)) 
mdb.models['Model-1'].sketches['__profile__'].Line(point1=(625 , 80), point2=(624 , 88)) 
mdb.models['Model-1'].sketches['__profile__'].Line(point1=(624 , 88), point2=(626 , 92)) 
mdb.models['Model-1'].sketches['__profile__'].Line(point1=(626 , 92), point2=(634 , 94)) 
mdb.models['Model-1'].sketches['__profile__'].Line(point1=(634 , 94), point2=(648 , 92)) 
mdb.models['Model-1'].sketches['__profile__'].Line(point1=(648 , 92), point2=(654 , 83)) 
mdb.models['Model-1'].sketches['__profile__'].Line(point1=(654 , 83), point2=(655 , 72)) 
mdb.models['Model-1'].sketches['__profile__'].Line(point1=(669 , 256), point2=(653 , 240)) 
mdb.models['Model-1'].sketches['__profile__'].Line(point1=(653 , 240), point2=(640 , 247)) 
mdb.models['Model-1'].sketches['__profile__'].Line(point1=(640 , 247), point2=(631 , 254)) 
mdb.models['Model-1'].sketches['__profile__'].Line(point1=(631 , 254), point2=(627 , 261)) 
mdb.models['Model-1'].sketches['__profile__'].Line(point1=(627 , 261), point2=(626 , 264)) 
mdb.models['Model-1'].sketches['__profile__'].Line(point1=(626 , 264), point2=(627 , 284)) 
mdb.models['Model-1'].sketches['__profile__'].Line(point1=(627 , 284), point2=(630 , 289)) 
mdb.models['Model-1'].sketches['__profile__'].Line(point1=(630 , 289), point2=(640 , 299)) 
mdb.models['Model-1'].sketches['__profile__'].Line(point1=(640 , 299), point2=(644 , 302)) 
mdb.models['Model-1'].sketches['__profile__'].Line(point1=(644 , 302), point2=(648 , 302)) 
mdb.models['Model-1'].sketches['__profile__'].Line(point1=(648 , 302), point2=(677 , 267)) 
mdb.models['Model-1'].sketches['__profile__'].Line(point1=(677 , 267), point2=(677 , 265)) 
mdb.models['Model-1'].sketches['__profile__'].Line(point1=(677 , 265), point2=(671 , 260)) 
mdb.models['Model-1'].sketches['__profile__'].Line(point1=(671 , 260), point2=(669 , 256)) 
mdb.models['Model-1'].sketches['__profile__'].Line(point1=(691 , 597), point2=(682 , 590)) 
mdb.models['Model-1'].sketches['__profile__'].Line(point1=(682 , 590), point2=(677 , 590)) 
mdb.models['Model-1'].sketches['__profile__'].Line(point1=(677 , 590), point2=(628 , 623)) 
mdb.models['Model-1'].sketches['__profile__'].Line(point1=(628 , 623), point2=(628 , 625)) 
mdb.models['Model-1'].sketches['__profile__'].Line(point1=(628 , 625), point2=(644 , 639)) 
mdb.models['Model-1'].sketches['__profile__'].Line(point1=(644 , 639), point2=(651 , 651)) 
mdb.models['Model-1'].sketches['__profile__'].Line(point1=(651 , 651), point2=(654 , 659)) 
mdb.models['Model-1'].sketches['__profile__'].Line(point1=(654 , 659), point2=(657 , 659)) 
mdb.models['Model-1'].sketches['__profile__'].Line(point1=(657 , 659), point2=(704 , 633)) 
mdb.models['Model-1'].sketches['__profile__'].Line(point1=(704 , 633), point2=(704 , 625)) 
mdb.models['Model-1'].sketches['__profile__'].Line(point1=(704 , 625), point2=(701 , 616)) 
mdb.models['Model-1'].sketches['__profile__'].Line(point1=(701 , 616), point2=(691 , 597)) 
mdb.models['Model-1'].sketches['__profile__'].Line(point1=(660 , 129), point2=(673 , 111)) 
mdb.models['Model-1'].sketches['__profile__'].Line(point1=(673 , 111), point2=(651 , 98)) 
mdb.models['Model-1'].sketches['__profile__'].Line(point1=(651 , 98), point2=(641 , 98)) 
mdb.models['Model-1'].sketches['__profile__'].Line(point1=(641 , 98), point2=(637 , 99)) 
mdb.models['Model-1'].sketches['__profile__'].Line(point1=(637 , 99), point2=(632 , 103)) 
mdb.models['Model-1'].sketches['__profile__'].Line(point1=(632 , 103), point2=(629 , 109)) 
mdb.models['Model-1'].sketches['__profile__'].Line(point1=(629 , 109), point2=(630 , 115)) 
mdb.models['Model-1'].sketches['__profile__'].Line(point1=(630 , 115), point2=(640 , 125)) 
mdb.models['Model-1'].sketches['__profile__'].Line(point1=(640 , 125), point2=(653 , 135)) 
mdb.models['Model-1'].sketches['__profile__'].Line(point1=(653 , 135), point2=(655 , 135)) 
mdb.models['Model-1'].sketches['__profile__'].Line(point1=(655 , 135), point2=(660 , 129)) 
mdb.models['Model-1'].sketches['__profile__'].Line(point1=(702 , 469), point2=(700 , 452)) 
mdb.models['Model-1'].sketches['__profile__'].Line(point1=(700 , 452), point2=(696 , 436)) 
mdb.models['Model-1'].sketches['__profile__'].Line(point1=(696 , 436), point2=(691 , 425)) 
mdb.models['Model-1'].sketches['__profile__'].Line(point1=(691 , 425), point2=(685 , 416)) 
mdb.models['Model-1'].sketches['__profile__'].Line(point1=(685 , 416), point2=(678 , 409)) 
mdb.models['Model-1'].sketches['__profile__'].Line(point1=(678 , 409), point2=(675 , 409)) 
mdb.models['Model-1'].sketches['__profile__'].Line(point1=(675 , 409), point2=(670 , 413)) 
mdb.models['Model-1'].sketches['__profile__'].Line(point1=(670 , 413), point2=(642 , 441)) 
mdb.models['Model-1'].sketches['__profile__'].Line(point1=(642 , 441), point2=(634 , 449)) 
mdb.models['Model-1'].sketches['__profile__'].Line(point1=(634 , 449), point2=(634 , 451)) 
mdb.models['Model-1'].sketches['__profile__'].Line(point1=(634 , 451), point2=(650 , 469)) 
mdb.models['Model-1'].sketches['__profile__'].Line(point1=(650 , 469), point2=(663 , 498)) 
mdb.models['Model-1'].sketches['__profile__'].Line(point1=(663 , 498), point2=(666 , 498)) 
mdb.models['Model-1'].sketches['__profile__'].Line(point1=(666 , 498), point2=(674 , 493)) 
mdb.models['Model-1'].sketches['__profile__'].Line(point1=(674 , 493), point2=(702 , 471)) 
mdb.models['Model-1'].sketches['__profile__'].Line(point1=(702 , 471), point2=(702 , 469)) 
mdb.models['Model-1'].sketches['__profile__'].Line(point1=(679 , 156), point2=(666 , 144)) 
mdb.models['Model-1'].sketches['__profile__'].Line(point1=(666 , 144), point2=(661 , 140)) 
mdb.models['Model-1'].sketches['__profile__'].Line(point1=(661 , 140), point2=(659 , 140)) 
mdb.models['Model-1'].sketches['__profile__'].Line(point1=(659 , 140), point2=(636 , 173)) 
mdb.models['Model-1'].sketches['__profile__'].Line(point1=(636 , 173), point2=(636 , 176)) 
mdb.models['Model-1'].sketches['__profile__'].Line(point1=(636 , 176), point2=(639 , 179)) 
mdb.models['Model-1'].sketches['__profile__'].Line(point1=(639 , 179), point2=(654 , 192)) 
mdb.models['Model-1'].sketches['__profile__'].Line(point1=(654 , 192), point2=(662 , 193)) 
mdb.models['Model-1'].sketches['__profile__'].Line(point1=(662 , 193), point2=(672 , 184)) 
mdb.models['Model-1'].sketches['__profile__'].Line(point1=(672 , 184), point2=(680 , 171)) 
mdb.models['Model-1'].sketches['__profile__'].Line(point1=(680 , 171), point2=(681 , 160)) 
mdb.models['Model-1'].sketches['__profile__'].Line(point1=(681 , 160), point2=(679 , 156)) 
mdb.models['Model-1'].sketches['__profile__'].Line(point1=(665 , 1147), point2=(663 , 1145)) 
mdb.models['Model-1'].sketches['__profile__'].Line(point1=(663 , 1145), point2=(657 , 1144)) 
mdb.models['Model-1'].sketches['__profile__'].Line(point1=(657 , 1144), point2=(643 , 1146)) 
mdb.models['Model-1'].sketches['__profile__'].Line(point1=(643 , 1146), point2=(640 , 1153)) 
mdb.models['Model-1'].sketches['__profile__'].Line(point1=(640 , 1153), point2=(640 , 1162)) 
mdb.models['Model-1'].sketches['__profile__'].Line(point1=(640 , 1162), point2=(642 , 1164)) 
mdb.models['Model-1'].sketches['__profile__'].Line(point1=(642 , 1164), point2=(665 , 1166)) 
mdb.models['Model-1'].sketches['__profile__'].Line(point1=(665 , 1166), point2=(665 , 1147)) 
mdb.models['Model-1'].sketches['__profile__'].Line(point1=(742 , 504), point2=(727 , 493)) 
mdb.models['Model-1'].sketches['__profile__'].Line(point1=(727 , 493), point2=(701 , 479)) 
mdb.models['Model-1'].sketches['__profile__'].Line(point1=(701 , 479), point2=(697 , 479)) 
mdb.models['Model-1'].sketches['__profile__'].Line(point1=(697 , 479), point2=(642 , 523)) 
mdb.models['Model-1'].sketches['__profile__'].Line(point1=(642 , 523), point2=(642 , 525)) 
mdb.models['Model-1'].sketches['__profile__'].Line(point1=(642 , 525), point2=(654 , 533)) 
mdb.models['Model-1'].sketches['__profile__'].Line(point1=(654 , 533), point2=(665 , 544)) 
mdb.models['Model-1'].sketches['__profile__'].Line(point1=(665 , 544), point2=(676 , 559)) 
mdb.models['Model-1'].sketches['__profile__'].Line(point1=(676 , 559), point2=(685 , 576)) 
mdb.models['Model-1'].sketches['__profile__'].Line(point1=(685 , 576), point2=(690 , 576)) 
mdb.models['Model-1'].sketches['__profile__'].Line(point1=(690 , 576), point2=(694 , 574)) 
mdb.models['Model-1'].sketches['__profile__'].Line(point1=(694 , 574), point2=(734 , 548)) 
mdb.models['Model-1'].sketches['__profile__'].Line(point1=(734 , 548), point2=(742 , 541)) 
mdb.models['Model-1'].sketches['__profile__'].Line(point1=(742 , 541), point2=(746 , 533)) 
mdb.models['Model-1'].sketches['__profile__'].Line(point1=(746 , 533), point2=(746 , 521)) 
mdb.models['Model-1'].sketches['__profile__'].Line(point1=(746 , 521), point2=(742 , 504)) 
mdb.models['Model-1'].sketches['__profile__'].Line(point1=(719 , 262), point2=(714 , 258)) 
mdb.models['Model-1'].sketches['__profile__'].Line(point1=(714 , 258), point2=(705 , 254)) 
mdb.models['Model-1'].sketches['__profile__'].Line(point1=(705 , 254), point2=(696 , 254)) 
mdb.models['Model-1'].sketches['__profile__'].Line(point1=(696 , 254), point2=(691 , 257)) 
mdb.models['Model-1'].sketches['__profile__'].Line(point1=(691 , 257), point2=(643 , 314)) 
mdb.models['Model-1'].sketches['__profile__'].Line(point1=(643 , 314), point2=(643 , 318)) 
mdb.models['Model-1'].sketches['__profile__'].Line(point1=(643 , 318), point2=(662 , 333)) 
mdb.models['Model-1'].sketches['__profile__'].Line(point1=(662 , 333), point2=(673 , 344)) 
mdb.models['Model-1'].sketches['__profile__'].Line(point1=(673 , 344), point2=(675 , 344)) 
mdb.models['Model-1'].sketches['__profile__'].Line(point1=(675 , 344), point2=(682 , 335)) 
mdb.models['Model-1'].sketches['__profile__'].Line(point1=(682 , 335), point2=(683 , 336)) 
mdb.models['Model-1'].sketches['__profile__'].Line(point1=(683 , 336), point2=(680 , 344)) 
mdb.models['Model-1'].sketches['__profile__'].Line(point1=(680 , 344), point2=(680 , 351)) 
mdb.models['Model-1'].sketches['__profile__'].Line(point1=(680 , 351), point2=(686 , 365)) 
mdb.models['Model-1'].sketches['__profile__'].Line(point1=(686 , 365), point2=(695 , 383)) 
mdb.models['Model-1'].sketches['__profile__'].Line(point1=(695 , 383), point2=(697 , 383)) 
mdb.models['Model-1'].sketches['__profile__'].Line(point1=(697 , 383), point2=(738 , 344)) 
mdb.models['Model-1'].sketches['__profile__'].Line(point1=(738 , 344), point2=(738 , 335)) 
mdb.models['Model-1'].sketches['__profile__'].Line(point1=(738 , 335), point2=(723 , 297)) 
mdb.models['Model-1'].sketches['__profile__'].Line(point1=(723 , 297), point2=(718 , 296)) 
mdb.models['Model-1'].sketches['__profile__'].Line(point1=(718 , 296), point2=(710 , 300)) 
mdb.models['Model-1'].sketches['__profile__'].Line(point1=(710 , 300), point2=(708 , 299)) 
mdb.models['Model-1'].sketches['__profile__'].Line(point1=(708 , 299), point2=(720 , 286)) 
mdb.models['Model-1'].sketches['__profile__'].Line(point1=(720 , 286), point2=(721 , 268)) 
mdb.models['Model-1'].sketches['__profile__'].Line(point1=(721 , 268), point2=(719 , 262)) 
mdb.models['Model-1'].sketches['__profile__'].Line(point1=(695 , 798), point2=(687 , 797)) 
mdb.models['Model-1'].sketches['__profile__'].Line(point1=(687 , 797), point2=(673 , 801)) 
mdb.models['Model-1'].sketches['__profile__'].Line(point1=(673 , 801), point2=(647 , 811)) 
mdb.models['Model-1'].sketches['__profile__'].Line(point1=(647 , 811), point2=(645 , 813)) 
mdb.models['Model-1'].sketches['__profile__'].Line(point1=(645 , 813), point2=(646 , 815)) 
mdb.models['Model-1'].sketches['__profile__'].Line(point1=(646 , 815), point2=(658 , 814)) 
mdb.models['Model-1'].sketches['__profile__'].Line(point1=(658 , 814), point2=(693 , 804)) 
mdb.models['Model-1'].sketches['__profile__'].Line(point1=(693 , 804), point2=(696 , 802)) 
mdb.models['Model-1'].sketches['__profile__'].Line(point1=(696 , 802), point2=(695 , 798)) 
mdb.models['Model-1'].sketches['__profile__'].Line(point1=(725 , 987), point2=(706 , 987)) 
mdb.models['Model-1'].sketches['__profile__'].Line(point1=(706 , 987), point2=(658 , 993)) 
mdb.models['Model-1'].sketches['__profile__'].Line(point1=(658 , 993), point2=(654 , 1006)) 
mdb.models['Model-1'].sketches['__profile__'].Line(point1=(654 , 1006), point2=(654 , 1013)) 
mdb.models['Model-1'].sketches['__profile__'].Line(point1=(654 , 1013), point2=(654 , 1014)) 
mdb.models['Model-1'].sketches['__profile__'].Line(point1=(654 , 1014), point2=(666 , 1014)) 
mdb.models['Model-1'].sketches['__profile__'].Line(point1=(666 , 1014), point2=(721 , 1007)) 
mdb.models['Model-1'].sketches['__profile__'].Line(point1=(721 , 1007), point2=(724 , 1001)) 
mdb.models['Model-1'].sketches['__profile__'].Line(point1=(724 , 1001), point2=(725 , 987)) 
mdb.models['Model-1'].sketches['__profile__'].Line(point1=(686 , 254), point2=(701 , 236)) 
mdb.models['Model-1'].sketches['__profile__'].Line(point1=(701 , 236), point2=(691 , 226)) 
mdb.models['Model-1'].sketches['__profile__'].Line(point1=(691 , 226), point2=(680 , 218)) 
mdb.models['Model-1'].sketches['__profile__'].Line(point1=(680 , 218), point2=(674 , 223)) 
mdb.models['Model-1'].sketches['__profile__'].Line(point1=(674 , 223), point2=(657 , 237)) 
mdb.models['Model-1'].sketches['__profile__'].Line(point1=(657 , 237), point2=(680 , 260)) 
mdb.models['Model-1'].sketches['__profile__'].Line(point1=(680 , 260), point2=(686 , 254)) 
mdb.models['Model-1'].sketches['__profile__'].Line(point1=(683 , 184), point2=(675 , 186)) 
mdb.models['Model-1'].sketches['__profile__'].Line(point1=(675 , 186), point2=(662 , 201)) 
mdb.models['Model-1'].sketches['__profile__'].Line(point1=(662 , 201), point2=(658 , 215)) 
mdb.models['Model-1'].sketches['__profile__'].Line(point1=(658 , 215), point2=(657 , 227)) 
mdb.models['Model-1'].sketches['__profile__'].Line(point1=(657 , 227), point2=(657 , 229)) 
mdb.models['Model-1'].sketches['__profile__'].Line(point1=(657 , 229), point2=(661 , 228)) 
mdb.models['Model-1'].sketches['__profile__'].Line(point1=(661 , 228), point2=(677 , 213)) 
mdb.models['Model-1'].sketches['__profile__'].Line(point1=(677 , 213), point2=(681 , 207)) 
mdb.models['Model-1'].sketches['__profile__'].Line(point1=(681 , 207), point2=(684 , 198)) 
mdb.models['Model-1'].sketches['__profile__'].Line(point1=(684 , 198), point2=(683 , 184)) 
mdb.models['Model-1'].sketches['__profile__'].Line(point1=(690 , 84), point2=(671 , 77)) 
mdb.models['Model-1'].sketches['__profile__'].Line(point1=(671 , 77), point2=(661 , 77)) 
mdb.models['Model-1'].sketches['__profile__'].Line(point1=(661 , 77), point2=(657 , 84)) 
mdb.models['Model-1'].sketches['__profile__'].Line(point1=(657 , 84), point2=(657 , 90)) 
mdb.models['Model-1'].sketches['__profile__'].Line(point1=(657 , 90), point2=(658 , 94)) 
mdb.models['Model-1'].sketches['__profile__'].Line(point1=(658 , 94), point2=(667 , 102)) 
mdb.models['Model-1'].sketches['__profile__'].Line(point1=(667 , 102), point2=(671 , 104)) 
mdb.models['Model-1'].sketches['__profile__'].Line(point1=(671 , 104), point2=(677 , 104)) 
mdb.models['Model-1'].sketches['__profile__'].Line(point1=(677 , 104), point2=(690 , 87)) 
mdb.models['Model-1'].sketches['__profile__'].Line(point1=(690 , 87), point2=(690 , 84)) 
mdb.models['Model-1'].sketches['__profile__'].Line(point1=(702 , 123), point2=(687 , 111)) 
mdb.models['Model-1'].sketches['__profile__'].Line(point1=(687 , 111), point2=(680 , 110)) 
mdb.models['Model-1'].sketches['__profile__'].Line(point1=(680 , 110), point2=(672 , 119)) 
mdb.models['Model-1'].sketches['__profile__'].Line(point1=(672 , 119), point2=(662 , 135)) 
mdb.models['Model-1'].sketches['__profile__'].Line(point1=(662 , 135), point2=(662 , 137)) 
mdb.models['Model-1'].sketches['__profile__'].Line(point1=(662 , 137), point2=(668 , 142)) 
mdb.models['Model-1'].sketches['__profile__'].Line(point1=(668 , 142), point2=(683 , 153)) 
mdb.models['Model-1'].sketches['__profile__'].Line(point1=(683 , 153), point2=(689 , 153)) 
mdb.models['Model-1'].sketches['__profile__'].Line(point1=(689 , 153), point2=(697 , 150)) 
mdb.models['Model-1'].sketches['__profile__'].Line(point1=(697 , 150), point2=(701 , 147)) 
mdb.models['Model-1'].sketches['__profile__'].Line(point1=(701 , 147), point2=(703 , 143)) 
mdb.models['Model-1'].sketches['__profile__'].Line(point1=(703 , 143), point2=(704 , 128)) 
mdb.models['Model-1'].sketches['__profile__'].Line(point1=(704 , 128), point2=(702 , 123)) 
mdb.models['Model-1'].sketches['__profile__'].Line(point1=(746 , 682), point2=(745 , 669)) 
mdb.models['Model-1'].sketches['__profile__'].Line(point1=(745 , 669), point2=(740 , 647)) 
mdb.models['Model-1'].sketches['__profile__'].Line(point1=(740 , 647), point2=(735 , 634)) 
mdb.models['Model-1'].sketches['__profile__'].Line(point1=(735 , 634), point2=(730 , 629)) 
mdb.models['Model-1'].sketches['__profile__'].Line(point1=(730 , 629), point2=(722 , 629)) 
mdb.models['Model-1'].sketches['__profile__'].Line(point1=(722 , 629), point2=(716 , 631)) 
mdb.models['Model-1'].sketches['__profile__'].Line(point1=(716 , 631), point2=(671 , 656)) 
mdb.models['Model-1'].sketches['__profile__'].Line(point1=(671 , 656), point2=(666 , 659)) 
mdb.models['Model-1'].sketches['__profile__'].Line(point1=(666 , 659), point2=(665 , 662)) 
mdb.models['Model-1'].sketches['__profile__'].Line(point1=(665 , 662), point2=(674 , 673)) 
mdb.models['Model-1'].sketches['__profile__'].Line(point1=(674 , 673), point2=(681 , 687)) 
mdb.models['Model-1'].sketches['__profile__'].Line(point1=(681 , 687), point2=(688 , 709)) 
mdb.models['Model-1'].sketches['__profile__'].Line(point1=(688 , 709), point2=(693 , 708)) 
mdb.models['Model-1'].sketches['__profile__'].Line(point1=(693 , 708), point2=(740 , 687)) 
mdb.models['Model-1'].sketches['__profile__'].Line(point1=(740 , 687), point2=(746 , 684)) 
mdb.models['Model-1'].sketches['__profile__'].Line(point1=(746 , 684), point2=(746 , 682)) 
mdb.models['Model-1'].sketches['__profile__'].Line(point1=(778 , 856), point2=(779 , 830)) 
mdb.models['Model-1'].sketches['__profile__'].Line(point1=(779 , 830), point2=(778 , 805)) 
mdb.models['Model-1'].sketches['__profile__'].Line(point1=(778 , 805), point2=(776 , 795)) 
mdb.models['Model-1'].sketches['__profile__'].Line(point1=(776 , 795), point2=(772 , 787)) 
mdb.models['Model-1'].sketches['__profile__'].Line(point1=(772 , 787), point2=(763 , 788)) 
mdb.models['Model-1'].sketches['__profile__'].Line(point1=(763 , 788), point2=(673 , 814)) 
mdb.models['Model-1'].sketches['__profile__'].Line(point1=(673 , 814), point2=(669 , 815)) 
mdb.models['Model-1'].sketches['__profile__'].Line(point1=(669 , 815), point2=(669 , 821)) 
mdb.models['Model-1'].sketches['__profile__'].Line(point1=(669 , 821), point2=(673 , 832)) 
mdb.models['Model-1'].sketches['__profile__'].Line(point1=(673 , 832), point2=(675 , 846)) 
mdb.models['Model-1'].sketches['__profile__'].Line(point1=(675 , 846), point2=(675 , 876)) 
mdb.models['Model-1'].sketches['__profile__'].Line(point1=(675 , 876), point2=(774 , 859)) 
mdb.models['Model-1'].sketches['__profile__'].Line(point1=(774 , 859), point2=(778 , 858)) 
mdb.models['Model-1'].sketches['__profile__'].Line(point1=(778 , 858), point2=(778 , 856)) 
mdb.models['Model-1'].sketches['__profile__'].Line(point1=(692 , 1149), point2=(688 , 1147)) 
mdb.models['Model-1'].sketches['__profile__'].Line(point1=(688 , 1147), point2=(670 , 1146)) 
mdb.models['Model-1'].sketches['__profile__'].Line(point1=(670 , 1146), point2=(670 , 1163)) 
mdb.models['Model-1'].sketches['__profile__'].Line(point1=(670 , 1163), point2=(672 , 1167)) 
mdb.models['Model-1'].sketches['__profile__'].Line(point1=(672 , 1167), point2=(677 , 1168)) 
mdb.models['Model-1'].sketches['__profile__'].Line(point1=(677 , 1168), point2=(691 , 1167)) 
mdb.models['Model-1'].sketches['__profile__'].Line(point1=(691 , 1167), point2=(693 , 1165)) 
mdb.models['Model-1'].sketches['__profile__'].Line(point1=(693 , 1165), point2=(692 , 1149)) 
mdb.models['Model-1'].sketches['__profile__'].Line(point1=(754 , 767), point2=(758 , 722)) 
mdb.models['Model-1'].sketches['__profile__'].Line(point1=(758 , 722), point2=(731 , 696)) 
mdb.models['Model-1'].sketches['__profile__'].Line(point1=(731 , 696), point2=(727 , 696)) 
mdb.models['Model-1'].sketches['__profile__'].Line(point1=(727 , 696), point2=(692 , 713)) 
mdb.models['Model-1'].sketches['__profile__'].Line(point1=(692 , 713), point2=(674 , 720)) 
mdb.models['Model-1'].sketches['__profile__'].Line(point1=(674 , 720), point2=(671 , 722)) 
mdb.models['Model-1'].sketches['__profile__'].Line(point1=(671 , 722), point2=(671 , 726)) 
mdb.models['Model-1'].sketches['__profile__'].Line(point1=(671 , 726), point2=(677 , 744)) 
mdb.models['Model-1'].sketches['__profile__'].Line(point1=(677 , 744), point2=(681 , 783)) 
mdb.models['Model-1'].sketches['__profile__'].Line(point1=(681 , 783), point2=(684 , 792)) 
mdb.models['Model-1'].sketches['__profile__'].Line(point1=(684 , 792), point2=(689 , 792)) 
mdb.models['Model-1'].sketches['__profile__'].Line(point1=(689 , 792), point2=(751 , 771)) 
mdb.models['Model-1'].sketches['__profile__'].Line(point1=(751 , 771), point2=(754 , 769)) 
mdb.models['Model-1'].sketches['__profile__'].Line(point1=(754 , 769), point2=(754 , 767)) 
mdb.models['Model-1'].sketches['__profile__'].Line(point1=(750 , 431), point2=(744 , 410)) 
mdb.models['Model-1'].sketches['__profile__'].Line(point1=(744 , 410), point2=(743 , 390)) 
mdb.models['Model-1'].sketches['__profile__'].Line(point1=(743 , 390), point2=(741 , 385)) 
mdb.models['Model-1'].sketches['__profile__'].Line(point1=(741 , 385), point2=(735 , 380)) 
mdb.models['Model-1'].sketches['__profile__'].Line(point1=(735 , 380), point2=(719 , 371)) 
mdb.models['Model-1'].sketches['__profile__'].Line(point1=(719 , 371), point2=(715 , 371)) 
mdb.models['Model-1'].sketches['__profile__'].Line(point1=(715 , 371), point2=(704 , 381)) 
mdb.models['Model-1'].sketches['__profile__'].Line(point1=(704 , 381), point2=(684 , 403)) 
mdb.models['Model-1'].sketches['__profile__'].Line(point1=(684 , 403), point2=(683 , 408)) 
mdb.models['Model-1'].sketches['__profile__'].Line(point1=(683 , 408), point2=(691 , 417)) 
mdb.models['Model-1'].sketches['__profile__'].Line(point1=(691 , 417), point2=(700 , 436)) 
mdb.models['Model-1'].sketches['__profile__'].Line(point1=(700 , 436), point2=(707 , 465)) 
mdb.models['Model-1'].sketches['__profile__'].Line(point1=(707 , 465), point2=(711 , 464)) 
mdb.models['Model-1'].sketches['__profile__'].Line(point1=(711 , 464), point2=(734 , 446)) 
mdb.models['Model-1'].sketches['__profile__'].Line(point1=(734 , 446), point2=(749 , 434)) 
mdb.models['Model-1'].sketches['__profile__'].Line(point1=(749 , 434), point2=(750 , 431)) 
mdb.models['Model-1'].sketches['__profile__'].Line(point1=(768 , 1075), point2=(747 , 1076)) 
mdb.models['Model-1'].sketches['__profile__'].Line(point1=(747 , 1076), point2=(684 , 1084)) 
mdb.models['Model-1'].sketches['__profile__'].Line(point1=(684 , 1084), point2=(684 , 1139)) 
mdb.models['Model-1'].sketches['__profile__'].Line(point1=(684 , 1139), point2=(686 , 1140)) 
mdb.models['Model-1'].sketches['__profile__'].Line(point1=(686 , 1140), point2=(725 , 1141)) 
mdb.models['Model-1'].sketches['__profile__'].Line(point1=(725 , 1141), point2=(765 , 1139)) 
mdb.models['Model-1'].sketches['__profile__'].Line(point1=(765 , 1139), point2=(768 , 1117)) 
mdb.models['Model-1'].sketches['__profile__'].Line(point1=(768 , 1117), point2=(768 , 1075)) 
mdb.models['Model-1'].sketches['__profile__'].Line(point1=(757 , 563), point2=(745 , 552)) 
mdb.models['Model-1'].sketches['__profile__'].Line(point1=(745 , 552), point2=(738 , 551)) 
mdb.models['Model-1'].sketches['__profile__'].Line(point1=(738 , 551), point2=(715 , 564))
[truncated: 805,700 more chars]
