# Supplementary material for: An image based application in Matlab for automated modelling and morphological analysis of insect wings
Source: Sci Rep. 2022 Aug 17;12:13917. doi: 10.1038/s41598-022-17859-9 (PMC9386019; doi:10.1038/s41598-022-17859-9)
Supplement: Supplementary file 10 — Supplementary Information 6. [file 41598_2022_17859_MOESM10_ESM.py]

from part import * 
from material import * 
from section import * 
from assembly import * 
from step import * 
from interaction import * 
from load import * 
from mesh import * 
from optimization import * 
from job import * 
from sketch import * 
from visualization import * 
from connectorBehavior import * 
mdb.models['Model-1'].ConstrainedSketch(name='__profile__', sheetSize=1476)
mdb.models['Model-1'].sketches['__profile__'].Line(point1=(682, 71), point2=(680, 71))
mdb.models['Model-1'].sketches['__profile__'].Line(point1=(680, 71), point2=(660, 60))
mdb.models['Model-1'].sketches['__profile__'].Line(point1=(660, 60), point2=(628, 52))
mdb.models['Model-1'].sketches['__profile__'].Line(point1=(628, 52), point2=(623, 52))
mdb.models['Model-1'].sketches['__profile__'].Line(point1=(623, 52), point2=(601, 47))
mdb.models['Model-1'].sketches['__profile__'].Line(point1=(601, 47), point2=(595, 47))
mdb.models['Model-1'].sketches['__profile__'].Line(point1=(595, 47), point2=(579, 43))
mdb.models['Model-1'].sketches['__profile__'].Line(point1=(579, 43), point2=(513, 39))
mdb.models['Model-1'].sketches['__profile__'].Line(point1=(513, 39), point2=(512, 38))
mdb.models['Model-1'].sketches['__profile__'].Line(point1=(512, 38), point2=(473, 37))
mdb.models['Model-1'].sketches['__profile__'].Line(point1=(473, 37), point2=(472, 36))
mdb.models['Model-1'].sketches['__profile__'].Line(point1=(472, 36), point2=(418, 36))
mdb.models['Model-1'].sketches['__profile__'].Line(point1=(418, 36), point2=(417, 37))
mdb.models['Model-1'].sketches['__profile__'].Line(point1=(417, 37), point2=(399, 37))
mdb.models['Model-1'].sketches['__profile__'].Line(point1=(399, 37), point2=(398, 38))
mdb.models['Model-1'].sketches['__profile__'].Line(point1=(398, 38), point2=(366, 38))
mdb.models['Model-1'].sketches['__profile__'].Line(point1=(366, 38), point2=(365, 39))
mdb.models['Model-1'].sketches['__profile__'].Line(point1=(365, 39), point2=(269, 40))
mdb.models['Model-1'].sketches['__profile__'].Line(point1=(269, 40), point2=(254, 38))
mdb.models['Model-1'].sketches['__profile__'].Line(point1=(254, 38), point2=(249, 36))
mdb.models['Model-1'].sketches['__profile__'].Line(point1=(249, 36), point2=(239, 36))
mdb.models['Model-1'].sketches['__profile__'].Line(point1=(239, 36), point2=(222, 33))
mdb.models['Model-1'].sketches['__profile__'].Line(point1=(222, 33), point2=(184, 33))
mdb.models['Model-1'].sketches['__profile__'].Line(point1=(184, 33), point2=(146, 38))
mdb.models['Model-1'].sketches['__profile__'].Line(point1=(146, 38), point2=(114, 47))
mdb.models['Model-1'].sketches['__profile__'].Line(point1=(114, 47), point2=(96, 55))
mdb.models['Model-1'].sketches['__profile__'].Line(point1=(96, 55), point2=(79, 68))
mdb.models['Model-1'].sketches['__profile__'].Line(point1=(79, 68), point2=(57, 90))
mdb.models['Model-1'].sketches['__profile__'].Line(point1=(57, 90), point2=(53, 96))
mdb.models['Model-1'].sketches['__profile__'].Line(point1=(53, 96), point2=(44, 113))
mdb.models['Model-1'].sketches['__profile__'].Line(point1=(44, 113), point2=(41, 123))
mdb.models['Model-1'].sketches['__profile__'].Line(point1=(41, 123), point2=(40, 135))
mdb.models['Model-1'].sketches['__profile__'].Line(point1=(40, 135), point2=(42, 142))
mdb.models['Model-1'].sketches['__profile__'].Line(point1=(42, 142), point2=(42, 148))
mdb.models['Model-1'].sketches['__profile__'].Line(point1=(42, 148), point2=(39, 152))
mdb.models['Model-1'].sketches['__profile__'].Line(point1=(39, 152), point2=(35, 152))
mdb.models['Model-1'].sketches['__profile__'].Line(point1=(35, 152), point2=(26, 156))
mdb.models['Model-1'].sketches['__profile__'].Line(point1=(26, 156), point2=(22, 161))
mdb.models['Model-1'].sketches['__profile__'].Line(point1=(22, 161), point2=(19, 168))
mdb.models['Model-1'].sketches['__profile__'].Line(point1=(19, 168), point2=(20, 177))
mdb.models['Model-1'].sketches['__profile__'].Line(point1=(20, 177), point2=(26, 186))
mdb.models['Model-1'].sketches['__profile__'].Line(point1=(26, 186), point2=(38, 198))
mdb.models['Model-1'].sketches['__profile__'].Line(point1=(38, 198), point2=(49, 204))
mdb.models['Model-1'].sketches['__profile__'].Line(point1=(49, 204), point2=(63, 211))
mdb.models['Model-1'].sketches['__profile__'].Line(point1=(63, 211), point2=(80, 217))
mdb.models['Model-1'].sketches['__profile__'].Line(point1=(80, 217), point2=(122, 227))
mdb.models['Model-1'].sketches['__profile__'].Line(point1=(122, 227), point2=(209, 239))
mdb.models['Model-1'].sketches['__profile__'].Line(point1=(209, 239), point2=(248, 241))
mdb.models['Model-1'].sketches['__profile__'].Line(point1=(248, 241), point2=(249, 242))
mdb.models['Model-1'].sketches['__profile__'].Line(point1=(249, 242), point2=(287, 242))
mdb.models['Model-1'].sketches['__profile__'].Line(point1=(287, 242), point2=(288, 243))
mdb.models['Model-1'].sketches['__profile__'].Line(point1=(288, 243), point2=(461, 242))
mdb.models['Model-1'].sketches['__profile__'].Line(point1=(461, 242), point2=(535, 233))
mdb.models['Model-1'].sketches['__profile__'].Line(point1=(535, 233), point2=(603, 216))
mdb.models['Model-1'].sketches['__profile__'].Line(point1=(603, 216), point2=(637, 205))
mdb.models['Model-1'].sketches['__profile__'].Line(point1=(637, 205), point2=(659, 194))
mdb.models['Model-1'].sketches['__profile__'].Line(point1=(659, 194), point2=(684, 184))
mdb.models['Model-1'].sketches['__profile__'].Line(point1=(684, 184), point2=(700, 172))
mdb.models['Model-1'].sketches['__profile__'].Line(point1=(700, 172), point2=(710, 159))
mdb.models['Model-1'].sketches['__profile__'].Line(point1=(710, 159), point2=(716, 147))
mdb.models['Model-1'].sketches['__profile__'].Line(point1=(716, 147), point2=(718, 139))
mdb.models['Model-1'].sketches['__profile__'].Line(point1=(718, 139), point2=(718, 129))
mdb.models['Model-1'].sketches['__profile__'].Line(point1=(718, 129), point2=(715, 115))
mdb.models['Model-1'].sketches['__profile__'].Line(point1=(715, 115), point2=(705, 93))
mdb.models['Model-1'].sketches['__profile__'].Line(point1=(705, 93), point2=(693, 80))
mdb.models['Model-1'].sketches['__profile__'].Line(point1=(693, 80), point2=(682, 71))
mdb.models['Model-1'].Part(dimensionality=THREE_D, name='Part-1', type=DEFORMABLE_BODY) 
mdb.models['Model-1'].parts['Part-1'].BaseShell(sketch=mdb.models['Model-1'].sketches['__profile__'])
del mdb.models['Model-1'].sketches['__profile__'] 
mdb.models['Model-1'].parts['Part-1'].DatumPointByCoordinate(coords=(738,0.0, 0.0))
mdb.models['Model-1'].parts['Part-1'].DatumPointByCoordinate(coords=(738,20.0, 0.0))
mdb.models['Model-1'].parts['Part-1'].DatumAxisByTwoPoint(point1=mdb.models['Model-1'].parts['Part-1'].datums[3], point2=mdb.models['Model-1'].parts['Part-1'].datums[2])
mdb.models['Model-1'].parts['Part-1'].DatumPlaneByPrincipalPlane(offset=0.0,principalPlane=XYPLANE)
mdb.models['Model-1'].ConstrainedSketch(name='__profile__', sheetSize=1476)
mdb.models['Model-1'].sketches['__profile__'].Line(point1=(85 , 212), point2=(77 , 204)) 
mdb.models['Model-1'].sketches['__profile__'].Line(point1=(77 , 204), point2=(74 , 203)) 
mdb.models['Model-1'].sketches['__profile__'].Line(point1=(74 , 203), point2=(60 , 191)) 
mdb.models['Model-1'].sketches['__profile__'].Line(point1=(60 , 191), point2=(49 , 180)) 
mdb.models['Model-1'].sketches['__profile__'].Line(point1=(49 , 180), point2=(43 , 170)) 
mdb.models['Model-1'].sketches['__profile__'].Line(point1=(43 , 170), point2=(40 , 155)) 
mdb.models['Model-1'].sketches['__profile__'].Line(point1=(40 , 155), point2=(35 , 155)) 
mdb.models['Model-1'].sketches['__profile__'].Line(point1=(35 , 155), point2=(29 , 158)) 
mdb.models['Model-1'].sketches['__profile__'].Line(point1=(29 , 158), point2=(24 , 164)) 
mdb.models['Model-1'].sketches['__profile__'].Line(point1=(24 , 164), point2=(23 , 166)) 
mdb.models['Model-1'].sketches['__profile__'].Line(point1=(23 , 166), point2=(24 , 177)) 
mdb.models['Model-1'].sketches['__profile__'].Line(point1=(24 , 177), point2=(31 , 187)) 
mdb.models['Model-1'].sketches['__profile__'].Line(point1=(31 , 187), point2=(38 , 194)) 
mdb.models['Model-1'].sketches['__profile__'].Line(point1=(38 , 194), point2=(69 , 210)) 
mdb.models['Model-1'].sketches['__profile__'].Line(point1=(69 , 210), point2=(81 , 214)) 
mdb.models['Model-1'].sketches['__profile__'].Line(point1=(81 , 214), point2=(85 , 214)) 
mdb.models['Model-1'].sketches['__profile__'].Line(point1=(85 , 214), point2=(85 , 212)) 
mdb.models['Model-1'].sketches['__profile__'].Line(point1=(112 , 219), point2=(90 , 199)) 
mdb.models['Model-1'].sketches['__profile__'].Line(point1=(90 , 199), point2=(80 , 186)) 
mdb.models['Model-1'].sketches['__profile__'].Line(point1=(80 , 186), point2=(71 , 177)) 
mdb.models['Model-1'].sketches['__profile__'].Line(point1=(71 , 177), point2=(55 , 167)) 
mdb.models['Model-1'].sketches['__profile__'].Line(point1=(55 , 167), point2=(47 , 158)) 
mdb.models['Model-1'].sketches['__profile__'].Line(point1=(47 , 158), point2=(44 , 158)) 
mdb.models['Model-1'].sketches['__profile__'].Line(point1=(44 , 158), point2=(44 , 165)) 
mdb.models['Model-1'].sketches['__profile__'].Line(point1=(44 , 165), point2=(51 , 178)) 
mdb.models['Model-1'].sketches['__profile__'].Line(point1=(51 , 178), point2=(63 , 190)) 
mdb.models['Model-1'].sketches['__profile__'].Line(point1=(63 , 190), point2=(77 , 202)) 
mdb.models['Model-1'].sketches['__profile__'].Line(point1=(77 , 202), point2=(79 , 202)) 
mdb.models['Model-1'].sketches['__profile__'].Line(point1=(79 , 202), point2=(88 , 211)) 
mdb.models['Model-1'].sketches['__profile__'].Line(point1=(88 , 211), point2=(90 , 216)) 
mdb.models['Model-1'].sketches['__profile__'].Line(point1=(90 , 216), point2=(109 , 221)) 
mdb.models['Model-1'].sketches['__profile__'].Line(point1=(109 , 221), point2=(112 , 221)) 
mdb.models['Model-1'].sketches['__profile__'].Line(point1=(112 , 221), point2=(112 , 219)) 
mdb.models['Model-1'].sketches['__profile__'].Line(point1=(452 , 237), point2=(371 , 195)) 
mdb.models['Model-1'].sketches['__profile__'].Line(point1=(371 , 195), point2=(349 , 187)) 
mdb.models['Model-1'].sketches['__profile__'].Line(point1=(349 , 187), point2=(297 , 172)) 
mdb.models['Model-1'].sketches['__profile__'].Line(point1=(297 , 172), point2=(283 , 172)) 
mdb.models['Model-1'].sketches['__profile__'].Line(point1=(283 , 172), point2=(260 , 178)) 
mdb.models['Model-1'].sketches['__profile__'].Line(point1=(260 , 178), point2=(215 , 185)) 
mdb.models['Model-1'].sketches['__profile__'].Line(point1=(215 , 185), point2=(164 , 186)) 
mdb.models['Model-1'].sketches['__profile__'].Line(point1=(164 , 186), point2=(154 , 184)) 
mdb.models['Model-1'].sketches['__profile__'].Line(point1=(154 , 184), point2=(118 , 182)) 
mdb.models['Model-1'].sketches['__profile__'].Line(point1=(118 , 182), point2=(94 , 177)) 
mdb.models['Model-1'].sketches['__profile__'].Line(point1=(94 , 177), point2=(84 , 174)) 
mdb.models['Model-1'].sketches['__profile__'].Line(point1=(84 , 174), point2=(64 , 164)) 
mdb.models['Model-1'].sketches['__profile__'].Line(point1=(64 , 164), point2=(55 , 158)) 
mdb.models['Model-1'].sketches['__profile__'].Line(point1=(55 , 158), point2=(49 , 151)) 
mdb.models['Model-1'].sketches['__profile__'].Line(point1=(49 , 151), point2=(45 , 151)) 
mdb.models['Model-1'].sketches['__profile__'].Line(point1=(45 , 151), point2=(45 , 153)) 
mdb.models['Model-1'].sketches['__profile__'].Line(point1=(45 , 153), point2=(46 , 156)) 
mdb.models['Model-1'].sketches['__profile__'].Line(point1=(46 , 156), point2=(52 , 162)) 
mdb.models['Model-1'].sketches['__profile__'].Line(point1=(52 , 162), point2=(77 , 177)) 
mdb.models['Model-1'].sketches['__profile__'].Line(point1=(77 , 177), point2=(122 , 190)) 
mdb.models['Model-1'].sketches['__profile__'].Line(point1=(122 , 190), point2=(152 , 195)) 
mdb.models['Model-1'].sketches['__profile__'].Line(point1=(152 , 195), point2=(179 , 196)) 
mdb.models['Model-1'].sketches['__profile__'].Line(point1=(179 , 196), point2=(180 , 197)) 
mdb.models['Model-1'].sketches['__profile__'].Line(point1=(180 , 197), point2=(204 , 197)) 
mdb.models['Model-1'].sketches['__profile__'].Line(point1=(204 , 197), point2=(215 , 199)) 
mdb.models['Model-1'].sketches['__profile__'].Line(point1=(215 , 199), point2=(234 , 199)) 
mdb.models['Model-1'].sketches['__profile__'].Line(point1=(234 , 199), point2=(235 , 200)) 
mdb.models['Model-1'].sketches['__profile__'].Line(point1=(235 , 200), point2=(277 , 200)) 
mdb.models['Model-1'].sketches['__profile__'].Line(point1=(277 , 200), point2=(278 , 199)) 
mdb.models['Model-1'].sketches['__profile__'].Line(point1=(278 , 199), point2=(345 , 200)) 
mdb.models['Model-1'].sketches['__profile__'].Line(point1=(345 , 200), point2=(371 , 207)) 
mdb.models['Model-1'].sketches['__profile__'].Line(point1=(371 , 207), point2=(409 , 226)) 
mdb.models['Model-1'].sketches['__profile__'].Line(point1=(409 , 226), point2=(428 , 238)) 
mdb.models['Model-1'].sketches['__profile__'].Line(point1=(428 , 238), point2=(452 , 239)) 
mdb.models['Model-1'].sketches['__profile__'].Line(point1=(452 , 239), point2=(452 , 237)) 
mdb.models['Model-1'].sketches['__profile__'].Line(point1=(174 , 38), point2=(163 , 39)) 
mdb.models['Model-1'].sketches['__profile__'].Line(point1=(163 , 39), point2=(138 , 58)) 
mdb.models['Model-1'].sketches['__profile__'].Line(point1=(138 , 58), point2=(75 , 93)) 
mdb.models['Model-1'].sketches['__profile__'].Line(point1=(75 , 93), point2=(58 , 106)) 
mdb.models['Model-1'].sketches['__profile__'].Line(point1=(58 , 106), point2=(53 , 112)) 
mdb.models['Model-1'].sketches['__profile__'].Line(point1=(53 , 112), point2=(53 , 113)) 
mdb.models['Model-1'].sketches['__profile__'].Line(point1=(53 , 113), point2=(56 , 113)) 
mdb.models['Model-1'].sketches['__profile__'].Line(point1=(56 , 113), point2=(86 , 95)) 
mdb.models['Model-1'].sketches['__profile__'].Line(point1=(86 , 95), point2=(91 , 94)) 
mdb.models['Model-1'].sketches['__profile__'].Line(point1=(91 , 94), point2=(134 , 75)) 
mdb.models['Model-1'].sketches['__profile__'].Line(point1=(134 , 75), point2=(143 , 69)) 
mdb.models['Model-1'].sketches['__profile__'].Line(point1=(143 , 69), point2=(169 , 45)) 
mdb.models['Model-1'].sketches['__profile__'].Line(point1=(169 , 45), point2=(174 , 40)) 
mdb.models['Model-1'].sketches['__profile__'].Line(point1=(174 , 40), point2=(174 , 38)) 
mdb.models['Model-1'].sketches['__profile__'].Line(point1=(155 , 40), point2=(148 , 41)) 
mdb.models['Model-1'].sketches['__profile__'].Line(point1=(148 , 41), point2=(142 , 44)) 
mdb.models['Model-1'].sketches['__profile__'].Line(point1=(142 , 44), point2=(123 , 58)) 
mdb.models['Model-1'].sketches['__profile__'].Line(point1=(123 , 58), point2=(87 , 78)) 
mdb.models['Model-1'].sketches['__profile__'].Line(point1=(87 , 78), point2=(63 , 95)) 
mdb.models['Model-1'].sketches['__profile__'].Line(point1=(63 , 95), point2=(55 , 103)) 
mdb.models['Model-1'].sketches['__profile__'].Line(point1=(55 , 103), point2=(55 , 106)) 
mdb.models['Model-1'].sketches['__profile__'].Line(point1=(55 , 106), point2=(58 , 106)) 
mdb.models['Model-1'].sketches['__profile__'].Line(point1=(58 , 106), point2=(63 , 100)) 
mdb.models['Model-1'].sketches['__profile__'].Line(point1=(63 , 100), point2=(89 , 82)) 
mdb.models['Model-1'].sketches['__profile__'].Line(point1=(89 , 82), point2=(116 , 68)) 
mdb.models['Model-1'].sketches['__profile__'].Line(point1=(116 , 68), point2=(139 , 54)) 
mdb.models['Model-1'].sketches['__profile__'].Line(point1=(139 , 54), point2=(155 , 43)) 
mdb.models['Model-1'].sketches['__profile__'].Line(point1=(155 , 43), point2=(155 , 40)) 
mdb.models['Model-1'].sketches['__profile__'].Line(point1=(248 , 40), point2=(239 , 40)) 
mdb.models['Model-1'].sketches['__profile__'].Line(point1=(239 , 40), point2=(238 , 41)) 
mdb.models['Model-1'].sketches['__profile__'].Line(point1=(238 , 41), point2=(225 , 69)) 
mdb.models['Model-1'].sketches['__profile__'].Line(point1=(225 , 69), point2=(212 , 88)) 
mdb.models['Model-1'].sketches['__profile__'].Line(point1=(212 , 88), point2=(186 , 116)) 
mdb.models['Model-1'].sketches['__profile__'].Line(point1=(186 , 116), point2=(173 , 127)) 
mdb.models['Model-1'].sketches['__profile__'].Line(point1=(173 , 127), point2=(162 , 134)) 
mdb.models['Model-1'].sketches['__profile__'].Line(point1=(162 , 134), point2=(133 , 145)) 
mdb.models['Model-1'].sketches['__profile__'].Line(point1=(133 , 145), point2=(109 , 149)) 
mdb.models['Model-1'].sketches['__profile__'].Line(point1=(109 , 149), point2=(88 , 149)) 
mdb.models['Model-1'].sketches['__profile__'].Line(point1=(88 , 149), point2=(75 , 147)) 
mdb.models['Model-1'].sketches['__profile__'].Line(point1=(75 , 147), point2=(62 , 141)) 
mdb.models['Model-1'].sketches['__profile__'].Line(point1=(62 , 141), point2=(59 , 138)) 
mdb.models['Model-1'].sketches['__profile__'].Line(point1=(59 , 138), point2=(56 , 138)) 
mdb.models['Model-1'].sketches['__profile__'].Line(point1=(56 , 138), point2=(56 , 140)) 
mdb.models['Model-1'].sketches['__profile__'].Line(point1=(56 , 140), point2=(61 , 144)) 
mdb.models['Model-1'].sketches['__profile__'].Line(point1=(61 , 144), point2=(76 , 152)) 
mdb.models['Model-1'].sketches['__profile__'].Line(point1=(76 , 152), point2=(87 , 156)) 
mdb.models['Model-1'].sketches['__profile__'].Line(point1=(87 , 156), point2=(113 , 160)) 
mdb.models['Model-1'].sketches['__profile__'].Line(point1=(113 , 160), point2=(131 , 160)) 
mdb.models['Model-1'].sketches['__profile__'].Line(point1=(131 , 160), point2=(153 , 154)) 
mdb.models['Model-1'].sketches['__profile__'].Line(point1=(153 , 154), point2=(176 , 143)) 
mdb.models['Model-1'].sketches['__profile__'].Line(point1=(176 , 143), point2=(199 , 126)) 
mdb.models['Model-1'].sketches['__profile__'].Line(point1=(199 , 126), point2=(213 , 108)) 
mdb.models['Model-1'].sketches['__profile__'].Line(point1=(213 , 108), point2=(236 , 70)) 
mdb.models['Model-1'].sketches['__profile__'].Line(point1=(236 , 70), point2=(244 , 54)) 
mdb.models['Model-1'].sketches['__profile__'].Line(point1=(244 , 54), point2=(246 , 46)) 
mdb.models['Model-1'].sketches['__profile__'].Line(point1=(246 , 46), point2=(248 , 44)) 
mdb.models['Model-1'].sketches['__profile__'].Line(point1=(248 , 44), point2=(248 , 40)) 
mdb.models['Model-1'].sketches['__profile__'].Line(point1=(702 , 95), point2=(694 , 85)) 
mdb.models['Model-1'].sketches['__profile__'].Line(point1=(694 , 85), point2=(682 , 76)) 
mdb.models['Model-1'].sketches['__profile__'].Line(point1=(682 , 76), point2=(629 , 78)) 
mdb.models['Model-1'].sketches['__profile__'].Line(point1=(629 , 78), point2=(628 , 79)) 
mdb.models['Model-1'].sketches['__profile__'].Line(point1=(628 , 79), point2=(590 , 79)) 
mdb.models['Model-1'].sketches['__profile__'].Line(point1=(590 , 79), point2=(589 , 78)) 
mdb.models['Model-1'].sketches['__profile__'].Line(point1=(589 , 78), point2=(575 , 78)) 
mdb.models['Model-1'].sketches['__profile__'].Line(point1=(575 , 78), point2=(561 , 76)) 
mdb.models['Model-1'].sketches['__profile__'].Line(point1=(561 , 76), point2=(547 , 76)) 
mdb.models['Model-1'].sketches['__profile__'].Line(point1=(547 , 76), point2=(546 , 75)) 
mdb.models['Model-1'].sketches['__profile__'].Line(point1=(546 , 75), point2=(518 , 75)) 
mdb.models['Model-1'].sketches['__profile__'].Line(point1=(518 , 75), point2=(433 , 89)) 
mdb.models['Model-1'].sketches['__profile__'].Line(point1=(433 , 89), point2=(383 , 100)) 
mdb.models['Model-1'].sketches['__profile__'].Line(point1=(383 , 100), point2=(338 , 113)) 
mdb.models['Model-1'].sketches['__profile__'].Line(point1=(338 , 113), point2=(309 , 118)) 
mdb.models['Model-1'].sketches['__profile__'].Line(point1=(309 , 118), point2=(285 , 124)) 
mdb.models['Model-1'].sketches['__profile__'].Line(point1=(285 , 124), point2=(266 , 130)) 
mdb.models['Model-1'].sketches['__profile__'].Line(point1=(266 , 130), point2=(241 , 141)) 
mdb.models['Model-1'].sketches['__profile__'].Line(point1=(241 , 141), point2=(234 , 142)) 
mdb.models['Model-1'].sketches['__profile__'].Line(point1=(234 , 142), point2=(184 , 161)) 
mdb.models['Model-1'].sketches['__profile__'].Line(point1=(184 , 161), point2=(153 , 170)) 
mdb.models['Model-1'].sketches['__profile__'].Line(point1=(153 , 170), point2=(136 , 172)) 
mdb.models['Model-1'].sketches['__profile__'].Line(point1=(136 , 172), point2=(106 , 171)) 
mdb.models['Model-1'].sketches['__profile__'].Line(point1=(106 , 171), point2=(86 , 166)) 
mdb.models['Model-1'].sketches['__profile__'].Line(point1=(86 , 166), point2=(72 , 160)) 
mdb.models['Model-1'].sketches['__profile__'].Line(point1=(72 , 160), point2=(60 , 153)) 
mdb.models['Model-1'].sketches['__profile__'].Line(point1=(60 , 153), point2=(57 , 153)) 
mdb.models['Model-1'].sketches['__profile__'].Line(point1=(57 , 153), point2=(57 , 154)) 
mdb.models['Model-1'].sketches['__profile__'].Line(point1=(57 , 154), point2=(57 , 156)) 
mdb.models['Model-1'].sketches['__profile__'].Line(point1=(57 , 156), point2=(63 , 160)) 
mdb.models['Model-1'].sketches['__profile__'].Line(point1=(63 , 160), point2=(80 , 169)) 
mdb.models['Model-1'].sketches['__profile__'].Line(point1=(80 , 169), point2=(101 , 176)) 
mdb.models['Model-1'].sketches['__profile__'].Line(point1=(101 , 176), point2=(125 , 180)) 
mdb.models['Model-1'].sketches['__profile__'].Line(point1=(125 , 180), point2=(149 , 179)) 
mdb.models['Model-1'].sketches['__profile__'].Line(point1=(149 , 179), point2=(189 , 171)) 
mdb.models['Model-1'].sketches['__profile__'].Line(point1=(189 , 171), point2=(222 , 167)) 
mdb.models['Model-1'].sketches['__profile__'].Line(point1=(222 , 167), point2=(264 , 158)) 
mdb.models['Model-1'].sketches['__profile__'].Line(point1=(264 , 158), point2=(267 , 156)) 
mdb.models['Model-1'].sketches['__profile__'].Line(point1=(267 , 156), point2=(273 , 155)) 
mdb.models['Model-1'].sketches['__profile__'].Line(point1=(273 , 155), point2=(287 , 148)) 
mdb.models['Model-1'].sketches['__profile__'].Line(point1=(287 , 148), point2=(304 , 137)) 
mdb.models['Model-1'].sketches['__profile__'].Line(point1=(304 , 137), point2=(323 , 129)) 
mdb.models['Model-1'].sketches['__profile__'].Line(point1=(323 , 129), point2=(363 , 120)) 
mdb.models['Model-1'].sketches['__profile__'].Line(point1=(363 , 120), point2=(385 , 118)) 
mdb.models['Model-1'].sketches['__profile__'].Line(point1=(385 , 118), point2=(400 , 114)) 
mdb.models['Model-1'].sketches['__profile__'].Line(point1=(400 , 114), point2=(416 , 112)) 
mdb.models['Model-1'].sketches['__profile__'].Line(point1=(416 , 112), point2=(453 , 103)) 
mdb.models['Model-1'].sketches['__profile__'].Line(point1=(453 , 103), point2=(477 , 101)) 
mdb.models['Model-1'].sketches['__profile__'].Line(point1=(477 , 101), point2=(523 , 93)) 
mdb.models['Model-1'].sketches['__profile__'].Line(point1=(523 , 93), point2=(547 , 93)) 
mdb.models['Model-1'].sketches['__profile__'].Line(point1=(547 , 93), point2=(577 , 97)) 
mdb.models['Model-1'].sketches['__profile__'].Line(point1=(577 , 97), point2=(590 , 97)) 
mdb.models['Model-1'].sketches['__profile__'].Line(point1=(590 , 97), point2=(591 , 96)) 
mdb.models['Model-1'].sketches['__profile__'].Line(point1=(591 , 96), point2=(702 , 97)) 
mdb.models['Model-1'].sketches['__profile__'].Line(point1=(702 , 97), point2=(702 , 95)) 
mdb.models['Model-1'].sketches['__profile__'].Line(point1=(223 , 37), point2=(207 , 36)) 
mdb.models['Model-1'].sketches['__profile__'].Line(point1=(207 , 36), point2=(202 , 45)) 
mdb.models['Model-1'].sketches['__profile__'].Line(point1=(202 , 45), point2=(186 , 66)) 
mdb.models['Model-1'].sketches['__profile__'].Line(point1=(186 , 66), point2=(167 , 85)) 
mdb.models['Model-1'].sketches['__profile__'].Line(point1=(167 , 85), point2=(150 , 98)) 
mdb.models['Model-1'].sketches['__profile__'].Line(point1=(150 , 98), point2=(136 , 106)) 
mdb.models['Model-1'].sketches['__profile__'].Line(point1=(136 , 106), point2=(104 , 118)) 
mdb.models['Model-1'].sketches['__profile__'].Line(point1=(104 , 118), point2=(62 , 126)) 
mdb.models['Model-1'].sketches['__profile__'].Line(point1=(62 , 126), point2=(58 , 128)) 
mdb.models['Model-1'].sketches['__profile__'].Line(point1=(58 , 128), point2=(58 , 130)) 
mdb.models['Model-1'].sketches['__profile__'].Line(point1=(58 , 130), point2=(60 , 130)) 
mdb.models['Model-1'].sketches['__profile__'].Line(point1=(60 , 130), point2=(112 , 129)) 
mdb.models['Model-1'].sketches['__profile__'].Line(point1=(112 , 129), point2=(128 , 124)) 
mdb.models['Model-1'].sketches['__profile__'].Line(point1=(128 , 124), point2=(155 , 111)) 
mdb.models['Model-1'].sketches['__profile__'].Line(point1=(155 , 111), point2=(180 , 95)) 
mdb.models['Model-1'].sketches['__profile__'].Line(point1=(180 , 95), point2=(195 , 81)) 
mdb.models['Model-1'].sketches['__profile__'].Line(point1=(195 , 81), point2=(219 , 49)) 
mdb.models['Model-1'].sketches['__profile__'].Line(point1=(219 , 49), point2=(222 , 43)) 
mdb.models['Model-1'].sketches['__profile__'].Line(point1=(222 , 43), point2=(223 , 37)) 
mdb.models['Model-1'].sketches['__profile__'].Line(point1=(201 , 36), point2=(193 , 37)) 
mdb.models['Model-1'].sketches['__profile__'].Line(point1=(193 , 37), point2=(180 , 53)) 
mdb.models['Model-1'].sketches['__profile__'].Line(point1=(180 , 53), point2=(160 , 73)) 
mdb.models['Model-1'].sketches['__profile__'].Line(point1=(160 , 73), point2=(136 , 89)) 
mdb.models['Model-1'].sketches['__profile__'].Line(point1=(136 , 89), point2=(117 , 98)) 
mdb.models['Model-1'].sketches['__profile__'].Line(point1=(117 , 98), point2=(72 , 113)) 
mdb.models['Model-1'].sketches['__profile__'].Line(point1=(72 , 113), point2=(60 , 120)) 
mdb.models['Model-1'].sketches['__profile__'].Line(point1=(60 , 120), point2=(59 , 123)) 
mdb.models['Model-1'].sketches['__profile__'].Line(point1=(59 , 123), point2=(61 , 123)) 
mdb.models['Model-1'].sketches['__profile__'].Line(point1=(61 , 123), point2=(109 , 113)) 
mdb.models['Model-1'].sketches['__profile__'].Line(point1=(109 , 113), point2=(122 , 108)) 
mdb.models['Model-1'].sketches['__profile__'].Line(point1=(122 , 108), point2=(150 , 94)) 
mdb.models['Model-1'].sketches['__profile__'].Line(point1=(150 , 94), point2=(167 , 81)) 
mdb.models['Model-1'].sketches['__profile__'].Line(point1=(167 , 81), point2=(181 , 67)) 
mdb.models['Model-1'].sketches['__profile__'].Line(point1=(181 , 67), point2=(201 , 40)) 
mdb.models['Model-1'].sketches['__profile__'].Line(point1=(201 , 40), point2=(201 , 36)) 
mdb.models['Model-1'].sketches['__profile__'].Line(point1=(187 , 37), point2=(181 , 37)) 
mdb.models['Model-1'].sketches['__profile__'].Line(point1=(181 , 37), point2=(178 , 39)) 
mdb.models['Model-1'].sketches['__profile__'].Line(point1=(178 , 39), point2=(152 , 64)) 
mdb.models['Model-1'].sketches['__profile__'].Line(point1=(152 , 64), point2=(133 , 79)) 
mdb.models['Model-1'].sketches['__profile__'].Line(point1=(133 , 79), point2=(73 , 105)) 
mdb.models['Model-1'].sketches['__profile__'].Line(point1=(73 , 105), point2=(60 , 113)) 
mdb.models['Model-1'].sketches['__profile__'].Line(point1=(60 , 113), point2=(59 , 117)) 
mdb.models['Model-1'].sketches['__profile__'].Line(point1=(59 , 117), point2=(82 , 106)) 
mdb.models['Model-1'].sketches['__profile__'].Line(point1=(82 , 106), point2=(119 , 94)) 
mdb.models['Model-1'].sketches['__profile__'].Line(point1=(119 , 94), point2=(144 , 81)) 
mdb.models['Model-1'].sketches['__profile__'].Line(point1=(144 , 81), point2=(158 , 71)) 
mdb.models['Model-1'].sketches['__profile__'].Line(point1=(158 , 71), point2=(179 , 50)) 
mdb.models['Model-1'].sketches['__profile__'].Line(point1=(179 , 50), point2=(184 , 44)) 
mdb.models['Model-1'].sketches['__profile__'].Line(point1=(184 , 44), point2=(187 , 37)) 
mdb.models['Model-1'].sketches['__profile__'].Line(point1=(272 , 44), point2=(261 , 43)) 
mdb.models['Model-1'].sketches['__profile__'].Line(point1=(261 , 43), point2=(256 , 41)) 
mdb.models['Model-1'].sketches['__profile__'].Line(point1=(256 , 41), point2=(251 , 42)) 
mdb.models['Model-1'].sketches['__profile__'].Line(point1=(251 , 42), point2=(237 , 73)) 
mdb.models['Model-1'].sketches['__profile__'].Line(point1=(237 , 73), point2=(213 , 112)) 
mdb.models['Model-1'].sketches['__profile__'].Line(point1=(213 , 112), point2=(206 , 121)) 
mdb.models['Model-1'].sketches['__profile__'].Line(point1=(206 , 121), point2=(191 , 136)) 
mdb.models['Model-1'].sketches['__profile__'].Line(point1=(191 , 136), point2=(176 , 146)) 
mdb.models['Model-1'].sketches['__profile__'].Line(point1=(176 , 146), point2=(154 , 156)) 
mdb.models['Model-1'].sketches['__profile__'].Line(point1=(154 , 156), point2=(139 , 161)) 
mdb.models['Model-1'].sketches['__profile__'].Line(point1=(139 , 161), point2=(127 , 163)) 
mdb.models['Model-1'].sketches['__profile__'].Line(point1=(127 , 163), point2=(106 , 162)) 
mdb.models['Model-1'].sketches['__profile__'].Line(point1=(106 , 162), point2=(90 , 159)) 
mdb.models['Model-1'].sketches['__profile__'].Line(point1=(90 , 159), point2=(77 , 155)) 
mdb.models['Model-1'].sketches['__profile__'].Line(point1=(77 , 155), point2=(65 , 149)) 
mdb.models['Model-1'].sketches['__profile__'].Line(point1=(65 , 149), point2=(60 , 148)) 
mdb.models['Model-1'].sketches['__profile__'].Line(point1=(60 , 148), point2=(61 , 151)) 
mdb.models['Model-1'].sketches['__profile__'].Line(point1=(61 , 151), point2=(79 , 160)) 
mdb.models['Model-1'].sketches['__profile__'].Line(point1=(79 , 160), point2=(90 , 164)) 
mdb.models['Model-1'].sketches['__profile__'].Line(point1=(90 , 164), point2=(111 , 168)) 
mdb.models['Model-1'].sketches['__profile__'].Line(point1=(111 , 168), point2=(151 , 167)) 
mdb.models['Model-1'].sketches['__profile__'].Line(point1=(151 , 167), point2=(160 , 165)) 
mdb.models['Model-1'].sketches['__profile__'].Line(point1=(160 , 165), point2=(178 , 158)) 
mdb.models['Model-1'].sketches['__profile__'].Line(point1=(178 , 158), point2=(190 , 150)) 
mdb.models['Model-1'].sketches['__profile__'].Line(point1=(190 , 150), point2=(210 , 130)) 
mdb.models['Model-1'].sketches['__profile__'].Line(point1=(210 , 130), point2=(219 , 118)) 
mdb.models['Model-1'].sketches['__profile__'].Line(point1=(219 , 118), point2=(239 , 83)) 
mdb.models['Model-1'].sketches['__profile__'].Line(point1=(239 , 83), point2=(259 , 59)) 
mdb.models['Model-1'].sketches['__profile__'].Line(point1=(259 , 59), point2=(272 , 46)) 
mdb.models['Model-1'].sketches['__profile__'].Line(point1=(272 , 46), point2=(272 , 44)) 
mdb.models['Model-1'].sketches['__profile__'].Line(point1=(235 , 39), point2=(232 , 38)) 
mdb.models['Model-1'].sketches['__profile__'].Line(point1=(232 , 38), point2=(227 , 39)) 
mdb.models['Model-1'].sketches['__profile__'].Line(point1=(227 , 39), point2=(221 , 52)) 
mdb.models['Model-1'].sketches['__profile__'].Line(point1=(221 , 52), point2=(209 , 69)) 
mdb.models['Model-1'].sketches['__profile__'].Line(point1=(209 , 69), point2=(189 , 92)) 
mdb.models['Model-1'].sketches['__profile__'].Line(point1=(189 , 92), point2=(172 , 105)) 
mdb.models['Model-1'].sketches['__profile__'].Line(point1=(172 , 105), point2=(157 , 114)) 
mdb.models['Model-1'].sketches['__profile__'].Line(point1=(157 , 114), point2=(133 , 126)) 
mdb.models['Model-1'].sketches['__profile__'].Line(point1=(133 , 126), point2=(115 , 132)) 
mdb.models['Model-1'].sketches['__profile__'].Line(point1=(115 , 132), point2=(94 , 133)) 
mdb.models['Model-1'].sketches['__profile__'].Line(point1=(94 , 133), point2=(93 , 134)) 
mdb.models['Model-1'].sketches['__profile__'].Line(point1=(93 , 134), point2=(61 , 133)) 
mdb.models['Model-1'].sketches['__profile__'].Line(point1=(61 , 133), point2=(62 , 137)) 
mdb.models['Model-1'].sketches['__profile__'].Line(point1=(62 , 137), point2=(68 , 141)) 
mdb.models['Model-1'].sketches['__profile__'].Line(point1=(68 , 141), point2=(81 , 145)) 
mdb.models['Model-1'].sketches['__profile__'].Line(point1=(81 , 145), point2=(107 , 146)) 
mdb.models['Model-1'].sketches['__profile__'].Line(point1=(107 , 146), point2=(127 , 143)) 
mdb.models['Model-1'].sketches['__profile__'].Line(point1=(127 , 143), point2=(152 , 135)) 
mdb.models['Model-1'].sketches['__profile__'].Line(point1=(152 , 135), point2=(162 , 130)) 
mdb.models['Model-1'].sketches['__profile__'].Line(point1=(162 , 130), point2=(180 , 117)) 
mdb.models['Model-1'].sketches['__profile__'].Line(point1=(180 , 117), point2=(203 , 94)) 
mdb.models['Model-1'].sketches['__profile__'].Line(point1=(203 , 94), point2=(213 , 82)) 
mdb.models['Model-1'].sketches['__profile__'].Line(point1=(213 , 82), point2=(221 , 70)) 
mdb.models['Model-1'].sketches['__profile__'].Line(point1=(221 , 70), point2=(235 , 42)) 
mdb.models['Model-1'].sketches['__profile__'].Line(point1=(235 , 42), point2=(235 , 39)) 
mdb.models['Model-1'].sketches['__profile__'].Line(point1=(133 , 48), point2=(132 , 46)) 
mdb.models['Model-1'].sketches['__profile__'].Line(point1=(132 , 46), point2=(129 , 46)) 
mdb.models['Model-1'].sketches['__profile__'].Line(point1=(129 , 46), point2=(111 , 52)) 
mdb.models['Model-1'].sketches['__profile__'].Line(point1=(111 , 52), point2=(95 , 60)) 
mdb.models['Model-1'].sketches['__profile__'].Line(point1=(95 , 60), point2=(81 , 71)) 
mdb.models['Model-1'].sketches['__profile__'].Line(point1=(81 , 71), point2=(63 , 89)) 
mdb.models['Model-1'].sketches['__profile__'].Line(point1=(63 , 89), point2=(62 , 91)) 
mdb.models['Model-1'].sketches['__profile__'].Line(point1=(62 , 91), point2=(65 , 92)) 
mdb.models['Model-1'].sketches['__profile__'].Line(point1=(65 , 92), point2=(90 , 74)) 
mdb.models['Model-1'].sketches['__profile__'].Line(point1=(90 , 74), point2=(100 , 69)) 
mdb.models['Model-1'].sketches['__profile__'].Line(point1=(100 , 69), point2=(133 , 48)) 
mdb.models['Model-1'].sketches['__profile__'].Line(point1=(143 , 224), point2=(114 , 196)) 
mdb.models['Model-1'].sketches['__profile__'].Line(point1=(114 , 196), point2=(104 , 189)) 
mdb.models['Model-1'].sketches['__profile__'].Line(point1=(104 , 189), point2=(88 , 183)) 
mdb.models['Model-1'].sketches['__profile__'].Line(point1=(88 , 183), point2=(83 , 183)) 
mdb.models['Model-1'].sketches['__profile__'].Line(point1=(83 , 183), point2=(84 , 186)) 
mdb.models['Model-1'].sketches['__profile__'].Line(point1=(84 , 186), point2=(92 , 197)) 
mdb.models['Model-1'].sketches['__profile__'].Line(point1=(92 , 197), point2=(103 , 208)) 
mdb.models['Model-1'].sketches['__profile__'].Line(point1=(103 , 208), point2=(121 , 222)) 
mdb.models['Model-1'].sketches['__profile__'].Line(point1=(121 , 222), point2=(125 , 224)) 
mdb.models['Model-1'].sketches['__profile__'].Line(point1=(125 , 224), point2=(136 , 226)) 
mdb.models['Model-1'].sketches['__profile__'].Line(point1=(136 , 226), point2=(143 , 226)) 
mdb.models['Model-1'].sketches['__profile__'].Line(point1=(143 , 226), point2=(143 , 224)) 
mdb.models['Model-1'].sketches['__profile__'].Line(point1=(174 , 229), point2=(164 , 223)) 
mdb.models['Model-1'].sketches['__profile__'].Line(point1=(164 , 223), point2=(137 , 200)) 
mdb.models['Model-1'].sketches['__profile__'].Line(point1=(137 , 200), point2=(126 , 194)) 
mdb.models['Model-1'].sketches['__profile__'].Line(point1=(126 , 194), point2=(120 , 192)) 
mdb.models['Model-1'].sketches['__profile__'].Line(point1=(120 , 192), point2=(116 , 192)) 
mdb.models['Model-1'].sketches['__profile__'].Line(point1=(116 , 192), point2=(116 , 193)) 
mdb.models['Model-1'].sketches['__profile__'].Line(point1=(116 , 193), point2=(141 , 219)) 
mdb.models['Model-1'].sketches['__profile__'].Line(point1=(141 , 219), point2=(151 , 227)) 
mdb.models['Model-1'].sketches['__profile__'].Line(point1=(151 , 227), point2=(163 , 229)) 
mdb.models['Model-1'].sketches['__profile__'].Line(point1=(163 , 229), point2=(167 , 231)) 
mdb.models['Model-1'].sketches['__profile__'].Line(point1=(167 , 231), point2=(174 , 231)) 
mdb.models['Model-1'].sketches['__profile__'].Line(point1=(174 , 231), point2=(174 , 229)) 
mdb.models['Model-1'].sketches['__profile__'].Line(point1=(198 , 231), point2=(164 , 204)) 
mdb.models['Model-1'].sketches['__profile__'].Line(point1=(164 , 204), point2=(151 , 198)) 
mdb.models['Model-1'].sketches['__profile__'].Line(point1=(151 , 198), point2=(142 , 197)) 
mdb.models['Model-1'].sketches['__profile__'].Line(point1=(142 , 197), point2=(141 , 199)) 
mdb.models['Model-1'].sketches['__profile__'].Line(point1=(141 , 199), point2=(160 , 216)) 
mdb.models['Model-1'].sketches['__profile__'].Line(point1=(160 , 216), point2=(181 , 231)) 
mdb.models['Model-1'].sketches['__profile__'].Line(point1=(181 , 231), point2=(188 , 233)) 
mdb.models['Model-1'].sketches['__profile__'].Line(point1=(188 , 233), point2=(198 , 233)) 
mdb.models['Model-1'].sketches['__profile__'].Line(point1=(198 , 233), point2=(198 , 231)) 
mdb.models['Model-1'].sketches['__profile__'].Line(point1=(683 , 178), point2=(643 , 165)) 
mdb.models['Model-1'].sketches['__profile__'].Line(point1=(643 , 165), point2=(602 , 157)) 
mdb.models['Model-1'].sketches['__profile__'].Line(point1=(602 , 157), point2=(570 , 153)) 
mdb.models['Model-1'].sketches['__profile__'].Line(point1=(570 , 153), point2=(542 , 147)) 
mdb.models['Model-1'].sketches['__profile__'].Line(point1=(542 , 147), point2=(520 , 144)) 
mdb.models['Model-1'].sketches['__profile__'].Line(point1=(520 , 144), point2=(497 , 143)) 
mdb.models['Model-1'].sketches['__profile__'].Line(point1=(497 , 143), point2=(496 , 142)) 
mdb.models['Model-1'].sketches['__profile__'].Line(point1=(496 , 142), point2=(418 , 142)) 
mdb.models['Model-1'].sketches['__profile__'].Line(point1=(418 , 142), point2=(403 , 140)) 
mdb.models['Model-1'].sketches['__profile__'].Line(point1=(403 , 140), point2=(374 , 140)) 
mdb.models['Model-1'].sketches['__profile__'].Line(point1=(374 , 140), point2=(373 , 141)) 
mdb.models['Model-1'].sketches['__profile__'].Line(point1=(373 , 141), point2=(357 , 141)) 
mdb.models['Model-1'].sketches['__profile__'].Line(point1=(357 , 141), point2=(341 , 143)) 
mdb.models['Model-1'].sketches['__profile__'].Line(point1=(341 , 143), point2=(302 , 144)) 
mdb.models['Model-1'].sketches['__profile__'].Line(point1=(302 , 144), point2=(295 , 146)) 
mdb.models['Model-1'].sketches['__profile__'].Line(point1=(295 , 146), point2=(280 , 155)) 
mdb.models['Model-1'].sketches['__profile__'].Line(point1=(280 , 155), point2=(263 , 161)) 
mdb.models['Model-1'].sketches['__profile__'].Line(point1=(263 , 161), point2=(215 , 171)) 
mdb.models['Model-1'].sketches['__profile__'].Line(point1=(215 , 171), point2=(200 , 172)) 
mdb.models['Model-1'].sketches['__profile__'].Line(point1=(200 , 172), point2=(158 , 179)) 
mdb.models['Model-1'].sketches['__profile__'].Line(point1=(158 , 179), point2=(157 , 181)) 
mdb.models['Model-1'].sketches['__profile__'].Line(point1=(157 , 181), point2=(157 , 182)) 
mdb.models['Model-1'].sketches['__profile__'].Line(point1=(157 , 182), point2=(166 , 182)) 
mdb.models['Model-1'].sketches['__profile__'].Line(point1=(166 , 182), point2=(167 , 183)) 
mdb.models['Model-1'].sketches['__profile__'].Line(point1=(167 , 183), point2=(199 , 183)) 
mdb.models['Model-1'].sketches['__profile__'].Line(point1=(199 , 183), point2=(200 , 182)) 
mdb.models['Model-1'].sketches['__profile__'].Line(point1=(200 , 182), point2=(224 , 181)) 
mdb.models['Model-1'].sketches['__profile__'].Line(point1=(224 , 181), point2=(272 , 172)) 
mdb.models['Model-1'].sketches['__profile__'].Line(point1=(272 , 172), point2=(290 , 167)) 
mdb.models['Model-1'].sketches['__profile__'].Line(point1=(290 , 167), point2=(295 , 164)) 
mdb.models['Model-1'].sketches['__profile__'].Line(point1=(295 , 164), point2=(308 , 160)) 
mdb.models['Model-1'].sketches['__profile__'].Line(point1=(308 , 160), point2=(318 , 159)) 
mdb.models['Model-1'].sketches['__profile__'].Line(point1=(318 , 159), point2=(343 , 153)) 
mdb.models['Model-1'].sketches['__profile__'].Line(point1=(343 , 153), point2=(365 , 152)) 
mdb.models['Model-1'].sketches['__profile__'].Line(point1=(365 , 152), point2=(366 , 153)) 
mdb.models['Model-1'].sketches['__profile__'].Line(point1=(366 , 153), point2=(391 , 154)) 
mdb.models['Model-1'].sketches['__profile__'].Line(point1=(391 , 154), point2=(406 , 152)) 
mdb.models['Model-1'].sketches['__profile__'].Line(point1=(406 , 152), point2=(431 , 152)) 
mdb.models['Model-1'].sketches['__profile__'].Line(point1=(431 , 152), point2=(445 , 150)) 
mdb.models['Model-1'].sketches['__profile__'].Line(point1=(445 , 150), point2=(467 , 151)) 
mdb.models['Model-1'].sketches['__profile__'].Line(point1=(467 , 151), point2=(468 , 152)) 
mdb.models['Model-1'].sketches['__profile__'].Line(point1=(468 , 152), point2=(511 , 153)) 
mdb.models['Model-1'].sketches['__profile__'].Line(point1=(511 , 153), point2=(536 , 156)) 
mdb.models['Model-1'].sketches['__profile__'].Line(point1=(536 , 156), point2=(561 , 161)) 
mdb.models['Model-1'].sketches['__profile__'].Line(point1=(561 , 161), point2=(599 , 164)) 
mdb.models['Model-1'].sketches['__profile__'].Line(point1=(599 , 164), point2=(674 , 183)) 
mdb.models['Model-1'].sketches['__profile__'].Line(point1=(674 , 183), point2=(682 , 181)) 
mdb.models['Model-1'].sketches['__profile__'].Line(point1=(682 , 181), point2=(683 , 178)) 
mdb.models['Model-1'].sketches['__profile__'].Line(point1=(235 , 235), point2=(211 , 219)) 
mdb.models['Model-1'].sketches['__profile__'].Line(point1=(211 , 219), point2=(203 , 212)) 
mdb.models['Model-1'].sketches['__profile__'].Line(point1=(203 , 212), point2=(191 , 205)) 
mdb.models['Model-1'].sketches['__profile__'].Line(point1=(191 , 205), point2=(180 , 200)) 
mdb.models['Model-1'].sketches['__profile__'].Line(point1=(180 , 200), point2=(173 , 199)) 
mdb.models['Model-1'].sketches['__profile__'].Line(point1=(173 , 199), point2=(165 , 199)) 
mdb.models['Model-1'].sketches['__profile__'].Line(point1=(165 , 199), point2=(165 , 200)) 
mdb.models['Model-1'].sketches['__profile__'].Line(point1=(165 , 200), point2=(167 , 203)) 
mdb.models['Model-1'].sketches['__profile__'].Line(point1=(167 , 203), point2=(207 , 233)) 
mdb.models['Model-1'].sketches['__profile__'].Line(point1=(207 , 233), point2=(211 , 235)) 
mdb.models['Model-1'].sketches['__profile__'].Line(point1=(211 , 235), point2=(225 , 237)) 
mdb.models['Model-1'].sketches['__profile__'].Line(point1=(225 , 237), point2=(235 , 237)) 
mdb.models['Model-1'].sketches['__profile__'].Line(point1=(235 , 237), point2=(235 , 235)) 
mdb.models['Model-1'].sketches['__profile__'].Line(point1=(265 , 238), point2=(234 , 215)) 
mdb.models['Model-1'].sketches['__profile__'].Line(point1=(234 , 215), point2=(213 , 204)) 
mdb.models['Model-1'].sketches['__profile__'].Line(point1=(213 , 204), point2=(204 , 201)) 
mdb.models['Model-1'].sketches['__profile__'].Line(point1=(204 , 201), point2=(194 , 201)) 
mdb.models['Model-1'].sketches['__profile__'].Line(point1=(194 , 201), point2=(194 , 202)) 
mdb.models['Model-1'].sketches['__profile__'].Line(point1=(194 , 202), point2=(237 , 233)) 
mdb.models['Model-1'].sketches['__profile__'].Line(point1=(237 , 233), point2=(248 , 238)) 
mdb.models['Model-1'].sketches['__profile__'].Line(point1=(248 , 238), point2=(263 , 240)) 
mdb.models['Model-1'].sketches['__profile__'].Line(point1=(263 , 240), point2=(265 , 240)) 
mdb.models['Model-1'].sketches['__profile__'].Line(point1=(265 , 240), point2=(265 , 238)) 
mdb.models['Model-1'].sketches['__profile__'].Line(point1=(289 , 43), point2=(284 , 43)) 
mdb.models['Model-1'].sketches['__profile__'].Line(point1=(284 , 43), point2=(278 , 45)) 
mdb.models['Model-1'].sketches['__profile__'].Line(point1=(278 , 45), point2=(268 , 54)) 
mdb.models['Model-1'].sketches['__profile__'].Line(point1=(268 , 54), point2=(250 , 74)) 
mdb.models['Model-1'].sketches['__profile__'].Line(point1=(250 , 74), point2=(236 , 93)) 
mdb.models['Model-1'].sketches['__profile__'].Line(point1=(236 , 93), point2=(216 , 128)) 
mdb.models['Model-1'].sketches['__profile__'].Line(point1=(216 , 128), point2=(196 , 149)) 
mdb.models['Model-1'].sketches['__profile__'].Line(point1=(196 , 149), point2=(197 , 151)) 
mdb.models['Model-1'].sketches['__profile__'].Line(point1=(197 , 151), point2=(204 , 149)) 
mdb.models['Model-1'].sketches['__profile__'].Line(point1=(204 , 149), point2=(219 , 134)) 
mdb.models['Model-1'].sketches['__profile__'].Line(point1=(219 , 134), point2=(249 , 86)) 
mdb.models['Model-1'].sketches['__profile__'].Line(point1=(249 , 86), point2=(268 , 64)) 
mdb.models['Model-1'].sketches['__profile__'].Line(point1=(268 , 64), point2=(289 , 45)) 
mdb.models['Model-1'].sketches['__profile__'].Line(point1=(289 , 45), point2=(289 , 43)) 
mdb.models['Model-1'].sketches['__profile__'].Line(point1=(305 , 43), point2=(296 , 44)) 
mdb.models['Model-1'].sketches['__profile__'].Line(point1=(296 , 44), point2=(291 , 47)) 
mdb.models['Model-1'].sketches['__profile__'].Line(point1=(291 , 47), point2=(261 , 76)) 
mdb.models['Model-1'].sketches['__profile__'].Line(point1=(261 , 76), point2=(241 , 103)) 
mdb.models['Model-1'].sketches['__profile__'].Line(point1=(241 , 103), point2=(227 , 129)) 
mdb.models['Model-1'].sketches['__profile__'].Line(point1=(227 , 129), point2=(218 , 140)) 
mdb.models['Model-1'].sketches['__profile__'].Line(point1=(218 , 140), point2=(214 , 143)) 
mdb.models['Model-1'].sketches['__profile__'].Line(point1=(214 , 143), point2=(214 , 146)) 
mdb.models['Model-1'].sketches['__profile__'].Line(point1=(214 , 146), point2=(233 , 139)) 
mdb.models['Model-1'].sketches['__profile__'].Line(point1=(233 , 139), point2=(241 , 132)) 
mdb.models['Model-1'].sketches['__profile__'].Line(point1=(241 , 132), point2=(262 , 97)) 
mdb.models['Model-1'].sketches['__profile__'].Line(point1=(262 , 97), point2=(294 , 56)) 
mdb.models['Model-1'].sketches['__profile__'].Line(point1=(294 , 56), point2=(305 , 46)) 
mdb.models['Model-1'].sketches['__profile__'].Line(point1=(305 , 46), point2=(305 , 43)) 
mdb.models['Model-1'].sketches['__profile__'].Line(point1=(284 , 237), point2=(275 , 232)) 
mdb.models['Model-1'].sketches['__profile__'].Line(point1=(275 , 232), point2=(258 , 217)) 
mdb.models['Model-1'].sketches['__profile__'].Line(point1=(258 , 217), point2=(248 , 210)) 
mdb.models['Model-1'].sketches['__profile__'].Line(point1=(248 , 210), point2=(233 , 204)) 
mdb.models['Model-1'].sketches['__profile__'].Line(point1=(233 , 204), point2=(227 , 203)) 
mdb.models['Model-1'].sketches['__profile__'].Line(point1=(227 , 203), point2=(221 , 203)) 
mdb.models['Model-1'].sketches['__profile__'].Line(point1=(221 , 203), point2=(221 , 204)) 
mdb.models['Model-1'].sketches['__profile__'].Line(point1=(221 , 204), point2=(222 , 206)) 
mdb.models['Model-1'].sketches['__profile__'].Line(point1=(222 , 206), point2=(230 , 209)) 
mdb.models['Model-1'].sketches['__profile__'].Line(point1=(230 , 209), point2=(246 , 219)) 
mdb.models['Model-1'].sketches['__profile__'].Line(point1=(246 , 219), point2=(266 , 235)) 
mdb.models['Model-1'].sketches['__profile__'].Line(point1=(266 , 235), point2=(274 , 239)) 
mdb.models['Model-1'].sketches['__profile__'].Line(point1=(274 , 239), point2=(284 , 239)) 
mdb.models['Model-1'].sketches['__profile__'].Line(point1=(284 , 239), point2=(284 , 237)) 
mdb.models['Model-1'].sketches['__profile__'].Line(point1=(327 , 43), point2=(314 , 43)) 
mdb.models['Model-1'].sketches['__profile__'].Line(point1=(314 , 43), point2=(310 , 45)) 
mdb.models['Model-1'].sketches['__profile__'].Line(point1=(310 , 45), point2=(293 , 62)) 
mdb.models['Model-1'].sketches['__profile__'].Line(point1=(293 , 62), point2=(277 , 84)) 
mdb.models['Model-1'].sketches['__profile__'].Line(point1=(277 , 84), point2=(267 , 95)) 
mdb.models['Model-1'].sketches['__profile__'].Line(point1=(267 , 95), point2=(245 , 131)) 
mdb.models['Model-1'].sketches['__profile__'].Line(point1=(245 , 131), point2=(244 , 134)) 
mdb.models['Model-1'].sketches['__profile__'].Line(point1=(244 , 134), point2=(251 , 133)) 
mdb.models['Model-1'].sketches['__profile__'].Line(point1=(251 , 133), point2=(258 , 129)) 
mdb.models['Model-1'].sketches['__profile__'].Line(point1=(258 , 129), point2=(263 , 124)) 
mdb.models['Model-1'].sketches['__profile__'].Line(point1=(263 , 124), point2=(276 , 107)) 
mdb.models['Model-1'].sketches['__profile__'].Line(point1=(276 , 107), point2=(290 , 85)) 
mdb.models['Model-1'].sketches['__profile__'].Line(point1=(290 , 85), point2=(311 , 60)) 
mdb.models['Model-1'].sketches['__profile__'].Line(point1=(311 , 60), point2=(327 , 45)) 
mdb.models['Model-1'].sketches['__profile__'].Line(point1=(327 , 45), point2=(327 , 43)) 
mdb.models['Model-1'].sketches['__profile__'].Line(point1=(308 , 237), point2=(272 , 213)) 
mdb.models['Model-1'].sketches['__profile__'].Line(point1=(272 , 213), point2=(253 , 205)) 
mdb.models['Model-1'].sketches['__profile__'].Line(point1=(253 , 205), point2=(250 , 205)) 
mdb.models['Model-1'].sketches['__profile__'].Line(point1=(250 , 205), point2=(250 , 207)) 
mdb.models['Model-1'].sketches['__profile__'].Line(point1=(250 , 207), point2=(271 , 225)) 
mdb.models['Model-1'].sketches['__profile__'].Line(point1=(271 , 225), point2=(286 , 235)) 
mdb.models['Model-1'].sketches['__profile__'].Line(point1=(286 , 235), point2=(295 , 239)) 
mdb.models['Model-1'].sketches['__profile__'].Line(point1=(295 , 239), point2=(308 , 239)) 
mdb.models['Model-1'].sketches['__profile__'].Line(point1=(308 , 239), point2=(308 , 237)) 
mdb.models['Model-1'].sketches['__profile__'].Line(point1=(326 , 238), point2=(321 , 236)) 
mdb.models['Model-1'].sketches['__profile__'].Line(point1=(321 , 236), point2=(307 , 225)) 
mdb.models['Model-1'].sketches['__profile__'].Line(point1=(307 , 225), point2=(284 , 211)) 
mdb.models['Model-1'].sketches['__profile__'].Line(point1=(284 , 211), point2=(268 , 204)) 
mdb.models['Model-1'].sketches['__profile__'].Line(point1=(268 , 204), point2=(262 , 204)) 
mdb.models['Model-1'].sketches['__profile__'].Line(point1=(262 , 204), point2=(262 , 205)) 
mdb.models['Model-1'].sketches['__profile__'].Line(point1=(262 , 205), point2=(281 , 215)) 
mdb.models['Model-1'].sketches['__profile__'].Line(point1=(281 , 215), point2=(310 , 235)) 
mdb.models['Model-1'].sketches['__profile__'].Line(point1=(310 , 235), point2=(320 , 240)) 
mdb.models['Model-1'].sketches['__profile__'].Line(point1=(320 , 240), point2=(326 , 240)) 
mdb.models['Model-1'].sketches['__profile__'].Line(point1=(326 , 240), point2=(326 , 238)) 
mdb.models['Model-1'].sketches['__profile__'].Line(point1=(347 , 42), point2=(333 , 44)) 
mdb.models['Model-1'].sketches['__profile__'].Line(point1=(333 , 44), point2=(312 , 64)) 
mdb.models['Model-1'].sketches['__profile__'].Line(point1=(312 , 64), point2=(289 , 91)) 
mdb.models['Model-1'].sketches['__profile__'].Line(point1=(289 , 91), point2=(281 , 105)) 
mdb.models['Model-1'].sketches['__profile__'].Line(point1=(281 , 105), point2=(267 , 124)) 
mdb.models['Model-1'].sketches['__profile__'].Line(point1=(267 , 124), point2=(267 , 126)) 
mdb.models['Model-1'].sketches['__profile__'].Line(point1=(267 , 126), point2=(275 , 124)) 
mdb.models['Model-1'].sketches['__profile__'].Line(point1=(275 , 124), point2=(290 , 113)) 
mdb.models['Model-1'].sketches['__profile__'].Line(point1=(290 , 113), point2=(314 , 78)) 
mdb.models['Model-1'].sketches['__profile__'].Line(point1=(314 , 78), point2=(347 , 45)) 
mdb.models['Model-1'].sketches['__profile__'].Line(point1=(347 , 45), point2=(347 , 42)) 
mdb.models['Model-1'].sketches['__profile__'].Line(point1=(344 , 238), point2=(325 , 223)) 
mdb.models['Model-1'].sketches['__profile__'].Line(point1=(325 , 223), point2=(312 , 215)) 
mdb.models['Model-1'].sketches['__profile__'].Line(point1=(312 , 215), point2=(307 , 214)) 
mdb.models['Model-1'].sketches['__profile__'].Line(point1=(307 , 214), point2=(304 , 211)) 
mdb.models['Model-1'].sketches['__profile__'].Line(point1=(304 , 211), point2=(287 , 204)) 
mdb.models['Model-1'].sketches['__profile__'].Line(point1=(287 , 204), point2=(283 , 203)) 
mdb.models['Model-1'].sketches['__profile__'].Line(point1=(283 , 203), point2=(277 , 203)) 
mdb.models['Model-1'].sketches['__profile__'].Line(point1=(277 , 203), point2=(277 , 204)) 
mdb.models['Model-1'].sketches['__profile__'].Line(point1=(277 , 204), point2=(277 , 205)) 
mdb.models['Model-1'].sketches['__profile__'].Line(point1=(277 , 205), point2=(298 , 215)) 
mdb.models['Model-1'].sketches['__profile__'].Line(point1=(298 , 215), point2=(324 , 234)) 
mdb.models['Model-1'].sketches['__profile__'].Line(point1=(324 , 234), point2=(337 , 240)) 
mdb.models['Model-1'].sketches['__profile__'].Line(point1=(337 , 240), point2=(344 , 240)) 
mdb.models['Model-1'].sketches['__profile__'].Line(point1=(344 , 240), point2=(344 , 238)) 
mdb.models['Model-1'].sketches['__profile__'].Line(point1=(369 , 41), point2=(355 , 43)) 
mdb.models['Model-1'].sketches['__profile__'].Line(point1=(355 , 43), point2=(340 , 55)) 
mdb.models['Model-1'].sketches['__profile__'].Line(point1=(340 , 55), point2=(314 , 83)) 
mdb.models['Model-1'].sketches['__profile__'].Line(point1=(314 , 83), point2=(292 , 115)) 
mdb.models['Model-1'].sketches['__profile__'].Line(point1=(292 , 115), point2=(291 , 118)) 
mdb.models['Model-1'].sketches['__profile__'].Line(point1=(291 , 118), point2=(294 , 118)) 
mdb.models['Model-1'].sketches['__profile__'].Line(point1=(294 , 118), point2=(307 , 111)) 
mdb.models['Model-1'].sketches['__profile__'].Line(point1=(307 , 111), point2=(338 , 80)) 
mdb.models['Model-1'].sketches['__profile__'].Line(point1=(338 , 80), point2=(352 , 61)) 
mdb.models['Model-1'].sketches['__profile__'].Line(point1=(352 , 61), point2=(369 , 44)) 
mdb.models['Model-1'].sketches['__profile__'].Line(point1=(369 , 44), point2=(369 , 41)) 
mdb.models['Model-1'].sketches['__profile__'].Line(point1=(369 , 238), point2=(369 , 236)) 
mdb.models['Model-1'].sketches['__profile__'].Line(point1=(369 , 236), point2=(364 , 232)) 
mdb.models['Model-1'].sketches['__profile__'].Line(point1=(364 , 232), point2=(307 , 203)) 
mdb.models['Model-1'].sketches['__profile__'].Line(point1=(307 , 203), point2=(298 , 203)) 
mdb.models['Model-1'].sketches['__profile__'].Line(point1=(298 , 203), point2=(298 , 205)) 
mdb.models['Model-1'].sketches['__profile__'].Line(point1=(298 , 205), point2=(322 , 217)) 
mdb.models['Model-1'].sketches['__profile__'].Line(point1=(322 , 217), point2=(341 , 232)) 
mdb.models['Model-1'].sketches['__profile__'].Line(point1=(341 , 232), point2=(355 , 240)) 
mdb.models['Model-1'].sketches['__profile__'].Line(point1=(355 , 240), point2=(369 , 240)) 
mdb.models['Model-1'].sketches['__profile__'].Line(point1=(369 , 240), point2=(369 , 238)) 
mdb.models['Model-1'].sketches['__profile__'].Line(point1=(482 , 234), point2=(475 , 232)) 
mdb.models['Model-1'].sketches['__profile__'].Line(point1=(475 , 232), point2=(450 , 217)) 
mdb.models['Model-1'].sketches['__profile__'].Line(point1=(450 , 217), point2=(435 , 210)) 
mdb.models['Model-1'].sketches['__profile__'].Line(point1=(435 , 210), point2=(430 , 206)) 
mdb.models['Model-1'].sketches['__profile__'].Line(point1=(430 , 206), point2=(426 , 205)) 
mdb.models['Model-1'].sketches['__profile__'].Line(point1=(426 , 205), point2=(417 , 199)) 
mdb.models['Model-1'].sketches['__profile__'].Line(point1=(417 , 199), point2=(404 , 193)) 
mdb.models['Model-1'].sketches['__profile__'].Line(point1=(404 , 193), point2=(392 , 185)) 
mdb.models['Model-1'].sketches['__profile__'].Line(point1=(392 , 185), point2=(387 , 179)) 
mdb.models['Model-1'].sketches['__profile__'].Line(point1=(387 , 179), point2=(381 , 176)) 
mdb.models['Model-1'].sketches['__profile__'].Line(point1=(381 , 176), point2=(320 , 163)) 
mdb.models['Model-1'].sketches['__profile__'].Line(point1=(320 , 163), point2=(307 , 164)) 
mdb.models['Model-1'].sketches['__profile__'].Line(point1=(307 , 164), point2=(300 , 166)) 
mdb.models['Model-1'].sketches['__profile__'].Line(point1=(300 , 166), point2=(298 , 168)) 
mdb.models['Model-1'].sketches['__profile__'].Line(point1=(298 , 168), point2=(300 , 170)) 
mdb.models['Model-1'].sketches['__profile__'].Line(point1=(300 , 170), point2=(334 , 179)) 
mdb.models['Model-1'].sketches['__profile__'].Line(point1=(334 , 179), point2=(379 , 195)) 
mdb.models['Model-1'].sketches['__profile__'].Line(point1=(379 , 195), point2=(403 , 209)) 
mdb.models['Model-1'].sketches['__profile__'].Line(point1=(403 , 209), point2=(460 , 238)) 
mdb.models['Model-1'].sketches['__profile__'].Line(point1=(460 , 238), point2=(481 , 237)) 
mdb.models['Model-1'].sketches['__profile__'].Line(point1=(481 , 237), point2=(482 , 234)) 
mdb.models['Model-1'].sketches['__profile__'].Line(point1=(699 , 165), point2=(617 , 150)) 
mdb.models['Model-1'].sketches['__profile__'].Line(point1=(617 , 150), point2=(555 , 134)) 
mdb.models['Model-1'].sketches['__profile__'].Line(point1=(555 , 134), point2=(541 , 132)) 
mdb.models['Model-1'].sketches['__profile__'].Line(point1=(541 , 132), point2=(523 , 132)) 
mdb.models['Model-1'].sketches['__profile__'].Line(point1=(523 , 132), point2=(511 , 130)) 
mdb.models['Model-1'].sketches['__profile__'].Line(point1=(511 , 130), point2=(415 , 128)) 
mdb.models['Model-1'].sketches['__profile__'].Line(point1=(415 , 128), point2=(394 , 125)) 
mdb.models['Model-1'].sketches['__profile__'].Line(point1=(394 , 125), point2=(366 , 124)) 
mdb.models['Model-1'].sketches['__profile__'].Line(point1=(366 , 124), point2=(365 , 125)) 
mdb.models['Model-1'].sketches['__profile__'].Line(point1=(365 , 125), point2=(347 , 126)) 
mdb.models['Model-1'].sketches['__profile__'].Line(point1=(347 , 126), point2=(343 , 128)) 
mdb.models['Model-1'].sketches['__profile__'].Line(point1=(343 , 128), point2=(330 , 130)) 
mdb.models['Model-1'].sketches['__profile__'].Line(point1=(330 , 130), point2=(316 , 134)) 
mdb.models['Model-1'].sketches['__profile__'].Line(point1=(316 , 134), point2=(309 , 137)) 
mdb.models['Model-1'].sketches['__profile__'].Line(point1=(309 , 137), point2=(308 , 139)) 
mdb.models['Model-1'].sketches['__profile__'].Line(point1=(308 , 139), point2=(308 , 140)) 
mdb.models['Model-1'].sketches['__profile__'].Line(point1=(308 , 140), point2=(333 , 140)) 
mdb.models['Model-1'].sketches['__profile__'].Line(point1=(333 , 140), point2=(334 , 139)) 
mdb.models['Model-1'].sketches['__profile__'].Line(point1=(334 , 139), point2=(366 , 138)) 
mdb.models['Model-1'].sketches['__profile__'].Line(point1=(366 , 138), point2=(367 , 137)) 
mdb.models['Model-1'].sketches['__profile__'].Line(point1=(367 , 137), point2=(409 , 137)) 
mdb.models['Model-1'].sketches['__profile__'].Line(point1=(409 , 137), point2=(421 , 139)) 
mdb.models['Model-1'].sketches['__profile__'].Line(point1=(421 , 139), point2=(446 , 139)) 
mdb.models['Model-1'].sketches['__profile__'].Line(point1=(446 , 139), point2=(447 , 140)) 
mdb.models['Model-1'].sketches['__profile__'].Line(point1=(447 , 140), point2=(450 , 139)) 
mdb.models['Model-1'].sketches['__profile__'].Line(point1=(450 , 139), point2=(511 , 140)) 
mdb.models['Model-1'].sketches['__profile__'].Line(point1=(511 , 140), point2=(554 , 146)) 
mdb.models['Model-1'].sketches['__profile__'].Line(point1=(554 , 146), point2=(559 , 148)) 
mdb.models['Model-1'].sketches['__profile__'].Line(point1=(559 , 148), point2=(577 , 151)) 
mdb.models['Model-1'].sketches['__profile__'].Line(point1=(577 , 151), point2=(597 , 153)) 
mdb.models['Model-1'].sketches['__profile__'].Line(point1=(597 , 153), point2=(643 , 162)) 
mdb.models['Model-1'].sketches['__profile__'].Line(point1=(643 , 162), point2=(656 , 165)) 
mdb.models['Model-1'].sketches['__profile__'].Line(point1=(656 , 165), point2=(667 , 170)) 
mdb.models['Model-1'].sketches['__profile__'].Line(point1=(667 , 170), point2=(687 , 176)) 
mdb.models['Model-1'].sketches['__profile__'].Line(point1=(687 , 176), point2=(690 , 176)) 
mdb.models['Model-1'].sketches['__profile__'].Line(point1=(690 , 176), point2=(699 , 167)) 
mdb.models['Model-1'].sketches['__profile__'].Line(point1=(699 , 167), point2=(699 , 165)) 
mdb.models['Model-1'].sketches['__profile__'].Line(point1=(417 , 40), point2=(399 , 41)) 
mdb.models['Model-1'].sketches['__profile__'].Line(point1=(399 , 41), point2=(390 , 50)) 
mdb.models['Model-1'].sketches['__profile__'].Line(point1=(390 , 50), point2=(372 , 64)) 
mdb.models['Model-1'].sketches['__profile__'].Line(point1=(372 , 64), point2=(367 , 66)) 
mdb.models['Model-1'].sketches['__profile__'].Line(point1=(367 , 66), point2=(360 , 72)) 
mdb.models['Model-1'].sketches['__profile__'].Line(point1=(360 , 72), point2=(353 , 75)) 
mdb.models['Model-1'].sketches['__profile__'].Line(point1=(353 , 75), point2=(335 , 87)) 
mdb.models['Model-1'].sketches['__profile__'].Line(point1=(335 , 87), point2=(320 , 101)) 
mdb.models['Model-1'].sketches['__profile__'].Line(point1=(320 , 101), point2=(311 , 112)) 
mdb.models['Model-1'].sketches['__profile__'].Line(point1=(311 , 112), point2=(311 , 114)) 
mdb.models['Model-1'].sketches['__profile__'].Line(point1=(311 , 114), point2=(314 , 114)) 
mdb.models['Model-1'].sketches['__profile__'].Line(point1=(314 , 114), point2=(325 , 111)) 
mdb.models['Model-1'].sketches['__profile__'].Line(point1=(325 , 111), point2=(335 , 110)) 
mdb.models['Model-1'].sketches['__profile__'].Line(point1=(335 , 110), point2=(348 , 104)) 
mdb.models['Model-1'].sketches['__profile__'].Line(point1=(348 , 104), point2=(362 , 93)) 
mdb.models['Model-1'].sketches['__profile__'].Line(point1=(362 , 93), point2=(379 , 76)) 
mdb.models['Model-1'].sketches['__profile__'].Line(point1=(379 , 76), point2=(387 , 70)) 
mdb.models['Model-1'].sketches['__profile__'].Line(point1=(387 , 70), point2=(415 , 44)) 
mdb.models['Model-1'].sketches['__profile__'].Line(point1=(415 , 44), point2=(417 , 42)) 
mdb.models['Model-1'].sketches['__profile__'].Line(point1=(417 , 42), point2=(417 , 40)) 
mdb.models['Model-1'].sketches['__profile__'].Line(point1=(396 , 237), point2=(347 , 204)) 
mdb.models['Model-1'].sketches['__profile__'].Line(point1=(347 , 204), point2=(321 , 203)) 
mdb.models['Model-1'].sketches['__profile__'].Line(point1=(321 , 203), point2=(320 , 202)) 
mdb.models['Model-1'].sketches['__profile__'].Line(point1=(320 , 202), point2=(316 , 202)) 
mdb.models['Model-1'].sketches['__profile__'].Line(point1=(316 , 202), point2=(316 , 203)) 
mdb.models['Model-1'].sketches['__profile__'].Line(point1=(316 , 203), point2=(317 , 205)) 
mdb.models['Model-1'].sketches['__profile__'].Line(point1=(317 , 205), point2=(322 , 208)) 
mdb.models['Model-1'].sketches['__profile__'].Line(point1=(322 , 208), point2=(364 , 228)) 
mdb.models['Model-1'].sketches['__profile__'].Line(point1=(364 , 228), point2=(377 , 239)) 
mdb.models['Model-1'].sketches['__profile__'].Line(point1=(377 , 239), point2=(392 , 240)) 
mdb.models['Model-1'].sketches['__profile__'].Line(point1=(392 , 240), point2=(396 , 239)) 
mdb.models['Model-1'].sketches['__profile__'].Line(point1=(396 , 239), point2=(396 , 237)) 
mdb.models['Model-1'].sketches['__profile__'].Line(point1=(540 , 227), point2=(540 , 226)) 
mdb.models['Model-1'].sketches['__profile__'].Line(point1=(540 , 226), point2=(515 , 215)) 
mdb.models['Model-1'].sketches['__profile__'].Line(point1=(515 , 215), point2=(483 , 205)) 
mdb.models['Model-1'].sketches['__profile__'].Line(point1=(483 , 205), point2=(426 , 176)) 
mdb.models['Model-1'].sketches['__profile__'].Line(point1=(426 , 176), point2=(377 , 157)) 
mdb.models['Model-1'].sketches['__profile__'].Line(point1=(377 , 157), point2=(344 , 156)) 
mdb.models['Model-1'].sketches['__profile__'].Line(point1=(344 , 156), point2=(339 , 157)) 
mdb.models['Model-1'].sketches['__profile__'].Line(point1=(339 , 157), point2=(337 , 159)) 
mdb.models['Model-1'].sketches['__profile__'].Line(point1=(337 , 159), point2=(332 , 159)) 
mdb.models['Model-1'].sketches['__profile__'].Line(point1=(332 , 159), point2=(330 , 161)) 
mdb.models['Model-1'].sketches['__profile__'].Line(point1=(330 , 161), point2=(333 , 163)) 
mdb.models['Model-1'].sketches['__profile__'].Line(point1=(333 , 163), point2=(353 , 166)) 
mdb.models['Model-1'].sketches['__profile__'].Line(point1=(353 , 166), point2=(419 , 182)) 
mdb.models['Model-1'].sketches['__profile__'].Line(point1=(419 , 182), point2=(457 , 200)) 
mdb.models['Model-1'].sketches['__profile__'].Line(point1=(457 , 200), point2=(491 , 220)) 
mdb.models['Model-1'].sketches['__profile__'].Line(point1=(491 , 220), point2=(519 , 231)) 
mdb.models['Model-1'].sketches['__profile__'].Line(point1=(519 , 231), point2=(530 , 231)) 
mdb.models['Model-1'].sketches['__profile__'].Line(point1=(530 , 231), point2=(540 , 229)) 
mdb.models['Model-1'].sketches['__profile__'].Line(point1=(540 , 229), point2=(540 , 227)) 
mdb.models['Model-1'].sketches['__profile__'].Line(point1=(392 , 41), point2=(380 , 41)) 
mdb.models['Model-1'].sketches['__profile__'].Line(point1=(380 , 41), point2=(374 , 43)) 
mdb.models['Model-1'].sketches['__profile__'].Line(point1=(374 , 43), point2=(356 , 61)) 
mdb.models['Model-1'].sketches['__profile__'].Line(point1=(356 , 61), point2=(348 , 72)) 
mdb.models['Model-1'].sketches['__profile__'].Line(point1=(348 , 72), point2=(348 , 73)) 
mdb.models['Model-1'].sketches['__profile__'].Line(point1=(348 , 73), point2=(351 , 73)) 
mdb.models['Model-1'].sketches['__profile__'].Line(point1=(351 , 73), point2=(355 , 71)) 
mdb.models['Model-1'].sketches['__profile__'].Line(point1=(355 , 71), point2=(373 , 59)) 
mdb.models['Model-1'].sketches['__profile__'].Line(point1=(373 , 59), point2=(389 , 47)) 
mdb.models['Model-1'].sketches['__profile__'].Line(point1=(389 , 47), point2=(392 , 44)) 
mdb.models['Model-1'].sketches['__profile__'].Line(point1=(392 , 44), point2=(392 , 41)) 
mdb.models['Model-1'].sketches['__profile__'].Line(point1=(449 , 39), point2=(428 , 39)) 
mdb.models['Model-1'].sketches['__profile__'].Line(point1=(428 , 39), point2=(423 , 41)) 
mdb.models['Model-1'].sketches['__profile__'].Line(point1=(423 , 41), point2=(415 , 47)) 
mdb.models['Model-1'].sketches['__profile__'].Line(point1=(415 , 47), point2=(385 , 76)) 
mdb.models['Model-1'].sketches['__profile__'].Line(point1=(385 , 76), point2=(378 , 81)) 
mdb.models['Model-1'].sketches['__profile__'].Line(point1=(378 , 81), point2=(356 , 102)) 
mdb.models['Model-1'].sketches['__profile__'].Line(point1=(356 , 102), point2=(356 , 104)) 
mdb.models['Model-1'].sketches['__profile__'].Line(point1=(356 , 104), point2=(377 , 98)) 
mdb.models['Model-1'].sketches['__profile__'].Line(point1=(377 , 98), point2=(394 , 88)) 
mdb.models['Model-1'].sketches['__profile__'].Line(point1=(394 , 88), point2=(419 , 64)) 
mdb.models['Model-1'].sketches['__profile__'].Line(point1=(419 , 64), point2=(439 , 48)) 
mdb.models['Model-1'].sketches['__profile__'].Line(point1=(439 , 48), point2=(449 , 42)) 
mdb.models['Model-1'].sketches['__profile__'].Line(point1=(449 , 42), point2=(449 , 39)) 
mdb.models['Model-1'].sketches['__profile__'].Line(point1=(420 , 237), point2=(408 , 229)) 
mdb.models['Model-1'].sketches['__profile__'].Line(point1=(408 , 229), point2=(372 , 211)) 
mdb.models['Model-1'].sketches['__profile__'].Line(point1=(372 , 211), point2=(367 , 209)) 
mdb.models['Model-1'].sketches['__profile__'].Line(point1=(367 , 209), point2=(364 , 209)) 
mdb.models['Model-1'].sketches['__profile__'].Line(point1=(364 , 209), point2=(364 , 211)) 
mdb.models['Model-1'].sketches['__profile__'].Line(point1=(364 , 211), point2=(396 , 234)) 
mdb.models['Model-1'].sketches['__profile__'].Line(point1=(396 , 234), point2=(405 , 239)) 
mdb.models['Model-1'].sketches['__profile__'].Line(point1=(405 , 239), point2=(420 , 239)) 
mdb.models['Model-1'].sketches['__profile__'].Line(point1=(420 , 239), point2=(420 , 237)) 
mdb.models['Model-1'].sketches['__profile__'].Line(point1=(705 , 158), point2=(708 , 154)) 
mdb.models['Model-1'].sketches['__profile__'].Line(point1=(708 , 154), point2=(707 , 153)) 
mdb.models['Model-1'].sketches['__profile__'].Line(point1=(707 , 153), point2=(682 , 150)) 
mdb.models['Model-1'].sketches['__profile__'].Line(point1=(682 , 150), point2=(633 , 134)) 
mdb.models['Model-1'].sketches['__profile__'].Line(point1=(633 , 134), point2=(603 , 129)) 
mdb.models['Model-1'].sketches['__profile__'].Line(point1=(603 , 129), point2=(558 , 125)) 
mdb.models['Model-1'].sketches['__profile__'].Line(point1=(558 , 125), point2=(522 , 120)) 
mdb.models['Model-1'].sketches['__profile__'].Line(point1=(522 , 120), point2=(497 , 120)) 
mdb.models['Model-1'].sketches['__profile__'].Line(point1=(497 , 120), point2=(496 , 119)) 
mdb.models['Model-1'].sketches['__profile__'].Line(point1=(496 , 119), point2=(461 , 117)) 
mdb.models['Model-1'].sketches['__profile__'].Line(point1=(461 , 117), point2=(439 , 111)) 
mdb.models['Model-1'].sketches['__profile__'].Line(point1=(439 , 111), point2=(432 , 111)) 
mdb.models['Model-1'].sketches['__profile__'].Line(point1=(432 , 111), point2=(421 , 114)) 
mdb.models['Model-1'].sketches['__profile__'].Line(point1=(421 , 114), point2=(390 , 119)) 
mdb.models['Model-1'].sketches['__profile__'].Line(point1=(390 , 119), point2=(387 , 120)) 
mdb.models['Model-1'].sketches['__profile__'].Line(point1=(387 , 120), point2=(386 , 121)) 
mdb.models['Model-1'].sketches['__profile__'].Line(point1=(386 , 121), point2=(387 , 122)) 
mdb.models['Model-1'].sketches['__profile__'].Line(point1=(387 , 122), point2=(397 , 122)) 
mdb.models['Model-1'].sketches['__profile__'].Line(point1=(397 , 122), point2=(420 , 125)) 
mdb.models['Model-1'].sketches['__profile__'].Line(point1=(420 , 125), point2=(450 , 125)) 
mdb.models['Model-1'].sketches['__profile__'].Line(point1=(450 , 125), point2=(451 , 126)) 
mdb.models['Model-1'].sketches['__profile__'].Line(point1=(451 , 126), point2=(477 , 126)) 
mdb.models['Model-1'].sketches['__profile__'].Line(point1=(477 , 126), point2=(478 , 127)) 
mdb.models['Model-1'].sketches['__profile__'].Line(point1=(478 , 127), point2=(485 , 126)) 
mdb.models['Model-1'].sketches['__profile__'].Line(point1=(485 , 126), point2=(486 , 127)) 
mdb.models['Model-1'].sketches['__profile__'].Line(point1=(486 , 127), point2=(509 , 127)) 
mdb.models['Model-1'].sketches['__profile__'].Line(point1=(509 , 127), point2=(523 , 129)) 
mdb.models['Model-1'].sketches['__profile__'].Line(point1=(523 , 129), point2=(549 , 130)) 
mdb.models['Model-1'].sketches['__profile__'].Line(point1=(549 , 130), point2=(575 , 135)) 
mdb.models['Model-1'].sketches['__profile__'].Line(point1=(575 , 135), point2=(596 , 142)) 
mdb.models['Model-1'].sketches['__profile__'].Line(point1=(596 , 142), point2=(635 , 151)) 
mdb.models['Model-1'].sketches['__profile__'].Line(point1=(635 , 151), point2=(671 , 156)) 
mdb.models['Model-1'].sketches['__profile__'].Line(point1=(671 , 156), point2=(676 , 158)) 
mdb.models['Model-1'].sketches['__profile__'].Line(point1=(676 , 158), point2=(700 , 162)) 
mdb.models['Model-1'].sketches['__profile__'].Line(point1=(700 , 162), point2=(702 , 162)) 
mdb.models['Model-1'].sketches['__profile__'].Line(point1=(702 , 162), point2=(705 , 158)) 
mdb.models['Model-1'].sketches['__profile__'].Line(point1=(563 , 221), point2=(540 , 209)) 
mdb.models['Model-1'].sketches['__profile__'].Line(point1=(540 , 209), point2=(497 , 192)) 
mdb.models['Model-1'].sketches['__profile__'].Line(point1=(497 , 192), point2=(472 , 178)) 
mdb.models['Model-1'].sketches['__profile__'].Line(point1=(472 , 178), point2=(457 , 173)) 
mdb.models['Model-1'].sketches['__profile__'].Line(point1=(457 , 173), point2=(428 , 158)) 
mdb.models['Model-1'].sketches['__profile__'].Line(point1=(428 , 158), point2=(412 , 155)) 
mdb.models['Model-1'].sketches['__profile__'].Line(point1=(412 , 155), point2=(398 , 156)) 
mdb.models['Model-1'].sketches['__profile__'].Line(point1=(398 , 156), point2=(392 , 157)) 
mdb.models['Model-1'].sketches['__profile__'].Line(point1=(392 , 157), point2=(392 , 158)) 
mdb.models['Model-1'].sketches['__profile__'].Line(point1=(392 , 158), point2=(393 , 160)) 
mdb.models['Model-1'].sketches['__profile__'].Line(point1=(393 , 160), point2=(416 , 168)) 
mdb.models['Model-1'].sketches['__profile__'].Line(point1=(416 , 168), point2=(425 , 173)) 
mdb.models['Model-1'].sketches['__profile__'].Line(point1=(425 , 173), point2=(434 , 176)) 
mdb.models['Model-1'].sketches['__profile__'].Line(point1=(434 , 176), point2=(484 , 202)) 
mdb.models['Model-1'].sketches['__profile__'].Line(point1=(484 , 202), point2=(515 , 212)) 
mdb.models['Model-1'].sketches['__profile__'].Line(point1=(515 , 212), point2=(535 , 222)) 
mdb.models['Model-1'].sketches['__profile__'].Line(point1=(535 , 222), point2=(542 , 224)) 
mdb.models['Model-1'].sketches['__profile__'].Line(point1=(542 , 224), point2=(544 , 226)) 
mdb.models['Model-1'].sketches['__profile__'].Line(point1=(544 , 226), point2=(556 , 225)) 
mdb.models['Model-1'].sketches['__profile__'].Line(point1=(556 , 225), point2=(563 , 223)) 
mdb.models['Model-1'].sketches['__profile__'].Line(point1=(563 , 223), point2=(563 , 221)) 
mdb.models['Model-1'].sketches['__profile__'].Line(point1=(512 , 231), point2=(490 , 222)) 
mdb.models['Model-1'].sketches['__profile__'].Line(point1=(490 , 222), point2=(465 , 207)) 
mdb.models['Model-1'].sketches['__profile__'].Line(point1=(465 , 207), point2=(425 , 188)) 
mdb.models['Model-1'].sketches['__profile__'].Line(point1=(425 , 188), point2=(400 , 180)) 
mdb.models['Model-1'].sketches['__profile__'].Line(point1=(400 , 180), point2=(393 , 179)) 
mdb.models['Model-1'].sketches['__profile__'].Line(point1=(393 , 179), point2=(393 , 181)) 
mdb.models['Model-1'].sketches['__profile__'].Line(point1=(393 , 181), point2=(395 , 184)) 
mdb.models['Model-1'].sketches['__profile__'].Line(point1=(395 , 184), point2=(401 , 188)) 
mdb.models['Model-1'].sketches['__profile__'].Line(point1=(401 , 188), point2=(411 , 192)) 
mdb.models['Model-1'].sketches['__profile__'].Line(point1=(411 , 192), point2=(438 , 208)) 
mdb.models['Model-1'].sketches['__profile__'].Line(point1=(438 , 208), point2=(458 , 218)) 
mdb.models['Model-1'].sketches['__profile__'].Line(point1=(458 , 218), point2=(470 , 226)) 
mdb.models['Model-1'].sketches['__profile__'].Line(point1=(470 , 226), point2=(490 , 236)) 
mdb.models['Model-1'].sketches['__profile__'].Line(point1=(490 , 236), point2=(510 , 234)) 
mdb.models['Model-1'].sketches['__profile__'].Line(point1=(510 , 234), point2=(512 , 233)) 
mdb.models['Model-1'].sketches['__profile__'].Line(point1=(512 , 233), point2=(512 , 231)) 
mdb.models['Model-1'].sketches['__profile__'].Line(point1=(485 , 40), point2=(466 , 40)) 
mdb.models['Model-1'].sketches['__profile__'].Line(point1=(466 , 40), point2=(465 , 41)) 
mdb.models['Model-1'].sketches['__profile__'].Line(point1=(465 , 41), point2=(458 , 40)) 
mdb.models['Model-1'].sketches['__profile__'].Line(point1=(458 , 40), point2=(452 , 43)) 
mdb.models['Model-1'].sketches['__profile__'].Line(point1=(452 , 43), point2=(425 , 63)) 
mdb.models['Model-1'].sketches['__profile__'].Line(point1=(425 , 63), point2=(400 , 86)) 
mdb.models['Model-1'].sketches['__profile__'].Line(point1=(400 , 86), point2=(396 , 90)) 
mdb.models['Model-1'].sketches['__profile__'].Line(point1=(396 , 90), point2=(396 , 92)) 
mdb.models['Model-1'].sketches['__profile__'].Line(point1=(396 , 92), point2=(396 , 93)) 
mdb.models['Model-1'].sketches['__profile__'].Line(point1=(396 , 93), point2=(400 , 93)) 
mdb.models['Model-1'].sketches['__profile__'].Line(point1=(400 , 93), point2=(420 , 88)) 
mdb.models['Model-1'].sketches['__profile__'].Line(point1=(420 , 88), point2=(443 , 73)) 
mdb.models['Model-1'].sketches['__profile__'].Line(point1=(443 , 73), point2=(467 , 53)) 
mdb.models['Model-1'].sketches['__profile__'].Line(point1=(467 , 53), point2=(483 , 43)) 
mdb.models['Model-1'].sketches['__profile__'].Line(point1=(483 , 43), point2=(485 , 43)) 
mdb.models['Model-1'].sketches['__profile__'].Line(point1=(485 , 43), point2=(485 , 40)) 
mdb.models['Model-1'].sketches['__profile__'].Line(point1=(516 , 42), point2=(497 , 41)) 
mdb.models['Model-1'].sketches['__profile__'].Line(point1=(497 , 41), point2=(483 , 47)) 
mdb.models['Model-1'].sketches['__profile__'].Line(point1=(483 , 47), point2=(467 , 57)) 
mdb.models['Model-1'].sketches['__profile__'].Line(point1=(467 , 57), point2=(461 , 63)) 
mdb.models['Model-1'].sketches['__profile__'].Line(point1=(461 , 63), point2=(433 , 83)) 
mdb.models['Model-1'].sketches['__profile__'].Line(point1=(433 , 83), point2=(432 , 85)) 
mdb.models['Model-1'].sketches['__profile__'].Line(point1=(432 , 85), point2=(432 , 86)) 
mdb.models['Model-1'].sketches['__profile__'].Line(point1=(432 , 86), point2=(436 , 86)) 
mdb.models['Model-1'].sketches['__profile__'].Line(point1=(436 , 86), point2=(446 , 84)) 
mdb.models['Model-1'].sketches['__profile__'].Line(point1=(446 , 84), point2=(463 , 77)) 
mdb.models['Model-1'].sketches['__profile__'].Line(point1=(463 , 77), point2=(479 , 66)) 
mdb.models['Model-1'].sketches['__profile__'].Line(point1=(479 , 66), point2=(500 , 54)) 
mdb.models['Model-1'].sketches['__profile__'].Line(point1=(500 , 54), point2=(506 , 49)) 
mdb.models['Model-1'].sketches['__profile__'].Line(point1=(506 , 49), point2=(516 , 44)) 
mdb.models['Model-1'].sketches['__profile__'].Line(point1=(516 , 44), point2=(516 , 42)) 
mdb.models['Model-1'].sketches['__profile__'].Line(point1=(620 , 205), point2=(620 , 204)) 
mdb.models['Model-1'].sketches['__profile__'].Line(point1=(620 , 204), point2=(611 , 201)) 
mdb.models['Model-1'].sketches['__profile__'].Line(point1=(611 , 201), point2=(586 , 194)) 
mdb.models['Model-1'].sketches['__profile__'].Line(point1=(586 , 194), point2=(572 , 188)) 
mdb.models['Model-1'].sketches['__profile__'].Line(point1=(572 , 188), point2=(562 , 186)) 
mdb.models['Model-1'].sketches['__profile__'].Line(point1=(562 , 186), point2=(525 , 174)) 
mdb.models['Model-1'].sketches['__profile__'].Line(point1=(525 , 174), point2=(502 , 164)) 
mdb.models['Model-1'].sketches['__profile__'].Line(point1=(502 , 164), point2=(484 , 159)) 
mdb.models['Model-1'].sketches['__profile__'].Line(point1=(484 , 159), point2=(479 , 156)) 
mdb.models['Model-1'].sketches['__profile__'].Line(point1=(479 , 156), point2=(465 , 154)) 
mdb.models['Model-1'].sketches['__profile__'].Line(point1=(465 , 154), point2=(435 , 154)) 
mdb.models['Model-1'].sketches['__profile__'].Line(point1=(435 , 154), point2=(433 , 156)) 
mdb.models['Model-1'].sketches['__profile__'].Line(point1=(433 , 156), point2=(437 , 160)) 
mdb.models['Model-1'].sketches['__profile__'].Line(point1=(437 , 160), point2=(460 , 171)) 
mdb.models['Model-1'].sketches['__profile__'].Line(point1=(460 , 171), point2=(473 , 175)) 
mdb.models['Model-1'].sketches['__profile__'].Line(point1=(473 , 175), point2=(487 , 176)) 
mdb.models['Model-1'].sketches['__profile__'].Line(point1=(487 , 176), point2=(495 , 179)) 
mdb.models['Model-1'].sketches['__profile__'].Line(point1=(495 , 179), point2=(507 , 181)) 
mdb.models['Model-1'].sketches['__profile__'].Line(point1=(507 , 181), point2=(551 , 195)) 
mdb.models['Model-1'].sketches['__profile__'].Line(point1=(551 , 195), point2=(561 , 197)) 
mdb.models['Model-1'].sketches['__profile__'].Line(point1=(561 , 197), point2=(575 , 202)) 
mdb.models['Model-1'].sketches['__profile__'].Line(point1=(575 , 202), point2=(596 , 212)) 
mdb.models['Model-1'].sketches['__profile__'].Line(point1=(596 , 212), point2=(606 , 212)) 
mdb.models['Model-1'].sketches['__profile__'].Line(point1=(606 , 212), point2=(620 , 207)) 
mdb.models['Model-1'].sketches['__profile__'].Line(point1=(620 , 207), point2=(620 , 205)) 
mdb.models['Model-1'].sketches['__profile__'].Line(point1=(712 , 146), point2=(715 , 136)) 
mdb.models['Model-1'].sketches['__profile__'].Line(point1=(715 , 136), point2=(714 , 133)) 
mdb.models['Model-1'].sketches['__profile__'].Line(point1=(714 , 133), point2=(703 , 129)) 
mdb.models['Model-1'].sketches['__profile__'].Line(point1=(703 , 129), point2=(675 , 127)) 
mdb.models['Model-1'].sketches['__profile__'].Line(point1=(675 , 127), point2=(674 , 126)) 
mdb.models['Model-1'].sketches['__profile__'].Line(point1=(674 , 126), point2=(641 , 125)) 
mdb.models['Model-1'].sketches['__profile__'].Line(point1=(641 , 125), point2=(628 , 122)) 
mdb.models['Model-1'].sketches['__profile__'].Line(point1=(628 , 122), point2=(605 , 120)) 
mdb.models['Model-1'].sketches['__profile__'].Line(point1=(605 , 120), point2=(544 , 107)) 
mdb.models['Model-1'].sketches['__profile__'].Line(point1=(544 , 107), point2=(537 , 107)) 
mdb.models['Model-1'].sketches['__profile__'].Line(point1=(537 , 107), point2=(514 , 103)) 
mdb.models['Model-1'].sketches['__profile__'].Line(point1=(514 , 103), point2=(510 , 101)) 
mdb.models['Model-1'].sketches['__profile__'].Line(point1=(510 , 101), point2=(492 , 101)) 
mdb.models['Model-1'].sketches['__profile__'].Line(point1=(492 , 101), point2=(453 , 107)) 
mdb.models['Model-1'].sketches['__profile__'].Line(point1=(453 , 107), point2=(445 , 108)) 
mdb.models['Model-1'].sketches['__profile__'].Line(point1=(445 , 108), point2=(447 , 110)) 
mdb.models['Model-1'].sketches['__profile__'].Line(point1=(447 , 110), point2=(458 , 113)) 
mdb.models['Model-1'].sketches['__profile__'].Line(point1=(458 , 113), point2=(490 , 115)) 
mdb.models['Model-1'].sketches['__profile__'].Line(point1=(490 , 115), point2=(491 , 116)) 
mdb.models['Model-1'].sketches['__profile__'].Line(point1=(491 , 116), point2=(528 , 117)) 
mdb.models['Model-1'].sketches['__profile__'].Line(point1=(528 , 117), point2=(545 , 119)) 
mdb.models['Model-1'].sketches['__profile__'].Line(point1=(545 , 119), point2=(551 , 121)) 
mdb.models['Model-1'].sketches['__profile__'].Line(point1=(551 , 121), point2=(607 , 126)) 
mdb.models['Model-1'].sketches['__profile__'].Line(point1=(607 , 126), point2=(652 , 135)) 
mdb.models['Model-1'].sketches['__profile__'].Line(point1=(652 , 135), point2=(675 , 144)) 
mdb.models['Model-1'].sketches['__profile__'].Line(point1=(675 , 144), point2=(692 , 148)) 
mdb.models['Model-1'].sketches['__profile__'].Line(point1=(692 , 148), point2=(708 , 150)) 
mdb.models['Model-1'].sketches['__profile__'].Line(point1=(708 , 150), point2=(712 , 146)) 
mdb.models['Model-1'].sketches['__profile__'].Line(point1=(565 , 45), point2=(540 , 44)) 
mdb.models['Model-1'].sketches['__profile__'].Line(point1=(540 , 44), point2=(539 , 43)) 
mdb.models['Model-1'].sketches['__profile__'].Line(point1=(539 , 43), point2=(522 , 44)) 
mdb.models['Model-1'].sketches['__profile__'].Line(point1=(522 , 44), point2=(490 , 64)) 
mdb.models['Model-1'].sketches['__profile__'].Line(point1=(490 , 64), point2=(483 , 67)) 
mdb.models['Model-1'].sketches['__profile__'].Line(point1=(483 , 67), point2=(474 , 74)) 
mdb.models['Model-1'].sketches['__profile__'].Line(point1=(474 , 74), point2=(467 , 77)) 
mdb.models['Model-1'].sketches['__profile__'].Line(point1=(467 , 77), point2=(467 , 79)) 
mdb.models['Model-1'].sketches['__profile__'].Line(point1=(467 , 79), point2=(467 , 80)) 
mdb.models['Model-1'].sketches['__profile__'].Line(point1=(467 , 80), point2=(475 , 79)) 
mdb.models['Model-1'].sketches['__profile__'].Line(point1=(475 , 79), point2=(498 , 73)) 
mdb.models['Model-1'].sketches['__profile__'].Line(point1=(498 , 73), point2=(523 , 60)) 
mdb.models['Model-1'].sketches['__profile__'].Line(point1=(523 , 60), point2=(565 , 47)) 
mdb.models['Model-1'].sketches['__profile__'].Line(point1=(565 , 47), point2=(565 , 45)) 
mdb.models['Model-1'].sketches['__profile__'].Line(point1=(592 , 214), point2=(575 , 205)) 
mdb.models['Model-1'].sketches['__profile__'].Line(point1=(575 , 205), point2=(516 , 186)) 
mdb.models['Model-1'].sketches['__profile__'].Line(point1=(516 , 186), point2=(486 , 179)) 
mdb.models['Model-1'].sketches['__profile__'].Line(point1=(486 , 179), point2=(483 , 179)) 
mdb.models['Model-1'].sketches['__profile__'].Line(point1=(483 , 179), point2=(483 , 180)) 
mdb.models['Model-1'].sketches['__profile__'].Line(point1=(483 , 180), point2=(484 , 182)) 
mdb.models['Model-1'].sketches['__profile__'].Line(point1=(484 , 182), point2=(498 , 190)) 
mdb.models['Model-1'].sketches['__profile__'].Line(point1=(498 , 190), point2=(525 , 200)) 
mdb.models['Model-1'].sketches['__profile__'].Line(point1=(525 , 200), point2=(567 , 220)) 
mdb.models['Model-1'].sketches['__profile__'].Line(point1=(567 , 220), point2=(576 , 220)) 
mdb.models['Model-1'].sketches['__profile__'].Line(point1=(576 , 220), point2=(587 , 216)) 
mdb.models['Model-1'].sketches['__profile__'].Line(point1=(587 , 216), point2=(592 , 216)) 
mdb.models['Model-1'].sketches['__profile__'].Line(point1=(592 , 216), point2=(592 , 214)) 
mdb.models['Model-1'].sketches['__profile__'].Line(point1=(643 , 196), point2=(564 , 164)) 
mdb.models['Model-1'].sketches['__profile__'].Line(point1=(564 , 164), point2=(520 , 157)) 
mdb.models['Model-1'].sketches['__profile__'].Line(point1=(520 , 157), point2=(510 , 157)) 
mdb.models['Model-1'].sketches['__profile__'].Line(point1=(510 , 157), point2=(509 , 156)) 
mdb.models['Model-1'].sketches['__profile__'].Line(point1=(509 , 156), point2=(493 , 156)) 
mdb.models['Model-1'].sketches['__profile__'].Line(point1=(493 , 156), point2=(493 , 157)) 
mdb.models['Model-1'].sketches['__profile__'].Line(point1=(493 , 157), point2=(493 , 158)) 
mdb.models['Model-1'].sketches['__profile__'].Line(point1=(493 , 158), point2=(506 , 162)) 
mdb.models['Model-1'].sketches['__profile__'].Line(point1=(506 , 162), point2=(513 , 166)) 
mdb.models['Model-1'].sketches['__profile__'].Line(point1=(513 , 166), point2=(537 , 175)) 
mdb.models['Model-1'].sketches['__profile__'].Line(point1=(537 , 175), point2=(575 , 186)) 
mdb.models['Model-1'].sketches['__profile__'].Line(point1=(575 , 186), point2=(591 , 193)) 
mdb.models['Model-1'].sketches['__profile__'].Line(point1=(591 , 193), point2=(627 , 204)) 
mdb.models['Model-1'].sketches['__profile__'].Line(point1=(627 , 204), point2=(636 , 202)) 
mdb.models['Model-1'].sketches['__profile__'].Line(point1=(636 , 202), point2=(642 , 199)) 
mdb.models['Model-1'].sketches['__profile__'].Line(point1=(642 , 199), point2=(643 , 196)) 
mdb.models['Model-1'].sketches['__profile__'].Line(point1=(630 , 56), point2=(607 , 51)) 
mdb.models['Model-1'].sketches['__profile__'].Line(point1=(607 , 51), point2=(578 , 47)) 
mdb.models['Model-1'].sketches['__profile__'].Line(point1=(578 , 47), point2=(561 , 51)) 
mdb.models['Model-1'].sketches['__profile__'].Line(point1=(561 , 51), point2=(530 , 62)) 
mdb.models['Model-1'].sketches['__profile__'].Line(point1=(530 , 62), point2=(527 , 62)) 
mdb.models['Model-1'].sketches['__profile__'].Line(point1=(527 , 62), point2=(510 , 71)) 
mdb.models['Model-1'].sketches['__profile__'].Line(point1=(510 , 71), point2=(510 , 72)) 
mdb.models['Model-1'].sketches['__profile__'].Line(point1=(510 , 72), point2=(536 , 71)) 
mdb.models['Model-1'].sketches['__profile__'].Line(point1=(536 , 71), point2=(540 , 69)) 
mdb.models['Model-1'].sketches['__profile__'].Line(point1=(540 , 69), point2=(559 , 65)) 
mdb.models['Model-1'].sketches['__profile__'].Line(point1=(559 , 65), point2=(625 , 59)) 
mdb.models['Model-1'].sketches['__profile__'].Line(point1=(625 , 59), point2=(630 , 58)) 
mdb.models['Model-1'].sketches['__profile__'].Line(point1=(630 , 58), point2=(630 , 56)) 
mdb.models['Model-1'].sketches['__profile__'].Line(point1=(714 , 126), point2=(712 , 117)) 
mdb.models['Model-1'].sketches['__profile__'].Line(point1=(712 , 117), point2=(708 , 116)) 
mdb.models['Model-1'].sketches['__profile__'].Line(point1=(708 , 116), point2=(618 , 110)) 
mdb.models['Model-1'].sketches['__profile__'].Line(point1=(618 , 110), point2=(601 , 107)) 
mdb.models['Model-1'].sketches['__profile__'].Line(point1=(601 , 107), point2=(583 , 100)) 
mdb.models['Model-1'].sketches['__profile__'].Line(point1=(583 , 100), point2=(563 , 99)) 
mdb.models['Model-1'].sketches['__profile__'].Line(point1=(563 , 99), point2=(555 , 97)) 
mdb.models['Model-1'].sketches['__profile__'].Line(point1=(555 , 97), point2=(546 , 97)) 
mdb.models['Model-1'].sketches['__profile__'].Line(point1=(546 , 97), point2=(545 , 96)) 
mdb.models['Model-1'].sketches['__profile__'].Line(point1=(545 , 96), point2=(518 , 97)) 
mdb.models['Model-1'].sketches['__profile__'].Line(point1=(518 , 97), point2=(516 , 98)) 
mdb.models['Model-1'].sketches['__profile__'].Line(point1=(516 , 98), point2=(516 , 100)) 
mdb.models['Model-1'].sketches['__profile__'].Line(point1=(516 , 100), point2=(519 , 101)) 
mdb.models['Model-1'].sketches['__profile__'].Line(point1=(519 , 101), point2=(554 , 105)) 
mdb.models['Model-1'].sketches['__profile__'].Line(point1=(554 , 105), point2=(563 , 108)) 
mdb.models['Model-1'].sketches['__profile__'].Line(point1=(563 , 108), point2=(597 , 114)) 
mdb.models['Model-1'].sketches['__profile__'].Line(point1=(597 , 114), point2=(607 , 117)) 
mdb.models['Model-1'].sketches['__profile__'].Line(point1=(607 , 117), point2=(652 , 122)) 
mdb.models['Model-1'].sketches['__profile__'].Line(point1=(652 , 122), point2=(674 , 122)) 
mdb.models['Model-1'].sketches['__profile__'].Line(point1=(674 , 122), point2=(700 , 125)) 
mdb.models['Model-1'].sketches['__profile__'].Line(point1=(700 , 125), point2=(712 , 128)) 
mdb.models['Model-1'].sketches['__profile__'].Line(point1=(712 , 128), point2=(714 , 128)) 
mdb.models['Model-1'].sketches['__profile__'].Line(point1=(714 , 128), point2=(714 , 126)) 
mdb.models['Model-1'].sketches['__profile__'].Line(point1=(671 , 70), point2=(665 , 66)) 
mdb.models['Model-1'].sketches['__profile__'].Line(point1=(665 , 66), point2=(652 , 61)) 
mdb.models['Model-1'].sketches['__profile__'].Line(point1=(652 , 61), point2=(636 , 61)) 
mdb.models['Model-1'].sketches['__profile__'].Line(point1=(636 , 61), point2=(628 , 63)) 
mdb.models['Model-1'].sketches['__profile__'].Line(point1=(628 , 63), point2=(606 , 64)) 
mdb.models['Model-1'].sketches['__profile__'].Line(point1=(606 , 64), point2=(589 , 67)) 
mdb.models['Model-1'].sketches['__profile__'].Line(point1=(589 , 67), point2=(563 , 68)) 
mdb.models['Model-1'].sketches['__profile__'].Line(point1=(563 , 68), point2=(551 , 70)) 
mdb.models['Model-1'].sketches['__profile__'].Line(point1=(551 , 70), point2=(551 , 71)) 
mdb.models['Model-1'].sketches['__profile__'].Line(point1=(551 , 71), point2=(551 , 72)) 
mdb.models['Model-1'].sketches['__profile__'].Line(point1=(551 , 72), point2=(556 , 73)) 
mdb.models['Model-1'].sketches['__profile__'].Line(point1=(556 , 73), point2=(572 , 73)) 
mdb.models['Model-1'].sketches['__profile__'].Line(point1=(572 , 73), point2=(573 , 74)) 
mdb.models['Model-1'].sketches['__profile__'].Line(point1=(573 , 74), point2=(636 , 75)) 
mdb.models['Model-1'].sketches['__profile__'].Line(point1=(636 , 75), point2=(651 , 73)) 
mdb.models['Model-1'].sketches['__profile__'].Line(point1=(651 , 73), point2=(666 , 73)) 
mdb.models['Model-1'].sketches['__profile__'].Line(point1=(666 , 73), point2=(671 , 72)) 
mdb.models['Model-1'].sketches['__profile__'].Line(point1=(671 , 72), point2=(671 , 70)) 
mdb.models['Model-1'].sketches['__profile__'].Line(point1=(667 , 184), point2=(605 , 168)) 
mdb.models['Model-1'].sketches['__profile__'].Line(point1=(605 , 168), point2=(582 , 165)) 
mdb.models['Model-1'].sketches['__profile__'].Line(point1=(582 , 165), point2=(579 , 165)) 
mdb.models['Model-1'].sketches['__profile__'].Line(point1=(579 , 165), point2=(579 , 167)) 
mdb.models['Model-1'].sketches['__profile__'].Line(point1=(579 , 167), point2=(579 , 168)) 
mdb.models['Model-1'].sketches['__profile__'].Line(point1=(579 , 168), point2=(584 , 169)) 
mdb.models['Model-1'].sketches['__profile__'].Line(point1=(584 , 169), point2=(604 , 178)) 
mdb.models['Model-1'].sketches['__profile__'].Line(point1=(604 , 178), point2=(615 , 181)) 
mdb.models['Model-1'].sketches['__profile__'].Line(point1=(615 , 181), point2=(637 , 191)) 
mdb.models['Model-1'].sketches['__profile__'].Line(point1=(637 , 191), point2=(648 , 194)) 
mdb.models['Model-1'].sketches['__profile__'].Line(point1=(648 , 194), point2=(654 , 193)) 
mdb.models['Model-1'].sketches['__profile__'].Line(point1=(654 , 193), point2=(665 , 188)) 
mdb.models['Model-1'].sketches['__profile__'].Line(point1=(665 , 188), point2=(667 , 186)) 
mdb.models['Model-1'].sketches['__profile__'].Line(point1=(667 , 186), point2=(667 , 184)) 
mdb.models['Model-1'].sketches['__profile__'].Line(point1=(710 , 111), point2=(707 , 103)) 
mdb.models['Model-1'].sketches['__profile__'].Line(point1=(707 , 103), point2=(703 , 101)) 
mdb.models['Model-1'].sketches['__profile__'].Line(point1=(703 , 101), point2=(596 , 99)) 
mdb.models['Model-1'].sketches['__profile__'].Line(point1=(596 , 99), point2=(595 , 99)) 
mdb.models['Model-1'].sketches['__profile__'].Line(point1=(595 , 99), point2=(595 , 102)) 
mdb.models['Model-1'].sketches['__profile__'].Line(point1=(595 , 102), point2=(619 , 107)) 
mdb.models['Model-1'].sketches['__profile__'].Line(point1=(619 , 107), point2=(645 , 108)) 
mdb.models['Model-1'].sketches['__profile__'].Line(point1=(645 , 108), point2=(646 , 109)) 
mdb.models['Model-1'].sketches['__profile__'].Line(point1=(646 , 109), point2=(668 , 109)) 
mdb.models['Model-1'].sketches['__profile__'].Line(point1=(668 , 109), point2=(704 , 113)) 
mdb.models['Model-1'].sketches['__profile__'].Line(point1=(704 , 113), point2=(710 , 113)) 
mdb.models['Model-1'].sketches['__profile__'].Line(point1=(710 , 113), point2=(710 , 111)) 
mdb.models['Model-1'].parts['Part-1'].PartitionFaceBySketch(faces=
    mdb.models['Model-1'].parts['Part-1'].faces.findAt(((682, 71, 0.0), )),
    sketch=mdb.models['Model-1'].sketches['__profile__'], 
    sketchUpEdge=mdb.models['Model-1'].parts['Part-1'].datums[4])
del mdb.models['Model-1'].sketches['__profile__'] 
mdb.models['Model-1'].Material(name='Material-1')
mdb.models['Model-1'].materials['Material-1'].Density(table=((1, ), ))
mdb.models['Model-1'].materials['Material-1'].Elastic(table=((1, 1), ))
mdb.models['Model-1'].Material(name='Material-2')
mdb.models['Model-1'].materials['Material-2'].Density(table=((1, ), ))
mdb.models['Model-1'].materials['Material-2'].Elastic(table=((1, 1), ))
mdb.models['Model-1'].HomogeneousShellSection(idealization=NO_IDEALIZATION, 
    integrationRule=SIMPSON, material='Material-1', name='Section-1', 
    numIntPts=5, poissonDefinition=DEFAULT, preIntegrate=OFF, temperature=
    GRADIENT, thickness=1000.0, thicknessField='', thicknessModulus=None, 
    thicknessType=UNIFORM, useDensity=OFF)
mdb.models['Model-1'].HomogeneousShellSection(idealization=NO_IDEALIZATION, 
    integrationRule=SIMPSON, material='Material-2', name='Section-2', 
    numIntPts=5, poissonDefinition=DEFAULT, preIntegrate=OFF, temperature=
    GRADIENT, thickness=1000.0, thicknessField='', thicknessModulus=None, 
    thicknessType=UNIFORM, useDensity=OFF)
mdb.models['Model-1'].parts['Part-1'].Set(faces=mdb.models['Model-1'].parts['Part-1'].faces.findAt(((682 , 71 , 0.0), )), name='Set-1') 
mdb.models['Model-1'].parts['Part-1'].SectionAssignment(offset=0.0, 
    offsetField='', offsetType=MIDDLE_SURFACE, region=
    mdb.models['Model-1'].parts['Part-1'].sets['Set-1'], sectionName=
    'Section-1', thicknessAssignment=FROM_SECTION)
mdb.models['Model-1'].parts['Part-1'].Set(faces=mdb.models['Model-1'].parts['Part-1'].faces.findAt(((24 , 173 , 0.0), )), name='Set-2') 
mdb.models['Model-1'].parts['Part-1'].SectionAssignment(offset=0.0, 
    offsetField='', offsetType=MIDDLE_SURFACE, region=
    mdb.models['Model-1'].parts['Part-1'].sets['Set-2'], sectionName=
    'Section-2', thicknessAssignment=FROM_SECTION)
mdb.models['Model-1'].parts['Part-1'].Set(faces=mdb.models['Model-1'].parts['Part-1'].faces.findAt(((45 , 164 , 0.0), )), name='Set-3') 
mdb.models['Model-1'].parts['Part-1'].SectionAssignment(offset=0.0, 
    offsetField='', offsetType=MIDDLE_SURFACE, region=
    mdb.models['Model-1'].parts['Part-1'].sets['Set-3'], sectionName=
    'Section-2', thicknessAssignment=FROM_SECTION)
mdb.models['Model-1'].parts['Part-1'].Set(faces=mdb.models['Model-1'].parts['Part-1'].faces.findAt(((46 , 153 , 0.0), )), name='Set-4') 
mdb.models['Model-1'].parts['Part-1'].SectionAssignment(offset=0.0, 
    offsetField='', offsetType=MIDDLE_SURFACE, region=
    mdb.models['Model-1'].parts['Part-1'].sets['Set-4'], sectionName=
    'Section-2', thicknessAssignment=FROM_SECTION)
mdb.models['Model-1'].parts['Part-1'].Set(faces=mdb.models['Model-1'].parts['Part-1'].faces.findAt(((54 , 112 , 0.0), )), name='Set-5') 
mdb.models['Model-1'].parts['Part-1'].SectionAssignment(offset=0.0, 
    offsetField='', offsetType=MIDDLE_SURFACE, region=
    mdb.models['Model-1'].parts['Part-1'].sets['Set-5'], sectionName=
    'Section-2', thicknessAssignment=FROM_SECTION)
mdb.models['Model-1'].parts['Part-1'].Set(faces=mdb.models['Model-1'].parts['Part-1'].faces.findAt(((56 , 105 , 0.0), )), name='Set-6') 
mdb.models['Model-1'].parts['Part-1'].SectionAssignment(offset=0.0, 
    offsetField='', offsetType=MIDDLE_SURFACE, region=
    mdb.models['Model-1'].parts['Part-1'].sets['Set-6'], sectionName=
    'Section-2', thicknessAssignment=FROM_SECTION)
mdb.models['Model-1'].parts['Part-1'].Set(faces=mdb.models['Model-1'].parts['Part-1'].faces.findAt(((57 , 139 , 0.0), )), name='Set-7') 
mdb.models['Model-1'].parts['Part-1'].SectionAssignment(offset=0.0, 
    offsetField='', offsetType=MIDDLE_SURFACE, region=
    mdb.models['Model-1'].parts['Part-1'].sets['Set-7'], sectionName=
    'Section-2', thicknessAssignment=FROM_SECTION)
mdb.models['Model-1'].parts['Part-1'].Set(faces=mdb.models['Model-1'].parts['Part-1'].faces.findAt(((58 , 155 , 0.0), )), name='Set-8') 
mdb.models['Model-1'].parts['Part-1'].SectionAssignment(offset=0.0, 
    offsetField='', offsetType=MIDDLE_SURFACE, region=
    mdb.models['Model-1'].parts['Part-1'].sets['Set-8'], sectionName=
    'Section-2', thicknessAssignment=FROM_SECTION)
mdb.models['Model-1'].parts['Part-1'].Set(faces=mdb.models['Model-1'].parts['Part-1'].faces.findAt(((59 , 129 , 0.0), )), name='Set-9') 
mdb.models['Model-1'].parts['Part-1'].SectionAssignment(offset=0.0, 
    offsetField='', offsetType=MIDDLE_SURFACE, region=
    mdb.models['Model-1'].parts['Part-1'].sets['Set-9'], sectionName=
    'Section-2', thicknessAssignment=FROM_SECTION)
mdb.models['Model-1'].parts['Part-1'].Set(faces=mdb.models['Model-1'].parts['Part-1'].faces.findAt(((60 , 122 , 0.0), )), name='Set-10') 
mdb.models['Model-1'].parts['Part-1'].SectionAssignment(offset=0.0, 
    offsetField='', offsetType=MIDDLE_SURFACE, region=
    mdb.models['Model-1'].parts['Part-1'].sets['Set-10'], sectionName=
    'Section-2', thicknessAssignment=FROM_SECTION)
mdb.models['Model-1'].parts['Part-1'].Set(faces=mdb.models['Model-1'].parts['Part-1'].faces.findAt(((60 , 116 , 0.0), )), name='Set-11') 
mdb.models['Model-1'].parts['Part-1'].SectionAssignment(offset=0.0, 
    offsetField='', offsetType=MIDDLE_SURFACE, region=
    mdb.models['Model-1'].parts['Part-1'].sets['Set-11'], sectionName=
    'Section-2', thicknessAssignment=FROM_SECTION)
mdb.models['Model-1'].parts['Part-1'].Set(faces=mdb.models['Model-1'].parts['Part-1'].faces.findAt(((61 , 149 , 0.0), )), name='Set-12') 
mdb.models['Model-1'].parts['Part-1'].SectionAssignment(offset=0.0, 
    offsetField='', offsetType=MIDDLE_SURFACE, region=
    mdb.models['Model-1'].parts['Part-1'].sets['Set-12'], sectionName=
    'Section-2', thicknessAssignment=FROM_SECTION)
mdb.models['Model-1'].parts['Part-1'].Set(faces=mdb.models['Model-1'].parts['Part-1'].faces.findAt(((62 , 135 , 0.0), )), name='Set-13') 
mdb.models['Model-1'].parts['Part-1'].SectionAssignment(offset=0.0, 
    offsetField='', offsetType=MIDDLE_SURFACE, region=
    mdb.models['Model-1'].parts['Part-1'].sets['Set-13'], sectionName=
    'Section-2', thicknessAssignment=FROM_SECTION)
mdb.models['Model-1'].parts['Part-1'].Set(faces=mdb.models['Model-1'].parts['Part-1'].faces.findAt(((63 , 91 , 0.0), )), name='Set-14') 
mdb.models['Model-1'].parts['Part-1'].SectionAssignment(offset=0.0, 
    offsetField='', offsetType=MIDDLE_SURFACE, region=
    mdb.models['Model-1'].parts['Part-1'].sets['Set-14'], sectionName=
    'Section-2', thicknessAssignment=FROM_SECTION)
mdb.models['Model-1'].parts['Part-1'].Set(faces=mdb.models['Model-1'].parts['Part-1'].faces.findAt(((84 , 184 , 0.0), )), name='Set-15') 
mdb.models['Model-1'].parts['Part-1'].SectionAssignment(offset=0.0, 
    offsetField='', offsetType=MIDDLE_SURFACE, region=
    mdb.models['Model-1'].parts['Part-1'].sets['Set-15'], sectionName=
    'Section-2', thicknessAssignment=FROM_SECTION)
mdb.models['Model-1'].parts['Part-1'].Set(faces=mdb.models['Model-1'].parts['Part-1'].faces.findAt(((117 , 193 , 0.0), )), name='Set-16') 
mdb.models['Model-1'].parts['Part-1'].SectionAssignment(offset=0.0, 
    offsetField='', offsetType=MIDDLE_SURFACE, region=
    mdb.models['Model-1'].parts['Part-1'].sets['Set-16'], sectionName=
    'Section-2', thicknessAssignment=FROM_SECTION)
mdb.models['Model-1'].parts['Part-1'].Set(faces=mdb.models['Model-1'].parts['Part-1'].faces.findAt(((142 , 198 , 0.0), )), name='Set-17') 
mdb.models['Model-1'].parts['Part-1'].SectionAssignment(offset=0.0, 
    offsetField='', offsetType=MIDDLE_SURFACE, region=
    mdb.models['Model-1'].parts['Part-1'].sets['Set-17'], sectionName=
    'Section-2', thicknessAssignment=FROM_SECTION)
mdb.models['Model-1'].parts['Part-1'].Set(faces=mdb.models['Model-1'].parts['Part-1'].faces.findAt(((158 , 181 , 0.0), )), name='Set-18') 
mdb.models['Model-1'].parts['Part-1'].SectionAssignment(offset=0.0, 
    offsetField='', offsetType=MIDDLE_SURFACE, region=
    mdb.models['Model-1'].parts['Part-1'].sets['Set-18'], sectionName=
    'Section-2', thicknessAssignment=FROM_SECTION)
mdb.models['Model-1'].parts['Part-1'].Set(faces=mdb.models['Model-1'].parts['Part-1'].faces.findAt(((166 , 200 , 0.0), )), name='Set-19') 
mdb.models['Model-1'].parts['Part-1'].SectionAssignment(offset=0.0, 
    offsetField='', offsetType=MIDDLE_SURFACE, region=
    mdb.models['Model-1'].parts['Part-1'].sets['Set-19'], sectionName=
    'Section-2', thicknessAssignment=FROM_SECTION)
mdb.models['Model-1'].parts['Part-1'].Set(faces=mdb.models['Model-1'].parts['Part-1'].faces.findAt(((195 , 202 , 0.0), )), name='Set-20') 
mdb.models['Model-1'].parts['Part-1'].SectionAssignment(offset=0.0, 
    offsetField='', offsetType=MIDDLE_SURFACE, region=
    mdb.models['Model-1'].parts['Part-1'].sets['Set-20'], sectionName=
    'Section-2', thicknessAssignment=FROM_SECTION)
mdb.models['Model-1'].parts['Part-1'].Set(faces=mdb.models['Model-1'].parts['Part-1'].faces.findAt(((197 , 150 , 0.0), )), name='Set-21') 
mdb.models['Model-1'].parts['Part-1'].SectionAssignment(offset=0.0, 
    offsetField='', offsetType=MIDDLE_SURFACE, region=
    mdb.models['Model-1'].parts['Part-1'].sets['Set-21'], sectionName=
    'Section-2', thicknessAssignment=FROM_SECTION)
mdb.models['Model-1'].parts['Part-1'].Set(faces=mdb.models['Model-1'].parts['Part-1'].faces.findAt(((215 , 145 , 0.0), )), name='Set-22') 
mdb.models['Model-1'].parts['Part-1'].SectionAssignment(offset=0.0, 
    offsetField='', offsetType=MIDDLE_SURFACE, region=
    mdb.models['Model-1'].parts['Part-1'].sets['Set-22'], sectionName=
    'Section-2', thicknessAssignment=FROM_SECTION)
mdb.models['Model-1'].parts['Part-1'].Set(faces=mdb.models['Model-1'].parts['Part-1'].faces.findAt(((222 , 204 , 0.0), )), name='Set-23') 
mdb.models['Model-1'].parts['Part-1'].SectionAssignment(offset=0.0, 
    offsetField='', offsetType=MIDDLE_SURFACE, region=
    mdb.models['Model-1'].parts['Part-1'].sets['Set-23'], sectionName=
    'Section-2', thicknessAssignment=FROM_SECTION)
mdb.models['Model-1'].parts['Part-1'].Set(faces=mdb.models['Model-1'].parts['Part-1'].faces.findAt(((245 , 133 , 0.0), )), name='Set-24') 
mdb.models['Model-1'].parts['Part-1'].SectionAssignment(offset=0.0, 
    offsetField='', offsetType=MIDDLE_SURFACE, region=
    mdb.models['Model-1'].parts['Part-1'].sets['Set-24'], sectionName=
    'Section-2', thicknessAssignment=FROM_SECTION)
mdb.models['Model-1'].parts['Part-1'].Set(faces=mdb.models['Model-1'].parts['Part-1'].faces.findAt(((251 , 207 , 0.0), )), name='Set-25') 
mdb.models['Model-1'].parts['Part-1'].SectionAssignment(offset=0.0, 
    offsetField='', offsetType=MIDDLE_SURFACE, region=
    mdb.models['Model-1'].parts['Part-1'].sets['Set-25'], sectionName=
    'Section-2', thicknessAssignment=FROM_SECTION)
mdb.models['Model-1'].parts['Part-1'].Set(faces=mdb.models['Model-1'].parts['Part-1'].faces.findAt(((263 , 205 , 0.0), )), name='Set-26') 
mdb.models['Model-1'].parts['Part-1'].SectionAssignment(offset=0.0, 
    offsetField='', offsetType=MIDDLE_SURFACE, region=
    mdb.models['Model-1'].parts['Part-1'].sets['Set-26'], sectionName=
    'Section-2', thicknessAssignment=FROM_SECTION)
mdb.models['Model-1'].parts['Part-1'].Set(faces=mdb.models['Model-1'].parts['Part-1'].faces.findAt(((268 , 125 , 0.0), )), name='Set-27') 
mdb.models['Model-1'].parts['Part-1'].SectionAssignment(offset=0.0, 
    offsetField='', offsetType=MIDDLE_SURFACE, region=
    mdb.models['Model-1'].parts['Part-1'].sets['Set-27'], sectionName=
    'Section-2', thicknessAssignment=FROM_SECTION)
mdb.models['Model-1'].parts['Part-1'].Set(faces=mdb.models['Model-1'].parts['Part-1'].faces.findAt(((278 , 204 , 0.0), )), name='Set-28') 
mdb.models['Model-1'].parts['Part-1'].SectionAssignment(offset=0.0, 
    offsetField='', offsetType=MIDDLE_SURFACE, region=
    mdb.models['Model-1'].parts['Part-1'].sets['Set-28'], sectionName=
    'Section-2', thicknessAssignment=FROM_SECTION)
mdb.models['Model-1'].parts['Part-1'].Set(faces=mdb.models['Model-1'].parts['Part-1'].faces.findAt(((292 , 117 , 0.0), )), name='Set-29') 
mdb.models['Model-1'].parts['Part-1'].SectionAssignment(offset=0.0, 
    offsetField='', offsetType=MIDDLE_SURFACE, region=
    mdb.models['Model-1'].parts['Part-1'].sets['Set-29'], sectionName=
    'Section-2', thicknessAssignment=FROM_SECTION)
mdb.models['Model-1'].parts['Part-1'].Set(faces=mdb.models['Model-1'].parts['Part-1'].faces.findAt(((299 , 204 , 0.0), )), name='Set-30') 
mdb.models['Model-1'].parts['Part-1'].SectionAssignment(offset=0.0, 
    offsetField='', offsetType=MIDDLE_SURFACE, region=
    mdb.models['Model-1'].parts['Part-1'].sets['Set-30'], sectionName=
    'Section-2', thicknessAssignment=FROM_SECTION)
mdb.models['Model-1'].parts['Part-1'].Set(faces=mdb.models['Model-1'].parts['Part-1'].faces.findAt(((299 , 168 , 0.0), )), name='Set-31') 
mdb.models['Model-1'].parts['Part-1'].SectionAssignment(offset=0.0, 
    offsetField='', offsetType=MIDDLE_SURFACE, region=
    mdb.models['Model-1'].parts['Part-1'].sets['Set-31'], sectionName=
    'Section-2', thicknessAssignment=FROM_SECTION)
mdb.models['Model-1'].parts['Part-1'].Set(faces=mdb.models['Model-1'].parts['Part-1'].faces.findAt(((309 , 139 , 0.0), )), name='Set-32') 
mdb.models['Model-1'].parts['Part-1'].SectionAssignment(offset=0.0, 
    offsetField='', offsetType=MIDDLE_SURFACE, region=
    mdb.models['Model-1'].parts['Part-1'].sets['Set-32'], sectionName=
    'Section-2', thicknessAssignment=FROM_SECTION)
mdb.models['Model-1'].parts['Part-1'].Set(faces=mdb.models['Model-1'].parts['Part-1'].faces.findAt(((312 , 113 , 0.0), )), name='Set-33') 
mdb.models['Model-1'].parts['Part-1'].SectionAssignment(offset=0.0, 
    offsetField='', offsetType=MIDDLE_SURFACE, region=
    mdb.models['Model-1'].parts['Part-1'].sets['Set-33'], sectionName=
    'Section-2', thicknessAssignment=FROM_SECTION)
mdb.models['Model-1'].parts['Part-1'].Set(faces=mdb.models['Model-1'].parts['Part-1'].faces.findAt(((317 , 203 , 0.0), )), name='Set-34') 
mdb.models['Model-1'].parts['Part-1'].SectionAssignment(offset=0.0, 
    offsetField='', offsetType=MIDDLE_SURFACE, region=
    mdb.models['Model-1'].parts['Part-1'].sets['Set-34'], sectionName=
    'Section-2', thicknessAssignment=FROM_SECTION)
mdb.models['Model-1'].parts['Part-1'].Set(faces=mdb.models['Model-1'].parts['Part-1'].faces.findAt(((331 , 161 , 0.0), )), name='Set-35') 
mdb.models['Model-1'].parts['Part-1'].SectionAssignment(offset=0.0, 
    offsetField='', offsetType=MIDDLE_SURFACE, region=
    mdb.models['Model-1'].parts['Part-1'].sets['Set-35'], sectionName=
    'Section-2', thicknessAssignment=FROM_SECTION)
mdb.models['Model-1'].parts['Part-1'].Set(faces=mdb.models['Model-1'].parts['Part-1'].faces.findAt(((349 , 72 , 0.0), )), name='Set-36') 
mdb.models['Model-1'].parts['Part-1'].SectionAssignment(offset=0.0, 
    offsetField='', offsetType=MIDDLE_SURFACE, region=
    mdb.models['Model-1'].parts['Part-1'].sets['Set-36'], sectionName=
    'Section-2', thicknessAssignment=FROM_SECTION)
mdb.models['Model-1'].parts['Part-1'].Set(faces=mdb.models['Model-1'].parts['Part-1'].faces.findAt(((357 , 103 , 0.0), )), name='Set-37') 
mdb.models['Model-1'].parts['Part-1'].SectionAssignment(offset=0.0, 
    offsetField='', offsetType=MIDDLE_SURFACE, region=
    mdb.models['Model-1'].parts['Part-1'].sets['Set-37'], sectionName=
    'Section-2', thicknessAssignment=FROM_SECTION)
mdb.models['Model-1'].parts['Part-1'].Set(faces=mdb.models['Model-1'].parts['Part-1'].faces.findAt(((365 , 211 , 0.0), )), name='Set-38') 
mdb.models['Model-1'].parts['Part-1'].SectionAssignment(offset=0.0, 
    offsetField='', offsetType=MIDDLE_SURFACE, region=
    mdb.models['Model-1'].parts['Part-1'].sets['Set-38'], sectionName=
    'Section-2', thicknessAssignment=FROM_SECTION)
mdb.models['Model-1'].parts['Part-1'].Set(faces=mdb.models['Model-1'].parts['Part-1'].faces.findAt(((387 , 121 , 0.0), )), name='Set-39') 
mdb.models['Model-1'].parts['Part-1'].SectionAssignment(offset=0.0, 
    offsetField='', offsetType=MIDDLE_SURFACE, region=
    mdb.models['Model-1'].parts['Part-1'].sets['Set-39'], sectionName=
    'Section-2', thicknessAssignment=FROM_SECTION)
mdb.models['Model-1'].parts['Part-1'].Set(faces=mdb.models['Model-1'].parts['Part-1'].faces.findAt(((393 , 158 , 0.0), )), name='Set-40') 
mdb.models['Model-1'].parts['Part-1'].SectionAssignment(offset=0.0, 
    offsetField='', offsetType=MIDDLE_SURFACE, region=
    mdb.models['Model-1'].parts['Part-1'].sets['Set-40'], sectionName=
    'Section-2', thicknessAssignment=FROM_SECTION)
mdb.models['Model-1'].parts['Part-1'].Set(faces=mdb.models['Model-1'].parts['Part-1'].faces.findAt(((394 , 181 , 0.0), )), name='Set-41') 
mdb.models['Model-1'].parts['Part-1'].SectionAssignment(offset=0.0, 
    offsetField='', offsetType=MIDDLE_SURFACE, region=
    mdb.models['Model-1'].parts['Part-1'].sets['Set-41'], sectionName=
    'Section-2', thicknessAssignment=FROM_SECTION)
mdb.models['Model-1'].parts['Part-1'].Set(faces=mdb.models['Model-1'].parts['Part-1'].faces.findAt(((397 , 92 , 0.0), )), name='Set-42') 
mdb.models['Model-1'].parts['Part-1'].SectionAssignment(offset=0.0, 
    offsetField='', offsetType=MIDDLE_SURFACE, region=
    mdb.models['Model-1'].parts['Part-1'].sets['Set-42'], sectionName=
    'Section-2', thicknessAssignment=FROM_SECTION)
mdb.models['Model-1'].parts['Part-1'].Set(faces=mdb.models['Model-1'].parts['Part-1'].faces.findAt(((433 , 85 , 0.0), )), name='Set-43') 
mdb.models['Model-1'].parts['Part-1'].SectionAssignment(offset=0.0, 
    offsetField='', offsetType=MIDDLE_SURFACE, region=
    mdb.models['Model-1'].parts['Part-1'].sets['Set-43'], sectionName=
    'Section-2', thicknessAssignment=FROM_SECTION)
mdb.models['Model-1'].parts['Part-1'].Set(faces=mdb.models['Model-1'].parts['Part-1'].faces.findAt(((434 , 156 , 0.0), )), name='Set-44') 
mdb.models['Model-1'].parts['Part-1'].SectionAssignment(offset=0.0, 
    offsetField='', offsetType=MIDDLE_SURFACE, region=
    mdb.models['Model-1'].parts['Part-1'].sets['Set-44'], sectionName=
    'Section-2', thicknessAssignment=FROM_SECTION)
mdb.models['Model-1'].parts['Part-1'].Set(faces=mdb.models['Model-1'].parts['Part-1'].faces.findAt(((446 , 108 , 0.0), )), name='Set-45') 
mdb.models['Model-1'].parts['Part-1'].SectionAssignment(offset=0.0, 
    offsetField='', offsetType=MIDDLE_SURFACE, region=
    mdb.models['Model-1'].parts['Part-1'].sets['Set-45'], sectionName=
    'Section-2', thicknessAssignment=FROM_SECTION)
mdb.models['Model-1'].parts['Part-1'].Set(faces=mdb.models['Model-1'].parts['Part-1'].faces.findAt(((468 , 79 , 0.0), )), name='Set-46') 
mdb.models['Model-1'].parts['Part-1'].SectionAssignment(offset=0.0, 
    offsetField='', offsetType=MIDDLE_SURFACE, region=
    mdb.models['Model-1'].parts['Part-1'].sets['Set-46'], sectionName=
    'Section-2', thicknessAssignment=FROM_SECTION)
mdb.models['Model-1'].parts['Part-1'].Set(faces=mdb.models['Model-1'].parts['Part-1'].faces.findAt(((484 , 180 , 0.0), )), name='Set-47') 
mdb.models['Model-1'].parts['Part-1'].SectionAssignment(offset=0.0, 
    offsetField='', offsetType=MIDDLE_SURFACE, region=
    mdb.models['Model-1'].parts['Part-1'].sets['Set-47'], sectionName=
    'Section-2', thicknessAssignment=FROM_SECTION)
mdb.models['Model-1'].parts['Part-1'].Set(faces=mdb.models['Model-1'].parts['Part-1'].faces.findAt(((494 , 157 , 0.0), )), name='Set-48') 
mdb.models['Model-1'].parts['Part-1'].SectionAssignment(offset=0.0, 
    offsetField='', offsetType=MIDDLE_SURFACE, region=
    mdb.models['Model-1'].parts['Part-1'].sets['Set-48'], sectionName=
    'Section-2', thicknessAssignment=FROM_SECTION)
mdb.models['Model-1'].parts['Part-1'].Set(faces=mdb.models['Model-1'].parts['Part-1'].faces.findAt(((511 , 71 , 0.0), )), name='Set-49') 
mdb.models['Model-1'].parts['Part-1'].SectionAssignment(offset=0.0, 
    offsetField='', offsetType=MIDDLE_SURFACE, region=
    mdb.models['Model-1'].parts['Part-1'].sets['Set-49'], sectionName=
    'Section-2', thicknessAssignment=FROM_SECTION)
mdb.models['Model-1'].parts['Part-1'].Set(faces=mdb.models['Model-1'].parts['Part-1'].faces.findAt(((517 , 99 , 0.0), )), name='Set-50') 
mdb.models['Model-1'].parts['Part-1'].SectionAssignment(offset=0.0, 
    offsetField='', offsetType=MIDDLE_SURFACE, region=
    mdb.models['Model-1'].parts['Part-1'].sets['Set-50'], sectionName=
    'Section-2', thicknessAssignment=FROM_SECTION)
mdb.models['Model-1'].parts['Part-1'].Set(faces=mdb.models['Model-1'].parts['Part-1'].faces.findAt(((552 , 71 , 0.0), )), name='Set-51') 
mdb.models['Model-1'].parts['Part-1'].SectionAssignment(offset=0.0, 
    offsetField='', offsetType=MIDDLE_SURFACE, region=
    mdb.models['Model-1'].parts['Part-1'].sets['Set-51'], sectionName=
    'Section-2', thicknessAssignment=FROM_SECTION)
mdb.models['Model-1'].parts['Part-1'].Set(faces=mdb.models['Model-1'].parts['Part-1'].faces.findAt(((580 , 167 , 0.0), )), name='Set-52') 
mdb.models['Model-1'].parts['Part-1'].SectionAssignment(offset=0.0, 
    offsetField='', offsetType=MIDDLE_SURFACE, region=
    mdb.models['Model-1'].parts['Part-1'].sets['Set-52'], sectionName=
    'Section-2', thicknessAssignment=FROM_SECTION)
mdb.models['Model-1'].parts['Part-1'].Set(faces=mdb.models['Model-1'].parts['Part-1'].faces.findAt(((596 , 101 , 0.0), )), name='Set-53') 
mdb.models['Model-1'].parts['Part-1'].SectionAssignment(offset=0.0, 
    offsetField='', offsetType=MIDDLE_SURFACE, region=
    mdb.models['Model-1'].parts['Part-1'].sets['Set-53'], sectionName=
    'Section-2', thicknessAssignment=FROM_SECTION)
