# Supplementary material for: An image based application in Matlab for automated modelling and morphological analysis of insect wings
Source: Sci Rep. 2022 Aug 17;12:13917. doi: 10.1038/s41598-022-17859-9 (PMC9386019; doi:10.1038/s41598-022-17859-9)
Supplement: Supplementary file 11 — Supplementary Information 7. [file 41598_2022_17859_MOESM11_ESM.py]

from part import * 
from material import * 
from section import * 
from assembly import * 
from step import * 
from interaction import * 
from load import * 
from mesh import * 
from optimization import * 
from job import * 
from sketch import * 
from visualization import * 
from connectorBehavior import * 
mdb.models['Model-1'].ConstrainedSketch(name='__profile__', sheetSize=2254)
mdb.models['Model-1'].sketches['__profile__'].Line(point1=(956, 84), point2=(950, 80))
mdb.models['Model-1'].sketches['__profile__'].Line(point1=(950, 80), point2=(948, 77))
mdb.models['Model-1'].sketches['__profile__'].Line(point1=(948, 77), point2=(929, 65))
mdb.models['Model-1'].sketches['__profile__'].Line(point1=(929, 65), point2=(914, 59))
mdb.models['Model-1'].sketches['__profile__'].Line(point1=(914, 59), point2=(895, 47))
mdb.models['Model-1'].sketches['__profile__'].Line(point1=(895, 47), point2=(873, 39))
mdb.models['Model-1'].sketches['__profile__'].Line(point1=(873, 39), point2=(861, 38))
mdb.models['Model-1'].sketches['__profile__'].Line(point1=(861, 38), point2=(845, 32))
mdb.models['Model-1'].sketches['__profile__'].Line(point1=(845, 32), point2=(830, 30))
mdb.models['Model-1'].sketches['__profile__'].Line(point1=(830, 30), point2=(827, 28))
mdb.models['Model-1'].sketches['__profile__'].Line(point1=(827, 28), point2=(812, 28))
mdb.models['Model-1'].sketches['__profile__'].Line(point1=(812, 28), point2=(802, 25))
mdb.models['Model-1'].sketches['__profile__'].Line(point1=(802, 25), point2=(788, 24))
mdb.models['Model-1'].sketches['__profile__'].Line(point1=(788, 24), point2=(781, 22))
mdb.models['Model-1'].sketches['__profile__'].Line(point1=(781, 22), point2=(767, 22))
mdb.models['Model-1'].sketches['__profile__'].Line(point1=(767, 22), point2=(758, 24))
mdb.models['Model-1'].sketches['__profile__'].Line(point1=(758, 24), point2=(738, 23))
mdb.models['Model-1'].sketches['__profile__'].Line(point1=(738, 23), point2=(702, 29))
mdb.models['Model-1'].sketches['__profile__'].Line(point1=(702, 29), point2=(695, 29))
mdb.models['Model-1'].sketches['__profile__'].Line(point1=(695, 29), point2=(691, 31))
mdb.models['Model-1'].sketches['__profile__'].Line(point1=(691, 31), point2=(650, 38))
mdb.models['Model-1'].sketches['__profile__'].Line(point1=(650, 38), point2=(635, 43))
mdb.models['Model-1'].sketches['__profile__'].Line(point1=(635, 43), point2=(630, 43))
mdb.models['Model-1'].sketches['__profile__'].Line(point1=(630, 43), point2=(621, 48))
mdb.models['Model-1'].sketches['__profile__'].Line(point1=(621, 48), point2=(614, 49))
mdb.models['Model-1'].sketches['__profile__'].Line(point1=(614, 49), point2=(599, 55))
mdb.models['Model-1'].sketches['__profile__'].Line(point1=(599, 55), point2=(587, 58))
mdb.models['Model-1'].sketches['__profile__'].Line(point1=(587, 58), point2=(580, 62))
mdb.models['Model-1'].sketches['__profile__'].Line(point1=(580, 62), point2=(558, 68))
mdb.models['Model-1'].sketches['__profile__'].Line(point1=(558, 68), point2=(521, 82))
mdb.models['Model-1'].sketches['__profile__'].Line(point1=(521, 82), point2=(514, 83))
mdb.models['Model-1'].sketches['__profile__'].Line(point1=(514, 83), point2=(505, 88))
mdb.models['Model-1'].sketches['__profile__'].Line(point1=(505, 88), point2=(492, 90))
mdb.models['Model-1'].sketches['__profile__'].Line(point1=(492, 90), point2=(453, 104))
mdb.models['Model-1'].sketches['__profile__'].Line(point1=(453, 104), point2=(433, 114))
mdb.models['Model-1'].sketches['__profile__'].Line(point1=(433, 114), point2=(407, 123))
mdb.models['Model-1'].sketches['__profile__'].Line(point1=(407, 123), point2=(401, 127))
mdb.models['Model-1'].sketches['__profile__'].Line(point1=(401, 127), point2=(394, 128))
mdb.models['Model-1'].sketches['__profile__'].Line(point1=(394, 128), point2=(392, 130))
mdb.models['Model-1'].sketches['__profile__'].Line(point1=(392, 130), point2=(387, 131))
mdb.models['Model-1'].sketches['__profile__'].Line(point1=(387, 131), point2=(378, 136))
mdb.models['Model-1'].sketches['__profile__'].Line(point1=(378, 136), point2=(376, 139))
mdb.models['Model-1'].sketches['__profile__'].Line(point1=(376, 139), point2=(345, 152))
mdb.models['Model-1'].sketches['__profile__'].Line(point1=(345, 152), point2=(322, 166))
mdb.models['Model-1'].sketches['__profile__'].Line(point1=(322, 166), point2=(292, 181))
mdb.models['Model-1'].sketches['__profile__'].Line(point1=(292, 181), point2=(289, 184))
mdb.models['Model-1'].sketches['__profile__'].Line(point1=(289, 184), point2=(286, 184))
mdb.models['Model-1'].sketches['__profile__'].Line(point1=(286, 184), point2=(275, 192))
mdb.models['Model-1'].sketches['__profile__'].Line(point1=(275, 192), point2=(259, 199))
mdb.models['Model-1'].sketches['__profile__'].Line(point1=(259, 199), point2=(253, 204))
mdb.models['Model-1'].sketches['__profile__'].Line(point1=(253, 204), point2=(250, 204))
mdb.models['Model-1'].sketches['__profile__'].Line(point1=(250, 204), point2=(232, 215))
mdb.models['Model-1'].sketches['__profile__'].Line(point1=(232, 215), point2=(222, 219))
mdb.models['Model-1'].sketches['__profile__'].Line(point1=(222, 219), point2=(192, 238))
mdb.models['Model-1'].sketches['__profile__'].Line(point1=(192, 238), point2=(177, 244))
mdb.models['Model-1'].sketches['__profile__'].Line(point1=(177, 244), point2=(169, 249))
mdb.models['Model-1'].sketches['__profile__'].Line(point1=(169, 249), point2=(167, 252))
mdb.models['Model-1'].sketches['__profile__'].Line(point1=(167, 252), point2=(161, 254))
mdb.models['Model-1'].sketches['__profile__'].Line(point1=(161, 254), point2=(148, 263))
mdb.models['Model-1'].sketches['__profile__'].Line(point1=(148, 263), point2=(141, 266))
mdb.models['Model-1'].sketches['__profile__'].Line(point1=(141, 266), point2=(137, 266))
mdb.models['Model-1'].sketches['__profile__'].Line(point1=(137, 266), point2=(133, 269))
mdb.models['Model-1'].sketches['__profile__'].Line(point1=(133, 269), point2=(117, 274))
mdb.models['Model-1'].sketches['__profile__'].Line(point1=(117, 274), point2=(107, 279))
mdb.models['Model-1'].sketches['__profile__'].Line(point1=(107, 279), point2=(107, 289))
mdb.models['Model-1'].sketches['__profile__'].Line(point1=(107, 289), point2=(103, 296))
mdb.models['Model-1'].sketches['__profile__'].Line(point1=(103, 296), point2=(101, 308))
mdb.models['Model-1'].sketches['__profile__'].Line(point1=(101, 308), point2=(99, 311))
mdb.models['Model-1'].sketches['__profile__'].Line(point1=(99, 311), point2=(100, 325))
mdb.models['Model-1'].sketches['__profile__'].Line(point1=(100, 325), point2=(97, 328))
mdb.models['Model-1'].sketches['__profile__'].Line(point1=(97, 328), point2=(95, 333))
mdb.models['Model-1'].sketches['__profile__'].Line(point1=(95, 333), point2=(96, 339))
mdb.models['Model-1'].sketches['__profile__'].Line(point1=(96, 339), point2=(112, 351))
mdb.models['Model-1'].sketches['__profile__'].Line(point1=(112, 351), point2=(128, 356))
mdb.models['Model-1'].sketches['__profile__'].Line(point1=(128, 356), point2=(143, 364))
mdb.models['Model-1'].sketches['__profile__'].Line(point1=(143, 364), point2=(155, 364))
mdb.models['Model-1'].sketches['__profile__'].Line(point1=(155, 364), point2=(159, 366))
mdb.models['Model-1'].sketches['__profile__'].Line(point1=(159, 366), point2=(179, 368))
mdb.models['Model-1'].sketches['__profile__'].Line(point1=(179, 368), point2=(195, 372))
mdb.models['Model-1'].sketches['__profile__'].Line(point1=(195, 372), point2=(213, 373))
mdb.models['Model-1'].sketches['__profile__'].Line(point1=(213, 373), point2=(246, 379))
mdb.models['Model-1'].sketches['__profile__'].Line(point1=(246, 379), point2=(275, 381))
mdb.models['Model-1'].sketches['__profile__'].Line(point1=(275, 381), point2=(278, 383))
mdb.models['Model-1'].sketches['__profile__'].Line(point1=(278, 383), point2=(291, 383))
mdb.models['Model-1'].sketches['__profile__'].Line(point1=(291, 383), point2=(313, 387))
mdb.models['Model-1'].sketches['__profile__'].Line(point1=(313, 387), point2=(327, 387))
mdb.models['Model-1'].sketches['__profile__'].Line(point1=(327, 387), point2=(344, 390))
mdb.models['Model-1'].sketches['__profile__'].Line(point1=(344, 390), point2=(350, 389))
mdb.models['Model-1'].sketches['__profile__'].Line(point1=(350, 389), point2=(369, 391))
mdb.models['Model-1'].sketches['__profile__'].Line(point1=(369, 391), point2=(410, 391))
mdb.models['Model-1'].sketches['__profile__'].Line(point1=(410, 391), point2=(411, 392))
mdb.models['Model-1'].sketches['__profile__'].Line(point1=(411, 392), point2=(421, 391))
mdb.models['Model-1'].sketches['__profile__'].Line(point1=(421, 391), point2=(440, 393))
mdb.models['Model-1'].sketches['__profile__'].Line(point1=(440, 393), point2=(520, 394))
mdb.models['Model-1'].sketches['__profile__'].Line(point1=(520, 394), point2=(521, 395))
mdb.models['Model-1'].sketches['__profile__'].Line(point1=(521, 395), point2=(531, 394))
mdb.models['Model-1'].sketches['__profile__'].Line(point1=(531, 394), point2=(546, 395))
mdb.models['Model-1'].sketches['__profile__'].Line(point1=(546, 395), point2=(547, 394))
mdb.models['Model-1'].sketches['__profile__'].Line(point1=(547, 394), point2=(548, 395))
mdb.models['Model-1'].sketches['__profile__'].Line(point1=(548, 395), point2=(578, 395))
mdb.models['Model-1'].sketches['__profile__'].Line(point1=(578, 395), point2=(579, 396))
mdb.models['Model-1'].sketches['__profile__'].Line(point1=(579, 396), point2=(582, 395))
mdb.models['Model-1'].sketches['__profile__'].Line(point1=(582, 395), point2=(587, 396))
mdb.models['Model-1'].sketches['__profile__'].Line(point1=(587, 396), point2=(590, 395))
mdb.models['Model-1'].sketches['__profile__'].Line(point1=(590, 395), point2=(593, 396))
mdb.models['Model-1'].sketches['__profile__'].Line(point1=(593, 396), point2=(596, 395))
mdb.models['Model-1'].sketches['__profile__'].Line(point1=(596, 395), point2=(599, 396))
mdb.models['Model-1'].sketches['__profile__'].Line(point1=(599, 396), point2=(642, 396))
mdb.models['Model-1'].sketches['__profile__'].Line(point1=(642, 396), point2=(643, 395))
mdb.models['Model-1'].sketches['__profile__'].Line(point1=(643, 395), point2=(644, 396))
mdb.models['Model-1'].sketches['__profile__'].Line(point1=(644, 396), point2=(654, 395))
mdb.models['Model-1'].sketches['__profile__'].Line(point1=(654, 395), point2=(669, 396))
mdb.models['Model-1'].sketches['__profile__'].Line(point1=(669, 396), point2=(676, 394))
mdb.models['Model-1'].sketches['__profile__'].Line(point1=(676, 394), point2=(679, 395))
mdb.models['Model-1'].sketches['__profile__'].Line(point1=(679, 395), point2=(684, 393))
mdb.models['Model-1'].sketches['__profile__'].Line(point1=(684, 393), point2=(685, 394))
mdb.models['Model-1'].sketches['__profile__'].Line(point1=(685, 394), point2=(702, 392))
mdb.models['Model-1'].sketches['__profile__'].Line(point1=(702, 392), point2=(718, 393))
mdb.models['Model-1'].sketches['__profile__'].Line(point1=(718, 393), point2=(743, 389))
mdb.models['Model-1'].sketches['__profile__'].Line(point1=(743, 389), point2=(758, 389))
mdb.models['Model-1'].sketches['__profile__'].Line(point1=(758, 389), point2=(767, 388))
mdb.models['Model-1'].sketches['__profile__'].Line(point1=(767, 388), point2=(771, 386))
mdb.models['Model-1'].sketches['__profile__'].Line(point1=(771, 386), point2=(786, 385))
mdb.models['Model-1'].sketches['__profile__'].Line(point1=(786, 385), point2=(788, 383))
mdb.models['Model-1'].sketches['__profile__'].Line(point1=(788, 383), point2=(794, 384))
mdb.models['Model-1'].sketches['__profile__'].Line(point1=(794, 384), point2=(799, 382))
mdb.models['Model-1'].sketches['__profile__'].Line(point1=(799, 382), point2=(818, 380))
mdb.models['Model-1'].sketches['__profile__'].Line(point1=(818, 380), point2=(832, 375))
mdb.models['Model-1'].sketches['__profile__'].Line(point1=(832, 375), point2=(836, 375))
mdb.models['Model-1'].sketches['__profile__'].Line(point1=(836, 375), point2=(855, 369))
mdb.models['Model-1'].sketches['__profile__'].Line(point1=(855, 369), point2=(874, 365))
mdb.models['Model-1'].sketches['__profile__'].Line(point1=(874, 365), point2=(905, 354))
mdb.models['Model-1'].sketches['__profile__'].Line(point1=(905, 354), point2=(931, 341))
mdb.models['Model-1'].sketches['__profile__'].Line(point1=(931, 341), point2=(952, 327))
mdb.models['Model-1'].sketches['__profile__'].Line(point1=(952, 327), point2=(986, 295))
mdb.models['Model-1'].sketches['__profile__'].Line(point1=(986, 295), point2=(987, 291))
mdb.models['Model-1'].sketches['__profile__'].Line(point1=(987, 291), point2=(998, 276))
mdb.models['Model-1'].sketches['__profile__'].Line(point1=(998, 276), point2=(1007, 259))
mdb.models['Model-1'].sketches['__profile__'].Line(point1=(1007, 259), point2=(1016, 228))
mdb.models['Model-1'].sketches['__profile__'].Line(point1=(1016, 228), point2=(1016, 222))
mdb.models['Model-1'].sketches['__profile__'].Line(point1=(1016, 222), point2=(1018, 216))
mdb.models['Model-1'].sketches['__profile__'].Line(point1=(1018, 216), point2=(1017, 182))
mdb.models['Model-1'].sketches['__profile__'].Line(point1=(1017, 182), point2=(1014, 168))
mdb.models['Model-1'].sketches['__profile__'].Line(point1=(1014, 168), point2=(1003, 137))
mdb.models['Model-1'].sketches['__profile__'].Line(point1=(1003, 137), point2=(997, 126))
mdb.models['Model-1'].sketches['__profile__'].Line(point1=(997, 126), point2=(984, 111))
mdb.models['Model-1'].sketches['__profile__'].Line(point1=(984, 111), point2=(980, 104))
mdb.models['Model-1'].sketches['__profile__'].Line(point1=(980, 104), point2=(969, 93))
mdb.models['Model-1'].sketches['__profile__'].Line(point1=(969, 93), point2=(956, 84))
mdb.models['Model-1'].Part(dimensionality=THREE_D, name='Part-1', type=DEFORMABLE_BODY) 
mdb.models['Model-1'].parts['Part-1'].BaseShell(sketch=mdb.models['Model-1'].sketches['__profile__'])
del mdb.models['Model-1'].sketches['__profile__'] 
mdb.models['Model-1'].parts['Part-1'].DatumPointByCoordinate(coords=(1127,0.0, 0.0))
mdb.models['Model-1'].parts['Part-1'].DatumPointByCoordinate(coords=(1127,20.0, 0.0))
mdb.models['Model-1'].parts['Part-1'].DatumAxisByTwoPoint(point1=mdb.models['Model-1'].parts['Part-1'].datums[3], point2=mdb.models['Model-1'].parts['Part-1'].datums[2])
mdb.models['Model-1'].parts['Part-1'].DatumPlaneByPrincipalPlane(offset=0.0,principalPlane=XYPLANE)
mdb.models['Model-1'].ConstrainedSketch(name='__profile__', sheetSize=2254)
mdb.models['Model-1'].sketches['__profile__'].Line(point1=(147 , 354), point2=(145 , 344)) 
mdb.models['Model-1'].sketches['__profile__'].Line(point1=(145 , 344), point2=(127 , 337)) 
mdb.models['Model-1'].sketches['__profile__'].Line(point1=(127 , 337), point2=(121 , 336)) 
mdb.models['Model-1'].sketches['__profile__'].Line(point1=(121 , 336), point2=(109 , 329)) 
mdb.models['Model-1'].sketches['__profile__'].Line(point1=(109 , 329), point2=(103 , 330)) 
mdb.models['Model-1'].sketches['__profile__'].Line(point1=(103 , 330), point2=(102 , 336)) 
mdb.models['Model-1'].sketches['__profile__'].Line(point1=(102 , 336), point2=(113 , 344)) 
mdb.models['Model-1'].sketches['__profile__'].Line(point1=(113 , 344), point2=(122 , 348)) 
mdb.models['Model-1'].sketches['__profile__'].Line(point1=(122 , 348), point2=(129 , 349)) 
mdb.models['Model-1'].sketches['__profile__'].Line(point1=(129 , 349), point2=(134 , 353)) 
mdb.models['Model-1'].sketches['__profile__'].Line(point1=(134 , 353), point2=(138 , 353)) 
mdb.models['Model-1'].sketches['__profile__'].Line(point1=(138 , 353), point2=(139 , 355)) 
mdb.models['Model-1'].sketches['__profile__'].Line(point1=(139 , 355), point2=(142 , 356)) 
mdb.models['Model-1'].sketches['__profile__'].Line(point1=(142 , 356), point2=(147 , 356)) 
mdb.models['Model-1'].sketches['__profile__'].Line(point1=(147 , 356), point2=(147 , 354)) 
mdb.models['Model-1'].sketches['__profile__'].Line(point1=(181 , 251), point2=(179 , 251)) 
mdb.models['Model-1'].sketches['__profile__'].Line(point1=(179 , 251), point2=(168 , 258)) 
mdb.models['Model-1'].sketches['__profile__'].Line(point1=(168 , 258), point2=(163 , 267)) 
mdb.models['Model-1'].sketches['__profile__'].Line(point1=(163 , 267), point2=(163 , 271)) 
mdb.models['Model-1'].sketches['__profile__'].Line(point1=(163 , 271), point2=(156 , 283)) 
mdb.models['Model-1'].sketches['__profile__'].Line(point1=(156 , 283), point2=(143 , 295)) 
mdb.models['Model-1'].sketches['__profile__'].Line(point1=(143 , 295), point2=(125 , 303)) 
mdb.models['Model-1'].sketches['__profile__'].Line(point1=(125 , 303), point2=(109 , 307)) 
mdb.models['Model-1'].sketches['__profile__'].Line(point1=(109 , 307), point2=(109 , 309)) 
mdb.models['Model-1'].sketches['__profile__'].Line(point1=(109 , 309), point2=(125 , 308)) 
mdb.models['Model-1'].sketches['__profile__'].Line(point1=(125 , 308), point2=(137 , 304)) 
mdb.models['Model-1'].sketches['__profile__'].Line(point1=(137 , 304), point2=(152 , 294)) 
mdb.models['Model-1'].sketches['__profile__'].Line(point1=(152 , 294), point2=(172 , 271)) 
mdb.models['Model-1'].sketches['__profile__'].Line(point1=(172 , 271), point2=(181 , 255)) 
mdb.models['Model-1'].sketches['__profile__'].Line(point1=(181 , 255), point2=(181 , 251)) 
mdb.models['Model-1'].sketches['__profile__'].Line(point1=(155 , 269), point2=(151 , 269)) 
mdb.models['Model-1'].sketches['__profile__'].Line(point1=(151 , 269), point2=(139 , 279)) 
mdb.models['Model-1'].sketches['__profile__'].Line(point1=(139 , 279), point2=(117 , 290)) 
mdb.models['Model-1'].sketches['__profile__'].Line(point1=(117 , 290), point2=(114 , 293)) 
mdb.models['Model-1'].sketches['__profile__'].Line(point1=(114 , 293), point2=(112 , 299)) 
mdb.models['Model-1'].sketches['__profile__'].Line(point1=(112 , 299), point2=(112 , 300)) 
mdb.models['Model-1'].sketches['__profile__'].Line(point1=(112 , 300), point2=(116 , 300)) 
mdb.models['Model-1'].sketches['__profile__'].Line(point1=(116 , 300), point2=(119 , 298)) 
mdb.models['Model-1'].sketches['__profile__'].Line(point1=(119 , 298), point2=(124 , 298)) 
mdb.models['Model-1'].sketches['__profile__'].Line(point1=(124 , 298), point2=(143 , 288)) 
mdb.models['Model-1'].sketches['__profile__'].Line(point1=(143 , 288), point2=(153 , 277)) 
mdb.models['Model-1'].sketches['__profile__'].Line(point1=(153 , 277), point2=(155 , 273)) 
mdb.models['Model-1'].sketches['__profile__'].Line(point1=(155 , 273), point2=(155 , 269)) 
mdb.models['Model-1'].sketches['__profile__'].Line(point1=(119 , 284), point2=(118 , 282)) 
mdb.models['Model-1'].sketches['__profile__'].Line(point1=(118 , 282), point2=(113 , 283)) 
mdb.models['Model-1'].sketches['__profile__'].Line(point1=(113 , 283), point2=(113 , 285)) 
mdb.models['Model-1'].sketches['__profile__'].Line(point1=(113 , 285), point2=(119 , 284)) 
mdb.models['Model-1'].sketches['__profile__'].Line(point1=(272 , 205), point2=(267 , 203)) 
mdb.models['Model-1'].sketches['__profile__'].Line(point1=(267 , 203), point2=(253 , 212)) 
mdb.models['Model-1'].sketches['__profile__'].Line(point1=(253 , 212), point2=(244 , 214)) 
mdb.models['Model-1'].sketches['__profile__'].Line(point1=(244 , 214), point2=(241 , 217)) 
mdb.models['Model-1'].sketches['__profile__'].Line(point1=(241 , 217), point2=(236 , 218)) 
mdb.models['Model-1'].sketches['__profile__'].Line(point1=(236 , 218), point2=(227 , 224)) 
mdb.models['Model-1'].sketches['__profile__'].Line(point1=(227 , 224), point2=(225 , 224)) 
mdb.models['Model-1'].sketches['__profile__'].Line(point1=(225 , 224), point2=(218 , 230)) 
mdb.models['Model-1'].sketches['__profile__'].Line(point1=(218 , 230), point2=(212 , 232)) 
mdb.models['Model-1'].sketches['__profile__'].Line(point1=(212 , 232), point2=(211 , 234)) 
mdb.models['Model-1'].sketches['__profile__'].Line(point1=(211 , 234), point2=(204 , 237)) 
mdb.models['Model-1'].sketches['__profile__'].Line(point1=(204 , 237), point2=(201 , 240)) 
mdb.models['Model-1'].sketches['__profile__'].Line(point1=(201 , 240), point2=(193 , 243)) 
mdb.models['Model-1'].sketches['__profile__'].Line(point1=(193 , 243), point2=(189 , 247)) 
mdb.models['Model-1'].sketches['__profile__'].Line(point1=(189 , 247), point2=(183 , 262)) 
mdb.models['Model-1'].sketches['__profile__'].Line(point1=(183 , 262), point2=(173 , 277)) 
mdb.models['Model-1'].sketches['__profile__'].Line(point1=(173 , 277), point2=(167 , 285)) 
mdb.models['Model-1'].sketches['__profile__'].Line(point1=(167 , 285), point2=(153 , 299)) 
mdb.models['Model-1'].sketches['__profile__'].Line(point1=(153 , 299), point2=(139 , 309)) 
mdb.models['Model-1'].sketches['__profile__'].Line(point1=(139 , 309), point2=(125 , 314)) 
mdb.models['Model-1'].sketches['__profile__'].Line(point1=(125 , 314), point2=(121 , 314)) 
mdb.models['Model-1'].sketches['__profile__'].Line(point1=(121 , 314), point2=(118 , 314)) 
mdb.models['Model-1'].sketches['__profile__'].Line(point1=(118 , 314), point2=(119 , 318)) 
mdb.models['Model-1'].sketches['__profile__'].Line(point1=(119 , 318), point2=(133 , 318)) 
mdb.models['Model-1'].sketches['__profile__'].Line(point1=(133 , 318), point2=(137 , 315)) 
mdb.models['Model-1'].sketches['__profile__'].Line(point1=(137 , 315), point2=(144 , 313)) 
mdb.models['Model-1'].sketches['__profile__'].Line(point1=(144 , 313), point2=(160 , 302)) 
mdb.models['Model-1'].sketches['__profile__'].Line(point1=(160 , 302), point2=(170 , 294)) 
mdb.models['Model-1'].sketches['__profile__'].Line(point1=(170 , 294), point2=(208 , 255)) 
mdb.models['Model-1'].sketches['__profile__'].Line(point1=(208 , 255), point2=(229 , 236)) 
mdb.models['Model-1'].sketches['__profile__'].Line(point1=(229 , 236), point2=(244 , 225)) 
mdb.models['Model-1'].sketches['__profile__'].Line(point1=(244 , 225), point2=(251 , 222)) 
mdb.models['Model-1'].sketches['__profile__'].Line(point1=(251 , 222), point2=(258 , 216)) 
mdb.models['Model-1'].sketches['__profile__'].Line(point1=(258 , 216), point2=(272 , 209)) 
mdb.models['Model-1'].sketches['__profile__'].Line(point1=(272 , 209), point2=(272 , 205)) 
mdb.models['Model-1'].sketches['__profile__'].Line(point1=(355 , 311), point2=(354 , 310)) 
mdb.models['Model-1'].sketches['__profile__'].Line(point1=(354 , 310), point2=(316 , 310)) 
mdb.models['Model-1'].sketches['__profile__'].Line(point1=(316 , 310), point2=(315 , 311)) 
mdb.models['Model-1'].sketches['__profile__'].Line(point1=(315 , 311), point2=(282 , 312)) 
mdb.models['Model-1'].sketches['__profile__'].Line(point1=(282 , 312), point2=(256 , 315)) 
mdb.models['Model-1'].sketches['__profile__'].Line(point1=(256 , 315), point2=(249 , 317)) 
mdb.models['Model-1'].sketches['__profile__'].Line(point1=(249 , 317), point2=(233 , 318)) 
mdb.models['Model-1'].sketches['__profile__'].Line(point1=(233 , 318), point2=(229 , 320)) 
mdb.models['Model-1'].sketches['__profile__'].Line(point1=(229 , 320), point2=(211 , 322)) 
mdb.models['Model-1'].sketches['__profile__'].Line(point1=(211 , 322), point2=(198 , 326)) 
mdb.models['Model-1'].sketches['__profile__'].Line(point1=(198 , 326), point2=(182 , 328)) 
mdb.models['Model-1'].sketches['__profile__'].Line(point1=(182 , 328), point2=(167 , 332)) 
mdb.models['Model-1'].sketches['__profile__'].Line(point1=(167 , 332), point2=(166 , 331)) 
mdb.models['Model-1'].sketches['__profile__'].Line(point1=(166 , 331), point2=(152 , 333)) 
mdb.models['Model-1'].sketches['__profile__'].Line(point1=(152 , 333), point2=(139 , 331)) 
mdb.models['Model-1'].sketches['__profile__'].Line(point1=(139 , 331), point2=(133 , 331)) 
mdb.models['Model-1'].sketches['__profile__'].Line(point1=(133 , 331), point2=(133 , 332)) 
mdb.models['Model-1'].sketches['__profile__'].Line(point1=(133 , 332), point2=(133 , 333)) 
mdb.models['Model-1'].sketches['__profile__'].Line(point1=(133 , 333), point2=(147 , 336)) 
mdb.models['Model-1'].sketches['__profile__'].Line(point1=(147 , 336), point2=(189 , 337)) 
mdb.models['Model-1'].sketches['__profile__'].Line(point1=(189 , 337), point2=(268 , 328)) 
mdb.models['Model-1'].sketches['__profile__'].Line(point1=(268 , 328), point2=(321 , 327)) 
mdb.models['Model-1'].sketches['__profile__'].Line(point1=(321 , 327), point2=(336 , 319)) 
mdb.models['Model-1'].sketches['__profile__'].Line(point1=(336 , 319), point2=(353 , 314)) 
mdb.models['Model-1'].sketches['__profile__'].Line(point1=(353 , 314), point2=(355 , 313)) 
mdb.models['Model-1'].sketches['__profile__'].Line(point1=(355 , 313), point2=(355 , 311)) 
mdb.models['Model-1'].sketches['__profile__'].Line(point1=(183 , 299), point2=(180 , 297)) 
mdb.models['Model-1'].sketches['__profile__'].Line(point1=(180 , 297), point2=(174 , 297)) 
mdb.models['Model-1'].sketches['__profile__'].Line(point1=(174 , 297), point2=(168 , 304)) 
mdb.models['Model-1'].sketches['__profile__'].Line(point1=(168 , 304), point2=(154 , 314)) 
mdb.models['Model-1'].sketches['__profile__'].Line(point1=(154 , 314), point2=(150 , 315)) 
mdb.models['Model-1'].sketches['__profile__'].Line(point1=(150 , 315), point2=(147 , 318)) 
mdb.models['Model-1'].sketches['__profile__'].Line(point1=(147 , 318), point2=(137 , 321)) 
mdb.models['Model-1'].sketches['__profile__'].Line(point1=(137 , 321), point2=(137 , 324)) 
mdb.models['Model-1'].sketches['__profile__'].Line(point1=(137 , 324), point2=(139 , 324)) 
mdb.models['Model-1'].sketches['__profile__'].Line(point1=(139 , 324), point2=(157 , 325)) 
mdb.models['Model-1'].sketches['__profile__'].Line(point1=(157 , 325), point2=(176 , 316)) 
mdb.models['Model-1'].sketches['__profile__'].Line(point1=(176 , 316), point2=(186 , 307)) 
mdb.models['Model-1'].sketches['__profile__'].Line(point1=(186 , 307), point2=(186 , 304)) 
mdb.models['Model-1'].sketches['__profile__'].Line(point1=(186 , 304), point2=(183 , 299)) 
mdb.models['Model-1'].sketches['__profile__'].Line(point1=(198 , 362), point2=(198 , 358)) 
mdb.models['Model-1'].sketches['__profile__'].Line(point1=(198 , 358), point2=(192 , 343)) 
mdb.models['Model-1'].sketches['__profile__'].Line(point1=(192 , 343), point2=(187 , 344)) 
mdb.models['Model-1'].sketches['__profile__'].Line(point1=(187 , 344), point2=(186 , 343)) 
mdb.models['Model-1'].sketches['__profile__'].Line(point1=(186 , 343), point2=(178 , 344)) 
mdb.models['Model-1'].sketches['__profile__'].Line(point1=(178 , 344), point2=(155 , 343)) 
mdb.models['Model-1'].sketches['__profile__'].Line(point1=(155 , 343), point2=(153 , 344)) 
mdb.models['Model-1'].sketches['__profile__'].Line(point1=(153 , 344), point2=(154 , 354)) 
mdb.models['Model-1'].sketches['__profile__'].Line(point1=(154 , 354), point2=(161 , 358)) 
mdb.models['Model-1'].sketches['__profile__'].Line(point1=(161 , 358), point2=(166 , 358)) 
mdb.models['Model-1'].sketches['__profile__'].Line(point1=(166 , 358), point2=(170 , 360)) 
mdb.models['Model-1'].sketches['__profile__'].Line(point1=(170 , 360), point2=(193 , 364)) 
mdb.models['Model-1'].sketches['__profile__'].Line(point1=(193 , 364), point2=(198 , 364)) 
mdb.models['Model-1'].sketches['__profile__'].Line(point1=(198 , 364), point2=(198 , 362)) 
mdb.models['Model-1'].sketches['__profile__'].Line(point1=(278 , 228), point2=(269 , 221)) 
mdb.models['Model-1'].sketches['__profile__'].Line(point1=(269 , 221), point2=(263 , 221)) 
mdb.models['Model-1'].sketches['__profile__'].Line(point1=(263 , 221), point2=(255 , 225)) 
mdb.models['Model-1'].sketches['__profile__'].Line(point1=(255 , 225), point2=(216 , 255)) 
mdb.models['Model-1'].sketches['__profile__'].Line(point1=(216 , 255), point2=(183 , 288)) 
mdb.models['Model-1'].sketches['__profile__'].Line(point1=(183 , 288), point2=(183 , 290)) 
mdb.models['Model-1'].sketches['__profile__'].Line(point1=(183 , 290), point2=(186 , 290)) 
mdb.models['Model-1'].sketches['__profile__'].Line(point1=(186 , 290), point2=(208 , 279)) 
mdb.models['Model-1'].sketches['__profile__'].Line(point1=(208 , 279), point2=(219 , 271)) 
mdb.models['Model-1'].sketches['__profile__'].Line(point1=(219 , 271), point2=(229 , 266)) 
mdb.models['Model-1'].sketches['__profile__'].Line(point1=(229 , 266), point2=(274 , 234)) 
mdb.models['Model-1'].sketches['__profile__'].Line(point1=(274 , 234), point2=(278 , 230)) 
mdb.models['Model-1'].sketches['__profile__'].Line(point1=(278 , 230), point2=(278 , 228)) 
mdb.models['Model-1'].sketches['__profile__'].Line(point1=(351 , 255), point2=(339 , 256)) 
mdb.models['Model-1'].sketches['__profile__'].Line(point1=(339 , 256), point2=(333 , 259)) 
mdb.models['Model-1'].sketches['__profile__'].Line(point1=(333 , 259), point2=(320 , 262)) 
mdb.models['Model-1'].sketches['__profile__'].Line(point1=(320 , 262), point2=(288 , 273)) 
mdb.models['Model-1'].sketches['__profile__'].Line(point1=(288 , 273), point2=(274 , 276)) 
mdb.models['Model-1'].sketches['__profile__'].Line(point1=(274 , 276), point2=(270 , 275)) 
mdb.models['Model-1'].sketches['__profile__'].Line(point1=(270 , 275), point2=(261 , 276)) 
mdb.models['Model-1'].sketches['__profile__'].Line(point1=(261 , 276), point2=(237 , 288)) 
mdb.models['Model-1'].sketches['__profile__'].Line(point1=(237 , 288), point2=(225 , 296)) 
mdb.models['Model-1'].sketches['__profile__'].Line(point1=(225 , 296), point2=(223 , 296)) 
mdb.models['Model-1'].sketches['__profile__'].Line(point1=(223 , 296), point2=(212 , 304)) 
mdb.models['Model-1'].sketches['__profile__'].Line(point1=(212 , 304), point2=(196 , 312)) 
mdb.models['Model-1'].sketches['__profile__'].Line(point1=(196 , 312), point2=(191 , 313)) 
mdb.models['Model-1'].sketches['__profile__'].Line(point1=(191 , 313), point2=(190 , 315)) 
mdb.models['Model-1'].sketches['__profile__'].Line(point1=(190 , 315), point2=(186 , 317)) 
mdb.models['Model-1'].sketches['__profile__'].Line(point1=(186 , 317), point2=(186 , 319)) 
mdb.models['Model-1'].sketches['__profile__'].Line(point1=(186 , 319), point2=(190 , 318)) 
mdb.models['Model-1'].sketches['__profile__'].Line(point1=(190 , 318), point2=(201 , 317)) 
mdb.models['Model-1'].sketches['__profile__'].Line(point1=(201 , 317), point2=(209 , 314)) 
mdb.models['Model-1'].sketches['__profile__'].Line(point1=(209 , 314), point2=(218 , 307)) 
mdb.models['Model-1'].sketches['__profile__'].Line(point1=(218 , 307), point2=(245 , 297)) 
mdb.models['Model-1'].sketches['__profile__'].Line(point1=(245 , 297), point2=(250 , 297)) 
mdb.models['Model-1'].sketches['__profile__'].Line(point1=(250 , 297), point2=(270 , 290)) 
mdb.models['Model-1'].sketches['__profile__'].Line(point1=(270 , 290), point2=(277 , 290)) 
mdb.models['Model-1'].sketches['__profile__'].Line(point1=(277 , 290), point2=(282 , 288)) 
mdb.models['Model-1'].sketches['__profile__'].Line(point1=(282 , 288), point2=(306 , 284)) 
mdb.models['Model-1'].sketches['__profile__'].Line(point1=(306 , 284), point2=(318 , 279)) 
mdb.models['Model-1'].sketches['__profile__'].Line(point1=(318 , 279), point2=(322 , 279)) 
mdb.models['Model-1'].sketches['__profile__'].Line(point1=(322 , 279), point2=(326 , 276)) 
mdb.models['Model-1'].sketches['__profile__'].Line(point1=(326 , 276), point2=(353 , 266)) 
mdb.models['Model-1'].sketches['__profile__'].Line(point1=(353 , 266), point2=(354 , 263)) 
mdb.models['Model-1'].sketches['__profile__'].Line(point1=(354 , 263), point2=(351 , 255)) 
mdb.models['Model-1'].sketches['__profile__'].Line(point1=(305 , 238), point2=(299 , 237)) 
mdb.models['Model-1'].sketches['__profile__'].Line(point1=(299 , 237), point2=(290 , 232)) 
mdb.models['Model-1'].sketches['__profile__'].Line(point1=(290 , 232), point2=(286 , 232)) 
mdb.models['Model-1'].sketches['__profile__'].Line(point1=(286 , 232), point2=(231 , 271)) 
mdb.models['Model-1'].sketches['__profile__'].Line(point1=(231 , 271), point2=(210 , 284)) 
mdb.models['Model-1'].sketches['__profile__'].Line(point1=(210 , 284), point2=(206 , 285)) 
mdb.models['Model-1'].sketches['__profile__'].Line(point1=(206 , 285), point2=(200 , 290)) 
mdb.models['Model-1'].sketches['__profile__'].Line(point1=(200 , 290), point2=(196 , 291)) 
mdb.models['Model-1'].sketches['__profile__'].Line(point1=(196 , 291), point2=(195 , 293)) 
mdb.models['Model-1'].sketches['__profile__'].Line(point1=(195 , 293), point2=(193 , 293)) 
mdb.models['Model-1'].sketches['__profile__'].Line(point1=(193 , 293), point2=(192 , 295)) 
mdb.models['Model-1'].sketches['__profile__'].Line(point1=(192 , 295), point2=(189 , 296)) 
mdb.models['Model-1'].sketches['__profile__'].Line(point1=(189 , 296), point2=(189 , 298)) 
mdb.models['Model-1'].sketches['__profile__'].Line(point1=(189 , 298), point2=(192 , 301)) 
mdb.models['Model-1'].sketches['__profile__'].Line(point1=(192 , 301), point2=(192 , 303)) 
mdb.models['Model-1'].sketches['__profile__'].Line(point1=(192 , 303), point2=(198 , 303)) 
mdb.models['Model-1'].sketches['__profile__'].Line(point1=(198 , 303), point2=(203 , 301)) 
mdb.models['Model-1'].sketches['__profile__'].Line(point1=(203 , 301), point2=(210 , 296)) 
mdb.models['Model-1'].sketches['__profile__'].Line(point1=(210 , 296), point2=(228 , 287)) 
mdb.models['Model-1'].sketches['__profile__'].Line(point1=(228 , 287), point2=(231 , 284)) 
mdb.models['Model-1'].sketches['__profile__'].Line(point1=(231 , 284), point2=(236 , 283)) 
mdb.models['Model-1'].sketches['__profile__'].Line(point1=(236 , 283), point2=(247 , 276)) 
mdb.models['Model-1'].sketches['__profile__'].Line(point1=(247 , 276), point2=(249 , 276)) 
mdb.models['Model-1'].sketches['__profile__'].Line(point1=(249 , 276), point2=(250 , 274)) 
mdb.models['Model-1'].sketches['__profile__'].Line(point1=(250 , 274), point2=(259 , 271)) 
mdb.models['Model-1'].sketches['__profile__'].Line(point1=(259 , 271), point2=(265 , 267)) 
mdb.models['Model-1'].sketches['__profile__'].Line(point1=(265 , 267), point2=(269 , 261)) 
mdb.models['Model-1'].sketches['__profile__'].Line(point1=(269 , 261), point2=(279 , 253)) 
mdb.models['Model-1'].sketches['__profile__'].Line(point1=(279 , 253), point2=(304 , 241)) 
mdb.models['Model-1'].sketches['__profile__'].Line(point1=(304 , 241), point2=(305 , 238)) 
mdb.models['Model-1'].sketches['__profile__'].Line(point1=(225 , 366), point2=(224 , 359)) 
mdb.models['Model-1'].sketches['__profile__'].Line(point1=(224 , 359), point2=(220 , 353)) 
mdb.models['Model-1'].sketches['__profile__'].Line(point1=(220 , 353), point2=(216 , 342)) 
mdb.models['Model-1'].sketches['__profile__'].Line(point1=(216 , 342), point2=(200 , 343)) 
mdb.models['Model-1'].sketches['__profile__'].Line(point1=(200 , 343), point2=(200 , 346)) 
mdb.models['Model-1'].sketches['__profile__'].Line(point1=(200 , 346), point2=(208 , 366)) 
mdb.models['Model-1'].sketches['__profile__'].Line(point1=(208 , 366), point2=(220 , 368)) 
mdb.models['Model-1'].sketches['__profile__'].Line(point1=(220 , 368), point2=(225 , 368)) 
mdb.models['Model-1'].sketches['__profile__'].Line(point1=(225 , 368), point2=(225 , 366)) 
mdb.models['Model-1'].sketches['__profile__'].Line(point1=(249 , 369), point2=(249 , 366)) 
mdb.models['Model-1'].sketches['__profile__'].Line(point1=(249 , 366), point2=(247 , 364)) 
mdb.models['Model-1'].sketches['__profile__'].Line(point1=(247 , 364), point2=(245 , 357)) 
mdb.models['Model-1'].sketches['__profile__'].Line(point1=(245 , 357), point2=(236 , 347)) 
mdb.models['Model-1'].sketches['__profile__'].Line(point1=(236 , 347), point2=(233 , 340)) 
mdb.models['Model-1'].sketches['__profile__'].Line(point1=(233 , 340), point2=(223 , 340)) 
mdb.models['Model-1'].sketches['__profile__'].Line(point1=(223 , 340), point2=(223 , 344)) 
mdb.models['Model-1'].sketches['__profile__'].Line(point1=(223 , 344), point2=(223 , 347)) 
mdb.models['Model-1'].sketches['__profile__'].Line(point1=(223 , 347), point2=(225 , 348)) 
mdb.models['Model-1'].sketches['__profile__'].Line(point1=(225 , 348), point2=(226 , 353)) 
mdb.models['Model-1'].sketches['__profile__'].Line(point1=(226 , 353), point2=(230 , 359)) 
mdb.models['Model-1'].sketches['__profile__'].Line(point1=(230 , 359), point2=(233 , 369)) 
mdb.models['Model-1'].sketches['__profile__'].Line(point1=(233 , 369), point2=(237 , 369)) 
mdb.models['Model-1'].sketches['__profile__'].Line(point1=(237 , 369), point2=(241 , 371)) 
mdb.models['Model-1'].sketches['__profile__'].Line(point1=(241 , 371), point2=(249 , 371)) 
mdb.models['Model-1'].sketches['__profile__'].Line(point1=(249 , 371), point2=(249 , 369)) 
mdb.models['Model-1'].sketches['__profile__'].Line(point1=(274 , 372), point2=(275 , 371)) 
mdb.models['Model-1'].sketches['__profile__'].Line(point1=(275 , 371), point2=(271 , 363)) 
mdb.models['Model-1'].sketches['__profile__'].Line(point1=(271 , 363), point2=(258 , 350)) 
mdb.models['Model-1'].sketches['__profile__'].Line(point1=(258 , 350), point2=(252 , 338)) 
mdb.models['Model-1'].sketches['__profile__'].Line(point1=(252 , 338), point2=(243 , 338)) 
mdb.models['Model-1'].sketches['__profile__'].Line(point1=(243 , 338), point2=(240 , 340)) 
mdb.models['Model-1'].sketches['__profile__'].Line(point1=(240 , 340), point2=(242 , 342)) 
mdb.models['Model-1'].sketches['__profile__'].Line(point1=(242 , 342), point2=(244 , 346)) 
mdb.models['Model-1'].sketches['__profile__'].Line(point1=(244 , 346), point2=(252 , 354)) 
mdb.models['Model-1'].sketches['__profile__'].Line(point1=(252 , 354), point2=(255 , 362)) 
mdb.models['Model-1'].sketches['__profile__'].Line(point1=(255 , 362), point2=(256 , 370)) 
mdb.models['Model-1'].sketches['__profile__'].Line(point1=(256 , 370), point2=(259 , 373)) 
mdb.models['Model-1'].sketches['__profile__'].Line(point1=(259 , 373), point2=(271 , 375)) 
mdb.models['Model-1'].sketches['__profile__'].Line(point1=(271 , 375), point2=(274 , 372)) 
mdb.models['Model-1'].sketches['__profile__'].Line(point1=(464 , 297), point2=(440 , 294)) 
mdb.models['Model-1'].sketches['__profile__'].Line(point1=(440 , 294), point2=(415 , 294)) 
mdb.models['Model-1'].sketches['__profile__'].Line(point1=(415 , 294), point2=(414 , 293)) 
mdb.models['Model-1'].sketches['__profile__'].Line(point1=(414 , 293), point2=(409 , 294)) 
mdb.models['Model-1'].sketches['__profile__'].Line(point1=(409 , 294), point2=(390 , 292)) 
mdb.models['Model-1'].sketches['__profile__'].Line(point1=(390 , 292), point2=(341 , 293)) 
mdb.models['Model-1'].sketches['__profile__'].Line(point1=(341 , 293), point2=(322 , 290)) 
mdb.models['Model-1'].sketches['__profile__'].Line(point1=(322 , 290), point2=(309 , 290)) 
mdb.models['Model-1'].sketches['__profile__'].Line(point1=(309 , 290), point2=(288 , 294)) 
mdb.models['Model-1'].sketches['__profile__'].Line(point1=(288 , 294), point2=(281 , 297)) 
mdb.models['Model-1'].sketches['__profile__'].Line(point1=(281 , 297), point2=(270 , 298)) 
mdb.models['Model-1'].sketches['__profile__'].Line(point1=(270 , 298), point2=(267 , 300)) 
mdb.models['Model-1'].sketches['__profile__'].Line(point1=(267 , 300), point2=(262 , 300)) 
mdb.models['Model-1'].sketches['__profile__'].Line(point1=(262 , 300), point2=(245 , 306)) 
mdb.models['Model-1'].sketches['__profile__'].Line(point1=(245 , 306), point2=(243 , 307)) 
mdb.models['Model-1'].sketches['__profile__'].Line(point1=(243 , 307), point2=(243 , 309)) 
mdb.models['Model-1'].sketches['__profile__'].Line(point1=(243 , 309), point2=(305 , 303)) 
mdb.models['Model-1'].sketches['__profile__'].Line(point1=(305 , 303), point2=(360 , 303)) 
mdb.models['Model-1'].sketches['__profile__'].Line(point1=(360 , 303), point2=(373 , 305)) 
mdb.models['Model-1'].sketches['__profile__'].Line(point1=(373 , 305), point2=(393 , 305)) 
mdb.models['Model-1'].sketches['__profile__'].Line(point1=(393 , 305), point2=(394 , 306)) 
mdb.models['Model-1'].sketches['__profile__'].Line(point1=(394 , 306), point2=(417 , 307)) 
mdb.models['Model-1'].sketches['__profile__'].Line(point1=(417 , 307), point2=(439 , 311)) 
mdb.models['Model-1'].sketches['__profile__'].Line(point1=(439 , 311), point2=(447 , 311)) 
mdb.models['Model-1'].sketches['__profile__'].Line(point1=(447 , 311), point2=(453 , 305)) 
mdb.models['Model-1'].sketches['__profile__'].Line(point1=(453 , 305), point2=(464 , 300)) 
mdb.models['Model-1'].sketches['__profile__'].Line(point1=(464 , 300), point2=(464 , 297)) 
mdb.models['Model-1'].sketches['__profile__'].Line(point1=(298 , 375), point2=(292 , 356)) 
mdb.models['Model-1'].sketches['__profile__'].Line(point1=(292 , 356), point2=(281 , 345)) 
mdb.models['Model-1'].sketches['__profile__'].Line(point1=(281 , 345), point2=(280 , 336)) 
mdb.models['Model-1'].sketches['__profile__'].Line(point1=(280 , 336), point2=(278 , 335)) 
mdb.models['Model-1'].sketches['__profile__'].Line(point1=(278 , 335), point2=(261 , 336)) 
mdb.models['Model-1'].sketches['__profile__'].Line(point1=(261 , 336), point2=(260 , 336)) 
mdb.models['Model-1'].sketches['__profile__'].Line(point1=(260 , 336), point2=(260 , 343)) 
mdb.models['Model-1'].sketches['__profile__'].Line(point1=(260 , 343), point2=(274 , 357)) 
mdb.models['Model-1'].sketches['__profile__'].Line(point1=(274 , 357), point2=(280 , 369)) 
mdb.models['Model-1'].sketches['__profile__'].Line(point1=(280 , 369), point2=(281 , 375)) 
mdb.models['Model-1'].sketches['__profile__'].Line(point1=(281 , 375), point2=(286 , 377)) 
mdb.models['Model-1'].sketches['__profile__'].Line(point1=(286 , 377), point2=(298 , 377)) 
mdb.models['Model-1'].sketches['__profile__'].Line(point1=(298 , 377), point2=(298 , 375)) 
mdb.models['Model-1'].sketches['__profile__'].Line(point1=(421 , 216), point2=(408 , 217)) 
mdb.models['Model-1'].sketches['__profile__'].Line(point1=(408 , 217), point2=(405 , 219)) 
mdb.models['Model-1'].sketches['__profile__'].Line(point1=(405 , 219), point2=(400 , 219)) 
mdb.models['Model-1'].sketches['__profile__'].Line(point1=(400 , 219), point2=(360 , 231)) 
mdb.models['Model-1'].sketches['__profile__'].Line(point1=(360 , 231), point2=(332 , 232)) 
mdb.models['Model-1'].sketches['__profile__'].Line(point1=(332 , 232), point2=(286 , 255)) 
mdb.models['Model-1'].sketches['__profile__'].Line(point1=(286 , 255), point2=(273 , 266)) 
mdb.models['Model-1'].sketches['__profile__'].Line(point1=(273 , 266), point2=(273 , 268)) 
mdb.models['Model-1'].sketches['__profile__'].Line(point1=(273 , 268), point2=(276 , 268)) 
mdb.models['Model-1'].sketches['__profile__'].Line(point1=(276 , 268), point2=(282 , 268)) 
mdb.models['Model-1'].sketches['__profile__'].Line(point1=(282 , 268), point2=(290 , 265)) 
mdb.models['Model-1'].sketches['__profile__'].Line(point1=(290 , 265), point2=(294 , 265)) 
mdb.models['Model-1'].sketches['__profile__'].Line(point1=(294 , 265), point2=(309 , 259)) 
mdb.models['Model-1'].sketches['__profile__'].Line(point1=(309 , 259), point2=(313 , 259)) 
mdb.models['Model-1'].sketches['__profile__'].Line(point1=(313 , 259), point2=(325 , 254)) 
mdb.models['Model-1'].sketches['__profile__'].Line(point1=(325 , 254), point2=(333 , 253)) 
mdb.models['Model-1'].sketches['__profile__'].Line(point1=(333 , 253), point2=(345 , 248)) 
mdb.models['Model-1'].sketches['__profile__'].Line(point1=(345 , 248), point2=(351 , 248)) 
mdb.models['Model-1'].sketches['__profile__'].Line(point1=(351 , 248), point2=(373 , 242)) 
mdb.models['Model-1'].sketches['__profile__'].Line(point1=(373 , 242), point2=(411 , 235)) 
mdb.models['Model-1'].sketches['__profile__'].Line(point1=(411 , 235), point2=(413 , 234)) 
mdb.models['Model-1'].sketches['__profile__'].Line(point1=(413 , 234), point2=(420 , 222)) 
mdb.models['Model-1'].sketches['__profile__'].Line(point1=(420 , 222), point2=(421 , 216)) 
mdb.models['Model-1'].sketches['__profile__'].Line(point1=(421 , 125), point2=(410 , 128)) 
mdb.models['Model-1'].sketches['__profile__'].Line(point1=(410 , 128), point2=(399 , 135)) 
mdb.models['Model-1'].sketches['__profile__'].Line(point1=(399 , 135), point2=(390 , 137)) 
mdb.models['Model-1'].sketches['__profile__'].Line(point1=(390 , 137), point2=(383 , 142)) 
mdb.models['Model-1'].sketches['__profile__'].Line(point1=(383 , 142), point2=(378 , 143)) 
mdb.models['Model-1'].sketches['__profile__'].Line(point1=(378 , 143), point2=(364 , 151)) 
mdb.models['Model-1'].sketches['__profile__'].Line(point1=(364 , 151), point2=(359 , 152)) 
mdb.models['Model-1'].sketches['__profile__'].Line(point1=(359 , 152), point2=(345 , 161)) 
mdb.models['Model-1'].sketches['__profile__'].Line(point1=(345 , 161), point2=(340 , 162)) 
mdb.models['Model-1'].sketches['__profile__'].Line(point1=(340 , 162), point2=(338 , 164)) 
mdb.models['Model-1'].sketches['__profile__'].Line(point1=(338 , 164), point2=(338 , 167)) 
mdb.models['Model-1'].sketches['__profile__'].Line(point1=(338 , 167), point2=(331 , 176)) 
mdb.models['Model-1'].sketches['__profile__'].Line(point1=(331 , 176), point2=(320 , 185)) 
mdb.models['Model-1'].sketches['__profile__'].Line(point1=(320 , 185), point2=(315 , 187)) 
mdb.models['Model-1'].sketches['__profile__'].Line(point1=(315 , 187), point2=(299 , 199)) 
mdb.models['Model-1'].sketches['__profile__'].Line(point1=(299 , 199), point2=(284 , 208)) 
mdb.models['Model-1'].sketches['__profile__'].Line(point1=(284 , 208), point2=(283 , 210)) 
mdb.models['Model-1'].sketches['__profile__'].Line(point1=(283 , 210), point2=(281 , 210)) 
mdb.models['Model-1'].sketches['__profile__'].Line(point1=(281 , 210), point2=(280 , 212)) 
mdb.models['Model-1'].sketches['__profile__'].Line(point1=(280 , 212), point2=(273 , 215)) 
mdb.models['Model-1'].sketches['__profile__'].Line(point1=(273 , 215), point2=(273 , 218)) 
mdb.models['Model-1'].sketches['__profile__'].Line(point1=(273 , 218), point2=(278 , 221)) 
mdb.models['Model-1'].sketches['__profile__'].Line(point1=(278 , 221), point2=(284 , 224)) 
mdb.models['Model-1'].sketches['__profile__'].Line(point1=(284 , 224), point2=(295 , 220)) 
mdb.models['Model-1'].sketches['__profile__'].Line(point1=(295 , 220), point2=(296 , 218)) 
mdb.models['Model-1'].sketches['__profile__'].Line(point1=(296 , 218), point2=(305 , 213)) 
mdb.models['Model-1'].sketches['__profile__'].Line(point1=(305 , 213), point2=(311 , 207)) 
mdb.models['Model-1'].sketches['__profile__'].Line(point1=(311 , 207), point2=(313 , 207)) 
mdb.models['Model-1'].sketches['__profile__'].Line(point1=(313 , 207), point2=(319 , 201)) 
mdb.models['Model-1'].sketches['__profile__'].Line(point1=(319 , 201), point2=(366 , 170)) 
mdb.models['Model-1'].sketches['__profile__'].Line(point1=(366 , 170), point2=(384 , 161)) 
mdb.models['Model-1'].sketches['__profile__'].Line(point1=(384 , 161), point2=(385 , 159)) 
mdb.models['Model-1'].sketches['__profile__'].Line(point1=(385 , 159), point2=(392 , 157)) 
mdb.models['Model-1'].sketches['__profile__'].Line(point1=(392 , 157), point2=(401 , 151)) 
mdb.models['Model-1'].sketches['__profile__'].Line(point1=(401 , 151), point2=(421 , 142)) 
mdb.models['Model-1'].sketches['__profile__'].Line(point1=(421 , 142), point2=(425 , 138)) 
mdb.models['Model-1'].sketches['__profile__'].Line(point1=(425 , 138), point2=(421 , 125)) 
mdb.models['Model-1'].sketches['__profile__'].Line(point1=(325 , 174), point2=(324 , 172)) 
mdb.models['Model-1'].sketches['__profile__'].Line(point1=(324 , 172), point2=(322 , 172)) 
mdb.models['Model-1'].sketches['__profile__'].Line(point1=(322 , 172), point2=(316 , 175)) 
mdb.models['Model-1'].sketches['__profile__'].Line(point1=(316 , 175), point2=(312 , 179)) 
mdb.models['Model-1'].sketches['__profile__'].Line(point1=(312 , 179), point2=(309 , 179)) 
mdb.models['Model-1'].sketches['__profile__'].Line(point1=(309 , 179), point2=(303 , 184)) 
mdb.models['Model-1'].sketches['__profile__'].Line(point1=(303 , 184), point2=(285 , 192)) 
mdb.models['Model-1'].sketches['__profile__'].Line(point1=(285 , 192), point2=(282 , 195)) 
mdb.models['Model-1'].sketches['__profile__'].Line(point1=(282 , 195), point2=(277 , 197)) 
mdb.models['Model-1'].sketches['__profile__'].Line(point1=(277 , 197), point2=(275 , 200)) 
mdb.models['Model-1'].sketches['__profile__'].Line(point1=(275 , 200), point2=(277 , 203)) 
mdb.models['Model-1'].sketches['__profile__'].Line(point1=(277 , 203), point2=(283 , 202)) 
mdb.models['Model-1'].sketches['__profile__'].Line(point1=(283 , 202), point2=(284 , 200)) 
mdb.models['Model-1'].sketches['__profile__'].Line(point1=(284 , 200), point2=(288 , 199)) 
mdb.models['Model-1'].sketches['__profile__'].Line(point1=(288 , 199), point2=(292 , 195)) 
mdb.models['Model-1'].sketches['__profile__'].Line(point1=(292 , 195), point2=(311 , 185)) 
mdb.models['Model-1'].sketches['__profile__'].Line(point1=(311 , 185), point2=(325 , 174)) 
mdb.models['Model-1'].sketches['__profile__'].Line(point1=(312 , 350), point2=(309 , 346)) 
mdb.models['Model-1'].sketches['__profile__'].Line(point1=(309 , 346), point2=(305 , 334)) 
mdb.models['Model-1'].sketches['__profile__'].Line(point1=(305 , 334), point2=(286 , 335)) 
mdb.models['Model-1'].sketches['__profile__'].Line(point1=(286 , 335), point2=(285 , 339)) 
mdb.models['Model-1'].sketches['__profile__'].Line(point1=(285 , 339), point2=(287 , 345)) 
mdb.models['Model-1'].sketches['__profile__'].Line(point1=(287 , 345), point2=(296 , 352)) 
mdb.models['Model-1'].sketches['__profile__'].Line(point1=(296 , 352), point2=(312 , 352)) 
mdb.models['Model-1'].sketches['__profile__'].Line(point1=(312 , 352), point2=(312 , 350)) 
mdb.models['Model-1'].sketches['__profile__'].Line(point1=(388 , 189), point2=(372 , 183)) 
mdb.models['Model-1'].sketches['__profile__'].Line(point1=(372 , 183), point2=(370 , 181)) 
mdb.models['Model-1'].sketches['__profile__'].Line(point1=(370 , 181), point2=(361 , 180)) 
mdb.models['Model-1'].sketches['__profile__'].Line(point1=(361 , 180), point2=(335 , 197)) 
mdb.models['Model-1'].sketches['__profile__'].Line(point1=(335 , 197), point2=(334 , 199)) 
mdb.models['Model-1'].sketches['__profile__'].Line(point1=(334 , 199), point2=(298 , 225)) 
mdb.models['Model-1'].sketches['__profile__'].Line(point1=(298 , 225), point2=(296 , 228)) 
mdb.models['Model-1'].sketches['__profile__'].Line(point1=(296 , 228), point2=(297 , 230)) 
mdb.models['Model-1'].sketches['__profile__'].Line(point1=(297 , 230), point2=(300 , 231)) 
mdb.models['Model-1'].sketches['__profile__'].Line(point1=(300 , 231), point2=(304 , 231)) 
mdb.models['Model-1'].sketches['__profile__'].Line(point1=(304 , 231), point2=(312 , 234)) 
mdb.models['Model-1'].sketches['__profile__'].Line(point1=(312 , 234), point2=(318 , 234)) 
mdb.models['Model-1'].sketches['__profile__'].Line(point1=(318 , 234), point2=(333 , 227)) 
mdb.models['Model-1'].sketches['__profile__'].Line(point1=(333 , 227), point2=(347 , 214)) 
mdb.models['Model-1'].sketches['__profile__'].Line(point1=(347 , 214), point2=(375 , 197)) 
mdb.models['Model-1'].sketches['__profile__'].Line(point1=(375 , 197), point2=(385 , 193)) 
mdb.models['Model-1'].sketches['__profile__'].Line(point1=(385 , 193), point2=(388 , 191)) 
mdb.models['Model-1'].sketches['__profile__'].Line(point1=(388 , 191), point2=(388 , 189)) 
mdb.models['Model-1'].sketches['__profile__'].Line(point1=(324 , 376), point2=(321 , 365)) 
mdb.models['Model-1'].sketches['__profile__'].Line(point1=(321 , 365), point2=(316 , 358)) 
mdb.models['Model-1'].sketches['__profile__'].Line(point1=(316 , 358), point2=(299 , 358)) 
mdb.models['Model-1'].sketches['__profile__'].Line(point1=(299 , 358), point2=(299 , 361)) 
mdb.models['Model-1'].sketches['__profile__'].Line(point1=(299 , 361), point2=(301 , 364)) 
mdb.models['Model-1'].sketches['__profile__'].Line(point1=(301 , 364), point2=(305 , 379)) 
mdb.models['Model-1'].sketches['__profile__'].Line(point1=(305 , 379), point2=(323 , 379)) 
mdb.models['Model-1'].sketches['__profile__'].Line(point1=(323 , 379), point2=(324 , 376)) 
mdb.models['Model-1'].sketches['__profile__'].Line(point1=(345 , 354), point2=(345 , 352)) 
mdb.models['Model-1'].sketches['__profile__'].Line(point1=(345 , 352), point2=(337 , 346)) 
mdb.models['Model-1'].sketches['__profile__'].Line(point1=(337 , 346), point2=(331 , 335)) 
mdb.models['Model-1'].sketches['__profile__'].Line(point1=(331 , 335), point2=(312 , 334)) 
mdb.models['Model-1'].sketches['__profile__'].Line(point1=(312 , 334), point2=(312 , 336)) 
mdb.models['Model-1'].sketches['__profile__'].Line(point1=(312 , 336), point2=(313 , 343)) 
mdb.models['Model-1'].sketches['__profile__'].Line(point1=(313 , 343), point2=(319 , 351)) 
mdb.models['Model-1'].sketches['__profile__'].Line(point1=(319 , 351), point2=(324 , 353)) 
mdb.models['Model-1'].sketches['__profile__'].Line(point1=(324 , 353), point2=(335 , 354)) 
mdb.models['Model-1'].sketches['__profile__'].Line(point1=(335 , 354), point2=(339 , 356)) 
mdb.models['Model-1'].sketches['__profile__'].Line(point1=(339 , 356), point2=(345 , 356)) 
mdb.models['Model-1'].sketches['__profile__'].Line(point1=(345 , 356), point2=(345 , 354)) 
mdb.models['Model-1'].sketches['__profile__'].Line(point1=(364 , 381), point2=(357 , 371)) 
mdb.models['Model-1'].sketches['__profile__'].Line(point1=(357 , 371), point2=(347 , 364)) 
mdb.models['Model-1'].sketches['__profile__'].Line(point1=(347 , 364), point2=(328 , 358)) 
mdb.models['Model-1'].sketches['__profile__'].Line(point1=(328 , 358), point2=(324 , 358)) 
mdb.models['Model-1'].sketches['__profile__'].Line(point1=(324 , 358), point2=(324 , 361)) 
mdb.models['Model-1'].sketches['__profile__'].Line(point1=(324 , 361), point2=(326 , 363)) 
mdb.models['Model-1'].sketches['__profile__'].Line(point1=(326 , 363), point2=(329 , 371)) 
mdb.models['Model-1'].sketches['__profile__'].Line(point1=(329 , 371), point2=(330 , 380)) 
mdb.models['Model-1'].sketches['__profile__'].Line(point1=(330 , 380), point2=(355 , 383)) 
mdb.models['Model-1'].sketches['__profile__'].Line(point1=(355 , 383), point2=(364 , 383)) 
mdb.models['Model-1'].sketches['__profile__'].Line(point1=(364 , 383), point2=(364 , 381)) 
mdb.models['Model-1'].sketches['__profile__'].Line(point1=(509 , 277), point2=(487 , 275)) 
mdb.models['Model-1'].sketches['__profile__'].Line(point1=(487 , 275), point2=(458 , 276)) 
mdb.models['Model-1'].sketches['__profile__'].Line(point1=(458 , 276), point2=(431 , 272)) 
mdb.models['Model-1'].sketches['__profile__'].Line(point1=(431 , 272), point2=(429 , 270)) 
mdb.models['Model-1'].sketches['__profile__'].Line(point1=(429 , 270), point2=(425 , 270)) 
mdb.models['Model-1'].sketches['__profile__'].Line(point1=(425 , 270), point2=(420 , 267)) 
mdb.models['Model-1'].sketches['__profile__'].Line(point1=(420 , 267), point2=(400 , 267)) 
mdb.models['Model-1'].sketches['__profile__'].Line(point1=(400 , 267), point2=(399 , 268)) 
mdb.models['Model-1'].sketches['__profile__'].Line(point1=(399 , 268), point2=(377 , 269)) 
mdb.models['Model-1'].sketches['__profile__'].Line(point1=(377 , 269), point2=(370 , 271)) 
mdb.models['Model-1'].sketches['__profile__'].Line(point1=(370 , 271), point2=(356 , 271)) 
mdb.models['Model-1'].sketches['__profile__'].Line(point1=(356 , 271), point2=(329 , 282)) 
mdb.models['Model-1'].sketches['__profile__'].Line(point1=(329 , 282), point2=(329 , 285)) 
mdb.models['Model-1'].sketches['__profile__'].Line(point1=(329 , 285), point2=(332 , 285)) 
mdb.models['Model-1'].sketches['__profile__'].Line(point1=(332 , 285), point2=(432 , 287)) 
mdb.models['Model-1'].sketches['__profile__'].Line(point1=(432 , 287), point2=(462 , 291)) 
mdb.models['Model-1'].sketches['__profile__'].Line(point1=(462 , 291), point2=(500 , 293)) 
mdb.models['Model-1'].sketches['__profile__'].Line(point1=(500 , 293), point2=(509 , 288)) 
mdb.models['Model-1'].sketches['__profile__'].Line(point1=(509 , 288), point2=(510 , 286)) 
mdb.models['Model-1'].sketches['__profile__'].Line(point1=(510 , 286), point2=(509 , 277)) 
mdb.models['Model-1'].sketches['__profile__'].Line(point1=(450 , 320), point2=(435 , 316)) 
mdb.models['Model-1'].sketches['__profile__'].Line(point1=(435 , 316), point2=(369 , 311)) 
mdb.models['Model-1'].sketches['__profile__'].Line(point1=(369 , 311), point2=(362 , 312)) 
mdb.models['Model-1'].sketches['__profile__'].Line(point1=(362 , 312), point2=(360 , 315)) 
mdb.models['Model-1'].sketches['__profile__'].Line(point1=(360 , 315), point2=(358 , 315)) 
mdb.models['Model-1'].sketches['__profile__'].Line(point1=(358 , 315), point2=(355 , 318)) 
mdb.models['Model-1'].sketches['__profile__'].Line(point1=(355 , 318), point2=(338 , 323)) 
mdb.models['Model-1'].sketches['__profile__'].Line(point1=(338 , 323), point2=(334 , 326)) 
mdb.models['Model-1'].sketches['__profile__'].Line(point1=(334 , 326), point2=(334 , 328)) 
mdb.models['Model-1'].sketches['__profile__'].Line(point1=(334 , 328), point2=(337 , 329)) 
mdb.models['Model-1'].sketches['__profile__'].Line(point1=(337 , 329), point2=(371 , 330)) 
mdb.models['Model-1'].sketches['__profile__'].Line(point1=(371 , 330), point2=(390 , 333)) 
mdb.models['Model-1'].sketches['__profile__'].Line(point1=(390 , 333), point2=(424 , 335)) 
mdb.models['Model-1'].sketches['__profile__'].Line(point1=(424 , 335), point2=(437 , 327)) 
mdb.models['Model-1'].sketches['__profile__'].Line(point1=(437 , 327), point2=(449 , 323)) 
mdb.models['Model-1'].sketches['__profile__'].Line(point1=(449 , 323), point2=(450 , 320)) 
mdb.models['Model-1'].sketches['__profile__'].Line(point1=(398 , 358), point2=(400 , 355)) 
mdb.models['Model-1'].sketches['__profile__'].Line(point1=(400 , 355), point2=(386 , 339)) 
mdb.models['Model-1'].sketches['__profile__'].Line(point1=(386 , 339), point2=(367 , 336)) 
mdb.models['Model-1'].sketches['__profile__'].Line(point1=(367 , 336), point2=(341 , 335)) 
mdb.models['Model-1'].sketches['__profile__'].Line(point1=(341 , 335), point2=(338 , 336)) 
mdb.models['Model-1'].sketches['__profile__'].Line(point1=(338 , 336), point2=(339 , 340)) 
mdb.models['Model-1'].sketches['__profile__'].Line(point1=(339 , 340), point2=(353 , 352)) 
mdb.models['Model-1'].sketches['__profile__'].Line(point1=(353 , 352), point2=(382 , 357)) 
mdb.models['Model-1'].sketches['__profile__'].Line(point1=(382 , 357), point2=(394 , 361)) 
mdb.models['Model-1'].sketches['__profile__'].Line(point1=(394 , 361), point2=(397 , 360)) 
mdb.models['Model-1'].sketches['__profile__'].Line(point1=(397 , 360), point2=(398 , 358)) 
mdb.models['Model-1'].sketches['__profile__'].Line(point1=(487 , 181), point2=(478 , 181)) 
mdb.models['Model-1'].sketches['__profile__'].Line(point1=(478 , 181), point2=(441 , 190)) 
mdb.models['Model-1'].sketches['__profile__'].Line(point1=(441 , 190), point2=(430 , 190)) 
mdb.models['Model-1'].sketches['__profile__'].Line(point1=(430 , 190), point2=(429 , 191)) 
mdb.models['Model-1'].sketches['__profile__'].Line(point1=(429 , 191), point2=(407 , 190)) 
mdb.models['Model-1'].sketches['__profile__'].Line(point1=(407 , 190), point2=(400 , 192)) 
mdb.models['Model-1'].sketches['__profile__'].Line(point1=(400 , 192), point2=(387 , 197)) 
mdb.models['Model-1'].sketches['__profile__'].Line(point1=(387 , 197), point2=(386 , 199)) 
mdb.models['Model-1'].sketches['__profile__'].Line(point1=(386 , 199), point2=(374 , 204)) 
mdb.models['Model-1'].sketches['__profile__'].Line(point1=(374 , 204), point2=(373 , 206)) 
mdb.models['Model-1'].sketches['__profile__'].Line(point1=(373 , 206), point2=(359 , 213)) 
mdb.models['Model-1'].sketches['__profile__'].Line(point1=(359 , 213), point2=(345 , 223)) 
mdb.models['Model-1'].sketches['__profile__'].Line(point1=(345 , 223), point2=(345 , 226)) 
mdb.models['Model-1'].sketches['__profile__'].Line(point1=(345 , 226), point2=(348 , 226)) 
mdb.models['Model-1'].sketches['__profile__'].Line(point1=(348 , 226), point2=(363 , 224)) 
mdb.models['Model-1'].sketches['__profile__'].Line(point1=(363 , 224), point2=(381 , 218)) 
mdb.models['Model-1'].sketches['__profile__'].Line(point1=(381 , 218), point2=(394 , 216)) 
mdb.models['Model-1'].sketches['__profile__'].Line(point1=(394 , 216), point2=(401 , 213)) 
mdb.models['Model-1'].sketches['__profile__'].Line(point1=(401 , 213), point2=(417 , 210)) 
mdb.models['Model-1'].sketches['__profile__'].Line(point1=(417 , 210), point2=(425 , 210)) 
mdb.models['Model-1'].sketches['__profile__'].Line(point1=(425 , 210), point2=(451 , 203)) 
mdb.models['Model-1'].sketches['__profile__'].Line(point1=(451 , 203), point2=(456 , 203)) 
mdb.models['Model-1'].sketches['__profile__'].Line(point1=(456 , 203), point2=(465 , 199)) 
mdb.models['Model-1'].sketches['__profile__'].Line(point1=(465 , 199), point2=(470 , 199)) 
mdb.models['Model-1'].sketches['__profile__'].Line(point1=(470 , 199), point2=(474 , 197)) 
mdb.models['Model-1'].sketches['__profile__'].Line(point1=(474 , 197), point2=(486 , 196)) 
mdb.models['Model-1'].sketches['__profile__'].Line(point1=(486 , 196), point2=(488 , 185)) 
mdb.models['Model-1'].sketches['__profile__'].Line(point1=(488 , 185), point2=(487 , 181)) 
mdb.models['Model-1'].sketches['__profile__'].Line(point1=(417 , 382), point2=(412 , 376)) 
mdb.models['Model-1'].sketches['__profile__'].Line(point1=(412 , 376), point2=(405 , 371)) 
mdb.models['Model-1'].sketches['__profile__'].Line(point1=(405 , 371), point2=(391 , 365)) 
mdb.models['Model-1'].sketches['__profile__'].Line(point1=(391 , 365), point2=(358 , 358)) 
mdb.models['Model-1'].sketches['__profile__'].Line(point1=(358 , 358), point2=(350 , 358)) 
mdb.models['Model-1'].sketches['__profile__'].Line(point1=(350 , 358), point2=(350 , 361)) 
mdb.models['Model-1'].sketches['__profile__'].Line(point1=(350 , 361), point2=(351 , 361)) 
mdb.models['Model-1'].sketches['__profile__'].Line(point1=(351 , 361), point2=(354 , 362)) 
mdb.models['Model-1'].sketches['__profile__'].Line(point1=(354 , 362), point2=(367 , 374)) 
mdb.models['Model-1'].sketches['__profile__'].Line(point1=(367 , 374), point2=(370 , 380)) 
mdb.models['Model-1'].sketches['__profile__'].Line(point1=(370 , 380), point2=(374 , 384)) 
mdb.models['Model-1'].sketches['__profile__'].Line(point1=(374 , 384), point2=(417 , 384)) 
mdb.models['Model-1'].sketches['__profile__'].Line(point1=(417 , 384), point2=(417 , 382)) 
mdb.models['Model-1'].sketches['__profile__'].Line(point1=(469 , 235), point2=(458 , 234)) 
mdb.models['Model-1'].sketches['__profile__'].Line(point1=(458 , 234), point2=(452 , 236)) 
mdb.models['Model-1'].sketches['__profile__'].Line(point1=(452 , 236), point2=(435 , 237)) 
mdb.models['Model-1'].sketches['__profile__'].Line(point1=(435 , 237), point2=(417 , 241)) 
mdb.models['Model-1'].sketches['__profile__'].Line(point1=(417 , 241), point2=(410 , 240)) 
mdb.models['Model-1'].sketches['__profile__'].Line(point1=(410 , 240), point2=(400 , 243)) 
mdb.models['Model-1'].sketches['__profile__'].Line(point1=(400 , 243), point2=(390 , 244)) 
mdb.models['Model-1'].sketches['__profile__'].Line(point1=(390 , 244), point2=(386 , 246)) 
mdb.models['Model-1'].sketches['__profile__'].Line(point1=(386 , 246), point2=(381 , 246)) 
mdb.models['Model-1'].sketches['__profile__'].Line(point1=(381 , 246), point2=(378 , 248)) 
mdb.models['Model-1'].sketches['__profile__'].Line(point1=(378 , 248), point2=(373 , 248)) 
mdb.models['Model-1'].sketches['__profile__'].Line(point1=(373 , 248), point2=(369 , 250)) 
mdb.models['Model-1'].sketches['__profile__'].Line(point1=(369 , 250), point2=(357 , 252)) 
mdb.models['Model-1'].sketches['__profile__'].Line(point1=(357 , 252), point2=(357 , 255)) 
mdb.models['Model-1'].sketches['__profile__'].Line(point1=(357 , 255), point2=(360 , 260)) 
mdb.models['Model-1'].sketches['__profile__'].Line(point1=(360 , 260), point2=(361 , 264)) 
mdb.models['Model-1'].sketches['__profile__'].Line(point1=(361 , 264), point2=(376 , 264)) 
mdb.models['Model-1'].sketches['__profile__'].Line(point1=(376 , 264), point2=(382 , 262)) 
mdb.models['Model-1'].sketches['__profile__'].Line(point1=(382 , 262), point2=(402 , 260)) 
mdb.models['Model-1'].sketches['__profile__'].Line(point1=(402 , 260), point2=(422 , 260)) 
mdb.models['Model-1'].sketches['__profile__'].Line(point1=(422 , 260), point2=(445 , 252)) 
mdb.models['Model-1'].sketches['__profile__'].Line(point1=(445 , 252), point2=(463 , 250)) 
mdb.models['Model-1'].sketches['__profile__'].Line(point1=(463 , 250), point2=(469 , 240)) 
mdb.models['Model-1'].sketches['__profile__'].Line(point1=(469 , 240), point2=(469 , 235)) 
mdb.models['Model-1'].sketches['__profile__'].Line(point1=(438 , 163), point2=(424 , 149)) 
mdb.models['Model-1'].sketches['__profile__'].Line(point1=(424 , 149), point2=(417 , 149)) 
mdb.models['Model-1'].sketches['__profile__'].Line(point1=(417 , 149), point2=(408 , 154)) 
mdb.models['Model-1'].sketches['__profile__'].Line(point1=(408 , 154), point2=(403 , 155)) 
mdb.models['Model-1'].sketches['__profile__'].Line(point1=(403 , 155), point2=(400 , 158)) 
mdb.models['Model-1'].sketches['__profile__'].Line(point1=(400 , 158), point2=(396 , 159)) 
mdb.models['Model-1'].sketches['__profile__'].Line(point1=(396 , 159), point2=(391 , 163)) 
mdb.models['Model-1'].sketches['__profile__'].Line(point1=(391 , 163), point2=(377 , 170)) 
mdb.models['Model-1'].sketches['__profile__'].Line(point1=(377 , 170), point2=(373 , 174)) 
mdb.models['Model-1'].sketches['__profile__'].Line(point1=(373 , 174), point2=(371 , 174)) 
mdb.models['Model-1'].sketches['__profile__'].Line(point1=(371 , 174), point2=(372 , 177)) 
mdb.models['Model-1'].sketches['__profile__'].Line(point1=(372 , 177), point2=(386 , 181)) 
mdb.models['Model-1'].sketches['__profile__'].Line(point1=(386 , 181), point2=(393 , 186)) 
mdb.models['Model-1'].sketches['__profile__'].Line(point1=(393 , 186), point2=(400 , 186)) 
mdb.models['Model-1'].sketches['__profile__'].Line(point1=(400 , 186), point2=(413 , 181)) 
mdb.models['Model-1'].sketches['__profile__'].Line(point1=(413 , 181), point2=(428 , 170)) 
mdb.models['Model-1'].sketches['__profile__'].Line(point1=(428 , 170), point2=(437 , 166)) 
mdb.models['Model-1'].sketches['__profile__'].Line(point1=(437 , 166), point2=(438 , 163)) 
mdb.models['Model-1'].sketches['__profile__'].Line(point1=(443 , 355), point2=(448 , 347)) 
mdb.models['Model-1'].sketches['__profile__'].Line(point1=(448 , 347), point2=(447 , 345)) 
mdb.models['Model-1'].sketches['__profile__'].Line(point1=(447 , 345), point2=(437 , 344)) 
mdb.models['Model-1'].sketches['__profile__'].Line(point1=(437 , 344), point2=(427 , 341)) 
mdb.models['Model-1'].sketches['__profile__'].Line(point1=(427 , 341), point2=(406 , 339)) 
mdb.models['Model-1'].sketches['__profile__'].Line(point1=(406 , 339), point2=(403 , 340)) 
mdb.models['Model-1'].sketches['__profile__'].Line(point1=(403 , 340), point2=(398 , 340)) 
mdb.models['Model-1'].sketches['__profile__'].Line(point1=(398 , 340), point2=(397 , 342)) 
mdb.models['Model-1'].sketches['__profile__'].Line(point1=(397 , 342), point2=(406 , 353)) 
mdb.models['Model-1'].sketches['__profile__'].Line(point1=(406 , 353), point2=(426 , 356)) 
mdb.models['Model-1'].sketches['__profile__'].Line(point1=(426 , 356), point2=(432 , 359)) 
mdb.models['Model-1'].sketches['__profile__'].Line(point1=(432 , 359), point2=(440 , 359)) 
mdb.models['Model-1'].sketches['__profile__'].Line(point1=(440 , 359), point2=(443 , 355)) 
mdb.models['Model-1'].sketches['__profile__'].Line(point1=(425 , 364), point2=(425 , 363)) 
mdb.models['Model-1'].sketches['__profile__'].Line(point1=(425 , 363), point2=(420 , 363)) 
mdb.models['Model-1'].sketches['__profile__'].Line(point1=(420 , 363), point2=(416 , 360)) 
mdb.models['Model-1'].sketches['__profile__'].Line(point1=(416 , 360), point2=(408 , 359)) 
mdb.models['Model-1'].sketches['__profile__'].Line(point1=(408 , 359), point2=(405 , 359)) 
mdb.models['Model-1'].sketches['__profile__'].Line(point1=(405 , 359), point2=(402 , 363)) 
mdb.models['Model-1'].sketches['__profile__'].Line(point1=(402 , 363), point2=(414 , 371)) 
mdb.models['Model-1'].sketches['__profile__'].Line(point1=(414 , 371), point2=(420 , 370)) 
mdb.models['Model-1'].sketches['__profile__'].Line(point1=(420 , 370), point2=(425 , 366)) 
mdb.models['Model-1'].sketches['__profile__'].Line(point1=(425 , 366), point2=(425 , 364)) 
mdb.models['Model-1'].sketches['__profile__'].Line(point1=(528 , 197), point2=(504 , 200)) 
mdb.models['Model-1'].sketches['__profile__'].Line(point1=(504 , 200), point2=(493 , 200)) 
mdb.models['Model-1'].sketches['__profile__'].Line(point1=(493 , 200), point2=(442 , 210)) 
mdb.models['Model-1'].sketches['__profile__'].Line(point1=(442 , 210), point2=(427 , 216)) 
mdb.models['Model-1'].sketches['__profile__'].Line(point1=(427 , 216), point2=(425 , 223)) 
mdb.models['Model-1'].sketches['__profile__'].Line(point1=(425 , 223), point2=(420 , 230)) 
mdb.models['Model-1'].sketches['__profile__'].Line(point1=(420 , 230), point2=(420 , 233)) 
mdb.models['Model-1'].sketches['__profile__'].Line(point1=(420 , 233), point2=(423 , 233)) 
mdb.models['Model-1'].sketches['__profile__'].Line(point1=(423 , 233), point2=(443 , 231)) 
mdb.models['Model-1'].sketches['__profile__'].Line(point1=(443 , 231), point2=(456 , 228)) 
mdb.models['Model-1'].sketches['__profile__'].Line(point1=(456 , 228), point2=(476 , 227)) 
mdb.models['Model-1'].sketches['__profile__'].Line(point1=(476 , 227), point2=(481 , 225)) 
mdb.models['Model-1'].sketches['__profile__'].Line(point1=(481 , 225), point2=(516 , 220)) 
mdb.models['Model-1'].sketches['__profile__'].Line(point1=(516 , 220), point2=(526 , 217)) 
mdb.models['Model-1'].sketches['__profile__'].Line(point1=(526 , 217), point2=(525 , 214)) 
mdb.models['Model-1'].sketches['__profile__'].Line(point1=(525 , 214), point2=(529 , 206)) 
mdb.models['Model-1'].sketches['__profile__'].Line(point1=(529 , 206), point2=(528 , 197)) 
mdb.models['Model-1'].sketches['__profile__'].Line(point1=(522 , 146), point2=(516 , 145)) 
mdb.models['Model-1'].sketches['__profile__'].Line(point1=(516 , 145), point2=(512 , 147)) 
mdb.models['Model-1'].sketches['__profile__'].Line(point1=(512 , 147), point2=(496 , 149)) 
mdb.models['Model-1'].sketches['__profile__'].Line(point1=(496 , 149), point2=(487 , 153)) 
mdb.models['Model-1'].sketches['__profile__'].Line(point1=(487 , 153), point2=(482 , 153)) 
mdb.models['Model-1'].sketches['__profile__'].Line(point1=(482 , 153), point2=(473 , 157)) 
mdb.models['Model-1'].sketches['__profile__'].Line(point1=(473 , 157), point2=(468 , 157)) 
mdb.models['Model-1'].sketches['__profile__'].Line(point1=(468 , 157), point2=(465 , 160)) 
mdb.models['Model-1'].sketches['__profile__'].Line(point1=(465 , 160), point2=(438 , 170)) 
mdb.models['Model-1'].sketches['__profile__'].Line(point1=(438 , 170), point2=(435 , 173)) 
mdb.models['Model-1'].sketches['__profile__'].Line(point1=(435 , 173), point2=(425 , 178)) 
mdb.models['Model-1'].sketches['__profile__'].Line(point1=(425 , 178), point2=(420 , 182)) 
mdb.models['Model-1'].sketches['__profile__'].Line(point1=(420 , 182), point2=(420 , 184)) 
mdb.models['Model-1'].sketches['__profile__'].Line(point1=(420 , 184), point2=(429 , 186)) 
mdb.models['Model-1'].sketches['__profile__'].Line(point1=(429 , 186), point2=(446 , 184)) 
mdb.models['Model-1'].sketches['__profile__'].Line(point1=(446 , 184), point2=(453 , 181)) 
mdb.models['Model-1'].sketches['__profile__'].Line(point1=(453 , 181), point2=(486 , 175)) 
mdb.models['Model-1'].sketches['__profile__'].Line(point1=(486 , 175), point2=(504 , 169)) 
mdb.models['Model-1'].sketches['__profile__'].Line(point1=(504 , 169), point2=(526 , 164)) 
mdb.models['Model-1'].sketches['__profile__'].Line(point1=(526 , 164), point2=(528 , 163)) 
mdb.models['Model-1'].sketches['__profile__'].Line(point1=(528 , 163), point2=(528 , 159)) 
mdb.models['Model-1'].sketches['__profile__'].Line(point1=(528 , 159), point2=(522 , 146)) 
mdb.models['Model-1'].sketches['__profile__'].Line(point1=(485 , 384), point2=(484 , 381)) 
mdb.models['Model-1'].sketches['__profile__'].Line(point1=(484 , 381), point2=(474 , 373)) 
mdb.models['Model-1'].sketches['__profile__'].Line(point1=(474 , 373), point2=(461 , 371)) 
mdb.models['Model-1'].sketches['__profile__'].Line(point1=(461 , 371), point2=(453 , 368)) 
mdb.models['Model-1'].sketches['__profile__'].Line(point1=(453 , 368), point2=(446 , 368)) 
mdb.models['Model-1'].sketches['__profile__'].Line(point1=(446 , 368), point2=(441 , 366)) 
mdb.models['Model-1'].sketches['__profile__'].Line(point1=(441 , 366), point2=(430 , 366)) 
mdb.models['Model-1'].sketches['__profile__'].Line(point1=(430 , 366), point2=(421 , 376)) 
mdb.models['Model-1'].sketches['__profile__'].Line(point1=(421 , 376), point2=(422 , 380)) 
mdb.models['Model-1'].sketches['__profile__'].Line(point1=(422 , 380), point2=(428 , 384)) 
mdb.models['Model-1'].sketches['__profile__'].Line(point1=(428 , 384), point2=(438 , 386)) 
mdb.models['Model-1'].sketches['__profile__'].Line(point1=(438 , 386), point2=(442 , 385)) 
mdb.models['Model-1'].sketches['__profile__'].Line(point1=(442 , 385), point2=(443 , 386)) 
mdb.models['Model-1'].sketches['__profile__'].Line(point1=(443 , 386), point2=(484 , 387)) 
mdb.models['Model-1'].sketches['__profile__'].Line(point1=(484 , 387), point2=(485 , 384)) 
mdb.models['Model-1'].sketches['__profile__'].Line(point1=(509 , 95), point2=(504 , 94)) 
mdb.models['Model-1'].sketches['__profile__'].Line(point1=(504 , 94), point2=(499 , 96)) 
mdb.models['Model-1'].sketches['__profile__'].Line(point1=(499 , 96), point2=(493 , 96)) 
mdb.models['Model-1'].sketches['__profile__'].Line(point1=(493 , 96), point2=(446 , 113)) 
mdb.models['Model-1'].sketches['__profile__'].Line(point1=(446 , 113), point2=(443 , 116)) 
mdb.models['Model-1'].sketches['__profile__'].Line(point1=(443 , 116), point2=(426 , 123)) 
mdb.models['Model-1'].sketches['__profile__'].Line(point1=(426 , 123), point2=(428 , 133)) 
mdb.models['Model-1'].sketches['__profile__'].Line(point1=(428 , 133), point2=(432 , 136)) 
mdb.models['Model-1'].sketches['__profile__'].Line(point1=(432 , 136), point2=(441 , 135)) 
mdb.models['Model-1'].sketches['__profile__'].Line(point1=(441 , 135), point2=(462 , 127)) 
mdb.models['Model-1'].sketches['__profile__'].Line(point1=(462 , 127), point2=(471 , 122)) 
mdb.models['Model-1'].sketches['__profile__'].Line(point1=(471 , 122), point2=(476 , 121)) 
mdb.models['Model-1'].sketches['__profile__'].Line(point1=(476 , 121), point2=(477 , 119)) 
mdb.models['Model-1'].sketches['__profile__'].Line(point1=(477 , 119), point2=(492 , 114)) 
mdb.models['Model-1'].sketches['__profile__'].Line(point1=(492 , 114), point2=(496 , 111)) 
mdb.models['Model-1'].sketches['__profile__'].Line(point1=(496 , 111), point2=(508 , 107)) 
mdb.models['Model-1'].sketches['__profile__'].Line(point1=(508 , 107), point2=(510 , 105)) 
mdb.models['Model-1'].sketches['__profile__'].Line(point1=(510 , 105), point2=(509 , 95)) 
mdb.models['Model-1'].sketches['__profile__'].Line(point1=(465 , 152), point2=(448 , 138)) 
mdb.models['Model-1'].sketches['__profile__'].Line(point1=(448 , 138), point2=(438 , 141)) 
mdb.models['Model-1'].sketches['__profile__'].Line(point1=(438 , 141), point2=(433 , 141)) 
mdb.models['Model-1'].sketches['__profile__'].Line(point1=(433 , 141), point2=(428 , 144)) 
mdb.models['Model-1'].sketches['__profile__'].Line(point1=(428 , 144), point2=(428 , 146)) 
mdb.models['Model-1'].sketches['__profile__'].Line(point1=(428 , 146), point2=(443 , 162)) 
mdb.models['Model-1'].sketches['__profile__'].Line(point1=(443 , 162), point2=(446 , 162)) 
mdb.models['Model-1'].sketches['__profile__'].Line(point1=(446 , 162), point2=(453 , 158)) 
mdb.models['Model-1'].sketches['__profile__'].Line(point1=(453 , 158), point2=(457 , 158)) 
mdb.models['Model-1'].sketches['__profile__'].Line(point1=(457 , 158), point2=(465 , 154)) 
mdb.models['Model-1'].sketches['__profile__'].Line(point1=(465 , 154), point2=(465 , 152)) 
mdb.models['Model-1'].sketches['__profile__'].Line(point1=(555 , 248), point2=(545 , 247)) 
mdb.models['Model-1'].sketches['__profile__'].Line(point1=(545 , 247), point2=(542 , 249)) 
mdb.models['Model-1'].sketches['__profile__'].Line(point1=(542 , 249), point2=(525 , 249)) 
mdb.models['Model-1'].sketches['__profile__'].Line(point1=(525 , 249), point2=(487 , 254)) 
mdb.models['Model-1'].sketches['__profile__'].Line(point1=(487 , 254), point2=(453 , 256)) 
mdb.models['Model-1'].sketches['__profile__'].Line(point1=(453 , 256), point2=(431 , 262)) 
mdb.models['Model-1'].sketches['__profile__'].Line(point1=(431 , 262), point2=(431 , 265)) 
mdb.models['Model-1'].sketches['__profile__'].Line(point1=(431 , 265), point2=(435 , 266)) 
mdb.models['Model-1'].sketches['__profile__'].Line(point1=(435 , 266), point2=(441 , 268)) 
mdb.models['Model-1'].sketches['__profile__'].Line(point1=(441 , 268), point2=(470 , 271)) 
mdb.models['Model-1'].sketches['__profile__'].Line(point1=(470 , 271), point2=(514 , 270)) 
mdb.models['Model-1'].sketches['__profile__'].Line(point1=(514 , 270), point2=(530 , 267)) 
mdb.models['Model-1'].sketches['__profile__'].Line(point1=(530 , 267), point2=(541 , 266)) 
mdb.models['Model-1'].sketches['__profile__'].Line(point1=(541 , 266), point2=(545 , 267)) 
mdb.models['Model-1'].sketches['__profile__'].Line(point1=(545 , 267), point2=(553 , 262)) 
mdb.models['Model-1'].sketches['__profile__'].Line(point1=(553 , 262), point2=(555 , 257)) 
mdb.models['Model-1'].sketches['__profile__'].Line(point1=(555 , 257), point2=(555 , 248)) 
mdb.models['Model-1'].sketches['__profile__'].Line(point1=(526 , 333), point2=(502 , 328)) 
mdb.models['Model-1'].sketches['__profile__'].Line(point1=(502 , 328), point2=(485 , 327)) 
mdb.models['Model-1'].sketches['__profile__'].Line(point1=(485 , 327), point2=(463 , 322)) 
mdb.models['Model-1'].sketches['__profile__'].Line(point1=(463 , 322), point2=(456 , 322)) 
mdb.models['Model-1'].sketches['__profile__'].Line(point1=(456 , 322), point2=(453 , 326)) 
mdb.models['Model-1'].sketches['__profile__'].Line(point1=(453 , 326), point2=(433 , 334)) 
mdb.models['Model-1'].sketches['__profile__'].Line(point1=(433 , 334), point2=(433 , 337)) 
mdb.models['Model-1'].sketches['__profile__'].Line(point1=(433 , 337), point2=(451 , 341)) 
mdb.models['Model-1'].sketches['__profile__'].Line(point1=(451 , 341), point2=(458 , 341)) 
mdb.models['Model-1'].sketches['__profile__'].Line(point1=(458 , 341), point2=(462 , 343)) 
mdb.models['Model-1'].sketches['__profile__'].Line(point1=(462 , 343), point2=(473 , 344)) 
mdb.models['Model-1'].sketches['__profile__'].Line(point1=(473 , 344), point2=(492 , 349)) 
mdb.models['Model-1'].sketches['__profile__'].Line(point1=(492 , 349), point2=(513 , 349)) 
mdb.models['Model-1'].sketches['__profile__'].Line(point1=(513 , 349), point2=(526 , 337)) 
mdb.models['Model-1'].sketches['__profile__'].Line(point1=(526 , 337), point2=(526 , 333)) 
mdb.models['Model-1'].sketches['__profile__'].Line(point1=(487 , 354), point2=(483 , 352)) 
mdb.models['Model-1'].sketches['__profile__'].Line(point1=(483 , 352), point2=(469 , 350)) 
mdb.models['Model-1'].sketches['__profile__'].Line(point1=(469 , 350), point2=(464 , 348)) 
mdb.models['Model-1'].sketches['__profile__'].Line(point1=(464 , 348), point2=(455 , 348)) 
mdb.models['Model-1'].sketches['__profile__'].Line(point1=(455 , 348), point2=(448 , 359)) 
mdb.models['Model-1'].sketches['__profile__'].Line(point1=(448 , 359), point2=(448 , 362)) 
mdb.models['Model-1'].sketches['__profile__'].Line(point1=(448 , 362), point2=(451 , 363)) 
mdb.models['Model-1'].sketches['__profile__'].Line(point1=(451 , 363), point2=(462 , 364)) 
mdb.models['Model-1'].sketches['__profile__'].Line(point1=(462 , 364), point2=(466 , 366)) 
mdb.models['Model-1'].sketches['__profile__'].Line(point1=(466 , 366), point2=(474 , 366)) 
mdb.models['Model-1'].sketches['__profile__'].Line(point1=(474 , 366), point2=(484 , 357)) 
mdb.models['Model-1'].sketches['__profile__'].Line(point1=(484 , 357), point2=(486 , 357)) 
mdb.models['Model-1'].sketches['__profile__'].Line(point1=(486 , 357), point2=(487 , 354)) 
mdb.models['Model-1'].sketches['__profile__'].Line(point1=(539 , 311), point2=(523 , 309)) 
mdb.models['Model-1'].sketches['__profile__'].Line(point1=(523 , 309), point2=(494 , 300)) 
mdb.models['Model-1'].sketches['__profile__'].Line(point1=(494 , 300), point2=(476 , 299)) 
mdb.models['Model-1'].sketches['__profile__'].Line(point1=(476 , 299), point2=(471 , 300)) 
mdb.models['Model-1'].sketches['__profile__'].Line(point1=(471 , 300), point2=(463 , 306)) 
mdb.models['Model-1'].sketches['__profile__'].Line(point1=(463 , 306), point2=(454 , 309)) 
mdb.models['Model-1'].sketches['__profile__'].Line(point1=(454 , 309), point2=(452 , 313)) 
mdb.models['Model-1'].sketches['__profile__'].Line(point1=(452 , 313), point2=(455 , 315)) 
mdb.models['Model-1'].sketches['__profile__'].Line(point1=(455 , 315), point2=(469 , 318)) 
mdb.models['Model-1'].sketches['__profile__'].Line(point1=(469 , 318), point2=(514 , 324)) 
mdb.models['Model-1'].sketches['__profile__'].Line(point1=(514 , 324), point2=(523 , 324)) 
mdb.models['Model-1'].sketches['__profile__'].Line(point1=(523 , 324), point2=(527 , 319)) 
mdb.models['Model-1'].sketches['__profile__'].Line(point1=(527 , 319), point2=(538 , 314)) 
mdb.models['Model-1'].sketches['__profile__'].Line(point1=(538 , 314), point2=(539 , 311)) 
mdb.models['Model-1'].sketches['__profile__'].Line(point1=(562 , 98), point2=(555 , 98)) 
mdb.models['Model-1'].sketches['__profile__'].Line(point1=(555 , 98), point2=(542 , 103)) 
mdb.models['Model-1'].sketches['__profile__'].Line(point1=(542 , 103), point2=(532 , 104)) 
mdb.models['Model-1'].sketches['__profile__'].Line(point1=(532 , 104), point2=(526 , 107)) 
mdb.models['Model-1'].sketches['__profile__'].Line(point1=(526 , 107), point2=(515 , 109)) 
mdb.models['Model-1'].sketches['__profile__'].Line(point1=(515 , 109), point2=(499 , 115)) 
mdb.models['Model-1'].sketches['__profile__'].Line(point1=(499 , 115), point2=(498 , 117)) 
mdb.models['Model-1'].sketches['__profile__'].Line(point1=(498 , 117), point2=(477 , 124)) 
mdb.models['Model-1'].sketches['__profile__'].Line(point1=(477 , 124), point2=(468 , 130)) 
mdb.models['Model-1'].sketches['__profile__'].Line(point1=(468 , 130), point2=(455 , 134)) 
mdb.models['Model-1'].sketches['__profile__'].Line(point1=(455 , 134), point2=(455 , 137)) 
mdb.models['Model-1'].sketches['__profile__'].Line(point1=(455 , 137), point2=(468 , 146)) 
mdb.models['Model-1'].sketches['__profile__'].Line(point1=(468 , 146), point2=(469 , 148)) 
mdb.models['Model-1'].sketches['__profile__'].Line(point1=(469 , 148), point2=(470 , 151)) 
mdb.models['Model-1'].sketches['__profile__'].Line(point1=(470 , 151), point2=(473 , 151)) 
mdb.models['Model-1'].sketches['__profile__'].Line(point1=(473 , 151), point2=(491 , 145)) 
mdb.models['Model-1'].sketches['__profile__'].Line(point1=(491 , 145), point2=(512 , 141)) 
mdb.models['Model-1'].sketches['__profile__'].Line(point1=(512 , 141), point2=(557 , 124)) 
mdb.models['Model-1'].sketches['__profile__'].Line(point1=(557 , 124), point2=(561 , 124)) 
mdb.models['Model-1'].sketches['__profile__'].Line(point1=(561 , 124), point2=(571 , 120)) 
mdb.models['Model-1'].sketches['__profile__'].Line(point1=(571 , 120), point2=(570 , 113)) 
mdb.models['Model-1'].sketches['__profile__'].Line(point1=(570 , 113), point2=(568 , 112)) 
mdb.models['Model-1'].sketches['__profile__'].Line(point1=(568 , 112), point2=(562 , 98)) 
mdb.models['Model-1'].sketches['__profile__'].Line(point1=(617 , 211), point2=(609 , 211)) 
mdb.models['Model-1'].sketches['__profile__'].Line(point1=(609 , 211), point2=(583 , 216)) 
mdb.models['Model-1'].sketches['__profile__'].Line(point1=(583 , 216), point2=(575 , 216)) 
mdb.models['Model-1'].sketches['__profile__'].Line(point1=(575 , 216), point2=(560 , 220)) 
mdb.models['Model-1'].sketches['__profile__'].Line(point1=(560 , 220), point2=(529 , 222)) 
mdb.models['Model-1'].sketches['__profile__'].Line(point1=(529 , 222), point2=(520 , 225)) 
mdb.models['Model-1'].sketches['__profile__'].Line(point1=(520 , 225), point2=(481 , 231)) 
mdb.models['Model-1'].sketches['__profile__'].Line(point1=(481 , 231), point2=(475 , 233)) 
mdb.models['Model-1'].sketches['__profile__'].Line(point1=(475 , 233), point2=(475 , 238)) 
mdb.models['Model-1'].sketches['__profile__'].Line(point1=(475 , 238), point2=(471 , 245)) 
mdb.models['Model-1'].sketches['__profile__'].Line(point1=(471 , 245), point2=(471 , 247)) 
mdb.models['Model-1'].sketches['__profile__'].Line(point1=(471 , 247), point2=(474 , 248)) 
mdb.models['Model-1'].sketches['__profile__'].Line(point1=(474 , 248), point2=(496 , 247)) 
mdb.models['Model-1'].sketches['__profile__'].Line(point1=(496 , 247), point2=(505 , 245)) 
mdb.models['Model-1'].sketches['__profile__'].Line(point1=(505 , 245), point2=(530 , 244)) 
mdb.models['Model-1'].sketches['__profile__'].Line(point1=(530 , 244), point2=(531 , 243)) 
mdb.models['Model-1'].sketches['__profile__'].Line(point1=(531 , 243), point2=(545 , 243)) 
mdb.models['Model-1'].sketches['__profile__'].Line(point1=(545 , 243), point2=(560 , 240)) 
mdb.models['Model-1'].sketches['__profile__'].Line(point1=(560 , 240), point2=(586 , 239)) 
mdb.models['Model-1'].sketches['__profile__'].Line(point1=(586 , 239), point2=(592 , 237)) 
mdb.models['Model-1'].sketches['__profile__'].Line(point1=(592 , 237), point2=(595 , 238)) 
mdb.models['Model-1'].sketches['__profile__'].Line(point1=(595 , 238), point2=(600 , 236)) 
mdb.models['Model-1'].sketches['__profile__'].Line(point1=(600 , 236), point2=(611 , 235)) 
mdb.models['Model-1'].sketches['__profile__'].Line(point1=(611 , 235), point2=(614 , 230)) 
mdb.models['Model-1'].sketches['__profile__'].Line(point1=(614 , 230), point2=(615 , 223)) 
mdb.models['Model-1'].sketches['__profile__'].Line(point1=(615 , 223), point2=(617 , 220)) 
mdb.models['Model-1'].sketches['__profile__'].Line(point1=(617 , 220), point2=(617 , 211)) 
mdb.models['Model-1'].sketches['__profile__'].Line(point1=(540 , 386), point2=(539 , 383)) 
mdb.models['Model-1'].sketches['__profile__'].Line(point1=(539 , 383), point2=(533 , 378)) 
mdb.models['Model-1'].sketches['__profile__'].Line(point1=(533 , 378), point2=(515 , 369)) 
mdb.models['Model-1'].sketches['__profile__'].Line(point1=(515 , 369), point2=(510 , 368)) 
mdb.models['Model-1'].sketches['__profile__'].Line(point1=(510 , 368), point2=(502 , 362)) 
mdb.models['Model-1'].sketches['__profile__'].Line(point1=(502 , 362), point2=(498 , 357)) 
mdb.models['Model-1'].sketches['__profile__'].Line(point1=(498 , 357), point2=(493 , 357)) 
mdb.models['Model-1'].sketches['__profile__'].Line(point1=(493 , 357), point2=(489 , 359)) 
mdb.models['Model-1'].sketches['__profile__'].Line(point1=(489 , 359), point2=(488 , 361)) 
mdb.models['Model-1'].sketches['__profile__'].Line(point1=(488 , 361), point2=(482 , 364)) 
mdb.models['Model-1'].sketches['__profile__'].Line(point1=(482 , 364), point2=(479 , 368)) 
mdb.models['Model-1'].sketches['__profile__'].Line(point1=(479 , 368), point2=(479 , 371)) 
mdb.models['Model-1'].sketches['__profile__'].Line(point1=(479 , 371), point2=(488 , 377)) 
mdb.models['Model-1'].sketches['__profile__'].Line(point1=(488 , 377), point2=(495 , 387)) 
mdb.models['Model-1'].sketches['__profile__'].Line(point1=(495 , 387), point2=(499 , 388)) 
mdb.models['Model-1'].sketches['__profile__'].Line(point1=(499 , 388), point2=(540 , 388)) 
mdb.models['Model-1'].sketches['__profile__'].Line(point1=(540 , 388), point2=(540 , 386)) 
mdb.models['Model-1'].sketches['__profile__'].Line(point1=(599 , 155), point2=(598 , 154)) 
mdb.models['Model-1'].sketches['__profile__'].Line(point1=(598 , 154), point2=(585 , 155)) 
mdb.models['Model-1'].sketches['__profile__'].Line(point1=(585 , 155), point2=(576 , 159)) 
mdb.models['Model-1'].sketches['__profile__'].Line(point1=(576 , 159), point2=(565 , 160)) 
mdb.models['Model-1'].sketches['__profile__'].Line(point1=(565 , 160), point2=(559 , 163)) 
mdb.models['Model-1'].sketches['__profile__'].Line(point1=(559 , 163), point2=(554 , 163)) 
mdb.models['Model-1'].sketches['__profile__'].Line(point1=(554 , 163), point2=(542 , 167)) 
mdb.models['Model-1'].sketches['__profile__'].Line(point1=(542 , 167), point2=(526 , 169)) 
mdb.models['Model-1'].sketches['__profile__'].Line(point1=(526 , 169), point2=(505 , 176)) 
mdb.models['Model-1'].sketches['__profile__'].Line(point1=(505 , 176), point2=(494 , 178)) 
mdb.models['Model-1'].sketches['__profile__'].Line(point1=(494 , 178), point2=(491 , 194)) 
mdb.models['Model-1'].sketches['__profile__'].Line(point1=(491 , 194), point2=(496 , 195)) 
mdb.models['Model-1'].sketches['__profile__'].Line(point1=(496 , 195), point2=(521 , 192)) 
mdb.models['Model-1'].sketches['__profile__'].Line(point1=(521 , 192), point2=(539 , 188)) 
mdb.models['Model-1'].sketches['__profile__'].Line(point1=(539 , 188), point2=(546 , 188)) 
mdb.models['Model-1'].sketches['__profile__'].Line(point1=(546 , 188), point2=(562 , 184)) 
mdb.models['Model-1'].sketches['__profile__'].Line(point1=(562 , 184), point2=(567 , 185)) 
mdb.models['Model-1'].sketches['__profile__'].Line(point1=(567 , 185), point2=(578 , 181)) 
mdb.models['Model-1'].sketches['__profile__'].Line(point1=(578 , 181), point2=(583 , 181)) 
mdb.models['Model-1'].sketches['__profile__'].Line(point1=(583 , 181), point2=(590 , 178)) 
mdb.models['Model-1'].sketches['__profile__'].Line(point1=(590 , 178), point2=(601 , 176)) 
mdb.models['Model-1'].sketches['__profile__'].Line(point1=(601 , 176), point2=(603 , 175)) 
mdb.models['Model-1'].sketches['__profile__'].Line(point1=(603 , 175), point2=(603 , 172)) 
mdb.models['Model-1'].sketches['__profile__'].Line(point1=(603 , 172), point2=(599 , 155)) 
mdb.models['Model-1'].sketches['__profile__'].Line(point1=(597 , 386), point2=(589 , 380)) 
mdb.models['Model-1'].sketches['__profile__'].Line(point1=(589 , 380), point2=(578 , 375)) 
mdb.models['Model-1'].sketches['__profile__'].Line(point1=(578 , 375), point2=(548 , 368)) 
mdb.models['Model-1'].sketches['__profile__'].Line(point1=(548 , 368), point2=(537 , 362)) 
mdb.models['Model-1'].sketches['__profile__'].Line(point1=(537 , 362), point2=(532 , 356)) 
mdb.models['Model-1'].sketches['__profile__'].Line(point1=(532 , 356), point2=(504 , 355)) 
mdb.models['Model-1'].sketches['__profile__'].Line(point1=(504 , 355), point2=(504 , 357)) 
mdb.models['Model-1'].sketches['__profile__'].Line(point1=(504 , 357), point2=(517 , 366)) 
mdb.models['Model-1'].sketches['__profile__'].Line(point1=(517 , 366), point2=(534 , 372)) 
mdb.models['Model-1'].sketches['__profile__'].Line(point1=(534 , 372), point2=(535 , 374)) 
mdb.models['Model-1'].sketches['__profile__'].Line(point1=(535 , 374), point2=(540 , 376)) 
mdb.models['Model-1'].sketches['__profile__'].Line(point1=(540 , 376), point2=(550 , 387)) 
mdb.models['Model-1'].sketches['__profile__'].Line(point1=(550 , 387), point2=(596 , 389)) 
mdb.models['Model-1'].sketches['__profile__'].Line(point1=(596 , 389), point2=(597 , 386)) 
mdb.models['Model-1'].sketches['__profile__'].Line(point1=(622 , 291), point2=(552 , 291)) 
mdb.models['Model-1'].sketches['__profile__'].Line(point1=(552 , 291), point2=(551 , 290)) 
mdb.models['Model-1'].sketches['__profile__'].Line(point1=(551 , 290), point2=(518 , 291)) 
mdb.models['Model-1'].sketches['__profile__'].Line(point1=(518 , 291), point2=(505 , 295)) 
mdb.models['Model-1'].sketches['__profile__'].Line(point1=(505 , 295), point2=(505 , 297)) 
mdb.models['Model-1'].sketches['__profile__'].Line(point1=(505 , 297), point2=(507 , 298)) 
mdb.models['Model-1'].sketches['__profile__'].Line(point1=(507 , 298), point2=(520 , 302)) 
mdb.models['Model-1'].sketches['__profile__'].Line(point1=(520 , 302), point2=(533 , 303)) 
mdb.models['Model-1'].sketches['__profile__'].Line(point1=(533 , 303), point2=(540 , 305)) 
mdb.models['Model-1'].sketches['__profile__'].Line(point1=(540 , 305), point2=(609 , 310)) 
mdb.models['Model-1'].sketches['__profile__'].Line(point1=(609 , 310), point2=(614 , 307)) 
mdb.models['Model-1'].sketches['__profile__'].Line(point1=(614 , 307), point2=(622 , 294)) 
mdb.models['Model-1'].sketches['__profile__'].Line(point1=(622 , 294), point2=(622 , 291)) 
mdb.models['Model-1'].sketches['__profile__'].Line(point1=(585 , 68), point2=(581 , 68)) 
mdb.models['Model-1'].sketches['__profile__'].Line(point1=(581 , 68), point2=(567 , 74)) 
mdb.models['Model-1'].sketches['__profile__'].Line(point1=(567 , 74), point2=(562 , 74)) 
mdb.models['Model-1'].sketches['__profile__'].Line(point1=(562 , 74), point2=(547 , 80)) 
mdb.models['Model-1'].sketches['__profile__'].Line(point1=(547 , 80), point2=(542 , 80)) 
mdb.models['Model-1'].sketches['__profile__'].Line(point1=(542 , 80), point2=(539 , 82)) 
mdb.models['Model-1'].sketches['__profile__'].Line(point1=(539 , 82), point2=(513 , 90)) 
mdb.models['Model-1'].sketches['__profile__'].Line(point1=(513 , 90), point2=(514 , 100)) 
mdb.models['Model-1'].sketches['__profile__'].Line(point1=(514 , 100), point2=(515 , 102)) 
mdb.models['Model-1'].sketches['__profile__'].Line(point1=(515 , 102), point2=(523 , 102)) 
mdb.models['Model-1'].sketches['__profile__'].Line(point1=(523 , 102), point2=(538 , 97)) 
mdb.models['Model-1'].sketches['__profile__'].Line(point1=(538 , 97), point2=(556 , 94)) 
mdb.models['Model-1'].sketches['__profile__'].Line(point1=(556 , 94), point2=(570 , 89)) 
mdb.models['Model-1'].sketches['__profile__'].Line(point1=(570 , 89), point2=(584 , 81)) 
mdb.models['Model-1'].sketches['__profile__'].Line(point1=(584 , 81), point2=(585 , 68)) 
mdb.models['Model-1'].sketches['__profile__'].Line(point1=(618 , 270), point2=(614 , 269)) 
mdb.models['Model-1'].sketches['__profile__'].Line(point1=(614 , 269), point2=(595 , 271)) 
mdb.models['Model-1'].sketches['__profile__'].Line(point1=(595 , 271), point2=(594 , 270)) 
mdb.models['Model-1'].sketches['__profile__'].Line(point1=(594 , 270), point2=(590 , 271)) 
mdb.models['Model-1'].sketches['__profile__'].Line(point1=(590 , 271), point2=(579 , 270)) 
mdb.models['Model-1'].sketches['__profile__'].Line(point1=(579 , 270), point2=(578 , 271)) 
mdb.models['Model-1'].sketches['__profile__'].Line(point1=(578 , 271), point2=(559 , 271)) 
mdb.models['Model-1'].sketches['__profile__'].Line(point1=(559 , 271), point2=(515 , 275)) 
mdb.models['Model-1'].sketches['__profile__'].Line(point1=(515 , 275), point2=(516 , 286)) 
mdb.models['Model-1'].sketches['__profile__'].Line(point1=(516 , 286), point2=(521 , 285)) 
mdb.models['Model-1'].sketches['__profile__'].Line(point1=(521 , 285), point2=(615 , 286)) 
mdb.models['Model-1'].sketches['__profile__'].Line(point1=(615 , 286), point2=(616 , 278)) 
mdb.models['Model-1'].sketches['__profile__'].Line(point1=(616 , 278), point2=(618 , 275)) 
mdb.models['Model-1'].sketches['__profile__'].Line(point1=(618 , 275), point2=(618 , 270)) 
mdb.models['Model-1'].sketches['__profile__'].Line(point1=(628 , 356), point2=(629 , 344)) 
mdb.models['Model-1'].sketches['__profile__'].Line(point1=(629 , 344), point2=(621 , 340)) 
mdb.models['Model-1'].sketches['__profile__'].Line(point1=(621 , 340), point2=(532 , 334)) 
mdb.models['Model-1'].sketches['__profile__'].Line(point1=(532 , 334), point2=(529 , 340)) 
mdb.models['Model-1'].sketches['__profile__'].Line(point1=(529 , 340), point2=(527 , 341)) 
mdb.models['Model-1'].sketches['__profile__'].Line(point1=(527 , 341), point2=(521 , 347)) 
mdb.models['Model-1'].sketches['__profile__'].Line(point1=(521 , 347), point2=(522 , 350)) 
mdb.models['Model-1'].sketches['__profile__'].Line(point1=(522 , 350), point2=(539 , 350)) 
mdb.models['Model-1'].sketches['__profile__'].Line(point1=(539 , 350), point2=(564 , 353)) 
mdb.models['Model-1'].sketches['__profile__'].Line(point1=(564 , 353), point2=(577 , 353)) 
mdb.models['Model-1'].sketches['__profile__'].Line(point1=(577 , 353), point2=(620 , 359)) 
mdb.models['Model-1'].sketches['__profile__'].Line(point1=(620 , 359), point2=(627 , 359)) 
mdb.models['Model-1'].sketches['__profile__'].Line(point1=(627 , 359), point2=(628 , 356)) 
mdb.models['Model-1'].sketches['__profile__'].Line(point1=(595 , 122), point2=(585 , 122)) 
mdb.models['Model-1'].sketches['__profile__'].Line(point1=(585 , 122), point2=(574 , 124)) 
mdb.models['Model-1'].sketches['__profile__'].Line(point1=(574 , 124), point2=(527 , 141)) 
mdb.models['Model-1'].sketches['__profile__'].Line(point1=(527 , 141), point2=(526 , 144)) 
mdb.models['Model-1'].sketches['__profile__'].Line(point1=(526 , 144), point2=(530 , 150)) 
mdb.models['Model-1'].sketches['__profile__'].Line(point1=(530 , 150), point2=(533 , 162)) 
mdb.models['Model-1'].sketches['__profile__'].Line(point1=(533 , 162), point2=(536 , 162)) 
mdb.models['Model-1'].sketches['__profile__'].Line(point1=(536 , 162), point2=(561 , 157)) 
mdb.models['Model-1'].sketches['__profile__'].Line(point1=(561 , 157), point2=(574 , 152)) 
mdb.models['Model-1'].sketches['__profile__'].Line(point1=(574 , 152), point2=(579 , 152)) 
mdb.models['Model-1'].sketches['__profile__'].Line(point1=(579 , 152), point2=(582 , 150)) 
mdb.models['Model-1'].sketches['__profile__'].Line(point1=(582 , 150), point2=(604 , 146)) 
mdb.models['Model-1'].sketches['__profile__'].Line(point1=(604 , 146), point2=(605 , 142)) 
mdb.models['Model-1'].sketches['__profile__'].Line(point1=(605 , 142), point2=(595 , 122)) 
mdb.models['Model-1'].sketches['__profile__'].Line(point1=(613 , 316), point2=(569 , 312)) 
mdb.models['Model-1'].sketches['__profile__'].Line(point1=(569 , 312), point2=(546 , 312)) 
mdb.models['Model-1'].sketches['__profile__'].Line(point1=(546 , 312), point2=(544 , 316)) 
mdb.models['Model-1'].sketches['__profile__'].Line(point1=(544 , 316), point2=(540 , 317)) 
mdb.models['Model-1'].sketches['__profile__'].Line(point1=(540 , 317), point2=(528 , 325)) 
mdb.models['Model-1'].sketches['__profile__'].Line(point1=(528 , 325), point2=(529 , 327)) 
mdb.models['Model-1'].sketches['__profile__'].Line(point1=(529 , 327), point2=(533 , 328)) 
mdb.models['Model-1'].sketches['__profile__'].Line(point1=(533 , 328), point2=(599 , 332)) 
mdb.models['Model-1'].sketches['__profile__'].Line(point1=(599 , 332), point2=(613 , 318)) 
mdb.models['Model-1'].sketches['__profile__'].Line(point1=(613 , 318), point2=(613 , 316)) 
mdb.models['Model-1'].sketches['__profile__'].Line(point1=(624 , 180), point2=(604 , 180)) 
mdb.models['Model-1'].sketches['__profile__'].Line(point1=(604 , 180), point2=(564 , 191)) 
mdb.models['Model-1'].sketches['__profile__'].Line(point1=(564 , 191), point2=(533 , 195)) 
mdb.models['Model-1'].sketches['__profile__'].Line(point1=(533 , 195), point2=(534 , 203)) 
mdb.models['Model-1'].sketches['__profile__'].Line(point1=(534 , 203), point2=(533 , 209)) 
mdb.models['Model-1'].sketches['__profile__'].Line(point1=(533 , 209), point2=(531 , 212)) 
mdb.models['Model-1'].sketches['__profile__'].Line(point1=(531 , 212), point2=(531 , 216)) 
mdb.models['Model-1'].sketches['__profile__'].Line(point1=(531 , 216), point2=(533 , 216)) 
mdb.models['Model-1'].sketches['__profile__'].Line(point1=(533 , 216), point2=(552 , 215)) 
mdb.models['Model-1'].sketches['__profile__'].Line(point1=(552 , 215), point2=(581 , 209)) 
mdb.models['Model-1'].sketches['__profile__'].Line(point1=(581 , 209), point2=(609 , 207)) 
mdb.models['Model-1'].sketches['__profile__'].Line(point1=(609 , 207), point2=(623 , 204)) 
mdb.models['Model-1'].sketches['__profile__'].Line(point1=(623 , 204), point2=(626 , 201)) 
mdb.models['Model-1'].sketches['__profile__'].Line(point1=(626 , 201), point2=(624 , 180)) 
mdb.models['Model-1'].sketches['__profile__'].Line(point1=(566 , 364), point2=(566 , 359)) 
mdb.models['Model-1'].sketches['__profile__'].Line(point1=(566 , 359), point2=(563 , 358)) 
mdb.models['Model-1'].sketches['__profile__'].Line(point1=(563 , 358), point2=(541 , 356)) 
mdb.models['Model-1'].sketches['__profile__'].Line(point1=(541 , 356), point2=(540 , 358)) 
mdb.models['Model-1'].sketches['__profile__'].Line(point1=(540 , 358), point2=(542 , 360)) 
mdb.models['Model-1'].sketches['__profile__'].Line(point1=(542 , 360), point2=(551 , 364)) 
mdb.models['Model-1'].sketches['__profile__'].Line(point1=(551 , 364), point2=(561 , 366)) 
mdb.models['Model-1'].sketches['__profile__'].Line(point1=(561 , 366), point2=(566 , 366)) 
mdb.models['Model-1'].sketches['__profile__'].Line(point1=(566 , 366), point2=(566 , 364)) 
mdb.models['Model-1'].sketches['__profile__'].Line(point1=(669 , 237), point2=(655 , 236)) 
mdb.models['Model-1'].sketches['__profile__'].Line(point1=(655 , 236), point2=(634 , 239)) 
mdb.models['Model-1'].sketches['__profile__'].Line(point1=(634 , 239), point2=(614 , 239)) 
mdb.models['Model-1'].sketches['__profile__'].Line(point1=(614 , 239), point2=(596 , 243)) 
mdb.models['Model-1'].sketches['__profile__'].Line(point1=(596 , 243), point2=(589 , 243)) 
mdb.models['Model-1'].sketches['__profile__'].Line(point1=(589 , 243), point2=(585 , 245)) 
mdb.models['Model-1'].sketches['__profile__'].Line(point1=(585 , 245), point2=(572 , 245)) 
mdb.models['Model-1'].sketches['__profile__'].Line(point1=(572 , 245), point2=(559 , 247)) 
mdb.models['Model-1'].sketches['__profile__'].Line(point1=(559 , 247), point2=(560 , 255)) 
mdb.models['Model-1'].sketches['__profile__'].Line(point1=(560 , 255), point2=(558 , 260)) 
mdb.models['Model-1'].sketches['__profile__'].Line(point1=(558 , 260), point2=(558 , 265)) 
mdb.models['Model-1'].sketches['__profile__'].Line(point1=(558 , 265), point2=(560 , 265)) 
mdb.models['Model-1'].sketches['__profile__'].Line(point1=(560 , 265), point2=(633 , 264)) 
mdb.models['Model-1'].sketches['__profile__'].Line(point1=(633 , 264), point2=(640 , 262)) 
mdb.models['Model-1'].sketches['__profile__'].Line(point1=(640 , 262), point2=(669 , 259)) 
mdb.models['Model-1'].sketches['__profile__'].Line(point1=(669 , 259), point2=(671 , 254)) 
mdb.models['Model-1'].sketches['__profile__'].Line(point1=(671 , 254), point2=(669 , 237)) 
mdb.models['Model-1'].sketches['__profile__'].Line(point1=(634 , 79), point2=(632 , 77)) 
mdb.models['Model-1'].sketches['__profile__'].Line(point1=(632 , 77), point2=(625 , 77)) 
mdb.models['Model-1'].sketches['__profile__'].Line(point1=(625 , 77), point2=(615 , 81)) 
mdb.models['Model-1'].sketches['__profile__'].Line(point1=(615 , 81), point2=(610 , 81)) 
mdb.models['Model-1'].sketches['__profile__'].Line(point1=(610 , 81), point2=(595 , 86)) 
mdb.models['Model-1'].sketches['__profile__'].Line(point1=(595 , 86), point2=(587 , 86)) 
mdb.models['Model-1'].sketches['__profile__'].Line(point1=(587 , 86), point2=(579 , 90)) 
mdb.models['Model-1'].sketches['__profile__'].Line(point1=(579 , 90), point2=(571 , 92)) 
mdb.models['Model-1'].sketches['__profile__'].Line(point1=(571 , 92), point2=(570 , 94)) 
mdb.models['Model-1'].sketches['__profile__'].Line(point1=(570 , 94), point2=(566 , 95)) 
mdb.models['Model-1'].sketches['__profile__'].Line(point1=(566 , 95), point2=(566 , 97)) 
mdb.models['Model-1'].sketches['__profile__'].Line(point1=(566 , 97), point2=(574 , 114)) 
mdb.models['Model-1'].sketches['__profile__'].Line(point1=(574 , 114), point2=(576 , 118)) 
mdb.models['Model-1'].sketches['__profile__'].Line(point1=(576 , 118), point2=(595 , 115)) 
mdb.models['Model-1'].sketches['__profile__'].Line(point1=(595 , 115), point2=(634 , 100)) 
mdb.models['Model-1'].sketches['__profile__'].Line(point1=(634 , 100), point2=(640 , 99)) 
mdb.models['Model-1'].sketches['__profile__'].Line(point1=(640 , 99), point2=(642 , 95)) 
mdb.models['Model-1'].sketches['__profile__'].Line(point1=(642 , 95), point2=(634 , 79)) 
mdb.models['Model-1'].sketches['__profile__'].Line(point1=(645 , 384), point2=(638 , 371)) 
mdb.models['Model-1'].sketches['__profile__'].Line(point1=(638 , 371), point2=(635 , 368)) 
mdb.models['Model-1'].sketches['__profile__'].Line(point1=(635 , 368), point2=(630 , 366)) 
mdb.models['Model-1'].sketches['__profile__'].Line(point1=(630 , 366), point2=(619 , 363)) 
mdb.models['Model-1'].sketches['__profile__'].Line(point1=(619 , 363), point2=(606 , 363)) 
mdb.models['Model-1'].sketches['__profile__'].Line(point1=(606 , 363), point2=(581 , 359)) 
mdb.models['Model-1'].sketches['__profile__'].Line(point1=(581 , 359), point2=(572 , 359)) 
mdb.models['Model-1'].sketches['__profile__'].Line(point1=(572 , 359), point2=(571 , 362)) 
mdb.models['Model-1'].sketches['__profile__'].Line(point1=(571 , 362), point2=(571 , 368)) 
mdb.models['Model-1'].sketches['__profile__'].Line(point1=(571 , 368), point2=(590 , 374)) 
mdb.models['Model-1'].sketches['__profile__'].Line(point1=(590 , 374), point2=(591 , 376)) 
mdb.models['Model-1'].sketches['__profile__'].Line(point1=(591 , 376), point2=(596 , 378)) 
mdb.models['Model-1'].sketches['__profile__'].Line(point1=(596 , 378), point2=(606 , 388)) 
mdb.models['Model-1'].sketches['__profile__'].Line(point1=(606 , 388), point2=(635 , 387)) 
mdb.models['Model-1'].sketches['__profile__'].Line(point1=(635 , 387), point2=(636 , 386)) 
mdb.models['Model-1'].sketches['__profile__'].Line(point1=(636 , 386), point2=(640 , 387)) 
mdb.models['Model-1'].sketches['__profile__'].Line(point1=(640 , 387), point2=(645 , 386)) 
mdb.models['Model-1'].sketches['__profile__'].Line(point1=(645 , 386), point2=(645 , 384)) 
mdb.models['Model-1'].sketches['__profile__'].Line(point1=(682 , 39), point2=(662 , 42)) 
mdb.models['Model-1'].sketches['__profile__'].Line(point1=(662 , 42), point2=(645 , 47)) 
mdb.models['Model-1'].sketches['__profile__'].Line(point1=(645 , 47), point2=(634 , 48)) 
mdb.models['Model-1'].sketches['__profile__'].Line(point1=(634 , 48), point2=(630 , 51)) 
mdb.models['Model-1'].sketches['__profile__'].Line(point1=(630 , 51), point2=(625 , 51)) 
mdb.models['Model-1'].sketches['__profile__'].Line(point1=(625 , 51), point2=(620 , 54)) 
mdb.models['Model-1'].sketches['__profile__'].Line(point1=(620 , 54), point2=(601 , 60)) 
mdb.models['Model-1'].sketches['__profile__'].Line(point1=(601 , 60), point2=(590 , 65)) 
mdb.models['Model-1'].sketches['__profile__'].Line(point1=(590 , 65), point2=(590 , 74)) 
mdb.models['Model-1'].sketches['__profile__'].Line(point1=(590 , 74), point2=(591 , 80)) 
mdb.models['Model-1'].sketches['__profile__'].Line(point1=(591 , 80), point2=(597 , 80)) 
mdb.models['Model-1'].sketches['__profile__'].Line(point1=(597 , 80), point2=(612 , 77)) 
mdb.models['Model-1'].sketches['__profile__'].Line(point1=(612 , 77), point2=(627 , 71)) 
mdb.models['Model-1'].sketches['__profile__'].Line(point1=(627 , 71), point2=(635 , 70)) 
mdb.models['Model-1'].sketches['__profile__'].Line(point1=(635 , 70), point2=(641 , 66)) 
mdb.models['Model-1'].sketches['__profile__'].Line(point1=(641 , 66), point2=(648 , 64)) 
mdb.models['Model-1'].sketches['__profile__'].Line(point1=(648 , 64), point2=(676 , 50)) 
mdb.models['Model-1'].sketches['__profile__'].Line(point1=(676 , 50), point2=(682 , 43)) 
mdb.models['Model-1'].sketches['__profile__'].Line(point1=(682 , 43), point2=(682 , 39)) 
mdb.models['Model-1'].sketches['__profile__'].Line(point1=(689 , 104), point2=(684 , 103)) 
mdb.models['Model-1'].sketches['__profile__'].Line(point1=(684 , 103), point2=(677 , 106)) 
mdb.models['Model-1'].sketches['__profile__'].Line(point1=(677 , 106), point2=(666 , 107)) 
mdb.models['Model-1'].sketches['__profile__'].Line(point1=(666 , 107), point2=(644 , 103)) 
mdb.models['Model-1'].sketches['__profile__'].Line(point1=(644 , 103), point2=(624 , 109)) 
mdb.models['Model-1'].sketches['__profile__'].Line(point1=(624 , 109), point2=(607 , 116)) 
mdb.models['Model-1'].sketches['__profile__'].Line(point1=(607 , 116), point2=(604 , 116)) 
mdb.models['Model-1'].sketches['__profile__'].Line(point1=(604 , 116), point2=(599 , 119)) 
mdb.models['Model-1'].sketches['__profile__'].Line(point1=(599 , 119), point2=(599 , 122)) 
mdb.models['Model-1'].sketches['__profile__'].Line(point1=(599 , 122), point2=(604 , 129)) 
mdb.models['Model-1'].sketches['__profile__'].Line(point1=(604 , 129), point2=(605 , 134)) 
mdb.models['Model-1'].sketches['__profile__'].Line(point1=(605 , 134), point2=(609 , 142)) 
mdb.models['Model-1'].sketches['__profile__'].Line(point1=(609 , 142), point2=(613 , 143)) 
mdb.models['Model-1'].sketches['__profile__'].Line(point1=(613 , 143), point2=(624 , 141)) 
mdb.models['Model-1'].sketches['__profile__'].Line(point1=(624 , 141), point2=(630 , 138)) 
mdb.models['Model-1'].sketches['__profile__'].Line(point1=(630 , 138), point2=(635 , 138)) 
mdb.models['Model-1'].sketches['__profile__'].Line(point1=(635 , 138), point2=(647 , 133)) 
mdb.models['Model-1'].sketches['__profile__'].Line(point1=(647 , 133), point2=(660 , 131)) 
mdb.models['Model-1'].sketches['__profile__'].Line(point1=(660 , 131), point2=(677 , 126)) 
mdb.models['Model-1'].sketches['__profile__'].Line(point1=(677 , 126), point2=(691 , 120)) 
mdb.models['Model-1'].sketches['__profile__'].Line(point1=(691 , 120), point2=(692 , 115)) 
mdb.models['Model-1'].sketches['__profile__'].Line(point1=(692 , 115), point2=(689 , 109)) 
mdb.models['Model-1'].sketches['__profile__'].Line(point1=(689 , 109), point2=(689 , 104)) 
mdb.models['Model-1'].sketches['__profile__'].Line(point1=(665 , 138), point2=(656 , 137)) 
mdb.models['Model-1'].sketches['__profile__'].Line(point1=(656 , 137), point2=(648 , 140)) 
mdb.models['Model-1'].sketches['__profile__'].Line(point1=(648 , 140), point2=(624 , 144)) 
mdb.models['Model-1'].sketches['__profile__'].Line(point1=(624 , 144), point2=(612 , 149)) 
mdb.models['Model-1'].sketches['__profile__'].Line(point1=(612 , 149), point2=(605 , 150)) 
mdb.models['Model-1'].sketches['__profile__'].Line(point1=(605 , 150), point2=(603 , 152)) 
mdb.models['Model-1'].sketches['__profile__'].Line(point1=(603 , 152), point2=(603 , 155)) 
mdb.models['Model-1'].sketches['__profile__'].Line(point1=(603 , 155), point2=(606 , 161)) 
mdb.models['Model-1'].sketches['__profile__'].Line(point1=(606 , 161), point2=(608 , 173)) 
mdb.models['Model-1'].sketches['__profile__'].Line(point1=(608 , 173), point2=(609 , 174)) 
mdb.models['Model-1'].sketches['__profile__'].Line(point1=(609 , 174), point2=(628 , 173)) 
mdb.models['Model-1'].sketches['__profile__'].Line(point1=(628 , 173), point2=(648 , 166)) 
mdb.models['Model-1'].sketches['__profile__'].Line(point1=(648 , 166), point2=(659 , 164)) 
mdb.models['Model-1'].sketches['__profile__'].Line(point1=(659 , 164), point2=(666 , 160)) 
mdb.models['Model-1'].sketches['__profile__'].Line(point1=(666 , 160), point2=(670 , 160)) 
mdb.models['Model-1'].sketches['__profile__'].Line(point1=(670 , 160), point2=(671 , 154)) 
mdb.models['Model-1'].sketches['__profile__'].Line(point1=(671 , 154), point2=(665 , 138)) 
mdb.models['Model-1'].sketches['__profile__'].Line(point1=(640 , 317), point2=(619 , 317)) 
mdb.models['Model-1'].sketches['__profile__'].Line(point1=(619 , 317), point2=(619 , 319)) 
mdb.models['Model-1'].sketches['__profile__'].Line(point1=(619 , 319), point2=(608 , 329)) 
mdb.models['Model-1'].sketches['__profile__'].Line(point1=(608 , 329), point2=(607 , 332)) 
mdb.models['Model-1'].sketches['__profile__'].Line(point1=(607 , 332), point2=(608 , 334)) 
mdb.models['Model-1'].sketches['__profile__'].Line(point1=(608 , 334), point2=(611 , 335)) 
mdb.models['Model-1'].sketches['__profile__'].Line(point1=(611 , 335), point2=(622 , 335)) 
mdb.models['Model-1'].sketches['__profile__'].Line(point1=(622 , 335), point2=(628 , 328)) 
mdb.models['Model-1'].sketches['__profile__'].Line(point1=(628 , 328), point2=(640 , 320)) 
mdb.models['Model-1'].sketches['__profile__'].Line(point1=(640 , 320), point2=(640 , 317)) 
mdb.models['Model-1'].sketches['__profile__'].Line(point1=(705 , 287), point2=(696 , 287)) 
mdb.models['Model-1'].sketches['__profile__'].Line(point1=(696 , 287), point2=(666 , 291)) 
mdb.models['Model-1'].sketches['__profile__'].Line(point1=(666 , 291), point2=(661 , 290)) 
mdb.models['Model-1'].sketches['__profile__'].Line(point1=(661 , 290), point2=(660 , 291)) 
mdb.models['Model-1'].sketches['__profile__'].Line(point1=(660 , 291), point2=(627 , 292)) 
mdb.models['Model-1'].sketches['__profile__'].Line(point1=(627 , 292), point2=(618 , 307)) 
mdb.models['Model-1'].sketches['__profile__'].Line(point1=(618 , 307), point2=(618 , 310)) 
mdb.models['Model-1'].sketches['__profile__'].Line(point1=(618 , 310), point2=(620 , 310)) 
mdb.models['Model-1'].sketches['__profile__'].Line(point1=(620 , 310), point2=(641 , 312)) 
mdb.models['Model-1'].sketches['__profile__'].Line(point1=(641 , 312), point2=(672 , 311)) 
mdb.models['Model-1'].sketches['__profile__'].Line(point1=(672 , 311), point2=(688 , 303)) 
mdb.models['Model-1'].sketches['__profile__'].Line(point1=(688 , 303), point2=(699 , 301)) 
mdb.models['Model-1'].sketches['__profile__'].Line(point1=(699 , 301), point2=(702 , 299)) 
mdb.models['Model-1'].sketches['__profile__'].Line(point1=(702 , 299), point2=(707 , 299)) 
mdb.models['Model-1'].sketches['__profile__'].Line(point1=(707 , 299), point2=(705 , 287)) 
mdb.models['Model-1'].sketches['__profile__'].Line(point1=(726 , 201), point2=(697 , 201)) 
mdb.models['Model-1'].sketches['__profile__'].Line(point1=(697 , 201), point2=(680 , 198)) 
mdb.models['Model-1'].sketches['__profile__'].Line(point1=(680 , 198), point2=(654 , 204)) 
mdb.models['Model-1'].sketches['__profile__'].Line(point1=(654 , 204), point2=(625 , 208)) 
mdb.models['Model-1'].sketches['__profile__'].Line(point1=(625 , 208), point2=(621 , 210)) 
mdb.models['Model-1'].sketches['__profile__'].Line(point1=(621 , 210), point2=(621 , 218)) 
mdb.models['Model-1'].sketches['__profile__'].Line(point1=(621 , 218), point2=(618 , 230)) 
mdb.models['Model-1'].sketches['__profile__'].Line(point1=(618 , 230), point2=(619 , 233)) 
mdb.models['Model-1'].sketches['__profile__'].Line(point1=(619 , 233), point2=(643 , 233)) 
mdb.models['Model-1'].sketches['__profile__'].Line(point1=(643 , 233), point2=(655 , 231)) 
mdb.models['Model-1'].sketches['__profile__'].Line(point1=(655 , 231), point2=(670 , 231)) 
mdb.models['Model-1'].sketches['__profile__'].Line(point1=(670 , 231), point2=(695 , 224)) 
mdb.models['Model-1'].sketches['__profile__'].Line(point1=(695 , 224), point2=(704 , 223)) 
mdb.models['Model-1'].sketches['__profile__'].Line(point1=(704 , 223), point2=(708 , 224)) 
mdb.models['Model-1'].sketches['__profile__'].Line(point1=(708 , 224), point2=(719 , 222)) 
mdb.models['Model-1'].sketches['__profile__'].Line(point1=(719 , 222), point2=(724 , 219)) 
mdb.models['Model-1'].sketches['__profile__'].Line(point1=(724 , 219), point2=(726 , 201)) 
mdb.models['Model-1'].sketches['__profile__'].Line(point1=(694 , 264), point2=(671 , 263)) 
mdb.models['Model-1'].sketches['__profile__'].Line(point1=(671 , 263), point2=(645 , 268)) 
mdb.models['Model-1'].sketches['__profile__'].Line(point1=(645 , 268), point2=(624 , 270)) 
mdb.models['Model-1'].sketches['__profile__'].Line(point1=(624 , 270), point2=(623 , 276)) 
mdb.models['Model-1'].sketches['__profile__'].Line(point1=(623 , 276), point2=(621 , 279)) 
mdb.models['Model-1'].sketches['__profile__'].Line(point1=(621 , 279), point2=(621 , 285)) 
mdb.models['Model-1'].sketches['__profile__'].Line(point1=(621 , 285), point2=(624 , 286)) 
mdb.models['Model-1'].sketches['__profile__'].Line(point1=(624 , 286), point2=(631 , 287)) 
mdb.models['Model-1'].sketches['__profile__'].Line(point1=(631 , 287), point2=(664 , 286)) 
mdb.models['Model-1'].sketches['__profile__'].Line(point1=(664 , 286), point2=(693 , 283)) 
mdb.models['Model-1'].sketches['__profile__'].Line(point1=(693 , 283), point2=(696 , 282)) 
mdb.models['Model-1'].sketches['__profile__'].Line(point1=(696 , 282), point2=(696 , 273)) 
mdb.models['Model-1'].sketches['__profile__'].Line(point1=(696 , 273), point2=(694 , 264)) 
mdb.models['Model-1'].sketches['__profile__'].Line(point1=(715 , 326), point2=(696 , 325)) 
mdb.models['Model-1'].sketches['__profile__'].Line(point1=(696 , 325), point2=(677 , 320)) 
mdb.models['Model-1'].sketches['__profile__'].Line(point1=(677 , 320), point2=(670 , 316)) 
mdb.models['Model-1'].sketches['__profile__'].Line(point1=(670 , 316), point2=(649 , 317)) 
mdb.models['Model-1'].sketches['__profile__'].Line(point1=(649 , 317), point2=(637 , 328)) 
mdb.models['Model-1'].sketches['__profile__'].Line(point1=(637 , 328), point2=(630 , 332)) 
mdb.models['Model-1'].sketches['__profile__'].Line(point1=(630 , 332), point2=(628 , 334)) 
mdb.models['Model-1'].sketches['__profile__'].Line(point1=(628 , 334), point2=(628 , 337)) 
mdb.models['Model-1'].sketches['__profile__'].Line(point1=(628 , 337), point2=(629 , 337)) 
mdb.models['Model-1'].sketches['__profile__'].Line(point1=(629 , 337), point2=(637 , 339)) 
mdb.models['Model-1'].sketches['__profile__'].Line(point1=(637 , 339), point2=(651 , 339)) 
mdb.models['Model-1'].sketches['__profile__'].Line(point1=(651 , 339), point2=(652 , 340)) 
mdb.models['Model-1'].sketches['__profile__'].Line(point1=(652 , 340), point2=(670 , 340)) 
mdb.models['Model-1'].sketches['__profile__'].Line(point1=(670 , 340), point2=(671 , 339)) 
mdb.models['Model-1'].sketches['__profile__'].Line(point1=(671 , 339), point2=(672 , 340)) 
mdb.models['Model-1'].sketches['__profile__'].Line(point1=(672 , 340), point2=(706 , 342)) 
mdb.models['Model-1'].sketches['__profile__'].Line(point1=(706 , 342), point2=(715 , 329)) 
mdb.models['Model-1'].sketches['__profile__'].Line(point1=(715 , 329), point2=(715 , 326)) 
mdb.models['Model-1'].sketches['__profile__'].Line(point1=(686 , 163), point2=(680 , 162)) 
mdb.models['Model-1'].sketches['__profile__'].Line(point1=(680 , 162), point2=(676 , 164)) 
mdb.models['Model-1'].sketches['__profile__'].Line(point1=(676 , 164), point2=(671 , 164)) 
mdb.models['Model-1'].sketches['__profile__'].Line(point1=(671 , 164), point2=(668 , 167)) 
mdb.models['Model-1'].sketches['__profile__'].Line(point1=(668 , 167), point2=(663 , 167)) 
mdb.models['Model-1'].sketches['__profile__'].Line(point1=(663 , 167), point2=(654 , 171)) 
mdb.models['Model-1'].sketches['__profile__'].Line(point1=(654 , 171), point2=(649 , 171)) 
mdb.models['Model-1'].sketches['__profile__'].Line(point1=(649 , 171), point2=(646 , 173)) 
mdb.models['Model-1'].sketches['__profile__'].Line(point1=(646 , 173), point2=(628 , 178)) 
mdb.models['Model-1'].sketches['__profile__'].Line(point1=(628 , 178), point2=(631 , 192)) 
mdb.models['Model-1'].sketches['__profile__'].Line(point1=(631 , 192), point2=(630 , 197)) 
mdb.models['Model-1'].sketches['__profile__'].Line(point1=(630 , 197), point2=(632 , 200)) 
mdb.models['Model-1'].sketches['__profile__'].Line(point1=(632 , 200), point2=(635 , 200)) 
mdb.models['Model-1'].sketches['__profile__'].Line(point1=(635 , 200), point2=(654 , 198)) 
mdb.models['Model-1'].sketches['__profile__'].Line(point1=(654 , 198), point2=(658 , 196)) 
mdb.models['Model-1'].sketches['__profile__'].Line(point1=(658 , 196), point2=(671 , 195)) 
mdb.models['Model-1'].sketches['__profile__'].Line(point1=(671 , 195), point2=(682 , 192)) 
mdb.models['Model-1'].sketches['__profile__'].Line(point1=(682 , 192), point2=(691 , 184)) 
mdb.models['Model-1'].sketches['__profile__'].Line(point1=(691 , 184), point2=(697 , 181)) 
mdb.models['Model-1'].sketches['__profile__'].Line(point1=(697 , 181), point2=(696 , 176)) 
mdb.models['Model-1'].sketches['__profile__'].Line(point1=(696 , 176), point2=(692 , 173)) 
mdb.models['Model-1'].sketches['__profile__'].Line(point1=(692 , 173), point2=(692 , 171)) 
mdb.models['Model-1'].sketches['__profile__'].Line(point1=(692 , 171), point2=(686 , 165)) 
mdb.models['Model-1'].sketches['__profile__'].Line(point1=(686 , 165), point2=(686 , 163)) 
mdb.models['Model-1'].sketches['__profile__'].Line(point1=(701 , 348), point2=(672 , 345)) 
mdb.models['Model-1'].sketches['__profile__'].Line(point1=(672 , 345), point2=(634 , 344)) 
mdb.models['Model-1'].sketches['__profile__'].Line(point1=(634 , 344), point2=(633 , 359)) 
mdb.models['Model-1'].sketches['__profile__'].Line(point1=(633 , 359), point2=(637 , 363)) 
mdb.models['Model-1'].sketches['__profile__'].Line(point1=(637 , 363), point2=(659 , 362)) 
mdb.models['Model-1'].sketches['__profile__'].Line(point1=(659 , 362), point2=(660 , 363)) 
mdb.models['Model-1'].sketches['__profile__'].Line(point1=(660 , 363), point2=(681 , 363)) 
mdb.models['Model-1'].sketches['__profile__'].Line(point1=(681 , 363), point2=(689 , 365)) 
mdb.models['Model-1'].sketches['__profile__'].Line(point1=(689 , 365), point2=(698 , 365)) 
mdb.models['Model-1'].sketches['__profile__'].Line(point1=(698 , 365), point2=(701 , 363)) 
mdb.models['Model-1'].sketches['__profile__'].Line(point1=(701 , 363), point2=(702 , 360)) 
mdb.models['Model-1'].sketches['__profile__'].Line(point1=(702 , 360), point2=(701 , 348)) 
mdb.models['Model-1'].sketches['__profile__'].Line(point1=(687 , 63), point2=(680 , 56)) 
mdb.models['Model-1'].sketches['__profile__'].Line(point1=(680 , 56), point2=(676 , 56)) 
mdb.models['Model-1'].sketches['__profile__'].Line(point1=(676 , 56), point2=(665 , 60)) 
mdb.models['Model-1'].sketches['__profile__'].Line(point1=(665 , 60), point2=(663 , 62)) 
mdb.models['Model-1'].sketches['__profile__'].Line(point1=(663 , 62), point2=(660 , 62)) 
mdb.models['Model-1'].sketches['__profile__'].Line(point1=(660 , 62), point2=(653 , 67)) 
mdb.models['Model-1'].sketches['__profile__'].Line(point1=(653 , 67), point2=(646 , 69)) 
mdb.models['Model-1'].sketches['__profile__'].Line(point1=(646 , 69), point2=(640 , 74)) 
mdb.models['Model-1'].sketches['__profile__'].Line(point1=(640 , 74), point2=(638 , 74)) 
mdb.models['Model-1'].sketches['__profile__'].Line(point1=(638 , 74), point2=(638 , 78)) 
mdb.models['Model-1'].sketches['__profile__'].Line(point1=(638 , 78), point2=(640 , 82)) 
mdb.models['Model-1'].sketches['__profile__'].Line(point1=(640 , 82), point2=(646 , 93)) 
mdb.models['Model-1'].sketches['__profile__'].Line(point1=(646 , 93), point2=(650 , 93)) 
mdb.models['Model-1'].sketches['__profile__'].Line(point1=(650 , 93), point2=(651 , 91)) 
mdb.models['Model-1'].sketches['__profile__'].Line(point1=(651 , 91), point2=(665 , 82)) 
mdb.models['Model-1'].sketches['__profile__'].Line(point1=(665 , 82), point2=(687 , 70)) 
mdb.models['Model-1'].sketches['__profile__'].Line(point1=(687 , 70), point2=(688 , 68)) 
mdb.models['Model-1'].sketches['__profile__'].Line(point1=(688 , 68), point2=(687 , 63)) 
mdb.models['Model-1'].sketches['__profile__'].Line(point1=(687 , 382), point2=(687 , 374)) 
mdb.models['Model-1'].sketches['__profile__'].Line(point1=(687 , 374), point2=(685 , 370)) 
mdb.models['Model-1'].sketches['__profile__'].Line(point1=(685 , 370), point2=(661 , 367)) 
mdb.models['Model-1'].sketches['__profile__'].Line(point1=(661 , 367), point2=(645 , 368)) 
mdb.models['Model-1'].sketches['__profile__'].Line(point1=(645 , 368), point2=(643 , 368)) 
mdb.models['Model-1'].sketches['__profile__'].Line(point1=(643 , 368), point2=(643 , 370)) 
mdb.models['Model-1'].sketches['__profile__'].Line(point1=(643 , 370), point2=(655 , 385)) 
mdb.models['Model-1'].sketches['__profile__'].Line(point1=(655 , 385), point2=(687 , 384)) 
mdb.models['Model-1'].sketches['__profile__'].Line(point1=(687 , 384), point2=(687 , 382)) 
mdb.models['Model-1'].sketches['__profile__'].Line(point1=(723 , 69), point2=(719 , 65)) 
mdb.models['Model-1'].sketches['__profile__'].Line(point1=(719 , 65), point2=(713 , 65)) 
mdb.models['Model-1'].sketches['__profile__'].Line(point1=(713 , 65), point2=(698 , 71)) 
mdb.models['Model-1'].sketches['__profile__'].Line(point1=(698 , 71), point2=(694 , 70)) 
mdb.models['Model-1'].sketches['__profile__'].Line(point1=(694 , 70), point2=(687 , 76)) 
mdb.models['Model-1'].sketches['__profile__'].Line(point1=(687 , 76), point2=(685 , 76)) 
mdb.models['Model-1'].sketches['__profile__'].Line(point1=(685 , 76), point2=(682 , 79)) 
mdb.models['Model-1'].sketches['__profile__'].Line(point1=(682 , 79), point2=(678 , 80)) 
mdb.models['Model-1'].sketches['__profile__'].Line(point1=(678 , 80), point2=(673 , 84)) 
mdb.models['Model-1'].sketches['__profile__'].Line(point1=(673 , 84), point2=(659 , 91)) 
mdb.models['Model-1'].sketches['__profile__'].Line(point1=(659 , 91), point2=(653 , 97)) 
mdb.models['Model-1'].sketches['__profile__'].Line(point1=(653 , 97), point2=(653 , 99)) 
mdb.models['Model-1'].sketches['__profile__'].Line(point1=(653 , 99), point2=(655 , 100)) 
mdb.models['Model-1'].sketches['__profile__'].Line(point1=(655 , 100), point2=(678 , 100)) 
mdb.models['Model-1'].sketches['__profile__'].Line(point1=(678 , 100), point2=(701 , 93)) 
mdb.models['Model-1'].sketches['__profile__'].Line(point1=(701 , 93), point2=(726 , 79)) 
mdb.models['Model-1'].sketches['__profile__'].Line(point1=(726 , 79), point2=(726 , 75)) 
mdb.models['Model-1'].sketches['__profile__'].Line(point1=(726 , 75), point2=(723 , 69)) 
mdb.models['Model-1'].sketches['__profile__'].Line(point1=(728 , 121), point2=(725 , 118)) 
mdb.models['Model-1'].sketches['__profile__'].Line(point1=(725 , 118), point2=(719 , 118)) 
mdb.models['Model-1'].sketches['__profile__'].Line(point1=(719 , 118), point2=(715 , 120)) 
mdb.models['Model-1'].sketches['__profile__'].Line(point1=(715 , 120), point2=(705 , 121)) 
mdb.models['Model-1'].sketches['__profile__'].Line(point1=(705 , 121), point2=(695 , 125)) 
mdb.models['Model-1'].sketches['__profile__'].Line(point1=(695 , 125), point2=(691 , 125)) 
mdb.models['Model-1'].sketches['__profile__'].Line(point1=(691 , 125), point2=(684 , 129)) 
mdb.models['Model-1'].sketches['__profile__'].Line(point1=(684 , 129), point2=(677 , 130)) 
mdb.models['Model-1'].sketches['__profile__'].Line(point1=(677 , 130), point2=(670 , 133)) 
mdb.models['Model-1'].sketches['__profile__'].Line(point1=(670 , 133), point2=(670 , 139)) 
mdb.models['Model-1'].sketches['__profile__'].Line(point1=(670 , 139), point2=(672 , 141)) 
mdb.models['Model-1'].sketches['__profile__'].Line(point1=(672 , 141), point2=(672 , 145)) 
mdb.models['Model-1'].sketches['__profile__'].Line(point1=(672 , 145), point2=(675 , 152)) 
mdb.models['Model-1'].sketches['__profile__'].Line(point1=(675 , 152), point2=(678 , 157)) 
mdb.models['Model-1'].sketches['__profile__'].Line(point1=(678 , 157), point2=(682 , 157)) 
mdb.models['Model-1'].sketches['__profile__'].Line(point1=(682 , 157), point2=(734 , 138)) 
mdb.models['Model-1'].sketches['__profile__'].Line(point1=(734 , 138), point2=(734 , 134)) 
mdb.models['Model-1'].sketches['__profile__'].Line(point1=(734 , 134), point2=(728 , 121)) 
mdb.models['Model-1'].sketches['__profile__'].Line(point1=(740 , 247), point2=(740 , 236)) 
mdb.models['Model-1'].sketches['__profile__'].Line(point1=(740 , 236), point2=(738 , 227)) 
mdb.models['Model-1'].sketches['__profile__'].Line(point1=(738 , 227), point2=(720 , 226)) 
mdb.models['Model-1'].sketches['__profile__'].Line(point1=(720 , 226), point2=(699 , 230)) 
mdb.models['Model-1'].sketches['__profile__'].Line(point1=(699 , 230), point2=(689 , 230)) 
mdb.models['Model-1'].sketches['__profile__'].Line(point1=(689 , 230), point2=(674 , 234)) 
mdb.models['Model-1'].sketches['__profile__'].Line(point1=(674 , 234), point2=(673 , 236)) 
mdb.models['Model-1'].sketches['__profile__'].Line(point1=(673 , 236), point2=(676 , 248)) 
mdb.models['Model-1'].sketches['__profile__'].Line(point1=(676 , 248), point2=(675 , 253)) 
mdb.models['Model-1'].sketches['__profile__'].Line(point1=(675 , 253), point2=(676 , 258)) 
mdb.models['Model-1'].sketches['__profile__'].Line(point1=(676 , 258), point2=(700 , 258)) 
mdb.models['Model-1'].sketches['__profile__'].Line(point1=(700 , 258), point2=(740 , 249)) 
mdb.models['Model-1'].sketches['__profile__'].Line(point1=(740 , 249), point2=(740 , 247)) 
mdb.models['Model-1'].sketches['__profile__'].Line(point1=(748 , 304), point2=(725 , 303)) 
mdb.models['Model-1'].sketches['__profile__'].Line(point1=(725 , 303), point2=(724 , 304)) 
mdb.models['Model-1'].sketches['__profile__'].Line(point1=(724 , 304), point2=(699 , 305)) 
mdb.models['Model-1'].sketches['__profile__'].Line(point1=(699 , 305), point2=(693 , 308)) 
mdb.models['Model-1'].sketches['__profile__'].Line(point1=(693 , 308), point2=(688 , 308)) 
mdb.models['Model-1'].sketches['__profile__'].Line(point1=(688 , 308), point2=(680 , 311)) 
mdb.models['Model-1'].sketches['__profile__'].Line(point1=(680 , 311), point2=(679 , 314)) 
mdb.models['Model-1'].sketches['__profile__'].Line(point1=(679 , 314), point2=(683 , 316)) 
mdb.models['Model-1'].sketches['__profile__'].Line(point1=(683 , 316), point2=(707 , 321)) 
mdb.models['Model-1'].sketches['__profile__'].Line(point1=(707 , 321), point2=(723 , 321)) 
mdb.models['Model-1'].sketches['__profile__'].Line(point1=(723 , 321), point2=(729 , 319)) 
mdb.models['Model-1'].sketches['__profile__'].Line(point1=(729 , 319), point2=(745 , 318)) 
mdb.models['Model-1'].sketches['__profile__'].Line(point1=(745 , 318), point2=(747 , 313)) 
mdb.models['Model-1'].sketches['__profile__'].Line(point1=(747 , 313), point2=(748 , 304)) 
mdb.models['Model-1'].sketches['__profile__'].Line(point1=(751 , 29), point2=(713 , 32)) 
mdb.models['Model-1'].sketches['__profile__'].Line(point1=(713 , 32), point2=(710 , 34)) 
mdb.models['Model-1'].sketches['__profile__'].Line(point1=(710 , 34), point2=(702 , 34)) 
mdb.models['Model-1'].sketches['__profile__'].Line(point1=(702 , 34), point2=(694 , 36)) 
mdb.models['Model-1'].sketches['__profile__'].Line(point1=(694 , 36), point2=(687 , 42)) 
mdb.models['Model-1'].sketches['__profile__'].Line(point1=(687 , 42), point2=(683 , 49)) 
mdb.models['Model-1'].sketches['__profile__'].Line(point1=(683 , 49), point2=(683 , 52)) 
mdb.models['Model-1'].sketches['__profile__'].Line(point1=(683 , 52), point2=(688 , 60)) 
mdb.models['Model-1'].sketches['__profile__'].Line(point1=(688 , 60), point2=(694 , 64)) 
mdb.models['Model-1'].sketches['__profile__'].Line(point1=(694 , 64), point2=(698 , 64)) 
mdb.models['Model-1'].sketches['__profile__'].Line(point1=(698 , 64), point2=(715 , 59)) 
mdb.models['Model-1'].sketches['__profile__'].Line(point1=(715 , 59), point2=(731 , 51)) 
mdb.models['Model-1'].sketches['__profile__'].Line(point1=(731 , 51), point2=(738 , 46)) 
mdb.models['Model-1'].sketches['__profile__'].Line(point1=(738 , 46), point2=(748 , 36)) 
mdb.models['Model-1'].sketches['__profile__'].Line(point1=(748 , 36), point2=(751 , 32)) 
mdb.models['Model-1'].sketches['__profile__'].Line(point1=(751 , 32), point2=(751 , 29)) 
mdb.models['Model-1'].sketches['__profile__'].Line(point1=(755 , 168), point2=(743 , 169)) 
mdb.models['Model-1'].sketches['__profile__'].Line(point1=(743 , 169), point2=(730 , 174)) 
mdb.models['Model-1'].sketches['__profile__'].Line(point1=(730 , 174), point2=(721 , 175)) 
mdb.models['Model-1'].sketches['__profile__'].Line(point1=(721 , 175), point2=(701 , 182)) 
mdb.models['Model-1'].sketches['__profile__'].Line(point1=(701 , 182), point2=(690 , 191)) 
mdb.models['Model-1'].sketches['__profile__'].Line(point1=(690 , 191), point2=(690 , 193)) 
mdb.models['Model-1'].sketches['__profile__'].Line(point1=(690 , 193), point2=(698 , 195)) 
mdb.models['Model-1'].sketches['__profile__'].Line(point1=(698 , 195), point2=(727 , 196)) 
mdb.models['Model-1'].sketches['__profile__'].Line(point1=(727 , 196), point2=(758 , 187)) 
mdb.models['Model-1'].sketches['__profile__'].Line(point1=(758 , 187), point2=(759 , 182)) 
mdb.models['Model-1'].sketches['__profile__'].Line(point1=(759 , 182), point2=(757 , 179)) 
mdb.models['Model-1'].sketches['__profile__'].Line(point1=(757 , 179), point2=(755 , 168)) 
mdb.models['Model-1'].sketches['__profile__'].Line(point1=(756 , 142), point2=(752 , 138)) 
mdb.models['Model-1'].sketches['__profile__'].Line(point1=(752 , 138), point2=(746 , 138)) 
mdb.models['Model-1'].sketches['__profile__'].Line(point1=(746 , 138), point2=(739 , 141)) 
mdb.models['Model-1'].sketches['__profile__'].Line(point1=(739 , 141), point2=(735 , 141)) 
mdb.models['Model-1'].sketches['__profile__'].Line(point1=(735 , 141), point2=(717 , 150)) 
mdb.models['Model-1'].sketches['__profile__'].Line(point1=(717 , 150), point2=(714 , 150)) 
mdb.models['Model-1'].sketches['__profile__'].Line(point1=(714 , 150), point2=(712 , 152)) 
mdb.models['Model-1'].sketches['__profile__'].Line(point1=(712 , 152), point2=(707 , 152)) 
mdb.models['Model-1'].sketches['__profile__'].Line(point1=(707 , 152), point2=(701 , 156)) 
mdb.models['Model-1'].sketches['__profile__'].Line(point1=(701 , 156), point2=(691 , 159)) 
mdb.models['Model-1'].sketches['__profile__'].Line(point1=(691 , 159), point2=(690 , 163)) 
mdb.models['Model-1'].sketches['__profile__'].Line(point1=(690 , 163), point2=(692 , 164)) 
mdb.models['Model-1'].sketches['__profile__'].Line(point1=(692 , 164), point2=(698 , 173)) 
mdb.models['Model-1'].sketches['__profile__'].Line(point1=(698 , 173), point2=(702 , 176)) 
mdb.models['Model-1'].sketches['__profile__'].Line(point1=(702 , 176), point2=(706 , 176)) 
mdb.models['Model-1'].sketches['__profile__'].Line(point1=(706 , 176), point2=(732 , 167)) 
mdb.models['Model-1'].sketches['__profile__'].Line(point1=(732 , 167), point2=(758 , 161)) 
mdb.models['Model-1'].sketches['__profile__'].Line(point1=(758 , 161), point2=(763 , 158)) 
mdb.models['Model-1'].sketches['__profile__'].Line(point1=(763 , 158), point2=(763 , 156)) 
mdb.models['Model-1'].sketches['__profile__'].Line(point1=(763 , 156), point2=(756 , 142)) 
mdb.models['Model-1'].sketches['__profile__'].Line(point1=(724 , 379), point2=(720 , 375)) 
mdb.models['Model-1'].sketches['__profile__'].Line(point1=(720 , 375), point2=(703 , 371)) 
mdb.models['Model-1'].sketches['__profile__'].Line(point1=(703 , 371), point2=(692 , 371)) 
mdb.models['Model-1'].sketches['__profile__'].Line(point1=(692 , 371), point2=(692 , 375)) 
mdb.models['Model-1'].sketches['__profile__'].Line(point1=(692 , 375), point2=(693 , 381)) 
mdb.models['Model-1'].sketches['__profile__'].Line(point1=(693 , 381), point2=(698 , 383)) 
mdb.models['Model-1'].sketches['__profile__'].Line(point1=(698 , 383), point2=(719 , 382)) 
mdb.models['Model-1'].sketches['__profile__'].Line(point1=(719 , 382), point2=(724 , 381)) 
mdb.models['Model-1'].sketches['__profile__'].Line(point1=(724 , 381), point2=(724 , 379)) 
mdb.models['Model-1'].sketches['__profile__'].Line(point1=(754 , 79), point2=(752 , 77)) 
mdb.models['Model-1'].sketches['__profile__'].Line(point1=(752 , 77), point2=(747 , 77)) 
mdb.models['Model-1'].sketches['__profile__'].Line(point1=(747 , 77), point2=(730 , 81)) 
mdb.models['Model-1'].sketches['__profile__'].Line(point1=(730 , 81), point2=(724 , 86)) 
mdb.models['Model-1'].sketches['__profile__'].Line(point1=(724 , 86), point2=(714 , 91)) 
mdb.models['Model-1'].sketches['__profile__'].Line(point1=(714 , 91), point2=(713 , 93)) 
mdb.models['Model-1'].sketches['__profile__'].Line(point1=(713 , 93), point2=(695 , 100)) 
mdb.models['Model-1'].sketches['__profile__'].Line(point1=(695 , 100), point2=(694 , 109)) 
mdb.models['Model-1'].sketches['__profile__'].Line(point1=(694 , 109), point2=(696 , 116)) 
mdb.models['Model-1'].sketches['__profile__'].Line(point1=(696 , 116), point2=(698 , 116)) 
mdb.models['Model-1'].sketches['__profile__'].Line(point1=(698 , 116), point2=(704 , 116)) 
mdb.models['Model-1'].sketches['__profile__'].Line(point1=(704 , 116), point2=(724 , 112)) 
mdb.models['Model-1'].sketches['__profile__'].Line(point1=(724 , 112), point2=(761 , 95)) 
mdb.models['Model-1'].sketches['__profile__'].Line(point1=(761 , 95), point2=(760 , 89)) 
mdb.models['Model-1'].sketches['__profile__'].Line(point1=(760 , 89), point2=(754 , 79)) 
mdb.models['Model-1'].sketches['__profile__'].Line(point1=(753 , 255), point2=(751 , 253)) 
mdb.models['Model-1'].sketches['__profile__'].Line(point1=(751 , 253), point2=(748 , 254)) 
mdb.models['Model-1'].sketches['__profile__'].Line(point1=(748 , 254), point2=(744 , 253)) 
mdb.models['Model-1'].sketches['__profile__'].Line(point1=(744 , 253), point2=(742 , 255)) 
mdb.models['Model-1'].sketches['__profile__'].Line(point1=(742 , 255), point2=(700 , 262)) 
mdb.models['Model-1'].sketches['__profile__'].Line(point1=(700 , 262), point2=(700 , 272)) 
mdb.models['Model-1'].sketches['__profile__'].Line(point1=(700 , 272), point2=(701 , 281)) 
mdb.models['Model-1'].sketches['__profile__'].Line(point1=(701 , 281), point2=(702 , 281)) 
mdb.models['Model-1'].sketches['__profile__'].Line(point1=(702 , 281), point2=(713 , 282)) 
mdb.models['Model-1'].sketches['__profile__'].Line(point1=(713 , 282), point2=(758 , 272)) 
mdb.models['Model-1'].sketches['__profile__'].Line(point1=(758 , 272), point2=(758 , 265)) 
mdb.models['Model-1'].sketches['__profile__'].Line(point1=(758 , 265), point2=(756 , 264)) 
mdb.models['Model-1'].sketches['__profile__'].Line(point1=(756 , 264), point2=(756 , 260)) 
mdb.models['Model-1'].sketches['__profile__'].Line(point1=(756 , 260), point2=(753 , 255)) 
mdb.models['Model-1'].sketches['__profile__'].Line(point1=(737 , 353), point2=(707 , 349)) 
mdb.models['Model-1'].sketches['__profile__'].Line(point1=(707 , 349), point2=(706 , 360)) 
mdb.models['Model-1'].sketches['__profile__'].Line(point1=(706 , 360), point2=(706 , 367)) 
mdb.models['Model-1'].sketches['__profile__'].Line(point1=(706 , 367), point2=(719 , 369)) 
mdb.models['Model-1'].sketches['__profile__'].Line(point1=(719 , 369), point2=(729 , 364)) 
mdb.models['Model-1'].sketches['__profile__'].Line(point1=(729 , 364), point2=(737 , 356)) 
mdb.models['Model-1'].sketches['__profile__'].Line(point1=(737 , 356), point2=(737 , 353)) 
mdb.models['Model-1'].sketches['__profile__'].Line(point1=(793 , 276), point2=(791 , 274)) 
mdb.models['Model-1'].sketches['__profile__'].Line(point1=(791 , 274), point2=(775 , 276)) 
mdb.models['Model-1'].sketches['__profile__'].Line(point1=(775 , 276), point2=(759 , 276)) 
mdb.models['Model-1'].sketches['__profile__'].Line(point1=(759 , 276), point2=(738 , 282)) 
mdb.models['Model-1'].sketches['__profile__'].Line(point1=(738 , 282), point2=(728 , 283)) 
mdb.models['Model-1'].sketches['__profile__'].Line(point1=(728 , 283), point2=(724 , 285)) 
mdb.models['Model-1'].sketches['__profile__'].Line(point1=(724 , 285), point2=(711 , 286)) 
mdb.models['Model-1'].sketches['__profile__'].Line(point1=(711 , 286), point2=(711 , 294)) 
mdb.models['Model-1'].sketches['__profile__'].Line(point1=(711 , 294), point2=(713 , 297)) 
mdb.models['Model-1'].sketches['__profile__'].Line(point1=(713 , 297), point2=(714 , 298)) 
mdb.models['Model-1'].sketches['__profile__'].Line(point1=(714 , 298), point2=(754 , 298)) 
mdb.models['Model-1'].sketches['__profile__'].Line(point1=(754 , 298), point2=(794 , 292)) 
mdb.models['Model-1'].sketches['__profile__'].Line(point1=(794 , 292), point2=(793 , 276)) 
mdb.models['Model-1'].sketches['__profile__'].Line(point1=(783 , 323), point2=(778 , 324)) 
mdb.models['Model-1'].sketches['__profile__'].Line(point1=(778 , 324), point2=(743 , 323)) 
mdb.models['Model-1'].sketches['__profile__'].Line(point1=(743 , 323), point2=(722 , 326)) 
mdb.models['Model-1'].sketches['__profile__'].Line(point1=(722 , 326), point2=(713 , 339)) 
mdb.models['Model-1'].sketches['__profile__'].Line(point1=(713 , 339), point2=(713 , 343)) 
mdb.models['Model-1'].sketches['__profile__'].Line(point1=(713 , 343), point2=(715 , 345)) 
mdb.models['Model-1'].sketches['__profile__'].Line(point1=(715 , 345), point2=(718 , 345)) 
mdb.models['Model-1'].sketches['__profile__'].Line(point1=(718 , 345), point2=(748 , 348)) 
mdb.models['Model-1'].sketches['__profile__'].Line(point1=(748 , 348), point2=(783 , 344)) 
mdb.models['Model-1'].sketches['__profile__'].Line(point1=(783 , 344), point2=(784 , 342)) 
mdb.models['Model-1'].sketches['__profile__'].Line(point1=(784 , 342), point2=(783 , 323)) 
mdb.models['Model-1'].sketches['__profile__'].Line(point1=(802 , 32), point2=(774 , 28)) 
mdb.models['Model-1'].sketches['__profile__'].Line(point1=(774 , 28), point2=(756 , 30)) 
mdb.models['Model-1'].sketches['__profile__'].Line(point1=(756 , 30), point2=(752 , 38)) 
mdb.models['Model-1'].sketches['__profile__'].Line(point1=(752 , 38), point2=(741 , 49)) 
mdb.models['Model-1'].sketches['__profile__'].Line(point1=(741 , 49), point2=(730 , 56)) 
mdb.models['Model-1'].sketches['__profile__'].Line(point1=(730 , 56), point2=(725 , 61)) 
mdb.models['Model-1'].sketches['__profile__'].Line(point1=(725 , 61), point2=(725 , 63)) 
mdb.models['Model-1'].sketches['__profile__'].Line(point1=(725 , 63), point2=(725 , 65)) 
mdb.models['Model-1'].sketches['__profile__'].Line(point1=(725 , 65), point2=(732 , 75)) 
mdb.models['Model-1'].sketches['__profile__'].Line(point1=(732 , 75), point2=(744 , 73)) 
mdb.models['Model-1'].sketches['__profile__'].Line(point1=(744 , 73), point2=(752 , 70)) 
mdb.models['Model-1'].sketches['__profile__'].Line(point1=(752 , 70), point2=(769 , 60)) 
mdb.models['Model-1'].sketches['__profile__'].Line(point1=(769 , 60), point2=(783 , 54)) 
mdb.models['Model-1'].sketches['__profile__'].Line(point1=(783 , 54), point2=(798 , 40)) 
mdb.models['Model-1'].sketches['__profile__'].Line(point1=(798 , 40), point2=(802 , 32)) 
mdb.models['Model-1'].sketches['__profile__'].Line(point1=(782 , 374), point2=(774 , 365)) 
mdb.models['Model-1'].sketches['__profile__'].Line(point1=(774 , 365), point2=(767 , 362)) 
mdb.models['Model-1'].sketches['__profile__'].Line(point1=(767 , 362), point2=(761 , 357)) 
mdb.models['Model-1'].sketches['__profile__'].Line(point1=(761 , 357), point2=(751 , 353)) 
mdb.models['Model-1'].sketches['__profile__'].Line(point1=(751 , 353), point2=(742 , 354)) 
mdb.models['Model-1'].sketches['__profile__'].Line(point1=(742 , 354), point2=(739 , 360)) 
mdb.models['Model-1'].sketches['__profile__'].Line(point1=(739 , 360), point2=(729 , 370)) 
mdb.models['Model-1'].sketches['__profile__'].Line(point1=(729 , 370), point2=(727 , 371)) 
mdb.models['Model-1'].sketches['__profile__'].Line(point1=(727 , 371), point2=(727 , 373)) 
mdb.models['Model-1'].sketches['__profile__'].Line(point1=(727 , 373), point2=(731 , 375)) 
mdb.models['Model-1'].sketches['__profile__'].Line(point1=(731 , 375), point2=(733 , 378)) 
mdb.models['Model-1'].sketches['__profile__'].Line(point1=(733 , 378), point2=(740 , 380)) 
mdb.models['Model-1'].sketches['__profile__'].Line(point1=(740 , 380), point2=(776 , 377)) 
mdb.models['Model-1'].sketches['__profile__'].Line(point1=(776 , 377), point2=(782 , 376)) 
mdb.models['Model-1'].sketches['__profile__'].Line(point1=(782 , 376), point2=(782 , 374)) 
mdb.models['Model-1'].sketches['__profile__'].Line(point1=(786 , 188), point2=(785 , 187)) 
mdb.models['Model-1'].sketches['__profile__'].Line(point1=(785 , 187), point2=(769 , 188)) 
mdb.models['Model-1'].sketches['__profile__'].Line(point1=(769 , 188), point2=(765 , 190)) 
mdb.models['Model-1'].sketches['__profile__'].Line(point1=(765 , 190), point2=(761 , 190)) 
mdb.models['Model-1'].sketches['__profile__'].Line(point1=(761 , 190), point2=(749 , 196)) 
mdb.models['Model-1'].sketches['__profile__'].Line(point1=(749 , 196), point2=(744 , 196)) 
mdb.models['Model-1'].sketches['__profile__'].Line(point1=(744 , 196), point2=(735 , 200)) 
mdb.models['Model-1'].sketches['__profile__'].Line(point1=(735 , 200), point2=(731 , 200)) 
mdb.models['Model-1'].sketches['__profile__'].Line(point1=(731 , 200), point2=(728 , 215)) 
mdb.models['Model-1'].sketches['__profile__'].Line(point1=(728 , 215), point2=(728 , 220)) 
mdb.models['Model-1'].sketches['__profile__'].Line(point1=(728 , 220), point2=(730 , 221)) 
mdb.models['Model-1'].sketches['__profile__'].Line(point1=(730 , 221), point2=(749 , 220)) 
mdb.models['Model-1'].sketches['__profile__'].Line(point1=(749 , 220), point2=(787 , 210)) 
mdb.models['Model-1'].sketches['__profile__'].Line(point1=(787 , 210), point2=(788 , 209)) 
mdb.models['Model-1'].sketches['__profile__'].Line(point1=(788 , 209), point2=(788 , 197)) 
mdb.models['Model-1'].sketches['__profile__'].Line(point1=(788 , 197), point2=(786 , 188)) 
mdb.models['Model-1'].sketches['__profile__'].Line(point1=(783 , 97), point2=(780 , 94)) 
mdb.models['Model-1'].sketches['__profile__'].Line(point1=(780 , 94), point2=(774 , 94)) 
mdb.models['Model-1'].sketches['__profile__'].Line(point1=(774 , 94), point2=(740 , 111)) 
mdb.models['Model-1'].sketches['__profile__'].Line(point1=(740 , 111), point2=(731 , 114)) 
mdb.models['Model-1'].sketches['__profile__'].Line(point1=(731 , 114), point2=(730 , 118)) 
mdb.models['Model-1'].sketches['__profile__'].Line(point1=(730 , 118), point2=(738 , 132)) 
mdb.models['Model-1'].sketches['__profile__'].Line(point1=(738 , 132), point2=(739 , 134)) 
mdb.models['Model-1'].sketches['__profile__'].Line(point1=(739 , 134), point2=(754 , 132)) 
mdb.models['Model-1'].sketches['__profile__'].Line(point1=(754 , 132), point2=(791 , 116)) 
mdb.models['Model-1'].sketches['__profile__'].Line(point1=(791 , 116), point2=(790 , 110)) 
mdb.models['Model-1'].sketches['__profile__'].Line(point1=(790 , 110), point2=(783 , 97)) 
mdb.models['Model-1'].sketches['__profile__'].Line(point1=(798 , 214), point2=(789 , 214)) 
mdb.models['Model-1'].sketches['__profile__'].Line(point1=(789 , 214), point2=(782 , 217)) 
mdb.models['Model-1'].sketches['__profile__'].Line(point1=(782 , 217), point2=(777 , 217)) 
mdb.models['Model-1'].sketches['__profile__'].Line(point1=(777 , 217), point2=(768 , 221)) 
mdb.models['Model-1'].sketches['__profile__'].Line(point1=(768 , 221), point2=(763 , 221)) 
mdb.models['Model-1'].sketches['__profile__'].Line(point1=(763 , 221), point2=(759 , 223)) 
mdb.models['Model-1'].sketches['__profile__'].Line(point1=(759 , 223), point2=(744 , 226)) 
mdb.models['Model-1'].sketches['__profile__'].Line(point1=(744 , 226), point2=(743 , 230)) 
mdb.models['Model-1'].sketches['__profile__'].Line(point1=(743 , 230), point2=(745 , 246)) 
mdb.models['Model-1'].sketches['__profile__'].Line(point1=(745 , 246), point2=(747 , 248)) 
mdb.models['Model-1'].sketches['__profile__'].Line(point1=(747 , 248), point2=(757 , 248)) 
mdb.models['Model-1'].sketches['__profile__'].Line(point1=(757 , 248), point2=(788 , 241)) 
mdb.models['Model-1'].sketches['__profile__'].Line(point1=(788 , 241), point2=(791 , 239)) 
mdb.models['Model-1'].sketches['__profile__'].Line(point1=(791 , 239), point2=(795 , 239)) 
mdb.models['Model-1'].sketches['__profile__'].Line(point1=(795 , 239), point2=(797 , 237)) 
mdb.models['Model-1'].sketches['__profile__'].Line(point1=(797 , 237), point2=(798 , 214)) 
mdb.models['Model-1'].sketches['__profile__'].Line(point1=(825 , 294), point2=(800 , 295)) 
mdb.models['Model-1'].sketches['__profile__'].Line(point1=(800 , 295), point2=(771 , 301)) 
mdb.models['Model-1'].sketches['__profile__'].Line(point1=(771 , 301), point2=(757 , 302)) 
mdb.models['Model-1'].sketches['__profile__'].Line(point1=(757 , 302), point2=(753 , 304)) 
mdb.models['Model-1'].sketches['__profile__'].Line(point1=(753 , 304), point2=(753 , 308)) 
mdb.models['Model-1'].sketches['__profile__'].Line(point1=(753 , 308), point2=(751 , 311)) 
mdb.models['Model-1'].sketches['__profile__'].Line(point1=(751 , 311), point2=(752 , 317)) 
mdb.models['Model-1'].sketches['__profile__'].Line(point1=(752 , 317), point2=(755 , 317)) 
mdb.models['Model-1'].sketches['__profile__'].Line(point1=(755 , 317), point2=(786 , 317)) 
mdb.models['Model-1'].sketches['__profile__'].Line(point1=(786 , 317), point2=(793 , 315)) 
mdb.models['Model-1'].sketches['__profile__'].Line(point1=(793 , 315), point2=(825 , 313)) 
mdb.models['Model-1'].sketches['__profile__'].Line(point1=(825 , 313), point2=(826 , 307)) 
mdb.models['Model-1'].sketches['__profile__'].Line(point1=(826 , 307), point2=(825 , 294)) 
mdb.models['Model-1'].sketches['__profile__'].Line(point1=(795 , 77), point2=(793 , 76)) 
mdb.models['Model-1'].sketches['__profile__'].Line(point1=(793 , 76), point2=(793 , 74)) 
mdb.models['Model-1'].sketches['__profile__'].Line(point1=(793 , 74), point2=(782 , 61)) 
mdb.models['Model-1'].sketches['__profile__'].Line(point1=(782 , 61), point2=(778 , 61)) 
mdb.models['Model-1'].sketches['__profile__'].Line(point1=(778 , 61), point2=(776 , 63)) 
mdb.models['Model-1'].sketches['__profile__'].Line(point1=(776 , 63), point2=(771 , 64)) 
mdb.models['Model-1'].sketches['__profile__'].Line(point1=(771 , 64), point2=(770 , 66)) 
mdb.models['Model-1'].sketches['__profile__'].Line(point1=(770 , 66), point2=(760 , 71)) 
mdb.models['Model-1'].sketches['__profile__'].Line(point1=(760 , 71), point2=(758 , 74)) 
mdb.models['Model-1'].sketches['__profile__'].Line(point1=(758 , 74), point2=(758 , 77)) 
mdb.models['Model-1'].sketches['__profile__'].Line(point1=(758 , 77), point2=(766 , 90)) 
mdb.models['Model-1'].sketches['__profile__'].Line(point1=(766 , 90), point2=(777 , 88)) 
mdb.models['Model-1'].sketches['__profile__'].Line(point1=(777 , 88), point2=(785 , 83)) 
mdb.models['Model-1'].sketches['__profile__'].Line(point1=(785 , 83), point2=(794 , 80)) 
mdb.models['Model-1'].sketches['__profile__'].Line(point1=(794 , 80), point2=(795 , 77)) 
mdb.models['Model-1'].sketches['__profile__'].Line(point1=(829 , 244), point2=(827 , 242)) 
mdb.models['Model-1'].sketches['__profile__'].Line(point1=(827 , 242), point2=(798 , 243)) 
mdb.models['Model-1'].sketches['__profile__'].Line(point1=(798 , 243), point2=(760 , 252)) 
mdb.models['Model-1'].sketches['__profile__'].Line(point1=(760 , 252), point2=(759 , 253)) 
mdb.models['Model-1'].sketches['__profile__'].Line(point1=(759 , 253), point2=(760 , 262)) 
mdb.models['Model-1'].sketches['__profile__'].Line(point1=(760 , 262), point2=(763 , 268)) 
mdb.models['Model-1'].sketches['__profile__'].Line(point1=(763 , 268), point2=(766 , 271)) 
mdb.models['Model-1'].sketches['__profile__'].Line(point1=(766 , 271), point2=(784 , 270)) 
mdb.models['Model-1'].sketches['__profile__'].Line(point1=(784 , 270), point2=(831 , 262)) 
mdb.models['Model-1'].sketches['__profile__'].Line(point1=(831 , 262), point2=(831 , 252)) 
mdb.models['Model-1'].sketches['__profile__'].Line(point1=(831 , 252), point2=(829 , 244)) 
mdb.models['Model-1'].sketches['__profile__'].Line(point1=(813 , 148), point2=(809 , 147)) 
mdb.models['Model-1'].sketches['__profile__'].Line(point1=(809 , 147), point2=(792 , 154)) 
mdb.models['Model-1'].sketches['__profile__'].Line(point1=(792 , 154), point2=(767 , 161)) 
mdb.models['Model-1'].sketches['__profile__'].Line(point1=(767 , 161), point2=(759 , 165)) 
mdb.models['Model-1'].sketches['__profile__'].Line(point1=(759 , 165), point2=(764 , 182)) 
mdb.models['Model-1'].sketches['__profile__'].Line(point1=(764 , 182), point2=(767 , 183)) 
mdb.models['Model-1'].sketches['__profile__'].Line(point1=(767 , 183), point2=(780 , 182)) 
mdb.models['Model-1'].sketches['__profile__'].Line(point1=(780 , 182), point2=(794 , 179)) 
mdb.models['Model-1'].sketches['__profile__'].Line(point1=(794 , 179), point2=(795 , 177)) 
mdb.models['Model-1'].sketches['__profile__'].Line(point1=(795 , 177), point2=(808 , 174)) 
mdb.models['Model-1'].sketches['__profile__'].Line(point1=(808 , 174), point2=(810 , 172)) 
mdb.models['Model-1'].sketches['__profile__'].Line(point1=(810 , 172), point2=(816 , 171)) 
mdb.models['Model-1'].sketches['__profile__'].Line(point1=(816 , 171), point2=(821 , 168)) 
mdb.models['Model-1'].sketches['__profile__'].Line(point1=(821 , 168), point2=(819 , 160)) 
mdb.models['Model-1'].sketches['__profile__'].Line(point1=(819 , 160), point2=(816 , 157)) 
mdb.models['Model-1'].sketches['__profile__'].Line(point1=(816 , 157), point2=(813 , 148)) 
mdb.models['Model-1'].sketches['__profile__'].Line(point1=(801 , 121), point2=(793 , 120)) 
mdb.models['Model-1'].sketches['__profile__'].Line(point1=(793 , 120), point2=(760 , 134)) 
mdb.models['Model-1'].sketches['__profile__'].Line(point1=(760 , 134), point2=(759 , 139)) 
mdb.models['Model-1'].sketches['__profile__'].Line(point1=(759 , 139), point2=(768 , 153)) 
mdb.models['Model-1'].sketches['__profile__'].Line(point1=(768 , 153), point2=(769 , 155)) 
mdb.models['Model-1'].sketches['__profile__'].Line(point1=(769 , 155), point2=(777 , 154)) 
mdb.models['Model-1'].sketches['__profile__'].Line(point1=(777 , 154), point2=(808 , 142)) 
mdb.models['Model-1'].sketches['__profile__'].Line(point1=(808 , 142), point2=(808 , 137)) 
mdb.models['Model-1'].sketches['__profile__'].Line(point1=(808 , 137), point2=(801 , 121)) 
mdb.models['Model-1'].sketches['__profile__'].Line(point1=(914 , 340), point2=(887 , 342)) 
mdb.models['Model-1'].sketches['__profile__'].Line(point1=(887 , 342), point2=(881 , 344)) 
mdb.models['Model-1'].sketches['__profile__'].Line(point1=(881 , 344), point2=(864 , 345)) 
mdb.models['Model-1'].sketches['__profile__'].Line(point1=(864 , 345), point2=(858 , 347)) 
mdb.models['Model-1'].sketches['__profile__'].Line(point1=(858 , 347), point2=(850 , 346)) 
mdb.models['Model-1'].sketches['__profile__'].Line(point1=(850 , 346), point2=(846 , 348)) 
mdb.models['Model-1'].sketches['__profile__'].Line(point1=(846 , 348), point2=(835 , 349)) 
mdb.models['Model-1'].sketches['__profile__'].Line(point1=(835 , 349), point2=(827 , 348)) 
mdb.models['Model-1'].sketches['__profile__'].Line(point1=(827 , 348), point2=(826 , 349)) 
mdb.models['Model-1'].sketches['__profile__'].Line(point1=(826 , 349), point2=(804 , 349)) 
mdb.models['Model-1'].sketches['__profile__'].Line(point1=(804 , 349), point2=(803 , 350)) 
mdb.models['Model-1'].sketches['__profile__'].Line(point1=(803 , 350), point2=(801 , 349)) 
mdb.models['Model-1'].sketches['__profile__'].Line(point1=(801 , 349), point2=(772 , 350)) 
mdb.models['Model-1'].sketches['__profile__'].Line(point1=(772 , 350), point2=(764 , 351)) 
mdb.models['Model-1'].sketches['__profile__'].Line(point1=(764 , 351), point2=(765 , 354)) 
mdb.models['Model-1'].sketches['__profile__'].Line(point1=(765 , 354), point2=(776 , 361)) 
mdb.models['Model-1'].sketches['__profile__'].Line(point1=(776 , 361), point2=(778 , 361)) 
mdb.models['Model-1'].sketches['__profile__'].Line(point1=(778 , 361), point2=(789 , 372)) 
mdb.models['Model-1'].sketches['__profile__'].Line(point1=(789 , 372), point2=(793 , 374)) 
mdb.models['Model-1'].sketches['__profile__'].Line(point1=(793 , 374), point2=(799 , 374)) 
mdb.models['Model-1'].sketches['__profile__'].Line(point1=(799 , 374), point2=(816 , 372)) 
mdb.models['Model-1'].sketches['__profile__'].Line(point1=(816 , 372), point2=(823 , 369)) 
mdb.models['Model-1'].sketches['__profile__'].Line(point1=(823 , 369), point2=(833 , 368)) 
mdb.models['Model-1'].sketches['__profile__'].Line(point1=(833 , 368), point2=(837 , 366)) 
mdb.models['Model-1'].sketches['__profile__'].Line(point1=(837 , 366), point2=(845 , 365)) 
mdb.models['Model-1'].sketches['__profile__'].Line(point1=(845 , 365), point2=(851 , 362)) 
mdb.models['Model-1'].sketches['__profile__'].Line(point1=(851 , 362), point2=(856 , 362)) 
mdb.models['Model-1'].sketches['__profile__'].Line(point1=(856 , 362), point2=(879 , 354)) 
mdb.models['Model-1'].sketches['__profile__'].Line(point1=(879 , 354), point2=(884 , 354)) 
mdb.models['Model-1'].sketches['__profile__'].Line(point1=(884 , 354), point2=(885 , 352)) 
mdb.models['Model-1'].sketches['__profile__'].Line(point1=(885 , 352), point2=(895 , 350)) 
mdb.models['Model-1'].sketches['__profile__'].Line(point1=(895 , 350), point2=(906 , 344)) 
mdb.models['Model-1'].sketches['__profile__'].Line(point1=(906 , 344), point2=(914 , 342)) 
mdb.models['Model-1'].sketches['__profile__'].Line(point1=(914 , 342), point2=(914 , 340)) 
mdb.models['Model-1'].sketches['__profile__'].Line(point1=(833 , 73), point2=(831 , 71)) 
mdb.models['Model-1'].sketches['__profile__'].Line(point1=(831 , 71), point2=(825 , 71)) 
mdb.models['Model-1'].sketches['__profile__'].Line(point1=(825 , 71), point2=(800 , 80)) 
mdb.models['Model-1'].sketches['__profile__'].Line(point1=(800 , 80), point2=(785 , 89)) 
mdb.models['Model-1'].sketches['__profile__'].Line(point1=(785 , 89), point2=(785 , 93)) 
mdb.models['Model-1'].sketches['__profile__'].Line(point1=(785 , 93), point2=(789 , 98)) 
mdb.models['Model-1'].sketches['__profile__'].Line(point1=(789 , 98), point2=(793 , 108)) 
mdb.models['Model-1'].sketches['__profile__'].Line(point1=(793 , 108), point2=(797 , 113)) 
mdb.models['Model-1'].sketches['__profile__'].Line(point1=(797 , 113), point2=(802 , 113)) 
mdb.models['Model-1'].sketches['__profile__'].Line(point1=(802 , 113), point2=(816 , 105)) 
mdb.models['Model-1'].sketches['__profile__'].Line(point1=(816 , 105), point2=(837 , 96)) 
mdb.models['Model-1'].sketches['__profile__'].Line(point1=(837 , 96), point2=(839 , 92)) 
mdb.models['Model-1'].sketches['__profile__'].Line(point1=(839 , 92), point2=(837 , 81)) 
mdb.models['Model-1'].sketches['__profile__'].Line(point1=(837 , 81), point2=(833 , 73)) 
mdb.models['Model-1'].sketches['__profile__'].Line(point1=(853 , 41), point2=(842 , 37)) 
mdb.models['Model-1'].sketches['__profile__'].Line(point1=(842 , 37), point2=(834 , 37)) 
mdb.models['Model-1'].sketches['__profile__'].Line(point1=(834 , 37), point2=(822 , 34)) 
mdb.models['Model-1'].sketches['__profile__'].Line(point1=(822 , 34), point2=(808 , 33)) 
mdb.models['Model-1'].sketches['__profile__'].Line(point1=(808 , 33), point2=(796 , 49)) 
mdb.models['Model-1'].sketches['__profile__'].Line(point1=(796 , 49), point2=(787 , 56)) 
mdb.models['Model-1'].sketches['__profile__'].Line(point1=(787 , 56), point2=(787 , 59)) 
mdb.models['Model-1'].sketches['__profile__'].Line(point1=(787 , 59), point2=(798 , 73)) 
mdb.models['Model-1'].sketches['__profile__'].Line(point1=(798 , 73), point2=(808 , 73)) 
mdb.models['Model-1'].sketches['__profile__'].Line(point1=(808 , 73), point2=(819 , 68)) 
mdb.models['Model-1'].sketches['__profile__'].Line(point1=(819 , 68), point2=(828 , 66)) 
mdb.models['Model-1'].sketches['__profile__'].Line(point1=(828 , 66), point2=(835 , 62)) 
mdb.models['Model-1'].sketches['__profile__'].Line(point1=(835 , 62), point2=(848 , 50)) 
mdb.models['Model-1'].sketches['__profile__'].Line(point1=(848 , 50), point2=(853 , 43)) 
mdb.models['Model-1'].sketches['__profile__'].Line(point1=(853 , 43), point2=(853 , 41)) 
mdb.models['Model-1'].sketches['__profile__'].Line(point1=(835 , 340), point2=(833 , 328)) 
mdb.models['Model-1'].sketches['__profile__'].Line(point1=(833 , 328), point2=(831 , 324)) 
mdb.models['Model-1'].sketches['__profile__'].Line(point1=(831 , 324), point2=(831 , 319)) 
mdb.models['Model-1'].sketches['__profile__'].Line(point1=(831 , 319), point2=(807 , 320)) 
mdb.models['Model-1'].sketches['__profile__'].Line(point1=(807 , 320), point2=(798 , 322)) 
mdb.models['Model-1'].sketches['__profile__'].Line(point1=(798 , 322), point2=(790 , 322)) 
mdb.models['Model-1'].sketches['__profile__'].Line(point1=(790 , 322), point2=(788 , 324)) 
mdb.models['Model-1'].sketches['__profile__'].Line(point1=(788 , 324), point2=(788 , 333)) 
mdb.models['Model-1'].sketches['__profile__'].Line(point1=(788 , 333), point2=(790 , 343)) 
mdb.models['Model-1'].sketches['__profile__'].Line(point1=(790 , 343), point2=(796 , 344)) 
mdb.models['Model-1'].sketches['__profile__'].Line(point1=(796 , 344), point2=(801 , 343)) 
mdb.models['Model-1'].sketches['__profile__'].Line(point1=(801 , 343), point2=(814 , 344)) 
mdb.models['Model-1'].sketches['__profile__'].Line(point1=(814 , 344), point2=(827 , 342)) 
mdb.models['Model-1'].sketches['__profile__'].Line(point1=(827 , 342), point2=(834 , 343)) 
mdb.models['Model-1'].sketches['__profile__'].Line(point1=(834 , 343), point2=(835 , 340)) 
mdb.models['Model-1'].sketches['__profile__'].Line(point1=(837 , 172), point2=(828 , 171)) 
mdb.models['Model-1'].sketches['__profile__'].Line(point1=(828 , 171), point2=(792 , 184)) 
mdb.models['Model-1'].sketches['__profile__'].Line(point1=(792 , 184), point2=(791 , 191)) 
mdb.models['Model-1'].sketches['__profile__'].Line(point1=(791 , 191), point2=(795 , 207)) 
mdb.models['Model-1'].sketches['__profile__'].Line(point1=(795 , 207), point2=(802 , 208)) 
mdb.models['Model-1'].sketches['__profile__'].Line(point1=(802 , 208), point2=(812 , 204)) 
mdb.models['Model-1'].sketches['__profile__'].Line(point1=(812 , 204), point2=(825 , 202)) 
mdb.models['Model-1'].sketches['__profile__'].Line(point1=(825 , 202), point2=(828 , 200)) 
mdb.models['Model-1'].sketches['__profile__'].Line(point1=(828 , 200), point2=(838 , 198)) 
mdb.models['Model-1'].sketches['__profile__'].Line(point1=(838 , 198), point2=(840 , 196)) 
mdb.models['Model-1'].sketches['__profile__'].Line(point1=(840 , 196), point2=(840 , 192)) 
mdb.models['Model-1'].sketches['__profile__'].Line(point1=(840 , 192), point2=(837 , 172)) 
mdb.models['Model-1'].sketches['__profile__'].Line(point1=(846 , 268), point2=(842 , 266)) 
mdb.models['Model-1'].sketches['__profile__'].Line(point1=(842 , 266), point2=(833 , 266)) 
mdb.models['Model-1'].sketches['__profile__'].Line(point1=(833 , 266), point2=(826 , 268)) 
mdb.models['Model-1'].sketches['__profile__'].Line(point1=(826 , 268), point2=(813 , 269)) 
mdb.models['Model-1'].sketches['__profile__'].Line(point1=(813 , 269), point2=(798 , 273)) 
mdb.models['Model-1'].sketches['__profile__'].Line(point1=(798 , 273), point2=(799 , 289)) 
mdb.models['Model-1'].sketches['__profile__'].Line(point1=(799 , 289), point2=(799 , 290)) 
mdb.models['Model-1'].sketches['__profile__'].Line(point1=(799 , 290), point2=(828 , 289)) 
mdb.models['Model-1'].sketches['__profile__'].Line(point1=(828 , 289), point2=(847 , 285)) 
mdb.models['Model-1'].sketches['__profile__'].Line(point1=(847 , 285), point2=(846 , 268)) 
mdb.models['Model-1'].sketches['__profile__'].Line(point1=(866 , 200), point2=(836 , 203)) 
mdb.models['Model-1'].sketches['__profile__'].Line(point1=(836 , 203), point2=(822 , 208)) 
mdb.models['Model-1'].sketches['__profile__'].Line(point1=(822 , 208), point2=(817 , 208)) 
mdb.models['Model-1'].sketches['__profile__'].Line(point1=(817 , 208), point2=(803 , 212)) 
mdb.models['Model-1'].sketches['__profile__'].Line(point1=(803 , 212), point2=(804 , 217)) 
mdb.models['Model-1'].sketches['__profile__'].Line(point1=(804 , 217), point2=(802 , 225)) 
mdb.models['Model-1'].sketches['__profile__'].Line(point1=(802 , 225), point2=(803 , 235)) 
mdb.models['Model-1'].sketches['__profile__'].Line(point1=(803 , 235), point2=(803 , 237)) 
mdb.models['Model-1'].sketches['__profile__'].Line(point1=(803 , 237), point2=(828 , 236)) 
mdb.models['Model-1'].sketches['__profile__'].Line(point1=(828 , 236), point2=(851 , 228)) 
mdb.models['Model-1'].sketches['__profile__'].Line(point1=(851 , 228), point2=(856 , 228)) 
mdb.models['Model-1'].sketches['__profile__'].Line(point1=(856 , 228), point2=(864 , 225)) 
mdb.models['Model-1'].sketches['__profile__'].Line(point1=(864 , 225), point2=(866 , 223)) 
mdb.models['Model-1'].sketches['__profile__'].Line(point1=(866 , 223), point2=(865 , 216)) 
mdb.models['Model-1'].sketches['__profile__'].Line(point1=(865 , 216), point2=(867 , 206)) 
mdb.models['Model-1'].sketches['__profile__'].Line(point1=(867 , 206), point2=(866 , 200)) 
mdb.models['Model-1'].sketches['__profile__'].Line(point1=(847 , 100), point2=(841 , 99)) 
mdb.models['Model-1'].sketches['__profile__'].Line(point1=(841 , 99), point2=(836 , 101)) 
mdb.models['Model-1'].sketches['__profile__'].Line(point1=(836 , 101), point2=(835 , 103)) 
mdb.models['Model-1'].sketches['__profile__'].Line(point1=(835 , 103), point2=(820 , 109)) 
mdb.models['Model-1'].sketches['__profile__'].Line(point1=(820 , 109), point2=(814 , 113)) 
mdb.models['Model-1'].sketches['__profile__'].Line(point1=(814 , 113), point2=(809 , 114)) 
mdb.models['Model-1'].sketches['__profile__'].Line(point1=(809 , 114), point2=(808 , 116)) 
mdb.models['Model-1'].sketches['__profile__'].Line(point1=(808 , 116), point2=(805 , 117)) 
mdb.models['Model-1'].sketches['__profile__'].Line(point1=(805 , 117), point2=(813 , 139)) 
mdb.models['Model-1'].sketches['__profile__'].Line(point1=(813 , 139), point2=(814 , 140)) 
mdb.models['Model-1'].sketches['__profile__'].Line(point1=(814 , 140), point2=(822 , 139)) 
mdb.models['Model-1'].sketches['__profile__'].Line(point1=(822 , 139), point2=(826 , 136)) 
mdb.models['Model-1'].sketches['__profile__'].Line(point1=(826 , 136), point2=(847 , 129)) 
mdb.models['Model-1'].sketches['__profile__'].Line(point1=(847 , 129), point2=(856 , 124)) 
mdb.models['Model-1'].sketches['__profile__'].Line(point1=(856 , 124), point2=(854 , 116)) 
mdb.models['Model-1'].sketches['__profile__'].Line(point1=(854 , 116), point2=(851 , 112)) 
mdb.models['Model-1'].sketches['__profile__'].Line(point1=(851 , 112), point2=(847 , 100)) 
mdb.models['Model-1'].sketches['__profile__'].Line(point1=(872 , 128), point2=(871 , 127)) 
mdb.models['Model-1'].sketches['__profile__'].Line(point1=(871 , 127), point2=(861 , 128)) 
mdb.models['Model-1'].sketches['__profile__'].Line(point1=(861 , 128), point2=(845 , 134)) 
mdb.models['Model-1'].sketches['__profile__'].Line(point1=(845 , 134), point2=(836 , 139)) 
mdb.models['Model-1'].sketches['__profile__'].Line(point1=(836 , 139), point2=(818 , 145)) 
mdb.models['Model-1'].sketches['__profile__'].Line(point1=(818 , 145), point2=(818 , 148)) 
mdb.models['Model-1'].sketches['__profile__'].Line(point1=(818 , 148), point2=(824 , 163)) 
mdb.models['Model-1'].sketches['__profile__'].Line(point1=(824 , 163), point2=(826 , 165)) 
mdb.models['Model-1'].sketches['__profile__'].Line(point1=(826 , 165), point2=(838 , 165)) 
mdb.models['Model-1'].sketches['__profile__'].Line(point1=(838 , 165), point2=(860 , 158)) 
mdb.models['Model-1'].sketches['__profile__'].Line(point1=(860 , 158), point2=(875 , 151)) 
mdb.models['Model-1'].sketches['__profile__'].Line(point1=(875 , 151), point2=(876 , 145)) 
mdb.models['Model-1'].sketches['__profile__'].Line(point1=(876 , 145), point2=(872 , 128)) 
mdb.models['Model-1'].sketches['__profile__'].Line(point1=(867 , 290), point2=(849 , 290)) 
mdb.models['Model-1'].sketches['__profile__'].Line(point1=(849 , 290), point2=(832 , 293)) 
mdb.models['Model-1'].sketches['__profile__'].Line(point1=(832 , 293), point2=(831 , 294)) 
mdb.models['Model-1'].sketches['__profile__'].Line(point1=(831 , 294), point2=(831 , 312)) 
mdb.models['Model-1'].sketches['__profile__'].Line(point1=(831 , 312), point2=(867 , 309)) 
mdb.models['Model-1'].sketches['__profile__'].Line(point1=(867 , 309), point2=(868 , 308)) 
mdb.models['Model-1'].sketches['__profile__'].Line(point1=(868 , 308), point2=(867 , 290)) 
mdb.models['Model-1'].sketches['__profile__'].Line(point1=(888 , 251), point2=(888 , 233)) 
mdb.models['Model-1'].sketches['__profile__'].Line(point1=(888 , 233), point2=(886 , 229)) 
mdb.models['Model-1'].sketches['__profile__'].Line(point1=(886 , 229), point2=(862 , 231)) 
mdb.models['Model-1'].sketches['__profile__'].Line(point1=(862 , 231), point2=(858 , 233)) 
mdb.models['Model-1'].sketches['__profile__'].Line(point1=(858 , 233), point2=(853 , 233)) 
mdb.models['Model-1'].sketches['__profile__'].Line(point1=(853 , 233), point2=(835 , 240)) 
mdb.models['Model-1'].sketches['__profile__'].Line(point1=(835 , 240), point2=(833 , 241)) 
mdb.models['Model-1'].sketches['__profile__'].Line(point1=(833 , 241), point2=(833 , 243)) 
mdb.models['Model-1'].sketches['__profile__'].Line(point1=(833 , 243), point2=(836 , 260)) 
mdb.models['Model-1'].sketches['__profile__'].Line(point1=(836 , 260), point2=(852 , 260)) 
mdb.models['Model-1'].sketches['__profile__'].Line(point1=(852 , 260), point2=(856 , 258)) 
mdb.models['Model-1'].sketches['__profile__'].Line(point1=(856 , 258), point2=(867 , 257)) 
mdb.models['Model-1'].sketches['__profile__'].Line(point1=(867 , 257), point2=(876 , 254)) 
mdb.models['Model-1'].sketches['__profile__'].Line(point1=(876 , 254), point2=(888 , 253)) 
mdb.models['Model-1'].sketches['__profile__'].Line(point1=(888 , 253), point2=(888 , 251)) 
mdb.models['Model-1'].sketches['__profile__'].Line(point1=(903 , 59), point2=(895 , 54)) 
mdb.models['Model-1'].sketches['__profile__'].Line(point1=(895 , 54), point2=(878 , 49)) 
mdb.models['Model-1'].sketches['__profile__'].Line(point1=(878 , 49), point2=(871 , 45)) 
mdb.models['Model-1'].sketches['__profile__'].Line(point1=(871 , 45), point2=(858 , 44)) 
mdb.models['Model-1'].sketches['__profile__'].Line(point1=(858 , 44), point2=(849 , 56)) 
mdb.models['Model-1'].sketches['__profile__'].Line(point1=(849 , 56), point2=(835 , 67)) 
mdb.models['Model-1'].sketches['__profile__'].Line(point1=(835 , 67), point2=(837 , 71)) 
mdb.models['Model-1'].sketches['__profile__'].Line(point1=(837 , 71), point2=(844 , 70)) 
mdb.models['Model-1'].sketches['__profile__'].Line(point1=(844 , 70), point2=(852 , 71)) 
mdb.models['Model-1'].sketches['__profile__'].Line(point1=(852 , 71), point2=(859 , 74)) 
mdb.models['Model-1'].sketches['__profile__'].Line(point1=(859 , 74), point2=(867 , 82)) 
mdb.models['Model-1'].sketches['__profile__'].Line(point1=(867 , 82), point2=(874 , 82)) 
mdb.models['Model-1'].sketches['__profile__'].Line(point1=(874 , 82), point2=(881 , 79)) 
mdb.models['Model-1'].sketches['__profile__'].Line(point1=(881 , 79), point2=(888 , 73)) 
mdb.models['Model-1'].sketches['__profile__'].Line(point1=(888 , 73), point2=(897 , 68)) 
mdb.models['Model-1'].sketches['__profile__'].Line(point1=(897 , 68), point2=(903 , 62)) 
mdb.models['Model-1'].sketches['__profile__'].Line(point1=(903 , 62), point2=(903 , 59)) 
mdb.models['Model-1'].sketches['__profile__'].Line(point1=(876 , 335), point2=(873 , 318)) 
mdb.models['Model-1'].sketches['__profile__'].Line(point1=(873 , 318), point2=(871 , 316)) 
mdb.models['Model-1'].sketches['__profile__'].Line(point1=(871 , 316), point2=(842 , 318)) 
mdb.models['Model-1'].sketches['__profile__'].Line(point1=(842 , 318), point2=(837 , 319)) 
mdb.models['Model-1'].sketches['__profile__'].Line(point1=(837 , 319), point2=(836 , 321)) 
mdb.models['Model-1'].sketches['__profile__'].Line(point1=(836 , 321), point2=(838 , 325)) 
mdb.models['Model-1'].sketches['__profile__'].Line(point1=(838 , 325), point2=(840 , 338)) 
mdb.models['Model-1'].sketches['__profile__'].Line(point1=(840 , 338), point2=(842 , 341)) 
mdb.models['Model-1'].sketches['__profile__'].Line(point1=(842 , 341), point2=(849 , 342)) 
mdb.models['Model-1'].sketches['__profile__'].Line(point1=(849 , 342), point2=(873 , 339)) 
mdb.models['Model-1'].sketches['__profile__'].Line(point1=(873 , 339), point2=(876 , 337)) 
mdb.models['Model-1'].sketches['__profile__'].Line(point1=(876 , 337), point2=(876 , 335)) 
mdb.models['Model-1'].sketches['__profile__'].Line(point1=(861 , 84), point2=(853 , 76)) 
mdb.models['Model-1'].sketches['__profile__'].Line(point1=(853 , 76), point2=(842 , 76)) 
mdb.models['Model-1'].sketches['__profile__'].Line(point1=(842 , 76), point2=(841 , 77)) 
mdb.models['Model-1'].sketches['__profile__'].Line(point1=(841 , 77), point2=(842 , 83)) 
mdb.models['Model-1'].sketches['__profile__'].Line(point1=(842 , 83), point2=(843 , 92)) 
mdb.models['Model-1'].sketches['__profile__'].Line(point1=(843 , 92), point2=(845 , 93)) 
mdb.models['Model-1'].sketches['__profile__'].Line(point1=(845 , 93), point2=(848 , 93)) 
mdb.models['Model-1'].sketches['__profile__'].Line(point1=(848 , 93), point2=(856 , 89)) 
mdb.models['Model-1'].sketches['__profile__'].Line(point1=(856 , 89), point2=(861 , 86)) 
mdb.models['Model-1'].sketches['__profile__'].Line(point1=(861 , 86), point2=(861 , 84)) 
mdb.models['Model-1'].sketches['__profile__'].Line(point1=(896 , 154), point2=(881 , 155)) 
mdb.models['Model-1'].sketches['__profile__'].Line(point1=(881 , 155), point2=(842 , 169)) 
mdb.models['Model-1'].sketches['__profile__'].Line(point1=(842 , 169), point2=(843 , 183)) 
mdb.models['Model-1'].sketches['__profile__'].Line(point1=(843 , 183), point2=(845 , 193)) 
mdb.models['Model-1'].sketches['__profile__'].Line(point1=(845 , 193), point2=(847 , 195)) 
mdb.models['Model-1'].sketches['__profile__'].Line(point1=(847 , 195), point2=(867 , 194)) 
mdb.models['Model-1'].sketches['__profile__'].Line(point1=(867 , 194), point2=(876 , 190)) 
mdb.models['Model-1'].sketches['__profile__'].Line(point1=(876 , 190), point2=(880 , 190)) 
mdb.models['Model-1'].sketches['__profile__'].Line(point1=(880 , 190), point2=(882 , 188)) 
mdb.models['Model-1'].sketches['__profile__'].Line(point1=(882 , 188), point2=(889 , 187)) 
mdb.models['Model-1'].sketches['__profile__'].Line(point1=(889 , 187), point2=(900 , 183)) 
mdb.models['Model-1'].sketches['__profile__'].Line(point1=(900 , 183), point2=(901 , 176)) 
mdb.models['Model-1'].sketches['__profile__'].Line(point1=(901 , 176), point2=(896 , 154)) 
mdb.models['Model-1'].sketches['__profile__'].Line(point1=(893 , 279), point2=(890 , 258)) 
mdb.models['Model-1'].sketches['__profile__'].Line(point1=(890 , 258), point2=(867 , 261)) 
mdb.models['Model-1'].sketches['__profile__'].Line(point1=(867 , 261), point2=(861 , 264)) 
mdb.models['Model-1'].sketches['__profile__'].Line(point1=(861 , 264), point2=(853 , 264)) 
mdb.models['Model-1'].sketches['__profile__'].Line(point1=(853 , 264), point2=(852 , 266)) 
mdb.models['Model-1'].sketches['__profile__'].Line(point1=(852 , 266), point2=(851 , 267)) 
mdb.models['Model-1'].sketches['__profile__'].Line(point1=(851 , 267), point2=(852 , 284)) 
mdb.models['Model-1'].sketches['__profile__'].Line(point1=(852 , 284), point2=(874 , 284)) 
mdb.models['Model-1'].sketches['__profile__'].Line(point1=(874 , 284), point2=(879 , 282)) 
mdb.models['Model-1'].sketches['__profile__'].Line(point1=(879 , 282), point2=(893 , 281)) 
mdb.models['Model-1'].sketches['__profile__'].Line(point1=(893 , 281), point2=(893 , 279)) 
mdb.models['Model-1'].sketches['__profile__'].Line(point1=(889 , 108), point2=(888 , 104)) 
mdb.models['Model-1'].sketches['__profile__'].Line(point1=(888 , 104), point2=(885 , 101)) 
mdb.models['Model-1'].sketches['__profile__'].Line(point1=(885 , 101), point2=(884 , 96)) 
mdb.models['Model-1'].sketches['__profile__'].Line(point1=(884 , 96), point2=(882 , 95)) 
mdb.models['Model-1'].sketches['__profile__'].Line(point1=(882 , 95), point2=(877 , 87)) 
mdb.models['Model-1'].sketches['__profile__'].Line(point1=(877 , 87), point2=(867 , 88)) 
mdb.models['Model-1'].sketches['__profile__'].Line(point1=(867 , 88), point2=(858 , 92)) 
mdb.models['Model-1'].sketches['__profile__'].Line(point1=(858 , 92), point2=(851 , 97)) 
mdb.models['Model-1'].sketches['__profile__'].Line(point1=(851 , 97), point2=(851 , 99)) 
mdb.models['Model-1'].sketches['__profile__'].Line(point1=(851 , 99), point2=(861 , 122)) 
mdb.models['Model-1'].sketches['__profile__'].Line(point1=(861 , 122), point2=(874 , 120)) 
mdb.models['Model-1'].sketches['__profile__'].Line(point1=(874 , 120), point2=(887 , 112)) 
mdb.models['Model-1'].sketches['__profile__'].Line(point1=(887 , 112), point2=(889 , 108)) 
mdb.models['Model-1'].sketches['__profile__'].Line(point1=(879 , 307), point2=(882 , 289)) 
mdb.models['Model-1'].sketches['__profile__'].Line(point1=(882 , 289), point2=(872 , 289)) 
mdb.models['Model-1'].sketches['__profile__'].Line(point1=(872 , 289), point2=(871 , 290)) 
mdb.models['Model-1'].sketches['__profile__'].Line(point1=(871 , 290), point2=(872 , 309)) 
mdb.models['Model-1'].sketches['__profile__'].Line(point1=(872 , 309), point2=(879 , 309)) 
mdb.models['Model-1'].sketches['__profile__'].Line(point1=(879 , 309), point2=(879 , 307)) 
mdb.models['Model-1'].sketches['__profile__'].Line(point1=(916 , 187), point2=(901 , 188)) 
mdb.models['Model-1'].sketches['__profile__'].Line(point1=(901 , 188), point2=(873 , 197)) 
mdb.models['Model-1'].sketches['__profile__'].Line(point1=(873 , 197), point2=(871 , 201)) 
mdb.models['Model-1'].sketches['__profile__'].Line(point1=(871 , 201), point2=(872 , 223)) 
mdb.models['Model-1'].sketches['__profile__'].Line(point1=(872 , 223), point2=(873 , 224)) 
mdb.models['Model-1'].sketches['__profile__'].Line(point1=(873 , 224), point2=(890 , 223)) 
mdb.models['Model-1'].sketches['__profile__'].Line(point1=(890 , 223), point2=(905 , 218)) 
mdb.models['Model-1'].sketches['__profile__'].Line(point1=(905 , 218), point2=(909 , 218)) 
mdb.models['Model-1'].sketches['__profile__'].Line(point1=(909 , 218), point2=(915 , 215)) 
mdb.models['Model-1'].sketches['__profile__'].Line(point1=(915 , 215), point2=(917 , 211)) 
mdb.models['Model-1'].sketches['__profile__'].Line(point1=(917 , 211), point2=(916 , 187)) 
mdb.models['Model-1'].sketches['__profile__'].Line(point1=(915 , 111), point2=(897 , 113)) 
mdb.models['Model-1'].sketches['__profile__'].Line(point1=(897 , 113), point2=(889 , 116)) 
mdb.models['Model-1'].sketches['__profile__'].Line(point1=(889 , 116), point2=(876 , 124)) 
mdb.models['Model-1'].sketches['__profile__'].Line(point1=(876 , 124), point2=(876 , 130)) 
mdb.models['Model-1'].sketches['__profile__'].Line(point1=(876 , 130), point2=(879 , 136)) 
mdb.models['Model-1'].sketches['__profile__'].Line(point1=(879 , 136), point2=(879 , 141)) 
mdb.models['Model-1'].sketches['__profile__'].Line(point1=(879 , 141), point2=(883 , 149)) 
mdb.models['Model-1'].sketches['__profile__'].Line(point1=(883 , 149), point2=(897 , 148)) 
mdb.models['Model-1'].sketches['__profile__'].Line(point1=(897 , 148), point2=(922 , 138)) 
mdb.models['Model-1'].sketches['__profile__'].Line(point1=(922 , 138), point2=(922 , 133)) 
mdb.models['Model-1'].sketches['__profile__'].Line(point1=(922 , 133), point2=(919 , 127)) 
mdb.models['Model-1'].sketches['__profile__'].Line(point1=(919 , 127), point2=(915 , 111)) 
mdb.models['Model-1'].sketches['__profile__'].Line(point1=(953 , 314), point2=(949 , 312)) 
mdb.models['Model-1'].sketches['__profile__'].Line(point1=(949 , 312), point2=(936 , 312)) 
mdb.models['Model-1'].sketches['__profile__'].Line(point1=(936 , 312), point2=(934 , 310)) 
mdb.models['Model-1'].sketches['__profile__'].Line(point1=(934 , 310), point2=(911 , 310)) 
mdb.models['Model-1'].sketches['__profile__'].Line(point1=(911 , 310), point2=(910 , 311)) 
mdb.models['Model-1'].sketches['__profile__'].Line(point1=(910 , 311), point2=(885 , 312)) 
mdb.models['Model-1'].sketches['__profile__'].Line(point1=(885 , 312), point2=(877 , 314)) 
mdb.models['Model-1'].sketches['__profile__'].Line(point1=(877 , 314), point2=(879 , 324)) 
mdb.models['Model-1'].sketches['__profile__'].Line(point1=(879 , 324), point2=(882 , 337)) 
mdb.models['Model-1'].sketches['__profile__'].Line(point1=(882 , 337), point2=(889 , 337)) 
mdb.models['Model-1'].sketches['__profile__'].Line(point1=(889 , 337), point2=(907 , 333)) 
mdb.models['Model-1'].sketches['__profile__'].Line(point1=(907 , 333), point2=(927 , 332)) 
mdb.models['Model-1'].sketches['__profile__'].Line(point1=(927 , 332), point2=(945 , 323)) 
mdb.models['Model-1'].sketches['__profile__'].Line(point1=(945 , 323), point2=(953 , 316)) 
mdb.models['Model-1'].sketches['__profile__'].Line(point1=(953 , 316), point2=(953 , 314)) 
mdb.models['Model-1'].sketches['__profile__'].Line(point1=(946 , 85), point2=(928 , 71)) 
mdb.models['Model-1'].sketches['__profile__'].Line(point1=(928 , 71), point2=(914 , 64)) 
mdb.models['Model-1'].sketches['__profile__'].Line(point1=(914 , 64), point2=(909 , 63)) 
mdb.models['Model-1'].sketches['__profile__'].Line(point1=(909 , 63), point2=(895 , 76)) 
mdb.models['Model-1'].sketches['__profile__'].Line(point1=(895 , 76), point2=(883 , 83)) 
mdb.models['Model-1'].sketches['__profile__'].Line(point1=(883 , 83), point2=(883 , 87)) 
mdb.models['Model-1'].sketches['__profile__'].Line(point1=(883 , 87), point2=(885 , 90)) 
mdb.models['Model-1'].sketches['__profile__'].Line(point1=(885 , 90), point2=(894 , 108)) 
mdb.models['Model-1'].sketches['__profile__'].Line(point1=(894 , 108), point2=(897 , 108)) 
mdb.models['Model-1'].sketches['__profile__'].Line(point1=(897 , 108), point2=(908 , 105)) 
mdb.models['Model-1'].sketches['__profile__'].Line(point1=(908 , 105), point2=(919 , 104)) 
mdb.models['Model-1'].sketches['__profile__'].Line(point1=(919 , 104), point2=(922 , 101)) 
mdb.models['Model-1'].sketches['__profile__'].Line(point1=(922 , 101), point2=(928 , 99)) 
mdb.models['Model-1'].sketches['__profile__'].Line(point1=(928 , 99), point2=(939 , 91)) 
mdb.models['Model-1'].sketches['__profile__'].Line(point1=(939 , 91), point2=(944 , 89)) 
mdb.models['Model-1'].sketches['__profile__'].Line(point1=(944 , 89), point2=(946 , 85)) 
mdb.models['Model-1'].sketches['__profile__'].Line(point1=(894 , 288), point2=(893 , 287)) 
mdb.models['Model-1'].sketches['__profile__'].Line(point1=(893 , 287), point2=(887 , 288)) 
mdb.models['Model-1'].sketches['__profile__'].Line(point1=(887 , 288), point2=(884 , 307)) 
mdb.models['Model-1'].sketches['__profile__'].Line(point1=(884 , 307), point2=(895 , 305)) 
mdb.models['Model-1'].sketches['__profile__'].Line(point1=(895 , 305), point2=(894 , 288)) 
mdb.models['Model-1'].sketches['__profile__'].Line(point1=(935 , 220), point2=(931 , 219)) 
mdb.models['Model-1'].sketches['__profile__'].Line(point1=(931 , 219), point2=(919 , 220)) 
mdb.models['Model-1'].sketches['__profile__'].Line(point1=(919 , 220), point2=(897 , 227)) 
mdb.models['Model-1'].sketches['__profile__'].Line(point1=(897 , 227), point2=(893 , 227)) 
mdb.models['Model-1'].sketches['__profile__'].Line(point1=(893 , 227), point2=(892 , 235)) 
mdb.models['Model-1'].sketches['__profile__'].Line(point1=(892 , 235), point2=(894 , 251)) 
mdb.models['Model-1'].sketches['__profile__'].Line(point1=(894 , 251), point2=(894 , 252)) 
mdb.models['Model-1'].sketches['__profile__'].Line(point1=(894 , 252), point2=(898 , 252)) 
mdb.models['Model-1'].sketches['__profile__'].Line(point1=(898 , 252), point2=(936 , 245)) 
mdb.models['Model-1'].sketches['__profile__'].Line(point1=(936 , 245), point2=(937 , 236)) 
mdb.models['Model-1'].sketches['__profile__'].Line(point1=(937 , 236), point2=(935 , 220)) 
mdb.models['Model-1'].sketches['__profile__'].Line(point1=(932 , 253), point2=(924 , 252)) 
mdb.models['Model-1'].sketches['__profile__'].Line(point1=(924 , 252), point2=(896 , 257)) 
mdb.models['Model-1'].sketches['__profile__'].Line(point1=(896 , 257), point2=(897 , 277)) 
mdb.models['Model-1'].sketches['__profile__'].Line(point1=(897 , 277), point2=(897 , 280)) 
mdb.models['Model-1'].sketches['__profile__'].Line(point1=(897 , 280), point2=(900 , 280)) 
mdb.models['Model-1'].sketches['__profile__'].Line(point1=(900 , 280), point2=(908 , 279)) 
mdb.models['Model-1'].sketches['__profile__'].Line(point1=(908 , 279), point2=(912 , 277)) 
mdb.models['Model-1'].sketches['__profile__'].Line(point1=(912 , 277), point2=(926 , 277)) 
mdb.models['Model-1'].sketches['__profile__'].Line(point1=(926 , 277), point2=(930 , 275)) 
mdb.models['Model-1'].sketches['__profile__'].Line(point1=(930 , 275), point2=(932 , 266)) 
mdb.models['Model-1'].sketches['__profile__'].Line(point1=(932 , 266), point2=(932 , 253)) 
mdb.models['Model-1'].sketches['__profile__'].Line(point1=(920 , 299), point2=(924 , 285)) 
mdb.models['Model-1'].sketches['__profile__'].Line(point1=(924 , 285), point2=(923 , 283)) 
mdb.models['Model-1'].sketches['__profile__'].Line(point1=(923 , 283), point2=(901 , 285)) 
mdb.models['Model-1'].sketches['__profile__'].Line(point1=(901 , 285), point2=(898 , 287)) 
mdb.models['Model-1'].sketches['__profile__'].Line(point1=(898 , 287), point2=(898 , 289)) 
mdb.models['Model-1'].sketches['__profile__'].Line(point1=(898 , 289), point2=(899 , 299)) 
mdb.models['Model-1'].sketches['__profile__'].Line(point1=(899 , 299), point2=(902 , 305)) 
mdb.models['Model-1'].sketches['__profile__'].Line(point1=(902 , 305), point2=(915 , 305)) 
mdb.models['Model-1'].sketches['__profile__'].Line(point1=(915 , 305), point2=(920 , 299)) 
mdb.models['Model-1'].sketches['__profile__'].Line(point1=(944 , 171), point2=(937 , 150)) 
mdb.models['Model-1'].sketches['__profile__'].Line(point1=(937 , 150), point2=(937 , 143)) 
mdb.models['Model-1'].sketches['__profile__'].Line(point1=(937 , 143), point2=(935 , 141)) 
mdb.models['Model-1'].sketches['__profile__'].Line(point1=(935 , 141), point2=(920 , 144)) 
mdb.models['Model-1'].sketches['__profile__'].Line(point1=(920 , 144), point2=(916 , 147)) 
mdb.models['Model-1'].sketches['__profile__'].Line(point1=(916 , 147), point2=(900 , 153)) 
mdb.models['Model-1'].sketches['__profile__'].Line(point1=(900 , 153), point2=(906 , 180)) 
mdb.models['Model-1'].sketches['__profile__'].Line(point1=(906 , 180), point2=(920 , 181)) 
mdb.models['Model-1'].sketches['__profile__'].Line(point1=(920 , 181), point2=(935 , 175)) 
mdb.models['Model-1'].sketches['__profile__'].Line(point1=(935 , 175), point2=(943 , 174)) 
mdb.models['Model-1'].sketches['__profile__'].Line(point1=(943 , 174), point2=(944 , 171)) 
mdb.models['Model-1'].sketches['__profile__'].Line(point1=(953 , 206), point2=(951 , 195)) 
mdb.models['Model-1'].sketches['__profile__'].Line(point1=(951 , 195), point2=(951 , 178)) 
mdb.models['Model-1'].sketches['__profile__'].Line(point1=(951 , 178), point2=(943 , 178)) 
mdb.models['Model-1'].sketches['__profile__'].Line(point1=(943 , 178), point2=(931 , 183)) 
mdb.models['Model-1'].sketches['__profile__'].Line(point1=(931 , 183), point2=(921 , 185)) 
mdb.models['Model-1'].sketches['__profile__'].Line(point1=(921 , 185), point2=(920 , 193)) 
mdb.models['Model-1'].sketches['__profile__'].Line(point1=(920 , 193), point2=(923 , 213)) 
mdb.models['Model-1'].sketches['__profile__'].Line(point1=(923 , 213), point2=(941 , 213)) 
mdb.models['Model-1'].sketches['__profile__'].Line(point1=(941 , 213), point2=(951 , 210)) 
mdb.models['Model-1'].sketches['__profile__'].Line(point1=(951 , 210), point2=(953 , 206)) 
mdb.models['Model-1'].sketches['__profile__'].Line(point1=(979 , 116), point2=(978 , 113)) 
mdb.models['Model-1'].sketches['__profile__'].Line(point1=(978 , 113), point2=(973 , 109)) 
mdb.models['Model-1'].sketches['__profile__'].Line(point1=(973 , 109), point2=(968 , 102)) 
mdb.models['Model-1'].sketches['__profile__'].Line(point1=(968 , 102), point2=(955 , 90)) 
mdb.models['Model-1'].sketches['__profile__'].Line(point1=(955 , 90), point2=(949 , 91)) 
mdb.models['Model-1'].sketches['__profile__'].Line(point1=(949 , 91), point2=(932 , 103)) 
mdb.models['Model-1'].sketches['__profile__'].Line(point1=(932 , 103), point2=(922 , 107)) 
mdb.models['Model-1'].sketches['__profile__'].Line(point1=(922 , 107), point2=(920 , 109)) 
mdb.models['Model-1'].sketches['__profile__'].Line(point1=(920 , 109), point2=(921 , 116)) 
mdb.models['Model-1'].sketches['__profile__'].Line(point1=(921 , 116), point2=(927 , 135)) 
mdb.models['Model-1'].sketches['__profile__'].Line(point1=(927 , 135), point2=(939 , 135)) 
mdb.models['Model-1'].sketches['__profile__'].Line(point1=(939 , 135), point2=(953 , 130)) 
mdb.models['Model-1'].sketches['__profile__'].Line(point1=(953 , 130), point2=(955 , 128)) 
mdb.models['Model-1'].sketches['__profile__'].Line(point1=(955 , 128), point2=(963 , 126)) 
mdb.models['Model-1'].sketches['__profile__'].Line(point1=(963 , 126), point2=(976 , 120)) 
mdb.models['Model-1'].sketches['__profile__'].Line(point1=(976 , 120), point2=(979 , 118)) 
mdb.models['Model-1'].sketches['__profile__'].Line(point1=(979 , 118), point2=(979 , 116)) 
mdb.models['Model-1'].sketches['__profile__'].Line(point1=(984 , 283), point2=(982 , 281)) 
mdb.models['Model-1'].sketches['__profile__'].Line(point1=(982 , 281), point2=(970 , 279)) 
mdb.models['Model-1'].sketches['__profile__'].Line(point1=(970 , 279), point2=(932 , 280)) 
mdb.models['Model-1'].sketches['__profile__'].Line(point1=(932 , 280), point2=(929 , 283)) 
mdb.models['Model-1'].sketches['__profile__'].Line(point1=(929 , 283), point2=(927 , 294)) 
mdb.models['Model-1'].sketches['__profile__'].Line(point1=(927 , 294), point2=(925 , 297)) 
mdb.models['Model-1'].sketches['__profile__'].Line(point1=(925 , 297), point2=(924 , 300)) 
mdb.models['Model-1'].sketches['__profile__'].Line(point1=(924 , 300), point2=(925 , 304)) 
mdb.models['Model-1'].sketches['__profile__'].Line(point1=(925 , 304), point2=(935 , 304)) 
mdb.models['Model-1'].sketches['__profile__'].Line(point1=(935 , 304), point2=(946 , 307)) 
mdb.models['Model-1'].sketches['__profile__'].Line(point1=(946 , 307), point2=(953 , 307)) 
mdb.models['Model-1'].sketches['__profile__'].Line(point1=(953 , 307), point2=(955 , 309)) 
mdb.models['Model-1'].sketches['__profile__'].Line(point1=(955 , 309), point2=(960 , 309)) 
mdb.models['Model-1'].sketches['__profile__'].Line(point1=(960 , 309), point2=(977 , 294)) 
mdb.models['Model-1'].sketches['__profile__'].Line(point1=(977 , 294), point2=(978 , 291)) 
mdb.models['Model-1'].sketches['__profile__'].Line(point1=(978 , 291), point2=(984 , 285)) 
mdb.models['Model-1'].sketches['__profile__'].Line(point1=(984 , 285), point2=(984 , 283)) 
mdb.models['Model-1'].sketches['__profile__'].Line(point1=(937 , 268), point2=(935 , 268)) 
mdb.models['Model-1'].sketches['__profile__'].Line(point1=(935 , 268), point2=(935 , 274)) 
mdb.models['Model-1'].sketches['__profile__'].Line(point1=(935 , 274), point2=(938 , 274)) 
mdb.models['Model-1'].sketches['__profile__'].Line(point1=(938 , 274), point2=(937 , 268)) 
mdb.models['Model-1'].sketches['__profile__'].Line(point1=(1003 , 245), point2=(967 , 244)) 
mdb.models['Model-1'].sketches['__profile__'].Line(point1=(967 , 244), point2=(952 , 246)) 
mdb.models['Model-1'].sketches['__profile__'].Line(point1=(952 , 246), point2=(949 , 248)) 
mdb.models['Model-1'].sketches['__profile__'].Line(point1=(949 , 248), point2=(938 , 250)) 
mdb.models['Model-1'].sketches['__profile__'].Line(point1=(938 , 250), point2=(936 , 251)) 
mdb.models['Model-1'].sketches['__profile__'].Line(point1=(936 , 251), point2=(936 , 254)) 
mdb.models['Model-1'].sketches['__profile__'].Line(point1=(936 , 254), point2=(941 , 266)) 
mdb.models['Model-1'].sketches['__profile__'].Line(point1=(941 , 266), point2=(942 , 273)) 
mdb.models['Model-1'].sketches['__profile__'].Line(point1=(942 , 273), point2=(970 , 273)) 
mdb.models['Model-1'].sketches['__profile__'].Line(point1=(970 , 273), point2=(981 , 276)) 
mdb.models['Model-1'].sketches['__profile__'].Line(point1=(981 , 276), point2=(987 , 276)) 
mdb.models['Model-1'].sketches['__profile__'].Line(point1=(987 , 276), point2=(995 , 267)) 
mdb.models['Model-1'].sketches['__profile__'].Line(point1=(995 , 267), point2=(1002 , 252)) 
mdb.models['Model-1'].sketches['__profile__'].Line(point1=(1002 , 252), point2=(1003 , 245)) 
mdb.models['Model-1'].sketches['__profile__'].Line(point1=(963 , 236), point2=(963 , 223)) 
mdb.models['Model-1'].sketches['__profile__'].Line(point1=(963 , 223), point2=(962 , 217)) 
mdb.models['Model-1'].sketches['__profile__'].Line(point1=(962 , 217), point2=(960 , 214)) 
mdb.models['Model-1'].sketches['__profile__'].Line(point1=(960 , 214), point2=(953 , 214)) 
mdb.models['Model-1'].sketches['__profile__'].Line(point1=(953 , 214), point2=(946 , 217)) 
mdb.models['Model-1'].sketches['__profile__'].Line(point1=(946 , 217), point2=(942 , 217)) 
mdb.models['Model-1'].sketches['__profile__'].Line(point1=(942 , 217), point2=(940 , 218)) 
mdb.models['Model-1'].sketches['__profile__'].Line(point1=(940 , 218), point2=(940 , 220)) 
mdb.models['Model-1'].sketches['__profile__'].Line(point1=(940 , 220), point2=(942 , 243)) 
mdb.models['Model-1'].sketches['__profile__'].Line(point1=(942 , 243), point2=(960 , 240)) 
mdb.models['Model-1'].sketches['__profile__'].Line(point1=(960 , 240), point2=(963 , 238)) 
mdb.models['Model-1'].sketches['__profile__'].Line(point1=(963 , 238), point2=(963 , 236)) 
mdb.models['Model-1'].sketches['__profile__'].Line(point1=(985 , 123), point2=(981 , 122)) 
mdb.models['Model-1'].sketches['__profile__'].Line(point1=(981 , 122), point2=(969 , 129)) 
mdb.models['Model-1'].sketches['__profile__'].Line(point1=(969 , 129), point2=(961 , 131)) 
mdb.models['Model-1'].sketches['__profile__'].Line(point1=(961 , 131), point2=(941 , 141)) 
mdb.models['Model-1'].sketches['__profile__'].Line(point1=(941 , 141), point2=(941 , 148)) 
mdb.models['Model-1'].sketches['__profile__'].Line(point1=(941 , 148), point2=(947 , 166)) 
mdb.models['Model-1'].sketches['__profile__'].Line(point1=(947 , 166), point2=(949 , 170)) 
mdb.models['Model-1'].sketches['__profile__'].Line(point1=(949 , 170), point2=(954 , 171)) 
mdb.models['Model-1'].sketches['__profile__'].Line(point1=(954 , 171), point2=(960 , 170)) 
mdb.models['Model-1'].sketches['__profile__'].Line(point1=(960 , 170), point2=(966 , 167)) 
mdb.models['Model-1'].sketches['__profile__'].Line(point1=(966 , 167), point2=(971 , 167)) 
mdb.models['Model-1'].sketches['__profile__'].Line(point1=(971 , 167), point2=(993 , 159)) 
mdb.models['Model-1'].sketches['__profile__'].Line(point1=(993 , 159), point2=(1000 , 155)) 
mdb.models['Model-1'].sketches['__profile__'].Line(point1=(1000 , 155), point2=(998 , 143)) 
mdb.models['Model-1'].sketches['__profile__'].Line(point1=(998 , 143), point2=(995 , 135)) 
mdb.models['Model-1'].sketches['__profile__'].Line(point1=(995 , 135), point2=(987 , 127)) 
mdb.models['Model-1'].sketches['__profile__'].Line(point1=(987 , 127), point2=(985 , 123)) 
mdb.models['Model-1'].sketches['__profile__'].Line(point1=(1006 , 163), point2=(1002 , 161)) 
mdb.models['Model-1'].sketches['__profile__'].Line(point1=(1002 , 161), point2=(982 , 169)) 
mdb.models['Model-1'].sketches['__profile__'].Line(point1=(982 , 169), point2=(977 , 169)) 
mdb.models['Model-1'].sketches['__profile__'].Line(point1=(977 , 169), point2=(965 , 174)) 
mdb.models['Model-1'].sketches['__profile__'].Line(point1=(965 , 174), point2=(957 , 175)) 
mdb.models['Model-1'].sketches['__profile__'].Line(point1=(957 , 175), point2=(956 , 176)) 
mdb.models['Model-1'].sketches['__profile__'].Line(point1=(956 , 176), point2=(956 , 192)) 
mdb.models['Model-1'].sketches['__profile__'].Line(point1=(956 , 192), point2=(957 , 202)) 
mdb.models['Model-1'].sketches['__profile__'].Line(point1=(957 , 202), point2=(959 , 207)) 
mdb.models['Model-1'].sketches['__profile__'].Line(point1=(959 , 207), point2=(969 , 207)) 
mdb.models['Model-1'].sketches['__profile__'].Line(point1=(969 , 207), point2=(975 , 204)) 
mdb.models['Model-1'].sketches['__profile__'].Line(point1=(975 , 204), point2=(980 , 204)) 
mdb.models['Model-1'].sketches['__profile__'].Line(point1=(980 , 204), point2=(1008 , 196)) 
mdb.models['Model-1'].sketches['__profile__'].Line(point1=(1008 , 196), point2=(1011 , 192)) 
mdb.models['Model-1'].sketches['__profile__'].Line(point1=(1011 , 192), point2=(1011 , 185)) 
mdb.models['Model-1'].sketches['__profile__'].Line(point1=(1011 , 185), point2=(1006 , 163)) 
mdb.models['Model-1'].sketches['__profile__'].Line(point1=(1005 , 236), point2=(1009 , 227)) 
mdb.models['Model-1'].sketches['__profile__'].Line(point1=(1009 , 227), point2=(1009 , 222)) 
mdb.models['Model-1'].sketches['__profile__'].Line(point1=(1009 , 222), point2=(1011 , 217)) 
mdb.models['Model-1'].sketches['__profile__'].Line(point1=(1011 , 217), point2=(1011 , 204)) 
mdb.models['Model-1'].sketches['__profile__'].Line(point1=(1011 , 204), point2=(1009 , 202)) 
mdb.models['Model-1'].sketches['__profile__'].Line(point1=(1009 , 202), point2=(999 , 203)) 
mdb.models['Model-1'].sketches['__profile__'].Line(point1=(999 , 203), point2=(997 , 205)) 
mdb.models['Model-1'].sketches['__profile__'].Line(point1=(997 , 205), point2=(993 , 205)) 
mdb.models['Model-1'].sketches['__profile__'].Line(point1=(993 , 205), point2=(987 , 208)) 
mdb.models['Model-1'].sketches['__profile__'].Line(point1=(987 , 208), point2=(979 , 209)) 
mdb.models['Model-1'].sketches['__profile__'].Line(point1=(979 , 209), point2=(975 , 211)) 
mdb.models['Model-1'].sketches['__profile__'].Line(point1=(975 , 211), point2=(968 , 213)) 
mdb.models['Model-1'].sketches['__profile__'].Line(point1=(968 , 213), point2=(966 , 215)) 
mdb.models['Model-1'].sketches['__profile__'].Line(point1=(966 , 215), point2=(968 , 223)) 
mdb.models['Model-1'].sketches['__profile__'].Line(point1=(968 , 223), point2=(967 , 237)) 
mdb.models['Model-1'].sketches['__profile__'].Line(point1=(967 , 237), point2=(969 , 239)) 
mdb.models['Model-1'].sketches['__profile__'].Line(point1=(969 , 239), point2=(988 , 239)) 
mdb.models['Model-1'].sketches['__profile__'].Line(point1=(988 , 239), point2=(989 , 238)) 
mdb.models['Model-1'].sketches['__profile__'].Line(point1=(989 , 238), point2=(1003 , 239)) 
mdb.models['Model-1'].sketches['__profile__'].Line(point1=(1003 , 239), point2=(1005 , 236)) 
mdb.models['Model-1'].parts['Part-1'].PartitionFaceBySketch(faces=
    mdb.models['Model-1'].parts['Part-1'].faces.findAt(((956, 84, 0.0), )),
    sketch=mdb.models['Model-1'].sketches['__profile__'], 
    sketchUpEdge=mdb.models['Model-1'].parts['Part-1'].datums[4])
del mdb.models['Model-1'].sketches['__profile__'] 
mdb.models['Model-1'].Material(name='Material-1')
mdb.models['Model-1'].materials['Material-1'].Density(table=((1, ), ))
mdb.models['Model-1'].materials['Material-1'].Elastic(table=((1, 1), ))
mdb.models['Model-1'].Material(name='Material-2')
mdb.models['Model-1'].materials['Material-2'].Density(table=((1, ), ))
mdb.models['Model-1'].materials['Material-2'].Elastic(table=((1, 1), ))
mdb.models['Model-1'].HomogeneousShellSection(idealization=NO_IDEALIZATION, 
    integrationRule=SIMPSON, material='Material-1', name='Section-1', 
    numIntPts=5, poissonDefinition=DEFAULT, preIntegrate=OFF, temperature=
    GRADIENT, thickness=1000.0, thicknessField='', thicknessModulus=None, 
    thicknessType=UNIFORM, useDensity=OFF)
mdb.models['Model-1'].HomogeneousShellSection(idealization=NO_IDEALIZATION, 
    integrationRule=SIMPSON, material='Material-2', name='Section-2', 
    numIntPts=5, poissonDefinition=DEFAULT, preIntegrate=OFF, temperature=
    GRADIENT, thickness=1000.0, thicknessField='', thicknessModulus=None, 
    thicknessType=UNIFORM, useDensity=OFF)
mdb.models['Model-1'].parts['Part-1'].Set(faces=mdb.models['Model-1'].parts['Part-1'].faces.findAt(((956 , 84 , 0.0), )), name='Set-1') 
mdb.models['Model-1'].parts['Part-1'].SectionAssignment(offset=0.0, 
    offsetField='', offsetType=MIDDLE_SURFACE, region=
    mdb.models['Model-1'].parts['Part-1'].sets['Set-1'], sectionName=
    'Section-1', thicknessAssignment=FROM_SECTION)
mdb.models['Model-1'].parts['Part-1'].Set(faces=mdb.models['Model-1'].parts['Part-1'].faces.findAt(((103 , 335 , 0.0), )), name='Set-2') 
mdb.models['Model-1'].parts['Part-1'].SectionAssignment(offset=0.0, 
    offsetField='', offsetType=MIDDLE_SURFACE, region=
    mdb.models['Model-1'].parts['Part-1'].sets['Set-2'], sectionName=
    'Section-2', thicknessAssignment=FROM_SECTION)
mdb.models['Model-1'].parts['Part-1'].Set(faces=mdb.models['Model-1'].parts['Part-1'].faces.findAt(((110 , 308 , 0.0), )), name='Set-3') 
mdb.models['Model-1'].parts['Part-1'].SectionAssignment(offset=0.0, 
    offsetField='', offsetType=MIDDLE_SURFACE, region=
    mdb.models['Model-1'].parts['Part-1'].sets['Set-3'], sectionName=
    'Section-2', thicknessAssignment=FROM_SECTION)
mdb.models['Model-1'].parts['Part-1'].Set(faces=mdb.models['Model-1'].parts['Part-1'].faces.findAt(((113 , 299 , 0.0), )), name='Set-4') 
mdb.models['Model-1'].parts['Part-1'].SectionAssignment(offset=0.0, 
    offsetField='', offsetType=MIDDLE_SURFACE, region=
    mdb.models['Model-1'].parts['Part-1'].sets['Set-4'], sectionName=
    'Section-2', thicknessAssignment=FROM_SECTION)
mdb.models['Model-1'].parts['Part-1'].Set(faces=mdb.models['Model-1'].parts['Part-1'].faces.findAt(((114 , 284 , 0.0), )), name='Set-5') 
mdb.models['Model-1'].parts['Part-1'].SectionAssignment(offset=0.0, 
    offsetField='', offsetType=MIDDLE_SURFACE, region=
    mdb.models['Model-1'].parts['Part-1'].sets['Set-5'], sectionName=
    'Section-2', thicknessAssignment=FROM_SECTION)
mdb.models['Model-1'].parts['Part-1'].Set(faces=mdb.models['Model-1'].parts['Part-1'].faces.findAt(((119 , 316 , 0.0), )), name='Set-6') 
mdb.models['Model-1'].parts['Part-1'].SectionAssignment(offset=0.0, 
    offsetField='', offsetType=MIDDLE_SURFACE, region=
    mdb.models['Model-1'].parts['Part-1'].sets['Set-6'], sectionName=
    'Section-2', thicknessAssignment=FROM_SECTION)
mdb.models['Model-1'].parts['Part-1'].Set(faces=mdb.models['Model-1'].parts['Part-1'].faces.findAt(((134 , 332 , 0.0), )), name='Set-7') 
mdb.models['Model-1'].parts['Part-1'].SectionAssignment(offset=0.0, 
    offsetField='', offsetType=MIDDLE_SURFACE, region=
    mdb.models['Model-1'].parts['Part-1'].sets['Set-7'], sectionName=
    'Section-2', thicknessAssignment=FROM_SECTION)
mdb.models['Model-1'].parts['Part-1'].Set(faces=mdb.models['Model-1'].parts['Part-1'].faces.findAt(((138 , 323 , 0.0), )), name='Set-8') 
mdb.models['Model-1'].parts['Part-1'].SectionAssignment(offset=0.0, 
    offsetField='', offsetType=MIDDLE_SURFACE, region=
    mdb.models['Model-1'].parts['Part-1'].sets['Set-8'], sectionName=
    'Section-2', thicknessAssignment=FROM_SECTION)
mdb.models['Model-1'].parts['Part-1'].Set(faces=mdb.models['Model-1'].parts['Part-1'].faces.findAt(((154 , 350 , 0.0), )), name='Set-9') 
mdb.models['Model-1'].parts['Part-1'].SectionAssignment(offset=0.0, 
    offsetField='', offsetType=MIDDLE_SURFACE, region=
    mdb.models['Model-1'].parts['Part-1'].sets['Set-9'], sectionName=
    'Section-2', thicknessAssignment=FROM_SECTION)
mdb.models['Model-1'].parts['Part-1'].Set(faces=mdb.models['Model-1'].parts['Part-1'].faces.findAt(((184 , 289 , 0.0), )), name='Set-10') 
mdb.models['Model-1'].parts['Part-1'].SectionAssignment(offset=0.0, 
    offsetField='', offsetType=MIDDLE_SURFACE, region=
    mdb.models['Model-1'].parts['Part-1'].sets['Set-10'], sectionName=
    'Section-2', thicknessAssignment=FROM_SECTION)
mdb.models['Model-1'].parts['Part-1'].Set(faces=mdb.models['Model-1'].parts['Part-1'].faces.findAt(((187 , 318 , 0.0), )), name='Set-11') 
mdb.models['Model-1'].parts['Part-1'].SectionAssignment(offset=0.0, 
    offsetField='', offsetType=MIDDLE_SURFACE, region=
    mdb.models['Model-1'].parts['Part-1'].sets['Set-11'], sectionName=
    'Section-2', thicknessAssignment=FROM_SECTION)
mdb.models['Model-1'].parts['Part-1'].Set(faces=mdb.models['Model-1'].parts['Part-1'].faces.findAt(((190 , 297 , 0.0), )), name='Set-12') 
mdb.models['Model-1'].parts['Part-1'].SectionAssignment(offset=0.0, 
    offsetField='', offsetType=MIDDLE_SURFACE, region=
    mdb.models['Model-1'].parts['Part-1'].sets['Set-12'], sectionName=
    'Section-2', thicknessAssignment=FROM_SECTION)
mdb.models['Model-1'].parts['Part-1'].Set(faces=mdb.models['Model-1'].parts['Part-1'].faces.findAt(((201 , 345 , 0.0), )), name='Set-13') 
mdb.models['Model-1'].parts['Part-1'].SectionAssignment(offset=0.0, 
    offsetField='', offsetType=MIDDLE_SURFACE, region=
    mdb.models['Model-1'].parts['Part-1'].sets['Set-13'], sectionName=
    'Section-2', thicknessAssignment=FROM_SECTION)
mdb.models['Model-1'].parts['Part-1'].Set(faces=mdb.models['Model-1'].parts['Part-1'].faces.findAt(((224 , 346 , 0.0), )), name='Set-14') 
mdb.models['Model-1'].parts['Part-1'].SectionAssignment(offset=0.0, 
    offsetField='', offsetType=MIDDLE_SURFACE, region=
    mdb.models['Model-1'].parts['Part-1'].sets['Set-14'], sectionName=
    'Section-2', thicknessAssignment=FROM_SECTION)
mdb.models['Model-1'].parts['Part-1'].Set(faces=mdb.models['Model-1'].parts['Part-1'].faces.findAt(((241 , 340 , 0.0), )), name='Set-15') 
mdb.models['Model-1'].parts['Part-1'].SectionAssignment(offset=0.0, 
    offsetField='', offsetType=MIDDLE_SURFACE, region=
    mdb.models['Model-1'].parts['Part-1'].sets['Set-15'], sectionName=
    'Section-2', thicknessAssignment=FROM_SECTION)
mdb.models['Model-1'].parts['Part-1'].Set(faces=mdb.models['Model-1'].parts['Part-1'].faces.findAt(((244 , 308 , 0.0), )), name='Set-16') 
mdb.models['Model-1'].parts['Part-1'].SectionAssignment(offset=0.0, 
    offsetField='', offsetType=MIDDLE_SURFACE, region=
    mdb.models['Model-1'].parts['Part-1'].sets['Set-16'], sectionName=
    'Section-2', thicknessAssignment=FROM_SECTION)
mdb.models['Model-1'].parts['Part-1'].Set(faces=mdb.models['Model-1'].parts['Part-1'].faces.findAt(((261 , 342 , 0.0), )), name='Set-17') 
mdb.models['Model-1'].parts['Part-1'].SectionAssignment(offset=0.0, 
    offsetField='', offsetType=MIDDLE_SURFACE, region=
    mdb.models['Model-1'].parts['Part-1'].sets['Set-17'], sectionName=
    'Section-2', thicknessAssignment=FROM_SECTION)
mdb.models['Model-1'].parts['Part-1'].Set(faces=mdb.models['Model-1'].parts['Part-1'].faces.findAt(((274 , 267 , 0.0), )), name='Set-18') 
mdb.models['Model-1'].parts['Part-1'].SectionAssignment(offset=0.0, 
    offsetField='', offsetType=MIDDLE_SURFACE, region=
    mdb.models['Model-1'].parts['Part-1'].sets['Set-18'], sectionName=
    'Section-2', thicknessAssignment=FROM_SECTION)
mdb.models['Model-1'].parts['Part-1'].Set(faces=mdb.models['Model-1'].parts['Part-1'].faces.findAt(((274 , 217 , 0.0), )), name='Set-19') 
mdb.models['Model-1'].parts['Part-1'].SectionAssignment(offset=0.0, 
    offsetField='', offsetType=MIDDLE_SURFACE, region=
    mdb.models['Model-1'].parts['Part-1'].sets['Set-19'], sectionName=
    'Section-2', thicknessAssignment=FROM_SECTION)
mdb.models['Model-1'].parts['Part-1'].Set(faces=mdb.models['Model-1'].parts['Part-1'].faces.findAt(((276 , 200 , 0.0), )), name='Set-20') 
mdb.models['Model-1'].parts['Part-1'].SectionAssignment(offset=0.0, 
    offsetField='', offsetType=MIDDLE_SURFACE, region=
    mdb.models['Model-1'].parts['Part-1'].sets['Set-20'], sectionName=
    'Section-2', thicknessAssignment=FROM_SECTION)
mdb.models['Model-1'].parts['Part-1'].Set(faces=mdb.models['Model-1'].parts['Part-1'].faces.findAt(((286 , 338 , 0.0), )), name='Set-21') 
mdb.models['Model-1'].parts['Part-1'].SectionAssignment(offset=0.0, 
    offsetField='', offsetType=MIDDLE_SURFACE, region=
    mdb.models['Model-1'].parts['Part-1'].sets['Set-21'], sectionName=
    'Section-2', thicknessAssignment=FROM_SECTION)
mdb.models['Model-1'].parts['Part-1'].Set(faces=mdb.models['Model-1'].parts['Part-1'].faces.findAt(((297 , 228 , 0.0), )), name='Set-22') 
mdb.models['Model-1'].parts['Part-1'].SectionAssignment(offset=0.0, 
    offsetField='', offsetType=MIDDLE_SURFACE, region=
    mdb.models['Model-1'].parts['Part-1'].sets['Set-22'], sectionName=
    'Section-2', thicknessAssignment=FROM_SECTION)
mdb.models['Model-1'].parts['Part-1'].Set(faces=mdb.models['Model-1'].parts['Part-1'].faces.findAt(((300 , 360 , 0.0), )), name='Set-23') 
mdb.models['Model-1'].parts['Part-1'].SectionAssignment(offset=0.0, 
    offsetField='', offsetType=MIDDLE_SURFACE, region=
    mdb.models['Model-1'].parts['Part-1'].sets['Set-23'], sectionName=
    'Section-2', thicknessAssignment=FROM_SECTION)
mdb.models['Model-1'].parts['Part-1'].Set(faces=mdb.models['Model-1'].parts['Part-1'].faces.findAt(((313 , 337 , 0.0), )), name='Set-24') 
mdb.models['Model-1'].parts['Part-1'].SectionAssignment(offset=0.0, 
    offsetField='', offsetType=MIDDLE_SURFACE, region=
    mdb.models['Model-1'].parts['Part-1'].sets['Set-24'], sectionName=
    'Section-2', thicknessAssignment=FROM_SECTION)
mdb.models['Model-1'].parts['Part-1'].Set(faces=mdb.models['Model-1'].parts['Part-1'].faces.findAt(((325 , 360 , 0.0), )), name='Set-25') 
mdb.models['Model-1'].parts['Part-1'].SectionAssignment(offset=0.0, 
    offsetField='', offsetType=MIDDLE_SURFACE, region=
    mdb.models['Model-1'].parts['Part-1'].sets['Set-25'], sectionName=
    'Section-2', thicknessAssignment=FROM_SECTION)
mdb.models['Model-1'].parts['Part-1'].Set(faces=mdb.models['Model-1'].parts['Part-1'].faces.findAt(((330 , 284 , 0.0), )), name='Set-26') 
mdb.models['Model-1'].parts['Part-1'].SectionAssignment(offset=0.0, 
    offsetField='', offsetType=MIDDLE_SURFACE, region=
    mdb.models['Model-1'].parts['Part-1'].sets['Set-26'], sectionName=
    'Section-2', thicknessAssignment=FROM_SECTION)
mdb.models['Model-1'].parts['Part-1'].Set(faces=mdb.models['Model-1'].parts['Part-1'].faces.findAt(((335 , 327 , 0.0), )), name='Set-27') 
mdb.models['Model-1'].parts['Part-1'].SectionAssignment(offset=0.0, 
    offsetField='', offsetType=MIDDLE_SURFACE, region=
    mdb.models['Model-1'].parts['Part-1'].sets['Set-27'], sectionName=
    'Section-2', thicknessAssignment=FROM_SECTION)
mdb.models['Model-1'].parts['Part-1'].Set(faces=mdb.models['Model-1'].parts['Part-1'].faces.findAt(((339 , 338 , 0.0), )), name='Set-28') 
mdb.models['Model-1'].parts['Part-1'].SectionAssignment(offset=0.0, 
    offsetField='', offsetType=MIDDLE_SURFACE, region=
    mdb.models['Model-1'].parts['Part-1'].sets['Set-28'], sectionName=
    'Section-2', thicknessAssignment=FROM_SECTION)
mdb.models['Model-1'].parts['Part-1'].Set(faces=mdb.models['Model-1'].parts['Part-1'].faces.findAt(((346 , 225 , 0.0), )), name='Set-29') 
mdb.models['Model-1'].parts['Part-1'].SectionAssignment(offset=0.0, 
    offsetField='', offsetType=MIDDLE_SURFACE, region=
    mdb.models['Model-1'].parts['Part-1'].sets['Set-29'], sectionName=
    'Section-2', thicknessAssignment=FROM_SECTION)
mdb.models['Model-1'].parts['Part-1'].Set(faces=mdb.models['Model-1'].parts['Part-1'].faces.findAt(((351 , 360 , 0.0), )), name='Set-30') 
mdb.models['Model-1'].parts['Part-1'].SectionAssignment(offset=0.0, 
    offsetField='', offsetType=MIDDLE_SURFACE, region=
    mdb.models['Model-1'].parts['Part-1'].sets['Set-30'], sectionName=
    'Section-2', thicknessAssignment=FROM_SECTION)
mdb.models['Model-1'].parts['Part-1'].Set(faces=mdb.models['Model-1'].parts['Part-1'].faces.findAt(((358 , 254 , 0.0), )), name='Set-31') 
mdb.models['Model-1'].parts['Part-1'].SectionAssignment(offset=0.0, 
    offsetField='', offsetType=MIDDLE_SURFACE, region=
    mdb.models['Model-1'].parts['Part-1'].sets['Set-31'], sectionName=
    'Section-2', thicknessAssignment=FROM_SECTION)
mdb.models['Model-1'].parts['Part-1'].Set(faces=mdb.models['Model-1'].parts['Part-1'].faces.findAt(((372 , 175 , 0.0), )), name='Set-32') 
mdb.models['Model-1'].parts['Part-1'].SectionAssignment(offset=0.0, 
    offsetField='', offsetType=MIDDLE_SURFACE, region=
    mdb.models['Model-1'].parts['Part-1'].sets['Set-32'], sectionName=
    'Section-2', thicknessAssignment=FROM_SECTION)
mdb.models['Model-1'].parts['Part-1'].Set(faces=mdb.models['Model-1'].parts['Part-1'].faces.findAt(((398 , 342 , 0.0), )), name='Set-33') 
mdb.models['Model-1'].parts['Part-1'].SectionAssignment(offset=0.0, 
    offsetField='', offsetType=MIDDLE_SURFACE, region=
    mdb.models['Model-1'].parts['Part-1'].sets['Set-33'], sectionName=
    'Section-2', thicknessAssignment=FROM_SECTION)
mdb.models['Model-1'].parts['Part-1'].Set(faces=mdb.models['Model-1'].parts['Part-1'].faces.findAt(((403 , 363 , 0.0), )), name='Set-34') 
mdb.models['Model-1'].parts['Part-1'].SectionAssignment(offset=0.0, 
    offsetField='', offsetType=MIDDLE_SURFACE, region=
    mdb.models['Model-1'].parts['Part-1'].sets['Set-34'], sectionName=
    'Section-2', thicknessAssignment=FROM_SECTION)
mdb.models['Model-1'].parts['Part-1'].Set(faces=mdb.models['Model-1'].parts['Part-1'].faces.findAt(((421 , 232 , 0.0), )), name='Set-35') 
mdb.models['Model-1'].parts['Part-1'].SectionAssignment(offset=0.0, 
    offsetField='', offsetType=MIDDLE_SURFACE, region=
    mdb.models['Model-1'].parts['Part-1'].sets['Set-35'], sectionName=
    'Section-2', thicknessAssignment=FROM_SECTION)
mdb.models['Model-1'].parts['Part-1'].Set(faces=mdb.models['Model-1'].parts['Part-1'].faces.findAt(((421 , 183 , 0.0), )), name='Set-36') 
mdb.models['Model-1'].parts['Part-1'].SectionAssignment(offset=0.0, 
    offsetField='', offsetType=MIDDLE_SURFACE, region=
    mdb.models['Model-1'].parts['Part-1'].sets['Set-36'], sectionName=
    'Section-2', thicknessAssignment=FROM_SECTION)
mdb.models['Model-1'].parts['Part-1'].Set(faces=mdb.models['Model-1'].parts['Part-1'].faces.findAt(((422 , 376 , 0.0), )), name='Set-37') 
mdb.models['Model-1'].parts['Part-1'].SectionAssignment(offset=0.0, 
    offsetField='', offsetType=MIDDLE_SURFACE, region=
    mdb.models['Model-1'].parts['Part-1'].sets['Set-37'], sectionName=
    'Section-2', thicknessAssignment=FROM_SECTION)
mdb.models['Model-1'].parts['Part-1'].Set(faces=mdb.models['Model-1'].parts['Part-1'].faces.findAt(((427 , 126 , 0.0), )), name='Set-38') 
mdb.models['Model-1'].parts['Part-1'].SectionAssignment(offset=0.0, 
    offsetField='', offsetType=MIDDLE_SURFACE, region=
    mdb.models['Model-1'].parts['Part-1'].sets['Set-38'], sectionName=
    'Section-2', thicknessAssignment=FROM_SECTION)
mdb.models['Model-1'].parts['Part-1'].Set(faces=mdb.models['Model-1'].parts['Part-1'].faces.findAt(((429 , 146 , 0.0), )), name='Set-39') 
mdb.models['Model-1'].parts['Part-1'].SectionAssignment(offset=0.0, 
    offsetField='', offsetType=MIDDLE_SURFACE, region=
    mdb.models['Model-1'].parts['Part-1'].sets['Set-39'], sectionName=
    'Section-2', thicknessAssignment=FROM_SECTION)
mdb.models['Model-1'].parts['Part-1'].Set(faces=mdb.models['Model-1'].parts['Part-1'].faces.findAt(((432 , 264 , 0.0), )), name='Set-40') 
mdb.models['Model-1'].parts['Part-1'].SectionAssignment(offset=0.0, 
    offsetField='', offsetType=MIDDLE_SURFACE, region=
    mdb.models['Model-1'].parts['Part-1'].sets['Set-40'], sectionName=
    'Section-2', thicknessAssignment=FROM_SECTION)
mdb.models['Model-1'].parts['Part-1'].Set(faces=mdb.models['Model-1'].parts['Part-1'].faces.findAt(((434 , 336 , 0.0), )), name='Set-41') 
mdb.models['Model-1'].parts['Part-1'].SectionAssignment(offset=0.0, 
    offsetField='', offsetType=MIDDLE_SURFACE, region=
    mdb.models['Model-1'].parts['Part-1'].sets['Set-41'], sectionName=
    'Section-2', thicknessAssignment=FROM_SECTION)
mdb.models['Model-1'].parts['Part-1'].Set(faces=mdb.models['Model-1'].parts['Part-1'].faces.findAt(((449 , 361 , 0.0), )), name='Set-42') 
mdb.models['Model-1'].parts['Part-1'].SectionAssignment(offset=0.0, 
    offsetField='', offsetType=MIDDLE_SURFACE, region=
    mdb.models['Model-1'].parts['Part-1'].sets['Set-42'], sectionName=
    'Section-2', thicknessAssignment=FROM_SECTION)
mdb.models['Model-1'].parts['Part-1'].Set(faces=mdb.models['Model-1'].parts['Part-1'].faces.findAt(((453 , 312 , 0.0), )), name='Set-43') 
mdb.models['Model-1'].parts['Part-1'].SectionAssignment(offset=0.0, 
    offsetField='', offsetType=MIDDLE_SURFACE, region=
    mdb.models['Model-1'].parts['Part-1'].sets['Set-43'], sectionName=
    'Section-2', thicknessAssignment=FROM_SECTION)
mdb.models['Model-1'].parts['Part-1'].Set(faces=mdb.models['Model-1'].parts['Part-1'].faces.findAt(((456 , 136 , 0.0), )), name='Set-44') 
mdb.models['Model-1'].parts['Part-1'].SectionAssignment(offset=0.0, 
    offsetField='', offsetType=MIDDLE_SURFACE, region=
    mdb.models['Model-1'].parts['Part-1'].sets['Set-44'], sectionName=
    'Section-2', thicknessAssignment=FROM_SECTION)
mdb.models['Model-1'].parts['Part-1'].Set(faces=mdb.models['Model-1'].parts['Part-1'].faces.findAt(((472 , 246 , 0.0), )), name='Set-45') 
mdb.models['Model-1'].parts['Part-1'].SectionAssignment(offset=0.0, 
    offsetField='', offsetType=MIDDLE_SURFACE, region=
    mdb.models['Model-1'].parts['Part-1'].sets['Set-45'], sectionName=
    'Section-2', thicknessAssignment=FROM_SECTION)
mdb.models['Model-1'].parts['Part-1'].Set(faces=mdb.models['Model-1'].parts['Part-1'].faces.findAt(((480 , 370 , 0.0), )), name='Set-46') 
mdb.models['Model-1'].parts['Part-1'].SectionAssignment(offset=0.0, 
    offsetField='', offsetType=MIDDLE_SURFACE, region=
    mdb.models['Model-1'].parts['Part-1'].sets['Set-46'], sectionName=
    'Section-2', thicknessAssignment=FROM_SECTION)
mdb.models['Model-1'].parts['Part-1'].Set(faces=mdb.models['Model-1'].parts['Part-1'].faces.findAt(((492 , 193 , 0.0), )), name='Set-47') 
mdb.models['Model-1'].parts['Part-1'].SectionAssignment(offset=0.0, 
    offsetField='', offsetType=MIDDLE_SURFACE, region=
    mdb.models['Model-1'].parts['Part-1'].sets['Set-47'], sectionName=
    'Section-2', thicknessAssignment=FROM_SECTION)
mdb.models['Model-1'].parts['Part-1'].Set(faces=mdb.models['Model-1'].parts['Part-1'].faces.findAt(((505 , 356 , 0.0), )), name='Set-48') 
mdb.models['Model-1'].parts['Part-1'].SectionAssignment(offset=0.0, 
    offsetField='', offsetType=MIDDLE_SURFACE, region=
    mdb.models['Model-1'].parts['Part-1'].sets['Set-48'], sectionName=
    'Section-2', thicknessAssignment=FROM_SECTION)
mdb.models['Model-1'].parts['Part-1'].Set(faces=mdb.models['Model-1'].parts['Part-1'].faces.findAt(((506 , 296 , 0.0), )), name='Set-49') 
mdb.models['Model-1'].parts['Part-1'].SectionAssignment(offset=0.0, 
    offsetField='', offsetType=MIDDLE_SURFACE, region=
    mdb.models['Model-1'].parts['Part-1'].sets['Set-49'], sectionName=
    'Section-2', thicknessAssignment=FROM_SECTION)
mdb.models['Model-1'].parts['Part-1'].Set(faces=mdb.models['Model-1'].parts['Part-1'].faces.findAt(((514 , 96 , 0.0), )), name='Set-50') 
mdb.models['Model-1'].parts['Part-1'].SectionAssignment(offset=0.0, 
    offsetField='', offsetType=MIDDLE_SURFACE, region=
    mdb.models['Model-1'].parts['Part-1'].sets['Set-50'], sectionName=
    'Section-2', thicknessAssignment=FROM_SECTION)
mdb.models['Model-1'].parts['Part-1'].Set(faces=mdb.models['Model-1'].parts['Part-1'].faces.findAt(((516 , 280 , 0.0), )), name='Set-51') 
mdb.models['Model-1'].parts['Part-1'].SectionAssignment(offset=0.0, 
    offsetField='', offsetType=MIDDLE_SURFACE, region=
    mdb.models['Model-1'].parts['Part-1'].sets['Set-51'], sectionName=
    'Section-2', thicknessAssignment=FROM_SECTION)
mdb.models['Model-1'].parts['Part-1'].Set(faces=mdb.models['Model-1'].parts['Part-1'].faces.findAt(((522 , 348 , 0.0), )), name='Set-52') 
mdb.models['Model-1'].parts['Part-1'].SectionAssignment(offset=0.0, 
    offsetField='', offsetType=MIDDLE_SURFACE, region=
    mdb.models['Model-1'].parts['Part-1'].sets['Set-52'], sectionName=
    'Section-2', thicknessAssignment=FROM_SECTION)
mdb.models['Model-1'].parts['Part-1'].Set(faces=mdb.models['Model-1'].parts['Part-1'].faces.findAt(((527 , 143 , 0.0), )), name='Set-53') 
mdb.models['Model-1'].parts['Part-1'].SectionAssignment(offset=0.0, 
    offsetField='', offsetType=MIDDLE_SURFACE, region=
    mdb.models['Model-1'].parts['Part-1'].sets['Set-53'], sectionName=
    'Section-2', thicknessAssignment=FROM_SECTION)
mdb.models['Model-1'].parts['Part-1'].Set(faces=mdb.models['Model-1'].parts['Part-1'].faces.findAt(((529 , 325 , 0.0), )), name='Set-54') 
mdb.models['Model-1'].parts['Part-1'].SectionAssignment(offset=0.0, 
    offsetField='', offsetType=MIDDLE_SURFACE, region=
    mdb.models['Model-1'].parts['Part-1'].sets['Set-54'], sectionName=
    'Section-2', thicknessAssignment=FROM_SECTION)
mdb.models['Model-1'].parts['Part-1'].Set(faces=mdb.models['Model-1'].parts['Part-1'].faces.findAt(((532 , 215 , 0.0), )), name='Set-55') 
mdb.models['Model-1'].parts['Part-1'].SectionAssignment(offset=0.0, 
    offsetField='', offsetType=MIDDLE_SURFACE, region=
    mdb.models['Model-1'].parts['Part-1'].sets['Set-55'], sectionName=
    'Section-2', thicknessAssignment=FROM_SECTION)
mdb.models['Model-1'].parts['Part-1'].Set(faces=mdb.models['Model-1'].parts['Part-1'].faces.findAt(((541 , 357 , 0.0), )), name='Set-56') 
mdb.models['Model-1'].parts['Part-1'].SectionAssignment(offset=0.0, 
    offsetField='', offsetType=MIDDLE_SURFACE, region=
    mdb.models['Model-1'].parts['Part-1'].sets['Set-56'], sectionName=
    'Section-2', thicknessAssignment=FROM_SECTION)
mdb.models['Model-1'].parts['Part-1'].Set(faces=mdb.models['Model-1'].parts['Part-1'].faces.findAt(((559 , 264 , 0.0), )), name='Set-57') 
mdb.models['Model-1'].parts['Part-1'].SectionAssignment(offset=0.0, 
    offsetField='', offsetType=MIDDLE_SURFACE, region=
    mdb.models['Model-1'].parts['Part-1'].sets['Set-57'], sectionName=
    'Section-2', thicknessAssignment=FROM_SECTION)
mdb.models['Model-1'].parts['Part-1'].Set(faces=mdb.models['Model-1'].parts['Part-1'].faces.findAt(((567 , 96 , 0.0), )), name='Set-58') 
mdb.models['Model-1'].parts['Part-1'].SectionAssignment(offset=0.0, 
    offsetField='', offsetType=MIDDLE_SURFACE, region=
    mdb.models['Model-1'].parts['Part-1'].sets['Set-58'], sectionName=
    'Section-2', thicknessAssignment=FROM_SECTION)
mdb.models['Model-1'].parts['Part-1'].Set(faces=mdb.models['Model-1'].parts['Part-1'].faces.findAt(((572 , 367 , 0.0), )), name='Set-59') 
mdb.models['Model-1'].parts['Part-1'].SectionAssignment(offset=0.0, 
    offsetField='', offsetType=MIDDLE_SURFACE, region=
    mdb.models['Model-1'].parts['Part-1'].sets['Set-59'], sectionName=
    'Section-2', thicknessAssignment=FROM_SECTION)
mdb.models['Model-1'].parts['Part-1'].Set(faces=mdb.models['Model-1'].parts['Part-1'].faces.findAt(((591 , 77 , 0.0), )), name='Set-60') 
mdb.models['Model-1'].parts['Part-1'].SectionAssignment(offset=0.0, 
    offsetField='', offsetType=MIDDLE_SURFACE, region=
    mdb.models['Model-1'].parts['Part-1'].sets['Set-60'], sectionName=
    'Section-2', thicknessAssignment=FROM_SECTION)
mdb.models['Model-1'].parts['Part-1'].Set(faces=mdb.models['Model-1'].parts['Part-1'].faces.findAt(((600 , 121 , 0.0), )), name='Set-61') 
mdb.models['Model-1'].parts['Part-1'].SectionAssignment(offset=0.0, 
    offsetField='', offsetType=MIDDLE_SURFACE, region=
    mdb.models['Model-1'].parts['Part-1'].sets['Set-61'], sectionName=
    'Section-2', thicknessAssignment=FROM_SECTION)
mdb.models['Model-1'].parts['Part-1'].Set(faces=mdb.models['Model-1'].parts['Part-1'].faces.findAt(((604 , 154 , 0.0), )), name='Set-62') 
mdb.models['Model-1'].parts['Part-1'].SectionAssignment(offset=0.0, 
    offsetField='', offsetType=MIDDLE_SURFACE, region=
    mdb.models['Model-1'].parts['Part-1'].sets['Set-62'], sectionName=
    'Section-2', thicknessAssignment=FROM_SECTION)
mdb.models['Model-1'].parts['Part-1'].Set(faces=mdb.models['Model-1'].parts['Part-1'].faces.findAt(((608 , 332 , 0.0), )), name='Set-63') 
mdb.models['Model-1'].parts['Part-1'].SectionAssignment(offset=0.0, 
    offsetField='', offsetType=MIDDLE_SURFACE, region=
    mdb.models['Model-1'].parts['Part-1'].sets['Set-63'], sectionName=
    'Section-2', thicknessAssignment=FROM_SECTION)
mdb.models['Model-1'].parts['Part-1'].Set(faces=mdb.models['Model-1'].parts['Part-1'].faces.findAt(((619 , 309 , 0.0), )), name='Set-64') 
mdb.models['Model-1'].parts['Part-1'].SectionAssignment(offset=0.0, 
    offsetField='', offsetType=MIDDLE_SURFACE, region=
    mdb.models['Model-1'].parts['Part-1'].sets['Set-64'], sectionName=
    'Section-2', thicknessAssignment=FROM_SECTION)
mdb.models['Model-1'].parts['Part-1'].Set(faces=mdb.models['Model-1'].parts['Part-1'].faces.findAt(((619 , 231 , 0.0), )), name='Set-65') 
mdb.models['Model-1'].parts['Part-1'].SectionAssignment(offset=0.0, 
    offsetField='', offsetType=MIDDLE_SURFACE, region=
    mdb.models['Model-1'].parts['Part-1'].sets['Set-65'], sectionName=
    'Section-2', thicknessAssignment=FROM_SECTION)
mdb.models['Model-1'].parts['Part-1'].Set(faces=mdb.models['Model-1'].parts['Part-1'].faces.findAt(((622 , 284 , 0.0), )), name='Set-66') 
mdb.models['Model-1'].parts['Part-1'].SectionAssignment(offset=0.0, 
    offsetField='', offsetType=MIDDLE_SURFACE, region=
    mdb.models['Model-1'].parts['Part-1'].sets['Set-66'], sectionName=
    'Section-2', thicknessAssignment=FROM_SECTION)
mdb.models['Model-1'].parts['Part-1'].Set(faces=mdb.models['Model-1'].parts['Part-1'].faces.findAt(((629 , 336 , 0.0), )), name='Set-67') 
mdb.models['Model-1'].parts['Part-1'].SectionAssignment(offset=0.0, 
    offsetField='', offsetType=MIDDLE_SURFACE, region=
    mdb.models['Model-1'].parts['Part-1'].sets['Set-67'], sectionName=
    'Section-2', thicknessAssignment=FROM_SECTION)
mdb.models['Model-1'].parts['Part-1'].Set(faces=mdb.models['Model-1'].parts['Part-1'].faces.findAt(((629 , 181 , 0.0), )), name='Set-68') 
mdb.models['Model-1'].parts['Part-1'].SectionAssignment(offset=0.0, 
    offsetField='', offsetType=MIDDLE_SURFACE, region=
    mdb.models['Model-1'].parts['Part-1'].sets['Set-68'], sectionName=
    'Section-2', thicknessAssignment=FROM_SECTION)
mdb.models['Model-1'].parts['Part-1'].Set(faces=mdb.models['Model-1'].parts['Part-1'].faces.findAt(((634 , 359 , 0.0), )), name='Set-69') 
mdb.models['Model-1'].parts['Part-1'].SectionAssignment(offset=0.0, 
    offsetField='', offsetType=MIDDLE_SURFACE, region=
    mdb.models['Model-1'].parts['Part-1'].sets['Set-69'], sectionName=
    'Section-2', thicknessAssignment=FROM_SECTION)
mdb.models['Model-1'].parts['Part-1'].Set(faces=mdb.models['Model-1'].parts['Part-1'].faces.findAt(((639 , 77 , 0.0), )), name='Set-70') 
mdb.models['Model-1'].parts['Part-1'].SectionAssignment(offset=0.0, 
    offsetField='', offsetType=MIDDLE_SURFACE, region=
    mdb.models['Model-1'].parts['Part-1'].sets['Set-70'], sectionName=
    'Section-2', thicknessAssignment=FROM_SECTION)
mdb.models['Model-1'].parts['Part-1'].Set(faces=mdb.models['Model-1'].parts['Part-1'].faces.findAt(((644 , 369 , 0.0), )), name='Set-71') 
mdb.models['Model-1'].parts['Part-1'].SectionAssignment(offset=0.0, 
    offsetField='', offsetType=MIDDLE_SURFACE, region=
    mdb.models['Model-1'].parts['Part-1'].sets['Set-71'], sectionName=
    'Section-2', thicknessAssignment=FROM_SECTION)
mdb.models['Model-1'].parts['Part-1'].Set(faces=mdb.models['Model-1'].parts['Part-1'].faces.findAt(((654 , 98 , 0.0), )), name='Set-72') 
mdb.models['Model-1'].parts['Part-1'].SectionAssignment(offset=0.0, 
    offsetField='', offsetType=MIDDLE_SURFACE, region=
    mdb.models['Model-1'].parts['Part-1'].sets['Set-72'], sectionName=
    'Section-2', thicknessAssignment=FROM_SECTION)
mdb.models['Model-1'].parts['Part-1'].Set(faces=mdb.models['Model-1'].parts['Part-1'].faces.findAt(((671 , 138 , 0.0), )), name='Set-73') 
mdb.models['Model-1'].parts['Part-1'].SectionAssignment(offset=0.0, 
    offsetField='', offsetType=MIDDLE_SURFACE, region=
    mdb.models['Model-1'].parts['Part-1'].sets['Set-73'], sectionName=
    'Section-2', thicknessAssignment=FROM_SECTION)
mdb.models['Model-1'].parts['Part-1'].Set(faces=mdb.models['Model-1'].parts['Part-1'].faces.findAt(((674 , 237 , 0.0), )), name='Set-74') 
mdb.models['Model-1'].parts['Part-1'].SectionAssignment(offset=0.0, 
    offsetField='', offsetType=MIDDLE_SURFACE, region=
    mdb.models['Model-1'].parts['Part-1'].sets['Set-74'], sectionName=
    'Section-2', thicknessAssignment=FROM_SECTION)
mdb.models['Model-1'].parts['Part-1'].Set(faces=mdb.models['Model-1'].parts['Part-1'].faces.findAt(((680 , 313 , 0.0), )), name='Set-75') 
mdb.models['Model-1'].parts['Part-1'].SectionAssignment(offset=0.0, 
    offsetField='', offsetType=MIDDLE_SURFACE, region=
    mdb.models['Model-1'].parts['Part-1'].sets['Set-75'], sectionName=
    'Section-2', thicknessAssignment=FROM_SECTION)
mdb.models['Model-1'].parts['Part-1'].Set(faces=mdb.models['Model-1'].parts['Part-1'].faces.findAt(((684 , 52 , 0.0), )), name='Set-76') 
mdb.models['Model-1'].parts['Part-1'].SectionAssignment(offset=0.0, 
    offsetField='', offsetType=MIDDLE_SURFACE, region=
    mdb.models['Model-1'].parts['Part-1'].sets['Set-76'], sectionName=
    'Section-2', thicknessAssignment=FROM_SECTION)
mdb.models['Model-1'].parts['Part-1'].Set(faces=mdb.models['Model-1'].parts['Part-1'].faces.findAt(((691 , 192 , 0.0), )), name='Set-77') 
mdb.models['Model-1'].parts['Part-1'].SectionAssignment(offset=0.0, 
    offsetField='', offsetType=MIDDLE_SURFACE, region=
    mdb.models['Model-1'].parts['Part-1'].sets['Set-77'], sectionName=
    'Section-2', thicknessAssignment=FROM_SECTION)
mdb.models['Model-1'].parts['Part-1'].Set(faces=mdb.models['Model-1'].parts['Part-1'].faces.findAt(((691 , 162 , 0.0), )), name='Set-78') 
mdb.models['Model-1'].parts['Part-1'].SectionAssignment(offset=0.0, 
    offsetField='', offsetType=MIDDLE_SURFACE, region=
    mdb.models['Model-1'].parts['Part-1'].sets['Set-78'], sectionName=
    'Section-2', thicknessAssignment=FROM_SECTION)
mdb.models['Model-1'].parts['Part-1'].Set(faces=mdb.models['Model-1'].parts['Part-1'].faces.findAt(((693 , 375 , 0.0), )), name='Set-79') 
mdb.models['Model-1'].parts['Part-1'].SectionAssignment(offset=0.0, 
    offsetField='', offsetType=MIDDLE_SURFACE, region=
    mdb.models['Model-1'].parts['Part-1'].sets['Set-79'], sectionName=
    'Section-2', thicknessAssignment=FROM_SECTION)
mdb.models['Model-1'].parts['Part-1'].Set(faces=mdb.models['Model-1'].parts['Part-1'].faces.findAt(((695 , 108 , 0.0), )), name='Set-80') 
mdb.models['Model-1'].parts['Part-1'].SectionAssignment(offset=0.0, 
    offsetField='', offsetType=MIDDLE_SURFACE, region=
    mdb.models['Model-1'].parts['Part-1'].sets['Set-80'], sectionName=
    'Section-2', thicknessAssignment=FROM_SECTION)
mdb.models['Model-1'].parts['Part-1'].Set(faces=mdb.models['Model-1'].parts['Part-1'].faces.findAt(((701 , 271 , 0.0), )), name='Set-81') 
mdb.models['Model-1'].parts['Part-1'].SectionAssignment(offset=0.0, 
    offsetField='', offsetType=MIDDLE_SURFACE, region=
    mdb.models['Model-1'].parts['Part-1'].sets['Set-81'], sectionName=
    'Section-2', thicknessAssignment=FROM_SECTION)
mdb.models['Model-1'].parts['Part-1'].Set(faces=mdb.models['Model-1'].parts['Part-1'].faces.findAt(((707 , 366 , 0.0), )), name='Set-82') 
mdb.models['Model-1'].parts['Part-1'].SectionAssignment(offset=0.0, 
    offsetField='', offsetType=MIDDLE_SURFACE, region=
    mdb.models['Model-1'].parts['Part-1'].sets['Set-82'], sectionName=
    'Section-2', thicknessAssignment=FROM_SECTION)
mdb.models['Model-1'].parts['Part-1'].Set(faces=mdb.models['Model-1'].parts['Part-1'].faces.findAt(((712 , 293 , 0.0), )), name='Set-83') 
mdb.models['Model-1'].parts['Part-1'].SectionAssignment(offset=0.0, 
    offsetField='', offsetType=MIDDLE_SURFACE, region=
    mdb.models['Model-1'].parts['Part-1'].sets['Set-83'], sectionName=
    'Section-2', thicknessAssignment=FROM_SECTION)
mdb.models['Model-1'].parts['Part-1'].Set(faces=mdb.models['Model-1'].parts['Part-1'].faces.findAt(((714 , 342 , 0.0), )), name='Set-84') 
mdb.models['Model-1'].parts['Part-1'].SectionAssignment(offset=0.0, 
    offsetField='', offsetType=MIDDLE_SURFACE, region=
    mdb.models['Model-1'].parts['Part-1'].sets['Set-84'], sectionName=
    'Section-2', thicknessAssignment=FROM_SECTION)
mdb.models['Model-1'].parts['Part-1'].Set(faces=mdb.models['Model-1'].parts['Part-1'].faces.findAt(((726 , 64 , 0.0), )), name='Set-85') 
mdb.models['Model-1'].parts['Part-1'].SectionAssignment(offset=0.0, 
    offsetField='', offsetType=MIDDLE_SURFACE, region=
    mdb.models['Model-1'].parts['Part-1'].sets['Set-85'], sectionName=
    'Section-2', thicknessAssignment=FROM_SECTION)
mdb.models['Model-1'].parts['Part-1'].Set(faces=mdb.models['Model-1'].parts['Part-1'].faces.findAt(((728 , 372 , 0.0), )), name='Set-86') 
mdb.models['Model-1'].parts['Part-1'].SectionAssignment(offset=0.0, 
    offsetField='', offsetType=MIDDLE_SURFACE, region=
    mdb.models['Model-1'].parts['Part-1'].sets['Set-86'], sectionName=
    'Section-2', thicknessAssignment=FROM_SECTION)
mdb.models['Model-1'].parts['Part-1'].Set(faces=mdb.models['Model-1'].parts['Part-1'].faces.findAt(((729 , 219 , 0.0), )), name='Set-87') 
mdb.models['Model-1'].parts['Part-1'].SectionAssignment(offset=0.0, 
    offsetField='', offsetType=MIDDLE_SURFACE, region=
    mdb.models['Model-1'].parts['Part-1'].sets['Set-87'], sectionName=
    'Section-2', thicknessAssignment=FROM_SECTION)
mdb.models['Model-1'].parts['Part-1'].Set(faces=mdb.models['Model-1'].parts['Part-1'].faces.findAt(((731 , 117 , 0.0), )), name='Set-88') 
mdb.models['Model-1'].parts['Part-1'].SectionAssignment(offset=0.0, 
    offsetField='', offsetType=MIDDLE_SURFACE, region=
    mdb.models['Model-1'].parts['Part-1'].sets['Set-88'], sectionName=
    'Section-2', thicknessAssignment=FROM_SECTION)
mdb.models['Model-1'].parts['Part-1'].Set(faces=mdb.models['Model-1'].parts['Part-1'].faces.findAt(((744 , 229 , 0.0), )), name='Set-89') 
mdb.models['Model-1'].parts['Part-1'].SectionAssignment(offset=0.0, 
    offsetField='', offsetType=MIDDLE_SURFACE, region=
    mdb.models['Model-1'].parts['Part-1'].sets['Set-89'], sectionName=
    'Section-2', thicknessAssignment=FROM_SECTION)
mdb.models['Model-1'].parts['Part-1'].Set(faces=mdb.models['Model-1'].parts['Part-1'].faces.findAt(((752 , 312 , 0.0), )), name='Set-90') 
mdb.models['Model-1'].parts['Part-1'].SectionAssignment(offset=0.0, 
    offsetField='', offsetType=MIDDLE_SURFACE, region=
    mdb.models['Model-1'].parts['Part-1'].sets['Set-90'], sectionName=
    'Section-2', thicknessAssignment=FROM_SECTION)
mdb.models['Model-1'].parts['Part-1'].Set(faces=mdb.models['Model-1'].parts['Part-1'].faces.findAt(((759 , 76 , 0.0), )), name='Set-91') 
mdb.models['Model-1'].parts['Part-1'].SectionAssignment(offset=0.0, 
    offsetField='', offsetType=MIDDLE_SURFACE, region=
    mdb.models['Model-1'].parts['Part-1'].sets['Set-91'], sectionName=
    'Section-2', thicknessAssignment=FROM_SECTION)
mdb.models['Model-1'].parts['Part-1'].Set(faces=mdb.models['Model-1'].parts['Part-1'].faces.findAt(((760 , 255 , 0.0), )), name='Set-92') 
mdb.models['Model-1'].parts['Part-1'].SectionAssignment(offset=0.0, 
    offsetField='', offsetType=MIDDLE_SURFACE, region=
    mdb.models['Model-1'].parts['Part-1'].sets['Set-92'], sectionName=
    'Section-2', thicknessAssignment=FROM_SECTION)
mdb.models['Model-1'].parts['Part-1'].Set(faces=mdb.models['Model-1'].parts['Part-1'].faces.findAt(((760 , 167 , 0.0), )), name='Set-93') 
mdb.models['Model-1'].parts['Part-1'].SectionAssignment(offset=0.0, 
    offsetField='', offsetType=MIDDLE_SURFACE, region=
    mdb.models['Model-1'].parts['Part-1'].sets['Set-93'], sectionName=
    'Section-2', thicknessAssignment=FROM_SECTION)
mdb.models['Model-1'].parts['Part-1'].Set(faces=mdb.models['Model-1'].parts['Part-1'].faces.findAt(((760 , 138 , 0.0), )), name='Set-94') 
mdb.models['Model-1'].parts['Part-1'].SectionAssignment(offset=0.0, 
    offsetField='', offsetType=MIDDLE_SURFACE, region=
    mdb.models['Model-1'].parts['Part-1'].sets['Set-94'], sectionName=
    'Section-2', thicknessAssignment=FROM_SECTION)
mdb.models['Model-1'].parts['Part-1'].Set(faces=mdb.models['Model-1'].parts['Part-1'].faces.findAt(((765 , 352 , 0.0), )), name='Set-95') 
mdb.models['Model-1'].parts['Part-1'].SectionAssignment(offset=0.0, 
    offsetField='', offsetType=MIDDLE_SURFACE, region=
    mdb.models['Model-1'].parts['Part-1'].sets['Set-95'], sectionName=
    'Section-2', thicknessAssignment=FROM_SECTION)
mdb.models['Model-1'].parts['Part-1'].Set(faces=mdb.models['Model-1'].parts['Part-1'].faces.findAt(((786 , 92 , 0.0), )), name='Set-96') 
mdb.models['Model-1'].parts['Part-1'].SectionAssignment(offset=0.0, 
    offsetField='', offsetType=MIDDLE_SURFACE, region=
    mdb.models['Model-1'].parts['Part-1'].sets['Set-96'], sectionName=
    'Section-2', thicknessAssignment=FROM_SECTION)
mdb.models['Model-1'].parts['Part-1'].Set(faces=mdb.models['Model-1'].parts['Part-1'].faces.findAt(((788 , 58 , 0.0), )), name='Set-97') 
mdb.models['Model-1'].parts['Part-1'].SectionAssignment(offset=0.0, 
    offsetField='', offsetType=MIDDLE_SURFACE, region=
    mdb.models['Model-1'].parts['Part-1'].sets['Set-97'], sectionName=
    'Section-2', thicknessAssignment=FROM_SECTION)
mdb.models['Model-1'].parts['Part-1'].Set(faces=mdb.models['Model-1'].parts['Part-1'].faces.findAt(((789 , 332 , 0.0), )), name='Set-98') 
mdb.models['Model-1'].parts['Part-1'].SectionAssignment(offset=0.0, 
    offsetField='', offsetType=MIDDLE_SURFACE, region=
    mdb.models['Model-1'].parts['Part-1'].sets['Set-98'], sectionName=
    'Section-2', thicknessAssignment=FROM_SECTION)
mdb.models['Model-1'].parts['Part-1'].Set(faces=mdb.models['Model-1'].parts['Part-1'].faces.findAt(((792 , 190 , 0.0), )), name='Set-99') 
mdb.models['Model-1'].parts['Part-1'].SectionAssignment(offset=0.0, 
    offsetField='', offsetType=MIDDLE_SURFACE, region=
    mdb.models['Model-1'].parts['Part-1'].sets['Set-99'], sectionName=
    'Section-2', thicknessAssignment=FROM_SECTION)
mdb.models['Model-1'].parts['Part-1'].Set(faces=mdb.models['Model-1'].parts['Part-1'].faces.findAt(((799 , 279 , 0.0), )), name='Set-100') 
mdb.models['Model-1'].parts['Part-1'].SectionAssignment(offset=0.0, 
    offsetField='', offsetType=MIDDLE_SURFACE, region=
    mdb.models['Model-1'].parts['Part-1'].sets['Set-100'], sectionName=
    'Section-2', thicknessAssignment=FROM_SECTION)
mdb.models['Model-1'].parts['Part-1'].Set(faces=mdb.models['Model-1'].parts['Part-1'].faces.findAt(((803 , 233 , 0.0), )), name='Set-101') 
mdb.models['Model-1'].parts['Part-1'].SectionAssignment(offset=0.0, 
    offsetField='', offsetType=MIDDLE_SURFACE, region=
    mdb.models['Model-1'].parts['Part-1'].sets['Set-101'], sectionName=
    'Section-2', thicknessAssignment=FROM_SECTION)
mdb.models['Model-1'].parts['Part-1'].Set(faces=mdb.models['Model-1'].parts['Part-1'].faces.findAt(((806 , 118 , 0.0), )), name='Set-102') 
mdb.models['Model-1'].parts['Part-1'].SectionAssignment(offset=0.0, 
    offsetField='', offsetType=MIDDLE_SURFACE, region=
    mdb.models['Model-1'].parts['Part-1'].sets['Set-102'], sectionName=
    'Section-2', thicknessAssignment=FROM_SECTION)
mdb.models['Model-1'].parts['Part-1'].Set(faces=mdb.models['Model-1'].parts['Part-1'].faces.findAt(((819 , 147 , 0.0), )), name='Set-103') 
mdb.models['Model-1'].parts['Part-1'].SectionAssignment(offset=0.0, 
    offsetField='', offsetType=MIDDLE_SURFACE, region=
    mdb.models['Model-1'].parts['Part-1'].sets['Set-103'], sectionName=
    'Section-2', thicknessAssignment=FROM_SECTION)
mdb.models['Model-1'].parts['Part-1'].Set(faces=mdb.models['Model-1'].parts['Part-1'].faces.findAt(((832 , 311 , 0.0), )), name='Set-104') 
mdb.models['Model-1'].parts['Part-1'].SectionAssignment(offset=0.0, 
    offsetField='', offsetType=MIDDLE_SURFACE, region=
    mdb.models['Model-1'].parts['Part-1'].sets['Set-104'], sectionName=
    'Section-2', thicknessAssignment=FROM_SECTION)
mdb.models['Model-1'].parts['Part-1'].Set(faces=mdb.models['Model-1'].parts['Part-1'].faces.findAt(((834 , 242 , 0.0), )), name='Set-105') 
mdb.models['Model-1'].parts['Part-1'].SectionAssignment(offset=0.0, 
    offsetField='', offsetType=MIDDLE_SURFACE, region=
    mdb.models['Model-1'].parts['Part-1'].sets['Set-105'], sectionName=
    'Section-2', thicknessAssignment=FROM_SECTION)
mdb.models['Model-1'].parts['Part-1'].Set(faces=mdb.models['Model-1'].parts['Part-1'].faces.findAt(((836 , 68 , 0.0), )), name='Set-106') 
mdb.models['Model-1'].parts['Part-1'].SectionAssignment(offset=0.0, 
    offsetField='', offsetType=MIDDLE_SURFACE, region=
    mdb.models['Model-1'].parts['Part-1'].sets['Set-106'], sectionName=
    'Section-2', thicknessAssignment=FROM_SECTION)
mdb.models['Model-1'].parts['Part-1'].Set(faces=mdb.models['Model-1'].parts['Part-1'].faces.findAt(((837 , 321 , 0.0), )), name='Set-107') 
mdb.models['Model-1'].parts['Part-1'].SectionAssignment(offset=0.0, 
    offsetField='', offsetType=MIDDLE_SURFACE, region=
    mdb.models['Model-1'].parts['Part-1'].sets['Set-107'], sectionName=
    'Section-2', thicknessAssignment=FROM_SECTION)
mdb.models['Model-1'].parts['Part-1'].Set(faces=mdb.models['Model-1'].parts['Part-1'].faces.findAt(((842 , 79 , 0.0), )), name='Set-108') 
mdb.models['Model-1'].parts['Part-1'].SectionAssignment(offset=0.0, 
    offsetField='', offsetType=MIDDLE_SURFACE, region=
    mdb.models['Model-1'].parts['Part-1'].sets['Set-108'], sectionName=
    'Section-2', thicknessAssignment=FROM_SECTION)
mdb.models['Model-1'].parts['Part-1'].Set(faces=mdb.models['Model-1'].parts['Part-1'].faces.findAt(((843 , 173 , 0.0), )), name='Set-109') 
mdb.models['Model-1'].parts['Part-1'].SectionAssignment(offset=0.0, 
    offsetField='', offsetType=MIDDLE_SURFACE, region=
    mdb.models['Model-1'].parts['Part-1'].sets['Set-109'], sectionName=
    'Section-2', thicknessAssignment=FROM_SECTION)
mdb.models['Model-1'].parts['Part-1'].Set(faces=mdb.models['Model-1'].parts['Part-1'].faces.findAt(((852 , 268 , 0.0), )), name='Set-110') 
mdb.models['Model-1'].parts['Part-1'].SectionAssignment(offset=0.0, 
    offsetField='', offsetType=MIDDLE_SURFACE, region=
    mdb.models['Model-1'].parts['Part-1'].sets['Set-110'], sectionName=
    'Section-2', thicknessAssignment=FROM_SECTION)
mdb.models['Model-1'].parts['Part-1'].Set(faces=mdb.models['Model-1'].parts['Part-1'].faces.findAt(((852 , 98 , 0.0), )), name='Set-111') 
mdb.models['Model-1'].parts['Part-1'].SectionAssignment(offset=0.0, 
    offsetField='', offsetType=MIDDLE_SURFACE, region=
    mdb.models['Model-1'].parts['Part-1'].sets['Set-111'], sectionName=
    'Section-2', thicknessAssignment=FROM_SECTION)
mdb.models['Model-1'].parts['Part-1'].Set(faces=mdb.models['Model-1'].parts['Part-1'].faces.findAt(((872 , 291 , 0.0), )), name='Set-112') 
mdb.models['Model-1'].parts['Part-1'].SectionAssignment(offset=0.0, 
    offsetField='', offsetType=MIDDLE_SURFACE, region=
    mdb.models['Model-1'].parts['Part-1'].sets['Set-112'], sectionName=
    'Section-2', thicknessAssignment=FROM_SECTION)
mdb.models['Model-1'].parts['Part-1'].Set(faces=mdb.models['Model-1'].parts['Part-1'].faces.findAt(((872 , 218 , 0.0), )), name='Set-113') 
mdb.models['Model-1'].parts['Part-1'].SectionAssignment(offset=0.0, 
    offsetField='', offsetType=MIDDLE_SURFACE, region=
    mdb.models['Model-1'].parts['Part-1'].sets['Set-113'], sectionName=
    'Section-2', thicknessAssignment=FROM_SECTION)
mdb.models['Model-1'].parts['Part-1'].Set(faces=mdb.models['Model-1'].parts['Part-1'].faces.findAt(((877 , 129 , 0.0), )), name='Set-114') 
mdb.models['Model-1'].parts['Part-1'].SectionAssignment(offset=0.0, 
    offsetField='', offsetType=MIDDLE_SURFACE, region=
    mdb.models['Model-1'].parts['Part-1'].sets['Set-114'], sectionName=
    'Section-2', thicknessAssignment=FROM_SECTION)
mdb.models['Model-1'].parts['Part-1'].Set(faces=mdb.models['Model-1'].parts['Part-1'].faces.findAt(((878 , 316 , 0.0), )), name='Set-115') 
mdb.models['Model-1'].parts['Part-1'].SectionAssignment(offset=0.0, 
    offsetField='', offsetType=MIDDLE_SURFACE, region=
    mdb.models['Model-1'].parts['Part-1'].sets['Set-115'], sectionName=
    'Section-2', thicknessAssignment=FROM_SECTION)
mdb.models['Model-1'].parts['Part-1'].Set(faces=mdb.models['Model-1'].parts['Part-1'].faces.findAt(((884 , 86 , 0.0), )), name='Set-116') 
mdb.models['Model-1'].parts['Part-1'].SectionAssignment(offset=0.0, 
    offsetField='', offsetType=MIDDLE_SURFACE, region=
    mdb.models['Model-1'].parts['Part-1'].sets['Set-116'], sectionName=
    'Section-2', thicknessAssignment=FROM_SECTION)
mdb.models['Model-1'].parts['Part-1'].Set(faces=mdb.models['Model-1'].parts['Part-1'].faces.findAt(((885 , 306 , 0.0), )), name='Set-117') 
mdb.models['Model-1'].parts['Part-1'].SectionAssignment(offset=0.0, 
    offsetField='', offsetType=MIDDLE_SURFACE, region=
    mdb.models['Model-1'].parts['Part-1'].sets['Set-117'], sectionName=
    'Section-2', thicknessAssignment=FROM_SECTION)
mdb.models['Model-1'].parts['Part-1'].Set(faces=mdb.models['Model-1'].parts['Part-1'].faces.findAt(((893 , 234 , 0.0), )), name='Set-118') 
mdb.models['Model-1'].parts['Part-1'].SectionAssignment(offset=0.0, 
    offsetField='', offsetType=MIDDLE_SURFACE, region=
    mdb.models['Model-1'].parts['Part-1'].sets['Set-118'], sectionName=
    'Section-2', thicknessAssignment=FROM_SECTION)
mdb.models['Model-1'].parts['Part-1'].Set(faces=mdb.models['Model-1'].parts['Part-1'].faces.findAt(((897 , 272 , 0.0), )), name='Set-119') 
mdb.models['Model-1'].parts['Part-1'].SectionAssignment(offset=0.0, 
    offsetField='', offsetType=MIDDLE_SURFACE, region=
    mdb.models['Model-1'].parts['Part-1'].sets['Set-119'], sectionName=
    'Section-2', thicknessAssignment=FROM_SECTION)
mdb.models['Model-1'].parts['Part-1'].Set(faces=mdb.models['Model-1'].parts['Part-1'].faces.findAt(((899 , 289 , 0.0), )), name='Set-120') 
mdb.models['Model-1'].parts['Part-1'].SectionAssignment(offset=0.0, 
    offsetField='', offsetType=MIDDLE_SURFACE, region=
    mdb.models['Model-1'].parts['Part-1'].sets['Set-120'], sectionName=
    'Section-2', thicknessAssignment=FROM_SECTION)
mdb.models['Model-1'].parts['Part-1'].Set(faces=mdb.models['Model-1'].parts['Part-1'].faces.findAt(((901 , 154 , 0.0), )), name='Set-121') 
mdb.models['Model-1'].parts['Part-1'].SectionAssignment(offset=0.0, 
    offsetField='', offsetType=MIDDLE_SURFACE, region=
    mdb.models['Model-1'].parts['Part-1'].sets['Set-121'], sectionName=
    'Section-2', thicknessAssignment=FROM_SECTION)
mdb.models['Model-1'].parts['Part-1'].Set(faces=mdb.models['Model-1'].parts['Part-1'].faces.findAt(((921 , 192 , 0.0), )), name='Set-122') 
mdb.models['Model-1'].parts['Part-1'].SectionAssignment(offset=0.0, 
    offsetField='', offsetType=MIDDLE_SURFACE, region=
    mdb.models['Model-1'].parts['Part-1'].sets['Set-122'], sectionName=
    'Section-2', thicknessAssignment=FROM_SECTION)
mdb.models['Model-1'].parts['Part-1'].Set(faces=mdb.models['Model-1'].parts['Part-1'].faces.findAt(((921 , 112 , 0.0), )), name='Set-123') 
mdb.models['Model-1'].parts['Part-1'].SectionAssignment(offset=0.0, 
    offsetField='', offsetType=MIDDLE_SURFACE, region=
    mdb.models['Model-1'].parts['Part-1'].sets['Set-123'], sectionName=
    'Section-2', thicknessAssignment=FROM_SECTION)
mdb.models['Model-1'].parts['Part-1'].Set(faces=mdb.models['Model-1'].parts['Part-1'].faces.findAt(((925 , 302 , 0.0), )), name='Set-124') 
mdb.models['Model-1'].parts['Part-1'].SectionAssignment(offset=0.0, 
    offsetField='', offsetType=MIDDLE_SURFACE, region=
    mdb.models['Model-1'].parts['Part-1'].sets['Set-124'], sectionName=
    'Section-2', thicknessAssignment=FROM_SECTION)
mdb.models['Model-1'].parts['Part-1'].Set(faces=mdb.models['Model-1'].parts['Part-1'].faces.findAt(((936 , 273 , 0.0), )), name='Set-125') 
mdb.models['Model-1'].parts['Part-1'].SectionAssignment(offset=0.0, 
    offsetField='', offsetType=MIDDLE_SURFACE, region=
    mdb.models['Model-1'].parts['Part-1'].sets['Set-125'], sectionName=
    'Section-2', thicknessAssignment=FROM_SECTION)
mdb.models['Model-1'].parts['Part-1'].Set(faces=mdb.models['Model-1'].parts['Part-1'].faces.findAt(((937 , 253 , 0.0), )), name='Set-126') 
mdb.models['Model-1'].parts['Part-1'].SectionAssignment(offset=0.0, 
    offsetField='', offsetType=MIDDLE_SURFACE, region=
    mdb.models['Model-1'].parts['Part-1'].sets['Set-126'], sectionName=
    'Section-2', thicknessAssignment=FROM_SECTION)
mdb.models['Model-1'].parts['Part-1'].Set(faces=mdb.models['Model-1'].parts['Part-1'].faces.findAt(((941 , 226 , 0.0), )), name='Set-127') 
mdb.models['Model-1'].parts['Part-1'].SectionAssignment(offset=0.0, 
    offsetField='', offsetType=MIDDLE_SURFACE, region=
    mdb.models['Model-1'].parts['Part-1'].sets['Set-127'], sectionName=
    'Section-2', thicknessAssignment=FROM_SECTION)
mdb.models['Model-1'].parts['Part-1'].Set(faces=mdb.models['Model-1'].parts['Part-1'].faces.findAt(((942 , 147 , 0.0), )), name='Set-128') 
mdb.models['Model-1'].parts['Part-1'].SectionAssignment(offset=0.0, 
    offsetField='', offsetType=MIDDLE_SURFACE, region=
    mdb.models['Model-1'].parts['Part-1'].sets['Set-128'], sectionName=
    'Section-2', thicknessAssignment=FROM_SECTION)
mdb.models['Model-1'].parts['Part-1'].Set(faces=mdb.models['Model-1'].parts['Part-1'].faces.findAt(((957 , 191 , 0.0), )), name='Set-129') 
mdb.models['Model-1'].parts['Part-1'].SectionAssignment(offset=0.0, 
    offsetField='', offsetType=MIDDLE_SURFACE, region=
    mdb.models['Model-1'].parts['Part-1'].sets['Set-129'], sectionName=
    'Section-2', thicknessAssignment=FROM_SECTION)
mdb.models['Model-1'].parts['Part-1'].Set(faces=mdb.models['Model-1'].parts['Part-1'].faces.findAt(((967 , 217 , 0.0), )), name='Set-130') 
mdb.models['Model-1'].parts['Part-1'].SectionAssignment(offset=0.0, 
    offsetField='', offsetType=MIDDLE_SURFACE, region=
    mdb.models['Model-1'].parts['Part-1'].sets['Set-130'], sectionName=
    'Section-2', thicknessAssignment=FROM_SECTION)
