# Supplementary material for: An image based application in Matlab for automated modelling and morphological analysis of insect wings
Source: Sci Rep. 2022 Aug 17;12:13917. doi: 10.1038/s41598-022-17859-9 (PMC9386019; doi:10.1038/s41598-022-17859-9)
Supplement: Supplementary file 12 — Supplementary Information 8. [file 41598_2022_17859_MOESM12_ESM.py]

from part import * 
from material import * 
from section import * 
from assembly import * 
from step import * 
from interaction import * 
from load import * 
from mesh import * 
from optimization import * 
from job import * 
from sketch import * 
from visualization import * 
from connectorBehavior import * 
mdb.models['Model-1'].ConstrainedSketch(name='__profile__', sheetSize=2130)
mdb.models['Model-1'].sketches['__profile__'].Line(point1=(892, 143), point2=(848, 128))
mdb.models['Model-1'].sketches['__profile__'].Line(point1=(848, 128), point2=(838, 126))
mdb.models['Model-1'].sketches['__profile__'].Line(point1=(838, 126), point2=(818, 119))
mdb.models['Model-1'].sketches['__profile__'].Line(point1=(818, 119), point2=(794, 113))
mdb.models['Model-1'].sketches['__profile__'].Line(point1=(794, 113), point2=(788, 110))
mdb.models['Model-1'].sketches['__profile__'].Line(point1=(788, 110), point2=(785, 110))
mdb.models['Model-1'].sketches['__profile__'].Line(point1=(785, 110), point2=(771, 105))
mdb.models['Model-1'].sketches['__profile__'].Line(point1=(771, 105), point2=(751, 100))
mdb.models['Model-1'].sketches['__profile__'].Line(point1=(751, 100), point2=(742, 99))
mdb.models['Model-1'].sketches['__profile__'].Line(point1=(742, 99), point2=(737, 97))
mdb.models['Model-1'].sketches['__profile__'].Line(point1=(737, 97), point2=(718, 94))
mdb.models['Model-1'].sketches['__profile__'].Line(point1=(718, 94), point2=(698, 89))
mdb.models['Model-1'].sketches['__profile__'].Line(point1=(698, 89), point2=(690, 89))
mdb.models['Model-1'].sketches['__profile__'].Line(point1=(690, 89), point2=(689, 88))
mdb.models['Model-1'].sketches['__profile__'].Line(point1=(689, 88), point2=(682, 88))
mdb.models['Model-1'].sketches['__profile__'].Line(point1=(682, 88), point2=(681, 87))
mdb.models['Model-1'].sketches['__profile__'].Line(point1=(681, 87), point2=(670, 87))
mdb.models['Model-1'].sketches['__profile__'].Line(point1=(670, 87), point2=(669, 86))
mdb.models['Model-1'].sketches['__profile__'].Line(point1=(669, 86), point2=(661, 86))
mdb.models['Model-1'].sketches['__profile__'].Line(point1=(661, 86), point2=(660, 85))
mdb.models['Model-1'].sketches['__profile__'].Line(point1=(660, 85), point2=(632, 85))
mdb.models['Model-1'].sketches['__profile__'].Line(point1=(632, 85), point2=(631, 86))
mdb.models['Model-1'].sketches['__profile__'].Line(point1=(631, 86), point2=(617, 72))
mdb.models['Model-1'].sketches['__profile__'].Line(point1=(617, 72), point2=(596, 61))
mdb.models['Model-1'].sketches['__profile__'].Line(point1=(596, 61), point2=(575, 54))
mdb.models['Model-1'].sketches['__profile__'].Line(point1=(575, 54), point2=(572, 54))
mdb.models['Model-1'].sketches['__profile__'].Line(point1=(572, 54), point2=(569, 52))
mdb.models['Model-1'].sketches['__profile__'].Line(point1=(569, 52), point2=(565, 52))
mdb.models['Model-1'].sketches['__profile__'].Line(point1=(565, 52), point2=(556, 49))
mdb.models['Model-1'].sketches['__profile__'].Line(point1=(556, 49), point2=(547, 48))
mdb.models['Model-1'].sketches['__profile__'].Line(point1=(547, 48), point2=(538, 45))
mdb.models['Model-1'].sketches['__profile__'].Line(point1=(538, 45), point2=(534, 45))
mdb.models['Model-1'].sketches['__profile__'].Line(point1=(534, 45), point2=(518, 41))
mdb.models['Model-1'].sketches['__profile__'].Line(point1=(518, 41), point2=(513, 41))
mdb.models['Model-1'].sketches['__profile__'].Line(point1=(513, 41), point2=(512, 40))
mdb.models['Model-1'].sketches['__profile__'].Line(point1=(512, 40), point2=(475, 38))
mdb.models['Model-1'].sketches['__profile__'].Line(point1=(475, 38), point2=(474, 37))
mdb.models['Model-1'].sketches['__profile__'].Line(point1=(474, 37), point2=(454, 37))
mdb.models['Model-1'].sketches['__profile__'].Line(point1=(454, 37), point2=(453, 36))
mdb.models['Model-1'].sketches['__profile__'].Line(point1=(453, 36), point2=(402, 36))
mdb.models['Model-1'].sketches['__profile__'].Line(point1=(402, 36), point2=(401, 37))
mdb.models['Model-1'].sketches['__profile__'].Line(point1=(401, 37), point2=(393, 37))
mdb.models['Model-1'].sketches['__profile__'].Line(point1=(393, 37), point2=(392, 38))
mdb.models['Model-1'].sketches['__profile__'].Line(point1=(392, 38), point2=(384, 38))
mdb.models['Model-1'].sketches['__profile__'].Line(point1=(384, 38), point2=(383, 39))
mdb.models['Model-1'].sketches['__profile__'].Line(point1=(383, 39), point2=(375, 39))
mdb.models['Model-1'].sketches['__profile__'].Line(point1=(375, 39), point2=(374, 40))
mdb.models['Model-1'].sketches['__profile__'].Line(point1=(374, 40), point2=(366, 40))
mdb.models['Model-1'].sketches['__profile__'].Line(point1=(366, 40), point2=(365, 41))
mdb.models['Model-1'].sketches['__profile__'].Line(point1=(365, 41), point2=(345, 41))
mdb.models['Model-1'].sketches['__profile__'].Line(point1=(345, 41), point2=(344, 40))
mdb.models['Model-1'].sketches['__profile__'].Line(point1=(344, 40), point2=(339, 40))
mdb.models['Model-1'].sketches['__profile__'].Line(point1=(339, 40), point2=(338, 39))
mdb.models['Model-1'].sketches['__profile__'].Line(point1=(338, 39), point2=(333, 39))
mdb.models['Model-1'].sketches['__profile__'].Line(point1=(333, 39), point2=(320, 36))
mdb.models['Model-1'].sketches['__profile__'].Line(point1=(320, 36), point2=(313, 36))
mdb.models['Model-1'].sketches['__profile__'].Line(point1=(313, 36), point2=(312, 37))
mdb.models['Model-1'].sketches['__profile__'].Line(point1=(312, 37), point2=(280, 37))
mdb.models['Model-1'].sketches['__profile__'].Line(point1=(280, 37), point2=(279, 38))
mdb.models['Model-1'].sketches['__profile__'].Line(point1=(279, 38), point2=(272, 38))
mdb.models['Model-1'].sketches['__profile__'].Line(point1=(272, 38), point2=(271, 39))
mdb.models['Model-1'].sketches['__profile__'].Line(point1=(271, 39), point2=(255, 40))
mdb.models['Model-1'].sketches['__profile__'].Line(point1=(255, 40), point2=(251, 42))
mdb.models['Model-1'].sketches['__profile__'].Line(point1=(251, 42), point2=(241, 44))
mdb.models['Model-1'].sketches['__profile__'].Line(point1=(241, 44), point2=(212, 55))
mdb.models['Model-1'].sketches['__profile__'].Line(point1=(212, 55), point2=(178, 77))
mdb.models['Model-1'].sketches['__profile__'].Line(point1=(178, 77), point2=(161, 94))
mdb.models['Model-1'].sketches['__profile__'].Line(point1=(161, 94), point2=(148, 114))
mdb.models['Model-1'].sketches['__profile__'].Line(point1=(148, 114), point2=(142, 126))
mdb.models['Model-1'].sketches['__profile__'].Line(point1=(142, 126), point2=(136, 151))
mdb.models['Model-1'].sketches['__profile__'].Line(point1=(136, 151), point2=(136, 181))
mdb.models['Model-1'].sketches['__profile__'].Line(point1=(136, 181), point2=(137, 182))
mdb.models['Model-1'].sketches['__profile__'].Line(point1=(137, 182), point2=(137, 195))
mdb.models['Model-1'].sketches['__profile__'].Line(point1=(137, 195), point2=(138, 196))
mdb.models['Model-1'].sketches['__profile__'].Line(point1=(138, 196), point2=(138, 221))
mdb.models['Model-1'].sketches['__profile__'].Line(point1=(138, 221), point2=(139, 222))
mdb.models['Model-1'].sketches['__profile__'].Line(point1=(139, 222), point2=(139, 227))
mdb.models['Model-1'].sketches['__profile__'].Line(point1=(139, 227), point2=(142, 234))
mdb.models['Model-1'].sketches['__profile__'].Line(point1=(142, 234), point2=(142, 237))
mdb.models['Model-1'].sketches['__profile__'].Line(point1=(142, 237), point2=(148, 249))
mdb.models['Model-1'].sketches['__profile__'].Line(point1=(148, 249), point2=(153, 256))
mdb.models['Model-1'].sketches['__profile__'].Line(point1=(153, 256), point2=(158, 261))
mdb.models['Model-1'].sketches['__profile__'].Line(point1=(158, 261), point2=(177, 272))
mdb.models['Model-1'].sketches['__profile__'].Line(point1=(177, 272), point2=(135, 302))
mdb.models['Model-1'].sketches['__profile__'].Line(point1=(135, 302), point2=(111, 325))
mdb.models['Model-1'].sketches['__profile__'].Line(point1=(111, 325), point2=(67, 351))
mdb.models['Model-1'].sketches['__profile__'].Line(point1=(67, 351), point2=(55, 359))
mdb.models['Model-1'].sketches['__profile__'].Line(point1=(55, 359), point2=(51, 363))
mdb.models['Model-1'].sketches['__profile__'].Line(point1=(51, 363), point2=(48, 364))
mdb.models['Model-1'].sketches['__profile__'].Line(point1=(48, 364), point2=(45, 370))
mdb.models['Model-1'].sketches['__profile__'].Line(point1=(45, 370), point2=(45, 397))
mdb.models['Model-1'].sketches['__profile__'].Line(point1=(45, 397), point2=(49, 404))
mdb.models['Model-1'].sketches['__profile__'].Line(point1=(49, 404), point2=(63, 406))
mdb.models['Model-1'].sketches['__profile__'].Line(point1=(63, 406), point2=(83, 409))
mdb.models['Model-1'].sketches['__profile__'].Line(point1=(83, 409), point2=(84, 410))
mdb.models['Model-1'].sketches['__profile__'].Line(point1=(84, 410), point2=(89, 410))
mdb.models['Model-1'].sketches['__profile__'].Line(point1=(89, 410), point2=(90, 411))
mdb.models['Model-1'].sketches['__profile__'].Line(point1=(90, 411), point2=(95, 411))
mdb.models['Model-1'].sketches['__profile__'].Line(point1=(95, 411), point2=(96, 412))
mdb.models['Model-1'].sketches['__profile__'].Line(point1=(96, 412), point2=(103, 412))
mdb.models['Model-1'].sketches['__profile__'].Line(point1=(103, 412), point2=(104, 413))
mdb.models['Model-1'].sketches['__profile__'].Line(point1=(104, 413), point2=(139, 418))
mdb.models['Model-1'].sketches['__profile__'].Line(point1=(139, 418), point2=(140, 419))
mdb.models['Model-1'].sketches['__profile__'].Line(point1=(140, 419), point2=(146, 419))
mdb.models['Model-1'].sketches['__profile__'].Line(point1=(146, 419), point2=(152, 421))
mdb.models['Model-1'].sketches['__profile__'].Line(point1=(152, 421), point2=(166, 422))
mdb.models['Model-1'].sketches['__profile__'].Line(point1=(166, 422), point2=(167, 423))
mdb.models['Model-1'].sketches['__profile__'].Line(point1=(167, 423), point2=(173, 423))
mdb.models['Model-1'].sketches['__profile__'].Line(point1=(173, 423), point2=(174, 424))
mdb.models['Model-1'].sketches['__profile__'].Line(point1=(174, 424), point2=(186, 425))
mdb.models['Model-1'].sketches['__profile__'].Line(point1=(186, 425), point2=(193, 427))
mdb.models['Model-1'].sketches['__profile__'].Line(point1=(193, 427), point2=(199, 427))
mdb.models['Model-1'].sketches['__profile__'].Line(point1=(199, 427), point2=(200, 428))
mdb.models['Model-1'].sketches['__profile__'].Line(point1=(200, 428), point2=(212, 428))
mdb.models['Model-1'].sketches['__profile__'].Line(point1=(212, 428), point2=(213, 429))
mdb.models['Model-1'].sketches['__profile__'].Line(point1=(213, 429), point2=(224, 429))
mdb.models['Model-1'].sketches['__profile__'].Line(point1=(224, 429), point2=(225, 430))
mdb.models['Model-1'].sketches['__profile__'].Line(point1=(225, 430), point2=(236, 430))
mdb.models['Model-1'].sketches['__profile__'].Line(point1=(236, 430), point2=(237, 431))
mdb.models['Model-1'].sketches['__profile__'].Line(point1=(237, 431), point2=(260, 432))
mdb.models['Model-1'].sketches['__profile__'].Line(point1=(260, 432), point2=(261, 433))
mdb.models['Model-1'].sketches['__profile__'].Line(point1=(261, 433), point2=(363, 433))
mdb.models['Model-1'].sketches['__profile__'].Line(point1=(363, 433), point2=(364, 432))
mdb.models['Model-1'].sketches['__profile__'].Line(point1=(364, 432), point2=(412, 430))
mdb.models['Model-1'].sketches['__profile__'].Line(point1=(412, 430), point2=(413, 429))
mdb.models['Model-1'].sketches['__profile__'].Line(point1=(413, 429), point2=(428, 429))
mdb.models['Model-1'].sketches['__profile__'].Line(point1=(428, 429), point2=(429, 428))
mdb.models['Model-1'].sketches['__profile__'].Line(point1=(429, 428), point2=(545, 428))
mdb.models['Model-1'].sketches['__profile__'].Line(point1=(545, 428), point2=(546, 427))
mdb.models['Model-1'].sketches['__profile__'].Line(point1=(546, 427), point2=(623, 424))
mdb.models['Model-1'].sketches['__profile__'].Line(point1=(623, 424), point2=(630, 422))
mdb.models['Model-1'].sketches['__profile__'].Line(point1=(630, 422), point2=(636, 422))
mdb.models['Model-1'].sketches['__profile__'].Line(point1=(636, 422), point2=(637, 421))
mdb.models['Model-1'].sketches['__profile__'].Line(point1=(637, 421), point2=(646, 421))
mdb.models['Model-1'].sketches['__profile__'].Line(point1=(646, 421), point2=(647, 420))
mdb.models['Model-1'].sketches['__profile__'].Line(point1=(647, 420), point2=(659, 419))
mdb.models['Model-1'].sketches['__profile__'].Line(point1=(659, 419), point2=(660, 418))
mdb.models['Model-1'].sketches['__profile__'].Line(point1=(660, 418), point2=(667, 418))
mdb.models['Model-1'].sketches['__profile__'].Line(point1=(667, 418), point2=(668, 417))
mdb.models['Model-1'].sketches['__profile__'].Line(point1=(668, 417), point2=(674, 417))
mdb.models['Model-1'].sketches['__profile__'].Line(point1=(674, 417), point2=(682, 415))
mdb.models['Model-1'].sketches['__profile__'].Line(point1=(682, 415), point2=(702, 413))
mdb.models['Model-1'].sketches['__profile__'].Line(point1=(702, 413), point2=(703, 412))
mdb.models['Model-1'].sketches['__profile__'].Line(point1=(703, 412), point2=(712, 412))
mdb.models['Model-1'].sketches['__profile__'].Line(point1=(712, 412), point2=(713, 411))
mdb.models['Model-1'].sketches['__profile__'].Line(point1=(713, 411), point2=(719, 411))
mdb.models['Model-1'].sketches['__profile__'].Line(point1=(719, 411), point2=(727, 409))
mdb.models['Model-1'].sketches['__profile__'].Line(point1=(727, 409), point2=(747, 407))
mdb.models['Model-1'].sketches['__profile__'].Line(point1=(747, 407), point2=(748, 406))
mdb.models['Model-1'].sketches['__profile__'].Line(point1=(748, 406), point2=(756, 406))
mdb.models['Model-1'].sketches['__profile__'].Line(point1=(756, 406), point2=(757, 405))
mdb.models['Model-1'].sketches['__profile__'].Line(point1=(757, 405), point2=(776, 403))
mdb.models['Model-1'].sketches['__profile__'].Line(point1=(776, 403), point2=(782, 400))
mdb.models['Model-1'].sketches['__profile__'].Line(point1=(782, 400), point2=(785, 400))
mdb.models['Model-1'].sketches['__profile__'].Line(point1=(785, 400), point2=(818, 389))
mdb.models['Model-1'].sketches['__profile__'].Line(point1=(818, 389), point2=(821, 389))
mdb.models['Model-1'].sketches['__profile__'].Line(point1=(821, 389), point2=(826, 386))
mdb.models['Model-1'].sketches['__profile__'].Line(point1=(826, 386), point2=(843, 380))
mdb.models['Model-1'].sketches['__profile__'].Line(point1=(843, 380), point2=(862, 371))
mdb.models['Model-1'].sketches['__profile__'].Line(point1=(862, 371), point2=(893, 359))
mdb.models['Model-1'].sketches['__profile__'].Line(point1=(893, 359), point2=(913, 348))
mdb.models['Model-1'].sketches['__profile__'].Line(point1=(913, 348), point2=(931, 335))
mdb.models['Model-1'].sketches['__profile__'].Line(point1=(931, 335), point2=(947, 321))
mdb.models['Model-1'].sketches['__profile__'].Line(point1=(947, 321), point2=(968, 299))
mdb.models['Model-1'].sketches['__profile__'].Line(point1=(968, 299), point2=(989, 269))
mdb.models['Model-1'].sketches['__profile__'].Line(point1=(989, 269), point2=(998, 248))
mdb.models['Model-1'].sketches['__profile__'].Line(point1=(998, 248), point2=(999, 244))
mdb.models['Model-1'].sketches['__profile__'].Line(point1=(999, 244), point2=(999, 221))
mdb.models['Model-1'].sketches['__profile__'].Line(point1=(999, 221), point2=(998, 217))
mdb.models['Model-1'].sketches['__profile__'].Line(point1=(998, 217), point2=(989, 200))
mdb.models['Model-1'].sketches['__profile__'].Line(point1=(989, 200), point2=(980, 191))
mdb.models['Model-1'].sketches['__profile__'].Line(point1=(980, 191), point2=(944, 164))
mdb.models['Model-1'].sketches['__profile__'].Line(point1=(944, 164), point2=(917, 151))
mdb.models['Model-1'].sketches['__profile__'].Line(point1=(917, 151), point2=(892, 143))
mdb.models['Model-1'].Part(dimensionality=THREE_D, name='Part-1', type=DEFORMABLE_BODY) 
mdb.models['Model-1'].parts['Part-1'].BaseShell(sketch=mdb.models['Model-1'].sketches['__profile__'])
del mdb.models['Model-1'].sketches['__profile__'] 
mdb.models['Model-1'].parts['Part-1'].DatumPointByCoordinate(coords=(1065,0.0, 0.0))
mdb.models['Model-1'].parts['Part-1'].DatumPointByCoordinate(coords=(1065,20.0, 0.0))
mdb.models['Model-1'].parts['Part-1'].DatumAxisByTwoPoint(point1=mdb.models['Model-1'].parts['Part-1'].datums[3], point2=mdb.models['Model-1'].parts['Part-1'].datums[2])
mdb.models['Model-1'].parts['Part-1'].DatumPlaneByPrincipalPlane(offset=0.0,principalPlane=XYPLANE)
mdb.models['Model-1'].ConstrainedSketch(name='__profile__', sheetSize=2130)
mdb.models['Model-1'].sketches['__profile__'].Line(point1=(145 , 408), point2=(140 , 400)) 
mdb.models['Model-1'].sketches['__profile__'].Line(point1=(140 , 400), point2=(139 , 395)) 
mdb.models['Model-1'].sketches['__profile__'].Line(point1=(139 , 395), point2=(136 , 389)) 
mdb.models['Model-1'].sketches['__profile__'].Line(point1=(136 , 389), point2=(123 , 384)) 
mdb.models['Model-1'].sketches['__profile__'].Line(point1=(123 , 384), point2=(55 , 387)) 
mdb.models['Model-1'].sketches['__profile__'].Line(point1=(55 , 387), point2=(55 , 396)) 
mdb.models['Model-1'].sketches['__profile__'].Line(point1=(55 , 396), point2=(59 , 396)) 
mdb.models['Model-1'].sketches['__profile__'].Line(point1=(59 , 396), point2=(63 , 398)) 
mdb.models['Model-1'].sketches['__profile__'].Line(point1=(63 , 398), point2=(69 , 398)) 
mdb.models['Model-1'].sketches['__profile__'].Line(point1=(69 , 398), point2=(70 , 399)) 
mdb.models['Model-1'].sketches['__profile__'].Line(point1=(70 , 399), point2=(87 , 401)) 
mdb.models['Model-1'].sketches['__profile__'].Line(point1=(87 , 401), point2=(93 , 403)) 
mdb.models['Model-1'].sketches['__profile__'].Line(point1=(93 , 403), point2=(99 , 403)) 
mdb.models['Model-1'].sketches['__profile__'].Line(point1=(99 , 403), point2=(111 , 406)) 
mdb.models['Model-1'].sketches['__profile__'].Line(point1=(111 , 406), point2=(125 , 407)) 
mdb.models['Model-1'].sketches['__profile__'].Line(point1=(125 , 407), point2=(138 , 410)) 
mdb.models['Model-1'].sketches['__profile__'].Line(point1=(138 , 410), point2=(145 , 410)) 
mdb.models['Model-1'].sketches['__profile__'].Line(point1=(145 , 410), point2=(145 , 408)) 
mdb.models['Model-1'].sketches['__profile__'].Line(point1=(425 , 318), point2=(413 , 318)) 
mdb.models['Model-1'].sketches['__profile__'].Line(point1=(413 , 318), point2=(412 , 319)) 
mdb.models['Model-1'].sketches['__profile__'].Line(point1=(412 , 319), point2=(404 , 319)) 
mdb.models['Model-1'].sketches['__profile__'].Line(point1=(404 , 319), point2=(403 , 320)) 
mdb.models['Model-1'].sketches['__profile__'].Line(point1=(403 , 320), point2=(387 , 321)) 
mdb.models['Model-1'].sketches['__profile__'].Line(point1=(387 , 321), point2=(386 , 322)) 
mdb.models['Model-1'].sketches['__profile__'].Line(point1=(386 , 322), point2=(375 , 322)) 
mdb.models['Model-1'].sketches['__profile__'].Line(point1=(375 , 322), point2=(374 , 323)) 
mdb.models['Model-1'].sketches['__profile__'].Line(point1=(374 , 323), point2=(347 , 324)) 
mdb.models['Model-1'].sketches['__profile__'].Line(point1=(347 , 324), point2=(346 , 325)) 
mdb.models['Model-1'].sketches['__profile__'].Line(point1=(346 , 325), point2=(339 , 325)) 
mdb.models['Model-1'].sketches['__profile__'].Line(point1=(339 , 325), point2=(338 , 326)) 
mdb.models['Model-1'].sketches['__profile__'].Line(point1=(338 , 326), point2=(324 , 327)) 
mdb.models['Model-1'].sketches['__profile__'].Line(point1=(324 , 327), point2=(316 , 329)) 
mdb.models['Model-1'].sketches['__profile__'].Line(point1=(316 , 329), point2=(283 , 332)) 
mdb.models['Model-1'].sketches['__profile__'].Line(point1=(283 , 332), point2=(282 , 333)) 
mdb.models['Model-1'].sketches['__profile__'].Line(point1=(282 , 333), point2=(279 , 332)) 
mdb.models['Model-1'].sketches['__profile__'].Line(point1=(279 , 332), point2=(278 , 333)) 
mdb.models['Model-1'].sketches['__profile__'].Line(point1=(278 , 333), point2=(258 , 334)) 
mdb.models['Model-1'].sketches['__profile__'].Line(point1=(258 , 334), point2=(257 , 335)) 
mdb.models['Model-1'].sketches['__profile__'].Line(point1=(257 , 335), point2=(233 , 335)) 
mdb.models['Model-1'].sketches['__profile__'].Line(point1=(233 , 335), point2=(228 , 337)) 
mdb.models['Model-1'].sketches['__profile__'].Line(point1=(228 , 337), point2=(214 , 339)) 
mdb.models['Model-1'].sketches['__profile__'].Line(point1=(214 , 339), point2=(195 , 344)) 
mdb.models['Model-1'].sketches['__profile__'].Line(point1=(195 , 344), point2=(173 , 346)) 
mdb.models['Model-1'].sketches['__profile__'].Line(point1=(173 , 346), point2=(166 , 348)) 
mdb.models['Model-1'].sketches['__profile__'].Line(point1=(166 , 348), point2=(165 , 347)) 
mdb.models['Model-1'].sketches['__profile__'].Line(point1=(165 , 347), point2=(146 , 347)) 
mdb.models['Model-1'].sketches['__profile__'].Line(point1=(146 , 347), point2=(142 , 348)) 
mdb.models['Model-1'].sketches['__profile__'].Line(point1=(142 , 348), point2=(138 , 346)) 
mdb.models['Model-1'].sketches['__profile__'].Line(point1=(138 , 346), point2=(135 , 346)) 
mdb.models['Model-1'].sketches['__profile__'].Line(point1=(135 , 346), point2=(128 , 343)) 
mdb.models['Model-1'].sketches['__profile__'].Line(point1=(128 , 343), point2=(123 , 338)) 
mdb.models['Model-1'].sketches['__profile__'].Line(point1=(123 , 338), point2=(120 , 332)) 
mdb.models['Model-1'].sketches['__profile__'].Line(point1=(120 , 332), point2=(116 , 331)) 
mdb.models['Model-1'].sketches['__profile__'].Line(point1=(116 , 331), point2=(113 , 334)) 
mdb.models['Model-1'].sketches['__profile__'].Line(point1=(113 , 334), point2=(99 , 342)) 
mdb.models['Model-1'].sketches['__profile__'].Line(point1=(99 , 342), point2=(91 , 348)) 
mdb.models['Model-1'].sketches['__profile__'].Line(point1=(91 , 348), point2=(79 , 354)) 
mdb.models['Model-1'].sketches['__profile__'].Line(point1=(79 , 354), point2=(56 , 369)) 
mdb.models['Model-1'].sketches['__profile__'].Line(point1=(56 , 369), point2=(55 , 370)) 
mdb.models['Model-1'].sketches['__profile__'].Line(point1=(55 , 370), point2=(55 , 379)) 
mdb.models['Model-1'].sketches['__profile__'].Line(point1=(55 , 379), point2=(57 , 379)) 
mdb.models['Model-1'].sketches['__profile__'].Line(point1=(57 , 379), point2=(61 , 378)) 
mdb.models['Model-1'].sketches['__profile__'].Line(point1=(61 , 378), point2=(81 , 378)) 
mdb.models['Model-1'].sketches['__profile__'].Line(point1=(81 , 378), point2=(82 , 377)) 
mdb.models['Model-1'].sketches['__profile__'].Line(point1=(82 , 377), point2=(103 , 377)) 
mdb.models['Model-1'].sketches['__profile__'].Line(point1=(103 , 377), point2=(104 , 376)) 
mdb.models['Model-1'].sketches['__profile__'].Line(point1=(104 , 376), point2=(127 , 376)) 
mdb.models['Model-1'].sketches['__profile__'].Line(point1=(127 , 376), point2=(135 , 380)) 
mdb.models['Model-1'].sketches['__profile__'].Line(point1=(135 , 380), point2=(141 , 381)) 
mdb.models['Model-1'].sketches['__profile__'].Line(point1=(141 , 381), point2=(143 , 379)) 
mdb.models['Model-1'].sketches['__profile__'].Line(point1=(143 , 379), point2=(158 , 372)) 
mdb.models['Model-1'].sketches['__profile__'].Line(point1=(158 , 372), point2=(160 , 370)) 
mdb.models['Model-1'].sketches['__profile__'].Line(point1=(160 , 370), point2=(161 , 365)) 
mdb.models['Model-1'].sketches['__profile__'].Line(point1=(161 , 365), point2=(164 , 362)) 
mdb.models['Model-1'].sketches['__profile__'].Line(point1=(164 , 362), point2=(172 , 359)) 
mdb.models['Model-1'].sketches['__profile__'].Line(point1=(172 , 359), point2=(184 , 360)) 
mdb.models['Model-1'].sketches['__profile__'].Line(point1=(184 , 360), point2=(193 , 357)) 
mdb.models['Model-1'].sketches['__profile__'].Line(point1=(193 , 357), point2=(212 , 355)) 
mdb.models['Model-1'].sketches['__profile__'].Line(point1=(212 , 355), point2=(213 , 354)) 
mdb.models['Model-1'].sketches['__profile__'].Line(point1=(213 , 354), point2=(232 , 354)) 
mdb.models['Model-1'].sketches['__profile__'].Line(point1=(232 , 354), point2=(233 , 353)) 
mdb.models['Model-1'].sketches['__profile__'].Line(point1=(233 , 353), point2=(252 , 354)) 
mdb.models['Model-1'].sketches['__profile__'].Line(point1=(252 , 354), point2=(279 , 345)) 
mdb.models['Model-1'].sketches['__profile__'].Line(point1=(279 , 345), point2=(287 , 345)) 
mdb.models['Model-1'].sketches['__profile__'].Line(point1=(287 , 345), point2=(288 , 344)) 
mdb.models['Model-1'].sketches['__profile__'].Line(point1=(288 , 344), point2=(310 , 342)) 
mdb.models['Model-1'].sketches['__profile__'].Line(point1=(310 , 342), point2=(311 , 341)) 
mdb.models['Model-1'].sketches['__profile__'].Line(point1=(311 , 341), point2=(321 , 341)) 
mdb.models['Model-1'].sketches['__profile__'].Line(point1=(321 , 341), point2=(322 , 340)) 
mdb.models['Model-1'].sketches['__profile__'].Line(point1=(322 , 340), point2=(353 , 338)) 
mdb.models['Model-1'].sketches['__profile__'].Line(point1=(353 , 338), point2=(354 , 337)) 
mdb.models['Model-1'].sketches['__profile__'].Line(point1=(354 , 337), point2=(367 , 337)) 
mdb.models['Model-1'].sketches['__profile__'].Line(point1=(367 , 337), point2=(368 , 336)) 
mdb.models['Model-1'].sketches['__profile__'].Line(point1=(368 , 336), point2=(385 , 336)) 
mdb.models['Model-1'].sketches['__profile__'].Line(point1=(385 , 336), point2=(386 , 335)) 
mdb.models['Model-1'].sketches['__profile__'].Line(point1=(386 , 335), point2=(387 , 336)) 
mdb.models['Model-1'].sketches['__profile__'].Line(point1=(387 , 336), point2=(393 , 336)) 
mdb.models['Model-1'].sketches['__profile__'].Line(point1=(393 , 336), point2=(394 , 335)) 
mdb.models['Model-1'].sketches['__profile__'].Line(point1=(394 , 335), point2=(423 , 334)) 
mdb.models['Model-1'].sketches['__profile__'].Line(point1=(423 , 334), point2=(425 , 326)) 
mdb.models['Model-1'].sketches['__profile__'].Line(point1=(425 , 326), point2=(425 , 318)) 
mdb.models['Model-1'].sketches['__profile__'].Line(point1=(234 , 301), point2=(230 , 301)) 
mdb.models['Model-1'].sketches['__profile__'].Line(point1=(230 , 301), point2=(229 , 302)) 
mdb.models['Model-1'].sketches['__profile__'].Line(point1=(229 , 302), point2=(226 , 300)) 
mdb.models['Model-1'].sketches['__profile__'].Line(point1=(226 , 300), point2=(218 , 299)) 
mdb.models['Model-1'].sketches['__profile__'].Line(point1=(218 , 299), point2=(195 , 309)) 
mdb.models['Model-1'].sketches['__profile__'].Line(point1=(195 , 309), point2=(146 , 321)) 
mdb.models['Model-1'].sketches['__profile__'].Line(point1=(146 , 321), point2=(142 , 323)) 
mdb.models['Model-1'].sketches['__profile__'].Line(point1=(142 , 323), point2=(139 , 323)) 
mdb.models['Model-1'].sketches['__profile__'].Line(point1=(139 , 323), point2=(132 , 327)) 
mdb.models['Model-1'].sketches['__profile__'].Line(point1=(132 , 327), point2=(128 , 327)) 
mdb.models['Model-1'].sketches['__profile__'].Line(point1=(128 , 327), point2=(128 , 330)) 
mdb.models['Model-1'].sketches['__profile__'].Line(point1=(128 , 330), point2=(131 , 335)) 
mdb.models['Model-1'].sketches['__profile__'].Line(point1=(131 , 335), point2=(136 , 337)) 
mdb.models['Model-1'].sketches['__profile__'].Line(point1=(136 , 337), point2=(142 , 339)) 
mdb.models['Model-1'].sketches['__profile__'].Line(point1=(142 , 339), point2=(167 , 339)) 
mdb.models['Model-1'].sketches['__profile__'].Line(point1=(167 , 339), point2=(168 , 338)) 
mdb.models['Model-1'].sketches['__profile__'].Line(point1=(168 , 338), point2=(175 , 338)) 
mdb.models['Model-1'].sketches['__profile__'].Line(point1=(175 , 338), point2=(182 , 336)) 
mdb.models['Model-1'].sketches['__profile__'].Line(point1=(182 , 336), point2=(197 , 335)) 
mdb.models['Model-1'].sketches['__profile__'].Line(point1=(197 , 335), point2=(231 , 327)) 
mdb.models['Model-1'].sketches['__profile__'].Line(point1=(231 , 327), point2=(231 , 317)) 
mdb.models['Model-1'].sketches['__profile__'].Line(point1=(231 , 317), point2=(232 , 316)) 
mdb.models['Model-1'].sketches['__profile__'].Line(point1=(232 , 316), point2=(232 , 309)) 
mdb.models['Model-1'].sketches['__profile__'].Line(point1=(232 , 309), point2=(234 , 305)) 
mdb.models['Model-1'].sketches['__profile__'].Line(point1=(234 , 305), point2=(234 , 301)) 
mdb.models['Model-1'].sketches['__profile__'].Line(point1=(226 , 291), point2=(231 , 293)) 
mdb.models['Model-1'].sketches['__profile__'].Line(point1=(231 , 293), point2=(241 , 293)) 
mdb.models['Model-1'].sketches['__profile__'].Line(point1=(241 , 293), point2=(266 , 284)) 
mdb.models['Model-1'].sketches['__profile__'].Line(point1=(266 , 284), point2=(269 , 284)) 
mdb.models['Model-1'].sketches['__profile__'].Line(point1=(269 , 284), point2=(288 , 277)) 
mdb.models['Model-1'].sketches['__profile__'].Line(point1=(288 , 277), point2=(291 , 277)) 
mdb.models['Model-1'].sketches['__profile__'].Line(point1=(291 , 277), point2=(304 , 272)) 
mdb.models['Model-1'].sketches['__profile__'].Line(point1=(304 , 272), point2=(307 , 272)) 
mdb.models['Model-1'].sketches['__profile__'].Line(point1=(307 , 272), point2=(310 , 270)) 
mdb.models['Model-1'].sketches['__profile__'].Line(point1=(310 , 270), point2=(313 , 270)) 
mdb.models['Model-1'].sketches['__profile__'].Line(point1=(313 , 270), point2=(331 , 264)) 
mdb.models['Model-1'].sketches['__profile__'].Line(point1=(331 , 264), point2=(345 , 261)) 
mdb.models['Model-1'].sketches['__profile__'].Line(point1=(345 , 261), point2=(348 , 259)) 
mdb.models['Model-1'].sketches['__profile__'].Line(point1=(348 , 259), point2=(380 , 251)) 
mdb.models['Model-1'].sketches['__profile__'].Line(point1=(380 , 251), point2=(392 , 246)) 
mdb.models['Model-1'].sketches['__profile__'].Line(point1=(392 , 246), point2=(395 , 246)) 
mdb.models['Model-1'].sketches['__profile__'].Line(point1=(395 , 246), point2=(417 , 238)) 
mdb.models['Model-1'].sketches['__profile__'].Line(point1=(417 , 238), point2=(420 , 238)) 
mdb.models['Model-1'].sketches['__profile__'].Line(point1=(420 , 238), point2=(451 , 224)) 
mdb.models['Model-1'].sketches['__profile__'].Line(point1=(451 , 224), point2=(456 , 223)) 
mdb.models['Model-1'].sketches['__profile__'].Line(point1=(456 , 223), point2=(466 , 218)) 
mdb.models['Model-1'].sketches['__profile__'].Line(point1=(466 , 218), point2=(473 , 216)) 
mdb.models['Model-1'].sketches['__profile__'].Line(point1=(473 , 216), point2=(484 , 209)) 
mdb.models['Model-1'].sketches['__profile__'].Line(point1=(484 , 209), point2=(490 , 207)) 
mdb.models['Model-1'].sketches['__profile__'].Line(point1=(490 , 207), point2=(512 , 195)) 
mdb.models['Model-1'].sketches['__profile__'].Line(point1=(512 , 195), point2=(563 , 161)) 
mdb.models['Model-1'].sketches['__profile__'].Line(point1=(563 , 161), point2=(574 , 148)) 
mdb.models['Model-1'].sketches['__profile__'].Line(point1=(574 , 148), point2=(598 , 124)) 
mdb.models['Model-1'].sketches['__profile__'].Line(point1=(598 , 124), point2=(610 , 116)) 
mdb.models['Model-1'].sketches['__profile__'].Line(point1=(610 , 116), point2=(617 , 109)) 
mdb.models['Model-1'].sketches['__profile__'].Line(point1=(617 , 109), point2=(622 , 101)) 
mdb.models['Model-1'].sketches['__profile__'].Line(point1=(622 , 101), point2=(624 , 93)) 
mdb.models['Model-1'].sketches['__profile__'].Line(point1=(624 , 93), point2=(619 , 86)) 
mdb.models['Model-1'].sketches['__profile__'].Line(point1=(619 , 86), point2=(612 , 80)) 
mdb.models['Model-1'].sketches['__profile__'].Line(point1=(612 , 80), point2=(598 , 72)) 
mdb.models['Model-1'].sketches['__profile__'].Line(point1=(598 , 72), point2=(564 , 60)) 
mdb.models['Model-1'].sketches['__profile__'].Line(point1=(564 , 60), point2=(556 , 59)) 
mdb.models['Model-1'].sketches['__profile__'].Line(point1=(556 , 59), point2=(543 , 55)) 
mdb.models['Model-1'].sketches['__profile__'].Line(point1=(543 , 55), point2=(519 , 51)) 
mdb.models['Model-1'].sketches['__profile__'].Line(point1=(519 , 51), point2=(518 , 50)) 
mdb.models['Model-1'].sketches['__profile__'].Line(point1=(518 , 50), point2=(509 , 49)) 
mdb.models['Model-1'].sketches['__profile__'].Line(point1=(509 , 49), point2=(508 , 48)) 
mdb.models['Model-1'].sketches['__profile__'].Line(point1=(508 , 48), point2=(496 , 48)) 
mdb.models['Model-1'].sketches['__profile__'].Line(point1=(496 , 48), point2=(495 , 47)) 
mdb.models['Model-1'].sketches['__profile__'].Line(point1=(495 , 47), point2=(483 , 47)) 
mdb.models['Model-1'].sketches['__profile__'].Line(point1=(483 , 47), point2=(482 , 46)) 
mdb.models['Model-1'].sketches['__profile__'].Line(point1=(482 , 46), point2=(470 , 46)) 
mdb.models['Model-1'].sketches['__profile__'].Line(point1=(470 , 46), point2=(469 , 45)) 
mdb.models['Model-1'].sketches['__profile__'].Line(point1=(469 , 45), point2=(448 , 45)) 
mdb.models['Model-1'].sketches['__profile__'].Line(point1=(448 , 45), point2=(447 , 44)) 
mdb.models['Model-1'].sketches['__profile__'].Line(point1=(447 , 44), point2=(407 , 44)) 
mdb.models['Model-1'].sketches['__profile__'].Line(point1=(407 , 44), point2=(406 , 45)) 
mdb.models['Model-1'].sketches['__profile__'].Line(point1=(406 , 45), point2=(398 , 45)) 
mdb.models['Model-1'].sketches['__profile__'].Line(point1=(398 , 45), point2=(397 , 46)) 
mdb.models['Model-1'].sketches['__profile__'].Line(point1=(397 , 46), point2=(389 , 46)) 
mdb.models['Model-1'].sketches['__profile__'].Line(point1=(389 , 46), point2=(388 , 47)) 
mdb.models['Model-1'].sketches['__profile__'].Line(point1=(388 , 47), point2=(379 , 47)) 
mdb.models['Model-1'].sketches['__profile__'].Line(point1=(379 , 47), point2=(378 , 48)) 
mdb.models['Model-1'].sketches['__profile__'].Line(point1=(378 , 48), point2=(368 , 48)) 
mdb.models['Model-1'].sketches['__profile__'].Line(point1=(368 , 48), point2=(367 , 49)) 
mdb.models['Model-1'].sketches['__profile__'].Line(point1=(367 , 49), point2=(355 , 50)) 
mdb.models['Model-1'].sketches['__profile__'].Line(point1=(355 , 50), point2=(354 , 49)) 
mdb.models['Model-1'].sketches['__profile__'].Line(point1=(354 , 49), point2=(334 , 48)) 
mdb.models['Model-1'].sketches['__profile__'].Line(point1=(334 , 48), point2=(321 , 45)) 
mdb.models['Model-1'].sketches['__profile__'].Line(point1=(321 , 45), point2=(310 , 45)) 
mdb.models['Model-1'].sketches['__profile__'].Line(point1=(310 , 45), point2=(285 , 45)) 
mdb.models['Model-1'].sketches['__profile__'].Line(point1=(285 , 45), point2=(284 , 46)) 
mdb.models['Model-1'].sketches['__profile__'].Line(point1=(284 , 46), point2=(277 , 46)) 
mdb.models['Model-1'].sketches['__profile__'].Line(point1=(277 , 46), point2=(276 , 47)) 
mdb.models['Model-1'].sketches['__profile__'].Line(point1=(276 , 47), point2=(259 , 48)) 
mdb.models['Model-1'].sketches['__profile__'].Line(point1=(259 , 48), point2=(220 , 61)) 
mdb.models['Model-1'].sketches['__profile__'].Line(point1=(220 , 61), point2=(201 , 74)) 
mdb.models['Model-1'].sketches['__profile__'].Line(point1=(201 , 74), point2=(187 , 82)) 
mdb.models['Model-1'].sketches['__profile__'].Line(point1=(187 , 82), point2=(170 , 98)) 
mdb.models['Model-1'].sketches['__profile__'].Line(point1=(170 , 98), point2=(159 , 114)) 
mdb.models['Model-1'].sketches['__profile__'].Line(point1=(159 , 114), point2=(149 , 133)) 
mdb.models['Model-1'].sketches['__profile__'].Line(point1=(149 , 133), point2=(145 , 149)) 
mdb.models['Model-1'].sketches['__profile__'].Line(point1=(145 , 149), point2=(145 , 155)) 
mdb.models['Model-1'].sketches['__profile__'].Line(point1=(145 , 155), point2=(144 , 156)) 
mdb.models['Model-1'].sketches['__profile__'].Line(point1=(144 , 156), point2=(144 , 176)) 
mdb.models['Model-1'].sketches['__profile__'].Line(point1=(144 , 176), point2=(145 , 177)) 
mdb.models['Model-1'].sketches['__profile__'].Line(point1=(145 , 177), point2=(145 , 190)) 
mdb.models['Model-1'].sketches['__profile__'].Line(point1=(145 , 190), point2=(146 , 191)) 
mdb.models['Model-1'].sketches['__profile__'].Line(point1=(146 , 191), point2=(146 , 216)) 
mdb.models['Model-1'].sketches['__profile__'].Line(point1=(146 , 216), point2=(147 , 217)) 
mdb.models['Model-1'].sketches['__profile__'].Line(point1=(147 , 217), point2=(148 , 226)) 
mdb.models['Model-1'].sketches['__profile__'].Line(point1=(148 , 226), point2=(154 , 241)) 
mdb.models['Model-1'].sketches['__profile__'].Line(point1=(154 , 241), point2=(161 , 251)) 
mdb.models['Model-1'].sketches['__profile__'].Line(point1=(161 , 251), point2=(169 , 257)) 
mdb.models['Model-1'].sketches['__profile__'].Line(point1=(169 , 257), point2=(178 , 261)) 
mdb.models['Model-1'].sketches['__profile__'].Line(point1=(178 , 261), point2=(185 , 266)) 
mdb.models['Model-1'].sketches['__profile__'].Line(point1=(185 , 266), point2=(228 , 232)) 
mdb.models['Model-1'].sketches['__profile__'].Line(point1=(228 , 232), point2=(244 , 215)) 
mdb.models['Model-1'].sketches['__profile__'].Line(point1=(244 , 215), point2=(276 , 175)) 
mdb.models['Model-1'].sketches['__profile__'].Line(point1=(276 , 175), point2=(304 , 143)) 
mdb.models['Model-1'].sketches['__profile__'].Line(point1=(304 , 143), point2=(360 , 85)) 
mdb.models['Model-1'].sketches['__profile__'].Line(point1=(360 , 85), point2=(363 , 84)) 
mdb.models['Model-1'].sketches['__profile__'].Line(point1=(363 , 84), point2=(366 , 86)) 
mdb.models['Model-1'].sketches['__profile__'].Line(point1=(366 , 86), point2=(366 , 92)) 
mdb.models['Model-1'].sketches['__profile__'].Line(point1=(366 , 92), point2=(301 , 160)) 
mdb.models['Model-1'].sketches['__profile__'].Line(point1=(301 , 160), point2=(247 , 226)) 
mdb.models['Model-1'].sketches['__profile__'].Line(point1=(247 , 226), point2=(229 , 244)) 
mdb.models['Model-1'].sketches['__profile__'].Line(point1=(229 , 244), point2=(220 , 250)) 
mdb.models['Model-1'].sketches['__profile__'].Line(point1=(220 , 250), point2=(206 , 262)) 
mdb.models['Model-1'].sketches['__profile__'].Line(point1=(206 , 262), point2=(224 , 281)) 
mdb.models['Model-1'].sketches['__profile__'].Line(point1=(224 , 281), point2=(224 , 290)) 
mdb.models['Model-1'].sketches['__profile__'].Line(point1=(224 , 290), point2=(226 , 291)) 
mdb.models['Model-1'].sketches['__profile__'].Line(point1=(378 , 421), point2=(372 , 417)) 
mdb.models['Model-1'].sketches['__profile__'].Line(point1=(372 , 417), point2=(358 , 404)) 
mdb.models['Model-1'].sketches['__profile__'].Line(point1=(358 , 404), point2=(354 , 402)) 
mdb.models['Model-1'].sketches['__profile__'].Line(point1=(354 , 402), point2=(344 , 401)) 
mdb.models['Model-1'].sketches['__profile__'].Line(point1=(344 , 401), point2=(343 , 400)) 
mdb.models['Model-1'].sketches['__profile__'].Line(point1=(343 , 400), point2=(302 , 400)) 
mdb.models['Model-1'].sketches['__profile__'].Line(point1=(302 , 400), point2=(301 , 399)) 
mdb.models['Model-1'].sketches['__profile__'].Line(point1=(301 , 399), point2=(280 , 399)) 
mdb.models['Model-1'].sketches['__profile__'].Line(point1=(280 , 399), point2=(279 , 398)) 
mdb.models['Model-1'].sketches['__profile__'].Line(point1=(279 , 398), point2=(250 , 397)) 
mdb.models['Model-1'].sketches['__profile__'].Line(point1=(250 , 397), point2=(249 , 396)) 
mdb.models['Model-1'].sketches['__profile__'].Line(point1=(249 , 396), point2=(239 , 396)) 
mdb.models['Model-1'].sketches['__profile__'].Line(point1=(239 , 396), point2=(227 , 393)) 
mdb.models['Model-1'].sketches['__profile__'].Line(point1=(227 , 393), point2=(221 , 393)) 
mdb.models['Model-1'].sketches['__profile__'].Line(point1=(221 , 393), point2=(198 , 387)) 
mdb.models['Model-1'].sketches['__profile__'].Line(point1=(198 , 387), point2=(185 , 387)) 
mdb.models['Model-1'].sketches['__profile__'].Line(point1=(185 , 387), point2=(167 , 392)) 
mdb.models['Model-1'].sketches['__profile__'].Line(point1=(167 , 392), point2=(147 , 391)) 
mdb.models['Model-1'].sketches['__profile__'].Line(point1=(147 , 391), point2=(147 , 394)) 
mdb.models['Model-1'].sketches['__profile__'].Line(point1=(147 , 394), point2=(149 , 397)) 
mdb.models['Model-1'].sketches['__profile__'].Line(point1=(149 , 397), point2=(156 , 412)) 
mdb.models['Model-1'].sketches['__profile__'].Line(point1=(156 , 412), point2=(158 , 413)) 
mdb.models['Model-1'].sketches['__profile__'].Line(point1=(158 , 413), point2=(164 , 413)) 
mdb.models['Model-1'].sketches['__profile__'].Line(point1=(164 , 413), point2=(165 , 414)) 
mdb.models['Model-1'].sketches['__profile__'].Line(point1=(165 , 414), point2=(190 , 417)) 
mdb.models['Model-1'].sketches['__profile__'].Line(point1=(190 , 417), point2=(197 , 419)) 
mdb.models['Model-1'].sketches['__profile__'].Line(point1=(197 , 419), point2=(203 , 419)) 
mdb.models['Model-1'].sketches['__profile__'].Line(point1=(203 , 419), point2=(204 , 420)) 
mdb.models['Model-1'].sketches['__profile__'].Line(point1=(204 , 420), point2=(211 , 420)) 
mdb.models['Model-1'].sketches['__profile__'].Line(point1=(211 , 420), point2=(212 , 421)) 
mdb.models['Model-1'].sketches['__profile__'].Line(point1=(212 , 421), point2=(227 , 421)) 
mdb.models['Model-1'].sketches['__profile__'].Line(point1=(227 , 421), point2=(228 , 422)) 
mdb.models['Model-1'].sketches['__profile__'].Line(point1=(228 , 422), point2=(240 , 422)) 
mdb.models['Model-1'].sketches['__profile__'].Line(point1=(240 , 422), point2=(241 , 423)) 
mdb.models['Model-1'].sketches['__profile__'].Line(point1=(241 , 423), point2=(264 , 424)) 
mdb.models['Model-1'].sketches['__profile__'].Line(point1=(264 , 424), point2=(265 , 425)) 
mdb.models['Model-1'].sketches['__profile__'].Line(point1=(265 , 425), point2=(359 , 425)) 
mdb.models['Model-1'].sketches['__profile__'].Line(point1=(359 , 425), point2=(360 , 424)) 
mdb.models['Model-1'].sketches['__profile__'].Line(point1=(360 , 424), point2=(375 , 424)) 
mdb.models['Model-1'].sketches['__profile__'].Line(point1=(375 , 424), point2=(378 , 423)) 
mdb.models['Model-1'].sketches['__profile__'].Line(point1=(378 , 423), point2=(378 , 421)) 
mdb.models['Model-1'].sketches['__profile__'].Line(point1=(187 , 375), point2=(186 , 374)) 
mdb.models['Model-1'].sketches['__profile__'].Line(point1=(186 , 374), point2=(165 , 374)) 
mdb.models['Model-1'].sketches['__profile__'].Line(point1=(165 , 374), point2=(154 , 379)) 
mdb.models['Model-1'].sketches['__profile__'].Line(point1=(154 , 379), point2=(154 , 383)) 
mdb.models['Model-1'].sketches['__profile__'].Line(point1=(154 , 383), point2=(154 , 384)) 
mdb.models['Model-1'].sketches['__profile__'].Line(point1=(154 , 384), point2=(159 , 386)) 
mdb.models['Model-1'].sketches['__profile__'].Line(point1=(159 , 386), point2=(168 , 386)) 
mdb.models['Model-1'].sketches['__profile__'].Line(point1=(168 , 386), point2=(177 , 383)) 
mdb.models['Model-1'].sketches['__profile__'].Line(point1=(177 , 383), point2=(181 , 383)) 
mdb.models['Model-1'].sketches['__profile__'].Line(point1=(181 , 383), point2=(187 , 380)) 
mdb.models['Model-1'].sketches['__profile__'].Line(point1=(187 , 380), point2=(187 , 375)) 
mdb.models['Model-1'].sketches['__profile__'].Line(point1=(201 , 269), point2=(200 , 268)) 
mdb.models['Model-1'].sketches['__profile__'].Line(point1=(200 , 268), point2=(196 , 268)) 
mdb.models['Model-1'].sketches['__profile__'].Line(point1=(196 , 268), point2=(187 , 276)) 
mdb.models['Model-1'].sketches['__profile__'].Line(point1=(187 , 276), point2=(176 , 283)) 
mdb.models['Model-1'].sketches['__profile__'].Line(point1=(176 , 283), point2=(169 , 289)) 
mdb.models['Model-1'].sketches['__profile__'].Line(point1=(169 , 289), point2=(160 , 295)) 
mdb.models['Model-1'].sketches['__profile__'].Line(point1=(160 , 295), point2=(156 , 296)) 
mdb.models['Model-1'].sketches['__profile__'].Line(point1=(156 , 296), point2=(154 , 298)) 
mdb.models['Model-1'].sketches['__profile__'].Line(point1=(154 , 298), point2=(154 , 301)) 
mdb.models['Model-1'].sketches['__profile__'].Line(point1=(154 , 301), point2=(162 , 300)) 
mdb.models['Model-1'].sketches['__profile__'].Line(point1=(162 , 300), point2=(164 , 298)) 
mdb.models['Model-1'].sketches['__profile__'].Line(point1=(164 , 298), point2=(188 , 289)) 
mdb.models['Model-1'].sketches['__profile__'].Line(point1=(188 , 289), point2=(195 , 288)) 
mdb.models['Model-1'].sketches['__profile__'].Line(point1=(195 , 288), point2=(211 , 283)) 
mdb.models['Model-1'].sketches['__profile__'].Line(point1=(211 , 283), point2=(209 , 278)) 
mdb.models['Model-1'].sketches['__profile__'].Line(point1=(209 , 278), point2=(201 , 269)) 
mdb.models['Model-1'].sketches['__profile__'].Line(point1=(208 , 290), point2=(204 , 289)) 
mdb.models['Model-1'].sketches['__profile__'].Line(point1=(204 , 289), point2=(200 , 291)) 
mdb.models['Model-1'].sketches['__profile__'].Line(point1=(200 , 291), point2=(197 , 291)) 
mdb.models['Model-1'].sketches['__profile__'].Line(point1=(197 , 291), point2=(187 , 296)) 
mdb.models['Model-1'].sketches['__profile__'].Line(point1=(187 , 296), point2=(182 , 296)) 
mdb.models['Model-1'].sketches['__profile__'].Line(point1=(182 , 296), point2=(172 , 300)) 
mdb.models['Model-1'].sketches['__profile__'].Line(point1=(172 , 300), point2=(169 , 300)) 
mdb.models['Model-1'].sketches['__profile__'].Line(point1=(169 , 300), point2=(168 , 301)) 
mdb.models['Model-1'].sketches['__profile__'].Line(point1=(168 , 301), point2=(168 , 305)) 
mdb.models['Model-1'].sketches['__profile__'].Line(point1=(168 , 305), point2=(168 , 306)) 
mdb.models['Model-1'].sketches['__profile__'].Line(point1=(168 , 306), point2=(175 , 306)) 
mdb.models['Model-1'].sketches['__profile__'].Line(point1=(175 , 306), point2=(181 , 304)) 
mdb.models['Model-1'].sketches['__profile__'].Line(point1=(181 , 304), point2=(193 , 303)) 
mdb.models['Model-1'].sketches['__profile__'].Line(point1=(193 , 303), point2=(198 , 300)) 
mdb.models['Model-1'].sketches['__profile__'].Line(point1=(198 , 300), point2=(203 , 299)) 
mdb.models['Model-1'].sketches['__profile__'].Line(point1=(203 , 299), point2=(208 , 293)) 
mdb.models['Model-1'].sketches['__profile__'].Line(point1=(208 , 293), point2=(208 , 290)) 
mdb.models['Model-1'].sketches['__profile__'].Line(point1=(783 , 389), point2=(767 , 389)) 
mdb.models['Model-1'].sketches['__profile__'].Line(point1=(767 , 389), point2=(761 , 391)) 
mdb.models['Model-1'].sketches['__profile__'].Line(point1=(761 , 391), point2=(752 , 391)) 
mdb.models['Model-1'].sketches['__profile__'].Line(point1=(752 , 391), point2=(751 , 392)) 
mdb.models['Model-1'].sketches['__profile__'].Line(point1=(751 , 392), point2=(742 , 392)) 
mdb.models['Model-1'].sketches['__profile__'].Line(point1=(742 , 392), point2=(741 , 393)) 
mdb.models['Model-1'].sketches['__profile__'].Line(point1=(741 , 393), point2=(722 , 393)) 
mdb.models['Model-1'].sketches['__profile__'].Line(point1=(722 , 393), point2=(721 , 394)) 
mdb.models['Model-1'].sketches['__profile__'].Line(point1=(721 , 394), point2=(720 , 393)) 
mdb.models['Model-1'].sketches['__profile__'].Line(point1=(720 , 393), point2=(704 , 393)) 
mdb.models['Model-1'].sketches['__profile__'].Line(point1=(704 , 393), point2=(703 , 394)) 
mdb.models['Model-1'].sketches['__profile__'].Line(point1=(703 , 394), point2=(674 , 394)) 
mdb.models['Model-1'].sketches['__profile__'].Line(point1=(674 , 394), point2=(673 , 395)) 
mdb.models['Model-1'].sketches['__profile__'].Line(point1=(673 , 395), point2=(613 , 395)) 
mdb.models['Model-1'].sketches['__profile__'].Line(point1=(613 , 395), point2=(612 , 394)) 
mdb.models['Model-1'].sketches['__profile__'].Line(point1=(612 , 394), point2=(594 , 394)) 
mdb.models['Model-1'].sketches['__profile__'].Line(point1=(594 , 394), point2=(593 , 393)) 
mdb.models['Model-1'].sketches['__profile__'].Line(point1=(593 , 393), point2=(587 , 393)) 
mdb.models['Model-1'].sketches['__profile__'].Line(point1=(587 , 393), point2=(586 , 394)) 
mdb.models['Model-1'].sketches['__profile__'].Line(point1=(586 , 394), point2=(585 , 393)) 
mdb.models['Model-1'].sketches['__profile__'].Line(point1=(585 , 393), point2=(565 , 393)) 
mdb.models['Model-1'].sketches['__profile__'].Line(point1=(565 , 393), point2=(564 , 392)) 
mdb.models['Model-1'].sketches['__profile__'].Line(point1=(564 , 392), point2=(554 , 392)) 
mdb.models['Model-1'].sketches['__profile__'].Line(point1=(554 , 392), point2=(553 , 391)) 
mdb.models['Model-1'].sketches['__profile__'].Line(point1=(553 , 391), point2=(541 , 391)) 
mdb.models['Model-1'].sketches['__profile__'].Line(point1=(541 , 391), point2=(540 , 390)) 
mdb.models['Model-1'].sketches['__profile__'].Line(point1=(540 , 390), point2=(530 , 390)) 
mdb.models['Model-1'].sketches['__profile__'].Line(point1=(530 , 390), point2=(529 , 389)) 
mdb.models['Model-1'].sketches['__profile__'].Line(point1=(529 , 389), point2=(507 , 388)) 
mdb.models['Model-1'].sketches['__profile__'].Line(point1=(507 , 388), point2=(506 , 387)) 
mdb.models['Model-1'].sketches['__profile__'].Line(point1=(506 , 387), point2=(497 , 387)) 
mdb.models['Model-1'].sketches['__profile__'].Line(point1=(497 , 387), point2=(496 , 386)) 
mdb.models['Model-1'].sketches['__profile__'].Line(point1=(496 , 386), point2=(486 , 386)) 
mdb.models['Model-1'].sketches['__profile__'].Line(point1=(486 , 386), point2=(485 , 385)) 
mdb.models['Model-1'].sketches['__profile__'].Line(point1=(485 , 385), point2=(468 , 384)) 
mdb.models['Model-1'].sketches['__profile__'].Line(point1=(468 , 384), point2=(467 , 383)) 
mdb.models['Model-1'].sketches['__profile__'].Line(point1=(467 , 383), point2=(460 , 383)) 
mdb.models['Model-1'].sketches['__profile__'].Line(point1=(460 , 383), point2=(459 , 382)) 
mdb.models['Model-1'].sketches['__profile__'].Line(point1=(459 , 382), point2=(451 , 382)) 
mdb.models['Model-1'].sketches['__profile__'].Line(point1=(451 , 382), point2=(450 , 381)) 
mdb.models['Model-1'].sketches['__profile__'].Line(point1=(450 , 381), point2=(438 , 381)) 
mdb.models['Model-1'].sketches['__profile__'].Line(point1=(438 , 381), point2=(437 , 380)) 
mdb.models['Model-1'].sketches['__profile__'].Line(point1=(437 , 380), point2=(425 , 380)) 
mdb.models['Model-1'].sketches['__profile__'].Line(point1=(425 , 380), point2=(424 , 379)) 
mdb.models['Model-1'].sketches['__profile__'].Line(point1=(424 , 379), point2=(415 , 379)) 
mdb.models['Model-1'].sketches['__profile__'].Line(point1=(415 , 379), point2=(414 , 378)) 
mdb.models['Model-1'].sketches['__profile__'].Line(point1=(414 , 378), point2=(393 , 377)) 
mdb.models['Model-1'].sketches['__profile__'].Line(point1=(393 , 377), point2=(392 , 376)) 
mdb.models['Model-1'].sketches['__profile__'].Line(point1=(392 , 376), point2=(356 , 373)) 
mdb.models['Model-1'].sketches['__profile__'].Line(point1=(356 , 373), point2=(355 , 372)) 
mdb.models['Model-1'].sketches['__profile__'].Line(point1=(355 , 372), point2=(333 , 370)) 
mdb.models['Model-1'].sketches['__profile__'].Line(point1=(333 , 370), point2=(332 , 369)) 
mdb.models['Model-1'].sketches['__profile__'].Line(point1=(332 , 369), point2=(312 , 368)) 
mdb.models['Model-1'].sketches['__profile__'].Line(point1=(312 , 368), point2=(311 , 367)) 
mdb.models['Model-1'].sketches['__profile__'].Line(point1=(311 , 367), point2=(276 , 368)) 
mdb.models['Model-1'].sketches['__profile__'].Line(point1=(276 , 368), point2=(268 , 365)) 
mdb.models['Model-1'].sketches['__profile__'].Line(point1=(268 , 365), point2=(251 , 364)) 
mdb.models['Model-1'].sketches['__profile__'].Line(point1=(251 , 364), point2=(250 , 363)) 
mdb.models['Model-1'].sketches['__profile__'].Line(point1=(250 , 363), point2=(243 , 363)) 
mdb.models['Model-1'].sketches['__profile__'].Line(point1=(243 , 363), point2=(242 , 362)) 
mdb.models['Model-1'].sketches['__profile__'].Line(point1=(242 , 362), point2=(184 , 363)) 
mdb.models['Model-1'].sketches['__profile__'].Line(point1=(184 , 363), point2=(183 , 364)) 
mdb.models['Model-1'].sketches['__profile__'].Line(point1=(183 , 364), point2=(179 , 364)) 
mdb.models['Model-1'].sketches['__profile__'].Line(point1=(179 , 364), point2=(176 , 366)) 
mdb.models['Model-1'].sketches['__profile__'].Line(point1=(176 , 366), point2=(172 , 366)) 
mdb.models['Model-1'].sketches['__profile__'].Line(point1=(172 , 366), point2=(171 , 369)) 
mdb.models['Model-1'].sketches['__profile__'].Line(point1=(171 , 369), point2=(171 , 370)) 
mdb.models['Model-1'].sketches['__profile__'].Line(point1=(171 , 370), point2=(187 , 370)) 
mdb.models['Model-1'].sketches['__profile__'].Line(point1=(187 , 370), point2=(188 , 371)) 
mdb.models['Model-1'].sketches['__profile__'].Line(point1=(188 , 371), point2=(194 , 370)) 
mdb.models['Model-1'].sketches['__profile__'].Line(point1=(194 , 370), point2=(195 , 371)) 
mdb.models['Model-1'].sketches['__profile__'].Line(point1=(195 , 371), point2=(202 , 371)) 
mdb.models['Model-1'].sketches['__profile__'].Line(point1=(202 , 371), point2=(203 , 372)) 
mdb.models['Model-1'].sketches['__profile__'].Line(point1=(203 , 372), point2=(226 , 374)) 
mdb.models['Model-1'].sketches['__profile__'].Line(point1=(226 , 374), point2=(227 , 375)) 
mdb.models['Model-1'].sketches['__profile__'].Line(point1=(227 , 375), point2=(242 , 375)) 
mdb.models['Model-1'].sketches['__profile__'].Line(point1=(242 , 375), point2=(243 , 376)) 
mdb.models['Model-1'].sketches['__profile__'].Line(point1=(243 , 376), point2=(254 , 376)) 
mdb.models['Model-1'].sketches['__profile__'].Line(point1=(254 , 376), point2=(255 , 377)) 
mdb.models['Model-1'].sketches['__profile__'].Line(point1=(255 , 377), point2=(265 , 377)) 
mdb.models['Model-1'].sketches['__profile__'].Line(point1=(265 , 377), point2=(266 , 378)) 
mdb.models['Model-1'].sketches['__profile__'].Line(point1=(266 , 378), point2=(291 , 379)) 
mdb.models['Model-1'].sketches['__profile__'].Line(point1=(291 , 379), point2=(292 , 380)) 
mdb.models['Model-1'].sketches['__profile__'].Line(point1=(292 , 380), point2=(303 , 380)) 
mdb.models['Model-1'].sketches['__profile__'].Line(point1=(303 , 380), point2=(304 , 381)) 
mdb.models['Model-1'].sketches['__profile__'].Line(point1=(304 , 381), point2=(317 , 381)) 
mdb.models['Model-1'].sketches['__profile__'].Line(point1=(317 , 381), point2=(318 , 382)) 
mdb.models['Model-1'].sketches['__profile__'].Line(point1=(318 , 382), point2=(324 , 382)) 
mdb.models['Model-1'].sketches['__profile__'].Line(point1=(324 , 382), point2=(325 , 381)) 
mdb.models['Model-1'].sketches['__profile__'].Line(point1=(325 , 381), point2=(326 , 382)) 
mdb.models['Model-1'].sketches['__profile__'].Line(point1=(326 , 382), point2=(353 , 382)) 
mdb.models['Model-1'].sketches['__profile__'].Line(point1=(353 , 382), point2=(354 , 381)) 
mdb.models['Model-1'].sketches['__profile__'].Line(point1=(354 , 381), point2=(373 , 381)) 
mdb.models['Model-1'].sketches['__profile__'].Line(point1=(373 , 381), point2=(376 , 382)) 
mdb.models['Model-1'].sketches['__profile__'].Line(point1=(376 , 382), point2=(377 , 381)) 
mdb.models['Model-1'].sketches['__profile__'].Line(point1=(377 , 381), point2=(378 , 382)) 
mdb.models['Model-1'].sketches['__profile__'].Line(point1=(378 , 382), point2=(387 , 382)) 
mdb.models['Model-1'].sketches['__profile__'].Line(point1=(387 , 382), point2=(388 , 383)) 
mdb.models['Model-1'].sketches['__profile__'].Line(point1=(388 , 383), point2=(396 , 383)) 
mdb.models['Model-1'].sketches['__profile__'].Line(point1=(396 , 383), point2=(397 , 384)) 
mdb.models['Model-1'].sketches['__profile__'].Line(point1=(397 , 384), point2=(404 , 384)) 
mdb.models['Model-1'].sketches['__profile__'].Line(point1=(404 , 384), point2=(405 , 385)) 
mdb.models['Model-1'].sketches['__profile__'].Line(point1=(405 , 385), point2=(422 , 386)) 
mdb.models['Model-1'].sketches['__profile__'].Line(point1=(422 , 386), point2=(435 , 389)) 
mdb.models['Model-1'].sketches['__profile__'].Line(point1=(435 , 389), point2=(441 , 389)) 
mdb.models['Model-1'].sketches['__profile__'].Line(point1=(441 , 389), point2=(448 , 391)) 
mdb.models['Model-1'].sketches['__profile__'].Line(point1=(448 , 391), point2=(456 , 391)) 
mdb.models['Model-1'].sketches['__profile__'].Line(point1=(456 , 391), point2=(469 , 394)) 
mdb.models['Model-1'].sketches['__profile__'].Line(point1=(469 , 394), point2=(487 , 396)) 
mdb.models['Model-1'].sketches['__profile__'].Line(point1=(487 , 396), point2=(516 , 403)) 
mdb.models['Model-1'].sketches['__profile__'].Line(point1=(516 , 403), point2=(534 , 409)) 
mdb.models['Model-1'].sketches['__profile__'].Line(point1=(534 , 409), point2=(543 , 419)) 
mdb.models['Model-1'].sketches['__profile__'].Line(point1=(543 , 419), point2=(618 , 416)) 
mdb.models['Model-1'].sketches['__profile__'].Line(point1=(618 , 416), point2=(619 , 415)) 
mdb.models['Model-1'].sketches['__profile__'].Line(point1=(619 , 415), point2=(626 , 415)) 
mdb.models['Model-1'].sketches['__profile__'].Line(point1=(626 , 415), point2=(627 , 414)) 
mdb.models['Model-1'].sketches['__profile__'].Line(point1=(627 , 414), point2=(633 , 414)) 
mdb.models['Model-1'].sketches['__profile__'].Line(point1=(633 , 414), point2=(641 , 412)) 
mdb.models['Model-1'].sketches['__profile__'].Line(point1=(641 , 412), point2=(649 , 412)) 
mdb.models['Model-1'].sketches['__profile__'].Line(point1=(649 , 412), point2=(650 , 411)) 
mdb.models['Model-1'].sketches['__profile__'].Line(point1=(650 , 411), point2=(656 , 411)) 
mdb.models['Model-1'].sketches['__profile__'].Line(point1=(656 , 411), point2=(664 , 409)) 
mdb.models['Model-1'].sketches['__profile__'].Line(point1=(664 , 409), point2=(684 , 407)) 
mdb.models['Model-1'].sketches['__profile__'].Line(point1=(684 , 407), point2=(685 , 406)) 
mdb.models['Model-1'].sketches['__profile__'].Line(point1=(685 , 406), point2=(694 , 406)) 
mdb.models['Model-1'].sketches['__profile__'].Line(point1=(694 , 406), point2=(695 , 405)) 
mdb.models['Model-1'].sketches['__profile__'].Line(point1=(695 , 405), point2=(715 , 403)) 
mdb.models['Model-1'].sketches['__profile__'].Line(point1=(715 , 403), point2=(716 , 402)) 
mdb.models['Model-1'].sketches['__profile__'].Line(point1=(716 , 402), point2=(722 , 402)) 
mdb.models['Model-1'].sketches['__profile__'].Line(point1=(722 , 402), point2=(730 , 400)) 
mdb.models['Model-1'].sketches['__profile__'].Line(point1=(730 , 400), point2=(750 , 398)) 
mdb.models['Model-1'].sketches['__profile__'].Line(point1=(750 , 398), point2=(751 , 397)) 
mdb.models['Model-1'].sketches['__profile__'].Line(point1=(751 , 397), point2=(768 , 396)) 
mdb.models['Model-1'].sketches['__profile__'].Line(point1=(768 , 396), point2=(780 , 393)) 
mdb.models['Model-1'].sketches['__profile__'].Line(point1=(780 , 393), point2=(783 , 391)) 
mdb.models['Model-1'].sketches['__profile__'].Line(point1=(783 , 391), point2=(783 , 389)) 
mdb.models['Model-1'].sketches['__profile__'].Line(point1=(532 , 418), point2=(516 , 412)) 
mdb.models['Model-1'].sketches['__profile__'].Line(point1=(516 , 412), point2=(484 , 404)) 
mdb.models['Model-1'].sketches['__profile__'].Line(point1=(484 , 404), point2=(478 , 404)) 
mdb.models['Model-1'].sketches['__profile__'].Line(point1=(478 , 404), point2=(477 , 403)) 
mdb.models['Model-1'].sketches['__profile__'].Line(point1=(477 , 403), point2=(472 , 403)) 
mdb.models['Model-1'].sketches['__profile__'].Line(point1=(472 , 403), point2=(459 , 400)) 
mdb.models['Model-1'].sketches['__profile__'].Line(point1=(459 , 400), point2=(451 , 400)) 
mdb.models['Model-1'].sketches['__profile__'].Line(point1=(451 , 400), point2=(450 , 399)) 
mdb.models['Model-1'].sketches['__profile__'].Line(point1=(450 , 399), point2=(432 , 397)) 
mdb.models['Model-1'].sketches['__profile__'].Line(point1=(432 , 397), point2=(425 , 395)) 
mdb.models['Model-1'].sketches['__profile__'].Line(point1=(425 , 395), point2=(417 , 395)) 
mdb.models['Model-1'].sketches['__profile__'].Line(point1=(417 , 395), point2=(411 , 393)) 
mdb.models['Model-1'].sketches['__profile__'].Line(point1=(411 , 393), point2=(408 , 394)) 
mdb.models['Model-1'].sketches['__profile__'].Line(point1=(408 , 394), point2=(407 , 393)) 
mdb.models['Model-1'].sketches['__profile__'].Line(point1=(407 , 393), point2=(399 , 393)) 
mdb.models['Model-1'].sketches['__profile__'].Line(point1=(399 , 393), point2=(398 , 392)) 
mdb.models['Model-1'].sketches['__profile__'].Line(point1=(398 , 392), point2=(390 , 392)) 
mdb.models['Model-1'].sketches['__profile__'].Line(point1=(390 , 392), point2=(389 , 391)) 
mdb.models['Model-1'].sketches['__profile__'].Line(point1=(389 , 391), point2=(370 , 390)) 
mdb.models['Model-1'].sketches['__profile__'].Line(point1=(370 , 390), point2=(364 , 388)) 
mdb.models['Model-1'].sketches['__profile__'].Line(point1=(364 , 388), point2=(311 , 387)) 
mdb.models['Model-1'].sketches['__profile__'].Line(point1=(311 , 387), point2=(310 , 386)) 
mdb.models['Model-1'].sketches['__profile__'].Line(point1=(310 , 386), point2=(297 , 386)) 
mdb.models['Model-1'].sketches['__profile__'].Line(point1=(297 , 386), point2=(296 , 385)) 
mdb.models['Model-1'].sketches['__profile__'].Line(point1=(296 , 385), point2=(282 , 385)) 
mdb.models['Model-1'].sketches['__profile__'].Line(point1=(282 , 385), point2=(281 , 384)) 
mdb.models['Model-1'].sketches['__profile__'].Line(point1=(281 , 384), point2=(268 , 384)) 
mdb.models['Model-1'].sketches['__profile__'].Line(point1=(268 , 384), point2=(267 , 383)) 
mdb.models['Model-1'].sketches['__profile__'].Line(point1=(267 , 383), point2=(230 , 381)) 
mdb.models['Model-1'].sketches['__profile__'].Line(point1=(230 , 381), point2=(229 , 380)) 
mdb.models['Model-1'].sketches['__profile__'].Line(point1=(229 , 380), point2=(206 , 380)) 
mdb.models['Model-1'].sketches['__profile__'].Line(point1=(206 , 380), point2=(205 , 382)) 
mdb.models['Model-1'].sketches['__profile__'].Line(point1=(205 , 382), point2=(205 , 383)) 
mdb.models['Model-1'].sketches['__profile__'].Line(point1=(205 , 383), point2=(208 , 384)) 
mdb.models['Model-1'].sketches['__profile__'].Line(point1=(208 , 384), point2=(212 , 384)) 
mdb.models['Model-1'].sketches['__profile__'].Line(point1=(212 , 384), point2=(233 , 389)) 
mdb.models['Model-1'].sketches['__profile__'].Line(point1=(233 , 389), point2=(242 , 389)) 
mdb.models['Model-1'].sketches['__profile__'].Line(point1=(242 , 389), point2=(243 , 390)) 
mdb.models['Model-1'].sketches['__profile__'].Line(point1=(243 , 390), point2=(269 , 391)) 
mdb.models['Model-1'].sketches['__profile__'].Line(point1=(269 , 391), point2=(270 , 392)) 
mdb.models['Model-1'].sketches['__profile__'].Line(point1=(270 , 392), point2=(290 , 392)) 
mdb.models['Model-1'].sketches['__profile__'].Line(point1=(290 , 392), point2=(291 , 393)) 
mdb.models['Model-1'].sketches['__profile__'].Line(point1=(291 , 393), point2=(355 , 394)) 
mdb.models['Model-1'].sketches['__profile__'].Line(point1=(355 , 394), point2=(361 , 396)) 
mdb.models['Model-1'].sketches['__profile__'].Line(point1=(361 , 396), point2=(375 , 409)) 
mdb.models['Model-1'].sketches['__profile__'].Line(point1=(375 , 409), point2=(393 , 422)) 
mdb.models['Model-1'].sketches['__profile__'].Line(point1=(393 , 422), point2=(431 , 421)) 
mdb.models['Model-1'].sketches['__profile__'].Line(point1=(431 , 421), point2=(432 , 420)) 
mdb.models['Model-1'].sketches['__profile__'].Line(point1=(432 , 420), point2=(532 , 420)) 
mdb.models['Model-1'].sketches['__profile__'].Line(point1=(532 , 420), point2=(532 , 418)) 
mdb.models['Model-1'].sketches['__profile__'].Line(point1=(677 , 240), point2=(666 , 229)) 
mdb.models['Model-1'].sketches['__profile__'].Line(point1=(666 , 229), point2=(655 , 222)) 
mdb.models['Model-1'].sketches['__profile__'].Line(point1=(655 , 222), point2=(634 , 215)) 
mdb.models['Model-1'].sketches['__profile__'].Line(point1=(634 , 215), point2=(620 , 213)) 
mdb.models['Model-1'].sketches['__profile__'].Line(point1=(620 , 213), point2=(597 , 204)) 
mdb.models['Model-1'].sketches['__profile__'].Line(point1=(597 , 204), point2=(577 , 188)) 
mdb.models['Model-1'].sketches['__profile__'].Line(point1=(577 , 188), point2=(571 , 176)) 
mdb.models['Model-1'].sketches['__profile__'].Line(point1=(571 , 176), point2=(567 , 170)) 
mdb.models['Model-1'].sketches['__profile__'].Line(point1=(567 , 170), point2=(565 , 170)) 
mdb.models['Model-1'].sketches['__profile__'].Line(point1=(565 , 170), point2=(550 , 181)) 
mdb.models['Model-1'].sketches['__profile__'].Line(point1=(550 , 181), point2=(511 , 206)) 
mdb.models['Model-1'].sketches['__profile__'].Line(point1=(511 , 206), point2=(472 , 226)) 
mdb.models['Model-1'].sketches['__profile__'].Line(point1=(472 , 226), point2=(465 , 228)) 
mdb.models['Model-1'].sketches['__profile__'].Line(point1=(465 , 228), point2=(463 , 230)) 
mdb.models['Model-1'].sketches['__profile__'].Line(point1=(463 , 230), point2=(448 , 235)) 
mdb.models['Model-1'].sketches['__profile__'].Line(point1=(448 , 235), point2=(424 , 246)) 
mdb.models['Model-1'].sketches['__profile__'].Line(point1=(424 , 246), point2=(415 , 248)) 
mdb.models['Model-1'].sketches['__profile__'].Line(point1=(415 , 248), point2=(399 , 254)) 
mdb.models['Model-1'].sketches['__profile__'].Line(point1=(399 , 254), point2=(396 , 254)) 
mdb.models['Model-1'].sketches['__profile__'].Line(point1=(396 , 254), point2=(393 , 256)) 
mdb.models['Model-1'].sketches['__profile__'].Line(point1=(393 , 256), point2=(378 , 261)) 
mdb.models['Model-1'].sketches['__profile__'].Line(point1=(378 , 261), point2=(374 , 261)) 
mdb.models['Model-1'].sketches['__profile__'].Line(point1=(374 , 261), point2=(342 , 271)) 
mdb.models['Model-1'].sketches['__profile__'].Line(point1=(342 , 271), point2=(328 , 274)) 
mdb.models['Model-1'].sketches['__profile__'].Line(point1=(328 , 274), point2=(246 , 300)) 
mdb.models['Model-1'].sketches['__profile__'].Line(point1=(246 , 300), point2=(243 , 303)) 
mdb.models['Model-1'].sketches['__profile__'].Line(point1=(243 , 303), point2=(240 , 314)) 
mdb.models['Model-1'].sketches['__profile__'].Line(point1=(240 , 314), point2=(240 , 326)) 
mdb.models['Model-1'].sketches['__profile__'].Line(point1=(240 , 326), point2=(243 , 327)) 
mdb.models['Model-1'].sketches['__profile__'].Line(point1=(243 , 327), point2=(254 , 327)) 
mdb.models['Model-1'].sketches['__profile__'].Line(point1=(254 , 327), point2=(255 , 326)) 
mdb.models['Model-1'].sketches['__profile__'].Line(point1=(255 , 326), point2=(264 , 326)) 
mdb.models['Model-1'].sketches['__profile__'].Line(point1=(264 , 326), point2=(265 , 325)) 
mdb.models['Model-1'].sketches['__profile__'].Line(point1=(265 , 325), point2=(275 , 325)) 
mdb.models['Model-1'].sketches['__profile__'].Line(point1=(275 , 325), point2=(276 , 324)) 
mdb.models['Model-1'].sketches['__profile__'].Line(point1=(276 , 324), point2=(293 , 323)) 
mdb.models['Model-1'].sketches['__profile__'].Line(point1=(293 , 323), point2=(294 , 322)) 
mdb.models['Model-1'].sketches['__profile__'].Line(point1=(294 , 322), point2=(301 , 322)) 
mdb.models['Model-1'].sketches['__profile__'].Line(point1=(301 , 322), point2=(302 , 321)) 
mdb.models['Model-1'].sketches['__profile__'].Line(point1=(302 , 321), point2=(310 , 321)) 
mdb.models['Model-1'].sketches['__profile__'].Line(point1=(310 , 321), point2=(311 , 320)) 
mdb.models['Model-1'].sketches['__profile__'].Line(point1=(311 , 320), point2=(320 , 320)) 
mdb.models['Model-1'].sketches['__profile__'].Line(point1=(320 , 320), point2=(321 , 319)) 
mdb.models['Model-1'].sketches['__profile__'].Line(point1=(321 , 319), point2=(335 , 318)) 
mdb.models['Model-1'].sketches['__profile__'].Line(point1=(335 , 318), point2=(343 , 316)) 
mdb.models['Model-1'].sketches['__profile__'].Line(point1=(343 , 316), point2=(365 , 315)) 
mdb.models['Model-1'].sketches['__profile__'].Line(point1=(365 , 315), point2=(366 , 314)) 
mdb.models['Model-1'].sketches['__profile__'].Line(point1=(366 , 314), point2=(382 , 314)) 
mdb.models['Model-1'].sketches['__profile__'].Line(point1=(382 , 314), point2=(383 , 313)) 
mdb.models['Model-1'].sketches['__profile__'].Line(point1=(383 , 313), point2=(392 , 313)) 
mdb.models['Model-1'].sketches['__profile__'].Line(point1=(392 , 313), point2=(393 , 312)) 
mdb.models['Model-1'].sketches['__profile__'].Line(point1=(393 , 312), point2=(409 , 311)) 
mdb.models['Model-1'].sketches['__profile__'].Line(point1=(409 , 311), point2=(410 , 310)) 
mdb.models['Model-1'].sketches['__profile__'].Line(point1=(410 , 310), point2=(417 , 310)) 
mdb.models['Model-1'].sketches['__profile__'].Line(point1=(417 , 310), point2=(418 , 309)) 
mdb.models['Model-1'].sketches['__profile__'].Line(point1=(418 , 309), point2=(427 , 310)) 
mdb.models['Model-1'].sketches['__profile__'].Line(point1=(427 , 310), point2=(436 , 305)) 
mdb.models['Model-1'].sketches['__profile__'].Line(point1=(436 , 305), point2=(456 , 303)) 
mdb.models['Model-1'].sketches['__profile__'].Line(point1=(456 , 303), point2=(467 , 300)) 
mdb.models['Model-1'].sketches['__profile__'].Line(point1=(467 , 300), point2=(479 , 299)) 
mdb.models['Model-1'].sketches['__profile__'].Line(point1=(479 , 299), point2=(489 , 296)) 
mdb.models['Model-1'].sketches['__profile__'].Line(point1=(489 , 296), point2=(508 , 293)) 
mdb.models['Model-1'].sketches['__profile__'].Line(point1=(508 , 293), point2=(517 , 290)) 
mdb.models['Model-1'].sketches['__profile__'].Line(point1=(517 , 290), point2=(522 , 290)) 
mdb.models['Model-1'].sketches['__profile__'].Line(point1=(522 , 290), point2=(545 , 284)) 
mdb.models['Model-1'].sketches['__profile__'].Line(point1=(545 , 284), point2=(554 , 283)) 
mdb.models['Model-1'].sketches['__profile__'].Line(point1=(554 , 283), point2=(626 , 265)) 
mdb.models['Model-1'].sketches['__profile__'].Line(point1=(626 , 265), point2=(652 , 257)) 
mdb.models['Model-1'].sketches['__profile__'].Line(point1=(652 , 257), point2=(657 , 254)) 
mdb.models['Model-1'].sketches['__profile__'].Line(point1=(657 , 254), point2=(678 , 246)) 
mdb.models['Model-1'].sketches['__profile__'].Line(point1=(678 , 246), point2=(677 , 240)) 
mdb.models['Model-1'].sketches['__profile__'].Line(point1=(945 , 308), point2=(923 , 310)) 
mdb.models['Model-1'].sketches['__profile__'].Line(point1=(923 , 310), point2=(913 , 313)) 
mdb.models['Model-1'].sketches['__profile__'].Line(point1=(913 , 313), point2=(909 , 313)) 
mdb.models['Model-1'].sketches['__profile__'].Line(point1=(909 , 313), point2=(899 , 316)) 
mdb.models['Model-1'].sketches['__profile__'].Line(point1=(899 , 316), point2=(867 , 322)) 
mdb.models['Model-1'].sketches['__profile__'].Line(point1=(867 , 322), point2=(862 , 324)) 
mdb.models['Model-1'].sketches['__profile__'].Line(point1=(862 , 324), point2=(858 , 324)) 
mdb.models['Model-1'].sketches['__profile__'].Line(point1=(858 , 324), point2=(832 , 331)) 
mdb.models['Model-1'].sketches['__profile__'].Line(point1=(832 , 331), point2=(827 , 331)) 
mdb.models['Model-1'].sketches['__profile__'].Line(point1=(827 , 331), point2=(817 , 334)) 
mdb.models['Model-1'].sketches['__profile__'].Line(point1=(817 , 334), point2=(796 , 337)) 
mdb.models['Model-1'].sketches['__profile__'].Line(point1=(796 , 337), point2=(795 , 338)) 
mdb.models['Model-1'].sketches['__profile__'].Line(point1=(795 , 338), point2=(779 , 339)) 
mdb.models['Model-1'].sketches['__profile__'].Line(point1=(779 , 339), point2=(778 , 340)) 
mdb.models['Model-1'].sketches['__profile__'].Line(point1=(778 , 340), point2=(746 , 343)) 
mdb.models['Model-1'].sketches['__profile__'].Line(point1=(746 , 343), point2=(745 , 344)) 
mdb.models['Model-1'].sketches['__profile__'].Line(point1=(745 , 344), point2=(738 , 344)) 
mdb.models['Model-1'].sketches['__profile__'].Line(point1=(738 , 344), point2=(737 , 345)) 
mdb.models['Model-1'].sketches['__profile__'].Line(point1=(737 , 345), point2=(702 , 347)) 
mdb.models['Model-1'].sketches['__profile__'].Line(point1=(702 , 347), point2=(701 , 348)) 
mdb.models['Model-1'].sketches['__profile__'].Line(point1=(701 , 348), point2=(700 , 347)) 
mdb.models['Model-1'].sketches['__profile__'].Line(point1=(700 , 347), point2=(687 , 347)) 
mdb.models['Model-1'].sketches['__profile__'].Line(point1=(687 , 347), point2=(686 , 348)) 
mdb.models['Model-1'].sketches['__profile__'].Line(point1=(686 , 348), point2=(578 , 348)) 
mdb.models['Model-1'].sketches['__profile__'].Line(point1=(578 , 348), point2=(577 , 347)) 
mdb.models['Model-1'].sketches['__profile__'].Line(point1=(577 , 347), point2=(558 , 347)) 
mdb.models['Model-1'].sketches['__profile__'].Line(point1=(558 , 347), point2=(557 , 348)) 
mdb.models['Model-1'].sketches['__profile__'].Line(point1=(557 , 348), point2=(556 , 347)) 
mdb.models['Model-1'].sketches['__profile__'].Line(point1=(556 , 347), point2=(480 , 346)) 
mdb.models['Model-1'].sketches['__profile__'].Line(point1=(480 , 346), point2=(479 , 345)) 
mdb.models['Model-1'].sketches['__profile__'].Line(point1=(479 , 345), point2=(463 , 345)) 
mdb.models['Model-1'].sketches['__profile__'].Line(point1=(463 , 345), point2=(462 , 344)) 
mdb.models['Model-1'].sketches['__profile__'].Line(point1=(462 , 344), point2=(417 , 342)) 
mdb.models['Model-1'].sketches['__profile__'].Line(point1=(417 , 342), point2=(416 , 343)) 
mdb.models['Model-1'].sketches['__profile__'].Line(point1=(416 , 343), point2=(362 , 345)) 
mdb.models['Model-1'].sketches['__profile__'].Line(point1=(362 , 345), point2=(361 , 346)) 
mdb.models['Model-1'].sketches['__profile__'].Line(point1=(361 , 346), point2=(340 , 347)) 
mdb.models['Model-1'].sketches['__profile__'].Line(point1=(340 , 347), point2=(339 , 348)) 
mdb.models['Model-1'].sketches['__profile__'].Line(point1=(339 , 348), point2=(336 , 347)) 
mdb.models['Model-1'].sketches['__profile__'].Line(point1=(336 , 347), point2=(335 , 348)) 
mdb.models['Model-1'].sketches['__profile__'].Line(point1=(335 , 348), point2=(314 , 349)) 
mdb.models['Model-1'].sketches['__profile__'].Line(point1=(314 , 349), point2=(313 , 350)) 
mdb.models['Model-1'].sketches['__profile__'].Line(point1=(313 , 350), point2=(284 , 353)) 
mdb.models['Model-1'].sketches['__profile__'].Line(point1=(284 , 353), point2=(273 , 356)) 
mdb.models['Model-1'].sketches['__profile__'].Line(point1=(273 , 356), point2=(273 , 357)) 
mdb.models['Model-1'].sketches['__profile__'].Line(point1=(273 , 357), point2=(273 , 358)) 
mdb.models['Model-1'].sketches['__profile__'].Line(point1=(273 , 358), point2=(279 , 360)) 
mdb.models['Model-1'].sketches['__profile__'].Line(point1=(279 , 360), point2=(291 , 360)) 
mdb.models['Model-1'].sketches['__profile__'].Line(point1=(291 , 360), point2=(292 , 359)) 
mdb.models['Model-1'].sketches['__profile__'].Line(point1=(292 , 359), point2=(328 , 360)) 
mdb.models['Model-1'].sketches['__profile__'].Line(point1=(328 , 360), point2=(329 , 361)) 
mdb.models['Model-1'].sketches['__profile__'].Line(point1=(329 , 361), point2=(336 , 361)) 
mdb.models['Model-1'].sketches['__profile__'].Line(point1=(336 , 361), point2=(337 , 362)) 
mdb.models['Model-1'].sketches['__profile__'].Line(point1=(337 , 362), point2=(359 , 364)) 
mdb.models['Model-1'].sketches['__profile__'].Line(point1=(359 , 364), point2=(360 , 365)) 
mdb.models['Model-1'].sketches['__profile__'].Line(point1=(360 , 365), point2=(371 , 365)) 
mdb.models['Model-1'].sketches['__profile__'].Line(point1=(371 , 365), point2=(372 , 366)) 
mdb.models['Model-1'].sketches['__profile__'].Line(point1=(372 , 366), point2=(380 , 366)) 
mdb.models['Model-1'].sketches['__profile__'].Line(point1=(380 , 366), point2=(381 , 367)) 
mdb.models['Model-1'].sketches['__profile__'].Line(point1=(381 , 367), point2=(390 , 367)) 
mdb.models['Model-1'].sketches['__profile__'].Line(point1=(390 , 367), point2=(391 , 368)) 
mdb.models['Model-1'].sketches['__profile__'].Line(point1=(391 , 368), point2=(399 , 368)) 
mdb.models['Model-1'].sketches['__profile__'].Line(point1=(399 , 368), point2=(400 , 369)) 
mdb.models['Model-1'].sketches['__profile__'].Line(point1=(400 , 369), point2=(408 , 369)) 
mdb.models['Model-1'].sketches['__profile__'].Line(point1=(408 , 369), point2=(409 , 370)) 
mdb.models['Model-1'].sketches['__profile__'].Line(point1=(409 , 370), point2=(427 , 371)) 
mdb.models['Model-1'].sketches['__profile__'].Line(point1=(427 , 371), point2=(428 , 372)) 
mdb.models['Model-1'].sketches['__profile__'].Line(point1=(428 , 372), point2=(454 , 373)) 
mdb.models['Model-1'].sketches['__profile__'].Line(point1=(454 , 373), point2=(455 , 374)) 
mdb.models['Model-1'].sketches['__profile__'].Line(point1=(455 , 374), point2=(472 , 375)) 
mdb.models['Model-1'].sketches['__profile__'].Line(point1=(472 , 375), point2=(480 , 377)) 
mdb.models['Model-1'].sketches['__profile__'].Line(point1=(480 , 377), point2=(488 , 377)) 
mdb.models['Model-1'].sketches['__profile__'].Line(point1=(488 , 377), point2=(489 , 378)) 
mdb.models['Model-1'].sketches['__profile__'].Line(point1=(489 , 378), point2=(499 , 378)) 
mdb.models['Model-1'].sketches['__profile__'].Line(point1=(499 , 378), point2=(500 , 379)) 
mdb.models['Model-1'].sketches['__profile__'].Line(point1=(500 , 379), point2=(510 , 379)) 
mdb.models['Model-1'].sketches['__profile__'].Line(point1=(510 , 379), point2=(511 , 380)) 
mdb.models['Model-1'].sketches['__profile__'].Line(point1=(511 , 380), point2=(532 , 381)) 
mdb.models['Model-1'].sketches['__profile__'].Line(point1=(532 , 381), point2=(533 , 382)) 
mdb.models['Model-1'].sketches['__profile__'].Line(point1=(533 , 382), point2=(537 , 381)) 
mdb.models['Model-1'].sketches['__profile__'].Line(point1=(537 , 381), point2=(538 , 382)) 
mdb.models['Model-1'].sketches['__profile__'].Line(point1=(538 , 382), point2=(548 , 382)) 
mdb.models['Model-1'].sketches['__profile__'].Line(point1=(548 , 382), point2=(549 , 383)) 
mdb.models['Model-1'].sketches['__profile__'].Line(point1=(549 , 383), point2=(561 , 383)) 
mdb.models['Model-1'].sketches['__profile__'].Line(point1=(561 , 383), point2=(562 , 384)) 
mdb.models['Model-1'].sketches['__profile__'].Line(point1=(562 , 384), point2=(616 , 386)) 
mdb.models['Model-1'].sketches['__profile__'].Line(point1=(616 , 386), point2=(617 , 387)) 
mdb.models['Model-1'].sketches['__profile__'].Line(point1=(617 , 387), point2=(668 , 387)) 
mdb.models['Model-1'].sketches['__profile__'].Line(point1=(668 , 387), point2=(669 , 386)) 
mdb.models['Model-1'].sketches['__profile__'].Line(point1=(669 , 386), point2=(728 , 385)) 
mdb.models['Model-1'].sketches['__profile__'].Line(point1=(728 , 385), point2=(729 , 384)) 
mdb.models['Model-1'].sketches['__profile__'].Line(point1=(729 , 384), point2=(744 , 384)) 
mdb.models['Model-1'].sketches['__profile__'].Line(point1=(744 , 384), point2=(745 , 383)) 
mdb.models['Model-1'].sketches['__profile__'].Line(point1=(745 , 383), point2=(763 , 382)) 
mdb.models['Model-1'].sketches['__profile__'].Line(point1=(763 , 382), point2=(764 , 381)) 
mdb.models['Model-1'].sketches['__profile__'].Line(point1=(764 , 381), point2=(765 , 382)) 
mdb.models['Model-1'].sketches['__profile__'].Line(point1=(765 , 382), point2=(768 , 381)) 
mdb.models['Model-1'].sketches['__profile__'].Line(point1=(768 , 381), point2=(778 , 381)) 
mdb.models['Model-1'].sketches['__profile__'].Line(point1=(778 , 381), point2=(786 , 379)) 
mdb.models['Model-1'].sketches['__profile__'].Line(point1=(786 , 379), point2=(807 , 379)) 
mdb.models['Model-1'].sketches['__profile__'].Line(point1=(807 , 379), point2=(811 , 381)) 
mdb.models['Model-1'].sketches['__profile__'].Line(point1=(811 , 381), point2=(817 , 381)) 
mdb.models['Model-1'].sketches['__profile__'].Line(point1=(817 , 381), point2=(842 , 371)) 
mdb.models['Model-1'].sketches['__profile__'].Line(point1=(842 , 371), point2=(856 , 364)) 
mdb.models['Model-1'].sketches['__profile__'].Line(point1=(856 , 364), point2=(880 , 355)) 
mdb.models['Model-1'].sketches['__profile__'].Line(point1=(880 , 355), point2=(901 , 345)) 
mdb.models['Model-1'].sketches['__profile__'].Line(point1=(901 , 345), point2=(925 , 329)) 
mdb.models['Model-1'].sketches['__profile__'].Line(point1=(925 , 329), point2=(945 , 310)) 
mdb.models['Model-1'].sketches['__profile__'].Line(point1=(945 , 310), point2=(945 , 308)) 
mdb.models['Model-1'].sketches['__profile__'].Line(point1=(958 , 295), point2=(952 , 290)) 
mdb.models['Model-1'].sketches['__profile__'].Line(point1=(952 , 290), point2=(938 , 283)) 
mdb.models['Model-1'].sketches['__profile__'].Line(point1=(938 , 283), point2=(936 , 283)) 
mdb.models['Model-1'].sketches['__profile__'].Line(point1=(936 , 283), point2=(932 , 280)) 
mdb.models['Model-1'].sketches['__profile__'].Line(point1=(932 , 280), point2=(925 , 278)) 
mdb.models['Model-1'].sketches['__profile__'].Line(point1=(925 , 278), point2=(910 , 271)) 
mdb.models['Model-1'].sketches['__profile__'].Line(point1=(910 , 271), point2=(886 , 256)) 
mdb.models['Model-1'].sketches['__profile__'].Line(point1=(886 , 256), point2=(841 , 234)) 
mdb.models['Model-1'].sketches['__profile__'].Line(point1=(841 , 234), point2=(823 , 222)) 
mdb.models['Model-1'].sketches['__profile__'].Line(point1=(823 , 222), point2=(810 , 215)) 
mdb.models['Model-1'].sketches['__profile__'].Line(point1=(810 , 215), point2=(803 , 209)) 
mdb.models['Model-1'].sketches['__profile__'].Line(point1=(803 , 209), point2=(797 , 206)) 
mdb.models['Model-1'].sketches['__profile__'].Line(point1=(797 , 206), point2=(788 , 206)) 
mdb.models['Model-1'].sketches['__profile__'].Line(point1=(788 , 206), point2=(757 , 220)) 
mdb.models['Model-1'].sketches['__profile__'].Line(point1=(757 , 220), point2=(748 , 226)) 
mdb.models['Model-1'].sketches['__profile__'].Line(point1=(748 , 226), point2=(731 , 234)) 
mdb.models['Model-1'].sketches['__profile__'].Line(point1=(731 , 234), point2=(727 , 237)) 
mdb.models['Model-1'].sketches['__profile__'].Line(point1=(727 , 237), point2=(702 , 247)) 
mdb.models['Model-1'].sketches['__profile__'].Line(point1=(702 , 247), point2=(686 , 251)) 
mdb.models['Model-1'].sketches['__profile__'].Line(point1=(686 , 251), point2=(670 , 259)) 
mdb.models['Model-1'].sketches['__profile__'].Line(point1=(670 , 259), point2=(660 , 262)) 
mdb.models['Model-1'].sketches['__profile__'].Line(point1=(660 , 262), point2=(652 , 266)) 
mdb.models['Model-1'].sketches['__profile__'].Line(point1=(652 , 266), point2=(646 , 267)) 
mdb.models['Model-1'].sketches['__profile__'].Line(point1=(646 , 267), point2=(637 , 271)) 
mdb.models['Model-1'].sketches['__profile__'].Line(point1=(637 , 271), point2=(626 , 273)) 
mdb.models['Model-1'].sketches['__profile__'].Line(point1=(626 , 273), point2=(622 , 275)) 
mdb.models['Model-1'].sketches['__profile__'].Line(point1=(622 , 275), point2=(610 , 277)) 
mdb.models['Model-1'].sketches['__profile__'].Line(point1=(610 , 277), point2=(602 , 280)) 
mdb.models['Model-1'].sketches['__profile__'].Line(point1=(602 , 280), point2=(582 , 285)) 
mdb.models['Model-1'].sketches['__profile__'].Line(point1=(582 , 285), point2=(578 , 285)) 
mdb.models['Model-1'].sketches['__profile__'].Line(point1=(578 , 285), point2=(574 , 287)) 
mdb.models['Model-1'].sketches['__profile__'].Line(point1=(574 , 287), point2=(562 , 289)) 
mdb.models['Model-1'].sketches['__profile__'].Line(point1=(562 , 289), point2=(549 , 293)) 
mdb.models['Model-1'].sketches['__profile__'].Line(point1=(549 , 293), point2=(544 , 293)) 
mdb.models['Model-1'].sketches['__profile__'].Line(point1=(544 , 293), point2=(539 , 295)) 
mdb.models['Model-1'].sketches['__profile__'].Line(point1=(539 , 295), point2=(530 , 296)) 
mdb.models['Model-1'].sketches['__profile__'].Line(point1=(530 , 296), point2=(521 , 299)) 
mdb.models['Model-1'].sketches['__profile__'].Line(point1=(521 , 299), point2=(497 , 303)) 
mdb.models['Model-1'].sketches['__profile__'].Line(point1=(497 , 303), point2=(477 , 308)) 
mdb.models['Model-1'].sketches['__profile__'].Line(point1=(477 , 308), point2=(471 , 308)) 
mdb.models['Model-1'].sketches['__profile__'].Line(point1=(471 , 308), point2=(470 , 309)) 
mdb.models['Model-1'].sketches['__profile__'].Line(point1=(470 , 309), point2=(465 , 309)) 
mdb.models['Model-1'].sketches['__profile__'].Line(point1=(465 , 309), point2=(453 , 312)) 
mdb.models['Model-1'].sketches['__profile__'].Line(point1=(453 , 312), point2=(439 , 313)) 
mdb.models['Model-1'].sketches['__profile__'].Line(point1=(439 , 313), point2=(434 , 316)) 
mdb.models['Model-1'].sketches['__profile__'].Line(point1=(434 , 316), point2=(433 , 326)) 
mdb.models['Model-1'].sketches['__profile__'].Line(point1=(433 , 326), point2=(433 , 330)) 
mdb.models['Model-1'].sketches['__profile__'].Line(point1=(433 , 330), point2=(432 , 331)) 
mdb.models['Model-1'].sketches['__profile__'].Line(point1=(432 , 331), point2=(433 , 335)) 
mdb.models['Model-1'].sketches['__profile__'].Line(point1=(433 , 335), point2=(449 , 335)) 
mdb.models['Model-1'].sketches['__profile__'].Line(point1=(449 , 335), point2=(450 , 336)) 
mdb.models['Model-1'].sketches['__profile__'].Line(point1=(450 , 336), point2=(455 , 336)) 
mdb.models['Model-1'].sketches['__profile__'].Line(point1=(455 , 336), point2=(456 , 335)) 
mdb.models['Model-1'].sketches['__profile__'].Line(point1=(456 , 335), point2=(457 , 336)) 
mdb.models['Model-1'].sketches['__profile__'].Line(point1=(457 , 336), point2=(497 , 337)) 
mdb.models['Model-1'].sketches['__profile__'].Line(point1=(497 , 337), point2=(498 , 338)) 
mdb.models['Model-1'].sketches['__profile__'].Line(point1=(498 , 338), point2=(583 , 339)) 
mdb.models['Model-1'].sketches['__profile__'].Line(point1=(583 , 339), point2=(584 , 340)) 
mdb.models['Model-1'].sketches['__profile__'].Line(point1=(584 , 340), point2=(676 , 340)) 
mdb.models['Model-1'].sketches['__profile__'].Line(point1=(676 , 340), point2=(677 , 339)) 
mdb.models['Model-1'].sketches['__profile__'].Line(point1=(677 , 339), point2=(705 , 339)) 
mdb.models['Model-1'].sketches['__profile__'].Line(point1=(705 , 339), point2=(706 , 338)) 
mdb.models['Model-1'].sketches['__profile__'].Line(point1=(706 , 338), point2=(739 , 336)) 
mdb.models['Model-1'].sketches['__profile__'].Line(point1=(739 , 336), point2=(740 , 335)) 
mdb.models['Model-1'].sketches['__profile__'].Line(point1=(740 , 335), point2=(747 , 335)) 
mdb.models['Model-1'].sketches['__profile__'].Line(point1=(747 , 335), point2=(748 , 334)) 
mdb.models['Model-1'].sketches['__profile__'].Line(point1=(748 , 334), point2=(759 , 334)) 
mdb.models['Model-1'].sketches['__profile__'].Line(point1=(759 , 334), point2=(760 , 333)) 
mdb.models['Model-1'].sketches['__profile__'].Line(point1=(760 , 333), point2=(767 , 333)) 
mdb.models['Model-1'].sketches['__profile__'].Line(point1=(767 , 333), point2=(768 , 332)) 
mdb.models['Model-1'].sketches['__profile__'].Line(point1=(768 , 332), point2=(775 , 332)) 
mdb.models['Model-1'].sketches['__profile__'].Line(point1=(775 , 332), point2=(776 , 331)) 
mdb.models['Model-1'].sketches['__profile__'].Line(point1=(776 , 331), point2=(782 , 331)) 
mdb.models['Model-1'].sketches['__profile__'].Line(point1=(782 , 331), point2=(790 , 329)) 
mdb.models['Model-1'].sketches['__profile__'].Line(point1=(790 , 329), point2=(804 , 328)) 
mdb.models['Model-1'].sketches['__profile__'].Line(point1=(804 , 328), point2=(828 , 322)) 
mdb.models['Model-1'].sketches['__profile__'].Line(point1=(828 , 322), point2=(832 , 322)) 
mdb.models['Model-1'].sketches['__profile__'].Line(point1=(832 , 322), point2=(837 , 320)) 
mdb.models['Model-1'].sketches['__profile__'].Line(point1=(837 , 320), point2=(846 , 319)) 
mdb.models['Model-1'].sketches['__profile__'].Line(point1=(846 , 319), point2=(859 , 315)) 
mdb.models['Model-1'].sketches['__profile__'].Line(point1=(859 , 315), point2=(886 , 310)) 
mdb.models['Model-1'].sketches['__profile__'].Line(point1=(886 , 310), point2=(895 , 307)) 
mdb.models['Model-1'].sketches['__profile__'].Line(point1=(895 , 307), point2=(910 , 305)) 
mdb.models['Model-1'].sketches['__profile__'].Line(point1=(910 , 305), point2=(914 , 303)) 
mdb.models['Model-1'].sketches['__profile__'].Line(point1=(914 , 303), point2=(926 , 302)) 
mdb.models['Model-1'].sketches['__profile__'].Line(point1=(926 , 302), point2=(927 , 301)) 
mdb.models['Model-1'].sketches['__profile__'].Line(point1=(927 , 301), point2=(935 , 301)) 
mdb.models['Model-1'].sketches['__profile__'].Line(point1=(935 , 301), point2=(936 , 300)) 
mdb.models['Model-1'].sketches['__profile__'].Line(point1=(936 , 300), point2=(944 , 300)) 
mdb.models['Model-1'].sketches['__profile__'].Line(point1=(944 , 300), point2=(945 , 299)) 
mdb.models['Model-1'].sketches['__profile__'].Line(point1=(945 , 299), point2=(955 , 300)) 
mdb.models['Model-1'].sketches['__profile__'].Line(point1=(955 , 300), point2=(958 , 297)) 
mdb.models['Model-1'].sketches['__profile__'].Line(point1=(958 , 297), point2=(958 , 295)) 
mdb.models['Model-1'].sketches['__profile__'].Line(point1=(965 , 286), point2=(981 , 264)) 
mdb.models['Model-1'].sketches['__profile__'].Line(point1=(981 , 264), point2=(989 , 247)) 
mdb.models['Model-1'].sketches['__profile__'].Line(point1=(989 , 247), point2=(991 , 239)) 
mdb.models['Model-1'].sketches['__profile__'].Line(point1=(991 , 239), point2=(991 , 225)) 
mdb.models['Model-1'].sketches['__profile__'].Line(point1=(991 , 225), point2=(990 , 221)) 
mdb.models['Model-1'].sketches['__profile__'].Line(point1=(990 , 221), point2=(987 , 214)) 
mdb.models['Model-1'].sketches['__profile__'].Line(point1=(987 , 214), point2=(981 , 205)) 
mdb.models['Model-1'].sketches['__profile__'].Line(point1=(981 , 205), point2=(975 , 199)) 
mdb.models['Model-1'].sketches['__profile__'].Line(point1=(975 , 199), point2=(952 , 181)) 
mdb.models['Model-1'].sketches['__profile__'].Line(point1=(952 , 181), point2=(934 , 169)) 
mdb.models['Model-1'].sketches['__profile__'].Line(point1=(934 , 169), point2=(932 , 169)) 
mdb.models['Model-1'].sketches['__profile__'].Line(point1=(932 , 169), point2=(907 , 157)) 
mdb.models['Model-1'].sketches['__profile__'].Line(point1=(907 , 157), point2=(883 , 150)) 
mdb.models['Model-1'].sketches['__profile__'].Line(point1=(883 , 150), point2=(875 , 146)) 
mdb.models['Model-1'].sketches['__profile__'].Line(point1=(875 , 146), point2=(860 , 141)) 
mdb.models['Model-1'].sketches['__profile__'].Line(point1=(860 , 141), point2=(840 , 136)) 
mdb.models['Model-1'].sketches['__profile__'].Line(point1=(840 , 136), point2=(834 , 133)) 
mdb.models['Model-1'].sketches['__profile__'].Line(point1=(834 , 133), point2=(831 , 133)) 
mdb.models['Model-1'].sketches['__profile__'].Line(point1=(831 , 133), point2=(800 , 123)) 
mdb.models['Model-1'].sketches['__profile__'].Line(point1=(800 , 123), point2=(790 , 121)) 
mdb.models['Model-1'].sketches['__profile__'].Line(point1=(790 , 121), point2=(783 , 118)) 
mdb.models['Model-1'].sketches['__profile__'].Line(point1=(783 , 118), point2=(773 , 116)) 
mdb.models['Model-1'].sketches['__profile__'].Line(point1=(773 , 116), point2=(756 , 110)) 
mdb.models['Model-1'].sketches['__profile__'].Line(point1=(756 , 110), point2=(742 , 108)) 
mdb.models['Model-1'].sketches['__profile__'].Line(point1=(742 , 108), point2=(737 , 106)) 
mdb.models['Model-1'].sketches['__profile__'].Line(point1=(737 , 106), point2=(733 , 106)) 
mdb.models['Model-1'].sketches['__profile__'].Line(point1=(733 , 106), point2=(718 , 102)) 
mdb.models['Model-1'].sketches['__profile__'].Line(point1=(718 , 102), point2=(713 , 102)) 
mdb.models['Model-1'].sketches['__profile__'].Line(point1=(713 , 102), point2=(693 , 97)) 
mdb.models['Model-1'].sketches['__profile__'].Line(point1=(693 , 97), point2=(685 , 97)) 
mdb.models['Model-1'].sketches['__profile__'].Line(point1=(685 , 97), point2=(684 , 96)) 
mdb.models['Model-1'].sketches['__profile__'].Line(point1=(684 , 96), point2=(668 , 95)) 
mdb.models['Model-1'].sketches['__profile__'].Line(point1=(668 , 95), point2=(667 , 94)) 
mdb.models['Model-1'].sketches['__profile__'].Line(point1=(667 , 94), point2=(655 , 94)) 
mdb.models['Model-1'].sketches['__profile__'].Line(point1=(655 , 94), point2=(654 , 93)) 
mdb.models['Model-1'].sketches['__profile__'].Line(point1=(654 , 93), point2=(637 , 93)) 
mdb.models['Model-1'].sketches['__profile__'].Line(point1=(637 , 93), point2=(633 , 96)) 
mdb.models['Model-1'].sketches['__profile__'].Line(point1=(633 , 96), point2=(629 , 106)) 
mdb.models['Model-1'].sketches['__profile__'].Line(point1=(629 , 106), point2=(624 , 114)) 
mdb.models['Model-1'].sketches['__profile__'].Line(point1=(624 , 114), point2=(620 , 118)) 
mdb.models['Model-1'].sketches['__profile__'].Line(point1=(620 , 118), point2=(615 , 124)) 
mdb.models['Model-1'].sketches['__profile__'].Line(point1=(615 , 124), point2=(603 , 132)) 
mdb.models['Model-1'].sketches['__profile__'].Line(point1=(603 , 132), point2=(583 , 152)) 
mdb.models['Model-1'].sketches['__profile__'].Line(point1=(583 , 152), point2=(576 , 160)) 
mdb.models['Model-1'].sketches['__profile__'].Line(point1=(576 , 160), point2=(574 , 165)) 
mdb.models['Model-1'].sketches['__profile__'].Line(point1=(574 , 165), point2=(582 , 177)) 
mdb.models['Model-1'].sketches['__profile__'].Line(point1=(582 , 177), point2=(584 , 182)) 
mdb.models['Model-1'].sketches['__profile__'].Line(point1=(584 , 182), point2=(601 , 196)) 
mdb.models['Model-1'].sketches['__profile__'].Line(point1=(601 , 196), point2=(610 , 200)) 
mdb.models['Model-1'].sketches['__profile__'].Line(point1=(610 , 200), point2=(621 , 203)) 
mdb.models['Model-1'].sketches['__profile__'].Line(point1=(621 , 203), point2=(624 , 205)) 
mdb.models['Model-1'].sketches['__profile__'].Line(point1=(624 , 205), point2=(639 , 207)) 
mdb.models['Model-1'].sketches['__profile__'].Line(point1=(639 , 207), point2=(663 , 216)) 
mdb.models['Model-1'].sketches['__profile__'].Line(point1=(663 , 216), point2=(669 , 220)) 
mdb.models['Model-1'].sketches['__profile__'].Line(point1=(669 , 220), point2=(685 , 236)) 
mdb.models['Model-1'].sketches['__profile__'].Line(point1=(685 , 236), point2=(687 , 241)) 
mdb.models['Model-1'].sketches['__profile__'].Line(point1=(687 , 241), point2=(694 , 240)) 
mdb.models['Model-1'].sketches['__profile__'].Line(point1=(694 , 240), point2=(723 , 229)) 
mdb.models['Model-1'].sketches['__profile__'].Line(point1=(723 , 229), point2=(725 , 227)) 
mdb.models['Model-1'].sketches['__profile__'].Line(point1=(725 , 227), point2=(744 , 218)) 
mdb.models['Model-1'].sketches['__profile__'].Line(point1=(744 , 218), point2=(753 , 212)) 
mdb.models['Model-1'].sketches['__profile__'].Line(point1=(753 , 212), point2=(755 , 212)) 
mdb.models['Model-1'].sketches['__profile__'].Line(point1=(755 , 212), point2=(786 , 197)) 
mdb.models['Model-1'].sketches['__profile__'].Line(point1=(786 , 197), point2=(792 , 197)) 
mdb.models['Model-1'].sketches['__profile__'].Line(point1=(792 , 197), point2=(793 , 198)) 
mdb.models['Model-1'].sketches['__profile__'].Line(point1=(793 , 198), point2=(799 , 197)) 
mdb.models['Model-1'].sketches['__profile__'].Line(point1=(799 , 197), point2=(807 , 201)) 
mdb.models['Model-1'].sketches['__profile__'].Line(point1=(807 , 201), point2=(819 , 210)) 
mdb.models['Model-1'].sketches['__profile__'].Line(point1=(819 , 210), point2=(832 , 217)) 
mdb.models['Model-1'].sketches['__profile__'].Line(point1=(832 , 217), point2=(845 , 226)) 
mdb.models['Model-1'].sketches['__profile__'].Line(point1=(845 , 226), point2=(890 , 248)) 
mdb.models['Model-1'].sketches['__profile__'].Line(point1=(890 , 248), point2=(914 , 263)) 
mdb.models['Model-1'].sketches['__profile__'].Line(point1=(914 , 263), point2=(934 , 272)) 
mdb.models['Model-1'].sketches['__profile__'].Line(point1=(934 , 272), point2=(936 , 272)) 
mdb.models['Model-1'].sketches['__profile__'].Line(point1=(936 , 272), point2=(956 , 282)) 
mdb.models['Model-1'].sketches['__profile__'].Line(point1=(956 , 282), point2=(963 , 288)) 
mdb.models['Model-1'].sketches['__profile__'].Line(point1=(963 , 288), point2=(965 , 286)) 
mdb.models['Model-1'].parts['Part-1'].PartitionFaceBySketch(faces=
    mdb.models['Model-1'].parts['Part-1'].faces.findAt(((892, 143, 0.0), )),
    sketch=mdb.models['Model-1'].sketches['__profile__'], 
    sketchUpEdge=mdb.models['Model-1'].parts['Part-1'].datums[4])
del mdb.models['Model-1'].sketches['__profile__'] 
mdb.models['Model-1'].Material(name='Material-1')
mdb.models['Model-1'].materials['Material-1'].Density(table=((1, ), ))
mdb.models['Model-1'].materials['Material-1'].Elastic(table=((1, 1), ))
mdb.models['Model-1'].Material(name='Material-2')
mdb.models['Model-1'].materials['Material-2'].Density(table=((1, ), ))
mdb.models['Model-1'].materials['Material-2'].Elastic(table=((1, 1), ))
mdb.models['Model-1'].HomogeneousShellSection(idealization=NO_IDEALIZATION, 
    integrationRule=SIMPSON, material='Material-1', name='Section-1', 
    numIntPts=5, poissonDefinition=DEFAULT, preIntegrate=OFF, temperature=
    GRADIENT, thickness=1000.0, thicknessField='', thicknessModulus=None, 
    thicknessType=UNIFORM, useDensity=OFF)
mdb.models['Model-1'].HomogeneousShellSection(idealization=NO_IDEALIZATION, 
    integrationRule=SIMPSON, material='Material-2', name='Section-2', 
    numIntPts=5, poissonDefinition=DEFAULT, preIntegrate=OFF, temperature=
    GRADIENT, thickness=1000.0, thicknessField='', thicknessModulus=None, 
    thicknessType=UNIFORM, useDensity=OFF)
mdb.models['Model-1'].parts['Part-1'].Set(faces=mdb.models['Model-1'].parts['Part-1'].faces.findAt(((892 , 143 , 0.0), )), name='Set-1') 
mdb.models['Model-1'].parts['Part-1'].SectionAssignment(offset=0.0, 
    offsetField='', offsetType=MIDDLE_SURFACE, region=
    mdb.models['Model-1'].parts['Part-1'].sets['Set-1'], sectionName=
    'Section-1', thicknessAssignment=FROM_SECTION)
mdb.models['Model-1'].parts['Part-1'].Set(faces=mdb.models['Model-1'].parts['Part-1'].faces.findAt(((56 , 395 , 0.0), )), name='Set-2') 
mdb.models['Model-1'].parts['Part-1'].SectionAssignment(offset=0.0, 
    offsetField='', offsetType=MIDDLE_SURFACE, region=
    mdb.models['Model-1'].parts['Part-1'].sets['Set-2'], sectionName=
    'Section-2', thicknessAssignment=FROM_SECTION)
mdb.models['Model-1'].parts['Part-1'].Set(faces=mdb.models['Model-1'].parts['Part-1'].faces.findAt(((56 , 378 , 0.0), )), name='Set-3') 
mdb.models['Model-1'].parts['Part-1'].SectionAssignment(offset=0.0, 
    offsetField='', offsetType=MIDDLE_SURFACE, region=
    mdb.models['Model-1'].parts['Part-1'].sets['Set-3'], sectionName=
    'Section-2', thicknessAssignment=FROM_SECTION)
mdb.models['Model-1'].parts['Part-1'].Set(faces=mdb.models['Model-1'].parts['Part-1'].faces.findAt(((129 , 329 , 0.0), )), name='Set-4') 
mdb.models['Model-1'].parts['Part-1'].SectionAssignment(offset=0.0, 
    offsetField='', offsetType=MIDDLE_SURFACE, region=
    mdb.models['Model-1'].parts['Part-1'].sets['Set-4'], sectionName=
    'Section-2', thicknessAssignment=FROM_SECTION)
mdb.models['Model-1'].parts['Part-1'].Set(faces=mdb.models['Model-1'].parts['Part-1'].faces.findAt(((145 , 176 , 0.0), )), name='Set-5') 
mdb.models['Model-1'].parts['Part-1'].SectionAssignment(offset=0.0, 
    offsetField='', offsetType=MIDDLE_SURFACE, region=
    mdb.models['Model-1'].parts['Part-1'].sets['Set-5'], sectionName=
    'Section-2', thicknessAssignment=FROM_SECTION)
mdb.models['Model-1'].parts['Part-1'].Set(faces=mdb.models['Model-1'].parts['Part-1'].faces.findAt(((148 , 393 , 0.0), )), name='Set-6') 
mdb.models['Model-1'].parts['Part-1'].SectionAssignment(offset=0.0, 
    offsetField='', offsetType=MIDDLE_SURFACE, region=
    mdb.models['Model-1'].parts['Part-1'].sets['Set-6'], sectionName=
    'Section-2', thicknessAssignment=FROM_SECTION)
mdb.models['Model-1'].parts['Part-1'].Set(faces=mdb.models['Model-1'].parts['Part-1'].faces.findAt(((155 , 383 , 0.0), )), name='Set-7') 
mdb.models['Model-1'].parts['Part-1'].SectionAssignment(offset=0.0, 
    offsetField='', offsetType=MIDDLE_SURFACE, region=
    mdb.models['Model-1'].parts['Part-1'].sets['Set-7'], sectionName=
    'Section-2', thicknessAssignment=FROM_SECTION)
mdb.models['Model-1'].parts['Part-1'].Set(faces=mdb.models['Model-1'].parts['Part-1'].faces.findAt(((155 , 300 , 0.0), )), name='Set-8') 
mdb.models['Model-1'].parts['Part-1'].SectionAssignment(offset=0.0, 
    offsetField='', offsetType=MIDDLE_SURFACE, region=
    mdb.models['Model-1'].parts['Part-1'].sets['Set-8'], sectionName=
    'Section-2', thicknessAssignment=FROM_SECTION)
mdb.models['Model-1'].parts['Part-1'].Set(faces=mdb.models['Model-1'].parts['Part-1'].faces.findAt(((169 , 305 , 0.0), )), name='Set-9') 
mdb.models['Model-1'].parts['Part-1'].SectionAssignment(offset=0.0, 
    offsetField='', offsetType=MIDDLE_SURFACE, region=
    mdb.models['Model-1'].parts['Part-1'].sets['Set-9'], sectionName=
    'Section-2', thicknessAssignment=FROM_SECTION)
mdb.models['Model-1'].parts['Part-1'].Set(faces=mdb.models['Model-1'].parts['Part-1'].faces.findAt(((172 , 369 , 0.0), )), name='Set-10') 
mdb.models['Model-1'].parts['Part-1'].SectionAssignment(offset=0.0, 
    offsetField='', offsetType=MIDDLE_SURFACE, region=
    mdb.models['Model-1'].parts['Part-1'].sets['Set-10'], sectionName=
    'Section-2', thicknessAssignment=FROM_SECTION)
mdb.models['Model-1'].parts['Part-1'].Set(faces=mdb.models['Model-1'].parts['Part-1'].faces.findAt(((206 , 382 , 0.0), )), name='Set-11') 
mdb.models['Model-1'].parts['Part-1'].SectionAssignment(offset=0.0, 
    offsetField='', offsetType=MIDDLE_SURFACE, region=
    mdb.models['Model-1'].parts['Part-1'].sets['Set-11'], sectionName=
    'Section-2', thicknessAssignment=FROM_SECTION)
mdb.models['Model-1'].parts['Part-1'].Set(faces=mdb.models['Model-1'].parts['Part-1'].faces.findAt(((241 , 325 , 0.0), )), name='Set-12') 
mdb.models['Model-1'].parts['Part-1'].SectionAssignment(offset=0.0, 
    offsetField='', offsetType=MIDDLE_SURFACE, region=
    mdb.models['Model-1'].parts['Part-1'].sets['Set-12'], sectionName=
    'Section-2', thicknessAssignment=FROM_SECTION)
mdb.models['Model-1'].parts['Part-1'].Set(faces=mdb.models['Model-1'].parts['Part-1'].faces.findAt(((274 , 357 , 0.0), )), name='Set-13') 
mdb.models['Model-1'].parts['Part-1'].SectionAssignment(offset=0.0, 
    offsetField='', offsetType=MIDDLE_SURFACE, region=
    mdb.models['Model-1'].parts['Part-1'].sets['Set-13'], sectionName=
    'Section-2', thicknessAssignment=FROM_SECTION)
mdb.models['Model-1'].parts['Part-1'].Set(faces=mdb.models['Model-1'].parts['Part-1'].faces.findAt(((433 , 333 , 0.0), )), name='Set-14') 
mdb.models['Model-1'].parts['Part-1'].SectionAssignment(offset=0.0, 
    offsetField='', offsetType=MIDDLE_SURFACE, region=
    mdb.models['Model-1'].parts['Part-1'].sets['Set-14'], sectionName=
    'Section-2', thicknessAssignment=FROM_SECTION)
mdb.models['Model-1'].parts['Part-1'].Set(faces=mdb.models['Model-1'].parts['Part-1'].faces.findAt(((575 , 165 , 0.0), )), name='Set-15') 
mdb.models['Model-1'].parts['Part-1'].SectionAssignment(offset=0.0, 
    offsetField='', offsetType=MIDDLE_SURFACE, region=
    mdb.models['Model-1'].parts['Part-1'].sets['Set-15'], sectionName=
    'Section-2', thicknessAssignment=FROM_SECTION)
