# Supplementary material for: An image based application in Matlab for automated modelling and morphological analysis of insect wings
Source: Sci Rep. 2022 Aug 17;12:13917. doi: 10.1038/s41598-022-17859-9 (PMC9386019; doi:10.1038/s41598-022-17859-9)
Supplement: Supplementary file 13 — Supplementary Information 9. [file 41598_2022_17859_MOESM13_ESM.py]

from part import * 
from material import * 
from section import * 
from assembly import * 
from step import * 
from interaction import * 
from load import * 
from mesh import * 
from optimization import * 
from job import * 
from sketch import * 
from visualization import * 
from connectorBehavior import * 
mdb.models['Model-1'].ConstrainedSketch(name='__profile__', sheetSize=2090)
mdb.models['Model-1'].sketches['__profile__'].Line(point1=(929, 122), point2=(872, 101))
mdb.models['Model-1'].sketches['__profile__'].Line(point1=(872, 101), point2=(834, 93))
mdb.models['Model-1'].sketches['__profile__'].Line(point1=(834, 93), point2=(823, 92))
mdb.models['Model-1'].sketches['__profile__'].Line(point1=(823, 92), point2=(785, 81))
mdb.models['Model-1'].sketches['__profile__'].Line(point1=(785, 81), point2=(749, 74))
mdb.models['Model-1'].sketches['__profile__'].Line(point1=(749, 74), point2=(667, 47))
mdb.models['Model-1'].sketches['__profile__'].Line(point1=(667, 47), point2=(648, 44))
mdb.models['Model-1'].sketches['__profile__'].Line(point1=(648, 44), point2=(625, 43))
mdb.models['Model-1'].sketches['__profile__'].Line(point1=(625, 43), point2=(591, 34))
mdb.models['Model-1'].sketches['__profile__'].Line(point1=(591, 34), point2=(572, 33))
mdb.models['Model-1'].sketches['__profile__'].Line(point1=(572, 33), point2=(559, 30))
mdb.models['Model-1'].sketches['__profile__'].Line(point1=(559, 30), point2=(535, 30))
mdb.models['Model-1'].sketches['__profile__'].Line(point1=(535, 30), point2=(508, 37))
mdb.models['Model-1'].sketches['__profile__'].Line(point1=(508, 37), point2=(497, 44))
mdb.models['Model-1'].sketches['__profile__'].Line(point1=(497, 44), point2=(481, 51))
mdb.models['Model-1'].sketches['__profile__'].Line(point1=(481, 51), point2=(447, 73))
mdb.models['Model-1'].sketches['__profile__'].Line(point1=(447, 73), point2=(415, 100))
mdb.models['Model-1'].sketches['__profile__'].Line(point1=(415, 100), point2=(407, 105))
mdb.models['Model-1'].sketches['__profile__'].Line(point1=(407, 105), point2=(403, 110))
mdb.models['Model-1'].sketches['__profile__'].Line(point1=(403, 110), point2=(388, 120))
mdb.models['Model-1'].sketches['__profile__'].Line(point1=(388, 120), point2=(378, 129))
mdb.models['Model-1'].sketches['__profile__'].Line(point1=(378, 129), point2=(300, 182))
mdb.models['Model-1'].sketches['__profile__'].Line(point1=(300, 182), point2=(282, 192))
mdb.models['Model-1'].sketches['__profile__'].Line(point1=(282, 192), point2=(237, 213))
mdb.models['Model-1'].sketches['__profile__'].Line(point1=(237, 213), point2=(140, 255))
mdb.models['Model-1'].sketches['__profile__'].Line(point1=(140, 255), point2=(116, 270))
mdb.models['Model-1'].sketches['__profile__'].Line(point1=(116, 270), point2=(106, 274))
mdb.models['Model-1'].sketches['__profile__'].Line(point1=(106, 274), point2=(104, 278))
mdb.models['Model-1'].sketches['__profile__'].Line(point1=(104, 278), point2=(95, 284))
mdb.models['Model-1'].sketches['__profile__'].Line(point1=(95, 284), point2=(83, 295))
mdb.models['Model-1'].sketches['__profile__'].Line(point1=(83, 295), point2=(45, 321))
mdb.models['Model-1'].sketches['__profile__'].Line(point1=(45, 321), point2=(30, 343))
mdb.models['Model-1'].sketches['__profile__'].Line(point1=(30, 343), point2=(28, 361))
mdb.models['Model-1'].sketches['__profile__'].Line(point1=(28, 361), point2=(24, 366))
mdb.models['Model-1'].sketches['__profile__'].Line(point1=(24, 366), point2=(23, 371))
mdb.models['Model-1'].sketches['__profile__'].Line(point1=(23, 371), point2=(23, 386))
mdb.models['Model-1'].sketches['__profile__'].Line(point1=(23, 386), point2=(40, 410))
mdb.models['Model-1'].sketches['__profile__'].Line(point1=(40, 410), point2=(46, 414))
mdb.models['Model-1'].sketches['__profile__'].Line(point1=(46, 414), point2=(84, 427))
mdb.models['Model-1'].sketches['__profile__'].Line(point1=(84, 427), point2=(140, 443))
mdb.models['Model-1'].sketches['__profile__'].Line(point1=(140, 443), point2=(158, 448))
mdb.models['Model-1'].sketches['__profile__'].Line(point1=(158, 448), point2=(182, 451))
mdb.models['Model-1'].sketches['__profile__'].Line(point1=(182, 451), point2=(224, 460))
mdb.models['Model-1'].sketches['__profile__'].Line(point1=(224, 460), point2=(290, 467))
mdb.models['Model-1'].sketches['__profile__'].Line(point1=(290, 467), point2=(398, 474))
mdb.models['Model-1'].sketches['__profile__'].Line(point1=(398, 474), point2=(569, 474))
mdb.models['Model-1'].sketches['__profile__'].Line(point1=(569, 474), point2=(666, 468))
mdb.models['Model-1'].sketches['__profile__'].Line(point1=(666, 468), point2=(737, 459))
mdb.models['Model-1'].sketches['__profile__'].Line(point1=(737, 459), point2=(751, 455))
mdb.models['Model-1'].sketches['__profile__'].Line(point1=(751, 455), point2=(793, 448))
mdb.models['Model-1'].sketches['__profile__'].Line(point1=(793, 448), point2=(833, 433))
mdb.models['Model-1'].sketches['__profile__'].Line(point1=(833, 433), point2=(862, 424))
mdb.models['Model-1'].sketches['__profile__'].Line(point1=(862, 424), point2=(903, 406))
mdb.models['Model-1'].sketches['__profile__'].Line(point1=(903, 406), point2=(951, 376))
mdb.models['Model-1'].sketches['__profile__'].Line(point1=(951, 376), point2=(958, 369))
mdb.models['Model-1'].sketches['__profile__'].Line(point1=(958, 369), point2=(970, 361))
mdb.models['Model-1'].sketches['__profile__'].Line(point1=(970, 361), point2=(992, 339))
mdb.models['Model-1'].sketches['__profile__'].Line(point1=(992, 339), point2=(1002, 326))
mdb.models['Model-1'].sketches['__profile__'].Line(point1=(1002, 326), point2=(1015, 304))
mdb.models['Model-1'].sketches['__profile__'].Line(point1=(1015, 304), point2=(1021, 287))
mdb.models['Model-1'].sketches['__profile__'].Line(point1=(1021, 287), point2=(1021, 255))
mdb.models['Model-1'].sketches['__profile__'].Line(point1=(1021, 255), point2=(1019, 247))
mdb.models['Model-1'].sketches['__profile__'].Line(point1=(1019, 247), point2=(1009, 218))
mdb.models['Model-1'].sketches['__profile__'].Line(point1=(1009, 218), point2=(998, 196))
mdb.models['Model-1'].sketches['__profile__'].Line(point1=(998, 196), point2=(989, 183))
mdb.models['Model-1'].sketches['__profile__'].Line(point1=(989, 183), point2=(984, 172))
mdb.models['Model-1'].sketches['__profile__'].Line(point1=(984, 172), point2=(972, 156))
mdb.models['Model-1'].sketches['__profile__'].Line(point1=(972, 156), point2=(944, 130))
mdb.models['Model-1'].sketches['__profile__'].Line(point1=(944, 130), point2=(929, 122))
mdb.models['Model-1'].Part(dimensionality=THREE_D, name='Part-1', type=DEFORMABLE_BODY) 
mdb.models['Model-1'].parts['Part-1'].BaseShell(sketch=mdb.models['Model-1'].sketches['__profile__'])
del mdb.models['Model-1'].sketches['__profile__'] 
mdb.models['Model-1'].parts['Part-1'].DatumPointByCoordinate(coords=(1045,0.0, 0.0))
mdb.models['Model-1'].parts['Part-1'].DatumPointByCoordinate(coords=(1045,20.0, 0.0))
mdb.models['Model-1'].parts['Part-1'].DatumAxisByTwoPoint(point1=mdb.models['Model-1'].parts['Part-1'].datums[3], point2=mdb.models['Model-1'].parts['Part-1'].datums[2])
mdb.models['Model-1'].parts['Part-1'].DatumPlaneByPrincipalPlane(offset=0.0,principalPlane=XYPLANE)
mdb.models['Model-1'].ConstrainedSketch(name='__profile__', sheetSize=2090)
mdb.models['Model-1'].sketches['__profile__'].Line(point1=(566 , 38), point2=(563 , 36)) 
mdb.models['Model-1'].sketches['__profile__'].Line(point1=(563 , 36), point2=(533 , 36)) 
mdb.models['Model-1'].sketches['__profile__'].Line(point1=(533 , 36), point2=(516 , 40)) 
mdb.models['Model-1'].sketches['__profile__'].Line(point1=(516 , 40), point2=(504 , 45)) 
mdb.models['Model-1'].sketches['__profile__'].Line(point1=(504 , 45), point2=(492 , 55)) 
mdb.models['Model-1'].sketches['__profile__'].Line(point1=(492 , 55), point2=(471 , 86)) 
mdb.models['Model-1'].sketches['__profile__'].Line(point1=(471 , 86), point2=(437 , 125)) 
mdb.models['Model-1'].sketches['__profile__'].Line(point1=(437 , 125), point2=(382 , 180)) 
mdb.models['Model-1'].sketches['__profile__'].Line(point1=(382 , 180), point2=(337 , 217)) 
mdb.models['Model-1'].sketches['__profile__'].Line(point1=(337 , 217), point2=(306 , 238)) 
mdb.models['Model-1'].sketches['__profile__'].Line(point1=(306 , 238), point2=(281 , 252)) 
mdb.models['Model-1'].sketches['__profile__'].Line(point1=(281 , 252), point2=(221 , 274)) 
mdb.models['Model-1'].sketches['__profile__'].Line(point1=(221 , 274), point2=(174 , 288)) 
mdb.models['Model-1'].sketches['__profile__'].Line(point1=(174 , 288), point2=(161 , 294)) 
mdb.models['Model-1'].sketches['__profile__'].Line(point1=(161 , 294), point2=(150 , 297)) 
mdb.models['Model-1'].sketches['__profile__'].Line(point1=(150 , 297), point2=(127 , 308)) 
mdb.models['Model-1'].sketches['__profile__'].Line(point1=(127 , 308), point2=(110 , 319)) 
mdb.models['Model-1'].sketches['__profile__'].Line(point1=(110 , 319), point2=(80 , 346)) 
mdb.models['Model-1'].sketches['__profile__'].Line(point1=(80 , 346), point2=(72 , 351)) 
mdb.models['Model-1'].sketches['__profile__'].Line(point1=(72 , 351), point2=(67 , 357)) 
mdb.models['Model-1'].sketches['__profile__'].Line(point1=(67 , 357), point2=(43 , 374)) 
mdb.models['Model-1'].sketches['__profile__'].Line(point1=(43 , 374), point2=(32 , 380)) 
mdb.models['Model-1'].sketches['__profile__'].Line(point1=(32 , 380), point2=(30 , 385)) 
mdb.models['Model-1'].sketches['__profile__'].Line(point1=(30 , 385), point2=(37 , 385)) 
mdb.models['Model-1'].sketches['__profile__'].Line(point1=(37 , 385), point2=(63 , 378)) 
mdb.models['Model-1'].sketches['__profile__'].Line(point1=(63 , 378), point2=(82 , 375)) 
mdb.models['Model-1'].sketches['__profile__'].Line(point1=(82 , 375), point2=(108 , 368)) 
mdb.models['Model-1'].sketches['__profile__'].Line(point1=(108 , 368), point2=(175 , 354)) 
mdb.models['Model-1'].sketches['__profile__'].Line(point1=(175 , 354), point2=(179 , 352)) 
mdb.models['Model-1'].sketches['__profile__'].Line(point1=(179 , 352), point2=(195 , 350)) 
mdb.models['Model-1'].sketches['__profile__'].Line(point1=(195 , 350), point2=(209 , 345)) 
mdb.models['Model-1'].sketches['__profile__'].Line(point1=(209 , 345), point2=(214 , 345)) 
mdb.models['Model-1'].sketches['__profile__'].Line(point1=(214 , 345), point2=(218 , 343)) 
mdb.models['Model-1'].sketches['__profile__'].Line(point1=(218 , 343), point2=(228 , 342)) 
mdb.models['Model-1'].sketches['__profile__'].Line(point1=(228 , 342), point2=(245 , 337)) 
mdb.models['Model-1'].sketches['__profile__'].Line(point1=(245 , 337), point2=(255 , 336)) 
mdb.models['Model-1'].sketches['__profile__'].Line(point1=(255 , 336), point2=(276 , 330)) 
mdb.models['Model-1'].sketches['__profile__'].Line(point1=(276 , 330), point2=(294 , 327)) 
mdb.models['Model-1'].sketches['__profile__'].Line(point1=(294 , 327), point2=(304 , 319)) 
mdb.models['Model-1'].sketches['__profile__'].Line(point1=(304 , 319), point2=(338 , 285)) 
mdb.models['Model-1'].sketches['__profile__'].Line(point1=(338 , 285), point2=(378 , 254)) 
mdb.models['Model-1'].sketches['__profile__'].Line(point1=(378 , 254), point2=(421 , 217)) 
mdb.models['Model-1'].sketches['__profile__'].Line(point1=(421 , 217), point2=(504 , 135)) 
mdb.models['Model-1'].sketches['__profile__'].Line(point1=(504 , 135), point2=(517 , 120)) 
mdb.models['Model-1'].sketches['__profile__'].Line(point1=(517 , 120), point2=(544 , 81)) 
mdb.models['Model-1'].sketches['__profile__'].Line(point1=(544 , 81), point2=(561 , 51)) 
mdb.models['Model-1'].sketches['__profile__'].Line(point1=(561 , 51), point2=(566 , 41)) 
mdb.models['Model-1'].sketches['__profile__'].Line(point1=(566 , 41), point2=(566 , 38)) 
mdb.models['Model-1'].sketches['__profile__'].Line(point1=(480 , 62), point2=(479 , 60)) 
mdb.models['Model-1'].sketches['__profile__'].Line(point1=(479 , 60), point2=(477 , 60)) 
mdb.models['Model-1'].sketches['__profile__'].Line(point1=(477 , 60), point2=(455 , 74)) 
mdb.models['Model-1'].sketches['__profile__'].Line(point1=(455 , 74), point2=(404 , 116)) 
mdb.models['Model-1'].sketches['__profile__'].Line(point1=(404 , 116), point2=(377 , 135)) 
mdb.models['Model-1'].sketches['__profile__'].Line(point1=(377 , 135), point2=(371 , 141)) 
mdb.models['Model-1'].sketches['__profile__'].Line(point1=(371 , 141), point2=(299 , 189)) 
mdb.models['Model-1'].sketches['__profile__'].Line(point1=(299 , 189), point2=(246 , 215)) 
mdb.models['Model-1'].sketches['__profile__'].Line(point1=(246 , 215), point2=(212 , 230)) 
mdb.models['Model-1'].sketches['__profile__'].Line(point1=(212 , 230), point2=(206 , 231)) 
mdb.models['Model-1'].sketches['__profile__'].Line(point1=(206 , 231), point2=(203 , 234)) 
mdb.models['Model-1'].sketches['__profile__'].Line(point1=(203 , 234), point2=(192 , 239)) 
mdb.models['Model-1'].sketches['__profile__'].Line(point1=(192 , 239), point2=(189 , 239)) 
mdb.models['Model-1'].sketches['__profile__'].Line(point1=(189 , 239), point2=(184 , 243)) 
mdb.models['Model-1'].sketches['__profile__'].Line(point1=(184 , 243), point2=(155 , 253)) 
mdb.models['Model-1'].sketches['__profile__'].Line(point1=(155 , 253), point2=(115 , 276)) 
mdb.models['Model-1'].sketches['__profile__'].Line(point1=(115 , 276), point2=(81 , 303)) 
mdb.models['Model-1'].sketches['__profile__'].Line(point1=(81 , 303), point2=(54 , 321)) 
mdb.models['Model-1'].sketches['__profile__'].Line(point1=(54 , 321), point2=(47 , 328)) 
mdb.models['Model-1'].sketches['__profile__'].Line(point1=(47 , 328), point2=(36 , 345)) 
mdb.models['Model-1'].sketches['__profile__'].Line(point1=(36 , 345), point2=(33 , 364)) 
mdb.models['Model-1'].sketches['__profile__'].Line(point1=(33 , 364), point2=(30 , 370)) 
mdb.models['Model-1'].sketches['__profile__'].Line(point1=(30 , 370), point2=(31 , 373)) 
mdb.models['Model-1'].sketches['__profile__'].Line(point1=(31 , 373), point2=(46 , 366)) 
mdb.models['Model-1'].sketches['__profile__'].Line(point1=(46 , 366), point2=(75 , 343)) 
mdb.models['Model-1'].sketches['__profile__'].Line(point1=(75 , 343), point2=(106 , 315)) 
mdb.models['Model-1'].sketches['__profile__'].Line(point1=(106 , 315), point2=(129 , 300)) 
mdb.models['Model-1'].sketches['__profile__'].Line(point1=(129 , 300), point2=(179 , 280)) 
mdb.models['Model-1'].sketches['__profile__'].Line(point1=(179 , 280), point2=(199 , 275)) 
mdb.models['Model-1'].sketches['__profile__'].Line(point1=(199 , 275), point2=(278 , 247)) 
mdb.models['Model-1'].sketches['__profile__'].Line(point1=(278 , 247), point2=(293 , 238)) 
mdb.models['Model-1'].sketches['__profile__'].Line(point1=(293 , 238), point2=(301 , 235)) 
mdb.models['Model-1'].sketches['__profile__'].Line(point1=(301 , 235), point2=(321 , 222)) 
mdb.models['Model-1'].sketches['__profile__'].Line(point1=(321 , 222), point2=(364 , 189)) 
mdb.models['Model-1'].sketches['__profile__'].Line(point1=(364 , 189), point2=(436 , 118)) 
mdb.models['Model-1'].sketches['__profile__'].Line(point1=(436 , 118), point2=(459 , 92)) 
mdb.models['Model-1'].sketches['__profile__'].Line(point1=(459 , 92), point2=(480 , 62)) 
mdb.models['Model-1'].sketches['__profile__'].Line(point1=(588 , 465), point2=(363 , 455)) 
mdb.models['Model-1'].sketches['__profile__'].Line(point1=(363 , 455), point2=(278 , 448)) 
mdb.models['Model-1'].sketches['__profile__'].Line(point1=(278 , 448), point2=(267 , 445)) 
mdb.models['Model-1'].sketches['__profile__'].Line(point1=(267 , 445), point2=(258 , 445)) 
mdb.models['Model-1'].sketches['__profile__'].Line(point1=(258 , 445), point2=(252 , 443)) 
mdb.models['Model-1'].sketches['__profile__'].Line(point1=(252 , 443), point2=(231 , 441)) 
mdb.models['Model-1'].sketches['__profile__'].Line(point1=(231 , 441), point2=(137 , 422)) 
mdb.models['Model-1'].sketches['__profile__'].Line(point1=(137 , 422), point2=(117 , 416)) 
mdb.models['Model-1'].sketches['__profile__'].Line(point1=(117 , 416), point2=(98 , 413)) 
mdb.models['Model-1'].sketches['__profile__'].Line(point1=(98 , 413), point2=(52 , 401)) 
mdb.models['Model-1'].sketches['__profile__'].Line(point1=(52 , 401), point2=(43 , 400)) 
mdb.models['Model-1'].sketches['__profile__'].Line(point1=(43 , 400), point2=(42 , 403)) 
mdb.models['Model-1'].sketches['__profile__'].Line(point1=(42 , 403), point2=(44 , 406)) 
mdb.models['Model-1'].sketches['__profile__'].Line(point1=(44 , 406), point2=(54 , 411)) 
mdb.models['Model-1'].sketches['__profile__'].Line(point1=(54 , 411), point2=(76 , 417)) 
mdb.models['Model-1'].sketches['__profile__'].Line(point1=(76 , 417), point2=(78 , 419)) 
mdb.models['Model-1'].sketches['__profile__'].Line(point1=(78 , 419), point2=(83 , 419)) 
mdb.models['Model-1'].sketches['__profile__'].Line(point1=(83 , 419), point2=(87 , 422)) 
mdb.models['Model-1'].sketches['__profile__'].Line(point1=(87 , 422), point2=(126 , 434)) 
mdb.models['Model-1'].sketches['__profile__'].Line(point1=(126 , 434), point2=(210 , 452)) 
mdb.models['Model-1'].sketches['__profile__'].Line(point1=(210 , 452), point2=(255 , 458)) 
mdb.models['Model-1'].sketches['__profile__'].Line(point1=(255 , 458), point2=(398 , 468)) 
mdb.models['Model-1'].sketches['__profile__'].Line(point1=(398 , 468), point2=(547 , 469)) 
mdb.models['Model-1'].sketches['__profile__'].Line(point1=(547 , 469), point2=(582 , 468)) 
mdb.models['Model-1'].sketches['__profile__'].Line(point1=(582 , 468), point2=(588 , 467)) 
mdb.models['Model-1'].sketches['__profile__'].Line(point1=(588 , 467), point2=(588 , 465)) 
mdb.models['Model-1'].sketches['__profile__'].Line(point1=(520 , 329), point2=(505 , 326)) 
mdb.models['Model-1'].sketches['__profile__'].Line(point1=(505 , 326), point2=(471 , 323)) 
mdb.models['Model-1'].sketches['__profile__'].Line(point1=(471 , 323), point2=(433 , 322)) 
mdb.models['Model-1'].sketches['__profile__'].Line(point1=(433 , 322), point2=(424 , 324)) 
mdb.models['Model-1'].sketches['__profile__'].Line(point1=(424 , 324), point2=(296 , 332)) 
mdb.models['Model-1'].sketches['__profile__'].Line(point1=(296 , 332), point2=(198 , 355)) 
mdb.models['Model-1'].sketches['__profile__'].Line(point1=(198 , 355), point2=(174 , 359)) 
mdb.models['Model-1'].sketches['__profile__'].Line(point1=(174 , 359), point2=(167 , 362)) 
mdb.models['Model-1'].sketches['__profile__'].Line(point1=(167 , 362), point2=(144 , 366)) 
mdb.models['Model-1'].sketches['__profile__'].Line(point1=(144 , 366), point2=(132 , 370)) 
mdb.models['Model-1'].sketches['__profile__'].Line(point1=(132 , 370), point2=(109 , 374)) 
mdb.models['Model-1'].sketches['__profile__'].Line(point1=(109 , 374), point2=(97 , 378)) 
mdb.models['Model-1'].sketches['__profile__'].Line(point1=(97 , 378), point2=(64 , 384)) 
mdb.models['Model-1'].sketches['__profile__'].Line(point1=(64 , 384), point2=(61 , 386)) 
mdb.models['Model-1'].sketches['__profile__'].Line(point1=(61 , 386), point2=(61 , 389)) 
mdb.models['Model-1'].sketches['__profile__'].Line(point1=(61 , 389), point2=(90 , 393)) 
mdb.models['Model-1'].sketches['__profile__'].Line(point1=(90 , 393), point2=(122 , 403)) 
mdb.models['Model-1'].sketches['__profile__'].Line(point1=(122 , 403), point2=(145 , 408)) 
mdb.models['Model-1'].sketches['__profile__'].Line(point1=(145 , 408), point2=(192 , 413)) 
mdb.models['Model-1'].sketches['__profile__'].Line(point1=(192 , 413), point2=(203 , 416)) 
mdb.models['Model-1'].sketches['__profile__'].Line(point1=(203 , 416), point2=(242 , 420)) 
mdb.models['Model-1'].sketches['__profile__'].Line(point1=(242 , 420), point2=(257 , 423)) 
mdb.models['Model-1'].sketches['__profile__'].Line(point1=(257 , 423), point2=(286 , 426)) 
mdb.models['Model-1'].sketches['__profile__'].Line(point1=(286 , 426), point2=(362 , 430)) 
mdb.models['Model-1'].sketches['__profile__'].Line(point1=(362 , 430), point2=(467 , 428)) 
mdb.models['Model-1'].sketches['__profile__'].Line(point1=(467 , 428), point2=(482 , 427)) 
mdb.models['Model-1'].sketches['__profile__'].Line(point1=(482 , 427), point2=(514 , 421)) 
mdb.models['Model-1'].sketches['__profile__'].Line(point1=(514 , 421), point2=(532 , 420)) 
mdb.models['Model-1'].sketches['__profile__'].Line(point1=(532 , 420), point2=(538 , 418)) 
mdb.models['Model-1'].sketches['__profile__'].Line(point1=(538 , 418), point2=(538 , 416)) 
mdb.models['Model-1'].sketches['__profile__'].Line(point1=(538 , 416), point2=(535 , 413)) 
mdb.models['Model-1'].sketches['__profile__'].Line(point1=(535 , 413), point2=(521 , 407)) 
mdb.models['Model-1'].sketches['__profile__'].Line(point1=(521 , 407), point2=(517 , 403)) 
mdb.models['Model-1'].sketches['__profile__'].Line(point1=(517 , 403), point2=(492 , 389)) 
mdb.models['Model-1'].sketches['__profile__'].Line(point1=(492 , 389), point2=(487 , 384)) 
mdb.models['Model-1'].sketches['__profile__'].Line(point1=(487 , 384), point2=(501 , 356)) 
mdb.models['Model-1'].sketches['__profile__'].Line(point1=(501 , 356), point2=(517 , 336)) 
mdb.models['Model-1'].sketches['__profile__'].Line(point1=(517 , 336), point2=(520 , 329)) 
mdb.models['Model-1'].sketches['__profile__'].Line(point1=(749 , 447), point2=(729 , 447)) 
mdb.models['Model-1'].sketches['__profile__'].Line(point1=(729 , 447), point2=(699 , 451)) 
mdb.models['Model-1'].sketches['__profile__'].Line(point1=(699 , 451), point2=(599 , 450)) 
mdb.models['Model-1'].sketches['__profile__'].Line(point1=(599 , 450), point2=(507 , 443)) 
mdb.models['Model-1'].sketches['__profile__'].Line(point1=(507 , 443), point2=(488 , 439)) 
mdb.models['Model-1'].sketches['__profile__'].Line(point1=(488 , 439), point2=(477 , 434)) 
mdb.models['Model-1'].sketches['__profile__'].Line(point1=(477 , 434), point2=(463 , 432)) 
mdb.models['Model-1'].sketches['__profile__'].Line(point1=(463 , 432), point2=(411 , 434)) 
mdb.models['Model-1'].sketches['__profile__'].Line(point1=(411 , 434), point2=(359 , 434)) 
mdb.models['Model-1'].sketches['__profile__'].Line(point1=(359 , 434), point2=(337 , 432)) 
mdb.models['Model-1'].sketches['__profile__'].Line(point1=(337 , 432), point2=(293 , 431)) 
mdb.models['Model-1'].sketches['__profile__'].Line(point1=(293 , 431), point2=(238 , 425)) 
mdb.models['Model-1'].sketches['__profile__'].Line(point1=(238 , 425), point2=(173 , 415)) 
mdb.models['Model-1'].sketches['__profile__'].Line(point1=(173 , 415), point2=(156 , 414)) 
mdb.models['Model-1'].sketches['__profile__'].Line(point1=(156 , 414), point2=(115 , 406)) 
mdb.models['Model-1'].sketches['__profile__'].Line(point1=(115 , 406), point2=(111 , 403)) 
mdb.models['Model-1'].sketches['__profile__'].Line(point1=(111 , 403), point2=(105 , 403)) 
mdb.models['Model-1'].sketches['__profile__'].Line(point1=(105 , 403), point2=(101 , 400)) 
mdb.models['Model-1'].sketches['__profile__'].Line(point1=(101 , 400), point2=(79 , 395)) 
mdb.models['Model-1'].sketches['__profile__'].Line(point1=(79 , 395), point2=(65 , 395)) 
mdb.models['Model-1'].sketches['__profile__'].Line(point1=(65 , 395), point2=(65 , 397)) 
mdb.models['Model-1'].sketches['__profile__'].Line(point1=(65 , 397), point2=(68 , 400)) 
mdb.models['Model-1'].sketches['__profile__'].Line(point1=(68 , 400), point2=(78 , 404)) 
mdb.models['Model-1'].sketches['__profile__'].Line(point1=(78 , 404), point2=(191 , 429)) 
mdb.models['Model-1'].sketches['__profile__'].Line(point1=(191 , 429), point2=(259 , 441)) 
mdb.models['Model-1'].sketches['__profile__'].Line(point1=(259 , 441), point2=(335 , 449)) 
mdb.models['Model-1'].sketches['__profile__'].Line(point1=(335 , 449), point2=(548 , 459)) 
mdb.models['Model-1'].sketches['__profile__'].Line(point1=(548 , 459), point2=(630 , 461)) 
mdb.models['Model-1'].sketches['__profile__'].Line(point1=(630 , 461), point2=(648 , 464)) 
mdb.models['Model-1'].sketches['__profile__'].Line(point1=(648 , 464), point2=(668 , 464)) 
mdb.models['Model-1'].sketches['__profile__'].Line(point1=(668 , 464), point2=(721 , 458)) 
mdb.models['Model-1'].sketches['__profile__'].Line(point1=(721 , 458), point2=(743 , 454)) 
mdb.models['Model-1'].sketches['__profile__'].Line(point1=(743 , 454), point2=(749 , 450)) 
mdb.models['Model-1'].sketches['__profile__'].Line(point1=(749 , 450), point2=(749 , 447)) 
mdb.models['Model-1'].sketches['__profile__'].Line(point1=(690 , 60), point2=(687 , 60)) 
mdb.models['Model-1'].sketches['__profile__'].Line(point1=(687 , 60), point2=(673 , 54)) 
mdb.models['Model-1'].sketches['__profile__'].Line(point1=(673 , 54), point2=(658 , 51)) 
mdb.models['Model-1'].sketches['__profile__'].Line(point1=(658 , 51), point2=(618 , 48)) 
mdb.models['Model-1'].sketches['__profile__'].Line(point1=(618 , 48), point2=(593 , 40)) 
mdb.models['Model-1'].sketches['__profile__'].Line(point1=(593 , 40), point2=(576 , 39)) 
mdb.models['Model-1'].sketches['__profile__'].Line(point1=(576 , 39), point2=(570 , 46)) 
mdb.models['Model-1'].sketches['__profile__'].Line(point1=(570 , 46), point2=(544 , 92)) 
mdb.models['Model-1'].sketches['__profile__'].Line(point1=(544 , 92), point2=(523 , 122)) 
mdb.models['Model-1'].sketches['__profile__'].Line(point1=(523 , 122), point2=(508 , 139)) 
mdb.models['Model-1'].sketches['__profile__'].Line(point1=(508 , 139), point2=(426 , 220)) 
mdb.models['Model-1'].sketches['__profile__'].Line(point1=(426 , 220), point2=(393 , 249)) 
mdb.models['Model-1'].sketches['__profile__'].Line(point1=(393 , 249), point2=(385 , 254)) 
mdb.models['Model-1'].sketches['__profile__'].Line(point1=(385 , 254), point2=(378 , 261)) 
mdb.models['Model-1'].sketches['__profile__'].Line(point1=(378 , 261), point2=(370 , 266)) 
mdb.models['Model-1'].sketches['__profile__'].Line(point1=(370 , 266), point2=(341 , 291)) 
mdb.models['Model-1'].sketches['__profile__'].Line(point1=(341 , 291), point2=(332 , 297)) 
mdb.models['Model-1'].sketches['__profile__'].Line(point1=(332 , 297), point2=(314 , 317)) 
mdb.models['Model-1'].sketches['__profile__'].Line(point1=(314 , 317), point2=(310 , 321)) 
mdb.models['Model-1'].sketches['__profile__'].Line(point1=(310 , 321), point2=(310 , 324)) 
mdb.models['Model-1'].sketches['__profile__'].Line(point1=(310 , 324), point2=(327 , 324)) 
mdb.models['Model-1'].sketches['__profile__'].Line(point1=(327 , 324), point2=(341 , 322)) 
mdb.models['Model-1'].sketches['__profile__'].Line(point1=(341 , 322), point2=(373 , 321)) 
mdb.models['Model-1'].sketches['__profile__'].Line(point1=(373 , 321), point2=(452 , 315)) 
mdb.models['Model-1'].sketches['__profile__'].Line(point1=(452 , 315), point2=(472 , 299)) 
mdb.models['Model-1'].sketches['__profile__'].Line(point1=(472 , 299), point2=(504 , 270)) 
mdb.models['Model-1'].sketches['__profile__'].Line(point1=(504 , 270), point2=(562 , 211)) 
mdb.models['Model-1'].sketches['__profile__'].Line(point1=(562 , 211), point2=(617 , 150)) 
mdb.models['Model-1'].sketches['__profile__'].Line(point1=(617 , 150), point2=(666 , 99)) 
mdb.models['Model-1'].sketches['__profile__'].Line(point1=(666 , 99), point2=(689 , 68)) 
mdb.models['Model-1'].sketches['__profile__'].Line(point1=(689 , 68), point2=(690 , 60)) 
mdb.models['Model-1'].sketches['__profile__'].Line(point1=(799 , 91), point2=(768 , 83)) 
mdb.models['Model-1'].sketches['__profile__'].Line(point1=(768 , 83), point2=(742 , 79)) 
mdb.models['Model-1'].sketches['__profile__'].Line(point1=(742 , 79), point2=(740 , 77)) 
mdb.models['Model-1'].sketches['__profile__'].Line(point1=(740 , 77), point2=(702 , 65)) 
mdb.models['Model-1'].sketches['__profile__'].Line(point1=(702 , 65), point2=(697 , 66)) 
mdb.models['Model-1'].sketches['__profile__'].Line(point1=(697 , 66), point2=(690 , 78)) 
mdb.models['Model-1'].sketches['__profile__'].Line(point1=(690 , 78), point2=(665 , 109)) 
mdb.models['Model-1'].sketches['__profile__'].Line(point1=(665 , 109), point2=(620 , 155)) 
mdb.models['Model-1'].sketches['__profile__'].Line(point1=(620 , 155), point2=(564 , 217)) 
mdb.models['Model-1'].sketches['__profile__'].Line(point1=(564 , 217), point2=(514 , 268)) 
mdb.models['Model-1'].sketches['__profile__'].Line(point1=(514 , 268), point2=(475 , 304)) 
mdb.models['Model-1'].sketches['__profile__'].Line(point1=(475 , 304), point2=(465 , 311)) 
mdb.models['Model-1'].sketches['__profile__'].Line(point1=(465 , 311), point2=(463 , 316)) 
mdb.models['Model-1'].sketches['__profile__'].Line(point1=(463 , 316), point2=(527 , 322)) 
mdb.models['Model-1'].sketches['__profile__'].Line(point1=(527 , 322), point2=(536 , 318)) 
mdb.models['Model-1'].sketches['__profile__'].Line(point1=(536 , 318), point2=(555 , 305)) 
mdb.models['Model-1'].sketches['__profile__'].Line(point1=(555 , 305), point2=(559 , 304)) 
mdb.models['Model-1'].sketches['__profile__'].Line(point1=(559 , 304), point2=(581 , 290)) 
mdb.models['Model-1'].sketches['__profile__'].Line(point1=(581 , 290), point2=(612 , 269)) 
mdb.models['Model-1'].sketches['__profile__'].Line(point1=(612 , 269), point2=(632 , 252)) 
mdb.models['Model-1'].sketches['__profile__'].Line(point1=(632 , 252), point2=(649 , 241)) 
mdb.models['Model-1'].sketches['__profile__'].Line(point1=(649 , 241), point2=(730 , 172)) 
mdb.models['Model-1'].sketches['__profile__'].Line(point1=(730 , 172), point2=(759 , 144)) 
mdb.models['Model-1'].sketches['__profile__'].Line(point1=(759 , 144), point2=(787 , 113)) 
mdb.models['Model-1'].sketches['__profile__'].Line(point1=(787 , 113), point2=(798 , 98)) 
mdb.models['Model-1'].sketches['__profile__'].Line(point1=(798 , 98), point2=(799 , 91)) 
mdb.models['Model-1'].sketches['__profile__'].Line(point1=(905 , 395), point2=(872 , 410)) 
mdb.models['Model-1'].sketches['__profile__'].Line(point1=(872 , 410), point2=(866 , 411)) 
mdb.models['Model-1'].sketches['__profile__'].Line(point1=(866 , 411), point2=(847 , 419)) 
mdb.models['Model-1'].sketches['__profile__'].Line(point1=(847 , 419), point2=(816 , 427)) 
mdb.models['Model-1'].sketches['__profile__'].Line(point1=(816 , 427), point2=(774 , 434)) 
mdb.models['Model-1'].sketches['__profile__'].Line(point1=(774 , 434), point2=(731 , 437)) 
mdb.models['Model-1'].sketches['__profile__'].Line(point1=(731 , 437), point2=(692 , 438)) 
mdb.models['Model-1'].sketches['__profile__'].Line(point1=(692 , 438), point2=(657 , 437)) 
mdb.models['Model-1'].sketches['__profile__'].Line(point1=(657 , 437), point2=(605 , 430)) 
mdb.models['Model-1'].sketches['__profile__'].Line(point1=(605 , 430), point2=(586 , 424)) 
mdb.models['Model-1'].sketches['__profile__'].Line(point1=(586 , 424), point2=(552 , 423)) 
mdb.models['Model-1'].sketches['__profile__'].Line(point1=(552 , 423), point2=(496 , 430)) 
mdb.models['Model-1'].sketches['__profile__'].Line(point1=(496 , 430), point2=(489 , 432)) 
mdb.models['Model-1'].sketches['__profile__'].Line(point1=(489 , 432), point2=(488 , 435)) 
mdb.models['Model-1'].sketches['__profile__'].Line(point1=(488 , 435), point2=(493 , 437)) 
mdb.models['Model-1'].sketches['__profile__'].Line(point1=(493 , 437), point2=(528 , 441)) 
mdb.models['Model-1'].sketches['__profile__'].Line(point1=(528 , 441), point2=(588 , 445)) 
mdb.models['Model-1'].sketches['__profile__'].Line(point1=(588 , 445), point2=(712 , 446)) 
mdb.models['Model-1'].sketches['__profile__'].Line(point1=(712 , 446), point2=(726 , 443)) 
mdb.models['Model-1'].sketches['__profile__'].Line(point1=(726 , 443), point2=(747 , 442)) 
mdb.models['Model-1'].sketches['__profile__'].Line(point1=(747 , 442), point2=(789 , 436)) 
mdb.models['Model-1'].sketches['__profile__'].Line(point1=(789 , 436), point2=(813 , 435)) 
mdb.models['Model-1'].sketches['__profile__'].Line(point1=(813 , 435), point2=(827 , 429)) 
mdb.models['Model-1'].sketches['__profile__'].Line(point1=(827 , 429), point2=(854 , 421)) 
mdb.models['Model-1'].sketches['__profile__'].Line(point1=(854 , 421), point2=(890 , 405)) 
mdb.models['Model-1'].sketches['__profile__'].Line(point1=(890 , 405), point2=(898 , 403)) 
mdb.models['Model-1'].sketches['__profile__'].Line(point1=(898 , 403), point2=(905 , 398)) 
mdb.models['Model-1'].sketches['__profile__'].Line(point1=(905 , 398), point2=(905 , 395)) 
mdb.models['Model-1'].sketches['__profile__'].Line(point1=(891 , 115), point2=(887 , 112)) 
mdb.models['Model-1'].sketches['__profile__'].Line(point1=(887 , 112), point2=(875 , 108)) 
mdb.models['Model-1'].sketches['__profile__'].Line(point1=(875 , 108), point2=(841 , 102)) 
mdb.models['Model-1'].sketches['__profile__'].Line(point1=(841 , 102), point2=(817 , 95)) 
mdb.models['Model-1'].sketches['__profile__'].Line(point1=(817 , 95), point2=(809 , 95)) 
mdb.models['Model-1'].sketches['__profile__'].Line(point1=(809 , 95), point2=(785 , 124)) 
mdb.models['Model-1'].sketches['__profile__'].Line(point1=(785 , 124), point2=(750 , 161)) 
mdb.models['Model-1'].sketches['__profile__'].Line(point1=(750 , 161), point2=(670 , 231)) 
mdb.models['Model-1'].sketches['__profile__'].Line(point1=(670 , 231), point2=(632 , 259)) 
mdb.models['Model-1'].sketches['__profile__'].Line(point1=(632 , 259), point2=(621 , 269)) 
mdb.models['Model-1'].sketches['__profile__'].Line(point1=(621 , 269), point2=(591 , 289)) 
mdb.models['Model-1'].sketches['__profile__'].Line(point1=(591 , 289), point2=(578 , 300)) 
mdb.models['Model-1'].sketches['__profile__'].Line(point1=(578 , 300), point2=(568 , 304)) 
mdb.models['Model-1'].sketches['__profile__'].Line(point1=(568 , 304), point2=(535 , 325)) 
mdb.models['Model-1'].sketches['__profile__'].Line(point1=(535 , 325), point2=(522 , 338)) 
mdb.models['Model-1'].sketches['__profile__'].Line(point1=(522 , 338), point2=(510 , 353)) 
mdb.models['Model-1'].sketches['__profile__'].Line(point1=(510 , 353), point2=(498 , 376)) 
mdb.models['Model-1'].sketches['__profile__'].Line(point1=(498 , 376), point2=(496 , 380)) 
mdb.models['Model-1'].sketches['__profile__'].Line(point1=(496 , 380), point2=(497 , 385)) 
mdb.models['Model-1'].sketches['__profile__'].Line(point1=(497 , 385), point2=(503 , 386)) 
mdb.models['Model-1'].sketches['__profile__'].Line(point1=(503 , 386), point2=(505 , 384)) 
mdb.models['Model-1'].sketches['__profile__'].Line(point1=(505 , 384), point2=(509 , 384)) 
mdb.models['Model-1'].sketches['__profile__'].Line(point1=(509 , 384), point2=(570 , 355)) 
mdb.models['Model-1'].sketches['__profile__'].Line(point1=(570 , 355), point2=(586 , 350)) 
mdb.models['Model-1'].sketches['__profile__'].Line(point1=(586 , 350), point2=(599 , 343)) 
mdb.models['Model-1'].sketches['__profile__'].Line(point1=(599 , 343), point2=(608 , 341)) 
mdb.models['Model-1'].sketches['__profile__'].Line(point1=(608 , 341), point2=(615 , 336)) 
mdb.models['Model-1'].sketches['__profile__'].Line(point1=(615 , 336), point2=(618 , 336)) 
mdb.models['Model-1'].sketches['__profile__'].Line(point1=(618 , 336), point2=(623 , 332)) 
mdb.models['Model-1'].sketches['__profile__'].Line(point1=(623 , 332), point2=(630 , 330)) 
mdb.models['Model-1'].sketches['__profile__'].Line(point1=(630 , 330), point2=(635 , 326)) 
mdb.models['Model-1'].sketches['__profile__'].Line(point1=(635 , 326), point2=(640 , 325)) 
mdb.models['Model-1'].sketches['__profile__'].Line(point1=(640 , 325), point2=(645 , 321)) 
mdb.models['Model-1'].sketches['__profile__'].Line(point1=(645 , 321), point2=(672 , 308)) 
mdb.models['Model-1'].sketches['__profile__'].Line(point1=(672 , 308), point2=(692 , 295)) 
mdb.models['Model-1'].sketches['__profile__'].Line(point1=(692 , 295), point2=(702 , 291)) 
mdb.models['Model-1'].sketches['__profile__'].Line(point1=(702 , 291), point2=(716 , 279)) 
mdb.models['Model-1'].sketches['__profile__'].Line(point1=(716 , 279), point2=(728 , 271)) 
mdb.models['Model-1'].sketches['__profile__'].Line(point1=(728 , 271), point2=(741 , 265)) 
mdb.models['Model-1'].sketches['__profile__'].Line(point1=(741 , 265), point2=(752 , 257)) 
mdb.models['Model-1'].sketches['__profile__'].Line(point1=(752 , 257), point2=(809 , 210)) 
mdb.models['Model-1'].sketches['__profile__'].Line(point1=(809 , 210), point2=(838 , 182)) 
mdb.models['Model-1'].sketches['__profile__'].Line(point1=(838 , 182), point2=(862 , 156)) 
mdb.models['Model-1'].sketches['__profile__'].Line(point1=(862 , 156), point2=(885 , 127)) 
mdb.models['Model-1'].sketches['__profile__'].Line(point1=(885 , 127), point2=(891 , 118)) 
mdb.models['Model-1'].sketches['__profile__'].Line(point1=(891 , 118), point2=(891 , 115)) 
mdb.models['Model-1'].sketches['__profile__'].Line(point1=(949 , 143), point2=(941 , 135)) 
mdb.models['Model-1'].sketches['__profile__'].Line(point1=(941 , 135), point2=(936 , 133)) 
mdb.models['Model-1'].sketches['__profile__'].Line(point1=(936 , 133), point2=(934 , 130)) 
mdb.models['Model-1'].sketches['__profile__'].Line(point1=(934 , 130), point2=(930 , 128)) 
mdb.models['Model-1'].sketches['__profile__'].Line(point1=(930 , 128), point2=(909 , 122)) 
mdb.models['Model-1'].sketches['__profile__'].Line(point1=(909 , 122), point2=(904 , 119)) 
mdb.models['Model-1'].sketches['__profile__'].Line(point1=(904 , 119), point2=(898 , 120)) 
mdb.models['Model-1'].sketches['__profile__'].Line(point1=(898 , 120), point2=(860 , 167)) 
mdb.models['Model-1'].sketches['__profile__'].Line(point1=(860 , 167), point2=(815 , 212)) 
mdb.models['Model-1'].sketches['__profile__'].Line(point1=(815 , 212), point2=(756 , 261)) 
mdb.models['Model-1'].sketches['__profile__'].Line(point1=(756 , 261), point2=(736 , 274)) 
mdb.models['Model-1'].sketches['__profile__'].Line(point1=(736 , 274), point2=(727 , 278)) 
mdb.models['Model-1'].sketches['__profile__'].Line(point1=(727 , 278), point2=(718 , 286)) 
mdb.models['Model-1'].sketches['__profile__'].Line(point1=(718 , 286), point2=(699 , 299)) 
mdb.models['Model-1'].sketches['__profile__'].Line(point1=(699 , 299), point2=(691 , 302)) 
mdb.models['Model-1'].sketches['__profile__'].Line(point1=(691 , 302), point2=(678 , 311)) 
mdb.models['Model-1'].sketches['__profile__'].Line(point1=(678 , 311), point2=(672 , 313)) 
mdb.models['Model-1'].sketches['__profile__'].Line(point1=(672 , 313), point2=(652 , 325)) 
mdb.models['Model-1'].sketches['__profile__'].Line(point1=(652 , 325), point2=(610 , 346)) 
mdb.models['Model-1'].sketches['__profile__'].Line(point1=(610 , 346), point2=(607 , 346)) 
mdb.models['Model-1'].sketches['__profile__'].Line(point1=(607 , 346), point2=(594 , 353)) 
mdb.models['Model-1'].sketches['__profile__'].Line(point1=(594 , 353), point2=(588 , 354)) 
mdb.models['Model-1'].sketches['__profile__'].Line(point1=(588 , 354), point2=(512 , 388)) 
mdb.models['Model-1'].sketches['__profile__'].Line(point1=(512 , 388), point2=(510 , 392)) 
mdb.models['Model-1'].sketches['__profile__'].Line(point1=(510 , 392), point2=(516 , 396)) 
mdb.models['Model-1'].sketches['__profile__'].Line(point1=(516 , 396), point2=(533 , 405)) 
mdb.models['Model-1'].sketches['__profile__'].Line(point1=(533 , 405), point2=(546 , 405)) 
mdb.models['Model-1'].sketches['__profile__'].Line(point1=(546 , 405), point2=(566 , 401)) 
mdb.models['Model-1'].sketches['__profile__'].Line(point1=(566 , 401), point2=(603 , 388)) 
mdb.models['Model-1'].sketches['__profile__'].Line(point1=(603 , 388), point2=(615 , 386)) 
mdb.models['Model-1'].sketches['__profile__'].Line(point1=(615 , 386), point2=(621 , 383)) 
mdb.models['Model-1'].sketches['__profile__'].Line(point1=(621 , 383), point2=(635 , 380)) 
mdb.models['Model-1'].sketches['__profile__'].Line(point1=(635 , 380), point2=(637 , 378)) 
mdb.models['Model-1'].sketches['__profile__'].Line(point1=(637 , 378), point2=(642 , 378)) 
mdb.models['Model-1'].sketches['__profile__'].Line(point1=(642 , 378), point2=(657 , 372)) 
mdb.models['Model-1'].sketches['__profile__'].Line(point1=(657 , 372), point2=(664 , 371)) 
mdb.models['Model-1'].sketches['__profile__'].Line(point1=(664 , 371), point2=(687 , 361)) 
mdb.models['Model-1'].sketches['__profile__'].Line(point1=(687 , 361), point2=(696 , 359)) 
mdb.models['Model-1'].sketches['__profile__'].Line(point1=(696 , 359), point2=(756 , 329)) 
mdb.models['Model-1'].sketches['__profile__'].Line(point1=(756 , 329), point2=(804 , 299)) 
mdb.models['Model-1'].sketches['__profile__'].Line(point1=(804 , 299), point2=(853 , 261)) 
mdb.models['Model-1'].sketches['__profile__'].Line(point1=(853 , 261), point2=(875 , 242)) 
mdb.models['Model-1'].sketches['__profile__'].Line(point1=(875 , 242), point2=(906 , 211)) 
mdb.models['Model-1'].sketches['__profile__'].Line(point1=(906 , 211), point2=(927 , 186)) 
mdb.models['Model-1'].sketches['__profile__'].Line(point1=(927 , 186), point2=(945 , 159)) 
mdb.models['Model-1'].sketches['__profile__'].Line(point1=(945 , 159), point2=(950 , 149)) 
mdb.models['Model-1'].sketches['__profile__'].Line(point1=(950 , 149), point2=(949 , 143)) 
mdb.models['Model-1'].sketches['__profile__'].Line(point1=(965 , 156), point2=(960 , 151)) 
mdb.models['Model-1'].sketches['__profile__'].Line(point1=(960 , 151), point2=(957 , 151)) 
mdb.models['Model-1'].sketches['__profile__'].Line(point1=(957 , 151), point2=(932 , 189)) 
mdb.models['Model-1'].sketches['__profile__'].Line(point1=(932 , 189), point2=(906 , 219)) 
mdb.models['Model-1'].sketches['__profile__'].Line(point1=(906 , 219), point2=(881 , 244)) 
mdb.models['Model-1'].sketches['__profile__'].Line(point1=(881 , 244), point2=(858 , 264)) 
mdb.models['Model-1'].sketches['__profile__'].Line(point1=(858 , 264), point2=(799 , 309)) 
mdb.models['Model-1'].sketches['__profile__'].Line(point1=(799 , 309), point2=(758 , 334)) 
mdb.models['Model-1'].sketches['__profile__'].Line(point1=(758 , 334), point2=(721 , 353)) 
mdb.models['Model-1'].sketches['__profile__'].Line(point1=(721 , 353), point2=(714 , 358)) 
mdb.models['Model-1'].sketches['__profile__'].Line(point1=(714 , 358), point2=(649 , 382)) 
mdb.models['Model-1'].sketches['__profile__'].Line(point1=(649 , 382), point2=(621 , 389)) 
mdb.models['Model-1'].sketches['__profile__'].Line(point1=(621 , 389), point2=(579 , 403)) 
mdb.models['Model-1'].sketches['__profile__'].Line(point1=(579 , 403), point2=(575 , 403)) 
mdb.models['Model-1'].sketches['__profile__'].Line(point1=(575 , 403), point2=(567 , 407)) 
mdb.models['Model-1'].sketches['__profile__'].Line(point1=(567 , 407), point2=(550 , 410)) 
mdb.models['Model-1'].sketches['__profile__'].Line(point1=(550 , 410), point2=(548 , 411)) 
mdb.models['Model-1'].sketches['__profile__'].Line(point1=(548 , 411), point2=(548 , 413)) 
mdb.models['Model-1'].sketches['__profile__'].Line(point1=(548 , 413), point2=(551 , 414)) 
mdb.models['Model-1'].sketches['__profile__'].Line(point1=(551 , 414), point2=(579 , 415)) 
mdb.models['Model-1'].sketches['__profile__'].Line(point1=(579 , 415), point2=(591 , 415)) 
mdb.models['Model-1'].sketches['__profile__'].Line(point1=(591 , 415), point2=(618 , 410)) 
mdb.models['Model-1'].sketches['__profile__'].Line(point1=(618 , 410), point2=(626 , 410)) 
mdb.models['Model-1'].sketches['__profile__'].Line(point1=(626 , 410), point2=(636 , 407)) 
mdb.models['Model-1'].sketches['__profile__'].Line(point1=(636 , 407), point2=(651 , 406)) 
mdb.models['Model-1'].sketches['__profile__'].Line(point1=(651 , 406), point2=(656 , 404)) 
mdb.models['Model-1'].sketches['__profile__'].Line(point1=(656 , 404), point2=(695 , 400)) 
mdb.models['Model-1'].sketches['__profile__'].Line(point1=(695 , 400), point2=(700 , 398)) 
mdb.models['Model-1'].sketches['__profile__'].Line(point1=(700 , 398), point2=(720 , 397)) 
mdb.models['Model-1'].sketches['__profile__'].Line(point1=(720 , 397), point2=(731 , 394)) 
mdb.models['Model-1'].sketches['__profile__'].Line(point1=(731 , 394), point2=(738 , 390)) 
mdb.models['Model-1'].sketches['__profile__'].Line(point1=(738 , 390), point2=(742 , 390)) 
mdb.models['Model-1'].sketches['__profile__'].Line(point1=(742 , 390), point2=(772 , 380)) 
mdb.models['Model-1'].sketches['__profile__'].Line(point1=(772 , 380), point2=(779 , 376)) 
mdb.models['Model-1'].sketches['__profile__'].Line(point1=(779 , 376), point2=(808 , 367)) 
mdb.models['Model-1'].sketches['__profile__'].Line(point1=(808 , 367), point2=(816 , 363)) 
mdb.models['Model-1'].sketches['__profile__'].Line(point1=(816 , 363), point2=(828 , 360)) 
mdb.models['Model-1'].sketches['__profile__'].Line(point1=(828 , 360), point2=(840 , 353)) 
mdb.models['Model-1'].sketches['__profile__'].Line(point1=(840 , 353), point2=(853 , 349)) 
mdb.models['Model-1'].sketches['__profile__'].Line(point1=(853 , 349), point2=(865 , 334)) 
mdb.models['Model-1'].sketches['__profile__'].Line(point1=(865 , 334), point2=(901 , 298)) 
mdb.models['Model-1'].sketches['__profile__'].Line(point1=(901 , 298), point2=(988 , 197)) 
mdb.models['Model-1'].sketches['__profile__'].Line(point1=(988 , 197), point2=(989 , 191)) 
mdb.models['Model-1'].sketches['__profile__'].Line(point1=(989 , 191), point2=(965 , 156)) 
mdb.models['Model-1'].sketches['__profile__'].Line(point1=(994 , 326), point2=(992 , 324)) 
mdb.models['Model-1'].sketches['__profile__'].Line(point1=(992 , 324), point2=(957 , 354)) 
mdb.models['Model-1'].sketches['__profile__'].Line(point1=(957 , 354), point2=(922 , 374)) 
mdb.models['Model-1'].sketches['__profile__'].Line(point1=(922 , 374), point2=(919 , 374)) 
mdb.models['Model-1'].sketches['__profile__'].Line(point1=(919 , 374), point2=(872 , 395)) 
mdb.models['Model-1'].sketches['__profile__'].Line(point1=(872 , 395), point2=(819 , 412)) 
mdb.models['Model-1'].sketches['__profile__'].Line(point1=(819 , 412), point2=(803 , 414)) 
mdb.models['Model-1'].sketches['__profile__'].Line(point1=(803 , 414), point2=(771 , 414)) 
mdb.models['Model-1'].sketches['__profile__'].Line(point1=(771 , 414), point2=(730 , 405)) 
mdb.models['Model-1'].sketches['__profile__'].Line(point1=(730 , 405), point2=(704 , 404)) 
mdb.models['Model-1'].sketches['__profile__'].Line(point1=(704 , 404), point2=(688 , 406)) 
mdb.models['Model-1'].sketches['__profile__'].Line(point1=(688 , 406), point2=(683 , 408)) 
mdb.models['Model-1'].sketches['__profile__'].Line(point1=(683 , 408), point2=(651 , 411)) 
mdb.models['Model-1'].sketches['__profile__'].Line(point1=(651 , 411), point2=(613 , 418)) 
mdb.models['Model-1'].sketches['__profile__'].Line(point1=(613 , 418), point2=(605 , 418)) 
mdb.models['Model-1'].sketches['__profile__'].Line(point1=(605 , 418), point2=(602 , 421)) 
mdb.models['Model-1'].sketches['__profile__'].Line(point1=(602 , 421), point2=(605 , 423)) 
mdb.models['Model-1'].sketches['__profile__'].Line(point1=(605 , 423), point2=(615 , 424)) 
mdb.models['Model-1'].sketches['__profile__'].Line(point1=(615 , 424), point2=(624 , 427)) 
mdb.models['Model-1'].sketches['__profile__'].Line(point1=(624 , 427), point2=(635 , 427)) 
mdb.models['Model-1'].sketches['__profile__'].Line(point1=(635 , 427), point2=(657 , 431)) 
mdb.models['Model-1'].sketches['__profile__'].Line(point1=(657 , 431), point2=(720 , 431)) 
mdb.models['Model-1'].sketches['__profile__'].Line(point1=(720 , 431), point2=(758 , 429)) 
mdb.models['Model-1'].sketches['__profile__'].Line(point1=(758 , 429), point2=(780 , 427)) 
mdb.models['Model-1'].sketches['__profile__'].Line(point1=(780 , 427), point2=(796 , 423)) 
mdb.models['Model-1'].sketches['__profile__'].Line(point1=(796 , 423), point2=(812 , 422)) 
mdb.models['Model-1'].sketches['__profile__'].Line(point1=(812 , 422), point2=(863 , 407)) 
mdb.models['Model-1'].sketches['__profile__'].Line(point1=(863 , 407), point2=(911 , 385)) 
mdb.models['Model-1'].sketches['__profile__'].Line(point1=(911 , 385), point2=(940 , 375)) 
mdb.models['Model-1'].sketches['__profile__'].Line(point1=(940 , 375), point2=(951 , 368)) 
mdb.models['Model-1'].sketches['__profile__'].Line(point1=(951 , 368), point2=(972 , 351)) 
mdb.models['Model-1'].sketches['__profile__'].Line(point1=(972 , 351), point2=(987 , 336)) 
mdb.models['Model-1'].sketches['__profile__'].Line(point1=(987 , 336), point2=(994 , 326)) 
mdb.models['Model-1'].sketches['__profile__'].Line(point1=(1014 , 251), point2=(1010 , 252)) 
mdb.models['Model-1'].sketches['__profile__'].Line(point1=(1010 , 252), point2=(1005 , 256)) 
mdb.models['Model-1'].sketches['__profile__'].Line(point1=(1005 , 256), point2=(948 , 312)) 
mdb.models['Model-1'].sketches['__profile__'].Line(point1=(948 , 312), point2=(909 , 340)) 
mdb.models['Model-1'].sketches['__profile__'].Line(point1=(909 , 340), point2=(890 , 350)) 
mdb.models['Model-1'].sketches['__profile__'].Line(point1=(890 , 350), point2=(879 , 354)) 
mdb.models['Model-1'].sketches['__profile__'].Line(point1=(879 , 354), point2=(850 , 356)) 
mdb.models['Model-1'].sketches['__profile__'].Line(point1=(850 , 356), point2=(821 , 369)) 
mdb.models['Model-1'].sketches['__profile__'].Line(point1=(821 , 369), point2=(743 , 395)) 
mdb.models['Model-1'].sketches['__profile__'].Line(point1=(743 , 395), point2=(737 , 398)) 
mdb.models['Model-1'].sketches['__profile__'].Line(point1=(737 , 398), point2=(736 , 401)) 
mdb.models['Model-1'].sketches['__profile__'].Line(point1=(736 , 401), point2=(758 , 405)) 
mdb.models['Model-1'].sketches['__profile__'].Line(point1=(758 , 405), point2=(780 , 408)) 
mdb.models['Model-1'].sketches['__profile__'].Line(point1=(780 , 408), point2=(802 , 408)) 
mdb.models['Model-1'].sketches['__profile__'].Line(point1=(802 , 408), point2=(812 , 407)) 
mdb.models['Model-1'].sketches['__profile__'].Line(point1=(812 , 407), point2=(844 , 399)) 
mdb.models['Model-1'].sketches['__profile__'].Line(point1=(844 , 399), point2=(869 , 390)) 
mdb.models['Model-1'].sketches['__profile__'].Line(point1=(869 , 390), point2=(890 , 380)) 
mdb.models['Model-1'].sketches['__profile__'].Line(point1=(890 , 380), point2=(898 , 378)) 
mdb.models['Model-1'].sketches['__profile__'].Line(point1=(898 , 378), point2=(937 , 359)) 
mdb.models['Model-1'].sketches['__profile__'].Line(point1=(937 , 359), point2=(973 , 334)) 
mdb.models['Model-1'].sketches['__profile__'].Line(point1=(973 , 334), point2=(987 , 321)) 
mdb.models['Model-1'].sketches['__profile__'].Line(point1=(987 , 321), point2=(1007 , 306)) 
mdb.models['Model-1'].sketches['__profile__'].Line(point1=(1007 , 306), point2=(1012 , 297)) 
mdb.models['Model-1'].sketches['__profile__'].Line(point1=(1012 , 297), point2=(1015 , 287)) 
mdb.models['Model-1'].sketches['__profile__'].Line(point1=(1015 , 287), point2=(1016 , 263)) 
mdb.models['Model-1'].sketches['__profile__'].Line(point1=(1016 , 263), point2=(1014 , 251)) 
mdb.models['Model-1'].sketches['__profile__'].Line(point1=(995 , 203), point2=(991 , 202)) 
mdb.models['Model-1'].sketches['__profile__'].Line(point1=(991 , 202), point2=(985 , 208)) 
mdb.models['Model-1'].sketches['__profile__'].Line(point1=(985 , 208), point2=(954 , 246)) 
mdb.models['Model-1'].sketches['__profile__'].Line(point1=(954 , 246), point2=(927 , 275)) 
mdb.models['Model-1'].sketches['__profile__'].Line(point1=(927 , 275), point2=(904 , 303)) 
mdb.models['Model-1'].sketches['__profile__'].Line(point1=(904 , 303), point2=(867 , 340)) 
mdb.models['Model-1'].sketches['__profile__'].Line(point1=(867 , 340), point2=(864 , 344)) 
mdb.models['Model-1'].sketches['__profile__'].Line(point1=(864 , 344), point2=(864 , 348)) 
mdb.models['Model-1'].sketches['__profile__'].Line(point1=(864 , 348), point2=(881 , 347)) 
mdb.models['Model-1'].sketches['__profile__'].Line(point1=(881 , 347), point2=(888 , 345)) 
mdb.models['Model-1'].sketches['__profile__'].Line(point1=(888 , 345), point2=(910 , 333)) 
mdb.models['Model-1'].sketches['__profile__'].Line(point1=(910 , 333), point2=(944 , 308)) 
mdb.models['Model-1'].sketches['__profile__'].Line(point1=(944 , 308), point2=(1007 , 245)) 
mdb.models['Model-1'].sketches['__profile__'].Line(point1=(1007 , 245), point2=(1009 , 242)) 
mdb.models['Model-1'].sketches['__profile__'].Line(point1=(1009 , 242), point2=(1008 , 231)) 
mdb.models['Model-1'].sketches['__profile__'].Line(point1=(1008 , 231), point2=(995 , 203)) 
mdb.models['Model-1'].parts['Part-1'].PartitionFaceBySketch(faces=
    mdb.models['Model-1'].parts['Part-1'].faces.findAt(((929, 122, 0.0), )),
    sketch=mdb.models['Model-1'].sketches['__profile__'], 
    sketchUpEdge=mdb.models['Model-1'].parts['Part-1'].datums[4])
del mdb.models['Model-1'].sketches['__profile__'] 
mdb.models['Model-1'].Material(name='Material-1')
mdb.models['Model-1'].materials['Material-1'].Density(table=((1, ), ))
mdb.models['Model-1'].materials['Material-1'].Elastic(table=((1, 1), ))
mdb.models['Model-1'].Material(name='Material-2')
mdb.models['Model-1'].materials['Material-2'].Density(table=((1, ), ))
mdb.models['Model-1'].materials['Material-2'].Elastic(table=((1, 1), ))
mdb.models['Model-1'].HomogeneousShellSection(idealization=NO_IDEALIZATION, 
    integrationRule=SIMPSON, material='Material-1', name='Section-1', 
    numIntPts=5, poissonDefinition=DEFAULT, preIntegrate=OFF, temperature=
    GRADIENT, thickness=1000.0, thicknessField='', thicknessModulus=None, 
    thicknessType=UNIFORM, useDensity=OFF)
mdb.models['Model-1'].HomogeneousShellSection(idealization=NO_IDEALIZATION, 
    integrationRule=SIMPSON, material='Material-2', name='Section-2', 
    numIntPts=5, poissonDefinition=DEFAULT, preIntegrate=OFF, temperature=
    GRADIENT, thickness=1000.0, thicknessField='', thicknessModulus=None, 
    thicknessType=UNIFORM, useDensity=OFF)
mdb.models['Model-1'].parts['Part-1'].Set(faces=mdb.models['Model-1'].parts['Part-1'].faces.findAt(((929 , 122 , 0.0), )), name='Set-1') 
mdb.models['Model-1'].parts['Part-1'].SectionAssignment(offset=0.0, 
    offsetField='', offsetType=MIDDLE_SURFACE, region=
    mdb.models['Model-1'].parts['Part-1'].sets['Set-1'], sectionName=
    'Section-1', thicknessAssignment=FROM_SECTION)
mdb.models['Model-1'].parts['Part-1'].Set(faces=mdb.models['Model-1'].parts['Part-1'].faces.findAt(((31 , 384 , 0.0), )), name='Set-2') 
mdb.models['Model-1'].parts['Part-1'].SectionAssignment(offset=0.0, 
    offsetField='', offsetType=MIDDLE_SURFACE, region=
    mdb.models['Model-1'].parts['Part-1'].sets['Set-2'], sectionName=
    'Section-2', thicknessAssignment=FROM_SECTION)
mdb.models['Model-1'].parts['Part-1'].Set(faces=mdb.models['Model-1'].parts['Part-1'].faces.findAt(((31 , 372 , 0.0), )), name='Set-3') 
mdb.models['Model-1'].parts['Part-1'].SectionAssignment(offset=0.0, 
    offsetField='', offsetType=MIDDLE_SURFACE, region=
    mdb.models['Model-1'].parts['Part-1'].sets['Set-3'], sectionName=
    'Section-2', thicknessAssignment=FROM_SECTION)
mdb.models['Model-1'].parts['Part-1'].Set(faces=mdb.models['Model-1'].parts['Part-1'].faces.findAt(((43 , 403 , 0.0), )), name='Set-4') 
mdb.models['Model-1'].parts['Part-1'].SectionAssignment(offset=0.0, 
    offsetField='', offsetType=MIDDLE_SURFACE, region=
    mdb.models['Model-1'].parts['Part-1'].sets['Set-4'], sectionName=
    'Section-2', thicknessAssignment=FROM_SECTION)
mdb.models['Model-1'].parts['Part-1'].Set(faces=mdb.models['Model-1'].parts['Part-1'].faces.findAt(((62 , 388 , 0.0), )), name='Set-5') 
mdb.models['Model-1'].parts['Part-1'].SectionAssignment(offset=0.0, 
    offsetField='', offsetType=MIDDLE_SURFACE, region=
    mdb.models['Model-1'].parts['Part-1'].sets['Set-5'], sectionName=
    'Section-2', thicknessAssignment=FROM_SECTION)
mdb.models['Model-1'].parts['Part-1'].Set(faces=mdb.models['Model-1'].parts['Part-1'].faces.findAt(((66 , 396 , 0.0), )), name='Set-6') 
mdb.models['Model-1'].parts['Part-1'].SectionAssignment(offset=0.0, 
    offsetField='', offsetType=MIDDLE_SURFACE, region=
    mdb.models['Model-1'].parts['Part-1'].sets['Set-6'], sectionName=
    'Section-2', thicknessAssignment=FROM_SECTION)
mdb.models['Model-1'].parts['Part-1'].Set(faces=mdb.models['Model-1'].parts['Part-1'].faces.findAt(((311 , 323 , 0.0), )), name='Set-7') 
mdb.models['Model-1'].parts['Part-1'].SectionAssignment(offset=0.0, 
    offsetField='', offsetType=MIDDLE_SURFACE, region=
    mdb.models['Model-1'].parts['Part-1'].sets['Set-7'], sectionName=
    'Section-2', thicknessAssignment=FROM_SECTION)
mdb.models['Model-1'].parts['Part-1'].Set(faces=mdb.models['Model-1'].parts['Part-1'].faces.findAt(((464 , 315 , 0.0), )), name='Set-8') 
mdb.models['Model-1'].parts['Part-1'].SectionAssignment(offset=0.0, 
    offsetField='', offsetType=MIDDLE_SURFACE, region=
    mdb.models['Model-1'].parts['Part-1'].sets['Set-8'], sectionName=
    'Section-2', thicknessAssignment=FROM_SECTION)
mdb.models['Model-1'].parts['Part-1'].Set(faces=mdb.models['Model-1'].parts['Part-1'].faces.findAt(((489 , 434 , 0.0), )), name='Set-9') 
mdb.models['Model-1'].parts['Part-1'].SectionAssignment(offset=0.0, 
    offsetField='', offsetType=MIDDLE_SURFACE, region=
    mdb.models['Model-1'].parts['Part-1'].sets['Set-9'], sectionName=
    'Section-2', thicknessAssignment=FROM_SECTION)
mdb.models['Model-1'].parts['Part-1'].Set(faces=mdb.models['Model-1'].parts['Part-1'].faces.findAt(((497 , 383 , 0.0), )), name='Set-10') 
mdb.models['Model-1'].parts['Part-1'].SectionAssignment(offset=0.0, 
    offsetField='', offsetType=MIDDLE_SURFACE, region=
    mdb.models['Model-1'].parts['Part-1'].sets['Set-10'], sectionName=
    'Section-2', thicknessAssignment=FROM_SECTION)
mdb.models['Model-1'].parts['Part-1'].Set(faces=mdb.models['Model-1'].parts['Part-1'].faces.findAt(((511 , 391 , 0.0), )), name='Set-11') 
mdb.models['Model-1'].parts['Part-1'].SectionAssignment(offset=0.0, 
    offsetField='', offsetType=MIDDLE_SURFACE, region=
    mdb.models['Model-1'].parts['Part-1'].sets['Set-11'], sectionName=
    'Section-2', thicknessAssignment=FROM_SECTION)
mdb.models['Model-1'].parts['Part-1'].Set(faces=mdb.models['Model-1'].parts['Part-1'].faces.findAt(((549 , 412 , 0.0), )), name='Set-12') 
mdb.models['Model-1'].parts['Part-1'].SectionAssignment(offset=0.0, 
    offsetField='', offsetType=MIDDLE_SURFACE, region=
    mdb.models['Model-1'].parts['Part-1'].sets['Set-12'], sectionName=
    'Section-2', thicknessAssignment=FROM_SECTION)
mdb.models['Model-1'].parts['Part-1'].Set(faces=mdb.models['Model-1'].parts['Part-1'].faces.findAt(((603 , 421 , 0.0), )), name='Set-13') 
mdb.models['Model-1'].parts['Part-1'].SectionAssignment(offset=0.0, 
    offsetField='', offsetType=MIDDLE_SURFACE, region=
    mdb.models['Model-1'].parts['Part-1'].sets['Set-13'], sectionName=
    'Section-2', thicknessAssignment=FROM_SECTION)
mdb.models['Model-1'].parts['Part-1'].Set(faces=mdb.models['Model-1'].parts['Part-1'].faces.findAt(((737 , 400 , 0.0), )), name='Set-14') 
mdb.models['Model-1'].parts['Part-1'].SectionAssignment(offset=0.0, 
    offsetField='', offsetType=MIDDLE_SURFACE, region=
    mdb.models['Model-1'].parts['Part-1'].sets['Set-14'], sectionName=
    'Section-2', thicknessAssignment=FROM_SECTION)
mdb.models['Model-1'].parts['Part-1'].Set(faces=mdb.models['Model-1'].parts['Part-1'].faces.findAt(((865 , 347 , 0.0), )), name='Set-15') 
mdb.models['Model-1'].parts['Part-1'].SectionAssignment(offset=0.0, 
    offsetField='', offsetType=MIDDLE_SURFACE, region=
    mdb.models['Model-1'].parts['Part-1'].sets['Set-15'], sectionName=
    'Section-2', thicknessAssignment=FROM_SECTION)
