# Supplementary material for: An image based application in Matlab for automated modelling and morphological analysis of insect wings
Source: Sci Rep. 2022 Aug 17;12:13917. doi: 10.1038/s41598-022-17859-9 (PMC9386019; doi:10.1038/s41598-022-17859-9)
Supplement: Supplementary file 14 — Supplementary Information 10. [file 41598_2022_17859_MOESM14_ESM.py]

from part import * 
from material import * 
from section import * 
from assembly import * 
from step import * 
from interaction import * 
from load import * 
from mesh import * 
from optimization import * 
from job import * 
from sketch import * 
from visualization import * 
from connectorBehavior import * 
mdb.models['Model-1'].ConstrainedSketch(name='__profile__', sheetSize=1332)
mdb.models['Model-1'].sketches['__profile__'].Line(point1=(592, 73), point2=(580, 67))
mdb.models['Model-1'].sketches['__profile__'].Line(point1=(580, 67), point2=(577, 67))
mdb.models['Model-1'].sketches['__profile__'].Line(point1=(577, 67), point2=(575, 64))
mdb.models['Model-1'].sketches['__profile__'].Line(point1=(575, 64), point2=(567, 62))
mdb.models['Model-1'].sketches['__profile__'].Line(point1=(567, 62), point2=(538, 49))
mdb.models['Model-1'].sketches['__profile__'].Line(point1=(538, 49), point2=(475, 27))
mdb.models['Model-1'].sketches['__profile__'].Line(point1=(475, 27), point2=(438, 17))
mdb.models['Model-1'].sketches['__profile__'].Line(point1=(438, 17), point2=(391, 10))
mdb.models['Model-1'].sketches['__profile__'].Line(point1=(391, 10), point2=(325, 10))
mdb.models['Model-1'].sketches['__profile__'].Line(point1=(325, 10), point2=(290, 14))
mdb.models['Model-1'].sketches['__profile__'].Line(point1=(290, 14), point2=(222, 26))
mdb.models['Model-1'].sketches['__profile__'].Line(point1=(222, 26), point2=(179, 36))
mdb.models['Model-1'].sketches['__profile__'].Line(point1=(179, 36), point2=(175, 38))
mdb.models['Model-1'].sketches['__profile__'].Line(point1=(175, 38), point2=(162, 40))
mdb.models['Model-1'].sketches['__profile__'].Line(point1=(162, 40), point2=(109, 59))
mdb.models['Model-1'].sketches['__profile__'].Line(point1=(109, 59), point2=(84, 72))
mdb.models['Model-1'].sketches['__profile__'].Line(point1=(84, 72), point2=(71, 81))
mdb.models['Model-1'].sketches['__profile__'].Line(point1=(71, 81), point2=(56, 94))
mdb.models['Model-1'].sketches['__profile__'].Line(point1=(56, 94), point2=(43, 115))
mdb.models['Model-1'].sketches['__profile__'].Line(point1=(43, 115), point2=(34, 123))
mdb.models['Model-1'].sketches['__profile__'].Line(point1=(34, 123), point2=(34, 127))
mdb.models['Model-1'].sketches['__profile__'].Line(point1=(34, 127), point2=(41, 134))
mdb.models['Model-1'].sketches['__profile__'].Line(point1=(41, 134), point2=(41, 136))
mdb.models['Model-1'].sketches['__profile__'].Line(point1=(41, 136), point2=(49, 146))
mdb.models['Model-1'].sketches['__profile__'].Line(point1=(49, 146), point2=(54, 159))
mdb.models['Model-1'].sketches['__profile__'].Line(point1=(54, 159), point2=(54, 168))
mdb.models['Model-1'].sketches['__profile__'].Line(point1=(54, 168), point2=(47, 178))
mdb.models['Model-1'].sketches['__profile__'].Line(point1=(47, 178), point2=(38, 182))
mdb.models['Model-1'].sketches['__profile__'].Line(point1=(38, 182), point2=(31, 188))
mdb.models['Model-1'].sketches['__profile__'].Line(point1=(31, 188), point2=(32, 192))
mdb.models['Model-1'].sketches['__profile__'].Line(point1=(32, 192), point2=(38, 195))
mdb.models['Model-1'].sketches['__profile__'].Line(point1=(38, 195), point2=(74, 200))
mdb.models['Model-1'].sketches['__profile__'].Line(point1=(74, 200), point2=(115, 206))
mdb.models['Model-1'].sketches['__profile__'].Line(point1=(115, 206), point2=(233, 218))
mdb.models['Model-1'].sketches['__profile__'].Line(point1=(233, 218), point2=(298, 229))
mdb.models['Model-1'].sketches['__profile__'].Line(point1=(298, 229), point2=(327, 232))
mdb.models['Model-1'].sketches['__profile__'].Line(point1=(327, 232), point2=(345, 232))
mdb.models['Model-1'].sketches['__profile__'].Line(point1=(345, 232), point2=(346, 233))
mdb.models['Model-1'].sketches['__profile__'].Line(point1=(346, 233), point2=(395, 233))
mdb.models['Model-1'].sketches['__profile__'].Line(point1=(395, 233), point2=(396, 232))
mdb.models['Model-1'].sketches['__profile__'].Line(point1=(396, 232), point2=(462, 229))
mdb.models['Model-1'].sketches['__profile__'].Line(point1=(462, 229), point2=(471, 227))
mdb.models['Model-1'].sketches['__profile__'].Line(point1=(471, 227), point2=(492, 226))
mdb.models['Model-1'].sketches['__profile__'].Line(point1=(492, 226), point2=(522, 222))
mdb.models['Model-1'].sketches['__profile__'].Line(point1=(522, 222), point2=(564, 214))
mdb.models['Model-1'].sketches['__profile__'].Line(point1=(564, 214), point2=(598, 204))
mdb.models['Model-1'].sketches['__profile__'].Line(point1=(598, 204), point2=(613, 198))
mdb.models['Model-1'].sketches['__profile__'].Line(point1=(613, 198), point2=(630, 189))
mdb.models['Model-1'].sketches['__profile__'].Line(point1=(630, 189), point2=(645, 175))
mdb.models['Model-1'].sketches['__profile__'].Line(point1=(645, 175), point2=(652, 163))
mdb.models['Model-1'].sketches['__profile__'].Line(point1=(652, 163), point2=(654, 156))
mdb.models['Model-1'].sketches['__profile__'].Line(point1=(654, 156), point2=(655, 149))
mdb.models['Model-1'].sketches['__profile__'].Line(point1=(655, 149), point2=(654, 136))
mdb.models['Model-1'].sketches['__profile__'].Line(point1=(654, 136), point2=(650, 124))
mdb.models['Model-1'].sketches['__profile__'].Line(point1=(650, 124), point2=(644, 114))
mdb.models['Model-1'].sketches['__profile__'].Line(point1=(644, 114), point2=(620, 90))
mdb.models['Model-1'].sketches['__profile__'].Line(point1=(620, 90), point2=(592, 73))
mdb.models['Model-1'].Part(dimensionality=THREE_D, name='Part-1', type=DEFORMABLE_BODY) 
mdb.models['Model-1'].parts['Part-1'].BaseShell(sketch=mdb.models['Model-1'].sketches['__profile__'])
del mdb.models['Model-1'].sketches['__profile__'] 
mdb.models['Model-1'].parts['Part-1'].DatumPointByCoordinate(coords=(666,0.0, 0.0))
mdb.models['Model-1'].parts['Part-1'].DatumPointByCoordinate(coords=(666,20.0, 0.0))
mdb.models['Model-1'].parts['Part-1'].DatumAxisByTwoPoint(point1=mdb.models['Model-1'].parts['Part-1'].datums[3], point2=mdb.models['Model-1'].parts['Part-1'].datums[2])
mdb.models['Model-1'].parts['Part-1'].DatumPlaneByPrincipalPlane(offset=0.0,principalPlane=XYPLANE)
mdb.models['Model-1'].ConstrainedSketch(name='__profile__', sheetSize=1332)
mdb.models['Model-1'].sketches['__profile__'].Line(point1=(434 , 224), point2=(410 , 223)) 
mdb.models['Model-1'].sketches['__profile__'].Line(point1=(410 , 223), point2=(355 , 216)) 
mdb.models['Model-1'].sketches['__profile__'].Line(point1=(355 , 216), point2=(298 , 211)) 
mdb.models['Model-1'].sketches['__profile__'].Line(point1=(298 , 211), point2=(272 , 207)) 
mdb.models['Model-1'].sketches['__profile__'].Line(point1=(272 , 207), point2=(262 , 207)) 
mdb.models['Model-1'].sketches['__profile__'].Line(point1=(262 , 207), point2=(245 , 204)) 
mdb.models['Model-1'].sketches['__profile__'].Line(point1=(245 , 204), point2=(235 , 204)) 
mdb.models['Model-1'].sketches['__profile__'].Line(point1=(235 , 204), point2=(193 , 198)) 
mdb.models['Model-1'].sketches['__profile__'].Line(point1=(193 , 198), point2=(136 , 193)) 
mdb.models['Model-1'].sketches['__profile__'].Line(point1=(136 , 193), point2=(108 , 189)) 
mdb.models['Model-1'].sketches['__profile__'].Line(point1=(108 , 189), point2=(66 , 186)) 
mdb.models['Model-1'].sketches['__profile__'].Line(point1=(66 , 186), point2=(56 , 184)) 
mdb.models['Model-1'].sketches['__profile__'].Line(point1=(56 , 184), point2=(46 , 184)) 
mdb.models['Model-1'].sketches['__profile__'].Line(point1=(46 , 184), point2=(38 , 188)) 
mdb.models['Model-1'].sketches['__profile__'].Line(point1=(38 , 188), point2=(38 , 190)) 
mdb.models['Model-1'].sketches['__profile__'].Line(point1=(38 , 190), point2=(38 , 191)) 
mdb.models['Model-1'].sketches['__profile__'].Line(point1=(38 , 191), point2=(45 , 191)) 
mdb.models['Model-1'].sketches['__profile__'].Line(point1=(45 , 191), point2=(91 , 199)) 
mdb.models['Model-1'].sketches['__profile__'].Line(point1=(91 , 199), point2=(234 , 214)) 
mdb.models['Model-1'].sketches['__profile__'].Line(point1=(234 , 214), point2=(252 , 218)) 
mdb.models['Model-1'].sketches['__profile__'].Line(point1=(252 , 218), point2=(259 , 218)) 
mdb.models['Model-1'].sketches['__profile__'].Line(point1=(259 , 218), point2=(317 , 227)) 
mdb.models['Model-1'].sketches['__profile__'].Line(point1=(317 , 227), point2=(346 , 228)) 
mdb.models['Model-1'].sketches['__profile__'].Line(point1=(346 , 228), point2=(347 , 229)) 
mdb.models['Model-1'].sketches['__profile__'].Line(point1=(347 , 229), point2=(385 , 229)) 
mdb.models['Model-1'].sketches['__profile__'].Line(point1=(385 , 229), point2=(386 , 228)) 
mdb.models['Model-1'].sketches['__profile__'].Line(point1=(386 , 228), point2=(431 , 227)) 
mdb.models['Model-1'].sketches['__profile__'].Line(point1=(431 , 227), point2=(434 , 226)) 
mdb.models['Model-1'].sketches['__profile__'].Line(point1=(434 , 226), point2=(434 , 224)) 
mdb.models['Model-1'].sketches['__profile__'].Line(point1=(93 , 72), point2=(89 , 73)) 
mdb.models['Model-1'].sketches['__profile__'].Line(point1=(89 , 73), point2=(82 , 78)) 
mdb.models['Model-1'].sketches['__profile__'].Line(point1=(82 , 78), point2=(69 , 88)) 
mdb.models['Model-1'].sketches['__profile__'].Line(point1=(69 , 88), point2=(59 , 98)) 
mdb.models['Model-1'].sketches['__profile__'].Line(point1=(59 , 98), point2=(45 , 119)) 
mdb.models['Model-1'].sketches['__profile__'].Line(point1=(45 , 119), point2=(40 , 123)) 
mdb.models['Model-1'].sketches['__profile__'].Line(point1=(40 , 123), point2=(40 , 126)) 
mdb.models['Model-1'].sketches['__profile__'].Line(point1=(40 , 126), point2=(45 , 131)) 
mdb.models['Model-1'].sketches['__profile__'].Line(point1=(45 , 131), point2=(46 , 135)) 
mdb.models['Model-1'].sketches['__profile__'].Line(point1=(46 , 135), point2=(49 , 135)) 
mdb.models['Model-1'].sketches['__profile__'].Line(point1=(49 , 135), point2=(55 , 129)) 
mdb.models['Model-1'].sketches['__profile__'].Line(point1=(55 , 129), point2=(89 , 82)) 
mdb.models['Model-1'].sketches['__profile__'].Line(point1=(89 , 82), point2=(93 , 75)) 
mdb.models['Model-1'].sketches['__profile__'].Line(point1=(93 , 75), point2=(93 , 72)) 
mdb.models['Model-1'].sketches['__profile__'].Line(point1=(74 , 127), point2=(66 , 127)) 
mdb.models['Model-1'].sketches['__profile__'].Line(point1=(66 , 127), point2=(59 , 130)) 
mdb.models['Model-1'].sketches['__profile__'].Line(point1=(59 , 130), point2=(52 , 137)) 
mdb.models['Model-1'].sketches['__profile__'].Line(point1=(52 , 137), point2=(51 , 140)) 
mdb.models['Model-1'].sketches['__profile__'].Line(point1=(51 , 140), point2=(52 , 142)) 
mdb.models['Model-1'].sketches['__profile__'].Line(point1=(52 , 142), point2=(58 , 142)) 
mdb.models['Model-1'].sketches['__profile__'].Line(point1=(58 , 142), point2=(64 , 139)) 
mdb.models['Model-1'].sketches['__profile__'].Line(point1=(64 , 139), point2=(72 , 132)) 
mdb.models['Model-1'].sketches['__profile__'].Line(point1=(72 , 132), point2=(74 , 127)) 
mdb.models['Model-1'].sketches['__profile__'].Line(point1=(551 , 210), point2=(526 , 209)) 
mdb.models['Model-1'].sketches['__profile__'].Line(point1=(526 , 209), point2=(485 , 204)) 
mdb.models['Model-1'].sketches['__profile__'].Line(point1=(485 , 204), point2=(440 , 201)) 
mdb.models['Model-1'].sketches['__profile__'].Line(point1=(440 , 201), point2=(421 , 198)) 
mdb.models['Model-1'].sketches['__profile__'].Line(point1=(421 , 198), point2=(398 , 197)) 
mdb.models['Model-1'].sketches['__profile__'].Line(point1=(398 , 197), point2=(325 , 189)) 
mdb.models['Model-1'].sketches['__profile__'].Line(point1=(325 , 189), point2=(282 , 188)) 
mdb.models['Model-1'].sketches['__profile__'].Line(point1=(282 , 188), point2=(259 , 186)) 
mdb.models['Model-1'].sketches['__profile__'].Line(point1=(259 , 186), point2=(158 , 185)) 
mdb.models['Model-1'].sketches['__profile__'].Line(point1=(158 , 185), point2=(157 , 184)) 
mdb.models['Model-1'].sketches['__profile__'].Line(point1=(157 , 184), point2=(133 , 183)) 
mdb.models['Model-1'].sketches['__profile__'].Line(point1=(133 , 183), point2=(106 , 177)) 
mdb.models['Model-1'].sketches['__profile__'].Line(point1=(106 , 177), point2=(96 , 177)) 
mdb.models['Model-1'].sketches['__profile__'].Line(point1=(96 , 177), point2=(91 , 179)) 
mdb.models['Model-1'].sketches['__profile__'].Line(point1=(91 , 179), point2=(56 , 177)) 
mdb.models['Model-1'].sketches['__profile__'].Line(point1=(56 , 177), point2=(53 , 178)) 
mdb.models['Model-1'].sketches['__profile__'].Line(point1=(53 , 178), point2=(53 , 180)) 
mdb.models['Model-1'].sketches['__profile__'].Line(point1=(53 , 180), point2=(53 , 181)) 
mdb.models['Model-1'].sketches['__profile__'].Line(point1=(53 , 181), point2=(64 , 182)) 
mdb.models['Model-1'].sketches['__profile__'].Line(point1=(64 , 182), point2=(88 , 182)) 
mdb.models['Model-1'].sketches['__profile__'].Line(point1=(88 , 182), point2=(160 , 190)) 
mdb.models['Model-1'].sketches['__profile__'].Line(point1=(160 , 190), point2=(170 , 190)) 
mdb.models['Model-1'].sketches['__profile__'].Line(point1=(170 , 190), point2=(189 , 193)) 
mdb.models['Model-1'].sketches['__profile__'].Line(point1=(189 , 193), point2=(199 , 193)) 
mdb.models['Model-1'].sketches['__profile__'].Line(point1=(199 , 193), point2=(213 , 196)) 
mdb.models['Model-1'].sketches['__profile__'].Line(point1=(213 , 196), point2=(451 , 223)) 
mdb.models['Model-1'].sketches['__profile__'].Line(point1=(451 , 223), point2=(478 , 223)) 
mdb.models['Model-1'].sketches['__profile__'].Line(point1=(478 , 223), point2=(498 , 221)) 
mdb.models['Model-1'].sketches['__profile__'].Line(point1=(498 , 221), point2=(549 , 213)) 
mdb.models['Model-1'].sketches['__profile__'].Line(point1=(549 , 213), point2=(551 , 212)) 
mdb.models['Model-1'].sketches['__profile__'].Line(point1=(551 , 212), point2=(551 , 210)) 
mdb.models['Model-1'].sketches['__profile__'].Line(point1=(81 , 141), point2=(73 , 139)) 
mdb.models['Model-1'].sketches['__profile__'].Line(point1=(73 , 139), point2=(55 , 148)) 
mdb.models['Model-1'].sketches['__profile__'].Line(point1=(55 , 148), point2=(54 , 154)) 
mdb.models['Model-1'].sketches['__profile__'].Line(point1=(54 , 154), point2=(57 , 159)) 
mdb.models['Model-1'].sketches['__profile__'].Line(point1=(57 , 159), point2=(58 , 161)) 
mdb.models['Model-1'].sketches['__profile__'].Line(point1=(58 , 161), point2=(63 , 161)) 
mdb.models['Model-1'].sketches['__profile__'].Line(point1=(63 , 161), point2=(70 , 157)) 
mdb.models['Model-1'].sketches['__profile__'].Line(point1=(70 , 157), point2=(80 , 155)) 
mdb.models['Model-1'].sketches['__profile__'].Line(point1=(80 , 155), point2=(81 , 154)) 
mdb.models['Model-1'].sketches['__profile__'].Line(point1=(81 , 154), point2=(81 , 141)) 
mdb.models['Model-1'].sketches['__profile__'].Line(point1=(460 , 26), point2=(432 , 20)) 
mdb.models['Model-1'].sketches['__profile__'].Line(point1=(432 , 20), point2=(423 , 21)) 
mdb.models['Model-1'].sketches['__profile__'].Line(point1=(423 , 21), point2=(327 , 60)) 
mdb.models['Model-1'].sketches['__profile__'].Line(point1=(327 , 60), point2=(188 , 120)) 
mdb.models['Model-1'].sketches['__profile__'].Line(point1=(188 , 120), point2=(103 , 151)) 
mdb.models['Model-1'].sketches['__profile__'].Line(point1=(103 , 151), point2=(68 , 162)) 
mdb.models['Model-1'].sketches['__profile__'].Line(point1=(68 , 162), point2=(62 , 165)) 
mdb.models['Model-1'].sketches['__profile__'].Line(point1=(62 , 165), point2=(62 , 168)) 
mdb.models['Model-1'].sketches['__profile__'].Line(point1=(62 , 168), point2=(62 , 169)) 
mdb.models['Model-1'].sketches['__profile__'].Line(point1=(62 , 169), point2=(66 , 169)) 
mdb.models['Model-1'].sketches['__profile__'].Line(point1=(66 , 169), point2=(94 , 160)) 
mdb.models['Model-1'].sketches['__profile__'].Line(point1=(94 , 160), point2=(137 , 151)) 
mdb.models['Model-1'].sketches['__profile__'].Line(point1=(137 , 151), point2=(171 , 141)) 
mdb.models['Model-1'].sketches['__profile__'].Line(point1=(171 , 141), point2=(261 , 120)) 
mdb.models['Model-1'].sketches['__profile__'].Line(point1=(261 , 120), point2=(303 , 105)) 
mdb.models['Model-1'].sketches['__profile__'].Line(point1=(303 , 105), point2=(313 , 103)) 
mdb.models['Model-1'].sketches['__profile__'].Line(point1=(313 , 103), point2=(322 , 99)) 
mdb.models['Model-1'].sketches['__profile__'].Line(point1=(322 , 99), point2=(347 , 82)) 
mdb.models['Model-1'].sketches['__profile__'].Line(point1=(347 , 82), point2=(377 , 65)) 
mdb.models['Model-1'].sketches['__profile__'].Line(point1=(377 , 65), point2=(411 , 48)) 
mdb.models['Model-1'].sketches['__profile__'].Line(point1=(411 , 48), point2=(445 , 34)) 
mdb.models['Model-1'].sketches['__profile__'].Line(point1=(445 , 34), point2=(458 , 30)) 
mdb.models['Model-1'].sketches['__profile__'].Line(point1=(458 , 30), point2=(460 , 29)) 
mdb.models['Model-1'].sketches['__profile__'].Line(point1=(460 , 29), point2=(460 , 26)) 
mdb.models['Model-1'].sketches['__profile__'].Line(point1=(273 , 135), point2=(263 , 127)) 
mdb.models['Model-1'].sketches['__profile__'].Line(point1=(263 , 127), point2=(259 , 125)) 
mdb.models['Model-1'].sketches['__profile__'].Line(point1=(259 , 125), point2=(255 , 125)) 
mdb.models['Model-1'].sketches['__profile__'].Line(point1=(255 , 125), point2=(172 , 145)) 
mdb.models['Model-1'].sketches['__profile__'].Line(point1=(172 , 145), point2=(122 , 159)) 
mdb.models['Model-1'].sketches['__profile__'].Line(point1=(122 , 159), point2=(72 , 170)) 
mdb.models['Model-1'].sketches['__profile__'].Line(point1=(72 , 170), point2=(65 , 174)) 
mdb.models['Model-1'].sketches['__profile__'].Line(point1=(65 , 174), point2=(65 , 175)) 
mdb.models['Model-1'].sketches['__profile__'].Line(point1=(65 , 175), point2=(87 , 175)) 
mdb.models['Model-1'].sketches['__profile__'].Line(point1=(87 , 175), point2=(93 , 173)) 
mdb.models['Model-1'].sketches['__profile__'].Line(point1=(93 , 173), point2=(165 , 162)) 
mdb.models['Model-1'].sketches['__profile__'].Line(point1=(165 , 162), point2=(248 , 145)) 
mdb.models['Model-1'].sketches['__profile__'].Line(point1=(248 , 145), point2=(270 , 139)) 
mdb.models['Model-1'].sketches['__profile__'].Line(point1=(270 , 139), point2=(273 , 137)) 
mdb.models['Model-1'].sketches['__profile__'].Line(point1=(273 , 137), point2=(273 , 135)) 
mdb.models['Model-1'].sketches['__profile__'].Line(point1=(200 , 35), point2=(194 , 35)) 
mdb.models['Model-1'].sketches['__profile__'].Line(point1=(194 , 35), point2=(185 , 39)) 
mdb.models['Model-1'].sketches['__profile__'].Line(point1=(185 , 39), point2=(150 , 48)) 
mdb.models['Model-1'].sketches['__profile__'].Line(point1=(150 , 48), point2=(121 , 58)) 
mdb.models['Model-1'].sketches['__profile__'].Line(point1=(121 , 58), point2=(103 , 66)) 
mdb.models['Model-1'].sketches['__profile__'].Line(point1=(103 , 66), point2=(100 , 68)) 
mdb.models['Model-1'].sketches['__profile__'].Line(point1=(100 , 68), point2=(93 , 82)) 
mdb.models['Model-1'].sketches['__profile__'].Line(point1=(93 , 82), point2=(71 , 114)) 
mdb.models['Model-1'].sketches['__profile__'].Line(point1=(71 , 114), point2=(65 , 121)) 
mdb.models['Model-1'].sketches['__profile__'].Line(point1=(65 , 121), point2=(65 , 124)) 
mdb.models['Model-1'].sketches['__profile__'].Line(point1=(65 , 124), point2=(67 , 124)) 
mdb.models['Model-1'].sketches['__profile__'].Line(point1=(67 , 124), point2=(76 , 121)) 
mdb.models['Model-1'].sketches['__profile__'].Line(point1=(76 , 121), point2=(91 , 113)) 
mdb.models['Model-1'].sketches['__profile__'].Line(point1=(91 , 113), point2=(156 , 70)) 
mdb.models['Model-1'].sketches['__profile__'].Line(point1=(156 , 70), point2=(189 , 44)) 
mdb.models['Model-1'].sketches['__profile__'].Line(point1=(189 , 44), point2=(199 , 38)) 
mdb.models['Model-1'].sketches['__profile__'].Line(point1=(199 , 38), point2=(200 , 35)) 
mdb.models['Model-1'].sketches['__profile__'].Line(point1=(328 , 13), point2=(262 , 22)) 
mdb.models['Model-1'].sketches['__profile__'].Line(point1=(262 , 22), point2=(211 , 33)) 
mdb.models['Model-1'].sketches['__profile__'].Line(point1=(211 , 33), point2=(200 , 40)) 
mdb.models['Model-1'].sketches['__profile__'].Line(point1=(200 , 40), point2=(149 , 79)) 
mdb.models['Model-1'].sketches['__profile__'].Line(point1=(149 , 79), point2=(82 , 123)) 
mdb.models['Model-1'].sketches['__profile__'].Line(point1=(82 , 123), point2=(75 , 134)) 
mdb.models['Model-1'].sketches['__profile__'].Line(point1=(75 , 134), point2=(75 , 136)) 
mdb.models['Model-1'].sketches['__profile__'].Line(point1=(75 , 136), point2=(81 , 137)) 
mdb.models['Model-1'].sketches['__profile__'].Line(point1=(81 , 137), point2=(103 , 122)) 
mdb.models['Model-1'].sketches['__profile__'].Line(point1=(103 , 122), point2=(152 , 97)) 
mdb.models['Model-1'].sketches['__profile__'].Line(point1=(152 , 97), point2=(279 , 44)) 
mdb.models['Model-1'].sketches['__profile__'].Line(point1=(279 , 44), point2=(314 , 26)) 
mdb.models['Model-1'].sketches['__profile__'].Line(point1=(314 , 26), point2=(327 , 17)) 
mdb.models['Model-1'].sketches['__profile__'].Line(point1=(327 , 17), point2=(328 , 13)) 
mdb.models['Model-1'].sketches['__profile__'].Line(point1=(419 , 17), point2=(393 , 15)) 
mdb.models['Model-1'].sketches['__profile__'].Line(point1=(393 , 15), point2=(384 , 13)) 
mdb.models['Model-1'].sketches['__profile__'].Line(point1=(384 , 13), point2=(337 , 13)) 
mdb.models['Model-1'].sketches['__profile__'].Line(point1=(337 , 13), point2=(330 , 19)) 
mdb.models['Model-1'].sketches['__profile__'].Line(point1=(330 , 19), point2=(308 , 33)) 
mdb.models['Model-1'].sketches['__profile__'].Line(point1=(308 , 33), point2=(280 , 47)) 
mdb.models['Model-1'].sketches['__profile__'].Line(point1=(280 , 47), point2=(225 , 71)) 
mdb.models['Model-1'].sketches['__profile__'].Line(point1=(225 , 71), point2=(217 , 73)) 
mdb.models['Model-1'].sketches['__profile__'].Line(point1=(217 , 73), point2=(206 , 79)) 
mdb.models['Model-1'].sketches['__profile__'].Line(point1=(206 , 79), point2=(163 , 96)) 
mdb.models['Model-1'].sketches['__profile__'].Line(point1=(163 , 96), point2=(107 , 124)) 
mdb.models['Model-1'].sketches['__profile__'].Line(point1=(107 , 124), point2=(93 , 132)) 
mdb.models['Model-1'].sketches['__profile__'].Line(point1=(93 , 132), point2=(87 , 137)) 
mdb.models['Model-1'].sketches['__profile__'].Line(point1=(87 , 137), point2=(85 , 142)) 
mdb.models['Model-1'].sketches['__profile__'].Line(point1=(85 , 142), point2=(85 , 147)) 
mdb.models['Model-1'].sketches['__profile__'].Line(point1=(85 , 147), point2=(84 , 152)) 
mdb.models['Model-1'].sketches['__profile__'].Line(point1=(84 , 152), point2=(96 , 150)) 
mdb.models['Model-1'].sketches['__profile__'].Line(point1=(96 , 150), point2=(139 , 133)) 
mdb.models['Model-1'].sketches['__profile__'].Line(point1=(139 , 133), point2=(170 , 123)) 
mdb.models['Model-1'].sketches['__profile__'].Line(point1=(170 , 123), point2=(224 , 101)) 
mdb.models['Model-1'].sketches['__profile__'].Line(point1=(224 , 101), point2=(245 , 91)) 
mdb.models['Model-1'].sketches['__profile__'].Line(point1=(245 , 91), point2=(270 , 82)) 
mdb.models['Model-1'].sketches['__profile__'].Line(point1=(270 , 82), point2=(278 , 77)) 
mdb.models['Model-1'].sketches['__profile__'].Line(point1=(278 , 77), point2=(281 , 77)) 
mdb.models['Model-1'].sketches['__profile__'].Line(point1=(281 , 77), point2=(347 , 48)) 
mdb.models['Model-1'].sketches['__profile__'].Line(point1=(347 , 48), point2=(364 , 42)) 
mdb.models['Model-1'].sketches['__profile__'].Line(point1=(364 , 42), point2=(373 , 37)) 
mdb.models['Model-1'].sketches['__profile__'].Line(point1=(373 , 37), point2=(391 , 31)) 
mdb.models['Model-1'].sketches['__profile__'].Line(point1=(391 , 31), point2=(413 , 21)) 
mdb.models['Model-1'].sketches['__profile__'].Line(point1=(413 , 21), point2=(419 , 20)) 
mdb.models['Model-1'].sketches['__profile__'].Line(point1=(419 , 20), point2=(419 , 17)) 
mdb.models['Model-1'].sketches['__profile__'].Line(point1=(429 , 151), point2=(417 , 139)) 
mdb.models['Model-1'].sketches['__profile__'].Line(point1=(417 , 139), point2=(394 , 140)) 
mdb.models['Model-1'].sketches['__profile__'].Line(point1=(394 , 140), point2=(393 , 141)) 
mdb.models['Model-1'].sketches['__profile__'].Line(point1=(393 , 141), point2=(338 , 141)) 
mdb.models['Model-1'].sketches['__profile__'].Line(point1=(338 , 141), point2=(321 , 139)) 
mdb.models['Model-1'].sketches['__profile__'].Line(point1=(321 , 139), point2=(290 , 139)) 
mdb.models['Model-1'].sketches['__profile__'].Line(point1=(290 , 139), point2=(272 , 142)) 
mdb.models['Model-1'].sketches['__profile__'].Line(point1=(272 , 142), point2=(236 , 152)) 
mdb.models['Model-1'].sketches['__profile__'].Line(point1=(236 , 152), point2=(194 , 161)) 
mdb.models['Model-1'].sketches['__profile__'].Line(point1=(194 , 161), point2=(138 , 171)) 
mdb.models['Model-1'].sketches['__profile__'].Line(point1=(138 , 171), point2=(116 , 173)) 
mdb.models['Model-1'].sketches['__profile__'].Line(point1=(116 , 173), point2=(116 , 176)) 
mdb.models['Model-1'].sketches['__profile__'].Line(point1=(116 , 176), point2=(130 , 177)) 
mdb.models['Model-1'].sketches['__profile__'].Line(point1=(130 , 177), point2=(133 , 175)) 
mdb.models['Model-1'].sketches['__profile__'].Line(point1=(133 , 175), point2=(155 , 172)) 
mdb.models['Model-1'].sketches['__profile__'].Line(point1=(155 , 172), point2=(196 , 170)) 
mdb.models['Model-1'].sketches['__profile__'].Line(point1=(196 , 170), point2=(197 , 169)) 
mdb.models['Model-1'].sketches['__profile__'].Line(point1=(197 , 169), point2=(353 , 165)) 
mdb.models['Model-1'].sketches['__profile__'].Line(point1=(353 , 165), point2=(382 , 159)) 
mdb.models['Model-1'].sketches['__profile__'].Line(point1=(382 , 159), point2=(424 , 157)) 
mdb.models['Model-1'].sketches['__profile__'].Line(point1=(424 , 157), point2=(429 , 156)) 
mdb.models['Model-1'].sketches['__profile__'].Line(point1=(429 , 156), point2=(429 , 151)) 
mdb.models['Model-1'].sketches['__profile__'].Line(point1=(573 , 205), point2=(561 , 199)) 
mdb.models['Model-1'].sketches['__profile__'].Line(point1=(561 , 199), point2=(522 , 188)) 
mdb.models['Model-1'].sketches['__profile__'].Line(point1=(522 , 188), point2=(501 , 186)) 
mdb.models['Model-1'].sketches['__profile__'].Line(point1=(501 , 186), point2=(477 , 186)) 
mdb.models['Model-1'].sketches['__profile__'].Line(point1=(477 , 186), point2=(476 , 185)) 
mdb.models['Model-1'].sketches['__profile__'].Line(point1=(476 , 185), point2=(436 , 183)) 
mdb.models['Model-1'].sketches['__profile__'].Line(point1=(436 , 183), point2=(426 , 181)) 
mdb.models['Model-1'].sketches['__profile__'].Line(point1=(426 , 181), point2=(414 , 181)) 
mdb.models['Model-1'].sketches['__profile__'].Line(point1=(414 , 181), point2=(379 , 176)) 
mdb.models['Model-1'].sketches['__profile__'].Line(point1=(379 , 176), point2=(364 , 173)) 
mdb.models['Model-1'].sketches['__profile__'].Line(point1=(364 , 173), point2=(357 , 170)) 
mdb.models['Model-1'].sketches['__profile__'].Line(point1=(357 , 170), point2=(308 , 170)) 
mdb.models['Model-1'].sketches['__profile__'].Line(point1=(308 , 170), point2=(307 , 171)) 
mdb.models['Model-1'].sketches['__profile__'].Line(point1=(307 , 171), point2=(273 , 171)) 
mdb.models['Model-1'].sketches['__profile__'].Line(point1=(273 , 171), point2=(272 , 172)) 
mdb.models['Model-1'].sketches['__profile__'].Line(point1=(272 , 172), point2=(196 , 173)) 
mdb.models['Model-1'].sketches['__profile__'].Line(point1=(196 , 173), point2=(182 , 175)) 
mdb.models['Model-1'].sketches['__profile__'].Line(point1=(182 , 175), point2=(158 , 175)) 
mdb.models['Model-1'].sketches['__profile__'].Line(point1=(158 , 175), point2=(138 , 177)) 
mdb.models['Model-1'].sketches['__profile__'].Line(point1=(138 , 177), point2=(137 , 180)) 
mdb.models['Model-1'].sketches['__profile__'].Line(point1=(137 , 180), point2=(137 , 181)) 
mdb.models['Model-1'].sketches['__profile__'].Line(point1=(137 , 181), point2=(144 , 180)) 
mdb.models['Model-1'].sketches['__profile__'].Line(point1=(144 , 180), point2=(226 , 180)) 
mdb.models['Model-1'].sketches['__profile__'].Line(point1=(226 , 180), point2=(227 , 181)) 
mdb.models['Model-1'].sketches['__profile__'].Line(point1=(227 , 181), point2=(260 , 181)) 
mdb.models['Model-1'].sketches['__profile__'].Line(point1=(260 , 181), point2=(279 , 183)) 
mdb.models['Model-1'].sketches['__profile__'].Line(point1=(279 , 183), point2=(317 , 184)) 
mdb.models['Model-1'].sketches['__profile__'].Line(point1=(317 , 184), point2=(339 , 187)) 
mdb.models['Model-1'].sketches['__profile__'].Line(point1=(339 , 187), point2=(383 , 190)) 
mdb.models['Model-1'].sketches['__profile__'].Line(point1=(383 , 190), point2=(402 , 193)) 
mdb.models['Model-1'].sketches['__profile__'].Line(point1=(402 , 193), point2=(413 , 193)) 
mdb.models['Model-1'].sketches['__profile__'].Line(point1=(413 , 193), point2=(432 , 196)) 
mdb.models['Model-1'].sketches['__profile__'].Line(point1=(432 , 196), point2=(511 , 202)) 
mdb.models['Model-1'].sketches['__profile__'].Line(point1=(511 , 202), point2=(559 , 209)) 
mdb.models['Model-1'].sketches['__profile__'].Line(point1=(559 , 209), point2=(571 , 208)) 
mdb.models['Model-1'].sketches['__profile__'].Line(point1=(571 , 208), point2=(573 , 207)) 
mdb.models['Model-1'].sketches['__profile__'].Line(point1=(573 , 207), point2=(573 , 205)) 
mdb.models['Model-1'].sketches['__profile__'].Line(point1=(562 , 64), point2=(528 , 50)) 
mdb.models['Model-1'].sketches['__profile__'].Line(point1=(528 , 50), point2=(522 , 50)) 
mdb.models['Model-1'].sketches['__profile__'].Line(point1=(522 , 50), point2=(489 , 66)) 
mdb.models['Model-1'].sketches['__profile__'].Line(point1=(489 , 66), point2=(461 , 77)) 
mdb.models['Model-1'].sketches['__profile__'].Line(point1=(461 , 77), point2=(433 , 86)) 
mdb.models['Model-1'].sketches['__profile__'].Line(point1=(433 , 86), point2=(378 , 99)) 
mdb.models['Model-1'].sketches['__profile__'].Line(point1=(378 , 99), point2=(335 , 105)) 
mdb.models['Model-1'].sketches['__profile__'].Line(point1=(335 , 105), point2=(315 , 106)) 
mdb.models['Model-1'].sketches['__profile__'].Line(point1=(315 , 106), point2=(281 , 117)) 
mdb.models['Model-1'].sketches['__profile__'].Line(point1=(281 , 117), point2=(273 , 121)) 
mdb.models['Model-1'].sketches['__profile__'].Line(point1=(273 , 121), point2=(267 , 122)) 
mdb.models['Model-1'].sketches['__profile__'].Line(point1=(267 , 122), point2=(267 , 124)) 
mdb.models['Model-1'].sketches['__profile__'].Line(point1=(267 , 124), point2=(271 , 129)) 
mdb.models['Model-1'].sketches['__profile__'].Line(point1=(271 , 129), point2=(280 , 136)) 
mdb.models['Model-1'].sketches['__profile__'].Line(point1=(280 , 136), point2=(304 , 134)) 
mdb.models['Model-1'].sketches['__profile__'].Line(point1=(304 , 134), point2=(314 , 129)) 
mdb.models['Model-1'].sketches['__profile__'].Line(point1=(314 , 129), point2=(327 , 125)) 
mdb.models['Model-1'].sketches['__profile__'].Line(point1=(327 , 125), point2=(428 , 107)) 
mdb.models['Model-1'].sketches['__profile__'].Line(point1=(428 , 107), point2=(488 , 93)) 
mdb.models['Model-1'].sketches['__profile__'].Line(point1=(488 , 93), point2=(538 , 78)) 
mdb.models['Model-1'].sketches['__profile__'].Line(point1=(538 , 78), point2=(561 , 67)) 
mdb.models['Model-1'].sketches['__profile__'].Line(point1=(561 , 67), point2=(562 , 64)) 
mdb.models['Model-1'].sketches['__profile__'].Line(point1=(604 , 85), point2=(572 , 68)) 
mdb.models['Model-1'].sketches['__profile__'].Line(point1=(572 , 68), point2=(567 , 67)) 
mdb.models['Model-1'].sketches['__profile__'].Line(point1=(567 , 67), point2=(560 , 72)) 
mdb.models['Model-1'].sketches['__profile__'].Line(point1=(560 , 72), point2=(543 , 80)) 
mdb.models['Model-1'].sketches['__profile__'].Line(point1=(543 , 80), point2=(490 , 97)) 
mdb.models['Model-1'].sketches['__profile__'].Line(point1=(490 , 97), point2=(424 , 112)) 
mdb.models['Model-1'].sketches['__profile__'].Line(point1=(424 , 112), point2=(337 , 127)) 
mdb.models['Model-1'].sketches['__profile__'].Line(point1=(337 , 127), point2=(315 , 133)) 
mdb.models['Model-1'].sketches['__profile__'].Line(point1=(315 , 133), point2=(315 , 135)) 
mdb.models['Model-1'].sketches['__profile__'].Line(point1=(315 , 135), point2=(316 , 136)) 
mdb.models['Model-1'].sketches['__profile__'].Line(point1=(316 , 136), point2=(406 , 136)) 
mdb.models['Model-1'].sketches['__profile__'].Line(point1=(406 , 136), point2=(508 , 119)) 
mdb.models['Model-1'].sketches['__profile__'].Line(point1=(508 , 119), point2=(514 , 119)) 
mdb.models['Model-1'].sketches['__profile__'].Line(point1=(514 , 119), point2=(526 , 116)) 
mdb.models['Model-1'].sketches['__profile__'].Line(point1=(526 , 116), point2=(537 , 110)) 
mdb.models['Model-1'].sketches['__profile__'].Line(point1=(537 , 110), point2=(554 , 104)) 
mdb.models['Model-1'].sketches['__profile__'].Line(point1=(554 , 104), point2=(573 , 100)) 
mdb.models['Model-1'].sketches['__profile__'].Line(point1=(573 , 100), point2=(592 , 94)) 
mdb.models['Model-1'].sketches['__profile__'].Line(point1=(592 , 94), point2=(603 , 89)) 
mdb.models['Model-1'].sketches['__profile__'].Line(point1=(603 , 89), point2=(604 , 85)) 
mdb.models['Model-1'].sketches['__profile__'].Line(point1=(516 , 46), point2=(474 , 31)) 
mdb.models['Model-1'].sketches['__profile__'].Line(point1=(474 , 31), point2=(466 , 31)) 
mdb.models['Model-1'].sketches['__profile__'].Line(point1=(466 , 31), point2=(458 , 33)) 
mdb.models['Model-1'].sketches['__profile__'].Line(point1=(458 , 33), point2=(428 , 44)) 
mdb.models['Model-1'].sketches['__profile__'].Line(point1=(428 , 44), point2=(426 , 46)) 
mdb.models['Model-1'].sketches['__profile__'].Line(point1=(426 , 46), point2=(423 , 46)) 
mdb.models['Model-1'].sketches['__profile__'].Line(point1=(423 , 46), point2=(407 , 55)) 
mdb.models['Model-1'].sketches['__profile__'].Line(point1=(407 , 55), point2=(400 , 57)) 
mdb.models['Model-1'].sketches['__profile__'].Line(point1=(400 , 57), point2=(386 , 64)) 
mdb.models['Model-1'].sketches['__profile__'].Line(point1=(386 , 64), point2=(352 , 83)) 
mdb.models['Model-1'].sketches['__profile__'].Line(point1=(352 , 83), point2=(348 , 87)) 
mdb.models['Model-1'].sketches['__profile__'].Line(point1=(348 , 87), point2=(329 , 98)) 
mdb.models['Model-1'].sketches['__profile__'].Line(point1=(329 , 98), point2=(329 , 100)) 
mdb.models['Model-1'].sketches['__profile__'].Line(point1=(329 , 100), point2=(329 , 101)) 
mdb.models['Model-1'].sketches['__profile__'].Line(point1=(329 , 101), point2=(336 , 101)) 
mdb.models['Model-1'].sketches['__profile__'].Line(point1=(336 , 101), point2=(375 , 96)) 
mdb.models['Model-1'].sketches['__profile__'].Line(point1=(375 , 96), point2=(434 , 82)) 
mdb.models['Model-1'].sketches['__profile__'].Line(point1=(434 , 82), point2=(468 , 71)) 
mdb.models['Model-1'].sketches['__profile__'].Line(point1=(468 , 71), point2=(495 , 59)) 
mdb.models['Model-1'].sketches['__profile__'].Line(point1=(495 , 59), point2=(500 , 58)) 
mdb.models['Model-1'].sketches['__profile__'].Line(point1=(500 , 58), point2=(516 , 49)) 
mdb.models['Model-1'].sketches['__profile__'].Line(point1=(516 , 49), point2=(516 , 46)) 
mdb.models['Model-1'].sketches['__profile__'].Line(point1=(447 , 175), point2=(447 , 168)) 
mdb.models['Model-1'].sketches['__profile__'].Line(point1=(447 , 168), point2=(437 , 163)) 
mdb.models['Model-1'].sketches['__profile__'].Line(point1=(437 , 163), point2=(427 , 161)) 
mdb.models['Model-1'].sketches['__profile__'].Line(point1=(427 , 161), point2=(391 , 162)) 
mdb.models['Model-1'].sketches['__profile__'].Line(point1=(391 , 162), point2=(365 , 166)) 
mdb.models['Model-1'].sketches['__profile__'].Line(point1=(365 , 166), point2=(363 , 166)) 
mdb.models['Model-1'].sketches['__profile__'].Line(point1=(363 , 166), point2=(364 , 169)) 
mdb.models['Model-1'].sketches['__profile__'].Line(point1=(364 , 169), point2=(425 , 178)) 
mdb.models['Model-1'].sketches['__profile__'].Line(point1=(425 , 178), point2=(445 , 179)) 
mdb.models['Model-1'].sketches['__profile__'].Line(point1=(445 , 179), point2=(447 , 175)) 
mdb.models['Model-1'].sketches['__profile__'].Line(point1=(642 , 118), point2=(640 , 116)) 
mdb.models['Model-1'].sketches['__profile__'].Line(point1=(640 , 116), point2=(634 , 116)) 
mdb.models['Model-1'].sketches['__profile__'].Line(point1=(634 , 116), point2=(616 , 122)) 
mdb.models['Model-1'].sketches['__profile__'].Line(point1=(616 , 122), point2=(602 , 124)) 
mdb.models['Model-1'].sketches['__profile__'].Line(point1=(602 , 124), point2=(551 , 124)) 
mdb.models['Model-1'].sketches['__profile__'].Line(point1=(551 , 124), point2=(532 , 121)) 
mdb.models['Model-1'].sketches['__profile__'].Line(point1=(532 , 121), point2=(522 , 121)) 
mdb.models['Model-1'].sketches['__profile__'].Line(point1=(522 , 121), point2=(425 , 137)) 
mdb.models['Model-1'].sketches['__profile__'].Line(point1=(425 , 137), point2=(424 , 138)) 
mdb.models['Model-1'].sketches['__profile__'].Line(point1=(424 , 138), point2=(425 , 142)) 
mdb.models['Model-1'].sketches['__profile__'].Line(point1=(425 , 142), point2=(431 , 148)) 
mdb.models['Model-1'].sketches['__profile__'].Line(point1=(431 , 148), point2=(434 , 149)) 
mdb.models['Model-1'].sketches['__profile__'].Line(point1=(434 , 149), point2=(440 , 148)) 
mdb.models['Model-1'].sketches['__profile__'].Line(point1=(440 , 148), point2=(472 , 144)) 
mdb.models['Model-1'].sketches['__profile__'].Line(point1=(472 , 144), point2=(486 , 144)) 
mdb.models['Model-1'].sketches['__profile__'].Line(point1=(486 , 144), point2=(517 , 141)) 
mdb.models['Model-1'].sketches['__profile__'].Line(point1=(517 , 141), point2=(604 , 141)) 
mdb.models['Model-1'].sketches['__profile__'].Line(point1=(604 , 141), point2=(635 , 144)) 
mdb.models['Model-1'].sketches['__profile__'].Line(point1=(635 , 144), point2=(650 , 147)) 
mdb.models['Model-1'].sketches['__profile__'].Line(point1=(650 , 147), point2=(649 , 134)) 
mdb.models['Model-1'].sketches['__profile__'].Line(point1=(649 , 134), point2=(642 , 118)) 
mdb.models['Model-1'].sketches['__profile__'].Line(point1=(643 , 169), point2=(649 , 157)) 
mdb.models['Model-1'].sketches['__profile__'].Line(point1=(649 , 157), point2=(648 , 151)) 
mdb.models['Model-1'].sketches['__profile__'].Line(point1=(648 , 151), point2=(607 , 145)) 
mdb.models['Model-1'].sketches['__profile__'].Line(point1=(607 , 145), point2=(606 , 146)) 
mdb.models['Model-1'].sketches['__profile__'].Line(point1=(606 , 146), point2=(600 , 145)) 
mdb.models['Model-1'].sketches['__profile__'].Line(point1=(600 , 145), point2=(523 , 145)) 
mdb.models['Model-1'].sketches['__profile__'].Line(point1=(523 , 145), point2=(522 , 146)) 
mdb.models['Model-1'].sketches['__profile__'].Line(point1=(522 , 146), point2=(485 , 147)) 
mdb.models['Model-1'].sketches['__profile__'].Line(point1=(485 , 147), point2=(444 , 152)) 
mdb.models['Model-1'].sketches['__profile__'].Line(point1=(444 , 152), point2=(436 , 153)) 
mdb.models['Model-1'].sketches['__profile__'].Line(point1=(436 , 153), point2=(433 , 156)) 
mdb.models['Model-1'].sketches['__profile__'].Line(point1=(433 , 156), point2=(448 , 164)) 
mdb.models['Model-1'].sketches['__profile__'].Line(point1=(448 , 164), point2=(486 , 163)) 
mdb.models['Model-1'].sketches['__profile__'].Line(point1=(486 , 163), point2=(487 , 162)) 
mdb.models['Model-1'].sketches['__profile__'].Line(point1=(487 , 162), point2=(577 , 163)) 
mdb.models['Model-1'].sketches['__profile__'].Line(point1=(577 , 163), point2=(578 , 164)) 
mdb.models['Model-1'].sketches['__profile__'].Line(point1=(578 , 164), point2=(593 , 164)) 
mdb.models['Model-1'].sketches['__profile__'].Line(point1=(593 , 164), point2=(601 , 166)) 
mdb.models['Model-1'].sketches['__profile__'].Line(point1=(601 , 166), point2=(602 , 165)) 
mdb.models['Model-1'].sketches['__profile__'].Line(point1=(602 , 165), point2=(619 , 168)) 
mdb.models['Model-1'].sketches['__profile__'].Line(point1=(619 , 168), point2=(631 , 171)) 
mdb.models['Model-1'].sketches['__profile__'].Line(point1=(631 , 171), point2=(637 , 174)) 
mdb.models['Model-1'].sketches['__profile__'].Line(point1=(637 , 174), point2=(639 , 174)) 
mdb.models['Model-1'].sketches['__profile__'].Line(point1=(639 , 174), point2=(643 , 169)) 
mdb.models['Model-1'].sketches['__profile__'].Line(point1=(635 , 177), point2=(606 , 170)) 
mdb.models['Model-1'].sketches['__profile__'].Line(point1=(606 , 170), point2=(579 , 167)) 
mdb.models['Model-1'].sketches['__profile__'].Line(point1=(579 , 167), point2=(466 , 167)) 
mdb.models['Model-1'].sketches['__profile__'].Line(point1=(466 , 167), point2=(451 , 169)) 
mdb.models['Model-1'].sketches['__profile__'].Line(point1=(451 , 169), point2=(451 , 174)) 
mdb.models['Model-1'].sketches['__profile__'].Line(point1=(451 , 174), point2=(451 , 179)) 
mdb.models['Model-1'].sketches['__profile__'].Line(point1=(451 , 179), point2=(467 , 181)) 
mdb.models['Model-1'].sketches['__profile__'].Line(point1=(467 , 181), point2=(485 , 181)) 
mdb.models['Model-1'].sketches['__profile__'].Line(point1=(485 , 181), point2=(502 , 183)) 
mdb.models['Model-1'].sketches['__profile__'].Line(point1=(502 , 183), point2=(521 , 183)) 
mdb.models['Model-1'].sketches['__profile__'].Line(point1=(521 , 183), point2=(528 , 181)) 
mdb.models['Model-1'].sketches['__profile__'].Line(point1=(528 , 181), point2=(563 , 181)) 
mdb.models['Model-1'].sketches['__profile__'].Line(point1=(563 , 181), point2=(580 , 184)) 
mdb.models['Model-1'].sketches['__profile__'].Line(point1=(580 , 184), point2=(605 , 194)) 
mdb.models['Model-1'].sketches['__profile__'].Line(point1=(605 , 194), point2=(611 , 194)) 
mdb.models['Model-1'].sketches['__profile__'].Line(point1=(611 , 194), point2=(616 , 192)) 
mdb.models['Model-1'].sketches['__profile__'].Line(point1=(616 , 192), point2=(632 , 182)) 
mdb.models['Model-1'].sketches['__profile__'].Line(point1=(632 , 182), point2=(635 , 179)) 
mdb.models['Model-1'].sketches['__profile__'].Line(point1=(635 , 179), point2=(635 , 177)) 
mdb.models['Model-1'].sketches['__profile__'].Line(point1=(601 , 196), point2=(578 , 188)) 
mdb.models['Model-1'].sketches['__profile__'].Line(point1=(578 , 188), point2=(562 , 185)) 
mdb.models['Model-1'].sketches['__profile__'].Line(point1=(562 , 185), point2=(551 , 185)) 
mdb.models['Model-1'].sketches['__profile__'].Line(point1=(551 , 185), point2=(550 , 184)) 
mdb.models['Model-1'].sketches['__profile__'].Line(point1=(550 , 184), point2=(529 , 184)) 
mdb.models['Model-1'].sketches['__profile__'].Line(point1=(529 , 184), point2=(529 , 185)) 
mdb.models['Model-1'].sketches['__profile__'].Line(point1=(529 , 185), point2=(530 , 187)) 
mdb.models['Model-1'].sketches['__profile__'].Line(point1=(530 , 187), point2=(535 , 187)) 
mdb.models['Model-1'].sketches['__profile__'].Line(point1=(535 , 187), point2=(556 , 193)) 
mdb.models['Model-1'].sketches['__profile__'].Line(point1=(556 , 193), point2=(572 , 200)) 
mdb.models['Model-1'].sketches['__profile__'].Line(point1=(572 , 200), point2=(579 , 205)) 
mdb.models['Model-1'].sketches['__profile__'].Line(point1=(579 , 205), point2=(586 , 204)) 
mdb.models['Model-1'].sketches['__profile__'].Line(point1=(586 , 204), point2=(600 , 199)) 
mdb.models['Model-1'].sketches['__profile__'].Line(point1=(600 , 199), point2=(601 , 196)) 
mdb.models['Model-1'].sketches['__profile__'].Line(point1=(635 , 110), point2=(615 , 92)) 
mdb.models['Model-1'].sketches['__profile__'].Line(point1=(615 , 92), point2=(612 , 90)) 
mdb.models['Model-1'].sketches['__profile__'].Line(point1=(612 , 90), point2=(608 , 90)) 
mdb.models['Model-1'].sketches['__profile__'].Line(point1=(608 , 90), point2=(596 , 97)) 
mdb.models['Model-1'].sketches['__profile__'].Line(point1=(596 , 97), point2=(578 , 103)) 
mdb.models['Model-1'].sketches['__profile__'].Line(point1=(578 , 103), point2=(552 , 109)) 
mdb.models['Model-1'].sketches['__profile__'].Line(point1=(552 , 109), point2=(537 , 115)) 
mdb.models['Model-1'].sketches['__profile__'].Line(point1=(537 , 115), point2=(534 , 115)) 
mdb.models['Model-1'].sketches['__profile__'].Line(point1=(534 , 115), point2=(533 , 117)) 
mdb.models['Model-1'].sketches['__profile__'].Line(point1=(533 , 117), point2=(533 , 118)) 
mdb.models['Model-1'].sketches['__profile__'].Line(point1=(533 , 118), point2=(568 , 121)) 
mdb.models['Model-1'].sketches['__profile__'].Line(point1=(568 , 121), point2=(587 , 121)) 
mdb.models['Model-1'].sketches['__profile__'].Line(point1=(587 , 121), point2=(624 , 116)) 
mdb.models['Model-1'].sketches['__profile__'].Line(point1=(624 , 116), point2=(635 , 112)) 
mdb.models['Model-1'].sketches['__profile__'].Line(point1=(635 , 112), point2=(635 , 110)) 
mdb.models['Model-1'].parts['Part-1'].PartitionFaceBySketch(faces=
    mdb.models['Model-1'].parts['Part-1'].faces.findAt(((592, 73, 0.0), )),
    sketch=mdb.models['Model-1'].sketches['__profile__'], 
    sketchUpEdge=mdb.models['Model-1'].parts['Part-1'].datums[4])
del mdb.models['Model-1'].sketches['__profile__'] 
mdb.models['Model-1'].Material(name='Material-1')
mdb.models['Model-1'].materials['Material-1'].Density(table=((1, ), ))
mdb.models['Model-1'].materials['Material-1'].Elastic(table=((1, 1), ))
mdb.models['Model-1'].Material(name='Material-2')
mdb.models['Model-1'].materials['Material-2'].Density(table=((1, ), ))
mdb.models['Model-1'].materials['Material-2'].Elastic(table=((1, 1), ))
mdb.models['Model-1'].HomogeneousShellSection(idealization=NO_IDEALIZATION, 
    integrationRule=SIMPSON, material='Material-1', name='Section-1', 
    numIntPts=5, poissonDefinition=DEFAULT, preIntegrate=OFF, temperature=
    GRADIENT, thickness=1000.0, thicknessField='', thicknessModulus=None, 
    thicknessType=UNIFORM, useDensity=OFF)
mdb.models['Model-1'].HomogeneousShellSection(idealization=NO_IDEALIZATION, 
    integrationRule=SIMPSON, material='Material-2', name='Section-2', 
    numIntPts=5, poissonDefinition=DEFAULT, preIntegrate=OFF, temperature=
    GRADIENT, thickness=1000.0, thicknessField='', thicknessModulus=None, 
    thicknessType=UNIFORM, useDensity=OFF)
mdb.models['Model-1'].parts['Part-1'].Set(faces=mdb.models['Model-1'].parts['Part-1'].faces.findAt(((592 , 73 , 0.0), )), name='Set-1') 
mdb.models['Model-1'].parts['Part-1'].SectionAssignment(offset=0.0, 
    offsetField='', offsetType=MIDDLE_SURFACE, region=
    mdb.models['Model-1'].parts['Part-1'].sets['Set-1'], sectionName=
    'Section-1', thicknessAssignment=FROM_SECTION)
mdb.models['Model-1'].parts['Part-1'].Set(faces=mdb.models['Model-1'].parts['Part-1'].faces.findAt(((39 , 190 , 0.0), )), name='Set-2') 
mdb.models['Model-1'].parts['Part-1'].SectionAssignment(offset=0.0, 
    offsetField='', offsetType=MIDDLE_SURFACE, region=
    mdb.models['Model-1'].parts['Part-1'].sets['Set-2'], sectionName=
    'Section-2', thicknessAssignment=FROM_SECTION)
mdb.models['Model-1'].parts['Part-1'].Set(faces=mdb.models['Model-1'].parts['Part-1'].faces.findAt(((41 , 125 , 0.0), )), name='Set-3') 
mdb.models['Model-1'].parts['Part-1'].SectionAssignment(offset=0.0, 
    offsetField='', offsetType=MIDDLE_SURFACE, region=
    mdb.models['Model-1'].parts['Part-1'].sets['Set-3'], sectionName=
    'Section-2', thicknessAssignment=FROM_SECTION)
mdb.models['Model-1'].parts['Part-1'].Set(faces=mdb.models['Model-1'].parts['Part-1'].faces.findAt(((52 , 140 , 0.0), )), name='Set-4') 
mdb.models['Model-1'].parts['Part-1'].SectionAssignment(offset=0.0, 
    offsetField='', offsetType=MIDDLE_SURFACE, region=
    mdb.models['Model-1'].parts['Part-1'].sets['Set-4'], sectionName=
    'Section-2', thicknessAssignment=FROM_SECTION)
mdb.models['Model-1'].parts['Part-1'].Set(faces=mdb.models['Model-1'].parts['Part-1'].faces.findAt(((54 , 180 , 0.0), )), name='Set-5') 
mdb.models['Model-1'].parts['Part-1'].SectionAssignment(offset=0.0, 
    offsetField='', offsetType=MIDDLE_SURFACE, region=
    mdb.models['Model-1'].parts['Part-1'].sets['Set-5'], sectionName=
    'Section-2', thicknessAssignment=FROM_SECTION)
mdb.models['Model-1'].parts['Part-1'].Set(faces=mdb.models['Model-1'].parts['Part-1'].faces.findAt(((55 , 153 , 0.0), )), name='Set-6') 
mdb.models['Model-1'].parts['Part-1'].SectionAssignment(offset=0.0, 
    offsetField='', offsetType=MIDDLE_SURFACE, region=
    mdb.models['Model-1'].parts['Part-1'].sets['Set-6'], sectionName=
    'Section-2', thicknessAssignment=FROM_SECTION)
mdb.models['Model-1'].parts['Part-1'].Set(faces=mdb.models['Model-1'].parts['Part-1'].faces.findAt(((63 , 168 , 0.0), )), name='Set-7') 
mdb.models['Model-1'].parts['Part-1'].SectionAssignment(offset=0.0, 
    offsetField='', offsetType=MIDDLE_SURFACE, region=
    mdb.models['Model-1'].parts['Part-1'].sets['Set-7'], sectionName=
    'Section-2', thicknessAssignment=FROM_SECTION)
mdb.models['Model-1'].parts['Part-1'].Set(faces=mdb.models['Model-1'].parts['Part-1'].faces.findAt(((66 , 174 , 0.0), )), name='Set-8') 
mdb.models['Model-1'].parts['Part-1'].SectionAssignment(offset=0.0, 
    offsetField='', offsetType=MIDDLE_SURFACE, region=
    mdb.models['Model-1'].parts['Part-1'].sets['Set-8'], sectionName=
    'Section-2', thicknessAssignment=FROM_SECTION)
mdb.models['Model-1'].parts['Part-1'].Set(faces=mdb.models['Model-1'].parts['Part-1'].faces.findAt(((66 , 123 , 0.0), )), name='Set-9') 
mdb.models['Model-1'].parts['Part-1'].SectionAssignment(offset=0.0, 
    offsetField='', offsetType=MIDDLE_SURFACE, region=
    mdb.models['Model-1'].parts['Part-1'].sets['Set-9'], sectionName=
    'Section-2', thicknessAssignment=FROM_SECTION)
mdb.models['Model-1'].parts['Part-1'].Set(faces=mdb.models['Model-1'].parts['Part-1'].faces.findAt(((76 , 135 , 0.0), )), name='Set-10') 
mdb.models['Model-1'].parts['Part-1'].SectionAssignment(offset=0.0, 
    offsetField='', offsetType=MIDDLE_SURFACE, region=
    mdb.models['Model-1'].parts['Part-1'].sets['Set-10'], sectionName=
    'Section-2', thicknessAssignment=FROM_SECTION)
mdb.models['Model-1'].parts['Part-1'].Set(faces=mdb.models['Model-1'].parts['Part-1'].faces.findAt(((85 , 151 , 0.0), )), name='Set-11') 
mdb.models['Model-1'].parts['Part-1'].SectionAssignment(offset=0.0, 
    offsetField='', offsetType=MIDDLE_SURFACE, region=
    mdb.models['Model-1'].parts['Part-1'].sets['Set-11'], sectionName=
    'Section-2', thicknessAssignment=FROM_SECTION)
mdb.models['Model-1'].parts['Part-1'].Set(faces=mdb.models['Model-1'].parts['Part-1'].faces.findAt(((117 , 175 , 0.0), )), name='Set-12') 
mdb.models['Model-1'].parts['Part-1'].SectionAssignment(offset=0.0, 
    offsetField='', offsetType=MIDDLE_SURFACE, region=
    mdb.models['Model-1'].parts['Part-1'].sets['Set-12'], sectionName=
    'Section-2', thicknessAssignment=FROM_SECTION)
mdb.models['Model-1'].parts['Part-1'].Set(faces=mdb.models['Model-1'].parts['Part-1'].faces.findAt(((138 , 180 , 0.0), )), name='Set-13') 
mdb.models['Model-1'].parts['Part-1'].SectionAssignment(offset=0.0, 
    offsetField='', offsetType=MIDDLE_SURFACE, region=
    mdb.models['Model-1'].parts['Part-1'].sets['Set-13'], sectionName=
    'Section-2', thicknessAssignment=FROM_SECTION)
mdb.models['Model-1'].parts['Part-1'].Set(faces=mdb.models['Model-1'].parts['Part-1'].faces.findAt(((268 , 124 , 0.0), )), name='Set-14') 
mdb.models['Model-1'].parts['Part-1'].SectionAssignment(offset=0.0, 
    offsetField='', offsetType=MIDDLE_SURFACE, region=
    mdb.models['Model-1'].parts['Part-1'].sets['Set-14'], sectionName=
    'Section-2', thicknessAssignment=FROM_SECTION)
mdb.models['Model-1'].parts['Part-1'].Set(faces=mdb.models['Model-1'].parts['Part-1'].faces.findAt(((316 , 134 , 0.0), )), name='Set-15') 
mdb.models['Model-1'].parts['Part-1'].SectionAssignment(offset=0.0, 
    offsetField='', offsetType=MIDDLE_SURFACE, region=
    mdb.models['Model-1'].parts['Part-1'].sets['Set-15'], sectionName=
    'Section-2', thicknessAssignment=FROM_SECTION)
mdb.models['Model-1'].parts['Part-1'].Set(faces=mdb.models['Model-1'].parts['Part-1'].faces.findAt(((330 , 100 , 0.0), )), name='Set-16') 
mdb.models['Model-1'].parts['Part-1'].SectionAssignment(offset=0.0, 
    offsetField='', offsetType=MIDDLE_SURFACE, region=
    mdb.models['Model-1'].parts['Part-1'].sets['Set-16'], sectionName=
    'Section-2', thicknessAssignment=FROM_SECTION)
mdb.models['Model-1'].parts['Part-1'].Set(faces=mdb.models['Model-1'].parts['Part-1'].faces.findAt(((364 , 167 , 0.0), )), name='Set-17') 
mdb.models['Model-1'].parts['Part-1'].SectionAssignment(offset=0.0, 
    offsetField='', offsetType=MIDDLE_SURFACE, region=
    mdb.models['Model-1'].parts['Part-1'].sets['Set-17'], sectionName=
    'Section-2', thicknessAssignment=FROM_SECTION)
mdb.models['Model-1'].parts['Part-1'].Set(faces=mdb.models['Model-1'].parts['Part-1'].faces.findAt(((425 , 139 , 0.0), )), name='Set-18') 
mdb.models['Model-1'].parts['Part-1'].SectionAssignment(offset=0.0, 
    offsetField='', offsetType=MIDDLE_SURFACE, region=
    mdb.models['Model-1'].parts['Part-1'].sets['Set-18'], sectionName=
    'Section-2', thicknessAssignment=FROM_SECTION)
mdb.models['Model-1'].parts['Part-1'].Set(faces=mdb.models['Model-1'].parts['Part-1'].faces.findAt(((434 , 156 , 0.0), )), name='Set-19') 
mdb.models['Model-1'].parts['Part-1'].SectionAssignment(offset=0.0, 
    offsetField='', offsetType=MIDDLE_SURFACE, region=
    mdb.models['Model-1'].parts['Part-1'].sets['Set-19'], sectionName=
    'Section-2', thicknessAssignment=FROM_SECTION)
mdb.models['Model-1'].parts['Part-1'].Set(faces=mdb.models['Model-1'].parts['Part-1'].faces.findAt(((452 , 178 , 0.0), )), name='Set-20') 
mdb.models['Model-1'].parts['Part-1'].SectionAssignment(offset=0.0, 
    offsetField='', offsetType=MIDDLE_SURFACE, region=
    mdb.models['Model-1'].parts['Part-1'].sets['Set-20'], sectionName=
    'Section-2', thicknessAssignment=FROM_SECTION)
mdb.models['Model-1'].parts['Part-1'].Set(faces=mdb.models['Model-1'].parts['Part-1'].faces.findAt(((530 , 185 , 0.0), )), name='Set-21') 
mdb.models['Model-1'].parts['Part-1'].SectionAssignment(offset=0.0, 
    offsetField='', offsetType=MIDDLE_SURFACE, region=
    mdb.models['Model-1'].parts['Part-1'].sets['Set-21'], sectionName=
    'Section-2', thicknessAssignment=FROM_SECTION)
mdb.models['Model-1'].parts['Part-1'].Set(faces=mdb.models['Model-1'].parts['Part-1'].faces.findAt(((534 , 117 , 0.0), )), name='Set-22') 
mdb.models['Model-1'].parts['Part-1'].SectionAssignment(offset=0.0, 
    offsetField='', offsetType=MIDDLE_SURFACE, region=
    mdb.models['Model-1'].parts['Part-1'].sets['Set-22'], sectionName=
    'Section-2', thicknessAssignment=FROM_SECTION)
