# Supplementary material for: An image based application in Matlab for automated modelling and morphological analysis of insect wings
Source: Sci Rep. 2022 Aug 17;12:13917. doi: 10.1038/s41598-022-17859-9 (PMC9386019; doi:10.1038/s41598-022-17859-9)
Supplement: Supplementary file 15 — Supplementary Information 11. [file 41598_2022_17859_MOESM15_ESM.py]

from part import * 
from material import * 
from section import * 
from assembly import * 
from step import * 
from interaction import * 
from load import * 
from mesh import * 
from optimization import * 
from job import * 
from sketch import * 
from visualization import * 
from connectorBehavior import * 
mdb.models['Model-1'].ConstrainedSketch(name='__profile__', sheetSize=2000)
mdb.models['Model-1'].sketches['__profile__'].Line(point1=(872, 133), point2=(831, 115))
mdb.models['Model-1'].sketches['__profile__'].Line(point1=(831, 115), point2=(774, 97))
mdb.models['Model-1'].sketches['__profile__'].Line(point1=(774, 97), point2=(751, 88))
mdb.models['Model-1'].sketches['__profile__'].Line(point1=(751, 88), point2=(681, 57))
mdb.models['Model-1'].sketches['__profile__'].Line(point1=(681, 57), point2=(679, 55))
mdb.models['Model-1'].sketches['__profile__'].Line(point1=(679, 55), point2=(626, 33))
mdb.models['Model-1'].sketches['__profile__'].Line(point1=(626, 33), point2=(589, 21))
mdb.models['Model-1'].sketches['__profile__'].Line(point1=(589, 21), point2=(559, 15))
mdb.models['Model-1'].sketches['__profile__'].Line(point1=(559, 15), point2=(547, 14))
mdb.models['Model-1'].sketches['__profile__'].Line(point1=(547, 14), point2=(517, 15))
mdb.models['Model-1'].sketches['__profile__'].Line(point1=(517, 15), point2=(491, 20))
mdb.models['Model-1'].sketches['__profile__'].Line(point1=(491, 20), point2=(423, 38))
mdb.models['Model-1'].sketches['__profile__'].Line(point1=(423, 38), point2=(379, 45))
mdb.models['Model-1'].sketches['__profile__'].Line(point1=(379, 45), point2=(372, 45))
mdb.models['Model-1'].sketches['__profile__'].Line(point1=(372, 45), point2=(367, 47))
mdb.models['Model-1'].sketches['__profile__'].Line(point1=(367, 47), point2=(315, 55))
mdb.models['Model-1'].sketches['__profile__'].Line(point1=(315, 55), point2=(282, 55))
mdb.models['Model-1'].sketches['__profile__'].Line(point1=(282, 55), point2=(216, 46))
mdb.models['Model-1'].sketches['__profile__'].Line(point1=(216, 46), point2=(195, 46))
mdb.models['Model-1'].sketches['__profile__'].Line(point1=(195, 46), point2=(167, 50))
mdb.models['Model-1'].sketches['__profile__'].Line(point1=(167, 50), point2=(136, 60))
mdb.models['Model-1'].sketches['__profile__'].Line(point1=(136, 60), point2=(103, 76))
mdb.models['Model-1'].sketches['__profile__'].Line(point1=(103, 76), point2=(77, 91))
mdb.models['Model-1'].sketches['__profile__'].Line(point1=(77, 91), point2=(50, 110))
mdb.models['Model-1'].sketches['__profile__'].Line(point1=(50, 110), point2=(23, 137))
mdb.models['Model-1'].sketches['__profile__'].Line(point1=(23, 137), point2=(13, 155))
mdb.models['Model-1'].sketches['__profile__'].Line(point1=(13, 155), point2=(9, 169))
mdb.models['Model-1'].sketches['__profile__'].Line(point1=(9, 169), point2=(7, 184))
mdb.models['Model-1'].sketches['__profile__'].Line(point1=(7, 184), point2=(9, 213))
mdb.models['Model-1'].sketches['__profile__'].Line(point1=(9, 213), point2=(27, 307))
mdb.models['Model-1'].sketches['__profile__'].Line(point1=(27, 307), point2=(36, 306))
mdb.models['Model-1'].sketches['__profile__'].Line(point1=(36, 306), point2=(41, 302))
mdb.models['Model-1'].sketches['__profile__'].Line(point1=(41, 302), point2=(43, 302))
mdb.models['Model-1'].sketches['__profile__'].Line(point1=(43, 302), point2=(49, 296))
mdb.models['Model-1'].sketches['__profile__'].Line(point1=(49, 296), point2=(56, 293))
mdb.models['Model-1'].sketches['__profile__'].Line(point1=(56, 293), point2=(64, 294))
mdb.models['Model-1'].sketches['__profile__'].Line(point1=(64, 294), point2=(70, 291))
mdb.models['Model-1'].sketches['__profile__'].Line(point1=(70, 291), point2=(78, 291))
mdb.models['Model-1'].sketches['__profile__'].Line(point1=(78, 291), point2=(85, 292))
mdb.models['Model-1'].sketches['__profile__'].Line(point1=(85, 292), point2=(90, 295))
mdb.models['Model-1'].sketches['__profile__'].Line(point1=(90, 295), point2=(97, 295))
mdb.models['Model-1'].sketches['__profile__'].Line(point1=(97, 295), point2=(102, 297))
mdb.models['Model-1'].sketches['__profile__'].Line(point1=(102, 297), point2=(115, 310))
mdb.models['Model-1'].sketches['__profile__'].Line(point1=(115, 310), point2=(119, 318))
mdb.models['Model-1'].sketches['__profile__'].Line(point1=(119, 318), point2=(120, 350))
mdb.models['Model-1'].sketches['__profile__'].Line(point1=(120, 350), point2=(134, 366))
mdb.models['Model-1'].sketches['__profile__'].Line(point1=(134, 366), point2=(136, 381))
mdb.models['Model-1'].sketches['__profile__'].Line(point1=(136, 381), point2=(138, 383))
mdb.models['Model-1'].sketches['__profile__'].Line(point1=(138, 383), point2=(137, 388))
mdb.models['Model-1'].sketches['__profile__'].Line(point1=(137, 388), point2=(144, 395))
mdb.models['Model-1'].sketches['__profile__'].Line(point1=(144, 395), point2=(216, 396))
mdb.models['Model-1'].sketches['__profile__'].Line(point1=(216, 396), point2=(271, 392))
mdb.models['Model-1'].sketches['__profile__'].Line(point1=(271, 392), point2=(331, 385))
mdb.models['Model-1'].sketches['__profile__'].Line(point1=(331, 385), point2=(364, 383))
mdb.models['Model-1'].sketches['__profile__'].Line(point1=(364, 383), point2=(408, 383))
mdb.models['Model-1'].sketches['__profile__'].Line(point1=(408, 383), point2=(473, 387))
mdb.models['Model-1'].sketches['__profile__'].Line(point1=(473, 387), point2=(483, 389))
mdb.models['Model-1'].sketches['__profile__'].Line(point1=(483, 389), point2=(528, 392))
mdb.models['Model-1'].sketches['__profile__'].Line(point1=(528, 392), point2=(548, 395))
mdb.models['Model-1'].sketches['__profile__'].Line(point1=(548, 395), point2=(560, 395))
mdb.models['Model-1'].sketches['__profile__'].Line(point1=(560, 395), point2=(665, 405))
mdb.models['Model-1'].sketches['__profile__'].Line(point1=(665, 405), point2=(738, 406))
mdb.models['Model-1'].sketches['__profile__'].Line(point1=(738, 406), point2=(771, 404))
mdb.models['Model-1'].sketches['__profile__'].Line(point1=(771, 404), point2=(775, 402))
mdb.models['Model-1'].sketches['__profile__'].Line(point1=(775, 402), point2=(790, 401))
mdb.models['Model-1'].sketches['__profile__'].Line(point1=(790, 401), point2=(797, 399))
mdb.models['Model-1'].sketches['__profile__'].Line(point1=(797, 399), point2=(799, 397))
mdb.models['Model-1'].sketches['__profile__'].Line(point1=(799, 397), point2=(815, 395))
mdb.models['Model-1'].sketches['__profile__'].Line(point1=(815, 395), point2=(833, 390))
mdb.models['Model-1'].sketches['__profile__'].Line(point1=(833, 390), point2=(856, 381))
mdb.models['Model-1'].sketches['__profile__'].Line(point1=(856, 381), point2=(889, 364))
mdb.models['Model-1'].sketches['__profile__'].Line(point1=(889, 364), point2=(926, 341))
mdb.models['Model-1'].sketches['__profile__'].Line(point1=(926, 341), point2=(954, 321))
mdb.models['Model-1'].sketches['__profile__'].Line(point1=(954, 321), point2=(971, 304))
mdb.models['Model-1'].sketches['__profile__'].Line(point1=(971, 304), point2=(980, 291))
mdb.models['Model-1'].sketches['__profile__'].Line(point1=(980, 291), point2=(987, 274))
mdb.models['Model-1'].sketches['__profile__'].Line(point1=(987, 274), point2=(989, 264))
mdb.models['Model-1'].sketches['__profile__'].Line(point1=(989, 264), point2=(989, 249))
mdb.models['Model-1'].sketches['__profile__'].Line(point1=(989, 249), point2=(985, 231))
mdb.models['Model-1'].sketches['__profile__'].Line(point1=(985, 231), point2=(977, 215))
mdb.models['Model-1'].sketches['__profile__'].Line(point1=(977, 215), point2=(968, 203))
mdb.models['Model-1'].sketches['__profile__'].Line(point1=(968, 203), point2=(949, 185))
mdb.models['Model-1'].sketches['__profile__'].Line(point1=(949, 185), point2=(916, 160))
mdb.models['Model-1'].sketches['__profile__'].Line(point1=(916, 160), point2=(887, 141))
mdb.models['Model-1'].sketches['__profile__'].Line(point1=(887, 141), point2=(872, 133))
mdb.models['Model-1'].Part(dimensionality=THREE_D, name='Part-1', type=DEFORMABLE_BODY) 
mdb.models['Model-1'].parts['Part-1'].BaseShell(sketch=mdb.models['Model-1'].sketches['__profile__'])
del mdb.models['Model-1'].sketches['__profile__'] 
mdb.models['Model-1'].parts['Part-1'].DatumPointByCoordinate(coords=(1000,0.0, 0.0))
mdb.models['Model-1'].parts['Part-1'].DatumPointByCoordinate(coords=(1000,20.0, 0.0))
mdb.models['Model-1'].parts['Part-1'].DatumAxisByTwoPoint(point1=mdb.models['Model-1'].parts['Part-1'].datums[3], point2=mdb.models['Model-1'].parts['Part-1'].datums[2])
mdb.models['Model-1'].parts['Part-1'].DatumPlaneByPrincipalPlane(offset=0.0,principalPlane=XYPLANE)
mdb.models['Model-1'].ConstrainedSketch(name='__profile__', sheetSize=2000)
mdb.models['Model-1'].sketches['__profile__'].Line(point1=(88 , 279), point2=(84 , 264)) 
mdb.models['Model-1'].sketches['__profile__'].Line(point1=(84 , 264), point2=(77 , 247)) 
mdb.models['Model-1'].sketches['__profile__'].Line(point1=(77 , 247), point2=(52 , 199)) 
mdb.models['Model-1'].sketches['__profile__'].Line(point1=(52 , 199), point2=(35 , 136)) 
mdb.models['Model-1'].sketches['__profile__'].Line(point1=(35 , 136), point2=(32 , 135)) 
mdb.models['Model-1'].sketches['__profile__'].Line(point1=(32 , 135), point2=(23 , 148)) 
mdb.models['Model-1'].sketches['__profile__'].Line(point1=(23 , 148), point2=(19 , 157)) 
mdb.models['Model-1'].sketches['__profile__'].Line(point1=(19 , 157), point2=(15 , 172)) 
mdb.models['Model-1'].sketches['__profile__'].Line(point1=(15 , 172), point2=(14 , 180)) 
mdb.models['Model-1'].sketches['__profile__'].Line(point1=(14 , 180), point2=(15 , 210)) 
mdb.models['Model-1'].sketches['__profile__'].Line(point1=(15 , 210), point2=(31 , 297)) 
mdb.models['Model-1'].sketches['__profile__'].Line(point1=(31 , 297), point2=(34 , 297)) 
mdb.models['Model-1'].sketches['__profile__'].Line(point1=(34 , 297), point2=(55 , 287)) 
mdb.models['Model-1'].sketches['__profile__'].Line(point1=(55 , 287), point2=(75 , 282)) 
mdb.models['Model-1'].sketches['__profile__'].Line(point1=(75 , 282), point2=(88 , 281)) 
mdb.models['Model-1'].sketches['__profile__'].Line(point1=(88 , 281), point2=(88 , 279)) 
mdb.models['Model-1'].sketches['__profile__'].Line(point1=(309 , 62), point2=(286 , 62)) 
mdb.models['Model-1'].sketches['__profile__'].Line(point1=(286 , 62), point2=(223 , 53)) 
mdb.models['Model-1'].sketches['__profile__'].Line(point1=(223 , 53), point2=(189 , 53)) 
mdb.models['Model-1'].sketches['__profile__'].Line(point1=(189 , 53), point2=(165 , 57)) 
mdb.models['Model-1'].sketches['__profile__'].Line(point1=(165 , 57), point2=(143 , 64)) 
mdb.models['Model-1'].sketches['__profile__'].Line(point1=(143 , 64), point2=(110 , 79)) 
mdb.models['Model-1'].sketches['__profile__'].Line(point1=(110 , 79), point2=(82 , 95)) 
mdb.models['Model-1'].sketches['__profile__'].Line(point1=(82 , 95), point2=(45 , 122)) 
mdb.models['Model-1'].sketches['__profile__'].Line(point1=(45 , 122), point2=(39 , 128)) 
mdb.models['Model-1'].sketches['__profile__'].Line(point1=(39 , 128), point2=(39 , 132)) 
mdb.models['Model-1'].sketches['__profile__'].Line(point1=(39 , 132), point2=(47 , 155)) 
mdb.models['Model-1'].sketches['__profile__'].Line(point1=(47 , 155), point2=(55 , 189)) 
mdb.models['Model-1'].sketches['__profile__'].Line(point1=(55 , 189), point2=(63 , 210)) 
mdb.models['Model-1'].sketches['__profile__'].Line(point1=(63 , 210), point2=(77 , 234)) 
mdb.models['Model-1'].sketches['__profile__'].Line(point1=(77 , 234), point2=(88 , 258)) 
mdb.models['Model-1'].sketches['__profile__'].Line(point1=(88 , 258), point2=(95 , 282)) 
mdb.models['Model-1'].sketches['__profile__'].Line(point1=(95 , 282), point2=(103 , 283)) 
mdb.models['Model-1'].sketches['__profile__'].Line(point1=(103 , 283), point2=(113 , 288)) 
mdb.models['Model-1'].sketches['__profile__'].Line(point1=(113 , 288), point2=(122 , 296)) 
mdb.models['Model-1'].sketches['__profile__'].Line(point1=(122 , 296), point2=(127 , 303)) 
mdb.models['Model-1'].sketches['__profile__'].Line(point1=(127 , 303), point2=(131 , 315)) 
mdb.models['Model-1'].sketches['__profile__'].Line(point1=(131 , 315), point2=(131 , 326)) 
mdb.models['Model-1'].sketches['__profile__'].Line(point1=(131 , 326), point2=(128 , 345)) 
mdb.models['Model-1'].sketches['__profile__'].Line(point1=(128 , 345), point2=(130 , 349)) 
mdb.models['Model-1'].sketches['__profile__'].Line(point1=(130 , 349), point2=(135 , 351)) 
mdb.models['Model-1'].sketches['__profile__'].Line(point1=(135 , 351), point2=(140 , 350)) 
mdb.models['Model-1'].sketches['__profile__'].Line(point1=(140 , 350), point2=(163 , 327)) 
mdb.models['Model-1'].sketches['__profile__'].Line(point1=(163 , 327), point2=(185 , 299)) 
mdb.models['Model-1'].sketches['__profile__'].Line(point1=(185 , 299), point2=(184 , 281)) 
mdb.models['Model-1'].sketches['__profile__'].Line(point1=(184 , 281), point2=(186 , 271)) 
mdb.models['Model-1'].sketches['__profile__'].Line(point1=(186 , 271), point2=(206 , 226)) 
mdb.models['Model-1'].sketches['__profile__'].Line(point1=(206 , 226), point2=(219 , 205)) 
mdb.models['Model-1'].sketches['__profile__'].Line(point1=(219 , 205), point2=(250 , 162)) 
mdb.models['Model-1'].sketches['__profile__'].Line(point1=(250 , 162), point2=(281 , 109)) 
mdb.models['Model-1'].sketches['__profile__'].Line(point1=(281 , 109), point2=(309 , 65)) 
mdb.models['Model-1'].sketches['__profile__'].Line(point1=(309 , 65), point2=(309 , 62)) 
mdb.models['Model-1'].sketches['__profile__'].Line(point1=(258 , 221), point2=(255 , 221)) 
mdb.models['Model-1'].sketches['__profile__'].Line(point1=(255 , 221), point2=(244 , 232)) 
mdb.models['Model-1'].sketches['__profile__'].Line(point1=(244 , 232), point2=(172 , 325)) 
mdb.models['Model-1'].sketches['__profile__'].Line(point1=(172 , 325), point2=(143 , 354)) 
mdb.models['Model-1'].sketches['__profile__'].Line(point1=(143 , 354), point2=(143 , 358)) 
mdb.models['Model-1'].sketches['__profile__'].Line(point1=(143 , 358), point2=(147 , 366)) 
mdb.models['Model-1'].sketches['__profile__'].Line(point1=(147 , 366), point2=(150 , 366)) 
mdb.models['Model-1'].sketches['__profile__'].Line(point1=(150 , 366), point2=(159 , 359)) 
mdb.models['Model-1'].sketches['__profile__'].Line(point1=(159 , 359), point2=(167 , 352)) 
mdb.models['Model-1'].sketches['__profile__'].Line(point1=(167 , 352), point2=(208 , 326)) 
mdb.models['Model-1'].sketches['__profile__'].Line(point1=(208 , 326), point2=(254 , 288)) 
mdb.models['Model-1'].sketches['__profile__'].Line(point1=(254 , 288), point2=(258 , 252)) 
mdb.models['Model-1'].sketches['__profile__'].Line(point1=(258 , 252), point2=(258 , 221)) 
mdb.models['Model-1'].sketches['__profile__'].Line(point1=(315 , 299), point2=(289 , 282)) 
mdb.models['Model-1'].sketches['__profile__'].Line(point1=(289 , 282), point2=(280 , 277)) 
mdb.models['Model-1'].sketches['__profile__'].Line(point1=(280 , 277), point2=(277 , 277)) 
mdb.models['Model-1'].sketches['__profile__'].Line(point1=(277 , 277), point2=(212 , 330)) 
mdb.models['Model-1'].sketches['__profile__'].Line(point1=(212 , 330), point2=(180 , 350)) 
mdb.models['Model-1'].sketches['__profile__'].Line(point1=(180 , 350), point2=(158 , 366)) 
mdb.models['Model-1'].sketches['__profile__'].Line(point1=(158 , 366), point2=(146 , 378)) 
mdb.models['Model-1'].sketches['__profile__'].Line(point1=(146 , 378), point2=(146 , 381)) 
mdb.models['Model-1'].sketches['__profile__'].Line(point1=(146 , 381), point2=(151 , 381)) 
mdb.models['Model-1'].sketches['__profile__'].Line(point1=(151 , 381), point2=(155 , 379)) 
mdb.models['Model-1'].sketches['__profile__'].Line(point1=(155 , 379), point2=(241 , 350)) 
mdb.models['Model-1'].sketches['__profile__'].Line(point1=(241 , 350), point2=(313 , 322)) 
mdb.models['Model-1'].sketches['__profile__'].Line(point1=(313 , 322), point2=(318 , 319)) 
mdb.models['Model-1'].sketches['__profile__'].Line(point1=(318 , 319), point2=(318 , 306)) 
mdb.models['Model-1'].sketches['__profile__'].Line(point1=(318 , 306), point2=(315 , 299)) 
mdb.models['Model-1'].sketches['__profile__'].Line(point1=(598 , 308), point2=(573 , 307)) 
mdb.models['Model-1'].sketches['__profile__'].Line(point1=(573 , 307), point2=(552 , 311)) 
mdb.models['Model-1'].sketches['__profile__'].Line(point1=(552 , 311), point2=(519 , 320)) 
mdb.models['Model-1'].sketches['__profile__'].Line(point1=(519 , 320), point2=(502 , 322)) 
mdb.models['Model-1'].sketches['__profile__'].Line(point1=(502 , 322), point2=(441 , 335)) 
mdb.models['Model-1'].sketches['__profile__'].Line(point1=(441 , 335), point2=(388 , 342)) 
mdb.models['Model-1'].sketches['__profile__'].Line(point1=(388 , 342), point2=(376 , 345)) 
mdb.models['Model-1'].sketches['__profile__'].Line(point1=(376 , 345), point2=(353 , 347)) 
mdb.models['Model-1'].sketches['__profile__'].Line(point1=(353 , 347), point2=(340 , 350)) 
mdb.models['Model-1'].sketches['__profile__'].Line(point1=(340 , 350), point2=(317 , 352)) 
mdb.models['Model-1'].sketches['__profile__'].Line(point1=(317 , 352), point2=(305 , 355)) 
mdb.models['Model-1'].sketches['__profile__'].Line(point1=(305 , 355), point2=(284 , 357)) 
mdb.models['Model-1'].sketches['__profile__'].Line(point1=(284 , 357), point2=(273 , 360)) 
mdb.models['Model-1'].sketches['__profile__'].Line(point1=(273 , 360), point2=(223 , 367)) 
mdb.models['Model-1'].sketches['__profile__'].Line(point1=(223 , 367), point2=(181 , 377)) 
mdb.models['Model-1'].sketches['__profile__'].Line(point1=(181 , 377), point2=(170 , 381)) 
mdb.models['Model-1'].sketches['__profile__'].Line(point1=(170 , 381), point2=(162 , 381)) 
mdb.models['Model-1'].sketches['__profile__'].Line(point1=(162 , 381), point2=(160 , 385)) 
mdb.models['Model-1'].sketches['__profile__'].Line(point1=(160 , 385), point2=(182 , 385)) 
mdb.models['Model-1'].sketches['__profile__'].Line(point1=(182 , 385), point2=(214 , 385)) 
mdb.models['Model-1'].sketches['__profile__'].Line(point1=(214 , 385), point2=(246 , 383)) 
mdb.models['Model-1'].sketches['__profile__'].Line(point1=(246 , 383), point2=(357 , 372)) 
mdb.models['Model-1'].sketches['__profile__'].Line(point1=(357 , 372), point2=(417 , 372)) 
mdb.models['Model-1'].sketches['__profile__'].Line(point1=(417 , 372), point2=(485 , 377)) 
mdb.models['Model-1'].sketches['__profile__'].Line(point1=(485 , 377), point2=(499 , 373)) 
mdb.models['Model-1'].sketches['__profile__'].Line(point1=(499 , 373), point2=(568 , 365)) 
mdb.models['Model-1'].sketches['__profile__'].Line(point1=(568 , 365), point2=(592 , 358)) 
mdb.models['Model-1'].sketches['__profile__'].Line(point1=(592 , 358), point2=(601 , 353)) 
mdb.models['Model-1'].sketches['__profile__'].Line(point1=(601 , 353), point2=(608 , 346)) 
mdb.models['Model-1'].sketches['__profile__'].Line(point1=(608 , 346), point2=(609 , 341)) 
mdb.models['Model-1'].sketches['__profile__'].Line(point1=(609 , 341), point2=(598 , 308)) 
mdb.models['Model-1'].sketches['__profile__'].Line(point1=(384 , 50), point2=(378 , 50)) 
mdb.models['Model-1'].sketches['__profile__'].Line(point1=(378 , 50), point2=(375 , 52)) 
mdb.models['Model-1'].sketches['__profile__'].Line(point1=(375 , 52), point2=(357 , 54)) 
mdb.models['Model-1'].sketches['__profile__'].Line(point1=(357 , 54), point2=(347 , 57)) 
mdb.models['Model-1'].sketches['__profile__'].Line(point1=(347 , 57), point2=(319 , 60)) 
mdb.models['Model-1'].sketches['__profile__'].Line(point1=(319 , 60), point2=(316 , 63)) 
mdb.models['Model-1'].sketches['__profile__'].Line(point1=(316 , 63), point2=(256 , 163)) 
mdb.models['Model-1'].sketches['__profile__'].Line(point1=(256 , 163), point2=(219 , 215)) 
mdb.models['Model-1'].sketches['__profile__'].Line(point1=(219 , 215), point2=(204 , 243)) 
mdb.models['Model-1'].sketches['__profile__'].Line(point1=(204 , 243), point2=(195 , 264)) 
mdb.models['Model-1'].sketches['__profile__'].Line(point1=(195 , 264), point2=(191 , 277)) 
mdb.models['Model-1'].sketches['__profile__'].Line(point1=(191 , 277), point2=(190 , 289)) 
mdb.models['Model-1'].sketches['__profile__'].Line(point1=(190 , 289), point2=(193 , 289)) 
mdb.models['Model-1'].sketches['__profile__'].Line(point1=(193 , 289), point2=(196 , 286)) 
mdb.models['Model-1'].sketches['__profile__'].Line(point1=(196 , 286), point2=(230 , 240)) 
mdb.models['Model-1'].sketches['__profile__'].Line(point1=(230 , 240), point2=(256 , 212)) 
mdb.models['Model-1'].sketches['__profile__'].Line(point1=(256 , 212), point2=(282 , 177)) 
mdb.models['Model-1'].sketches['__profile__'].Line(point1=(282 , 177), point2=(293 , 166)) 
mdb.models['Model-1'].sketches['__profile__'].Line(point1=(293 , 166), point2=(314 , 139)) 
mdb.models['Model-1'].sketches['__profile__'].Line(point1=(314 , 139), point2=(335 , 121)) 
mdb.models['Model-1'].sketches['__profile__'].Line(point1=(335 , 121), point2=(344 , 108)) 
mdb.models['Model-1'].sketches['__profile__'].Line(point1=(344 , 108), point2=(370 , 79)) 
mdb.models['Model-1'].sketches['__profile__'].Line(point1=(370 , 79), point2=(378 , 66)) 
mdb.models['Model-1'].sketches['__profile__'].Line(point1=(378 , 66), point2=(381 , 58)) 
mdb.models['Model-1'].sketches['__profile__'].Line(point1=(381 , 58), point2=(384 , 55)) 
mdb.models['Model-1'].sketches['__profile__'].Line(point1=(384 , 55), point2=(384 , 50)) 
mdb.models['Model-1'].sketches['__profile__'].Line(point1=(692 , 156), point2=(689 , 156)) 
mdb.models['Model-1'].sketches['__profile__'].Line(point1=(689 , 156), point2=(675 , 162)) 
mdb.models['Model-1'].sketches['__profile__'].Line(point1=(675 , 162), point2=(635 , 175)) 
mdb.models['Model-1'].sketches['__profile__'].Line(point1=(635 , 175), point2=(608 , 186)) 
mdb.models['Model-1'].sketches['__profile__'].Line(point1=(608 , 186), point2=(483 , 250)) 
mdb.models['Model-1'].sketches['__profile__'].Line(point1=(483 , 250), point2=(387 , 296)) 
mdb.models['Model-1'].sketches['__profile__'].Line(point1=(387 , 296), point2=(309 , 330)) 
mdb.models['Model-1'].sketches['__profile__'].Line(point1=(309 , 330), point2=(274 , 344)) 
mdb.models['Model-1'].sketches['__profile__'].Line(point1=(274 , 344), point2=(252 , 351)) 
mdb.models['Model-1'].sketches['__profile__'].Line(point1=(252 , 351), point2=(247 , 354)) 
mdb.models['Model-1'].sketches['__profile__'].Line(point1=(247 , 354), point2=(238 , 356)) 
mdb.models['Model-1'].sketches['__profile__'].Line(point1=(238 , 356), point2=(239 , 359)) 
mdb.models['Model-1'].sketches['__profile__'].Line(point1=(239 , 359), point2=(242 , 359)) 
mdb.models['Model-1'].sketches['__profile__'].Line(point1=(242 , 359), point2=(279 , 352)) 
mdb.models['Model-1'].sketches['__profile__'].Line(point1=(279 , 352), point2=(433 , 330)) 
mdb.models['Model-1'].sketches['__profile__'].Line(point1=(433 , 330), point2=(438 , 328)) 
mdb.models['Model-1'].sketches['__profile__'].Line(point1=(438 , 328), point2=(481 , 321)) 
mdb.models['Model-1'].sketches['__profile__'].Line(point1=(481 , 321), point2=(490 , 318)) 
mdb.models['Model-1'].sketches['__profile__'].Line(point1=(490 , 318), point2=(527 , 312)) 
mdb.models['Model-1'].sketches['__profile__'].Line(point1=(527 , 312), point2=(565 , 302)) 
mdb.models['Model-1'].sketches['__profile__'].Line(point1=(565 , 302), point2=(600 , 301)) 
mdb.models['Model-1'].sketches['__profile__'].Line(point1=(600 , 301), point2=(605 , 292)) 
mdb.models['Model-1'].sketches['__profile__'].Line(point1=(605 , 292), point2=(612 , 285)) 
mdb.models['Model-1'].sketches['__profile__'].Line(point1=(612 , 285), point2=(627 , 274)) 
mdb.models['Model-1'].sketches['__profile__'].Line(point1=(627 , 274), point2=(638 , 269)) 
mdb.models['Model-1'].sketches['__profile__'].Line(point1=(638 , 269), point2=(659 , 271)) 
mdb.models['Model-1'].sketches['__profile__'].Line(point1=(659 , 271), point2=(661 , 266)) 
mdb.models['Model-1'].sketches['__profile__'].Line(point1=(661 , 266), point2=(669 , 258)) 
mdb.models['Model-1'].sketches['__profile__'].Line(point1=(669 , 258), point2=(667 , 249)) 
mdb.models['Model-1'].sketches['__profile__'].Line(point1=(667 , 249), point2=(668 , 233)) 
mdb.models['Model-1'].sketches['__profile__'].Line(point1=(668 , 233), point2=(674 , 215)) 
mdb.models['Model-1'].sketches['__profile__'].Line(point1=(674 , 215), point2=(682 , 198)) 
mdb.models['Model-1'].sketches['__profile__'].Line(point1=(682 , 198), point2=(691 , 165)) 
mdb.models['Model-1'].sketches['__profile__'].Line(point1=(691 , 165), point2=(692 , 156)) 
mdb.models['Model-1'].sketches['__profile__'].Line(point1=(331 , 135), point2=(328 , 134)) 
mdb.models['Model-1'].sketches['__profile__'].Line(point1=(328 , 134), point2=(325 , 136)) 
mdb.models['Model-1'].sketches['__profile__'].Line(point1=(325 , 136), point2=(315 , 146)) 
mdb.models['Model-1'].sketches['__profile__'].Line(point1=(315 , 146), point2=(305 , 160)) 
mdb.models['Model-1'].sketches['__profile__'].Line(point1=(305 , 160), point2=(280 , 188)) 
mdb.models['Model-1'].sketches['__profile__'].Line(point1=(280 , 188), point2=(264 , 210)) 
mdb.models['Model-1'].sketches['__profile__'].Line(point1=(264 , 210), point2=(264 , 257)) 
mdb.models['Model-1'].sketches['__profile__'].Line(point1=(264 , 257), point2=(262 , 280)) 
mdb.models['Model-1'].sketches['__profile__'].Line(point1=(262 , 280), point2=(265 , 280)) 
mdb.models['Model-1'].sketches['__profile__'].Line(point1=(265 , 280), point2=(281 , 268)) 
mdb.models['Model-1'].sketches['__profile__'].Line(point1=(281 , 268), point2=(306 , 246)) 
mdb.models['Model-1'].sketches['__profile__'].Line(point1=(306 , 246), point2=(354 , 199)) 
mdb.models['Model-1'].sketches['__profile__'].Line(point1=(354 , 199), point2=(371 , 180)) 
mdb.models['Model-1'].sketches['__profile__'].Line(point1=(371 , 180), point2=(371 , 177)) 
mdb.models['Model-1'].sketches['__profile__'].Line(point1=(371 , 177), point2=(336 , 143)) 
mdb.models['Model-1'].sketches['__profile__'].Line(point1=(336 , 143), point2=(331 , 135)) 
mdb.models['Model-1'].sketches['__profile__'].Line(point1=(642 , 47), point2=(632 , 42)) 
mdb.models['Model-1'].sketches['__profile__'].Line(point1=(632 , 42), point2=(595 , 29)) 
mdb.models['Model-1'].sketches['__profile__'].Line(point1=(595 , 29), point2=(563 , 22)) 
mdb.models['Model-1'].sketches['__profile__'].Line(point1=(563 , 22), point2=(554 , 21)) 
mdb.models['Model-1'].sketches['__profile__'].Line(point1=(554 , 21), point2=(543 , 22)) 
mdb.models['Model-1'].sketches['__profile__'].Line(point1=(543 , 22), point2=(521 , 50)) 
mdb.models['Model-1'].sketches['__profile__'].Line(point1=(521 , 50), point2=(502 , 71)) 
mdb.models['Model-1'].sketches['__profile__'].Line(point1=(502 , 71), point2=(449 , 120)) 
mdb.models['Model-1'].sketches['__profile__'].Line(point1=(449 , 120), point2=(420 , 153)) 
mdb.models['Model-1'].sketches['__profile__'].Line(point1=(420 , 153), point2=(420 , 155)) 
mdb.models['Model-1'].sketches['__profile__'].Line(point1=(420 , 155), point2=(426 , 161)) 
mdb.models['Model-1'].sketches['__profile__'].Line(point1=(426 , 161), point2=(425 , 165)) 
mdb.models['Model-1'].sketches['__profile__'].Line(point1=(425 , 165), point2=(422 , 165)) 
mdb.models['Model-1'].sketches['__profile__'].Line(point1=(422 , 165), point2=(416 , 159)) 
mdb.models['Model-1'].sketches['__profile__'].Line(point1=(416 , 159), point2=(413 , 159)) 
mdb.models['Model-1'].sketches['__profile__'].Line(point1=(413 , 159), point2=(378 , 181)) 
mdb.models['Model-1'].sketches['__profile__'].Line(point1=(378 , 181), point2=(340 , 221)) 
mdb.models['Model-1'].sketches['__profile__'].Line(point1=(340 , 221), point2=(286 , 271)) 
mdb.models['Model-1'].sketches['__profile__'].Line(point1=(286 , 271), point2=(287 , 275)) 
mdb.models['Model-1'].sketches['__profile__'].Line(point1=(287 , 275), point2=(315 , 292)) 
mdb.models['Model-1'].sketches['__profile__'].Line(point1=(315 , 292), point2=(321 , 298)) 
mdb.models['Model-1'].sketches['__profile__'].Line(point1=(321 , 298), point2=(324 , 306)) 
mdb.models['Model-1'].sketches['__profile__'].Line(point1=(324 , 306), point2=(325 , 316)) 
mdb.models['Model-1'].sketches['__profile__'].Line(point1=(325 , 316), point2=(353 , 305)) 
mdb.models['Model-1'].sketches['__profile__'].Line(point1=(353 , 305), point2=(382 , 291)) 
mdb.models['Model-1'].sketches['__profile__'].Line(point1=(382 , 291), point2=(468 , 251)) 
mdb.models['Model-1'].sketches['__profile__'].Line(point1=(468 , 251), point2=(468 , 247)) 
mdb.models['Model-1'].sketches['__profile__'].Line(point1=(468 , 247), point2=(462 , 241)) 
mdb.models['Model-1'].sketches['__profile__'].Line(point1=(462 , 241), point2=(449 , 232)) 
mdb.models['Model-1'].sketches['__profile__'].Line(point1=(449 , 232), point2=(441 , 224)) 
mdb.models['Model-1'].sketches['__profile__'].Line(point1=(441 , 224), point2=(429 , 208)) 
mdb.models['Model-1'].sketches['__profile__'].Line(point1=(429 , 208), point2=(426 , 208)) 
mdb.models['Model-1'].sketches['__profile__'].Line(point1=(426 , 208), point2=(418 , 212)) 
mdb.models['Model-1'].sketches['__profile__'].Line(point1=(418 , 212), point2=(403 , 222)) 
mdb.models['Model-1'].sketches['__profile__'].Line(point1=(403 , 222), point2=(386 , 236)) 
mdb.models['Model-1'].sketches['__profile__'].Line(point1=(386 , 236), point2=(373 , 250)) 
mdb.models['Model-1'].sketches['__profile__'].Line(point1=(373 , 250), point2=(370 , 251)) 
mdb.models['Model-1'].sketches['__profile__'].Line(point1=(370 , 251), point2=(368 , 249)) 
mdb.models['Model-1'].sketches['__profile__'].Line(point1=(368 , 249), point2=(368 , 247)) 
mdb.models['Model-1'].sketches['__profile__'].Line(point1=(368 , 247), point2=(376 , 238)) 
mdb.models['Model-1'].sketches['__profile__'].Line(point1=(376 , 238), point2=(389 , 226)) 
mdb.models['Model-1'].sketches['__profile__'].Line(point1=(389 , 226), point2=(412 , 209)) 
mdb.models['Model-1'].sketches['__profile__'].Line(point1=(412 , 209), point2=(429 , 200)) 
mdb.models['Model-1'].sketches['__profile__'].Line(point1=(429 , 200), point2=(432 , 191)) 
mdb.models['Model-1'].sketches['__profile__'].Line(point1=(432 , 191), point2=(438 , 184)) 
mdb.models['Model-1'].sketches['__profile__'].Line(point1=(438 , 184), point2=(436 , 179)) 
mdb.models['Model-1'].sketches['__profile__'].Line(point1=(436 , 179), point2=(431 , 174)) 
mdb.models['Model-1'].sketches['__profile__'].Line(point1=(431 , 174), point2=(433 , 170)) 
mdb.models['Model-1'].sketches['__profile__'].Line(point1=(433 , 170), point2=(442 , 178)) 
mdb.models['Model-1'].sketches['__profile__'].Line(point1=(442 , 178), point2=(444 , 178)) 
mdb.models['Model-1'].sketches['__profile__'].Line(point1=(444 , 178), point2=(471 , 151)) 
mdb.models['Model-1'].sketches['__profile__'].Line(point1=(471 , 151), point2=(492 , 136)) 
mdb.models['Model-1'].sketches['__profile__'].Line(point1=(492 , 136), point2=(513 , 126)) 
mdb.models['Model-1'].sketches['__profile__'].Line(point1=(513 , 126), point2=(535 , 122)) 
mdb.models['Model-1'].sketches['__profile__'].Line(point1=(535 , 122), point2=(544 , 118)) 
mdb.models['Model-1'].sketches['__profile__'].Line(point1=(544 , 118), point2=(569 , 100)) 
mdb.models['Model-1'].sketches['__profile__'].Line(point1=(569 , 100), point2=(593 , 87)) 
mdb.models['Model-1'].sketches['__profile__'].Line(point1=(593 , 87), point2=(621 , 68)) 
mdb.models['Model-1'].sketches['__profile__'].Line(point1=(621 , 68), point2=(640 , 52)) 
mdb.models['Model-1'].sketches['__profile__'].Line(point1=(640 , 52), point2=(642 , 50)) 
mdb.models['Model-1'].sketches['__profile__'].Line(point1=(642 , 50), point2=(642 , 47)) 
mdb.models['Model-1'].sketches['__profile__'].Line(point1=(535 , 20), point2=(498 , 25)) 
mdb.models['Model-1'].sketches['__profile__'].Line(point1=(498 , 25), point2=(434 , 42)) 
mdb.models['Model-1'].sketches['__profile__'].Line(point1=(434 , 42), point2=(392 , 49)) 
mdb.models['Model-1'].sketches['__profile__'].Line(point1=(392 , 49), point2=(378 , 77)) 
mdb.models['Model-1'].sketches['__profile__'].Line(point1=(378 , 77), point2=(365 , 94)) 
mdb.models['Model-1'].sketches['__profile__'].Line(point1=(365 , 94), point2=(347 , 113)) 
mdb.models['Model-1'].sketches['__profile__'].Line(point1=(347 , 113), point2=(337 , 127)) 
mdb.models['Model-1'].sketches['__profile__'].Line(point1=(337 , 127), point2=(335 , 131)) 
mdb.models['Model-1'].sketches['__profile__'].Line(point1=(335 , 131), point2=(345 , 145)) 
mdb.models['Model-1'].sketches['__profile__'].Line(point1=(345 , 145), point2=(355 , 153)) 
mdb.models['Model-1'].sketches['__profile__'].Line(point1=(355 , 153), point2=(370 , 169)) 
mdb.models['Model-1'].sketches['__profile__'].Line(point1=(370 , 169), point2=(376 , 174)) 
mdb.models['Model-1'].sketches['__profile__'].Line(point1=(376 , 174), point2=(379 , 174)) 
mdb.models['Model-1'].sketches['__profile__'].Line(point1=(379 , 174), point2=(411 , 154)) 
mdb.models['Model-1'].sketches['__profile__'].Line(point1=(411 , 154), point2=(441 , 121)) 
mdb.models['Model-1'].sketches['__profile__'].Line(point1=(441 , 121), point2=(502 , 63)) 
mdb.models['Model-1'].sketches['__profile__'].Line(point1=(502 , 63), point2=(535 , 24)) 
mdb.models['Model-1'].sketches['__profile__'].Line(point1=(535 , 24), point2=(535 , 20)) 
mdb.models['Model-1'].sketches['__profile__'].Line(point1=(539 , 127), point2=(508 , 134)) 
mdb.models['Model-1'].sketches['__profile__'].Line(point1=(508 , 134), point2=(490 , 144)) 
mdb.models['Model-1'].sketches['__profile__'].Line(point1=(490 , 144), point2=(470 , 159)) 
mdb.models['Model-1'].sketches['__profile__'].Line(point1=(470 , 159), point2=(438 , 192)) 
mdb.models['Model-1'].sketches['__profile__'].Line(point1=(438 , 192), point2=(435 , 198)) 
mdb.models['Model-1'].sketches['__profile__'].Line(point1=(435 , 198), point2=(434 , 206)) 
mdb.models['Model-1'].sketches['__profile__'].Line(point1=(434 , 206), point2=(452 , 228)) 
mdb.models['Model-1'].sketches['__profile__'].Line(point1=(452 , 228), point2=(467 , 238)) 
mdb.models['Model-1'].sketches['__profile__'].Line(point1=(467 , 238), point2=(474 , 246)) 
mdb.models['Model-1'].sketches['__profile__'].Line(point1=(474 , 246), point2=(478 , 246)) 
mdb.models['Model-1'].sketches['__profile__'].Line(point1=(478 , 246), point2=(484 , 243)) 
mdb.models['Model-1'].sketches['__profile__'].Line(point1=(484 , 243), point2=(591 , 188)) 
mdb.models['Model-1'].sketches['__profile__'].Line(point1=(591 , 188), point2=(591 , 185)) 
mdb.models['Model-1'].sketches['__profile__'].Line(point1=(591 , 185), point2=(577 , 170)) 
mdb.models['Model-1'].sketches['__profile__'].Line(point1=(577 , 170), point2=(558 , 156)) 
mdb.models['Model-1'].sketches['__profile__'].Line(point1=(558 , 156), point2=(548 , 146)) 
mdb.models['Model-1'].sketches['__profile__'].Line(point1=(548 , 146), point2=(539 , 127)) 
mdb.models['Model-1'].sketches['__profile__'].Line(point1=(741 , 392), point2=(732 , 383)) 
mdb.models['Model-1'].sketches['__profile__'].Line(point1=(732 , 383), point2=(708 , 348)) 
mdb.models['Model-1'].sketches['__profile__'].Line(point1=(708 , 348), point2=(702 , 335)) 
mdb.models['Model-1'].sketches['__profile__'].Line(point1=(702 , 335), point2=(702 , 329)) 
mdb.models['Model-1'].sketches['__profile__'].Line(point1=(702 , 329), point2=(693 , 327)) 
mdb.models['Model-1'].sketches['__profile__'].Line(point1=(693 , 327), point2=(684 , 323)) 
mdb.models['Model-1'].sketches['__profile__'].Line(point1=(684 , 323), point2=(677 , 323)) 
mdb.models['Model-1'].sketches['__profile__'].Line(point1=(677 , 323), point2=(663 , 339)) 
mdb.models['Model-1'].sketches['__profile__'].Line(point1=(663 , 339), point2=(637 , 351)) 
mdb.models['Model-1'].sketches['__profile__'].Line(point1=(637 , 351), point2=(625 , 353)) 
mdb.models['Model-1'].sketches['__profile__'].Line(point1=(625 , 353), point2=(612 , 349)) 
mdb.models['Model-1'].sketches['__profile__'].Line(point1=(612 , 349), point2=(602 , 359)) 
mdb.models['Model-1'].sketches['__profile__'].Line(point1=(602 , 359), point2=(585 , 367)) 
mdb.models['Model-1'].sketches['__profile__'].Line(point1=(585 , 367), point2=(563 , 372)) 
mdb.models['Model-1'].sketches['__profile__'].Line(point1=(563 , 372), point2=(521 , 377)) 
mdb.models['Model-1'].sketches['__profile__'].Line(point1=(521 , 377), point2=(510 , 377)) 
mdb.models['Model-1'].sketches['__profile__'].Line(point1=(510 , 377), point2=(510 , 381)) 
mdb.models['Model-1'].sketches['__profile__'].Line(point1=(510 , 381), point2=(541 , 382)) 
mdb.models['Model-1'].sketches['__profile__'].Line(point1=(541 , 382), point2=(561 , 385)) 
mdb.models['Model-1'].sketches['__profile__'].Line(point1=(561 , 385), point2=(584 , 386)) 
mdb.models['Model-1'].sketches['__profile__'].Line(point1=(584 , 386), point2=(655 , 393)) 
mdb.models['Model-1'].sketches['__profile__'].Line(point1=(655 , 393), point2=(672 , 393)) 
mdb.models['Model-1'].sketches['__profile__'].Line(point1=(672 , 393), point2=(689 , 395)) 
mdb.models['Model-1'].sketches['__profile__'].Line(point1=(689 , 395), point2=(737 , 395)) 
mdb.models['Model-1'].sketches['__profile__'].Line(point1=(737 , 395), point2=(741 , 394)) 
mdb.models['Model-1'].sketches['__profile__'].Line(point1=(741 , 394), point2=(741 , 392)) 
mdb.models['Model-1'].sketches['__profile__'].Line(point1=(794 , 195), point2=(801 , 187)) 
mdb.models['Model-1'].sketches['__profile__'].Line(point1=(801 , 187), point2=(810 , 172)) 
mdb.models['Model-1'].sketches['__profile__'].Line(point1=(810 , 172), point2=(827 , 139)) 
mdb.models['Model-1'].sketches['__profile__'].Line(point1=(827 , 139), point2=(833 , 124)) 
mdb.models['Model-1'].sketches['__profile__'].Line(point1=(833 , 124), point2=(825 , 120)) 
mdb.models['Model-1'].sketches['__profile__'].Line(point1=(825 , 120), point2=(783 , 107)) 
mdb.models['Model-1'].sketches['__profile__'].Line(point1=(783 , 107), point2=(746 , 93)) 
mdb.models['Model-1'].sketches['__profile__'].Line(point1=(746 , 93), point2=(650 , 50)) 
mdb.models['Model-1'].sketches['__profile__'].Line(point1=(650 , 50), point2=(638 , 62)) 
mdb.models['Model-1'].sketches['__profile__'].Line(point1=(638 , 62), point2=(612 , 82)) 
mdb.models['Model-1'].sketches['__profile__'].Line(point1=(612 , 82), point2=(558 , 115)) 
mdb.models['Model-1'].sketches['__profile__'].Line(point1=(558 , 115), point2=(545 , 125)) 
mdb.models['Model-1'].sketches['__profile__'].Line(point1=(545 , 125), point2=(552 , 141)) 
mdb.models['Model-1'].sketches['__profile__'].Line(point1=(552 , 141), point2=(559 , 149)) 
mdb.models['Model-1'].sketches['__profile__'].Line(point1=(559 , 149), point2=(577 , 162)) 
mdb.models['Model-1'].sketches['__profile__'].Line(point1=(577 , 162), point2=(598 , 184)) 
mdb.models['Model-1'].sketches['__profile__'].Line(point1=(598 , 184), point2=(633 , 169)) 
mdb.models['Model-1'].sketches['__profile__'].Line(point1=(633 , 169), point2=(639 , 168)) 
mdb.models['Model-1'].sketches['__profile__'].Line(point1=(639 , 168), point2=(695 , 148)) 
mdb.models['Model-1'].sketches['__profile__'].Line(point1=(695 , 148), point2=(729 , 132)) 
mdb.models['Model-1'].sketches['__profile__'].Line(point1=(729 , 132), point2=(732 , 132)) 
mdb.models['Model-1'].sketches['__profile__'].Line(point1=(732 , 132), point2=(733 , 137)) 
mdb.models['Model-1'].sketches['__profile__'].Line(point1=(733 , 137), point2=(731 , 139)) 
mdb.models['Model-1'].sketches['__profile__'].Line(point1=(731 , 139), point2=(715 , 147)) 
mdb.models['Model-1'].sketches['__profile__'].Line(point1=(715 , 147), point2=(724 , 155)) 
mdb.models['Model-1'].sketches['__profile__'].Line(point1=(724 , 155), point2=(731 , 166)) 
mdb.models['Model-1'].sketches['__profile__'].Line(point1=(731 , 166), point2=(741 , 186)) 
mdb.models['Model-1'].sketches['__profile__'].Line(point1=(741 , 186), point2=(752 , 217)) 
mdb.models['Model-1'].sketches['__profile__'].Line(point1=(752 , 217), point2=(756 , 218)) 
mdb.models['Model-1'].sketches['__profile__'].Line(point1=(756 , 218), point2=(780 , 208)) 
mdb.models['Model-1'].sketches['__profile__'].Line(point1=(780 , 208), point2=(788 , 202)) 
mdb.models['Model-1'].sketches['__profile__'].Line(point1=(788 , 202), point2=(794 , 195)) 
mdb.models['Model-1'].sketches['__profile__'].Line(point1=(653 , 277), point2=(640 , 275)) 
mdb.models['Model-1'].sketches['__profile__'].Line(point1=(640 , 275), point2=(630 , 279)) 
mdb.models['Model-1'].sketches['__profile__'].Line(point1=(630 , 279), point2=(617 , 288)) 
mdb.models['Model-1'].sketches['__profile__'].Line(point1=(617 , 288), point2=(606 , 301)) 
mdb.models['Model-1'].sketches['__profile__'].Line(point1=(606 , 301), point2=(605 , 312)) 
mdb.models['Model-1'].sketches['__profile__'].Line(point1=(605 , 312), point2=(612 , 330)) 
mdb.models['Model-1'].sketches['__profile__'].Line(point1=(612 , 330), point2=(613 , 337)) 
mdb.models['Model-1'].sketches['__profile__'].Line(point1=(613 , 337), point2=(616 , 343)) 
mdb.models['Model-1'].sketches['__profile__'].Line(point1=(616 , 343), point2=(621 , 346)) 
mdb.models['Model-1'].sketches['__profile__'].Line(point1=(621 , 346), point2=(633 , 346)) 
mdb.models['Model-1'].sketches['__profile__'].Line(point1=(633 , 346), point2=(654 , 338)) 
mdb.models['Model-1'].sketches['__profile__'].Line(point1=(654 , 338), point2=(662 , 333)) 
mdb.models['Model-1'].sketches['__profile__'].Line(point1=(662 , 333), point2=(669 , 324)) 
mdb.models['Model-1'].sketches['__profile__'].Line(point1=(669 , 324), point2=(669 , 319)) 
mdb.models['Model-1'].sketches['__profile__'].Line(point1=(669 , 319), point2=(666 , 310)) 
mdb.models['Model-1'].sketches['__profile__'].Line(point1=(666 , 310), point2=(653 , 277)) 
mdb.models['Model-1'].sketches['__profile__'].Line(point1=(751 , 229), point2=(747 , 227)) 
mdb.models['Model-1'].sketches['__profile__'].Line(point1=(747 , 227), point2=(731 , 236)) 
mdb.models['Model-1'].sketches['__profile__'].Line(point1=(731 , 236), point2=(709 , 256)) 
mdb.models['Model-1'].sketches['__profile__'].Line(point1=(709 , 256), point2=(695 , 266)) 
mdb.models['Model-1'].sketches['__profile__'].Line(point1=(695 , 266), point2=(683 , 267)) 
mdb.models['Model-1'].sketches['__profile__'].Line(point1=(683 , 267), point2=(672 , 262)) 
mdb.models['Model-1'].sketches['__profile__'].Line(point1=(672 , 262), point2=(667 , 267)) 
mdb.models['Model-1'].sketches['__profile__'].Line(point1=(667 , 267), point2=(665 , 273)) 
mdb.models['Model-1'].sketches['__profile__'].Line(point1=(665 , 273), point2=(660 , 277)) 
mdb.models['Model-1'].sketches['__profile__'].Line(point1=(660 , 277), point2=(660 , 280)) 
mdb.models['Model-1'].sketches['__profile__'].Line(point1=(660 , 280), point2=(674 , 316)) 
mdb.models['Model-1'].sketches['__profile__'].Line(point1=(674 , 316), point2=(682 , 317)) 
mdb.models['Model-1'].sketches['__profile__'].Line(point1=(682 , 317), point2=(698 , 322)) 
mdb.models['Model-1'].sketches['__profile__'].Line(point1=(698 , 322), point2=(703 , 322)) 
mdb.models['Model-1'].sketches['__profile__'].Line(point1=(703 , 322), point2=(705 , 318)) 
mdb.models['Model-1'].sketches['__profile__'].Line(point1=(705 , 318), point2=(712 , 311)) 
mdb.models['Model-1'].sketches['__profile__'].Line(point1=(712 , 311), point2=(719 , 307)) 
mdb.models['Model-1'].sketches['__profile__'].Line(point1=(719 , 307), point2=(727 , 305)) 
mdb.models['Model-1'].sketches['__profile__'].Line(point1=(727 , 305), point2=(747 , 306)) 
mdb.models['Model-1'].sketches['__profile__'].Line(point1=(747 , 306), point2=(752 , 292)) 
mdb.models['Model-1'].sketches['__profile__'].Line(point1=(752 , 292), point2=(757 , 269)) 
mdb.models['Model-1'].sketches['__profile__'].Line(point1=(757 , 269), point2=(757 , 248)) 
mdb.models['Model-1'].sketches['__profile__'].Line(point1=(757 , 248), point2=(751 , 229)) 
mdb.models['Model-1'].sketches['__profile__'].Line(point1=(720 , 160), point2=(709 , 149)) 
mdb.models['Model-1'].sketches['__profile__'].Line(point1=(709 , 149), point2=(699 , 153)) 
mdb.models['Model-1'].sketches['__profile__'].Line(point1=(699 , 153), point2=(691 , 189)) 
mdb.models['Model-1'].sketches['__profile__'].Line(point1=(691 , 189), point2=(685 , 207)) 
mdb.models['Model-1'].sketches['__profile__'].Line(point1=(685 , 207), point2=(683 , 209)) 
mdb.models['Model-1'].sketches['__profile__'].Line(point1=(683 , 209), point2=(675 , 230)) 
mdb.models['Model-1'].sketches['__profile__'].Line(point1=(675 , 230), point2=(673 , 248)) 
mdb.models['Model-1'].sketches['__profile__'].Line(point1=(673 , 248), point2=(675 , 255)) 
mdb.models['Model-1'].sketches['__profile__'].Line(point1=(675 , 255), point2=(679 , 259)) 
mdb.models['Model-1'].sketches['__profile__'].Line(point1=(679 , 259), point2=(684 , 261)) 
mdb.models['Model-1'].sketches['__profile__'].Line(point1=(684 , 261), point2=(691 , 261)) 
mdb.models['Model-1'].sketches['__profile__'].Line(point1=(691 , 261), point2=(696 , 259)) 
mdb.models['Model-1'].sketches['__profile__'].Line(point1=(696 , 259), point2=(730 , 230)) 
mdb.models['Model-1'].sketches['__profile__'].Line(point1=(730 , 230), point2=(746 , 222)) 
mdb.models['Model-1'].sketches['__profile__'].Line(point1=(746 , 222), point2=(746 , 217)) 
mdb.models['Model-1'].sketches['__profile__'].Line(point1=(746 , 217), point2=(743 , 212)) 
mdb.models['Model-1'].sketches['__profile__'].Line(point1=(743 , 212), point2=(736 , 190)) 
mdb.models['Model-1'].sketches['__profile__'].Line(point1=(736 , 190), point2=(720 , 160)) 
mdb.models['Model-1'].sketches['__profile__'].Line(point1=(774 , 389), point2=(781 , 372)) 
mdb.models['Model-1'].sketches['__profile__'].Line(point1=(781 , 372), point2=(782 , 365)) 
mdb.models['Model-1'].sketches['__profile__'].Line(point1=(782 , 365), point2=(782 , 347)) 
mdb.models['Model-1'].sketches['__profile__'].Line(point1=(782 , 347), point2=(778 , 334)) 
mdb.models['Model-1'].sketches['__profile__'].Line(point1=(778 , 334), point2=(766 , 323)) 
mdb.models['Model-1'].sketches['__profile__'].Line(point1=(766 , 323), point2=(752 , 315)) 
mdb.models['Model-1'].sketches['__profile__'].Line(point1=(752 , 315), point2=(737 , 311)) 
mdb.models['Model-1'].sketches['__profile__'].Line(point1=(737 , 311), point2=(724 , 312)) 
mdb.models['Model-1'].sketches['__profile__'].Line(point1=(724 , 312), point2=(714 , 317)) 
mdb.models['Model-1'].sketches['__profile__'].Line(point1=(714 , 317), point2=(708 , 326)) 
mdb.models['Model-1'].sketches['__profile__'].Line(point1=(708 , 326), point2=(708 , 333)) 
mdb.models['Model-1'].sketches['__profile__'].Line(point1=(708 , 333), point2=(712 , 343)) 
mdb.models['Model-1'].sketches['__profile__'].Line(point1=(712 , 343), point2=(736 , 378)) 
mdb.models['Model-1'].sketches['__profile__'].Line(point1=(736 , 378), point2=(745 , 387)) 
mdb.models['Model-1'].sketches['__profile__'].Line(point1=(745 , 387), point2=(757 , 393)) 
mdb.models['Model-1'].sketches['__profile__'].Line(point1=(757 , 393), point2=(769 , 393)) 
mdb.models['Model-1'].sketches['__profile__'].Line(point1=(769 , 393), point2=(772 , 392)) 
mdb.models['Model-1'].sketches['__profile__'].Line(point1=(772 , 392), point2=(774 , 389)) 
mdb.models['Model-1'].sketches['__profile__'].Line(point1=(964 , 208), point2=(943 , 188)) 
mdb.models['Model-1'].sketches['__profile__'].Line(point1=(943 , 188), point2=(904 , 159)) 
mdb.models['Model-1'].sketches['__profile__'].Line(point1=(904 , 159), point2=(861 , 134)) 
mdb.models['Model-1'].sketches['__profile__'].Line(point1=(861 , 134), point2=(844 , 127)) 
mdb.models['Model-1'].sketches['__profile__'].Line(point1=(844 , 127), point2=(838 , 127)) 
mdb.models['Model-1'].sketches['__profile__'].Line(point1=(838 , 127), point2=(838 , 130)) 
mdb.models['Model-1'].sketches['__profile__'].Line(point1=(838 , 130), point2=(825 , 157)) 
mdb.models['Model-1'].sketches['__profile__'].Line(point1=(825 , 157), point2=(810 , 184)) 
mdb.models['Model-1'].sketches['__profile__'].Line(point1=(810 , 184), point2=(801 , 197)) 
mdb.models['Model-1'].sketches['__profile__'].Line(point1=(801 , 197), point2=(782 , 214)) 
mdb.models['Model-1'].sketches['__profile__'].Line(point1=(782 , 214), point2=(756 , 224)) 
mdb.models['Model-1'].sketches['__profile__'].Line(point1=(756 , 224), point2=(763 , 247)) 
mdb.models['Model-1'].sketches['__profile__'].Line(point1=(763 , 247), point2=(763 , 270)) 
mdb.models['Model-1'].sketches['__profile__'].Line(point1=(763 , 270), point2=(760 , 286)) 
mdb.models['Model-1'].sketches['__profile__'].Line(point1=(760 , 286), point2=(753 , 305)) 
mdb.models['Model-1'].sketches['__profile__'].Line(point1=(753 , 305), point2=(753 , 309)) 
mdb.models['Model-1'].sketches['__profile__'].Line(point1=(753 , 309), point2=(764 , 314)) 
mdb.models['Model-1'].sketches['__profile__'].Line(point1=(764 , 314), point2=(776 , 324)) 
mdb.models['Model-1'].sketches['__profile__'].Line(point1=(776 , 324), point2=(785 , 333)) 
mdb.models['Model-1'].sketches['__profile__'].Line(point1=(785 , 333), point2=(788 , 345)) 
mdb.models['Model-1'].sketches['__profile__'].Line(point1=(788 , 345), point2=(788 , 368)) 
mdb.models['Model-1'].sketches['__profile__'].Line(point1=(788 , 368), point2=(785 , 380)) 
mdb.models['Model-1'].sketches['__profile__'].Line(point1=(785 , 380), point2=(781 , 388)) 
mdb.models['Model-1'].sketches['__profile__'].Line(point1=(781 , 388), point2=(780 , 395)) 
mdb.models['Model-1'].sketches['__profile__'].Line(point1=(780 , 395), point2=(788 , 395)) 
mdb.models['Model-1'].sketches['__profile__'].Line(point1=(788 , 395), point2=(837 , 382)) 
mdb.models['Model-1'].sketches['__profile__'].Line(point1=(837 , 382), point2=(861 , 372)) 
mdb.models['Model-1'].sketches['__profile__'].Line(point1=(861 , 372), point2=(899 , 351)) 
mdb.models['Model-1'].sketches['__profile__'].Line(point1=(899 , 351), point2=(936 , 327)) 
mdb.models['Model-1'].sketches['__profile__'].Line(point1=(936 , 327), point2=(955 , 312)) 
mdb.models['Model-1'].sketches['__profile__'].Line(point1=(955 , 312), point2=(971 , 294)) 
mdb.models['Model-1'].sketches['__profile__'].Line(point1=(971 , 294), point2=(979 , 279)) 
mdb.models['Model-1'].sketches['__profile__'].Line(point1=(979 , 279), point2=(982 , 267)) 
mdb.models['Model-1'].sketches['__profile__'].Line(point1=(982 , 267), point2=(981 , 240)) 
mdb.models['Model-1'].sketches['__profile__'].Line(point1=(981 , 240), point2=(974 , 222)) 
mdb.models['Model-1'].sketches['__profile__'].Line(point1=(974 , 222), point2=(964 , 208)) 
mdb.models['Model-1'].parts['Part-1'].PartitionFaceBySketch(faces=
    mdb.models['Model-1'].parts['Part-1'].faces.findAt(((872, 133, 0.0), )),
    sketch=mdb.models['Model-1'].sketches['__profile__'], 
    sketchUpEdge=mdb.models['Model-1'].parts['Part-1'].datums[4])
del mdb.models['Model-1'].sketches['__profile__'] 
mdb.models['Model-1'].Material(name='Material-1')
mdb.models['Model-1'].materials['Material-1'].Density(table=((1, ), ))
mdb.models['Model-1'].materials['Material-1'].Elastic(table=((1, 1), ))
mdb.models['Model-1'].Material(name='Material-2')
mdb.models['Model-1'].materials['Material-2'].Density(table=((1, ), ))
mdb.models['Model-1'].materials['Material-2'].Elastic(table=((1, 1), ))
mdb.models['Model-1'].HomogeneousShellSection(idealization=NO_IDEALIZATION, 
    integrationRule=SIMPSON, material='Material-1', name='Section-1', 
    numIntPts=5, poissonDefinition=DEFAULT, preIntegrate=OFF, temperature=
    GRADIENT, thickness=1000.0, thicknessField='', thicknessModulus=None, 
    thicknessType=UNIFORM, useDensity=OFF)
mdb.models['Model-1'].HomogeneousShellSection(idealization=NO_IDEALIZATION, 
    integrationRule=SIMPSON, material='Material-2', name='Section-2', 
    numIntPts=5, poissonDefinition=DEFAULT, preIntegrate=OFF, temperature=
    GRADIENT, thickness=1000.0, thicknessField='', thicknessModulus=None, 
    thicknessType=UNIFORM, useDensity=OFF)
mdb.models['Model-1'].parts['Part-1'].Set(faces=mdb.models['Model-1'].parts['Part-1'].faces.findAt(((872 , 133 , 0.0), )), name='Set-1') 
mdb.models['Model-1'].parts['Part-1'].SectionAssignment(offset=0.0, 
    offsetField='', offsetType=MIDDLE_SURFACE, region=
    mdb.models['Model-1'].parts['Part-1'].sets['Set-1'], sectionName=
    'Section-1', thicknessAssignment=FROM_SECTION)
mdb.models['Model-1'].parts['Part-1'].Set(faces=mdb.models['Model-1'].parts['Part-1'].faces.findAt(((15 , 199 , 0.0), )), name='Set-2') 
mdb.models['Model-1'].parts['Part-1'].SectionAssignment(offset=0.0, 
    offsetField='', offsetType=MIDDLE_SURFACE, region=
    mdb.models['Model-1'].parts['Part-1'].sets['Set-2'], sectionName=
    'Section-2', thicknessAssignment=FROM_SECTION)
mdb.models['Model-1'].parts['Part-1'].Set(faces=mdb.models['Model-1'].parts['Part-1'].faces.findAt(((40 , 131 , 0.0), )), name='Set-3') 
mdb.models['Model-1'].parts['Part-1'].SectionAssignment(offset=0.0, 
    offsetField='', offsetType=MIDDLE_SURFACE, region=
    mdb.models['Model-1'].parts['Part-1'].sets['Set-3'], sectionName=
    'Section-2', thicknessAssignment=FROM_SECTION)
mdb.models['Model-1'].parts['Part-1'].Set(faces=mdb.models['Model-1'].parts['Part-1'].faces.findAt(((144 , 357 , 0.0), )), name='Set-4') 
mdb.models['Model-1'].parts['Part-1'].SectionAssignment(offset=0.0, 
    offsetField='', offsetType=MIDDLE_SURFACE, region=
    mdb.models['Model-1'].parts['Part-1'].sets['Set-4'], sectionName=
    'Section-2', thicknessAssignment=FROM_SECTION)
mdb.models['Model-1'].parts['Part-1'].Set(faces=mdb.models['Model-1'].parts['Part-1'].faces.findAt(((147 , 380 , 0.0), )), name='Set-5') 
mdb.models['Model-1'].parts['Part-1'].SectionAssignment(offset=0.0, 
    offsetField='', offsetType=MIDDLE_SURFACE, region=
    mdb.models['Model-1'].parts['Part-1'].sets['Set-5'], sectionName=
    'Section-2', thicknessAssignment=FROM_SECTION)
mdb.models['Model-1'].parts['Part-1'].Set(faces=mdb.models['Model-1'].parts['Part-1'].faces.findAt(((161 , 384 , 0.0), )), name='Set-6') 
mdb.models['Model-1'].parts['Part-1'].SectionAssignment(offset=0.0, 
    offsetField='', offsetType=MIDDLE_SURFACE, region=
    mdb.models['Model-1'].parts['Part-1'].sets['Set-6'], sectionName=
    'Section-2', thicknessAssignment=FROM_SECTION)
mdb.models['Model-1'].parts['Part-1'].Set(faces=mdb.models['Model-1'].parts['Part-1'].faces.findAt(((191 , 288 , 0.0), )), name='Set-7') 
mdb.models['Model-1'].parts['Part-1'].SectionAssignment(offset=0.0, 
    offsetField='', offsetType=MIDDLE_SURFACE, region=
    mdb.models['Model-1'].parts['Part-1'].sets['Set-7'], sectionName=
    'Section-2', thicknessAssignment=FROM_SECTION)
mdb.models['Model-1'].parts['Part-1'].Set(faces=mdb.models['Model-1'].parts['Part-1'].faces.findAt(((239 , 357 , 0.0), )), name='Set-8') 
mdb.models['Model-1'].parts['Part-1'].SectionAssignment(offset=0.0, 
    offsetField='', offsetType=MIDDLE_SURFACE, region=
    mdb.models['Model-1'].parts['Part-1'].sets['Set-8'], sectionName=
    'Section-2', thicknessAssignment=FROM_SECTION)
mdb.models['Model-1'].parts['Part-1'].Set(faces=mdb.models['Model-1'].parts['Part-1'].faces.findAt(((263 , 279 , 0.0), )), name='Set-9') 
mdb.models['Model-1'].parts['Part-1'].SectionAssignment(offset=0.0, 
    offsetField='', offsetType=MIDDLE_SURFACE, region=
    mdb.models['Model-1'].parts['Part-1'].sets['Set-9'], sectionName=
    'Section-2', thicknessAssignment=FROM_SECTION)
mdb.models['Model-1'].parts['Part-1'].Set(faces=mdb.models['Model-1'].parts['Part-1'].faces.findAt(((287 , 273 , 0.0), )), name='Set-10') 
mdb.models['Model-1'].parts['Part-1'].SectionAssignment(offset=0.0, 
    offsetField='', offsetType=MIDDLE_SURFACE, region=
    mdb.models['Model-1'].parts['Part-1'].sets['Set-10'], sectionName=
    'Section-2', thicknessAssignment=FROM_SECTION)
mdb.models['Model-1'].parts['Part-1'].Set(faces=mdb.models['Model-1'].parts['Part-1'].faces.findAt(((336 , 130 , 0.0), )), name='Set-11') 
mdb.models['Model-1'].parts['Part-1'].SectionAssignment(offset=0.0, 
    offsetField='', offsetType=MIDDLE_SURFACE, region=
    mdb.models['Model-1'].parts['Part-1'].sets['Set-11'], sectionName=
    'Section-2', thicknessAssignment=FROM_SECTION)
mdb.models['Model-1'].parts['Part-1'].Set(faces=mdb.models['Model-1'].parts['Part-1'].faces.findAt(((435 , 205 , 0.0), )), name='Set-12') 
mdb.models['Model-1'].parts['Part-1'].SectionAssignment(offset=0.0, 
    offsetField='', offsetType=MIDDLE_SURFACE, region=
    mdb.models['Model-1'].parts['Part-1'].sets['Set-12'], sectionName=
    'Section-2', thicknessAssignment=FROM_SECTION)
mdb.models['Model-1'].parts['Part-1'].Set(faces=mdb.models['Model-1'].parts['Part-1'].faces.findAt(((511 , 380 , 0.0), )), name='Set-13') 
mdb.models['Model-1'].parts['Part-1'].SectionAssignment(offset=0.0, 
    offsetField='', offsetType=MIDDLE_SURFACE, region=
    mdb.models['Model-1'].parts['Part-1'].sets['Set-13'], sectionName=
    'Section-2', thicknessAssignment=FROM_SECTION)
mdb.models['Model-1'].parts['Part-1'].Set(faces=mdb.models['Model-1'].parts['Part-1'].faces.findAt(((546 , 126 , 0.0), )), name='Set-14') 
mdb.models['Model-1'].parts['Part-1'].SectionAssignment(offset=0.0, 
    offsetField='', offsetType=MIDDLE_SURFACE, region=
    mdb.models['Model-1'].parts['Part-1'].sets['Set-14'], sectionName=
    'Section-2', thicknessAssignment=FROM_SECTION)
mdb.models['Model-1'].parts['Part-1'].Set(faces=mdb.models['Model-1'].parts['Part-1'].faces.findAt(((606 , 311 , 0.0), )), name='Set-15') 
mdb.models['Model-1'].parts['Part-1'].SectionAssignment(offset=0.0, 
    offsetField='', offsetType=MIDDLE_SURFACE, region=
    mdb.models['Model-1'].parts['Part-1'].sets['Set-15'], sectionName=
    'Section-2', thicknessAssignment=FROM_SECTION)
mdb.models['Model-1'].parts['Part-1'].Set(faces=mdb.models['Model-1'].parts['Part-1'].faces.findAt(((661 , 279 , 0.0), )), name='Set-16') 
mdb.models['Model-1'].parts['Part-1'].SectionAssignment(offset=0.0, 
    offsetField='', offsetType=MIDDLE_SURFACE, region=
    mdb.models['Model-1'].parts['Part-1'].sets['Set-16'], sectionName=
    'Section-2', thicknessAssignment=FROM_SECTION)
mdb.models['Model-1'].parts['Part-1'].Set(faces=mdb.models['Model-1'].parts['Part-1'].faces.findAt(((674 , 247 , 0.0), )), name='Set-17') 
mdb.models['Model-1'].parts['Part-1'].SectionAssignment(offset=0.0, 
    offsetField='', offsetType=MIDDLE_SURFACE, region=
    mdb.models['Model-1'].parts['Part-1'].sets['Set-17'], sectionName=
    'Section-2', thicknessAssignment=FROM_SECTION)
mdb.models['Model-1'].parts['Part-1'].Set(faces=mdb.models['Model-1'].parts['Part-1'].faces.findAt(((709 , 333 , 0.0), )), name='Set-18') 
mdb.models['Model-1'].parts['Part-1'].SectionAssignment(offset=0.0, 
    offsetField='', offsetType=MIDDLE_SURFACE, region=
    mdb.models['Model-1'].parts['Part-1'].sets['Set-18'], sectionName=
    'Section-2', thicknessAssignment=FROM_SECTION)
mdb.models['Model-1'].parts['Part-1'].Set(faces=mdb.models['Model-1'].parts['Part-1'].faces.findAt(((754 , 308 , 0.0), )), name='Set-19') 
mdb.models['Model-1'].parts['Part-1'].SectionAssignment(offset=0.0, 
    offsetField='', offsetType=MIDDLE_SURFACE, region=
    mdb.models['Model-1'].parts['Part-1'].sets['Set-19'], sectionName=
    'Section-2', thicknessAssignment=FROM_SECTION)
