# Supplementary material for: An image based application in Matlab for automated modelling and morphological analysis of insect wings
Source: Sci Rep. 2022 Aug 17;12:13917. doi: 10.1038/s41598-022-17859-9 (PMC9386019; doi:10.1038/s41598-022-17859-9)
Supplement: Supplementary file 16 — Supplementary Information 12. [file 41598_2022_17859_MOESM16_ESM.py]

from part import * 
from material import * 
from section import * 
from assembly import * 
from step import * 
from interaction import * 
from load import * 
from mesh import * 
from optimization import * 
from job import * 
from sketch import * 
from visualization import * 
from connectorBehavior import * 
mdb.models['Model-1'].ConstrainedSketch(name='__profile__', sheetSize=2442)
mdb.models['Model-1'].sketches['__profile__'].Line(point1=(1040, 204), point2=(1036, 201))
mdb.models['Model-1'].sketches['__profile__'].Line(point1=(1036, 201), point2=(1036, 197))
mdb.models['Model-1'].sketches['__profile__'].Line(point1=(1036, 197), point2=(1034, 194))
mdb.models['Model-1'].sketches['__profile__'].Line(point1=(1034, 194), point2=(1034, 192))
mdb.models['Model-1'].sketches['__profile__'].Line(point1=(1034, 192), point2=(1039, 188))
mdb.models['Model-1'].sketches['__profile__'].Line(point1=(1039, 188), point2=(1039, 183))
mdb.models['Model-1'].sketches['__profile__'].Line(point1=(1039, 183), point2=(1035, 180))
mdb.models['Model-1'].sketches['__profile__'].Line(point1=(1035, 180), point2=(1032, 175))
mdb.models['Model-1'].sketches['__profile__'].Line(point1=(1032, 175), point2=(1056, 155))
mdb.models['Model-1'].sketches['__profile__'].Line(point1=(1056, 155), point2=(1056, 152))
mdb.models['Model-1'].sketches['__profile__'].Line(point1=(1056, 152), point2=(1040, 138))
mdb.models['Model-1'].sketches['__profile__'].Line(point1=(1040, 138), point2=(1031, 144))
mdb.models['Model-1'].sketches['__profile__'].Line(point1=(1031, 144), point2=(1030, 147))
mdb.models['Model-1'].sketches['__profile__'].Line(point1=(1030, 147), point2=(1028, 147))
mdb.models['Model-1'].sketches['__profile__'].Line(point1=(1028, 147), point2=(1020, 153))
mdb.models['Model-1'].sketches['__profile__'].Line(point1=(1020, 153), point2=(1015, 160))
mdb.models['Model-1'].sketches['__profile__'].Line(point1=(1015, 160), point2=(1004, 167))
mdb.models['Model-1'].sketches['__profile__'].Line(point1=(1004, 167), point2=(992, 156))
mdb.models['Model-1'].sketches['__profile__'].Line(point1=(992, 156), point2=(1001, 144))
mdb.models['Model-1'].sketches['__profile__'].Line(point1=(1001, 144), point2=(1001, 139))
mdb.models['Model-1'].sketches['__profile__'].Line(point1=(1001, 139), point2=(994, 125))
mdb.models['Model-1'].sketches['__profile__'].Line(point1=(994, 125), point2=(992, 125))
mdb.models['Model-1'].sketches['__profile__'].Line(point1=(992, 125), point2=(983, 131))
mdb.models['Model-1'].sketches['__profile__'].Line(point1=(983, 131), point2=(973, 141))
mdb.models['Model-1'].sketches['__profile__'].Line(point1=(973, 141), point2=(967, 142))
mdb.models['Model-1'].sketches['__profile__'].Line(point1=(967, 142), point2=(964, 142))
mdb.models['Model-1'].sketches['__profile__'].Line(point1=(964, 142), point2=(958, 134))
mdb.models['Model-1'].sketches['__profile__'].Line(point1=(958, 134), point2=(954, 133))
mdb.models['Model-1'].sketches['__profile__'].Line(point1=(954, 133), point2=(944, 137))
mdb.models['Model-1'].sketches['__profile__'].Line(point1=(944, 137), point2=(936, 128))
mdb.models['Model-1'].sketches['__profile__'].Line(point1=(936, 128), point2=(930, 129))
mdb.models['Model-1'].sketches['__profile__'].Line(point1=(930, 129), point2=(922, 134))
mdb.models['Model-1'].sketches['__profile__'].Line(point1=(922, 134), point2=(921, 133))
mdb.models['Model-1'].sketches['__profile__'].Line(point1=(921, 133), point2=(917, 134))
mdb.models['Model-1'].sketches['__profile__'].Line(point1=(917, 134), point2=(912, 130))
mdb.models['Model-1'].sketches['__profile__'].Line(point1=(912, 130), point2=(912, 128))
mdb.models['Model-1'].sketches['__profile__'].Line(point1=(912, 128), point2=(920, 118))
mdb.models['Model-1'].sketches['__profile__'].Line(point1=(920, 118), point2=(921, 116))
mdb.models['Model-1'].sketches['__profile__'].Line(point1=(921, 116), point2=(920, 115))
mdb.models['Model-1'].sketches['__profile__'].Line(point1=(920, 115), point2=(923, 113))
mdb.models['Model-1'].sketches['__profile__'].Line(point1=(923, 113), point2=(924, 108))
mdb.models['Model-1'].sketches['__profile__'].Line(point1=(924, 108), point2=(919, 106))
mdb.models['Model-1'].sketches['__profile__'].Line(point1=(919, 106), point2=(910, 99))
mdb.models['Model-1'].sketches['__profile__'].Line(point1=(910, 99), point2=(907, 99))
mdb.models['Model-1'].sketches['__profile__'].Line(point1=(907, 99), point2=(891, 123))
mdb.models['Model-1'].sketches['__profile__'].Line(point1=(891, 123), point2=(882, 121))
mdb.models['Model-1'].sketches['__profile__'].Line(point1=(882, 121), point2=(880, 119))
mdb.models['Model-1'].sketches['__profile__'].Line(point1=(880, 119), point2=(882, 113))
mdb.models['Model-1'].sketches['__profile__'].Line(point1=(882, 113), point2=(878, 109))
mdb.models['Model-1'].sketches['__profile__'].Line(point1=(878, 109), point2=(869, 106))
mdb.models['Model-1'].sketches['__profile__'].Line(point1=(869, 106), point2=(866, 102))
mdb.models['Model-1'].sketches['__profile__'].Line(point1=(866, 102), point2=(867, 101))
mdb.models['Model-1'].sketches['__profile__'].Line(point1=(867, 101), point2=(858, 99))
mdb.models['Model-1'].sketches['__profile__'].Line(point1=(858, 99), point2=(852, 96))
mdb.models['Model-1'].sketches['__profile__'].Line(point1=(852, 96), point2=(854, 83))
mdb.models['Model-1'].sketches['__profile__'].Line(point1=(854, 83), point2=(847, 78))
mdb.models['Model-1'].sketches['__profile__'].Line(point1=(847, 78), point2=(837, 74))
mdb.models['Model-1'].sketches['__profile__'].Line(point1=(837, 74), point2=(832, 76))
mdb.models['Model-1'].sketches['__profile__'].Line(point1=(832, 76), point2=(823, 96))
mdb.models['Model-1'].sketches['__profile__'].Line(point1=(823, 96), point2=(815, 102))
mdb.models['Model-1'].sketches['__profile__'].Line(point1=(815, 102), point2=(807, 95))
mdb.models['Model-1'].sketches['__profile__'].Line(point1=(807, 95), point2=(807, 93))
mdb.models['Model-1'].sketches['__profile__'].Line(point1=(807, 93), point2=(810, 87))
mdb.models['Model-1'].sketches['__profile__'].Line(point1=(810, 87), point2=(821, 73))
mdb.models['Model-1'].sketches['__profile__'].Line(point1=(821, 73), point2=(827, 60))
mdb.models['Model-1'].sketches['__profile__'].Line(point1=(827, 60), point2=(829, 52))
mdb.models['Model-1'].sketches['__profile__'].Line(point1=(829, 52), point2=(812, 46))
mdb.models['Model-1'].sketches['__profile__'].Line(point1=(812, 46), point2=(774, 37))
mdb.models['Model-1'].sketches['__profile__'].Line(point1=(774, 37), point2=(733, 33))
mdb.models['Model-1'].sketches['__profile__'].Line(point1=(733, 33), point2=(730, 34))
mdb.models['Model-1'].sketches['__profile__'].Line(point1=(730, 34), point2=(715, 33))
mdb.models['Model-1'].sketches['__profile__'].Line(point1=(715, 33), point2=(714, 34))
mdb.models['Model-1'].sketches['__profile__'].Line(point1=(714, 34), point2=(688, 34))
mdb.models['Model-1'].sketches['__profile__'].Line(point1=(688, 34), point2=(674, 36))
mdb.models['Model-1'].sketches['__profile__'].Line(point1=(674, 36), point2=(649, 36))
mdb.models['Model-1'].sketches['__profile__'].Line(point1=(649, 36), point2=(597, 41))
mdb.models['Model-1'].sketches['__profile__'].Line(point1=(597, 41), point2=(595, 44))
mdb.models['Model-1'].sketches['__profile__'].Line(point1=(595, 44), point2=(592, 56))
mdb.models['Model-1'].sketches['__profile__'].Line(point1=(592, 56), point2=(590, 58))
mdb.models['Model-1'].sketches['__profile__'].Line(point1=(590, 58), point2=(590, 62))
mdb.models['Model-1'].sketches['__profile__'].Line(point1=(590, 62), point2=(595, 70))
mdb.models['Model-1'].sketches['__profile__'].Line(point1=(595, 70), point2=(597, 71))
mdb.models['Model-1'].sketches['__profile__'].Line(point1=(597, 71), point2=(597, 73))
mdb.models['Model-1'].sketches['__profile__'].Line(point1=(597, 73), point2=(589, 83))
mdb.models['Model-1'].sketches['__profile__'].Line(point1=(589, 83), point2=(582, 87))
mdb.models['Model-1'].sketches['__profile__'].Line(point1=(582, 87), point2=(576, 80))
mdb.models['Model-1'].sketches['__profile__'].Line(point1=(576, 80), point2=(571, 69))
mdb.models['Model-1'].sketches['__profile__'].Line(point1=(571, 69), point2=(567, 69))
mdb.models['Model-1'].sketches['__profile__'].Line(point1=(567, 69), point2=(563, 71))
mdb.models['Model-1'].sketches['__profile__'].Line(point1=(563, 71), point2=(555, 59))
mdb.models['Model-1'].sketches['__profile__'].Line(point1=(555, 59), point2=(539, 54))
mdb.models['Model-1'].sketches['__profile__'].Line(point1=(539, 54), point2=(527, 69))
mdb.models['Model-1'].sketches['__profile__'].Line(point1=(527, 69), point2=(526, 72))
mdb.models['Model-1'].sketches['__profile__'].Line(point1=(526, 72), point2=(515, 81))
mdb.models['Model-1'].sketches['__profile__'].Line(point1=(515, 81), point2=(508, 89))
mdb.models['Model-1'].sketches['__profile__'].Line(point1=(508, 89), point2=(502, 99))
mdb.models['Model-1'].sketches['__profile__'].Line(point1=(502, 99), point2=(485, 110))
mdb.models['Model-1'].sketches['__profile__'].Line(point1=(485, 110), point2=(478, 129))
mdb.models['Model-1'].sketches['__profile__'].Line(point1=(478, 129), point2=(456, 131))
mdb.models['Model-1'].sketches['__profile__'].Line(point1=(456, 131), point2=(454, 133))
mdb.models['Model-1'].sketches['__profile__'].Line(point1=(454, 133), point2=(445, 133))
mdb.models['Model-1'].sketches['__profile__'].Line(point1=(445, 133), point2=(444, 135))
mdb.models['Model-1'].sketches['__profile__'].Line(point1=(444, 135), point2=(426, 136))
mdb.models['Model-1'].sketches['__profile__'].Line(point1=(426, 136), point2=(424, 133))
mdb.models['Model-1'].sketches['__profile__'].Line(point1=(424, 133), point2=(424, 127))
mdb.models['Model-1'].sketches['__profile__'].Line(point1=(424, 127), point2=(422, 126))
mdb.models['Model-1'].sketches['__profile__'].Line(point1=(422, 126), point2=(423, 117))
mdb.models['Model-1'].sketches['__profile__'].Line(point1=(423, 117), point2=(430, 115))
mdb.models['Model-1'].sketches['__profile__'].Line(point1=(430, 115), point2=(434, 112))
mdb.models['Model-1'].sketches['__profile__'].Line(point1=(434, 112), point2=(442, 111))
mdb.models['Model-1'].sketches['__profile__'].Line(point1=(442, 111), point2=(446, 105))
mdb.models['Model-1'].sketches['__profile__'].Line(point1=(446, 105), point2=(446, 98))
mdb.models['Model-1'].sketches['__profile__'].Line(point1=(446, 98), point2=(444, 96))
mdb.models['Model-1'].sketches['__profile__'].Line(point1=(444, 96), point2=(441, 87))
mdb.models['Model-1'].sketches['__profile__'].Line(point1=(441, 87), point2=(435, 83))
mdb.models['Model-1'].sketches['__profile__'].Line(point1=(435, 83), point2=(432, 79))
mdb.models['Model-1'].sketches['__profile__'].Line(point1=(432, 79), point2=(446, 64))
mdb.models['Model-1'].sketches['__profile__'].Line(point1=(446, 64), point2=(447, 56))
mdb.models['Model-1'].sketches['__profile__'].Line(point1=(447, 56), point2=(445, 54))
mdb.models['Model-1'].sketches['__profile__'].Line(point1=(445, 54), point2=(437, 57))
mdb.models['Model-1'].sketches['__profile__'].Line(point1=(437, 57), point2=(428, 58))
mdb.models['Model-1'].sketches['__profile__'].Line(point1=(428, 58), point2=(425, 60))
mdb.models['Model-1'].sketches['__profile__'].Line(point1=(425, 60), point2=(414, 62))
mdb.models['Model-1'].sketches['__profile__'].Line(point1=(414, 62), point2=(397, 68))
mdb.models['Model-1'].sketches['__profile__'].Line(point1=(397, 68), point2=(388, 69))
mdb.models['Model-1'].sketches['__profile__'].Line(point1=(388, 69), point2=(371, 75))
mdb.models['Model-1'].sketches['__profile__'].Line(point1=(371, 75), point2=(363, 76))
mdb.models['Model-1'].sketches['__profile__'].Line(point1=(363, 76), point2=(360, 78))
mdb.models['Model-1'].sketches['__profile__'].Line(point1=(360, 78), point2=(314, 89))
mdb.models['Model-1'].sketches['__profile__'].Line(point1=(314, 89), point2=(303, 93))
mdb.models['Model-1'].sketches['__profile__'].Line(point1=(303, 93), point2=(299, 93))
mdb.models['Model-1'].sketches['__profile__'].Line(point1=(299, 93), point2=(296, 95))
mdb.models['Model-1'].sketches['__profile__'].Line(point1=(296, 95), point2=(249, 108))
mdb.models['Model-1'].sketches['__profile__'].Line(point1=(249, 108), point2=(240, 112))
mdb.models['Model-1'].sketches['__profile__'].Line(point1=(240, 112), point2=(233, 113))
mdb.models['Model-1'].sketches['__profile__'].Line(point1=(233, 113), point2=(231, 115))
mdb.models['Model-1'].sketches['__profile__'].Line(point1=(231, 115), point2=(221, 117))
mdb.models['Model-1'].sketches['__profile__'].Line(point1=(221, 117), point2=(215, 120))
mdb.models['Model-1'].sketches['__profile__'].Line(point1=(215, 120), point2=(198, 124))
mdb.models['Model-1'].sketches['__profile__'].Line(point1=(198, 124), point2=(197, 128))
mdb.models['Model-1'].sketches['__profile__'].Line(point1=(197, 128), point2=(198, 142))
mdb.models['Model-1'].sketches['__profile__'].Line(point1=(198, 142), point2=(195, 145))
mdb.models['Model-1'].sketches['__profile__'].Line(point1=(195, 145), point2=(191, 155))
mdb.models['Model-1'].sketches['__profile__'].Line(point1=(191, 155), point2=(188, 158))
mdb.models['Model-1'].sketches['__profile__'].Line(point1=(188, 158), point2=(182, 160))
mdb.models['Model-1'].sketches['__profile__'].Line(point1=(182, 160), point2=(170, 160))
mdb.models['Model-1'].sketches['__profile__'].Line(point1=(170, 160), point2=(168, 158))
mdb.models['Model-1'].sketches['__profile__'].Line(point1=(168, 158), point2=(168, 138))
mdb.models['Model-1'].sketches['__profile__'].Line(point1=(168, 138), point2=(166, 134))
mdb.models['Model-1'].sketches['__profile__'].Line(point1=(166, 134), point2=(158, 137))
mdb.models['Model-1'].sketches['__profile__'].Line(point1=(158, 137), point2=(144, 139))
mdb.models['Model-1'].sketches['__profile__'].Line(point1=(144, 139), point2=(141, 141))
mdb.models['Model-1'].sketches['__profile__'].Line(point1=(141, 141), point2=(118, 147))
mdb.models['Model-1'].sketches['__profile__'].Line(point1=(118, 147), point2=(113, 150))
mdb.models['Model-1'].sketches['__profile__'].Line(point1=(113, 150), point2=(106, 151))
mdb.models['Model-1'].sketches['__profile__'].Line(point1=(106, 151), point2=(101, 154))
mdb.models['Model-1'].sketches['__profile__'].Line(point1=(101, 154), point2=(83, 160))
mdb.models['Model-1'].sketches['__profile__'].Line(point1=(83, 160), point2=(67, 168))
mdb.models['Model-1'].sketches['__profile__'].Line(point1=(67, 168), point2=(56, 176))
mdb.models['Model-1'].sketches['__profile__'].Line(point1=(56, 176), point2=(44, 188))
mdb.models['Model-1'].sketches['__profile__'].Line(point1=(44, 188), point2=(44, 190))
mdb.models['Model-1'].sketches['__profile__'].Line(point1=(44, 190), point2=(39, 195))
mdb.models['Model-1'].sketches['__profile__'].Line(point1=(39, 195), point2=(33, 207))
mdb.models['Model-1'].sketches['__profile__'].Line(point1=(33, 207), point2=(32, 212))
mdb.models['Model-1'].sketches['__profile__'].Line(point1=(32, 212), point2=(21, 232))
mdb.models['Model-1'].sketches['__profile__'].Line(point1=(21, 232), point2=(20, 239))
mdb.models['Model-1'].sketches['__profile__'].Line(point1=(20, 239), point2=(27, 252))
mdb.models['Model-1'].sketches['__profile__'].Line(point1=(27, 252), point2=(27, 256))
mdb.models['Model-1'].sketches['__profile__'].Line(point1=(27, 256), point2=(31, 266))
mdb.models['Model-1'].sketches['__profile__'].Line(point1=(31, 266), point2=(32, 279))
mdb.models['Model-1'].sketches['__profile__'].Line(point1=(32, 279), point2=(36, 286))
mdb.models['Model-1'].sketches['__profile__'].Line(point1=(36, 286), point2=(42, 292))
mdb.models['Model-1'].sketches['__profile__'].Line(point1=(42, 292), point2=(44, 292))
mdb.models['Model-1'].sketches['__profile__'].Line(point1=(44, 292), point2=(48, 297))
mdb.models['Model-1'].sketches['__profile__'].Line(point1=(48, 297), point2=(59, 300))
mdb.models['Model-1'].sketches['__profile__'].Line(point1=(59, 300), point2=(63, 303))
mdb.models['Model-1'].sketches['__profile__'].Line(point1=(63, 303), point2=(64, 302))
mdb.models['Model-1'].sketches['__profile__'].Line(point1=(64, 302), point2=(72, 305))
mdb.models['Model-1'].sketches['__profile__'].Line(point1=(72, 305), point2=(102, 309))
mdb.models['Model-1'].sketches['__profile__'].Line(point1=(102, 309), point2=(111, 312))
mdb.models['Model-1'].sketches['__profile__'].Line(point1=(111, 312), point2=(114, 311))
mdb.models['Model-1'].sketches['__profile__'].Line(point1=(114, 311), point2=(119, 313))
mdb.models['Model-1'].sketches['__profile__'].Line(point1=(119, 313), point2=(129, 314))
mdb.models['Model-1'].sketches['__profile__'].Line(point1=(129, 314), point2=(134, 317))
mdb.models['Model-1'].sketches['__profile__'].Line(point1=(134, 317), point2=(140, 317))
mdb.models['Model-1'].sketches['__profile__'].Line(point1=(140, 317), point2=(173, 324))
mdb.models['Model-1'].sketches['__profile__'].Line(point1=(173, 324), point2=(180, 325))
mdb.models['Model-1'].sketches['__profile__'].Line(point1=(180, 325), point2=(183, 324))
mdb.models['Model-1'].sketches['__profile__'].Line(point1=(183, 324), point2=(186, 326))
mdb.models['Model-1'].sketches['__profile__'].Line(point1=(186, 326), point2=(250, 331))
mdb.models['Model-1'].sketches['__profile__'].Line(point1=(250, 331), point2=(348, 332))
mdb.models['Model-1'].sketches['__profile__'].Line(point1=(348, 332), point2=(349, 331))
mdb.models['Model-1'].sketches['__profile__'].Line(point1=(349, 331), point2=(387, 331))
mdb.models['Model-1'].sketches['__profile__'].Line(point1=(387, 331), point2=(414, 329))
mdb.models['Model-1'].sketches['__profile__'].Line(point1=(414, 329), point2=(423, 330))
mdb.models['Model-1'].sketches['__profile__'].Line(point1=(423, 330), point2=(466, 327))
mdb.models['Model-1'].sketches['__profile__'].Line(point1=(466, 327), point2=(479, 328))
mdb.models['Model-1'].sketches['__profile__'].Line(point1=(479, 328), point2=(493, 326))
mdb.models['Model-1'].sketches['__profile__'].Line(point1=(493, 326), point2=(504, 327))
mdb.models['Model-1'].sketches['__profile__'].Line(point1=(504, 327), point2=(571, 321))
mdb.models['Model-1'].sketches['__profile__'].Line(point1=(571, 321), point2=(580, 322))
mdb.models['Model-1'].sketches['__profile__'].Line(point1=(580, 322), point2=(586, 320))
mdb.models['Model-1'].sketches['__profile__'].Line(point1=(586, 320), point2=(595, 320))
mdb.models['Model-1'].sketches['__profile__'].Line(point1=(595, 320), point2=(599, 317))
mdb.models['Model-1'].sketches['__profile__'].Line(point1=(599, 317), point2=(605, 319))
mdb.models['Model-1'].sketches['__profile__'].Line(point1=(605, 319), point2=(626, 319))
mdb.models['Model-1'].sketches['__profile__'].Line(point1=(626, 319), point2=(645, 321))
mdb.models['Model-1'].sketches['__profile__'].Line(point1=(645, 321), point2=(651, 320))
mdb.models['Model-1'].sketches['__profile__'].Line(point1=(651, 320), point2=(745, 328))
mdb.models['Model-1'].sketches['__profile__'].Line(point1=(745, 328), point2=(759, 328))
mdb.models['Model-1'].sketches['__profile__'].Line(point1=(759, 328), point2=(776, 331))
mdb.models['Model-1'].sketches['__profile__'].Line(point1=(776, 331), point2=(782, 330))
mdb.models['Model-1'].sketches['__profile__'].Line(point1=(782, 330), point2=(800, 333))
mdb.models['Model-1'].sketches['__profile__'].Line(point1=(800, 333), point2=(807, 332))
mdb.models['Model-1'].sketches['__profile__'].Line(point1=(807, 332), point2=(814, 334))
mdb.models['Model-1'].sketches['__profile__'].Line(point1=(814, 334), point2=(818, 333))
mdb.models['Model-1'].sketches['__profile__'].Line(point1=(818, 333), point2=(827, 335))
mdb.models['Model-1'].sketches['__profile__'].Line(point1=(827, 335), point2=(861, 338))
mdb.models['Model-1'].sketches['__profile__'].Line(point1=(861, 338), point2=(875, 337))
mdb.models['Model-1'].sketches['__profile__'].Line(point1=(875, 337), point2=(901, 340))
mdb.models['Model-1'].sketches['__profile__'].Line(point1=(901, 340), point2=(918, 341))
mdb.models['Model-1'].sketches['__profile__'].Line(point1=(918, 341), point2=(926, 340))
mdb.models['Model-1'].sketches['__profile__'].Line(point1=(926, 340), point2=(943, 342))
mdb.models['Model-1'].sketches['__profile__'].Line(point1=(943, 342), point2=(975, 343))
mdb.models['Model-1'].sketches['__profile__'].Line(point1=(975, 343), point2=(1002, 341))
mdb.models['Model-1'].sketches['__profile__'].Line(point1=(1002, 341), point2=(1015, 342))
mdb.models['Model-1'].sketches['__profile__'].Line(point1=(1015, 342), point2=(1030, 341))
mdb.models['Model-1'].sketches['__profile__'].Line(point1=(1030, 341), point2=(1034, 339))
mdb.models['Model-1'].sketches['__profile__'].Line(point1=(1034, 339), point2=(1037, 340))
mdb.models['Model-1'].sketches['__profile__'].Line(point1=(1037, 340), point2=(1048, 339))
mdb.models['Model-1'].sketches['__profile__'].Line(point1=(1048, 339), point2=(1080, 331))
mdb.models['Model-1'].sketches['__profile__'].Line(point1=(1080, 331), point2=(1097, 324))
mdb.models['Model-1'].sketches['__profile__'].Line(point1=(1097, 324), point2=(1099, 322))
mdb.models['Model-1'].sketches['__profile__'].Line(point1=(1099, 322), point2=(1102, 322))
mdb.models['Model-1'].sketches['__profile__'].Line(point1=(1102, 322), point2=(1108, 317))
mdb.models['Model-1'].sketches['__profile__'].Line(point1=(1108, 317), point2=(1130, 304))
mdb.models['Model-1'].sketches['__profile__'].Line(point1=(1130, 304), point2=(1147, 290))
mdb.models['Model-1'].sketches['__profile__'].Line(point1=(1147, 290), point2=(1162, 274))
mdb.models['Model-1'].sketches['__profile__'].Line(point1=(1162, 274), point2=(1176, 252))
mdb.models['Model-1'].sketches['__profile__'].Line(point1=(1176, 252), point2=(1178, 243))
mdb.models['Model-1'].sketches['__profile__'].Line(point1=(1178, 243), point2=(1175, 243))
mdb.models['Model-1'].sketches['__profile__'].Line(point1=(1175, 243), point2=(1159, 257))
mdb.models['Model-1'].sketches['__profile__'].Line(point1=(1159, 257), point2=(1152, 248))
mdb.models['Model-1'].sketches['__profile__'].Line(point1=(1152, 248), point2=(1166, 234))
mdb.models['Model-1'].sketches['__profile__'].Line(point1=(1166, 234), point2=(1165, 228))
mdb.models['Model-1'].sketches['__profile__'].Line(point1=(1165, 228), point2=(1159, 222))
mdb.models['Model-1'].sketches['__profile__'].Line(point1=(1159, 222), point2=(1150, 227))
mdb.models['Model-1'].sketches['__profile__'].Line(point1=(1150, 227), point2=(1147, 228))
mdb.models['Model-1'].sketches['__profile__'].Line(point1=(1147, 228), point2=(1145, 227))
mdb.models['Model-1'].sketches['__profile__'].Line(point1=(1145, 227), point2=(1146, 217))
mdb.models['Model-1'].sketches['__profile__'].Line(point1=(1146, 217), point2=(1148, 215))
mdb.models['Model-1'].sketches['__profile__'].Line(point1=(1148, 215), point2=(1155, 213))
mdb.models['Model-1'].sketches['__profile__'].Line(point1=(1155, 213), point2=(1159, 209))
mdb.models['Model-1'].sketches['__profile__'].Line(point1=(1159, 209), point2=(1177, 199))
mdb.models['Model-1'].sketches['__profile__'].Line(point1=(1177, 199), point2=(1176, 191))
mdb.models['Model-1'].sketches['__profile__'].Line(point1=(1176, 191), point2=(1169, 181))
mdb.models['Model-1'].sketches['__profile__'].Line(point1=(1169, 181), point2=(1151, 164))
mdb.models['Model-1'].sketches['__profile__'].Line(point1=(1151, 164), point2=(1144, 164))
mdb.models['Model-1'].sketches['__profile__'].Line(point1=(1144, 164), point2=(1141, 166))
mdb.models['Model-1'].sketches['__profile__'].Line(point1=(1141, 166), point2=(1137, 171))
mdb.models['Model-1'].sketches['__profile__'].Line(point1=(1137, 171), point2=(1128, 177))
mdb.models['Model-1'].sketches['__profile__'].Line(point1=(1128, 177), point2=(1120, 185))
mdb.models['Model-1'].sketches['__profile__'].Line(point1=(1120, 185), point2=(1113, 181))
mdb.models['Model-1'].sketches['__profile__'].Line(point1=(1113, 181), point2=(1114, 175))
mdb.models['Model-1'].sketches['__profile__'].Line(point1=(1114, 175), point2=(1112, 175))
mdb.models['Model-1'].sketches['__profile__'].Line(point1=(1112, 175), point2=(1104, 169))
mdb.models['Model-1'].sketches['__profile__'].Line(point1=(1104, 169), point2=(1101, 169))
mdb.models['Model-1'].sketches['__profile__'].Line(point1=(1101, 169), point2=(1097, 173))
mdb.models['Model-1'].sketches['__profile__'].Line(point1=(1097, 173), point2=(1079, 181))
mdb.models['Model-1'].sketches['__profile__'].Line(point1=(1079, 181), point2=(1078, 194))
mdb.models['Model-1'].sketches['__profile__'].Line(point1=(1078, 194), point2=(1060, 207))
mdb.models['Model-1'].sketches['__profile__'].Line(point1=(1060, 207), point2=(1051, 200))
mdb.models['Model-1'].sketches['__profile__'].Line(point1=(1051, 200), point2=(1048, 200))
mdb.models['Model-1'].sketches['__profile__'].Line(point1=(1048, 200), point2=(1040, 204))
mdb.models['Model-1'].Part(dimensionality=THREE_D, name='Part-1', type=DEFORMABLE_BODY) 
mdb.models['Model-1'].parts['Part-1'].BaseShell(sketch=mdb.models['Model-1'].sketches['__profile__'])
del mdb.models['Model-1'].sketches['__profile__'] 
mdb.models['Model-1'].parts['Part-1'].DatumPointByCoordinate(coords=(1221,0.0, 0.0))
mdb.models['Model-1'].parts['Part-1'].DatumPointByCoordinate(coords=(1221,20.0, 0.0))
mdb.models['Model-1'].parts['Part-1'].DatumAxisByTwoPoint(point1=mdb.models['Model-1'].parts['Part-1'].datums[3], point2=mdb.models['Model-1'].parts['Part-1'].datums[2])
mdb.models['Model-1'].parts['Part-1'].DatumPlaneByPrincipalPlane(offset=0.0,principalPlane=XYPLANE)
mdb.models['Model-1'].ConstrainedSketch(name='__profile__', sheetSize=2442)
mdb.models['Model-1'].sketches['__profile__'].Line(point1=(57 , 180), point2=(52 , 181)) 
mdb.models['Model-1'].sketches['__profile__'].Line(point1=(52 , 181), point2=(45 , 189)) 
mdb.models['Model-1'].sketches['__profile__'].Line(point1=(45 , 189), point2=(23 , 232)) 
mdb.models['Model-1'].sketches['__profile__'].Line(point1=(23 , 232), point2=(24 , 239)) 
mdb.models['Model-1'].sketches['__profile__'].Line(point1=(24 , 239), point2=(28 , 239)) 
mdb.models['Model-1'].sketches['__profile__'].Line(point1=(28 , 239), point2=(32 , 235)) 
mdb.models['Model-1'].sketches['__profile__'].Line(point1=(32 , 235), point2=(35 , 232)) 
mdb.models['Model-1'].sketches['__profile__'].Line(point1=(35 , 232), point2=(45 , 227)) 
mdb.models['Model-1'].sketches['__profile__'].Line(point1=(45 , 227), point2=(62 , 222)) 
mdb.models['Model-1'].sketches['__profile__'].Line(point1=(62 , 222), point2=(57 , 205)) 
mdb.models['Model-1'].sketches['__profile__'].Line(point1=(57 , 205), point2=(57 , 180)) 
mdb.models['Model-1'].sketches['__profile__'].Line(point1=(120 , 218), point2=(112 , 217)) 
mdb.models['Model-1'].sketches['__profile__'].Line(point1=(112 , 217), point2=(95 , 219)) 
mdb.models['Model-1'].sketches['__profile__'].Line(point1=(95 , 219), point2=(70 , 224)) 
mdb.models['Model-1'].sketches['__profile__'].Line(point1=(70 , 224), point2=(64 , 224)) 
mdb.models['Model-1'].sketches['__profile__'].Line(point1=(64 , 224), point2=(45 , 229)) 
mdb.models['Model-1'].sketches['__profile__'].Line(point1=(45 , 229), point2=(26 , 241)) 
mdb.models['Model-1'].sketches['__profile__'].Line(point1=(26 , 241), point2=(27 , 248)) 
mdb.models['Model-1'].sketches['__profile__'].Line(point1=(27 , 248), point2=(30 , 251)) 
mdb.models['Model-1'].sketches['__profile__'].Line(point1=(30 , 251), point2=(33 , 251)) 
mdb.models['Model-1'].sketches['__profile__'].Line(point1=(33 , 251), point2=(44 , 242)) 
mdb.models['Model-1'].sketches['__profile__'].Line(point1=(44 , 242), point2=(61 , 235)) 
mdb.models['Model-1'].sketches['__profile__'].Line(point1=(61 , 235), point2=(93 , 231)) 
mdb.models['Model-1'].sketches['__profile__'].Line(point1=(93 , 231), point2=(118 , 230)) 
mdb.models['Model-1'].sketches['__profile__'].Line(point1=(118 , 230), point2=(120 , 218)) 
mdb.models['Model-1'].sketches['__profile__'].Line(point1=(192 , 234), point2=(145 , 234)) 
mdb.models['Model-1'].sketches['__profile__'].Line(point1=(145 , 234), point2=(144 , 233)) 
mdb.models['Model-1'].sketches['__profile__'].Line(point1=(144 , 233), point2=(95 , 234)) 
mdb.models['Model-1'].sketches['__profile__'].Line(point1=(95 , 234), point2=(74 , 239)) 
mdb.models['Model-1'].sketches['__profile__'].Line(point1=(74 , 239), point2=(64 , 239)) 
mdb.models['Model-1'].sketches['__profile__'].Line(point1=(64 , 239), point2=(58 , 242)) 
mdb.models['Model-1'].sketches['__profile__'].Line(point1=(58 , 242), point2=(47 , 244)) 
mdb.models['Model-1'].sketches['__profile__'].Line(point1=(47 , 244), point2=(39 , 248)) 
mdb.models['Model-1'].sketches['__profile__'].Line(point1=(39 , 248), point2=(33 , 253)) 
mdb.models['Model-1'].sketches['__profile__'].Line(point1=(33 , 253), point2=(33 , 256)) 
mdb.models['Model-1'].sketches['__profile__'].Line(point1=(33 , 256), point2=(36 , 258)) 
mdb.models['Model-1'].sketches['__profile__'].Line(point1=(36 , 258), point2=(40 , 260)) 
mdb.models['Model-1'].sketches['__profile__'].Line(point1=(40 , 260), point2=(89 , 259)) 
mdb.models['Model-1'].sketches['__profile__'].Line(point1=(89 , 259), point2=(90 , 258)) 
mdb.models['Model-1'].sketches['__profile__'].Line(point1=(90 , 258), point2=(97 , 259)) 
mdb.models['Model-1'].sketches['__profile__'].Line(point1=(97 , 259), point2=(177 , 258)) 
mdb.models['Model-1'].sketches['__profile__'].Line(point1=(177 , 258), point2=(180 , 256)) 
mdb.models['Model-1'].sketches['__profile__'].Line(point1=(180 , 256), point2=(188 , 241)) 
mdb.models['Model-1'].sketches['__profile__'].Line(point1=(188 , 241), point2=(191 , 239)) 
mdb.models['Model-1'].sketches['__profile__'].Line(point1=(191 , 239), point2=(192 , 234)) 
mdb.models['Model-1'].sketches['__profile__'].Line(point1=(136 , 271), point2=(136 , 266)) 
mdb.models['Model-1'].sketches['__profile__'].Line(point1=(136 , 266), point2=(132 , 262)) 
mdb.models['Model-1'].sketches['__profile__'].Line(point1=(132 , 262), point2=(87 , 261)) 
mdb.models['Model-1'].sketches['__profile__'].Line(point1=(87 , 261), point2=(82 , 263)) 
mdb.models['Model-1'].sketches['__profile__'].Line(point1=(82 , 263), point2=(64 , 263)) 
mdb.models['Model-1'].sketches['__profile__'].Line(point1=(64 , 263), point2=(63 , 264)) 
mdb.models['Model-1'].sketches['__profile__'].Line(point1=(63 , 264), point2=(34 , 263)) 
mdb.models['Model-1'].sketches['__profile__'].Line(point1=(34 , 263), point2=(34 , 266)) 
mdb.models['Model-1'].sketches['__profile__'].Line(point1=(34 , 266), point2=(38 , 271)) 
mdb.models['Model-1'].sketches['__profile__'].Line(point1=(38 , 271), point2=(99 , 271)) 
mdb.models['Model-1'].sketches['__profile__'].Line(point1=(99 , 271), point2=(114 , 273)) 
mdb.models['Model-1'].sketches['__profile__'].Line(point1=(114 , 273), point2=(124 , 272)) 
mdb.models['Model-1'].sketches['__profile__'].Line(point1=(124 , 272), point2=(128 , 274)) 
mdb.models['Model-1'].sketches['__profile__'].Line(point1=(128 , 274), point2=(135 , 274)) 
mdb.models['Model-1'].sketches['__profile__'].Line(point1=(135 , 274), point2=(136 , 271)) 
mdb.models['Model-1'].sketches['__profile__'].Line(point1=(136 , 306), point2=(137 , 281)) 
mdb.models['Model-1'].sketches['__profile__'].Line(point1=(137 , 281), point2=(134 , 278)) 
mdb.models['Model-1'].sketches['__profile__'].Line(point1=(134 , 278), point2=(127 , 275)) 
mdb.models['Model-1'].sketches['__profile__'].Line(point1=(127 , 275), point2=(50 , 274)) 
mdb.models['Model-1'].sketches['__profile__'].Line(point1=(50 , 274), point2=(48 , 273)) 
mdb.models['Model-1'].sketches['__profile__'].Line(point1=(48 , 273), point2=(40 , 274)) 
mdb.models['Model-1'].sketches['__profile__'].Line(point1=(40 , 274), point2=(39 , 275)) 
mdb.models['Model-1'].sketches['__profile__'].Line(point1=(39 , 275), point2=(40 , 280)) 
mdb.models['Model-1'].sketches['__profile__'].Line(point1=(40 , 280), point2=(51 , 290)) 
mdb.models['Model-1'].sketches['__profile__'].Line(point1=(51 , 290), point2=(62 , 295)) 
mdb.models['Model-1'].sketches['__profile__'].Line(point1=(62 , 295), point2=(82 , 301)) 
mdb.models['Model-1'].sketches['__profile__'].Line(point1=(82 , 301), point2=(119 , 306)) 
mdb.models['Model-1'].sketches['__profile__'].Line(point1=(119 , 306), point2=(131 , 310)) 
mdb.models['Model-1'].sketches['__profile__'].Line(point1=(131 , 310), point2=(133 , 310)) 
mdb.models['Model-1'].sketches['__profile__'].Line(point1=(133 , 310), point2=(136 , 306)) 
mdb.models['Model-1'].sketches['__profile__'].Line(point1=(78 , 168), point2=(74 , 167)) 
mdb.models['Model-1'].sketches['__profile__'].Line(point1=(74 , 167), point2=(59 , 177)) 
mdb.models['Model-1'].sketches['__profile__'].Line(point1=(59 , 177), point2=(60 , 212)) 
mdb.models['Model-1'].sketches['__profile__'].Line(point1=(60 , 212), point2=(62 , 218)) 
mdb.models['Model-1'].sketches['__profile__'].Line(point1=(62 , 218), point2=(67 , 221)) 
mdb.models['Model-1'].sketches['__profile__'].Line(point1=(67 , 221), point2=(82 , 219)) 
mdb.models['Model-1'].sketches['__profile__'].Line(point1=(82 , 219), point2=(78 , 168)) 
mdb.models['Model-1'].sketches['__profile__'].Line(point1=(109 , 211), point2=(109 , 205)) 
mdb.models['Model-1'].sketches['__profile__'].Line(point1=(109 , 205), point2=(115 , 185)) 
mdb.models['Model-1'].sketches['__profile__'].Line(point1=(115 , 185), point2=(114 , 175)) 
mdb.models['Model-1'].sketches['__profile__'].Line(point1=(114 , 175), point2=(102 , 157)) 
mdb.models['Model-1'].sketches['__profile__'].Line(point1=(102 , 157), point2=(99 , 157)) 
mdb.models['Model-1'].sketches['__profile__'].Line(point1=(99 , 157), point2=(95 , 160)) 
mdb.models['Model-1'].sketches['__profile__'].Line(point1=(95 , 160), point2=(85 , 163)) 
mdb.models['Model-1'].sketches['__profile__'].Line(point1=(85 , 163), point2=(82 , 166)) 
mdb.models['Model-1'].sketches['__profile__'].Line(point1=(82 , 166), point2=(82 , 177)) 
mdb.models['Model-1'].sketches['__profile__'].Line(point1=(82 , 177), point2=(84 , 188)) 
mdb.models['Model-1'].sketches['__profile__'].Line(point1=(84 , 188), point2=(84 , 216)) 
mdb.models['Model-1'].sketches['__profile__'].Line(point1=(84 , 216), point2=(92 , 217)) 
mdb.models['Model-1'].sketches['__profile__'].Line(point1=(92 , 217), point2=(94 , 215)) 
mdb.models['Model-1'].sketches['__profile__'].Line(point1=(94 , 215), point2=(103 , 215)) 
mdb.models['Model-1'].sketches['__profile__'].Line(point1=(103 , 215), point2=(108 , 214)) 
mdb.models['Model-1'].sketches['__profile__'].Line(point1=(108 , 214), point2=(109 , 211)) 
mdb.models['Model-1'].sketches['__profile__'].Line(point1=(139 , 145), point2=(129 , 147)) 
mdb.models['Model-1'].sketches['__profile__'].Line(point1=(129 , 147), point2=(107 , 155)) 
mdb.models['Model-1'].sketches['__profile__'].Line(point1=(107 , 155), point2=(107 , 158)) 
mdb.models['Model-1'].sketches['__profile__'].Line(point1=(107 , 158), point2=(113 , 168)) 
mdb.models['Model-1'].sketches['__profile__'].Line(point1=(113 , 168), point2=(117 , 175)) 
mdb.models['Model-1'].sketches['__profile__'].Line(point1=(117 , 175), point2=(121 , 175)) 
mdb.models['Model-1'].sketches['__profile__'].Line(point1=(121 , 175), point2=(135 , 167)) 
mdb.models['Model-1'].sketches['__profile__'].Line(point1=(135 , 167), point2=(138 , 163)) 
mdb.models['Model-1'].sketches['__profile__'].Line(point1=(138 , 163), point2=(139 , 145)) 
mdb.models['Model-1'].sketches['__profile__'].Line(point1=(152 , 175), point2=(150 , 175)) 
mdb.models['Model-1'].sketches['__profile__'].Line(point1=(150 , 175), point2=(141 , 168)) 
mdb.models['Model-1'].sketches['__profile__'].Line(point1=(141 , 168), point2=(137 , 168)) 
mdb.models['Model-1'].sketches['__profile__'].Line(point1=(137 , 168), point2=(131 , 173)) 
mdb.models['Model-1'].sketches['__profile__'].Line(point1=(131 , 173), point2=(119 , 179)) 
mdb.models['Model-1'].sketches['__profile__'].Line(point1=(119 , 179), point2=(114 , 200)) 
mdb.models['Model-1'].sketches['__profile__'].Line(point1=(114 , 200), point2=(112 , 202)) 
mdb.models['Model-1'].sketches['__profile__'].Line(point1=(112 , 202), point2=(112 , 212)) 
mdb.models['Model-1'].sketches['__profile__'].Line(point1=(112 , 212), point2=(115 , 213)) 
mdb.models['Model-1'].sketches['__profile__'].Line(point1=(115 , 213), point2=(150 , 211)) 
mdb.models['Model-1'].sketches['__profile__'].Line(point1=(150 , 211), point2=(153 , 191)) 
mdb.models['Model-1'].sketches['__profile__'].Line(point1=(153 , 191), point2=(152 , 175)) 
mdb.models['Model-1'].sketches['__profile__'].Line(point1=(268 , 226), point2=(259 , 222)) 
mdb.models['Model-1'].sketches['__profile__'].Line(point1=(259 , 222), point2=(237 , 217)) 
mdb.models['Model-1'].sketches['__profile__'].Line(point1=(237 , 217), point2=(198 , 214)) 
mdb.models['Model-1'].sketches['__profile__'].Line(point1=(198 , 214), point2=(190 , 215)) 
mdb.models['Model-1'].sketches['__profile__'].Line(point1=(190 , 215), point2=(165 , 214)) 
mdb.models['Model-1'].sketches['__profile__'].Line(point1=(165 , 214), point2=(138 , 216)) 
mdb.models['Model-1'].sketches['__profile__'].Line(point1=(138 , 216), point2=(126 , 215)) 
mdb.models['Model-1'].sketches['__profile__'].Line(point1=(126 , 215), point2=(123 , 217)) 
mdb.models['Model-1'].sketches['__profile__'].Line(point1=(123 , 217), point2=(122 , 225)) 
mdb.models['Model-1'].sketches['__profile__'].Line(point1=(122 , 225), point2=(123 , 230)) 
mdb.models['Model-1'].sketches['__profile__'].Line(point1=(123 , 230), point2=(159 , 229)) 
mdb.models['Model-1'].sketches['__profile__'].Line(point1=(159 , 229), point2=(168 , 231)) 
mdb.models['Model-1'].sketches['__profile__'].Line(point1=(168 , 231), point2=(187 , 231)) 
mdb.models['Model-1'].sketches['__profile__'].Line(point1=(187 , 231), point2=(188 , 230)) 
mdb.models['Model-1'].sketches['__profile__'].Line(point1=(188 , 230), point2=(246 , 231)) 
mdb.models['Model-1'].sketches['__profile__'].Line(point1=(246 , 231), point2=(260 , 229)) 
mdb.models['Model-1'].sketches['__profile__'].Line(point1=(260 , 229), point2=(268 , 230)) 
mdb.models['Model-1'].sketches['__profile__'].Line(point1=(268 , 230), point2=(268 , 226)) 
mdb.models['Model-1'].sketches['__profile__'].Line(point1=(210 , 288), point2=(204 , 286)) 
mdb.models['Model-1'].sketches['__profile__'].Line(point1=(204 , 286), point2=(188 , 286)) 
mdb.models['Model-1'].sketches['__profile__'].Line(point1=(188 , 286), point2=(161 , 279)) 
mdb.models['Model-1'].sketches['__profile__'].Line(point1=(161 , 279), point2=(142 , 279)) 
mdb.models['Model-1'].sketches['__profile__'].Line(point1=(142 , 279), point2=(138 , 307)) 
mdb.models['Model-1'].sketches['__profile__'].Line(point1=(138 , 307), point2=(138 , 309)) 
mdb.models['Model-1'].sketches['__profile__'].Line(point1=(138 , 309), point2=(140 , 309)) 
mdb.models['Model-1'].sketches['__profile__'].Line(point1=(140 , 309), point2=(141 , 311)) 
mdb.models['Model-1'].sketches['__profile__'].Line(point1=(141 , 311), point2=(144 , 312)) 
mdb.models['Model-1'].sketches['__profile__'].Line(point1=(144 , 312), point2=(167 , 317)) 
mdb.models['Model-1'].sketches['__profile__'].Line(point1=(167 , 317), point2=(186 , 319)) 
mdb.models['Model-1'].sketches['__profile__'].Line(point1=(186 , 319), point2=(191 , 321)) 
mdb.models['Model-1'].sketches['__profile__'].Line(point1=(191 , 321), point2=(207 , 322)) 
mdb.models['Model-1'].sketches['__profile__'].Line(point1=(207 , 322), point2=(210 , 288)) 
mdb.models['Model-1'].sketches['__profile__'].Line(point1=(213 , 280), point2=(215 , 272)) 
mdb.models['Model-1'].sketches['__profile__'].Line(point1=(215 , 272), point2=(213 , 268)) 
mdb.models['Model-1'].sketches['__profile__'].Line(point1=(213 , 268), point2=(195 , 267)) 
mdb.models['Model-1'].sketches['__profile__'].Line(point1=(195 , 267), point2=(189 , 266)) 
mdb.models['Model-1'].sketches['__profile__'].Line(point1=(189 , 266), point2=(187 , 264)) 
mdb.models['Model-1'].sketches['__profile__'].Line(point1=(187 , 264), point2=(171 , 261)) 
mdb.models['Model-1'].sketches['__profile__'].Line(point1=(171 , 261), point2=(144 , 261)) 
mdb.models['Model-1'].sketches['__profile__'].Line(point1=(144 , 261), point2=(143 , 262)) 
mdb.models['Model-1'].sketches['__profile__'].Line(point1=(143 , 262), point2=(141 , 267)) 
mdb.models['Model-1'].sketches['__profile__'].Line(point1=(141 , 267), point2=(142 , 273)) 
mdb.models['Model-1'].sketches['__profile__'].Line(point1=(142 , 273), point2=(144 , 275)) 
mdb.models['Model-1'].sketches['__profile__'].Line(point1=(144 , 275), point2=(152 , 276)) 
mdb.models['Model-1'].sketches['__profile__'].Line(point1=(152 , 276), point2=(155 , 275)) 
mdb.models['Model-1'].sketches['__profile__'].Line(point1=(155 , 275), point2=(167 , 278)) 
mdb.models['Model-1'].sketches['__profile__'].Line(point1=(167 , 278), point2=(176 , 278)) 
mdb.models['Model-1'].sketches['__profile__'].Line(point1=(176 , 278), point2=(193 , 281)) 
mdb.models['Model-1'].sketches['__profile__'].Line(point1=(193 , 281), point2=(195 , 283)) 
mdb.models['Model-1'].sketches['__profile__'].Line(point1=(195 , 283), point2=(205 , 284)) 
mdb.models['Model-1'].sketches['__profile__'].Line(point1=(205 , 284), point2=(210 , 284)) 
mdb.models['Model-1'].sketches['__profile__'].Line(point1=(210 , 284), point2=(213 , 280)) 
mdb.models['Model-1'].sketches['__profile__'].Line(point1=(166 , 137), point2=(161 , 137)) 
mdb.models['Model-1'].sketches['__profile__'].Line(point1=(161 , 137), point2=(142 , 144)) 
mdb.models['Model-1'].sketches['__profile__'].Line(point1=(142 , 144), point2=(141 , 165)) 
mdb.models['Model-1'].sketches['__profile__'].Line(point1=(141 , 165), point2=(143 , 166)) 
mdb.models['Model-1'].sketches['__profile__'].Line(point1=(143 , 166), point2=(152 , 172)) 
mdb.models['Model-1'].sketches['__profile__'].Line(point1=(152 , 172), point2=(156 , 172)) 
mdb.models['Model-1'].sketches['__profile__'].Line(point1=(156 , 172), point2=(166 , 161)) 
mdb.models['Model-1'].sketches['__profile__'].Line(point1=(166 , 161), point2=(165 , 155)) 
mdb.models['Model-1'].sketches['__profile__'].Line(point1=(165 , 155), point2=(166 , 137)) 
mdb.models['Model-1'].sketches['__profile__'].Line(point1=(191 , 163), point2=(190 , 162)) 
mdb.models['Model-1'].sketches['__profile__'].Line(point1=(190 , 162), point2=(167 , 163)) 
mdb.models['Model-1'].sketches['__profile__'].Line(point1=(167 , 163), point2=(157 , 175)) 
mdb.models['Model-1'].sketches['__profile__'].Line(point1=(157 , 175), point2=(156 , 193)) 
mdb.models['Model-1'].sketches['__profile__'].Line(point1=(156 , 193), point2=(153 , 210)) 
mdb.models['Model-1'].sketches['__profile__'].Line(point1=(153 , 210), point2=(161 , 211)) 
mdb.models['Model-1'].sketches['__profile__'].Line(point1=(161 , 211), point2=(168 , 210)) 
mdb.models['Model-1'].sketches['__profile__'].Line(point1=(168 , 210), point2=(193 , 211)) 
mdb.models['Model-1'].sketches['__profile__'].Line(point1=(193 , 211), point2=(196 , 198)) 
mdb.models['Model-1'].sketches['__profile__'].Line(point1=(196 , 198), point2=(198 , 173)) 
mdb.models['Model-1'].sketches['__profile__'].Line(point1=(198 , 173), point2=(191 , 163)) 
mdb.models['Model-1'].sketches['__profile__'].Line(point1=(273 , 266), point2=(273 , 262)) 
mdb.models['Model-1'].sketches['__profile__'].Line(point1=(273 , 262), point2=(270 , 260)) 
mdb.models['Model-1'].sketches['__profile__'].Line(point1=(270 , 260), point2=(223 , 259)) 
mdb.models['Model-1'].sketches['__profile__'].Line(point1=(223 , 259), point2=(207 , 256)) 
mdb.models['Model-1'].sketches['__profile__'].Line(point1=(207 , 256), point2=(205 , 253)) 
mdb.models['Model-1'].sketches['__profile__'].Line(point1=(205 , 253), point2=(200 , 251)) 
mdb.models['Model-1'].sketches['__profile__'].Line(point1=(200 , 251), point2=(193 , 244)) 
mdb.models['Model-1'].sketches['__profile__'].Line(point1=(193 , 244), point2=(190 , 244)) 
mdb.models['Model-1'].sketches['__profile__'].Line(point1=(190 , 244), point2=(186 , 251)) 
mdb.models['Model-1'].sketches['__profile__'].Line(point1=(186 , 251), point2=(185 , 255)) 
mdb.models['Model-1'].sketches['__profile__'].Line(point1=(185 , 255), point2=(189 , 261)) 
mdb.models['Model-1'].sketches['__profile__'].Line(point1=(189 , 261), point2=(221 , 268)) 
mdb.models['Model-1'].sketches['__profile__'].Line(point1=(221 , 268), point2=(271 , 270)) 
mdb.models['Model-1'].sketches['__profile__'].Line(point1=(271 , 270), point2=(273 , 266)) 
mdb.models['Model-1'].sketches['__profile__'].Line(point1=(236 , 133), point2=(224 , 132)) 
mdb.models['Model-1'].sketches['__profile__'].Line(point1=(224 , 132), point2=(210 , 141)) 
mdb.models['Model-1'].sketches['__profile__'].Line(point1=(210 , 141), point2=(201 , 143)) 
mdb.models['Model-1'].sketches['__profile__'].Line(point1=(201 , 143), point2=(195 , 155)) 
mdb.models['Model-1'].sketches['__profile__'].Line(point1=(195 , 155), point2=(192 , 157)) 
mdb.models['Model-1'].sketches['__profile__'].Line(point1=(192 , 157), point2=(192 , 160)) 
mdb.models['Model-1'].sketches['__profile__'].Line(point1=(192 , 160), point2=(197 , 167)) 
mdb.models['Model-1'].sketches['__profile__'].Line(point1=(197 , 167), point2=(200 , 171)) 
mdb.models['Model-1'].sketches['__profile__'].Line(point1=(200 , 171), point2=(203 , 171)) 
mdb.models['Model-1'].sketches['__profile__'].Line(point1=(203 , 171), point2=(219 , 162)) 
mdb.models['Model-1'].sketches['__profile__'].Line(point1=(219 , 162), point2=(228 , 160)) 
mdb.models['Model-1'].sketches['__profile__'].Line(point1=(228 , 160), point2=(239 , 153)) 
mdb.models['Model-1'].sketches['__profile__'].Line(point1=(239 , 153), point2=(242 , 150)) 
mdb.models['Model-1'].sketches['__profile__'].Line(point1=(242 , 150), point2=(242 , 148)) 
mdb.models['Model-1'].sketches['__profile__'].Line(point1=(242 , 148), point2=(236 , 133)) 
mdb.models['Model-1'].sketches['__profile__'].Line(point1=(318 , 231), point2=(275 , 231)) 
mdb.models['Model-1'].sketches['__profile__'].Line(point1=(275 , 231), point2=(269 , 233)) 
mdb.models['Model-1'].sketches['__profile__'].Line(point1=(269 , 233), point2=(243 , 235)) 
mdb.models['Model-1'].sketches['__profile__'].Line(point1=(243 , 235), point2=(199 , 234)) 
mdb.models['Model-1'].sketches['__profile__'].Line(point1=(199 , 234), point2=(196 , 237)) 
mdb.models['Model-1'].sketches['__profile__'].Line(point1=(196 , 237), point2=(196 , 240)) 
mdb.models['Model-1'].sketches['__profile__'].Line(point1=(196 , 240), point2=(200 , 246)) 
mdb.models['Model-1'].sketches['__profile__'].Line(point1=(200 , 246), point2=(206 , 250)) 
mdb.models['Model-1'].sketches['__profile__'].Line(point1=(206 , 250), point2=(220 , 250)) 
mdb.models['Model-1'].sketches['__profile__'].Line(point1=(220 , 250), point2=(234 , 247)) 
mdb.models['Model-1'].sketches['__profile__'].Line(point1=(234 , 247), point2=(245 , 247)) 
mdb.models['Model-1'].sketches['__profile__'].Line(point1=(245 , 247), point2=(249 , 245)) 
mdb.models['Model-1'].sketches['__profile__'].Line(point1=(249 , 245), point2=(269 , 244)) 
mdb.models['Model-1'].sketches['__profile__'].Line(point1=(269 , 244), point2=(274 , 242)) 
mdb.models['Model-1'].sketches['__profile__'].Line(point1=(274 , 242), point2=(298 , 239)) 
mdb.models['Model-1'].sketches['__profile__'].Line(point1=(298 , 239), point2=(301 , 237)) 
mdb.models['Model-1'].sketches['__profile__'].Line(point1=(301 , 237), point2=(309 , 237)) 
mdb.models['Model-1'].sketches['__profile__'].Line(point1=(309 , 237), point2=(314 , 234)) 
mdb.models['Model-1'].sketches['__profile__'].Line(point1=(314 , 234), point2=(318 , 234)) 
mdb.models['Model-1'].sketches['__profile__'].Line(point1=(318 , 234), point2=(318 , 231)) 
mdb.models['Model-1'].sketches['__profile__'].Line(point1=(231 , 162), point2=(215 , 167)) 
mdb.models['Model-1'].sketches['__profile__'].Line(point1=(215 , 167), point2=(203 , 173)) 
mdb.models['Model-1'].sketches['__profile__'].Line(point1=(203 , 173), point2=(201 , 176)) 
mdb.models['Model-1'].sketches['__profile__'].Line(point1=(201 , 176), point2=(197 , 210)) 
mdb.models['Model-1'].sketches['__profile__'].Line(point1=(197 , 210), point2=(207 , 211)) 
mdb.models['Model-1'].sketches['__profile__'].Line(point1=(207 , 211), point2=(232 , 213)) 
mdb.models['Model-1'].sketches['__profile__'].Line(point1=(232 , 213), point2=(236 , 206)) 
mdb.models['Model-1'].sketches['__profile__'].Line(point1=(236 , 206), point2=(243 , 179)) 
mdb.models['Model-1'].sketches['__profile__'].Line(point1=(243 , 179), point2=(231 , 162)) 
mdb.models['Model-1'].sketches['__profile__'].Line(point1=(223 , 121), point2=(215 , 122)) 
mdb.models['Model-1'].sketches['__profile__'].Line(point1=(215 , 122), point2=(209 , 125)) 
mdb.models['Model-1'].sketches['__profile__'].Line(point1=(209 , 125), point2=(200 , 127)) 
mdb.models['Model-1'].sketches['__profile__'].Line(point1=(200 , 127), point2=(200 , 136)) 
mdb.models['Model-1'].sketches['__profile__'].Line(point1=(200 , 136), point2=(201 , 140)) 
mdb.models['Model-1'].sketches['__profile__'].Line(point1=(201 , 140), point2=(213 , 136)) 
mdb.models['Model-1'].sketches['__profile__'].Line(point1=(213 , 136), point2=(222 , 130)) 
mdb.models['Model-1'].sketches['__profile__'].Line(point1=(222 , 130), point2=(223 , 121)) 
mdb.models['Model-1'].sketches['__profile__'].Line(point1=(273 , 295), point2=(245 , 293)) 
mdb.models['Model-1'].sketches['__profile__'].Line(point1=(245 , 293), point2=(238 , 291)) 
mdb.models['Model-1'].sketches['__profile__'].Line(point1=(238 , 291), point2=(214 , 290)) 
mdb.models['Model-1'].sketches['__profile__'].Line(point1=(214 , 290), point2=(211 , 306)) 
mdb.models['Model-1'].sketches['__profile__'].Line(point1=(211 , 306), point2=(211 , 323)) 
mdb.models['Model-1'].sketches['__profile__'].Line(point1=(211 , 323), point2=(258 , 327)) 
mdb.models['Model-1'].sketches['__profile__'].Line(point1=(258 , 327), point2=(264 , 326)) 
mdb.models['Model-1'].sketches['__profile__'].Line(point1=(264 , 326), point2=(273 , 327)) 
mdb.models['Model-1'].sketches['__profile__'].Line(point1=(273 , 327), point2=(272 , 321)) 
mdb.models['Model-1'].sketches['__profile__'].Line(point1=(272 , 321), point2=(273 , 320)) 
mdb.models['Model-1'].sketches['__profile__'].Line(point1=(273 , 320), point2=(273 , 295)) 
mdb.models['Model-1'].sketches['__profile__'].Line(point1=(275 , 276), point2=(272 , 273)) 
mdb.models['Model-1'].sketches['__profile__'].Line(point1=(272 , 273), point2=(250 , 273)) 
mdb.models['Model-1'].sketches['__profile__'].Line(point1=(250 , 273), point2=(248 , 271)) 
mdb.models['Model-1'].sketches['__profile__'].Line(point1=(248 , 271), point2=(238 , 272)) 
mdb.models['Model-1'].sketches['__profile__'].Line(point1=(238 , 272), point2=(220 , 270)) 
mdb.models['Model-1'].sketches['__profile__'].Line(point1=(220 , 270), point2=(216 , 276)) 
mdb.models['Model-1'].sketches['__profile__'].Line(point1=(216 , 276), point2=(215 , 281)) 
mdb.models['Model-1'].sketches['__profile__'].Line(point1=(215 , 281), point2=(216 , 285)) 
mdb.models['Model-1'].sketches['__profile__'].Line(point1=(216 , 285), point2=(256 , 288)) 
mdb.models['Model-1'].sketches['__profile__'].Line(point1=(256 , 288), point2=(265 , 291)) 
mdb.models['Model-1'].sketches['__profile__'].Line(point1=(265 , 291), point2=(272 , 291)) 
mdb.models['Model-1'].sketches['__profile__'].Line(point1=(272 , 291), point2=(275 , 289)) 
mdb.models['Model-1'].sketches['__profile__'].Line(point1=(275 , 289), point2=(276 , 285)) 
mdb.models['Model-1'].sketches['__profile__'].Line(point1=(276 , 285), point2=(275 , 276)) 
mdb.models['Model-1'].sketches['__profile__'].Line(point1=(256 , 110), point2=(229 , 118)) 
mdb.models['Model-1'].sketches['__profile__'].Line(point1=(229 , 118), point2=(226 , 123)) 
mdb.models['Model-1'].sketches['__profile__'].Line(point1=(226 , 123), point2=(226 , 128)) 
mdb.models['Model-1'].sketches['__profile__'].Line(point1=(226 , 128), point2=(226 , 129)) 
mdb.models['Model-1'].sketches['__profile__'].Line(point1=(226 , 129), point2=(241 , 128)) 
mdb.models['Model-1'].sketches['__profile__'].Line(point1=(241 , 128), point2=(256 , 118)) 
mdb.models['Model-1'].sketches['__profile__'].Line(point1=(256 , 118), point2=(256 , 110)) 
mdb.models['Model-1'].sketches['__profile__'].Line(point1=(277 , 247), point2=(276 , 246)) 
mdb.models['Model-1'].sketches['__profile__'].Line(point1=(276 , 246), point2=(252 , 247)) 
mdb.models['Model-1'].sketches['__profile__'].Line(point1=(252 , 247), point2=(241 , 250)) 
mdb.models['Model-1'].sketches['__profile__'].Line(point1=(241 , 250), point2=(228 , 251)) 
mdb.models['Model-1'].sketches['__profile__'].Line(point1=(228 , 251), point2=(227 , 255)) 
mdb.models['Model-1'].sketches['__profile__'].Line(point1=(227 , 255), point2=(229 , 256)) 
mdb.models['Model-1'].sketches['__profile__'].Line(point1=(229 , 256), point2=(231 , 257)) 
mdb.models['Model-1'].sketches['__profile__'].Line(point1=(231 , 257), point2=(238 , 256)) 
mdb.models['Model-1'].sketches['__profile__'].Line(point1=(238 , 256), point2=(276 , 257)) 
mdb.models['Model-1'].sketches['__profile__'].Line(point1=(276 , 257), point2=(277 , 247)) 
mdb.models['Model-1'].sketches['__profile__'].Line(point1=(281 , 131), point2=(277 , 132)) 
mdb.models['Model-1'].sketches['__profile__'].Line(point1=(277 , 132), point2=(251 , 149)) 
mdb.models['Model-1'].sketches['__profile__'].Line(point1=(251 , 149), point2=(245 , 151)) 
mdb.models['Model-1'].sketches['__profile__'].Line(point1=(245 , 151), point2=(234 , 160)) 
mdb.models['Model-1'].sketches['__profile__'].Line(point1=(234 , 160), point2=(234 , 162)) 
mdb.models['Model-1'].sketches['__profile__'].Line(point1=(234 , 162), point2=(242 , 172)) 
mdb.models['Model-1'].sketches['__profile__'].Line(point1=(242 , 172), point2=(244 , 177)) 
mdb.models['Model-1'].sketches['__profile__'].Line(point1=(244 , 177), point2=(248 , 177)) 
mdb.models['Model-1'].sketches['__profile__'].Line(point1=(248 , 177), point2=(254 , 177)) 
mdb.models['Model-1'].sketches['__profile__'].Line(point1=(254 , 177), point2=(258 , 175)) 
mdb.models['Model-1'].sketches['__profile__'].Line(point1=(258 , 175), point2=(277 , 172)) 
mdb.models['Model-1'].sketches['__profile__'].Line(point1=(277 , 172), point2=(278 , 150)) 
mdb.models['Model-1'].sketches['__profile__'].Line(point1=(278 , 150), point2=(283 , 138)) 
mdb.models['Model-1'].sketches['__profile__'].Line(point1=(283 , 138), point2=(281 , 131)) 
mdb.models['Model-1'].sketches['__profile__'].Line(point1=(277 , 176), point2=(268 , 176)) 
mdb.models['Model-1'].sketches['__profile__'].Line(point1=(268 , 176), point2=(246 , 181)) 
mdb.models['Model-1'].sketches['__profile__'].Line(point1=(246 , 181), point2=(242 , 193)) 
mdb.models['Model-1'].sketches['__profile__'].Line(point1=(242 , 193), point2=(242 , 198)) 
mdb.models['Model-1'].sketches['__profile__'].Line(point1=(242 , 198), point2=(238 , 206)) 
mdb.models['Model-1'].sketches['__profile__'].Line(point1=(238 , 206), point2=(237 , 214)) 
mdb.models['Model-1'].sketches['__profile__'].Line(point1=(237 , 214), point2=(249 , 216)) 
mdb.models['Model-1'].sketches['__profile__'].Line(point1=(249 , 216), point2=(256 , 219)) 
mdb.models['Model-1'].sketches['__profile__'].Line(point1=(256 , 219), point2=(260 , 219)) 
mdb.models['Model-1'].sketches['__profile__'].Line(point1=(260 , 219), point2=(273 , 227)) 
mdb.models['Model-1'].sketches['__profile__'].Line(point1=(273 , 227), point2=(276 , 226)) 
mdb.models['Model-1'].sketches['__profile__'].Line(point1=(276 , 226), point2=(279 , 210)) 
mdb.models['Model-1'].sketches['__profile__'].Line(point1=(279 , 210), point2=(279 , 191)) 
mdb.models['Model-1'].sketches['__profile__'].Line(point1=(279 , 191), point2=(277 , 176)) 
mdb.models['Model-1'].sketches['__profile__'].Line(point1=(281 , 120), point2=(279 , 118)) 
mdb.models['Model-1'].sketches['__profile__'].Line(point1=(279 , 118), point2=(269 , 118)) 
mdb.models['Model-1'].sketches['__profile__'].Line(point1=(269 , 118), point2=(265 , 120)) 
mdb.models['Model-1'].sketches['__profile__'].Line(point1=(265 , 120), point2=(258 , 120)) 
mdb.models['Model-1'].sketches['__profile__'].Line(point1=(258 , 120), point2=(240 , 131)) 
mdb.models['Model-1'].sketches['__profile__'].Line(point1=(240 , 131), point2=(241 , 139)) 
mdb.models['Model-1'].sketches['__profile__'].Line(point1=(241 , 139), point2=(245 , 147)) 
mdb.models['Model-1'].sketches['__profile__'].Line(point1=(245 , 147), point2=(250 , 146)) 
mdb.models['Model-1'].sketches['__profile__'].Line(point1=(250 , 146), point2=(279 , 128)) 
mdb.models['Model-1'].sketches['__profile__'].Line(point1=(279 , 128), point2=(281 , 120)) 
mdb.models['Model-1'].sketches['__profile__'].Line(point1=(281 , 103), point2=(269 , 105)) 
mdb.models['Model-1'].sketches['__profile__'].Line(point1=(269 , 105), point2=(260 , 109)) 
mdb.models['Model-1'].sketches['__profile__'].Line(point1=(260 , 109), point2=(259 , 111)) 
mdb.models['Model-1'].sketches['__profile__'].Line(point1=(259 , 111), point2=(260 , 116)) 
mdb.models['Model-1'].sketches['__profile__'].Line(point1=(260 , 116), point2=(260 , 117)) 
mdb.models['Model-1'].sketches['__profile__'].Line(point1=(260 , 117), point2=(266 , 117)) 
mdb.models['Model-1'].sketches['__profile__'].Line(point1=(266 , 117), point2=(269 , 115)) 
mdb.models['Model-1'].sketches['__profile__'].Line(point1=(269 , 115), point2=(277 , 114)) 
mdb.models['Model-1'].sketches['__profile__'].Line(point1=(277 , 114), point2=(277 , 111)) 
mdb.models['Model-1'].sketches['__profile__'].Line(point1=(277 , 111), point2=(281 , 103)) 
mdb.models['Model-1'].sketches['__profile__'].Line(point1=(325 , 261), point2=(304 , 259)) 
mdb.models['Model-1'].sketches['__profile__'].Line(point1=(304 , 259), point2=(276 , 260)) 
mdb.models['Model-1'].sketches['__profile__'].Line(point1=(276 , 260), point2=(275 , 269)) 
mdb.models['Model-1'].sketches['__profile__'].Line(point1=(275 , 269), point2=(277 , 270)) 
mdb.models['Model-1'].sketches['__profile__'].Line(point1=(277 , 270), point2=(326 , 273)) 
mdb.models['Model-1'].sketches['__profile__'].Line(point1=(326 , 273), point2=(325 , 261)) 
mdb.models['Model-1'].sketches['__profile__'].Line(point1=(334 , 301), point2=(316 , 298)) 
mdb.models['Model-1'].sketches['__profile__'].Line(point1=(316 , 298), point2=(309 , 299)) 
mdb.models['Model-1'].sketches['__profile__'].Line(point1=(309 , 299), point2=(302 , 297)) 
mdb.models['Model-1'].sketches['__profile__'].Line(point1=(302 , 297), point2=(298 , 298)) 
mdb.models['Model-1'].sketches['__profile__'].Line(point1=(298 , 298), point2=(290 , 296)) 
mdb.models['Model-1'].sketches['__profile__'].Line(point1=(290 , 296), point2=(277 , 296)) 
mdb.models['Model-1'].sketches['__profile__'].Line(point1=(277 , 296), point2=(276 , 304)) 
mdb.models['Model-1'].sketches['__profile__'].Line(point1=(276 , 304), point2=(276 , 324)) 
mdb.models['Model-1'].sketches['__profile__'].Line(point1=(276 , 324), point2=(277 , 325)) 
mdb.models['Model-1'].sketches['__profile__'].Line(point1=(277 , 325), point2=(279 , 327)) 
mdb.models['Model-1'].sketches['__profile__'].Line(point1=(279 , 327), point2=(312 , 327)) 
mdb.models['Model-1'].sketches['__profile__'].Line(point1=(312 , 327), point2=(313 , 328)) 
mdb.models['Model-1'].sketches['__profile__'].Line(point1=(313 , 328), point2=(337 , 327)) 
mdb.models['Model-1'].sketches['__profile__'].Line(point1=(337 , 327), point2=(334 , 301)) 
mdb.models['Model-1'].sketches['__profile__'].Line(point1=(336 , 279), point2=(328 , 277)) 
mdb.models['Model-1'].sketches['__profile__'].Line(point1=(328 , 277), point2=(322 , 278)) 
mdb.models['Model-1'].sketches['__profile__'].Line(point1=(322 , 278), point2=(281 , 275)) 
mdb.models['Model-1'].sketches['__profile__'].Line(point1=(281 , 275), point2=(279 , 282)) 
mdb.models['Model-1'].sketches['__profile__'].Line(point1=(279 , 282), point2=(279 , 291)) 
mdb.models['Model-1'].sketches['__profile__'].Line(point1=(279 , 291), point2=(334 , 296)) 
mdb.models['Model-1'].sketches['__profile__'].Line(point1=(334 , 296), point2=(336 , 288)) 
mdb.models['Model-1'].sketches['__profile__'].Line(point1=(336 , 288), point2=(336 , 279)) 
mdb.models['Model-1'].sketches['__profile__'].Line(point1=(320 , 238), point2=(313 , 238)) 
mdb.models['Model-1'].sketches['__profile__'].Line(point1=(313 , 238), point2=(306 , 241)) 
mdb.models['Model-1'].sketches['__profile__'].Line(point1=(306 , 241), point2=(301 , 241)) 
mdb.models['Model-1'].sketches['__profile__'].Line(point1=(301 , 241), point2=(292 , 244)) 
mdb.models['Model-1'].sketches['__profile__'].Line(point1=(292 , 244), point2=(284 , 244)) 
mdb.models['Model-1'].sketches['__profile__'].Line(point1=(284 , 244), point2=(280 , 246)) 
mdb.models['Model-1'].sketches['__profile__'].Line(point1=(280 , 246), point2=(280 , 255)) 
mdb.models['Model-1'].sketches['__profile__'].Line(point1=(280 , 255), point2=(285 , 256)) 
mdb.models['Model-1'].sketches['__profile__'].Line(point1=(285 , 256), point2=(323 , 256)) 
mdb.models['Model-1'].sketches['__profile__'].Line(point1=(323 , 256), point2=(322 , 242)) 
mdb.models['Model-1'].sketches['__profile__'].Line(point1=(322 , 242), point2=(320 , 238)) 
mdb.models['Model-1'].sketches['__profile__'].Line(point1=(316 , 191), point2=(312 , 190)) 
mdb.models['Model-1'].sketches['__profile__'].Line(point1=(312 , 190), point2=(305 , 194)) 
mdb.models['Model-1'].sketches['__profile__'].Line(point1=(305 , 194), point2=(295 , 196)) 
mdb.models['Model-1'].sketches['__profile__'].Line(point1=(295 , 196), point2=(293 , 198)) 
mdb.models['Model-1'].sketches['__profile__'].Line(point1=(293 , 198), point2=(283 , 198)) 
mdb.models['Model-1'].sketches['__profile__'].Line(point1=(283 , 198), point2=(280 , 227)) 
mdb.models['Model-1'].sketches['__profile__'].Line(point1=(280 , 227), point2=(293 , 228)) 
mdb.models['Model-1'].sketches['__profile__'].Line(point1=(293 , 228), point2=(324 , 228)) 
mdb.models['Model-1'].sketches['__profile__'].Line(point1=(324 , 228), point2=(325 , 227)) 
mdb.models['Model-1'].sketches['__profile__'].Line(point1=(325 , 227), point2=(331 , 228)) 
mdb.models['Model-1'].sketches['__profile__'].Line(point1=(331 , 228), point2=(331 , 223)) 
mdb.models['Model-1'].sketches['__profile__'].Line(point1=(331 , 223), point2=(324 , 204)) 
mdb.models['Model-1'].sketches['__profile__'].Line(point1=(324 , 204), point2=(321 , 201)) 
mdb.models['Model-1'].sketches['__profile__'].Line(point1=(321 , 201), point2=(316 , 191)) 
mdb.models['Model-1'].sketches['__profile__'].Line(point1=(290 , 143), point2=(288 , 141)) 
mdb.models['Model-1'].sketches['__profile__'].Line(point1=(288 , 141), point2=(284 , 141)) 
mdb.models['Model-1'].sketches['__profile__'].Line(point1=(284 , 141), point2=(282 , 143)) 
mdb.models['Model-1'].sketches['__profile__'].Line(point1=(282 , 143), point2=(280 , 160)) 
mdb.models['Model-1'].sketches['__profile__'].Line(point1=(280 , 160), point2=(280 , 180)) 
mdb.models['Model-1'].sketches['__profile__'].Line(point1=(280 , 180), point2=(282 , 193)) 
mdb.models['Model-1'].sketches['__profile__'].Line(point1=(282 , 193), point2=(283 , 195)) 
mdb.models['Model-1'].sketches['__profile__'].Line(point1=(283 , 195), point2=(289 , 195)) 
mdb.models['Model-1'].sketches['__profile__'].Line(point1=(289 , 195), point2=(296 , 194)) 
mdb.models['Model-1'].sketches['__profile__'].Line(point1=(296 , 194), point2=(298 , 192)) 
mdb.models['Model-1'].sketches['__profile__'].Line(point1=(298 , 192), point2=(307 , 190)) 
mdb.models['Model-1'].sketches['__profile__'].Line(point1=(307 , 190), point2=(310 , 187)) 
mdb.models['Model-1'].sketches['__profile__'].Line(point1=(310 , 187), point2=(312 , 187)) 
mdb.models['Model-1'].sketches['__profile__'].Line(point1=(312 , 187), point2=(312 , 183)) 
mdb.models['Model-1'].sketches['__profile__'].Line(point1=(312 , 183), point2=(306 , 169)) 
mdb.models['Model-1'].sketches['__profile__'].Line(point1=(306 , 169), point2=(291 , 148)) 
mdb.models['Model-1'].sketches['__profile__'].Line(point1=(291 , 148), point2=(290 , 143)) 
mdb.models['Model-1'].sketches['__profile__'].Line(point1=(312 , 94), point2=(307 , 94)) 
mdb.models['Model-1'].sketches['__profile__'].Line(point1=(307 , 94), point2=(301 , 97)) 
mdb.models['Model-1'].sketches['__profile__'].Line(point1=(301 , 97), point2=(287 , 100)) 
mdb.models['Model-1'].sketches['__profile__'].Line(point1=(287 , 100), point2=(280 , 114)) 
mdb.models['Model-1'].sketches['__profile__'].Line(point1=(280 , 114), point2=(280 , 116)) 
mdb.models['Model-1'].sketches['__profile__'].Line(point1=(280 , 116), point2=(285 , 118)) 
mdb.models['Model-1'].sketches['__profile__'].Line(point1=(285 , 118), point2=(306 , 107)) 
mdb.models['Model-1'].sketches['__profile__'].Line(point1=(306 , 107), point2=(312 , 94)) 
mdb.models['Model-1'].sketches['__profile__'].Line(point1=(325 , 111), point2=(305 , 110)) 
mdb.models['Model-1'].sketches['__profile__'].Line(point1=(305 , 110), point2=(291 , 117)) 
mdb.models['Model-1'].sketches['__profile__'].Line(point1=(291 , 117), point2=(283 , 125)) 
mdb.models['Model-1'].sketches['__profile__'].Line(point1=(283 , 125), point2=(283 , 129)) 
mdb.models['Model-1'].sketches['__profile__'].Line(point1=(283 , 129), point2=(287 , 133)) 
mdb.models['Model-1'].sketches['__profile__'].Line(point1=(287 , 133), point2=(296 , 131)) 
mdb.models['Model-1'].sketches['__profile__'].Line(point1=(296 , 131), point2=(319 , 132)) 
mdb.models['Model-1'].sketches['__profile__'].Line(point1=(319 , 132), point2=(325 , 111)) 
mdb.models['Model-1'].sketches['__profile__'].Line(point1=(329 , 151), point2=(331 , 141)) 
mdb.models['Model-1'].sketches['__profile__'].Line(point1=(331 , 141), point2=(330 , 137)) 
mdb.models['Model-1'].sketches['__profile__'].Line(point1=(330 , 137), point2=(321 , 134)) 
mdb.models['Model-1'].sketches['__profile__'].Line(point1=(321 , 134), point2=(318 , 135)) 
mdb.models['Model-1'].sketches['__profile__'].Line(point1=(318 , 135), point2=(293 , 134)) 
mdb.models['Model-1'].sketches['__profile__'].Line(point1=(293 , 134), point2=(291 , 136)) 
mdb.models['Model-1'].sketches['__profile__'].Line(point1=(291 , 136), point2=(289 , 137)) 
mdb.models['Model-1'].sketches['__profile__'].Line(point1=(289 , 137), point2=(289 , 140)) 
mdb.models['Model-1'].sketches['__profile__'].Line(point1=(289 , 140), point2=(302 , 157)) 
mdb.models['Model-1'].sketches['__profile__'].Line(point1=(302 , 157), point2=(307 , 166)) 
mdb.models['Model-1'].sketches['__profile__'].Line(point1=(307 , 166), point2=(309 , 166)) 
mdb.models['Model-1'].sketches['__profile__'].Line(point1=(309 , 166), point2=(328 , 154)) 
mdb.models['Model-1'].sketches['__profile__'].Line(point1=(328 , 154), point2=(329 , 151)) 
mdb.models['Model-1'].sketches['__profile__'].Line(point1=(357 , 186), point2=(353 , 170)) 
mdb.models['Model-1'].sketches['__profile__'].Line(point1=(353 , 170), point2=(331 , 157)) 
mdb.models['Model-1'].sketches['__profile__'].Line(point1=(331 , 157), point2=(328 , 157)) 
mdb.models['Model-1'].sketches['__profile__'].Line(point1=(328 , 157), point2=(313 , 166)) 
mdb.models['Model-1'].sketches['__profile__'].Line(point1=(313 , 166), point2=(310 , 169)) 
mdb.models['Model-1'].sketches['__profile__'].Line(point1=(310 , 169), point2=(311 , 172)) 
mdb.models['Model-1'].sketches['__profile__'].Line(point1=(311 , 172), point2=(316 , 186)) 
mdb.models['Model-1'].sketches['__profile__'].Line(point1=(316 , 186), point2=(322 , 194)) 
mdb.models['Model-1'].sketches['__profile__'].Line(point1=(322 , 194), point2=(327 , 204)) 
mdb.models['Model-1'].sketches['__profile__'].Line(point1=(327 , 204), point2=(334 , 202)) 
mdb.models['Model-1'].sketches['__profile__'].Line(point1=(334 , 202), point2=(337 , 199)) 
mdb.models['Model-1'].sketches['__profile__'].Line(point1=(337 , 199), point2=(348 , 194)) 
mdb.models['Model-1'].sketches['__profile__'].Line(point1=(348 , 194), point2=(352 , 190)) 
mdb.models['Model-1'].sketches['__profile__'].Line(point1=(352 , 190), point2=(357 , 188)) 
mdb.models['Model-1'].sketches['__profile__'].Line(point1=(357 , 188), point2=(357 , 186)) 
mdb.models['Model-1'].sketches['__profile__'].Line(point1=(346 , 87), point2=(345 , 85)) 
mdb.models['Model-1'].sketches['__profile__'].Line(point1=(345 , 85), point2=(343 , 85)) 
mdb.models['Model-1'].sketches['__profile__'].Line(point1=(343 , 85), point2=(339 , 87)) 
mdb.models['Model-1'].sketches['__profile__'].Line(point1=(339 , 87), point2=(330 , 88)) 
mdb.models['Model-1'].sketches['__profile__'].Line(point1=(330 , 88), point2=(328 , 90)) 
mdb.models['Model-1'].sketches['__profile__'].Line(point1=(328 , 90), point2=(319 , 91)) 
mdb.models['Model-1'].sketches['__profile__'].Line(point1=(319 , 91), point2=(317 , 92)) 
mdb.models['Model-1'].sketches['__profile__'].Line(point1=(317 , 92), point2=(315 , 97)) 
mdb.models['Model-1'].sketches['__profile__'].Line(point1=(315 , 97), point2=(312 , 100)) 
mdb.models['Model-1'].sketches['__profile__'].Line(point1=(312 , 100), point2=(311 , 104)) 
mdb.models['Model-1'].sketches['__profile__'].Line(point1=(311 , 104), point2=(312 , 107)) 
mdb.models['Model-1'].sketches['__profile__'].Line(point1=(312 , 107), point2=(332 , 107)) 
mdb.models['Model-1'].sketches['__profile__'].Line(point1=(332 , 107), point2=(339 , 94)) 
mdb.models['Model-1'].sketches['__profile__'].Line(point1=(339 , 94), point2=(346 , 87)) 
mdb.models['Model-1'].sketches['__profile__'].Line(point1=(363 , 117), point2=(359 , 113)) 
mdb.models['Model-1'].sketches['__profile__'].Line(point1=(359 , 113), point2=(331 , 109)) 
mdb.models['Model-1'].sketches['__profile__'].Line(point1=(331 , 109), point2=(327 , 111)) 
mdb.models['Model-1'].sketches['__profile__'].Line(point1=(327 , 111), point2=(327 , 117)) 
mdb.models['Model-1'].sketches['__profile__'].Line(point1=(327 , 117), point2=(325 , 120)) 
mdb.models['Model-1'].sketches['__profile__'].Line(point1=(325 , 120), point2=(323 , 129)) 
mdb.models['Model-1'].sketches['__profile__'].Line(point1=(323 , 129), point2=(323 , 132)) 
mdb.models['Model-1'].sketches['__profile__'].Line(point1=(323 , 132), point2=(331 , 135)) 
mdb.models['Model-1'].sketches['__profile__'].Line(point1=(331 , 135), point2=(335 , 134)) 
mdb.models['Model-1'].sketches['__profile__'].Line(point1=(335 , 134), point2=(358 , 135)) 
mdb.models['Model-1'].sketches['__profile__'].Line(point1=(358 , 135), point2=(363 , 122)) 
mdb.models['Model-1'].sketches['__profile__'].Line(point1=(363 , 122), point2=(363 , 117)) 
mdb.models['Model-1'].sketches['__profile__'].Line(point1=(365 , 253), point2=(364 , 244)) 
mdb.models['Model-1'].sketches['__profile__'].Line(point1=(364 , 244), point2=(361 , 238)) 
mdb.models['Model-1'].sketches['__profile__'].Line(point1=(361 , 238), point2=(360 , 231)) 
mdb.models['Model-1'].sketches['__profile__'].Line(point1=(360 , 231), point2=(336 , 231)) 
mdb.models['Model-1'].sketches['__profile__'].Line(point1=(336 , 231), point2=(334 , 233)) 
mdb.models['Model-1'].sketches['__profile__'].Line(point1=(334 , 233), point2=(327 , 234)) 
mdb.models['Model-1'].sketches['__profile__'].Line(point1=(327 , 234), point2=(324 , 236)) 
mdb.models['Model-1'].sketches['__profile__'].Line(point1=(324 , 236), point2=(324 , 243)) 
mdb.models['Model-1'].sketches['__profile__'].Line(point1=(324 , 243), point2=(327 , 255)) 
mdb.models['Model-1'].sketches['__profile__'].Line(point1=(327 , 255), point2=(364 , 256)) 
mdb.models['Model-1'].sketches['__profile__'].Line(point1=(364 , 256), point2=(365 , 253)) 
mdb.models['Model-1'].sketches['__profile__'].Line(point1=(391 , 259), point2=(388 , 260)) 
mdb.models['Model-1'].sketches['__profile__'].Line(point1=(388 , 260), point2=(381 , 259)) 
mdb.models['Model-1'].sketches['__profile__'].Line(point1=(381 , 259), point2=(329 , 260)) 
mdb.models['Model-1'].sketches['__profile__'].Line(point1=(329 , 260), point2=(330 , 273)) 
mdb.models['Model-1'].sketches['__profile__'].Line(point1=(330 , 273), point2=(346 , 276)) 
mdb.models['Model-1'].sketches['__profile__'].Line(point1=(346 , 276), point2=(351 , 275)) 
mdb.models['Model-1'].sketches['__profile__'].Line(point1=(351 , 275), point2=(388 , 276)) 
mdb.models['Model-1'].sketches['__profile__'].Line(point1=(388 , 276), point2=(392 , 274)) 
mdb.models['Model-1'].sketches['__profile__'].Line(point1=(392 , 274), point2=(391 , 259)) 
mdb.models['Model-1'].sketches['__profile__'].Line(point1=(371 , 224), point2=(372 , 218)) 
mdb.models['Model-1'].sketches['__profile__'].Line(point1=(372 , 218), point2=(371 , 201)) 
mdb.models['Model-1'].sketches['__profile__'].Line(point1=(371 , 201), point2=(370 , 198)) 
mdb.models['Model-1'].sketches['__profile__'].Line(point1=(370 , 198), point2=(361 , 191)) 
mdb.models['Model-1'].sketches['__profile__'].Line(point1=(361 , 191), point2=(357 , 191)) 
mdb.models['Model-1'].sketches['__profile__'].Line(point1=(357 , 191), point2=(339 , 202)) 
mdb.models['Model-1'].sketches['__profile__'].Line(point1=(339 , 202), point2=(335 , 203)) 
mdb.models['Model-1'].sketches['__profile__'].Line(point1=(335 , 203), point2=(330 , 207)) 
mdb.models['Model-1'].sketches['__profile__'].Line(point1=(330 , 207), point2=(330 , 211)) 
mdb.models['Model-1'].sketches['__profile__'].Line(point1=(330 , 211), point2=(336 , 227)) 
mdb.models['Model-1'].sketches['__profile__'].Line(point1=(336 , 227), point2=(346 , 228)) 
mdb.models['Model-1'].sketches['__profile__'].Line(point1=(346 , 228), point2=(365 , 227)) 
mdb.models['Model-1'].sketches['__profile__'].Line(point1=(365 , 227), point2=(371 , 226)) 
mdb.models['Model-1'].sketches['__profile__'].Line(point1=(371 , 226), point2=(371 , 224)) 
mdb.models['Model-1'].sketches['__profile__'].Line(point1=(375 , 141), point2=(362 , 138)) 
mdb.models['Model-1'].sketches['__profile__'].Line(point1=(362 , 138), point2=(334 , 138)) 
mdb.models['Model-1'].sketches['__profile__'].Line(point1=(334 , 138), point2=(332 , 154)) 
mdb.models['Model-1'].sketches['__profile__'].Line(point1=(332 , 154), point2=(347 , 164)) 
mdb.models['Model-1'].sketches['__profile__'].Line(point1=(347 , 164), point2=(352 , 166)) 
mdb.models['Model-1'].sketches['__profile__'].Line(point1=(352 , 166), point2=(357 , 166)) 
mdb.models['Model-1'].sketches['__profile__'].Line(point1=(357 , 166), point2=(362 , 162)) 
mdb.models['Model-1'].sketches['__profile__'].Line(point1=(362 , 162), point2=(373 , 157)) 
mdb.models['Model-1'].sketches['__profile__'].Line(point1=(373 , 157), point2=(375 , 141)) 
mdb.models['Model-1'].sketches['__profile__'].Line(point1=(382 , 75), point2=(357 , 81)) 
mdb.models['Model-1'].sketches['__profile__'].Line(point1=(357 , 81), point2=(338 , 100)) 
mdb.models['Model-1'].sketches['__profile__'].Line(point1=(338 , 100), point2=(337 , 106)) 
mdb.models['Model-1'].sketches['__profile__'].Line(point1=(337 , 106), point2=(340 , 107)) 
mdb.models['Model-1'].sketches['__profile__'].Line(point1=(340 , 107), point2=(344 , 109)) 
mdb.models['Model-1'].sketches['__profile__'].Line(point1=(344 , 109), point2=(347 , 108)) 
mdb.models['Model-1'].sketches['__profile__'].Line(point1=(347 , 108), point2=(358 , 110)) 
mdb.models['Model-1'].sketches['__profile__'].Line(point1=(358 , 110), point2=(361 , 104)) 
mdb.models['Model-1'].sketches['__profile__'].Line(point1=(361 , 104), point2=(373 , 91)) 
mdb.models['Model-1'].sketches['__profile__'].Line(point1=(373 , 91), point2=(382 , 84)) 
mdb.models['Model-1'].sketches['__profile__'].Line(point1=(382 , 84), point2=(382 , 75)) 
mdb.models['Model-1'].sketches['__profile__'].Line(point1=(393 , 324), point2=(393 , 317)) 
mdb.models['Model-1'].sketches['__profile__'].Line(point1=(393 , 317), point2=(391 , 315)) 
mdb.models['Model-1'].sketches['__profile__'].Line(point1=(391 , 315), point2=(390 , 304)) 
mdb.models['Model-1'].sketches['__profile__'].Line(point1=(390 , 304), point2=(357 , 301)) 
mdb.models['Model-1'].sketches['__profile__'].Line(point1=(357 , 301), point2=(338 , 301)) 
mdb.models['Model-1'].sketches['__profile__'].Line(point1=(338 , 301), point2=(338 , 304)) 
mdb.models['Model-1'].sketches['__profile__'].Line(point1=(338 , 304), point2=(339 , 319)) 
mdb.models['Model-1'].sketches['__profile__'].Line(point1=(339 , 319), point2=(342 , 327)) 
mdb.models['Model-1'].sketches['__profile__'].Line(point1=(342 , 327), point2=(352 , 328)) 
mdb.models['Model-1'].sketches['__profile__'].Line(point1=(352 , 328), point2=(380 , 327)) 
mdb.models['Model-1'].sketches['__profile__'].Line(point1=(380 , 327), point2=(393 , 326)) 
mdb.models['Model-1'].sketches['__profile__'].Line(point1=(393 , 326), point2=(393 , 324)) 
mdb.models['Model-1'].sketches['__profile__'].Line(point1=(389 , 282), point2=(384 , 280)) 
mdb.models['Model-1'].sketches['__profile__'].Line(point1=(384 , 280), point2=(370 , 280)) 
mdb.models['Model-1'].sketches['__profile__'].Line(point1=(370 , 280), point2=(365 , 278)) 
mdb.models['Model-1'].sketches['__profile__'].Line(point1=(365 , 278), point2=(360 , 279)) 
mdb.models['Model-1'].sketches['__profile__'].Line(point1=(360 , 279), point2=(340 , 278)) 
mdb.models['Model-1'].sketches['__profile__'].Line(point1=(340 , 278), point2=(338 , 295)) 
mdb.models['Model-1'].sketches['__profile__'].Line(point1=(338 , 295), point2=(339 , 297)) 
mdb.models['Model-1'].sketches['__profile__'].Line(point1=(339 , 297), point2=(388 , 299)) 
mdb.models['Model-1'].sketches['__profile__'].Line(point1=(388 , 299), point2=(389 , 282)) 
mdb.models['Model-1'].sketches['__profile__'].Line(point1=(399 , 166), point2=(373 , 159)) 
mdb.models['Model-1'].sketches['__profile__'].Line(point1=(373 , 159), point2=(357 , 169)) 
mdb.models['Model-1'].sketches['__profile__'].Line(point1=(357 , 169), point2=(357 , 176)) 
mdb.models['Model-1'].sketches['__profile__'].Line(point1=(357 , 176), point2=(359 , 179)) 
mdb.models['Model-1'].sketches['__profile__'].Line(point1=(359 , 179), point2=(360 , 185)) 
mdb.models['Model-1'].sketches['__profile__'].Line(point1=(360 , 185), point2=(360 , 188)) 
mdb.models['Model-1'].sketches['__profile__'].Line(point1=(360 , 188), point2=(371 , 195)) 
mdb.models['Model-1'].sketches['__profile__'].Line(point1=(371 , 195), point2=(375 , 195)) 
mdb.models['Model-1'].sketches['__profile__'].Line(point1=(375 , 195), point2=(377 , 193)) 
mdb.models['Model-1'].sketches['__profile__'].Line(point1=(377 , 193), point2=(386 , 191)) 
mdb.models['Model-1'].sketches['__profile__'].Line(point1=(386 , 191), point2=(390 , 188)) 
mdb.models['Model-1'].sketches['__profile__'].Line(point1=(390 , 188), point2=(395 , 187)) 
mdb.models['Model-1'].sketches['__profile__'].Line(point1=(395 , 187), point2=(397 , 186)) 
mdb.models['Model-1'].sketches['__profile__'].Line(point1=(397 , 186), point2=(399 , 177)) 
mdb.models['Model-1'].sketches['__profile__'].Line(point1=(399 , 177), point2=(399 , 166)) 
mdb.models['Model-1'].sketches['__profile__'].Line(point1=(399 , 85), point2=(384 , 85)) 
mdb.models['Model-1'].sketches['__profile__'].Line(point1=(384 , 85), point2=(366 , 102)) 
mdb.models['Model-1'].sketches['__profile__'].Line(point1=(366 , 102), point2=(362 , 107)) 
mdb.models['Model-1'].sketches['__profile__'].Line(point1=(362 , 107), point2=(361 , 111)) 
mdb.models['Model-1'].sketches['__profile__'].Line(point1=(361 , 111), point2=(365 , 115)) 
mdb.models['Model-1'].sketches['__profile__'].Line(point1=(365 , 115), point2=(371 , 116)) 
mdb.models['Model-1'].sketches['__profile__'].Line(point1=(371 , 116), point2=(393 , 114)) 
mdb.models['Model-1'].sketches['__profile__'].Line(point1=(393 , 114), point2=(397 , 112)) 
mdb.models['Model-1'].sketches['__profile__'].Line(point1=(397 , 112), point2=(399 , 106)) 
mdb.models['Model-1'].sketches['__profile__'].Line(point1=(399 , 106), point2=(405 , 97)) 
mdb.models['Model-1'].sketches['__profile__'].Line(point1=(405 , 97), point2=(405 , 94)) 
mdb.models['Model-1'].sketches['__profile__'].Line(point1=(405 , 94), point2=(400 , 89)) 
mdb.models['Model-1'].sketches['__profile__'].Line(point1=(400 , 89), point2=(399 , 85)) 
mdb.models['Model-1'].sketches['__profile__'].Line(point1=(390 , 118), point2=(384 , 117)) 
mdb.models['Model-1'].sketches['__profile__'].Line(point1=(384 , 117), point2=(368 , 119)) 
mdb.models['Model-1'].sketches['__profile__'].Line(point1=(368 , 119), point2=(362 , 131)) 
mdb.models['Model-1'].sketches['__profile__'].Line(point1=(362 , 131), point2=(362 , 135)) 
mdb.models['Model-1'].sketches['__profile__'].Line(point1=(362 , 135), point2=(366 , 136)) 
mdb.models['Model-1'].sketches['__profile__'].Line(point1=(366 , 136), point2=(378 , 139)) 
mdb.models['Model-1'].sketches['__profile__'].Line(point1=(378 , 139), point2=(392 , 137)) 
mdb.models['Model-1'].sketches['__profile__'].Line(point1=(392 , 137), point2=(390 , 118)) 
mdb.models['Model-1'].sketches['__profile__'].Line(point1=(412 , 253), point2=(409 , 227)) 
mdb.models['Model-1'].sketches['__profile__'].Line(point1=(409 , 227), point2=(365 , 230)) 
mdb.models['Model-1'].sketches['__profile__'].Line(point1=(365 , 230), point2=(364 , 230)) 
mdb.models['Model-1'].sketches['__profile__'].Line(point1=(364 , 230), point2=(364 , 235)) 
mdb.models['Model-1'].sketches['__profile__'].Line(point1=(364 , 235), point2=(365 , 241)) 
mdb.models['Model-1'].sketches['__profile__'].Line(point1=(365 , 241), point2=(367 , 243)) 
mdb.models['Model-1'].sketches['__profile__'].Line(point1=(367 , 243), point2=(369 , 255)) 
mdb.models['Model-1'].sketches['__profile__'].Line(point1=(369 , 255), point2=(404 , 256)) 
mdb.models['Model-1'].sketches['__profile__'].Line(point1=(404 , 256), point2=(412 , 255)) 
mdb.models['Model-1'].sketches['__profile__'].Line(point1=(412 , 255), point2=(412 , 253)) 
mdb.models['Model-1'].sketches['__profile__'].Line(point1=(405 , 222), point2=(405 , 208)) 
mdb.models['Model-1'].sketches['__profile__'].Line(point1=(405 , 208), point2=(407 , 202)) 
mdb.models['Model-1'].sketches['__profile__'].Line(point1=(407 , 202), point2=(407 , 196)) 
mdb.models['Model-1'].sketches['__profile__'].Line(point1=(407 , 196), point2=(401 , 190)) 
mdb.models['Model-1'].sketches['__profile__'].Line(point1=(401 , 190), point2=(396 , 189)) 
mdb.models['Model-1'].sketches['__profile__'].Line(point1=(396 , 189), point2=(373 , 198)) 
mdb.models['Model-1'].sketches['__profile__'].Line(point1=(373 , 198), point2=(375 , 216)) 
mdb.models['Model-1'].sketches['__profile__'].Line(point1=(375 , 216), point2=(374 , 226)) 
mdb.models['Model-1'].sketches['__profile__'].Line(point1=(374 , 226), point2=(403 , 225)) 
mdb.models['Model-1'].sketches['__profile__'].Line(point1=(403 , 225), point2=(405 , 224)) 
mdb.models['Model-1'].sketches['__profile__'].Line(point1=(405 , 224), point2=(405 , 222)) 
mdb.models['Model-1'].sketches['__profile__'].Line(point1=(414 , 140), point2=(410 , 141)) 
mdb.models['Model-1'].sketches['__profile__'].Line(point1=(410 , 141), point2=(389 , 140)) 
mdb.models['Model-1'].sketches['__profile__'].Line(point1=(389 , 140), point2=(379 , 142)) 
mdb.models['Model-1'].sketches['__profile__'].Line(point1=(379 , 142), point2=(376 , 156)) 
mdb.models['Model-1'].sketches['__profile__'].Line(point1=(376 , 156), point2=(384 , 160)) 
mdb.models['Model-1'].sketches['__profile__'].Line(point1=(384 , 160), point2=(389 , 160)) 
mdb.models['Model-1'].sketches['__profile__'].Line(point1=(389 , 160), point2=(396 , 163)) 
mdb.models['Model-1'].sketches['__profile__'].Line(point1=(396 , 163), point2=(402 , 163)) 
mdb.models['Model-1'].sketches['__profile__'].Line(point1=(402 , 163), point2=(412 , 155)) 
mdb.models['Model-1'].sketches['__profile__'].Line(point1=(412 , 155), point2=(414 , 140)) 
mdb.models['Model-1'].sketches['__profile__'].Line(point1=(409 , 68), point2=(387 , 73)) 
mdb.models['Model-1'].sketches['__profile__'].Line(point1=(387 , 73), point2=(386 , 79)) 
mdb.models['Model-1'].sketches['__profile__'].Line(point1=(386 , 79), point2=(385 , 82)) 
mdb.models['Model-1'].sketches['__profile__'].Line(point1=(385 , 82), point2=(398 , 82)) 
mdb.models['Model-1'].sketches['__profile__'].Line(point1=(398 , 82), point2=(409 , 70)) 
mdb.models['Model-1'].sketches['__profile__'].Line(point1=(409 , 70), point2=(409 , 68)) 
mdb.models['Model-1'].sketches['__profile__'].Line(point1=(433 , 282), point2=(432 , 281)) 
mdb.models['Model-1'].sketches['__profile__'].Line(point1=(432 , 281), point2=(428 , 282)) 
mdb.models['Model-1'].sketches['__profile__'].Line(point1=(428 , 282), point2=(393 , 281)) 
mdb.models['Model-1'].sketches['__profile__'].Line(point1=(393 , 281), point2=(392 , 284)) 
mdb.models['Model-1'].sketches['__profile__'].Line(point1=(392 , 284), point2=(392 , 299)) 
mdb.models['Model-1'].sketches['__profile__'].Line(point1=(392 , 299), point2=(393 , 299)) 
mdb.models['Model-1'].sketches['__profile__'].Line(point1=(393 , 299), point2=(435 , 301)) 
mdb.models['Model-1'].sketches['__profile__'].Line(point1=(435 , 301), point2=(433 , 282)) 
mdb.models['Model-1'].sketches['__profile__'].Line(point1=(422 , 135), point2=(420 , 127)) 
mdb.models['Model-1'].sketches['__profile__'].Line(point1=(420 , 127), point2=(420 , 119)) 
mdb.models['Model-1'].sketches['__profile__'].Line(point1=(420 , 119), point2=(412 , 117)) 
mdb.models['Model-1'].sketches['__profile__'].Line(point1=(412 , 117), point2=(408 , 118)) 
mdb.models['Model-1'].sketches['__profile__'].Line(point1=(408 , 118), point2=(399 , 115)) 
mdb.models['Model-1'].sketches['__profile__'].Line(point1=(399 , 115), point2=(393 , 117)) 
mdb.models['Model-1'].sketches['__profile__'].Line(point1=(393 , 117), point2=(393 , 119)) 
mdb.models['Model-1'].sketches['__profile__'].Line(point1=(393 , 119), point2=(395 , 137)) 
mdb.models['Model-1'].sketches['__profile__'].Line(point1=(395 , 137), point2=(412 , 138)) 
mdb.models['Model-1'].sketches['__profile__'].Line(point1=(412 , 138), point2=(422 , 137)) 
mdb.models['Model-1'].sketches['__profile__'].Line(point1=(422 , 137), point2=(422 , 135)) 
mdb.models['Model-1'].sketches['__profile__'].Line(point1=(442 , 322), point2=(441 , 316)) 
mdb.models['Model-1'].sketches['__profile__'].Line(point1=(441 , 316), point2=(439 , 314)) 
mdb.models['Model-1'].sketches['__profile__'].Line(point1=(439 , 314), point2=(439 , 311)) 
mdb.models['Model-1'].sketches['__profile__'].Line(point1=(439 , 311), point2=(436 , 305)) 
mdb.models['Model-1'].sketches['__profile__'].Line(point1=(436 , 305), point2=(394 , 304)) 
mdb.models['Model-1'].sketches['__profile__'].Line(point1=(394 , 304), point2=(395 , 308)) 
mdb.models['Model-1'].sketches['__profile__'].Line(point1=(395 , 308), point2=(395 , 317)) 
mdb.models['Model-1'].sketches['__profile__'].Line(point1=(395 , 317), point2=(397 , 321)) 
mdb.models['Model-1'].sketches['__profile__'].Line(point1=(397 , 321), point2=(397 , 325)) 
mdb.models['Model-1'].sketches['__profile__'].Line(point1=(397 , 325), point2=(399 , 326)) 
mdb.models['Model-1'].sketches['__profile__'].Line(point1=(399 , 326), point2=(433 , 325)) 
mdb.models['Model-1'].sketches['__profile__'].Line(point1=(433 , 325), point2=(442 , 324)) 
mdb.models['Model-1'].sketches['__profile__'].Line(point1=(442 , 324), point2=(442 , 322)) 
mdb.models['Model-1'].sketches['__profile__'].Line(point1=(448 , 275), point2=(450 , 265)) 
mdb.models['Model-1'].sketches['__profile__'].Line(point1=(450 , 265), point2=(439 , 259)) 
mdb.models['Model-1'].sketches['__profile__'].Line(point1=(439 , 259), point2=(427 , 260)) 
mdb.models['Model-1'].sketches['__profile__'].Line(point1=(427 , 260), point2=(402 , 259)) 
mdb.models['Model-1'].sketches['__profile__'].Line(point1=(402 , 259), point2=(395 , 260)) 
mdb.models['Model-1'].sketches['__profile__'].Line(point1=(395 , 260), point2=(395 , 262)) 
mdb.models['Model-1'].sketches['__profile__'].Line(point1=(395 , 262), point2=(396 , 276)) 
mdb.models['Model-1'].sketches['__profile__'].Line(point1=(396 , 276), point2=(448 , 277)) 
mdb.models['Model-1'].sketches['__profile__'].Line(point1=(448 , 277), point2=(448 , 275)) 
mdb.models['Model-1'].sketches['__profile__'].Line(point1=(438 , 165), point2=(434 , 165)) 
mdb.models['Model-1'].sketches['__profile__'].Line(point1=(434 , 165), point2=(412 , 158)) 
mdb.models['Model-1'].sketches['__profile__'].Line(point1=(412 , 158), point2=(402 , 167)) 
mdb.models['Model-1'].sketches['__profile__'].Line(point1=(402 , 167), point2=(402 , 177)) 
mdb.models['Model-1'].sketches['__profile__'].Line(point1=(402 , 177), point2=(400 , 182)) 
mdb.models['Model-1'].sketches['__profile__'].Line(point1=(400 , 182), point2=(401 , 188)) 
mdb.models['Model-1'].sketches['__profile__'].Line(point1=(401 , 188), point2=(403 , 188)) 
mdb.models['Model-1'].sketches['__profile__'].Line(point1=(403 , 188), point2=(409 , 194)) 
mdb.models['Model-1'].sketches['__profile__'].Line(point1=(409 , 194), point2=(427 , 191)) 
mdb.models['Model-1'].sketches['__profile__'].Line(point1=(427 , 191), point2=(430 , 189)) 
mdb.models['Model-1'].sketches['__profile__'].Line(point1=(430 , 189), point2=(437 , 189)) 
mdb.models['Model-1'].sketches['__profile__'].Line(point1=(437 , 189), point2=(438 , 165)) 
mdb.models['Model-1'].sketches['__profile__'].Line(point1=(438 , 87), point2=(432 , 84)) 
mdb.models['Model-1'].sketches['__profile__'].Line(point1=(432 , 84), point2=(428 , 84)) 
mdb.models['Model-1'].sketches['__profile__'].Line(point1=(428 , 84), point2=(414 , 94)) 
mdb.models['Model-1'].sketches['__profile__'].Line(point1=(414 , 94), point2=(409 , 95)) 
mdb.models['Model-1'].sketches['__profile__'].Line(point1=(409 , 95), point2=(406 , 102)) 
mdb.models['Model-1'].sketches['__profile__'].Line(point1=(406 , 102), point2=(404 , 103)) 
mdb.models['Model-1'].sketches['__profile__'].Line(point1=(404 , 103), point2=(400 , 110)) 
mdb.models['Model-1'].sketches['__profile__'].Line(point1=(400 , 110), point2=(401 , 113)) 
mdb.models['Model-1'].sketches['__profile__'].Line(point1=(401 , 113), point2=(407 , 114)) 
mdb.models['Model-1'].sketches['__profile__'].Line(point1=(407 , 114), point2=(423 , 115)) 
mdb.models['Model-1'].sketches['__profile__'].Line(point1=(423 , 115), point2=(425 , 113)) 
mdb.models['Model-1'].sketches['__profile__'].Line(point1=(425 , 113), point2=(440 , 108)) 
mdb.models['Model-1'].sketches['__profile__'].Line(point1=(440 , 108), point2=(444 , 104)) 
mdb.models['Model-1'].sketches['__profile__'].Line(point1=(444 , 104), point2=(444 , 101)) 
mdb.models['Model-1'].sketches['__profile__'].Line(point1=(444 , 101), point2=(441 , 93)) 
mdb.models['Model-1'].sketches['__profile__'].Line(point1=(441 , 93), point2=(439 , 92)) 
mdb.models['Model-1'].sketches['__profile__'].Line(point1=(439 , 92), point2=(438 , 87)) 
mdb.models['Model-1'].sketches['__profile__'].Line(point1=(428 , 63), point2=(421 , 63)) 
mdb.models['Model-1'].sketches['__profile__'].Line(point1=(421 , 63), point2=(419 , 65)) 
mdb.models['Model-1'].sketches['__profile__'].Line(point1=(419 , 65), point2=(414 , 66)) 
mdb.models['Model-1'].sketches['__profile__'].Line(point1=(414 , 66), point2=(410 , 73)) 
mdb.models['Model-1'].sketches['__profile__'].Line(point1=(410 , 73), point2=(402 , 82)) 
mdb.models['Model-1'].sketches['__profile__'].Line(point1=(402 , 82), point2=(402 , 85)) 
mdb.models['Model-1'].sketches['__profile__'].Line(point1=(402 , 85), point2=(405 , 90)) 
mdb.models['Model-1'].sketches['__profile__'].Line(point1=(405 , 90), point2=(408 , 93)) 
mdb.models['Model-1'].sketches['__profile__'].Line(point1=(408 , 93), point2=(410 , 93)) 
mdb.models['Model-1'].sketches['__profile__'].Line(point1=(410 , 93), point2=(422 , 86)) 
mdb.models['Model-1'].sketches['__profile__'].Line(point1=(422 , 86), point2=(429 , 80)) 
mdb.models['Model-1'].sketches['__profile__'].Line(point1=(429 , 80), point2=(431 , 72)) 
mdb.models['Model-1'].sketches['__profile__'].Line(point1=(431 , 72), point2=(428 , 67)) 
mdb.models['Model-1'].sketches['__profile__'].Line(point1=(428 , 67), point2=(428 , 63)) 
mdb.models['Model-1'].sketches['__profile__'].Line(point1=(438 , 192), point2=(431 , 192)) 
mdb.models['Model-1'].sketches['__profile__'].Line(point1=(431 , 192), point2=(421 , 195)) 
mdb.models['Model-1'].sketches['__profile__'].Line(point1=(421 , 195), point2=(416 , 195)) 
mdb.models['Model-1'].sketches['__profile__'].Line(point1=(416 , 195), point2=(410 , 198)) 
mdb.models['Model-1'].sketches['__profile__'].Line(point1=(410 , 198), point2=(408 , 209)) 
mdb.models['Model-1'].sketches['__profile__'].Line(point1=(408 , 209), point2=(408 , 223)) 
mdb.models['Model-1'].sketches['__profile__'].Line(point1=(408 , 223), point2=(416 , 224)) 
mdb.models['Model-1'].sketches['__profile__'].Line(point1=(416 , 224), point2=(435 , 220)) 
mdb.models['Model-1'].sketches['__profile__'].Line(point1=(435 , 220), point2=(436 , 207)) 
mdb.models['Model-1'].sketches['__profile__'].Line(point1=(436 , 207), point2=(438 , 202)) 
mdb.models['Model-1'].sketches['__profile__'].Line(point1=(438 , 202), point2=(438 , 192)) 
mdb.models['Model-1'].sketches['__profile__'].Line(point1=(460 , 248), point2=(454 , 223)) 
mdb.models['Model-1'].sketches['__profile__'].Line(point1=(454 , 223), point2=(440 , 223)) 
mdb.models['Model-1'].sketches['__profile__'].Line(point1=(440 , 223), point2=(426 , 226)) 
mdb.models['Model-1'].sketches['__profile__'].Line(point1=(426 , 226), point2=(414 , 226)) 
mdb.models['Model-1'].sketches['__profile__'].Line(point1=(414 , 226), point2=(413 , 230)) 
mdb.models['Model-1'].sketches['__profile__'].Line(point1=(413 , 230), point2=(413 , 240)) 
mdb.models['Model-1'].sketches['__profile__'].Line(point1=(413 , 240), point2=(415 , 247)) 
mdb.models['Model-1'].sketches['__profile__'].Line(point1=(415 , 247), point2=(414 , 252)) 
mdb.models['Model-1'].sketches['__profile__'].Line(point1=(414 , 252), point2=(416 , 255)) 
mdb.models['Model-1'].sketches['__profile__'].Line(point1=(416 , 255), point2=(443 , 255)) 
mdb.models['Model-1'].sketches['__profile__'].Line(point1=(443 , 255), point2=(459 , 251)) 
mdb.models['Model-1'].sketches['__profile__'].Line(point1=(459 , 251), point2=(460 , 248)) 
mdb.models['Model-1'].sketches['__profile__'].Line(point1=(455 , 135), point2=(436 , 138)) 
mdb.models['Model-1'].sketches['__profile__'].Line(point1=(436 , 138), point2=(425 , 138)) 
mdb.models['Model-1'].sketches['__profile__'].Line(point1=(425 , 138), point2=(422 , 140)) 
mdb.models['Model-1'].sketches['__profile__'].Line(point1=(422 , 140), point2=(418 , 140)) 
mdb.models['Model-1'].sketches['__profile__'].Line(point1=(418 , 140), point2=(415 , 152)) 
mdb.models['Model-1'].sketches['__profile__'].Line(point1=(415 , 152), point2=(416 , 156)) 
mdb.models['Model-1'].sketches['__profile__'].Line(point1=(416 , 156), point2=(434 , 162)) 
mdb.models['Model-1'].sketches['__profile__'].Line(point1=(434 , 162), point2=(442 , 161)) 
mdb.models['Model-1'].sketches['__profile__'].Line(point1=(442 , 161), point2=(452 , 153)) 
mdb.models['Model-1'].sketches['__profile__'].Line(point1=(452 , 153), point2=(455 , 135)) 
mdb.models['Model-1'].sketches['__profile__'].Line(point1=(444 , 59), point2=(443 , 58)) 
mdb.models['Model-1'].sketches['__profile__'].Line(point1=(443 , 58), point2=(433 , 59)) 
mdb.models['Model-1'].sketches['__profile__'].Line(point1=(433 , 59), point2=(431 , 61)) 
mdb.models['Model-1'].sketches['__profile__'].Line(point1=(431 , 61), point2=(432 , 67)) 
mdb.models['Model-1'].sketches['__profile__'].Line(point1=(432 , 67), point2=(433 , 71)) 
mdb.models['Model-1'].sketches['__profile__'].Line(point1=(433 , 71), point2=(437 , 71)) 
mdb.models['Model-1'].sketches['__profile__'].Line(point1=(437 , 71), point2=(443 , 65)) 
mdb.models['Model-1'].sketches['__profile__'].Line(point1=(443 , 65), point2=(444 , 59)) 
mdb.models['Model-1'].sketches['__profile__'].Line(point1=(487 , 300), point2=(485 , 292)) 
mdb.models['Model-1'].sketches['__profile__'].Line(point1=(485 , 292), point2=(479 , 282)) 
mdb.models['Model-1'].sketches['__profile__'].Line(point1=(479 , 282), point2=(443 , 281)) 
mdb.models['Model-1'].sketches['__profile__'].Line(point1=(443 , 281), point2=(437 , 282)) 
mdb.models['Model-1'].sketches['__profile__'].Line(point1=(437 , 282), point2=(437 , 286)) 
mdb.models['Model-1'].sketches['__profile__'].Line(point1=(437 , 286), point2=(439 , 301)) 
mdb.models['Model-1'].sketches['__profile__'].Line(point1=(439 , 301), point2=(442 , 302)) 
mdb.models['Model-1'].sketches['__profile__'].Line(point1=(442 , 302), point2=(446 , 301)) 
mdb.models['Model-1'].sketches['__profile__'].Line(point1=(446 , 301), point2=(487 , 302)) 
mdb.models['Model-1'].sketches['__profile__'].Line(point1=(487 , 302), point2=(487 , 300)) 
mdb.models['Model-1'].sketches['__profile__'].Line(point1=(481 , 188), point2=(465 , 189)) 
mdb.models['Model-1'].sketches['__profile__'].Line(point1=(465 , 189), point2=(463 , 191)) 
mdb.models['Model-1'].sketches['__profile__'].Line(point1=(463 , 191), point2=(455 , 191)) 
mdb.models['Model-1'].sketches['__profile__'].Line(point1=(455 , 191), point2=(451 , 193)) 
mdb.models['Model-1'].sketches['__profile__'].Line(point1=(451 , 193), point2=(442 , 194)) 
mdb.models['Model-1'].sketches['__profile__'].Line(point1=(442 , 194), point2=(439 , 208)) 
mdb.models['Model-1'].sketches['__profile__'].Line(point1=(439 , 208), point2=(439 , 220)) 
mdb.models['Model-1'].sketches['__profile__'].Line(point1=(439 , 220), point2=(461 , 218)) 
mdb.models['Model-1'].sketches['__profile__'].Line(point1=(461 , 218), point2=(467 , 217)) 
mdb.models['Model-1'].sketches['__profile__'].Line(point1=(467 , 217), point2=(470 , 215)) 
mdb.models['Model-1'].sketches['__profile__'].Line(point1=(470 , 215), point2=(480 , 214)) 
mdb.models['Model-1'].sketches['__profile__'].Line(point1=(480 , 214), point2=(481 , 188)) 
mdb.models['Model-1'].sketches['__profile__'].Line(point1=(476 , 162), point2=(453 , 155)) 
mdb.models['Model-1'].sketches['__profile__'].Line(point1=(453 , 155), point2=(441 , 165)) 
mdb.models['Model-1'].sketches['__profile__'].Line(point1=(441 , 165), point2=(440 , 188)) 
mdb.models['Model-1'].sketches['__profile__'].Line(point1=(440 , 188), point2=(440 , 190)) 
mdb.models['Model-1'].sketches['__profile__'].Line(point1=(440 , 190), point2=(453 , 190)) 
mdb.models['Model-1'].sketches['__profile__'].Line(point1=(453 , 190), point2=(455 , 188)) 
mdb.models['Model-1'].sketches['__profile__'].Line(point1=(455 , 188), point2=(463 , 188)) 
mdb.models['Model-1'].sketches['__profile__'].Line(point1=(463 , 188), point2=(475 , 185)) 
mdb.models['Model-1'].sketches['__profile__'].Line(point1=(475 , 185), point2=(476 , 162)) 
mdb.models['Model-1'].sketches['__profile__'].Line(point1=(495 , 320), point2=(489 , 306)) 
mdb.models['Model-1'].sketches['__profile__'].Line(point1=(489 , 306), point2=(442 , 306)) 
mdb.models['Model-1'].sketches['__profile__'].Line(point1=(442 , 306), point2=(442 , 308)) 
mdb.models['Model-1'].sketches['__profile__'].Line(point1=(442 , 308), point2=(442 , 313)) 
mdb.models['Model-1'].sketches['__profile__'].Line(point1=(442 , 313), point2=(444 , 318)) 
mdb.models['Model-1'].sketches['__profile__'].Line(point1=(444 , 318), point2=(449 , 324)) 
mdb.models['Model-1'].sketches['__profile__'].Line(point1=(449 , 324), point2=(472 , 324)) 
mdb.models['Model-1'].sketches['__profile__'].Line(point1=(472 , 324), point2=(478 , 322)) 
mdb.models['Model-1'].sketches['__profile__'].Line(point1=(478 , 322), point2=(489 , 323)) 
mdb.models['Model-1'].sketches['__profile__'].Line(point1=(489 , 323), point2=(495 , 322)) 
mdb.models['Model-1'].sketches['__profile__'].Line(point1=(495 , 322), point2=(495 , 320)) 
mdb.models['Model-1'].sketches['__profile__'].Line(point1=(565 , 233), point2=(559 , 232)) 
mdb.models['Model-1'].sketches['__profile__'].Line(point1=(559 , 232), point2=(556 , 234)) 
mdb.models['Model-1'].sketches['__profile__'].Line(point1=(556 , 234), point2=(546 , 235)) 
mdb.models['Model-1'].sketches['__profile__'].Line(point1=(546 , 235), point2=(544 , 237)) 
mdb.models['Model-1'].sketches['__profile__'].Line(point1=(544 , 237), point2=(533 , 238)) 
mdb.models['Model-1'].sketches['__profile__'].Line(point1=(533 , 238), point2=(530 , 240)) 
mdb.models['Model-1'].sketches['__profile__'].Line(point1=(530 , 240), point2=(522 , 240)) 
mdb.models['Model-1'].sketches['__profile__'].Line(point1=(522 , 240), point2=(518 , 242)) 
mdb.models['Model-1'].sketches['__profile__'].Line(point1=(518 , 242), point2=(512 , 242)) 
mdb.models['Model-1'].sketches['__profile__'].Line(point1=(512 , 242), point2=(504 , 245)) 
mdb.models['Model-1'].sketches['__profile__'].Line(point1=(504 , 245), point2=(494 , 246)) 
mdb.models['Model-1'].sketches['__profile__'].Line(point1=(494 , 246), point2=(491 , 248)) 
mdb.models['Model-1'].sketches['__profile__'].Line(point1=(491 , 248), point2=(458 , 254)) 
mdb.models['Model-1'].sketches['__profile__'].Line(point1=(458 , 254), point2=(449 , 257)) 
mdb.models['Model-1'].sketches['__profile__'].Line(point1=(449 , 257), point2=(449 , 260)) 
mdb.models['Model-1'].sketches['__profile__'].Line(point1=(449 , 260), point2=(453 , 262)) 
mdb.models['Model-1'].sketches['__profile__'].Line(point1=(453 , 262), point2=(456 , 264)) 
mdb.models['Model-1'].sketches['__profile__'].Line(point1=(456 , 264), point2=(468 , 266)) 
mdb.models['Model-1'].sketches['__profile__'].Line(point1=(468 , 266), point2=(471 , 263)) 
mdb.models['Model-1'].sketches['__profile__'].Line(point1=(471 , 263), point2=(482 , 261)) 
mdb.models['Model-1'].sketches['__profile__'].Line(point1=(482 , 261), point2=(484 , 259)) 
mdb.models['Model-1'].sketches['__profile__'].Line(point1=(484 , 259), point2=(490 , 259)) 
mdb.models['Model-1'].sketches['__profile__'].Line(point1=(490 , 259), point2=(500 , 256)) 
mdb.models['Model-1'].sketches['__profile__'].Line(point1=(500 , 256), point2=(506 , 256)) 
mdb.models['Model-1'].sketches['__profile__'].Line(point1=(506 , 256), point2=(509 , 254)) 
mdb.models['Model-1'].sketches['__profile__'].Line(point1=(509 , 254), point2=(521 , 253)) 
mdb.models['Model-1'].sketches['__profile__'].Line(point1=(521 , 253), point2=(524 , 251)) 
mdb.models['Model-1'].sketches['__profile__'].Line(point1=(524 , 251), point2=(532 , 251)) 
mdb.models['Model-1'].sketches['__profile__'].Line(point1=(532 , 251), point2=(536 , 249)) 
mdb.models['Model-1'].sketches['__profile__'].Line(point1=(536 , 249), point2=(547 , 248)) 
mdb.models['Model-1'].sketches['__profile__'].Line(point1=(547 , 248), point2=(549 , 246)) 
mdb.models['Model-1'].sketches['__profile__'].Line(point1=(549 , 246), point2=(559 , 245)) 
mdb.models['Model-1'].sketches['__profile__'].Line(point1=(559 , 245), point2=(561 , 243)) 
mdb.models['Model-1'].sketches['__profile__'].Line(point1=(561 , 243), point2=(568 , 242)) 
mdb.models['Model-1'].sketches['__profile__'].Line(point1=(568 , 242), point2=(565 , 233)) 
mdb.models['Model-1'].sketches['__profile__'].Line(point1=(590 , 262), point2=(580 , 262)) 
mdb.models['Model-1'].sketches['__profile__'].Line(point1=(580 , 262), point2=(559 , 266)) 
mdb.models['Model-1'].sketches['__profile__'].Line(point1=(559 , 266), point2=(493 , 270)) 
mdb.models['Model-1'].sketches['__profile__'].Line(point1=(493 , 270), point2=(487 , 269)) 
mdb.models['Model-1'].sketches['__profile__'].Line(point1=(487 , 269), point2=(465 , 270)) 
mdb.models['Model-1'].sketches['__profile__'].Line(point1=(465 , 270), point2=(454 , 267)) 
mdb.models['Model-1'].sketches['__profile__'].Line(point1=(454 , 267), point2=(451 , 275)) 
mdb.models['Model-1'].sketches['__profile__'].Line(point1=(451 , 275), point2=(451 , 277)) 
mdb.models['Model-1'].sketches['__profile__'].Line(point1=(451 , 277), point2=(483 , 278)) 
mdb.models['Model-1'].sketches['__profile__'].Line(point1=(483 , 278), point2=(574 , 273)) 
mdb.models['Model-1'].sketches['__profile__'].Line(point1=(574 , 273), point2=(584 , 271)) 
mdb.models['Model-1'].sketches['__profile__'].Line(point1=(584 , 271), point2=(590 , 265)) 
mdb.models['Model-1'].sketches['__profile__'].Line(point1=(590 , 265), point2=(590 , 262)) 
mdb.models['Model-1'].sketches['__profile__'].Line(point1=(492 , 131), point2=(463 , 132)) 
mdb.models['Model-1'].sketches['__profile__'].Line(point1=(463 , 132), point2=(461 , 134)) 
mdb.models['Model-1'].sketches['__profile__'].Line(point1=(461 , 134), point2=(458 , 134)) 
mdb.models['Model-1'].sketches['__profile__'].Line(point1=(458 , 134), point2=(456 , 152)) 
mdb.models['Model-1'].sketches['__profile__'].Line(point1=(456 , 152), point2=(478 , 159)) 
mdb.models['Model-1'].sketches['__profile__'].Line(point1=(478 , 159), point2=(480 , 156)) 
mdb.models['Model-1'].sketches['__profile__'].Line(point1=(480 , 156), point2=(489 , 150)) 
mdb.models['Model-1'].sketches['__profile__'].Line(point1=(489 , 150), point2=(492 , 131)) 
mdb.models['Model-1'].sketches['__profile__'].Line(point1=(511 , 237), point2=(503 , 214)) 
mdb.models['Model-1'].sketches['__profile__'].Line(point1=(503 , 214), point2=(494 , 214)) 
mdb.models['Model-1'].sketches['__profile__'].Line(point1=(494 , 214), point2=(489 , 216)) 
mdb.models['Model-1'].sketches['__profile__'].Line(point1=(489 , 216), point2=(480 , 216)) 
mdb.models['Model-1'].sketches['__profile__'].Line(point1=(480 , 216), point2=(476 , 218)) 
mdb.models['Model-1'].sketches['__profile__'].Line(point1=(476 , 218), point2=(466 , 219)) 
mdb.models['Model-1'].sketches['__profile__'].Line(point1=(466 , 219), point2=(464 , 221)) 
mdb.models['Model-1'].sketches['__profile__'].Line(point1=(464 , 221), point2=(458 , 221)) 
mdb.models['Model-1'].sketches['__profile__'].Line(point1=(458 , 221), point2=(457 , 225)) 
mdb.models['Model-1'].sketches['__profile__'].Line(point1=(457 , 225), point2=(464 , 249)) 
mdb.models['Model-1'].sketches['__profile__'].Line(point1=(464 , 249), point2=(470 , 249)) 
mdb.models['Model-1'].sketches['__profile__'].Line(point1=(470 , 249), point2=(474 , 247)) 
mdb.models['Model-1'].sketches['__profile__'].Line(point1=(474 , 247), point2=(480 , 247)) 
mdb.models['Model-1'].sketches['__profile__'].Line(point1=(480 , 247), point2=(483 , 245)) 
mdb.models['Model-1'].sketches['__profile__'].Line(point1=(483 , 245), point2=(494 , 244)) 
mdb.models['Model-1'].sketches['__profile__'].Line(point1=(494 , 244), point2=(497 , 242)) 
mdb.models['Model-1'].sketches['__profile__'].Line(point1=(497 , 242), point2=(508 , 241)) 
mdb.models['Model-1'].sketches['__profile__'].Line(point1=(508 , 241), point2=(511 , 239)) 
mdb.models['Model-1'].sketches['__profile__'].Line(point1=(511 , 239), point2=(511 , 237)) 
mdb.models['Model-1'].sketches['__profile__'].Line(point1=(515 , 156), point2=(500 , 154)) 
mdb.models['Model-1'].sketches['__profile__'].Line(point1=(500 , 154), point2=(491 , 151)) 
mdb.models['Model-1'].sketches['__profile__'].Line(point1=(491 , 151), point2=(479 , 161)) 
mdb.models['Model-1'].sketches['__profile__'].Line(point1=(479 , 161), point2=(478 , 183)) 
mdb.models['Model-1'].sketches['__profile__'].Line(point1=(478 , 183), point2=(478 , 185)) 
mdb.models['Model-1'].sketches['__profile__'].Line(point1=(478 , 185), point2=(484 , 186)) 
mdb.models['Model-1'].sketches['__profile__'].Line(point1=(484 , 186), point2=(517 , 174)) 
mdb.models['Model-1'].sketches['__profile__'].Line(point1=(517 , 174), point2=(515 , 156)) 
mdb.models['Model-1'].sketches['__profile__'].Line(point1=(585 , 243), point2=(574 , 243)) 
mdb.models['Model-1'].sketches['__profile__'].Line(point1=(574 , 243), point2=(571 , 245)) 
mdb.models['Model-1'].sketches['__profile__'].Line(point1=(571 , 245), point2=(559 , 247)) 
mdb.models['Model-1'].sketches['__profile__'].Line(point1=(559 , 247), point2=(556 , 249)) 
mdb.models['Model-1'].sketches['__profile__'].Line(point1=(556 , 249), point2=(547 , 250)) 
mdb.models['Model-1'].sketches['__profile__'].Line(point1=(547 , 250), point2=(544 , 252)) 
mdb.models['Model-1'].sketches['__profile__'].Line(point1=(544 , 252), point2=(537 , 252)) 
mdb.models['Model-1'].sketches['__profile__'].Line(point1=(537 , 252), point2=(532 , 254)) 
mdb.models['Model-1'].sketches['__profile__'].Line(point1=(532 , 254), point2=(520 , 255)) 
mdb.models['Model-1'].sketches['__profile__'].Line(point1=(520 , 255), point2=(517 , 257)) 
mdb.models['Model-1'].sketches['__profile__'].Line(point1=(517 , 257), point2=(505 , 258)) 
mdb.models['Model-1'].sketches['__profile__'].Line(point1=(505 , 258), point2=(501 , 260)) 
mdb.models['Model-1'].sketches['__profile__'].Line(point1=(501 , 260), point2=(494 , 260)) 
mdb.models['Model-1'].sketches['__profile__'].Line(point1=(494 , 260), point2=(491 , 262)) 
mdb.models['Model-1'].sketches['__profile__'].Line(point1=(491 , 262), point2=(479 , 263)) 
mdb.models['Model-1'].sketches['__profile__'].Line(point1=(479 , 263), point2=(479 , 266)) 
mdb.models['Model-1'].sketches['__profile__'].Line(point1=(479 , 266), point2=(487 , 266)) 
mdb.models['Model-1'].sketches['__profile__'].Line(point1=(487 , 266), point2=(532 , 265)) 
mdb.models['Model-1'].sketches['__profile__'].Line(point1=(532 , 265), point2=(537 , 263)) 
mdb.models['Model-1'].sketches['__profile__'].Line(point1=(537 , 263), point2=(561 , 262)) 
mdb.models['Model-1'].sketches['__profile__'].Line(point1=(561 , 262), point2=(564 , 260)) 
mdb.models['Model-1'].sketches['__profile__'].Line(point1=(564 , 260), point2=(587 , 259)) 
mdb.models['Model-1'].sketches['__profile__'].Line(point1=(587 , 259), point2=(591 , 258)) 
mdb.models['Model-1'].sketches['__profile__'].Line(point1=(591 , 258), point2=(591 , 256)) 
mdb.models['Model-1'].sketches['__profile__'].Line(point1=(591 , 256), point2=(585 , 243)) 
mdb.models['Model-1'].sketches['__profile__'].Line(point1=(522 , 113), point2=(505 , 102)) 
mdb.models['Model-1'].sketches['__profile__'].Line(point1=(505 , 102), point2=(501 , 102)) 
mdb.models['Model-1'].sketches['__profile__'].Line(point1=(501 , 102), point2=(492 , 109)) 
mdb.models['Model-1'].sketches['__profile__'].Line(point1=(492 , 109), point2=(487 , 111)) 
mdb.models['Model-1'].sketches['__profile__'].Line(point1=(487 , 111), point2=(487 , 114)) 
mdb.models['Model-1'].sketches['__profile__'].Line(point1=(487 , 114), point2=(482 , 122)) 
mdb.models['Model-1'].sketches['__profile__'].Line(point1=(482 , 122), point2=(482 , 125)) 
mdb.models['Model-1'].sketches['__profile__'].Line(point1=(482 , 125), point2=(483 , 129)) 
mdb.models['Model-1'].sketches['__profile__'].Line(point1=(483 , 129), point2=(492 , 129)) 
mdb.models['Model-1'].sketches['__profile__'].Line(point1=(492 , 129), point2=(509 , 125)) 
mdb.models['Model-1'].sketches['__profile__'].Line(point1=(509 , 125), point2=(516 , 125)) 
mdb.models['Model-1'].sketches['__profile__'].Line(point1=(516 , 125), point2=(518 , 123)) 
mdb.models['Model-1'].sketches['__profile__'].Line(point1=(518 , 123), point2=(521 , 123)) 
mdb.models['Model-1'].sketches['__profile__'].Line(point1=(521 , 123), point2=(522 , 113)) 
mdb.models['Model-1'].sketches['__profile__'].Line(point1=(526 , 176), point2=(517 , 176)) 
mdb.models['Model-1'].sketches['__profile__'].Line(point1=(517 , 176), point2=(503 , 183)) 
mdb.models['Model-1'].sketches['__profile__'].Line(point1=(503 , 183), point2=(484 , 189)) 
mdb.models['Model-1'].sketches['__profile__'].Line(point1=(484 , 189), point2=(483 , 212)) 
mdb.models['Model-1'].sketches['__profile__'].Line(point1=(483 , 212), point2=(486 , 212)) 
mdb.models['Model-1'].sketches['__profile__'].Line(point1=(486 , 212), point2=(503 , 211)) 
mdb.models['Model-1'].sketches['__profile__'].Line(point1=(503 , 211), point2=(527 , 204)) 
mdb.models['Model-1'].sketches['__profile__'].Line(point1=(527 , 204), point2=(528 , 195)) 
mdb.models['Model-1'].sketches['__profile__'].Line(point1=(528 , 195), point2=(526 , 176)) 
mdb.models['Model-1'].sketches['__profile__'].Line(point1=(582 , 289), point2=(580 , 277)) 
mdb.models['Model-1'].sketches['__profile__'].Line(point1=(580 , 277), point2=(534 , 279)) 
mdb.models['Model-1'].sketches['__profile__'].Line(point1=(534 , 279), point2=(520 , 281)) 
mdb.models['Model-1'].sketches['__profile__'].Line(point1=(520 , 281), point2=(495 , 281)) 
mdb.models['Model-1'].sketches['__profile__'].Line(point1=(495 , 281), point2=(484 , 282)) 
mdb.models['Model-1'].sketches['__profile__'].Line(point1=(484 , 282), point2=(484 , 283)) 
mdb.models['Model-1'].sketches['__profile__'].Line(point1=(484 , 283), point2=(492 , 301)) 
mdb.models['Model-1'].sketches['__profile__'].Line(point1=(492 , 301), point2=(510 , 301)) 
mdb.models['Model-1'].sketches['__profile__'].Line(point1=(510 , 301), point2=(547 , 298)) 
mdb.models['Model-1'].sketches['__profile__'].Line(point1=(547 , 298), point2=(551 , 296)) 
mdb.models['Model-1'].sketches['__profile__'].Line(point1=(551 , 296), point2=(557 , 296)) 
mdb.models['Model-1'].sketches['__profile__'].Line(point1=(557 , 296), point2=(574 , 293)) 
mdb.models['Model-1'].sketches['__profile__'].Line(point1=(574 , 293), point2=(577 , 291)) 
mdb.models['Model-1'].sketches['__profile__'].Line(point1=(577 , 291), point2=(582 , 291)) 
mdb.models['Model-1'].sketches['__profile__'].Line(point1=(582 , 291), point2=(582 , 289)) 
mdb.models['Model-1'].sketches['__profile__'].Line(point1=(528 , 126), point2=(518 , 126)) 
mdb.models['Model-1'].sketches['__profile__'].Line(point1=(518 , 126), point2=(514 , 128)) 
mdb.models['Model-1'].sketches['__profile__'].Line(point1=(514 , 128), point2=(495 , 131)) 
mdb.models['Model-1'].sketches['__profile__'].Line(point1=(495 , 131), point2=(493 , 148)) 
mdb.models['Model-1'].sketches['__profile__'].Line(point1=(493 , 148), point2=(501 , 151)) 
mdb.models['Model-1'].sketches['__profile__'].Line(point1=(501 , 151), point2=(516 , 153)) 
mdb.models['Model-1'].sketches['__profile__'].Line(point1=(516 , 153), point2=(527 , 141)) 
mdb.models['Model-1'].sketches['__profile__'].Line(point1=(527 , 141), point2=(529 , 132)) 
mdb.models['Model-1'].sketches['__profile__'].Line(point1=(529 , 132), point2=(528 , 126)) 
mdb.models['Model-1'].sketches['__profile__'].Line(point1=(548 , 317), point2=(549 , 315)) 
mdb.models['Model-1'].sketches['__profile__'].Line(point1=(549 , 315), point2=(539 , 303)) 
mdb.models['Model-1'].sketches['__profile__'].Line(point1=(539 , 303), point2=(497 , 305)) 
mdb.models['Model-1'].sketches['__profile__'].Line(point1=(497 , 305), point2=(495 , 309)) 
mdb.models['Model-1'].sketches['__profile__'].Line(point1=(495 , 309), point2=(499 , 320)) 
mdb.models['Model-1'].sketches['__profile__'].Line(point1=(499 , 320), point2=(503 , 322)) 
mdb.models['Model-1'].sketches['__profile__'].Line(point1=(503 , 322), point2=(547 , 319)) 
mdb.models['Model-1'].sketches['__profile__'].Line(point1=(547 , 319), point2=(548 , 317)) 
mdb.models['Model-1'].sketches['__profile__'].Line(point1=(542 , 91), point2=(528 , 77)) 
mdb.models['Model-1'].sketches['__profile__'].Line(point1=(528 , 77), point2=(525 , 77)) 
mdb.models['Model-1'].sketches['__profile__'].Line(point1=(525 , 77), point2=(513 , 86)) 
mdb.models['Model-1'].sketches['__profile__'].Line(point1=(513 , 86), point2=(507 , 97)) 
mdb.models['Model-1'].sketches['__profile__'].Line(point1=(507 , 97), point2=(506 , 100)) 
mdb.models['Model-1'].sketches['__profile__'].Line(point1=(506 , 100), point2=(510 , 103)) 
mdb.models['Model-1'].sketches['__profile__'].Line(point1=(510 , 103), point2=(522 , 110)) 
mdb.models['Model-1'].sketches['__profile__'].Line(point1=(522 , 110), point2=(525 , 110)) 
mdb.models['Model-1'].sketches['__profile__'].Line(point1=(525 , 110), point2=(542 , 93)) 
mdb.models['Model-1'].sketches['__profile__'].Line(point1=(542 , 93), point2=(542 , 91)) 
mdb.models['Model-1'].sketches['__profile__'].Line(point1=(553 , 229), point2=(550 , 219)) 
mdb.models['Model-1'].sketches['__profile__'].Line(point1=(550 , 219), point2=(548 , 217)) 
mdb.models['Model-1'].sketches['__profile__'].Line(point1=(548 , 217), point2=(545 , 204)) 
mdb.models['Model-1'].sketches['__profile__'].Line(point1=(545 , 204), point2=(531 , 205)) 
mdb.models['Model-1'].sketches['__profile__'].Line(point1=(531 , 205), point2=(529 , 207)) 
mdb.models['Model-1'].sketches['__profile__'].Line(point1=(529 , 207), point2=(521 , 208)) 
mdb.models['Model-1'].sketches['__profile__'].Line(point1=(521 , 208), point2=(507 , 213)) 
mdb.models['Model-1'].sketches['__profile__'].Line(point1=(507 , 213), point2=(508 , 223)) 
mdb.models['Model-1'].sketches['__profile__'].Line(point1=(508 , 223), point2=(511 , 227)) 
mdb.models['Model-1'].sketches['__profile__'].Line(point1=(511 , 227), point2=(511 , 230)) 
mdb.models['Model-1'].sketches['__profile__'].Line(point1=(511 , 230), point2=(515 , 238)) 
mdb.models['Model-1'].sketches['__profile__'].Line(point1=(515 , 238), point2=(523 , 238)) 
mdb.models['Model-1'].sketches['__profile__'].Line(point1=(523 , 238), point2=(526 , 236)) 
mdb.models['Model-1'].sketches['__profile__'].Line(point1=(526 , 236), point2=(534 , 236)) 
mdb.models['Model-1'].sketches['__profile__'].Line(point1=(534 , 236), point2=(536 , 234)) 
mdb.models['Model-1'].sketches['__profile__'].Line(point1=(536 , 234), point2=(547 , 233)) 
mdb.models['Model-1'].sketches['__profile__'].Line(point1=(547 , 233), point2=(549 , 231)) 
mdb.models['Model-1'].sketches['__profile__'].Line(point1=(549 , 231), point2=(553 , 231)) 
mdb.models['Model-1'].sketches['__profile__'].Line(point1=(553 , 231), point2=(553 , 229)) 
mdb.models['Model-1'].sketches['__profile__'].Line(point1=(553 , 146), point2=(537 , 145)) 
mdb.models['Model-1'].sketches['__profile__'].Line(point1=(537 , 145), point2=(533 , 143)) 
mdb.models['Model-1'].sketches['__profile__'].Line(point1=(533 , 143), point2=(529 , 143)) 
mdb.models['Model-1'].sketches['__profile__'].Line(point1=(529 , 143), point2=(518 , 154)) 
mdb.models['Model-1'].sketches['__profile__'].Line(point1=(518 , 154), point2=(519 , 170)) 
mdb.models['Model-1'].sketches['__profile__'].Line(point1=(519 , 170), point2=(521 , 173)) 
mdb.models['Model-1'].sketches['__profile__'].Line(point1=(521 , 173), point2=(527 , 173)) 
mdb.models['Model-1'].sketches['__profile__'].Line(point1=(527 , 173), point2=(535 , 169)) 
mdb.models['Model-1'].sketches['__profile__'].Line(point1=(535 , 169), point2=(542 , 168)) 
mdb.models['Model-1'].sketches['__profile__'].Line(point1=(542 , 168), point2=(547 , 165)) 
mdb.models['Model-1'].sketches['__profile__'].Line(point1=(547 , 165), point2=(555 , 163)) 
mdb.models['Model-1'].sketches['__profile__'].Line(point1=(555 , 163), point2=(555 , 154)) 
mdb.models['Model-1'].sketches['__profile__'].Line(point1=(555 , 154), point2=(553 , 146)) 
mdb.models['Model-1'].sketches['__profile__'].Line(point1=(569 , 105), point2=(567 , 103)) 
mdb.models['Model-1'].sketches['__profile__'].Line(point1=(567 , 103), point2=(563 , 103)) 
mdb.models['Model-1'].sketches['__profile__'].Line(point1=(563 , 103), point2=(543 , 95)) 
mdb.models['Model-1'].sketches['__profile__'].Line(point1=(543 , 95), point2=(527 , 111)) 
mdb.models['Model-1'].sketches['__profile__'].Line(point1=(527 , 111), point2=(525 , 114)) 
mdb.models['Model-1'].sketches['__profile__'].Line(point1=(525 , 114), point2=(525 , 119)) 
mdb.models['Model-1'].sketches['__profile__'].Line(point1=(525 , 119), point2=(525 , 122)) 
mdb.models['Model-1'].sketches['__profile__'].Line(point1=(525 , 122), point2=(529 , 123)) 
mdb.models['Model-1'].sketches['__profile__'].Line(point1=(529 , 123), point2=(546 , 118)) 
mdb.models['Model-1'].sketches['__profile__'].Line(point1=(546 , 118), point2=(552 , 118)) 
mdb.models['Model-1'].sketches['__profile__'].Line(point1=(552 , 118), point2=(563 , 115)) 
mdb.models['Model-1'].sketches['__profile__'].Line(point1=(563 , 115), point2=(569 , 111)) 
mdb.models['Model-1'].sketches['__profile__'].Line(point1=(569 , 111), point2=(569 , 105)) 
mdb.models['Model-1'].sketches['__profile__'].Line(point1=(565 , 164), point2=(558 , 164)) 
mdb.models['Model-1'].sketches['__profile__'].Line(point1=(558 , 164), point2=(553 , 167)) 
mdb.models['Model-1'].sketches['__profile__'].Line(point1=(553 , 167), point2=(543 , 169)) 
mdb.models['Model-1'].sketches['__profile__'].Line(point1=(543 , 169), point2=(541 , 171)) 
mdb.models['Model-1'].sketches['__profile__'].Line(point1=(541 , 171), point2=(535 , 172)) 
mdb.models['Model-1'].sketches['__profile__'].Line(point1=(535 , 172), point2=(529 , 175)) 
mdb.models['Model-1'].sketches['__profile__'].Line(point1=(529 , 175), point2=(530 , 196)) 
mdb.models['Model-1'].sketches['__profile__'].Line(point1=(530 , 196), point2=(532 , 202)) 
mdb.models['Model-1'].sketches['__profile__'].Line(point1=(532 , 202), point2=(543 , 201)) 
mdb.models['Model-1'].sketches['__profile__'].Line(point1=(543 , 201), point2=(567 , 193)) 
mdb.models['Model-1'].sketches['__profile__'].Line(point1=(567 , 193), point2=(567 , 179)) 
mdb.models['Model-1'].sketches['__profile__'].Line(point1=(567 , 179), point2=(565 , 164)) 
mdb.models['Model-1'].sketches['__profile__'].Line(point1=(555 , 63), point2=(553 , 61)) 
mdb.models['Model-1'].sketches['__profile__'].Line(point1=(553 , 61), point2=(540 , 58)) 
mdb.models['Model-1'].sketches['__profile__'].Line(point1=(540 , 58), point2=(529 , 72)) 
mdb.models['Model-1'].sketches['__profile__'].Line(point1=(529 , 72), point2=(529 , 75)) 
mdb.models['Model-1'].sketches['__profile__'].Line(point1=(529 , 75), point2=(533 , 78)) 
mdb.models['Model-1'].sketches['__profile__'].Line(point1=(533 , 78), point2=(543 , 88)) 
mdb.models['Model-1'].sketches['__profile__'].Line(point1=(543 , 88), point2=(546 , 88)) 
mdb.models['Model-1'].sketches['__profile__'].Line(point1=(546 , 88), point2=(559 , 75)) 
mdb.models['Model-1'].sketches['__profile__'].Line(point1=(559 , 75), point2=(559 , 71)) 
mdb.models['Model-1'].sketches['__profile__'].Line(point1=(559 , 71), point2=(555 , 63)) 
mdb.models['Model-1'].sketches['__profile__'].Line(point1=(561 , 119), point2=(554 , 119)) 
mdb.models['Model-1'].sketches['__profile__'].Line(point1=(554 , 119), point2=(552 , 121)) 
mdb.models['Model-1'].sketches['__profile__'].Line(point1=(552 , 121), point2=(546 , 121)) 
mdb.models['Model-1'].sketches['__profile__'].Line(point1=(546 , 121), point2=(532 , 125)) 
mdb.models['Model-1'].sketches['__profile__'].Line(point1=(532 , 125), point2=(531 , 127)) 
mdb.models['Model-1'].sketches['__profile__'].Line(point1=(531 , 127), point2=(532 , 132)) 
mdb.models['Model-1'].sketches['__profile__'].Line(point1=(532 , 132), point2=(531 , 140)) 
mdb.models['Model-1'].sketches['__profile__'].Line(point1=(531 , 140), point2=(532 , 140)) 
mdb.models['Model-1'].sketches['__profile__'].Line(point1=(532 , 140), point2=(537 , 142)) 
mdb.models['Model-1'].sketches['__profile__'].Line(point1=(537 , 142), point2=(555 , 142)) 
mdb.models['Model-1'].sketches['__profile__'].Line(point1=(555 , 142), point2=(558 , 136)) 
mdb.models['Model-1'].sketches['__profile__'].Line(point1=(558 , 136), point2=(562 , 132)) 
mdb.models['Model-1'].sketches['__profile__'].Line(point1=(562 , 132), point2=(561 , 119)) 
mdb.models['Model-1'].sketches['__profile__'].Line(point1=(587 , 312), point2=(588 , 305)) 
mdb.models['Model-1'].sketches['__profile__'].Line(point1=(588 , 305), point2=(585 , 299)) 
mdb.models['Model-1'].sketches['__profile__'].Line(point1=(585 , 299), point2=(581 , 295)) 
mdb.models['Model-1'].sketches['__profile__'].Line(point1=(581 , 295), point2=(550 , 301)) 
mdb.models['Model-1'].sketches['__profile__'].Line(point1=(550 , 301), point2=(547 , 302)) 
mdb.models['Model-1'].sketches['__profile__'].Line(point1=(547 , 302), point2=(546 , 304)) 
mdb.models['Model-1'].sketches['__profile__'].Line(point1=(546 , 304), point2=(553 , 314)) 
mdb.models['Model-1'].sketches['__profile__'].Line(point1=(553 , 314), point2=(558 , 318)) 
mdb.models['Model-1'].sketches['__profile__'].Line(point1=(558 , 318), point2=(584 , 316)) 
mdb.models['Model-1'].sketches['__profile__'].Line(point1=(584 , 316), point2=(587 , 312)) 
mdb.models['Model-1'].sketches['__profile__'].Line(point1=(572 , 74), point2=(569 , 72)) 
mdb.models['Model-1'].sketches['__profile__'].Line(point1=(569 , 72), point2=(565 , 72)) 
mdb.models['Model-1'].sketches['__profile__'].Line(point1=(565 , 72), point2=(547 , 90)) 
mdb.models['Model-1'].sketches['__profile__'].Line(point1=(547 , 90), point2=(547 , 93)) 
mdb.models['Model-1'].sketches['__profile__'].Line(point1=(547 , 93), point2=(556 , 97)) 
mdb.models['Model-1'].sketches['__profile__'].Line(point1=(556 , 97), point2=(569 , 101)) 
mdb.models['Model-1'].sketches['__profile__'].Line(point1=(569 , 101), point2=(577 , 92)) 
mdb.models['Model-1'].sketches['__profile__'].Line(point1=(577 , 92), point2=(578 , 88)) 
mdb.models['Model-1'].sketches['__profile__'].Line(point1=(578 , 88), point2=(572 , 77)) 
mdb.models['Model-1'].sketches['__profile__'].Line(point1=(572 , 77), point2=(572 , 74)) 
mdb.models['Model-1'].sketches['__profile__'].Line(point1=(592 , 216), point2=(592 , 213)) 
mdb.models['Model-1'].sketches['__profile__'].Line(point1=(592 , 213), point2=(586 , 202)) 
mdb.models['Model-1'].sketches['__profile__'].Line(point1=(586 , 202), point2=(584 , 193)) 
mdb.models['Model-1'].sketches['__profile__'].Line(point1=(584 , 193), point2=(570 , 194)) 
mdb.models['Model-1'].sketches['__profile__'].Line(point1=(570 , 194), point2=(568 , 196)) 
mdb.models['Model-1'].sketches['__profile__'].Line(point1=(568 , 196), point2=(548 , 202)) 
mdb.models['Model-1'].sketches['__profile__'].Line(point1=(548 , 202), point2=(548 , 204)) 
mdb.models['Model-1'].sketches['__profile__'].Line(point1=(548 , 204), point2=(552 , 220)) 
mdb.models['Model-1'].sketches['__profile__'].Line(point1=(552 , 220), point2=(557 , 230)) 
mdb.models['Model-1'].sketches['__profile__'].Line(point1=(557 , 230), point2=(570 , 227)) 
mdb.models['Model-1'].sketches['__profile__'].Line(point1=(570 , 227), point2=(575 , 224)) 
mdb.models['Model-1'].sketches['__profile__'].Line(point1=(575 , 224), point2=(583 , 222)) 
mdb.models['Model-1'].sketches['__profile__'].Line(point1=(583 , 222), point2=(592 , 218)) 
mdb.models['Model-1'].sketches['__profile__'].Line(point1=(592 , 218), point2=(592 , 216)) 
mdb.models['Model-1'].sketches['__profile__'].Line(point1=(591 , 133), point2=(564 , 134)) 
mdb.models['Model-1'].sketches['__profile__'].Line(point1=(564 , 134), point2=(556 , 143)) 
mdb.models['Model-1'].sketches['__profile__'].Line(point1=(556 , 143), point2=(557 , 154)) 
mdb.models['Model-1'].sketches['__profile__'].Line(point1=(557 , 154), point2=(559 , 159)) 
mdb.models['Model-1'].sketches['__profile__'].Line(point1=(559 , 159), point2=(559 , 161)) 
mdb.models['Model-1'].sketches['__profile__'].Line(point1=(559 , 161), point2=(567 , 161)) 
mdb.models['Model-1'].sketches['__profile__'].Line(point1=(567 , 161), point2=(572 , 158)) 
mdb.models['Model-1'].sketches['__profile__'].Line(point1=(572 , 158), point2=(578 , 157)) 
mdb.models['Model-1'].sketches['__profile__'].Line(point1=(578 , 157), point2=(593 , 151)) 
mdb.models['Model-1'].sketches['__profile__'].Line(point1=(593 , 151), point2=(593 , 139)) 
mdb.models['Model-1'].sketches['__profile__'].Line(point1=(593 , 139), point2=(591 , 137)) 
mdb.models['Model-1'].sketches['__profile__'].Line(point1=(591 , 137), point2=(591 , 133)) 
mdb.models['Model-1'].sketches['__profile__'].Line(point1=(599 , 107), point2=(592 , 107)) 
mdb.models['Model-1'].sketches['__profile__'].Line(point1=(592 , 107), point2=(580 , 112)) 
mdb.models['Model-1'].sketches['__profile__'].Line(point1=(580 , 112), point2=(571 , 113)) 
mdb.models['Model-1'].sketches['__profile__'].Line(point1=(571 , 113), point2=(567 , 115)) 
mdb.models['Model-1'].sketches['__profile__'].Line(point1=(567 , 115), point2=(565 , 117)) 
mdb.models['Model-1'].sketches['__profile__'].Line(point1=(565 , 117), point2=(564 , 126)) 
mdb.models['Model-1'].sketches['__profile__'].Line(point1=(564 , 126), point2=(565 , 131)) 
mdb.models['Model-1'].sketches['__profile__'].Line(point1=(565 , 131), point2=(592 , 130)) 
mdb.models['Model-1'].sketches['__profile__'].Line(point1=(592 , 130), point2=(600 , 120)) 
mdb.models['Model-1'].sketches['__profile__'].Line(point1=(600 , 120), point2=(599 , 107)) 
mdb.models['Model-1'].sketches['__profile__'].Line(point1=(625 , 210), point2=(612 , 213)) 
mdb.models['Model-1'].sketches['__profile__'].Line(point1=(612 , 213), point2=(605 , 217)) 
mdb.models['Model-1'].sketches['__profile__'].Line(point1=(605 , 217), point2=(599 , 218)) 
mdb.models['Model-1'].sketches['__profile__'].Line(point1=(599 , 218), point2=(592 , 222)) 
mdb.models['Model-1'].sketches['__profile__'].Line(point1=(592 , 222), point2=(568 , 231)) 
mdb.models['Model-1'].sketches['__profile__'].Line(point1=(568 , 231), point2=(568 , 234)) 
mdb.models['Model-1'].sketches['__profile__'].Line(point1=(568 , 234), point2=(571 , 240)) 
mdb.models['Model-1'].sketches['__profile__'].Line(point1=(571 , 240), point2=(581 , 240)) 
mdb.models['Model-1'].sketches['__profile__'].Line(point1=(581 , 240), point2=(638 , 230)) 
mdb.models['Model-1'].sketches['__profile__'].Line(point1=(638 , 230), point2=(636 , 223)) 
mdb.models['Model-1'].sketches['__profile__'].Line(point1=(636 , 223), point2=(627 , 214)) 
mdb.models['Model-1'].sketches['__profile__'].Line(point1=(627 , 214), point2=(625 , 210)) 
mdb.models['Model-1'].sketches['__profile__'].Line(point1=(608 , 152), point2=(595 , 152)) 
mdb.models['Model-1'].sketches['__profile__'].Line(point1=(595 , 152), point2=(594 , 154)) 
mdb.models['Model-1'].sketches['__profile__'].Line(point1=(594 , 154), point2=(570 , 162)) 
mdb.models['Model-1'].sketches['__profile__'].Line(point1=(570 , 162), point2=(569 , 163)) 
mdb.models['Model-1'].sketches['__profile__'].Line(point1=(569 , 163), point2=(570 , 187)) 
mdb.models['Model-1'].sketches['__profile__'].Line(point1=(570 , 187), point2=(571 , 191)) 
mdb.models['Model-1'].sketches['__profile__'].Line(point1=(571 , 191), point2=(580 , 190)) 
mdb.models['Model-1'].sketches['__profile__'].Line(point1=(580 , 190), point2=(603 , 181)) 
mdb.models['Model-1'].sketches['__profile__'].Line(point1=(603 , 181), point2=(605 , 162)) 
mdb.models['Model-1'].sketches['__profile__'].Line(point1=(605 , 162), point2=(608 , 152)) 
mdb.models['Model-1'].sketches['__profile__'].Line(point1=(602 , 92), point2=(594 , 86)) 
mdb.models['Model-1'].sketches['__profile__'].Line(point1=(594 , 86), point2=(589 , 86)) 
mdb.models['Model-1'].sketches['__profile__'].Line(point1=(589 , 86), point2=(581 , 90)) 
mdb.models['Model-1'].sketches['__profile__'].Line(point1=(581 , 90), point2=(573 , 100)) 
mdb.models['Model-1'].sketches['__profile__'].Line(point1=(573 , 100), point2=(572 , 108)) 
mdb.models['Model-1'].sketches['__profile__'].Line(point1=(572 , 108), point2=(572 , 109)) 
mdb.models['Model-1'].sketches['__profile__'].Line(point1=(572 , 109), point2=(579 , 109)) 
mdb.models['Model-1'].sketches['__profile__'].Line(point1=(579 , 109), point2=(582 , 107)) 
mdb.models['Model-1'].sketches['__profile__'].Line(point1=(582 , 107), point2=(601 , 103)) 
mdb.models['Model-1'].sketches['__profile__'].Line(point1=(601 , 103), point2=(602 , 92)) 
mdb.models['Model-1'].sketches['__profile__'].Line(point1=(638 , 311), point2=(646 , 295)) 
mdb.models['Model-1'].sketches['__profile__'].Line(point1=(646 , 295), point2=(645 , 290)) 
mdb.models['Model-1'].sketches['__profile__'].Line(point1=(645 , 290), point2=(628 , 285)) 
mdb.models['Model-1'].sketches['__profile__'].Line(point1=(628 , 285), point2=(623 , 285)) 
mdb.models['Model-1'].sketches['__profile__'].Line(point1=(623 , 285), point2=(615 , 282)) 
mdb.models['Model-1'].sketches['__profile__'].Line(point1=(615 , 282), point2=(594 , 278)) 
mdb.models['Model-1'].sketches['__profile__'].Line(point1=(594 , 278), point2=(589 , 277)) 
mdb.models['Model-1'].sketches['__profile__'].Line(point1=(589 , 277), point2=(586 , 280)) 
mdb.models['Model-1'].sketches['__profile__'].Line(point1=(586 , 280), point2=(586 , 284)) 
mdb.models['Model-1'].sketches['__profile__'].Line(point1=(586 , 284), point2=(592 , 297)) 
mdb.models['Model-1'].sketches['__profile__'].Line(point1=(592 , 297), point2=(603 , 310)) 
mdb.models['Model-1'].sketches['__profile__'].Line(point1=(603 , 310), point2=(614 , 313)) 
mdb.models['Model-1'].sketches['__profile__'].Line(point1=(614 , 313), point2=(626 , 314)) 
mdb.models['Model-1'].sketches['__profile__'].Line(point1=(626 , 314), point2=(636 , 314)) 
mdb.models['Model-1'].sketches['__profile__'].Line(point1=(636 , 314), point2=(638 , 311)) 
mdb.models['Model-1'].sketches['__profile__'].Line(point1=(629 , 201), point2=(618 , 182)) 
mdb.models['Model-1'].sketches['__profile__'].Line(point1=(618 , 182), point2=(610 , 182)) 
mdb.models['Model-1'].sketches['__profile__'].Line(point1=(610 , 182), point2=(597 , 186)) 
mdb.models['Model-1'].sketches['__profile__'].Line(point1=(597 , 186), point2=(591 , 189)) 
mdb.models['Model-1'].sketches['__profile__'].Line(point1=(591 , 189), point2=(590 , 192)) 
mdb.models['Model-1'].sketches['__profile__'].Line(point1=(590 , 192), point2=(587 , 193)) 
mdb.models['Model-1'].sketches['__profile__'].Line(point1=(587 , 193), point2=(587 , 195)) 
mdb.models['Model-1'].sketches['__profile__'].Line(point1=(587 , 195), point2=(590 , 201)) 
mdb.models['Model-1'].sketches['__profile__'].Line(point1=(590 , 201), point2=(591 , 207)) 
mdb.models['Model-1'].sketches['__profile__'].Line(point1=(591 , 207), point2=(594 , 210)) 
mdb.models['Model-1'].sketches['__profile__'].Line(point1=(594 , 210), point2=(596 , 215)) 
mdb.models['Model-1'].sketches['__profile__'].Line(point1=(596 , 215), point2=(606 , 213)) 
mdb.models['Model-1'].sketches['__profile__'].Line(point1=(606 , 213), point2=(613 , 209)) 
mdb.models['Model-1'].sketches['__profile__'].Line(point1=(613 , 209), point2=(622 , 207)) 
mdb.models['Model-1'].sketches['__profile__'].Line(point1=(622 , 207), point2=(628 , 204)) 
mdb.models['Model-1'].sketches['__profile__'].Line(point1=(628 , 204), point2=(629 , 201)) 
mdb.models['Model-1'].sketches['__profile__'].Line(point1=(656 , 231), point2=(642 , 232)) 
mdb.models['Model-1'].sketches['__profile__'].Line(point1=(642 , 232), point2=(625 , 235)) 
mdb.models['Model-1'].sketches['__profile__'].Line(point1=(625 , 235), point2=(622 , 237)) 
mdb.models['Model-1'].sketches['__profile__'].Line(point1=(622 , 237), point2=(588 , 242)) 
mdb.models['Model-1'].sketches['__profile__'].Line(point1=(588 , 242), point2=(589 , 246)) 
mdb.models['Model-1'].sketches['__profile__'].Line(point1=(589 , 246), point2=(595 , 256)) 
mdb.models['Model-1'].sketches['__profile__'].Line(point1=(595 , 256), point2=(599 , 258)) 
mdb.models['Model-1'].sketches['__profile__'].Line(point1=(599 , 258), point2=(603 , 255)) 
mdb.models['Model-1'].sketches['__profile__'].Line(point1=(603 , 255), point2=(626 , 248)) 
mdb.models['Model-1'].sketches['__profile__'].Line(point1=(626 , 248), point2=(628 , 246)) 
mdb.models['Model-1'].sketches['__profile__'].Line(point1=(628 , 246), point2=(649 , 241)) 
mdb.models['Model-1'].sketches['__profile__'].Line(point1=(649 , 241), point2=(654 , 236)) 
mdb.models['Model-1'].sketches['__profile__'].Line(point1=(654 , 236), point2=(656 , 231)) 
mdb.models['Model-1'].sketches['__profile__'].Line(point1=(771 , 302), point2=(771 , 290)) 
mdb.models['Model-1'].sketches['__profile__'].Line(point1=(771 , 290), point2=(769 , 286)) 
mdb.models['Model-1'].sketches['__profile__'].Line(point1=(769 , 286), point2=(769 , 280)) 
mdb.models['Model-1'].sketches['__profile__'].Line(point1=(769 , 280), point2=(752 , 279)) 
mdb.models['Model-1'].sketches['__profile__'].Line(point1=(752 , 279), point2=(744 , 277)) 
mdb.models['Model-1'].sketches['__profile__'].Line(point1=(744 , 277), point2=(739 , 278)) 
mdb.models['Model-1'].sketches['__profile__'].Line(point1=(739 , 278), point2=(713 , 276)) 
mdb.models['Model-1'].sketches['__profile__'].Line(point1=(713 , 276), point2=(706 , 274)) 
mdb.models['Model-1'].sketches['__profile__'].Line(point1=(706 , 274), point2=(684 , 272)) 
mdb.models['Model-1'].sketches['__profile__'].Line(point1=(684 , 272), point2=(668 , 271)) 
mdb.models['Model-1'].sketches['__profile__'].Line(point1=(668 , 271), point2=(661 , 272)) 
mdb.models['Model-1'].sketches['__profile__'].Line(point1=(661 , 272), point2=(641 , 269)) 
mdb.models['Model-1'].sketches['__profile__'].Line(point1=(641 , 269), point2=(636 , 270)) 
mdb.models['Model-1'].sketches['__profile__'].Line(point1=(636 , 270), point2=(630 , 268)) 
mdb.models['Model-1'].sketches['__profile__'].Line(point1=(630 , 268), point2=(608 , 266)) 
mdb.models['Model-1'].sketches['__profile__'].Line(point1=(608 , 266), point2=(600 , 263)) 
mdb.models['Model-1'].sketches['__profile__'].Line(point1=(600 , 263), point2=(598 , 263)) 
mdb.models['Model-1'].sketches['__profile__'].Line(point1=(598 , 263), point2=(592 , 269)) 
mdb.models['Model-1'].sketches['__profile__'].Line(point1=(592 , 269), point2=(592 , 273)) 
mdb.models['Model-1'].sketches['__profile__'].Line(point1=(592 , 273), point2=(615 , 277)) 
mdb.models['Model-1'].sketches['__profile__'].Line(point1=(615 , 277), point2=(638 , 284)) 
mdb.models['Model-1'].sketches['__profile__'].Line(point1=(638 , 284), point2=(644 , 284)) 
mdb.models['Model-1'].sketches['__profile__'].Line(point1=(644 , 284), point2=(651 , 287)) 
mdb.models['Model-1'].sketches['__profile__'].Line(point1=(651 , 287), point2=(668 , 289)) 
mdb.models['Model-1'].sketches['__profile__'].Line(point1=(668 , 289), point2=(692 , 295)) 
mdb.models['Model-1'].sketches['__profile__'].Line(point1=(692 , 295), point2=(696 , 294)) 
mdb.models['Model-1'].sketches['__profile__'].Line(point1=(696 , 294), point2=(701 , 296)) 
mdb.models['Model-1'].sketches['__profile__'].Line(point1=(701 , 296), point2=(709 , 296)) 
mdb.models['Model-1'].sketches['__profile__'].Line(point1=(709 , 296), point2=(729 , 300)) 
mdb.models['Model-1'].sketches['__profile__'].Line(point1=(729 , 300), point2=(751 , 301)) 
mdb.models['Model-1'].sketches['__profile__'].Line(point1=(751 , 301), point2=(767 , 304)) 
mdb.models['Model-1'].sketches['__profile__'].Line(point1=(767 , 304), point2=(771 , 304)) 
mdb.models['Model-1'].sketches['__profile__'].Line(point1=(771 , 304), point2=(771 , 302)) 
mdb.models['Model-1'].sketches['__profile__'].Line(point1=(615 , 43), point2=(604 , 43)) 
mdb.models['Model-1'].sketches['__profile__'].Line(point1=(604 , 43), point2=(598 , 45)) 
mdb.models['Model-1'].sketches['__profile__'].Line(point1=(598 , 45), point2=(597 , 51)) 
mdb.models['Model-1'].sketches['__profile__'].Line(point1=(597 , 51), point2=(593 , 58)) 
mdb.models['Model-1'].sketches['__profile__'].Line(point1=(593 , 58), point2=(593 , 63)) 
mdb.models['Model-1'].sketches['__profile__'].Line(point1=(593 , 63), point2=(598 , 68)) 
mdb.models['Model-1'].sketches['__profile__'].Line(point1=(598 , 68), point2=(603 , 67)) 
mdb.models['Model-1'].sketches['__profile__'].Line(point1=(603 , 67), point2=(611 , 58)) 
mdb.models['Model-1'].sketches['__profile__'].Line(point1=(611 , 58), point2=(615 , 43)) 
mdb.models['Model-1'].sketches['__profile__'].Line(point1=(626 , 140), point2=(624 , 136)) 
mdb.models['Model-1'].sketches['__profile__'].Line(point1=(624 , 136), point2=(624 , 127)) 
mdb.models['Model-1'].sketches['__profile__'].Line(point1=(624 , 127), point2=(622 , 124)) 
mdb.models['Model-1'].sketches['__profile__'].Line(point1=(622 , 124), point2=(602 , 122)) 
mdb.models['Model-1'].sketches['__profile__'].Line(point1=(602 , 122), point2=(594 , 132)) 
mdb.models['Model-1'].sketches['__profile__'].Line(point1=(594 , 132), point2=(597 , 149)) 
mdb.models['Model-1'].sketches['__profile__'].Line(point1=(597 , 149), point2=(609 , 149)) 
mdb.models['Model-1'].sketches['__profile__'].Line(point1=(609 , 149), point2=(626 , 142)) 
mdb.models['Model-1'].sketches['__profile__'].Line(point1=(626 , 142), point2=(626 , 140)) 
mdb.models['Model-1'].sketches['__profile__'].Line(point1=(623 , 64), point2=(613 , 60)) 
mdb.models['Model-1'].sketches['__profile__'].Line(point1=(613 , 60), point2=(597 , 77)) 
mdb.models['Model-1'].sketches['__profile__'].Line(point1=(597 , 77), point2=(596 , 84)) 
mdb.models['Model-1'].sketches['__profile__'].Line(point1=(596 , 84), point2=(599 , 86)) 
mdb.models['Model-1'].sketches['__profile__'].Line(point1=(599 , 86), point2=(603 , 89)) 
mdb.models['Model-1'].sketches['__profile__'].Line(point1=(603 , 89), point2=(606 , 89)) 
mdb.models['Model-1'].sketches['__profile__'].Line(point1=(606 , 89), point2=(608 , 86)) 
mdb.models['Model-1'].sketches['__profile__'].Line(point1=(608 , 86), point2=(622 , 79)) 
mdb.models['Model-1'].sketches['__profile__'].Line(point1=(622 , 79), point2=(623 , 64)) 
mdb.models['Model-1'].sketches['__profile__'].Line(point1=(632 , 99), point2=(631 , 98)) 
mdb.models['Model-1'].sketches['__profile__'].Line(point1=(631 , 98), point2=(622 , 99)) 
mdb.models['Model-1'].sketches['__profile__'].Line(point1=(622 , 99), point2=(616 , 102)) 
mdb.models['Model-1'].sketches['__profile__'].Line(point1=(616 , 102), point2=(607 , 103)) 
mdb.models['Model-1'].sketches['__profile__'].Line(point1=(607 , 103), point2=(603 , 105)) 
mdb.models['Model-1'].sketches['__profile__'].Line(point1=(603 , 105), point2=(602 , 106)) 
mdb.models['Model-1'].sketches['__profile__'].Line(point1=(602 , 106), point2=(603 , 118)) 
mdb.models['Model-1'].sketches['__profile__'].Line(point1=(603 , 118), point2=(605 , 120)) 
mdb.models['Model-1'].sketches['__profile__'].Line(point1=(605 , 120), point2=(623 , 121)) 
mdb.models['Model-1'].sketches['__profile__'].Line(point1=(623 , 121), point2=(631 , 113)) 
mdb.models['Model-1'].sketches['__profile__'].Line(point1=(631 , 113), point2=(632 , 99)) 
mdb.models['Model-1'].sketches['__profile__'].Line(point1=(684 , 247), point2=(678 , 246)) 
mdb.models['Model-1'].sketches['__profile__'].Line(point1=(678 , 246), point2=(673 , 247)) 
mdb.models['Model-1'].sketches['__profile__'].Line(point1=(673 , 247), point2=(666 , 245)) 
mdb.models['Model-1'].sketches['__profile__'].Line(point1=(666 , 245), point2=(662 , 246)) 
mdb.models['Model-1'].sketches['__profile__'].Line(point1=(662 , 246), point2=(655 , 244)) 
mdb.models['Model-1'].sketches['__profile__'].Line(point1=(655 , 244), point2=(640 , 246)) 
mdb.models['Model-1'].sketches['__profile__'].Line(point1=(640 , 246), point2=(606 , 258)) 
mdb.models['Model-1'].sketches['__profile__'].Line(point1=(606 , 258), point2=(605 , 261)) 
mdb.models['Model-1'].sketches['__profile__'].Line(point1=(605 , 261), point2=(612 , 262)) 
mdb.models['Model-1'].sketches['__profile__'].Line(point1=(612 , 262), point2=(621 , 264)) 
mdb.models['Model-1'].sketches['__profile__'].Line(point1=(621 , 264), point2=(630 , 264)) 
mdb.models['Model-1'].sketches['__profile__'].Line(point1=(630 , 264), point2=(636 , 266)) 
mdb.models['Model-1'].sketches['__profile__'].Line(point1=(636 , 266), point2=(641 , 265)) 
mdb.models['Model-1'].sketches['__profile__'].Line(point1=(641 , 265), point2=(648 , 267)) 
mdb.models['Model-1'].sketches['__profile__'].Line(point1=(648 , 267), point2=(679 , 269)) 
mdb.models['Model-1'].sketches['__profile__'].Line(point1=(679 , 269), point2=(684 , 252)) 
mdb.models['Model-1'].sketches['__profile__'].Line(point1=(684 , 252), point2=(684 , 247)) 
mdb.models['Model-1'].sketches['__profile__'].Line(point1=(631 , 84), point2=(626 , 82)) 
mdb.models['Model-1'].sketches['__profile__'].Line(point1=(626 , 82), point2=(621 , 82)) 
mdb.models['Model-1'].sketches['__profile__'].Line(point1=(621 , 82), point2=(610 , 88)) 
mdb.models['Model-1'].sketches['__profile__'].Line(point1=(610 , 88), point2=(606 , 91)) 
mdb.models['Model-1'].sketches['__profile__'].Line(point1=(606 , 91), point2=(605 , 101)) 
mdb.models['Model-1'].sketches['__profile__'].Line(point1=(605 , 101), point2=(609 , 101)) 
mdb.models['Model-1'].sketches['__profile__'].Line(point1=(609 , 101), point2=(612 , 99)) 
mdb.models['Model-1'].sketches['__profile__'].Line(point1=(612 , 99), point2=(620 , 98)) 
mdb.models['Model-1'].sketches['__profile__'].Line(point1=(620 , 98), point2=(622 , 96)) 
mdb.models['Model-1'].sketches['__profile__'].Line(point1=(622 , 96), point2=(632 , 94)) 
mdb.models['Model-1'].sketches['__profile__'].Line(point1=(632 , 94), point2=(633 , 87)) 
mdb.models['Model-1'].sketches['__profile__'].Line(point1=(633 , 87), point2=(631 , 84)) 
mdb.models['Model-1'].sketches['__profile__'].Line(point1=(641 , 143), point2=(628 , 144)) 
mdb.models['Model-1'].sketches['__profile__'].Line(point1=(628 , 144), point2=(618 , 149)) 
mdb.models['Model-1'].sketches['__profile__'].Line(point1=(618 , 149), point2=(615 , 149)) 
mdb.models['Model-1'].sketches['__profile__'].Line(point1=(615 , 149), point2=(611 , 152)) 
mdb.models['Model-1'].sketches['__profile__'].Line(point1=(611 , 152), point2=(607 , 165)) 
mdb.models['Model-1'].sketches['__profile__'].Line(point1=(607 , 165), point2=(608 , 169)) 
mdb.models['Model-1'].sketches['__profile__'].Line(point1=(608 , 169), point2=(606 , 180)) 
mdb.models['Model-1'].sketches['__profile__'].Line(point1=(606 , 180), point2=(608 , 180)) 
mdb.models['Model-1'].sketches['__profile__'].Line(point1=(608 , 180), point2=(622 , 177)) 
mdb.models['Model-1'].sketches['__profile__'].Line(point1=(622 , 177), point2=(626 , 174)) 
mdb.models['Model-1'].sketches['__profile__'].Line(point1=(626 , 174), point2=(645 , 167)) 
mdb.models['Model-1'].sketches['__profile__'].Line(point1=(645 , 167), point2=(641 , 150)) 
mdb.models['Model-1'].sketches['__profile__'].Line(point1=(641 , 150), point2=(641 , 143)) 
mdb.models['Model-1'].sketches['__profile__'].Line(point1=(638 , 41), point2=(619 , 42)) 
mdb.models['Model-1'].sketches['__profile__'].Line(point1=(619 , 42), point2=(615 , 55)) 
mdb.models['Model-1'].sketches['__profile__'].Line(point1=(615 , 55), point2=(616 , 58)) 
mdb.models['Model-1'].sketches['__profile__'].Line(point1=(616 , 58), point2=(623 , 61)) 
mdb.models['Model-1'].sketches['__profile__'].Line(point1=(623 , 61), point2=(627 , 61)) 
mdb.models['Model-1'].sketches['__profile__'].Line(point1=(627 , 61), point2=(636 , 50)) 
mdb.models['Model-1'].sketches['__profile__'].Line(point1=(636 , 50), point2=(638 , 46)) 
mdb.models['Model-1'].sketches['__profile__'].Line(point1=(638 , 46), point2=(638 , 41)) 
mdb.models['Model-1'].sketches['__profile__'].Line(point1=(666 , 184), point2=(656 , 168)) 
mdb.models['Model-1'].sketches['__profile__'].Line(point1=(656 , 168), point2=(648 , 168)) 
mdb.models['Model-1'].sketches['__profile__'].Line(point1=(648 , 168), point2=(632 , 176)) 
mdb.models['Model-1'].sketches['__profile__'].Line(point1=(632 , 176), point2=(622 , 179)) 
mdb.models['Model-1'].sketches['__profile__'].Line(point1=(622 , 179), point2=(621 , 182)) 
mdb.models['Model-1'].sketches['__profile__'].Line(point1=(621 , 182), point2=(632 , 201)) 
mdb.models['Model-1'].sketches['__profile__'].Line(point1=(632 , 201), point2=(637 , 201)) 
mdb.models['Model-1'].sketches['__profile__'].Line(point1=(637 , 201), point2=(639 , 199)) 
mdb.models['Model-1'].sketches['__profile__'].Line(point1=(639 , 199), point2=(649 , 196)) 
mdb.models['Model-1'].sketches['__profile__'].Line(point1=(649 , 196), point2=(661 , 190)) 
mdb.models['Model-1'].sketches['__profile__'].Line(point1=(661 , 190), point2=(666 , 186)) 
mdb.models['Model-1'].sketches['__profile__'].Line(point1=(666 , 186), point2=(666 , 184)) 
mdb.models['Model-1'].sketches['__profile__'].Line(point1=(663 , 39), point2=(643 , 40)) 
mdb.models['Model-1'].sketches['__profile__'].Line(point1=(643 , 40), point2=(638 , 52)) 
mdb.models['Model-1'].sketches['__profile__'].Line(point1=(638 , 52), point2=(627 , 64)) 
mdb.models['Model-1'].sketches['__profile__'].Line(point1=(627 , 64), point2=(625 , 74)) 
mdb.models['Model-1'].sketches['__profile__'].Line(point1=(625 , 74), point2=(626 , 79)) 
mdb.models['Model-1'].sketches['__profile__'].Line(point1=(626 , 79), point2=(633 , 81)) 
mdb.models['Model-1'].sketches['__profile__'].Line(point1=(633 , 81), point2=(650 , 65)) 
mdb.models['Model-1'].sketches['__profile__'].Line(point1=(650 , 65), point2=(653 , 64)) 
mdb.models['Model-1'].sketches['__profile__'].Line(point1=(653 , 64), point2=(655 , 62)) 
mdb.models['Model-1'].sketches['__profile__'].Line(point1=(655 , 62), point2=(655 , 58)) 
mdb.models['Model-1'].sketches['__profile__'].Line(point1=(655 , 58), point2=(662 , 45)) 
mdb.models['Model-1'].sketches['__profile__'].Line(point1=(662 , 45), point2=(663 , 39)) 
mdb.models['Model-1'].sketches['__profile__'].Line(point1=(676 , 223), point2=(675 , 206)) 
mdb.models['Model-1'].sketches['__profile__'].Line(point1=(675 , 206), point2=(671 , 205)) 
mdb.models['Model-1'].sketches['__profile__'].Line(point1=(671 , 205), point2=(662 , 197)) 
mdb.models['Model-1'].sketches['__profile__'].Line(point1=(662 , 197), point2=(656 , 196)) 
mdb.models['Model-1'].sketches['__profile__'].Line(point1=(656 , 196), point2=(632 , 206)) 
mdb.models['Model-1'].sketches['__profile__'].Line(point1=(632 , 206), point2=(628 , 207)) 
mdb.models['Model-1'].sketches['__profile__'].Line(point1=(628 , 207), point2=(628 , 209)) 
mdb.models['Model-1'].sketches['__profile__'].Line(point1=(628 , 209), point2=(638 , 221)) 
mdb.models['Model-1'].sketches['__profile__'].Line(point1=(638 , 221), point2=(641 , 228)) 
mdb.models['Model-1'].sketches['__profile__'].Line(point1=(641 , 228), point2=(665 , 227)) 
mdb.models['Model-1'].sketches['__profile__'].Line(point1=(665 , 227), point2=(676 , 225)) 
mdb.models['Model-1'].sketches['__profile__'].Line(point1=(676 , 225), point2=(676 , 223)) 
mdb.models['Model-1'].sketches['__profile__'].Line(point1=(655 , 90), point2=(651 , 90)) 
mdb.models['Model-1'].sketches['__profile__'].Line(point1=(651 , 90), point2=(635 , 95)) 
mdb.models['Model-1'].sketches['__profile__'].Line(point1=(635 , 95), point2=(634 , 100)) 
mdb.models['Model-1'].sketches['__profile__'].Line(point1=(634 , 100), point2=(636 , 107)) 
mdb.models['Model-1'].sketches['__profile__'].Line(point1=(636 , 107), point2=(637 , 109)) 
mdb.models['Model-1'].sketches['__profile__'].Line(point1=(637 , 109), point2=(651 , 108)) 
mdb.models['Model-1'].sketches['__profile__'].Line(point1=(651 , 108), point2=(655 , 90)) 
mdb.models['Model-1'].sketches['__profile__'].Line(point1=(665 , 70), point2=(658 , 66)) 
mdb.models['Model-1'].sketches['__profile__'].Line(point1=(658 , 66), point2=(654 , 66)) 
mdb.models['Model-1'].sketches['__profile__'].Line(point1=(654 , 66), point2=(651 , 68)) 
mdb.models['Model-1'].sketches['__profile__'].Line(point1=(651 , 68), point2=(635 , 83)) 
mdb.models['Model-1'].sketches['__profile__'].Line(point1=(635 , 83), point2=(636 , 91)) 
mdb.models['Model-1'].sketches['__profile__'].Line(point1=(636 , 91), point2=(655 , 87)) 
mdb.models['Model-1'].sketches['__profile__'].Line(point1=(655 , 87), point2=(666 , 81)) 
mdb.models['Model-1'].sketches['__profile__'].Line(point1=(666 , 81), point2=(665 , 70)) 
mdb.models['Model-1'].sketches['__profile__'].Line(point1=(691 , 298), point2=(670 , 294)) 
mdb.models['Model-1'].sketches['__profile__'].Line(point1=(670 , 294), point2=(663 , 294)) 
mdb.models['Model-1'].sketches['__profile__'].Line(point1=(663 , 294), point2=(652 , 291)) 
mdb.models['Model-1'].sketches['__profile__'].Line(point1=(652 , 291), point2=(642 , 310)) 
mdb.models['Model-1'].sketches['__profile__'].Line(point1=(642 , 310), point2=(642 , 314)) 
mdb.models['Model-1'].sketches['__profile__'].Line(point1=(642 , 314), point2=(643 , 314)) 
mdb.models['Model-1'].sketches['__profile__'].Line(point1=(643 , 314), point2=(688 , 317)) 
mdb.models['Model-1'].sketches['__profile__'].Line(point1=(688 , 317), point2=(691 , 308)) 
mdb.models['Model-1'].sketches['__profile__'].Line(point1=(691 , 308), point2=(691 , 298)) 
mdb.models['Model-1'].sketches['__profile__'].Line(point1=(678 , 81), point2=(672 , 81)) 
mdb.models['Model-1'].sketches['__profile__'].Line(point1=(672 , 81), point2=(659 , 87)) 
mdb.models['Model-1'].sketches['__profile__'].Line(point1=(659 , 87), point2=(654 , 106)) 
mdb.models['Model-1'].sketches['__profile__'].Line(point1=(654 , 106), point2=(654 , 109)) 
mdb.models['Model-1'].sketches['__profile__'].Line(point1=(654 , 109), point2=(658 , 113)) 
mdb.models['Model-1'].sketches['__profile__'].Line(point1=(658 , 113), point2=(663 , 114)) 
mdb.models['Model-1'].sketches['__profile__'].Line(point1=(663 , 114), point2=(675 , 106)) 
mdb.models['Model-1'].sketches['__profile__'].Line(point1=(675 , 106), point2=(677 , 106)) 
mdb.models['Model-1'].sketches['__profile__'].Line(point1=(677 , 106), point2=(685 , 99)) 
mdb.models['Model-1'].sketches['__profile__'].Line(point1=(685 , 99), point2=(685 , 96)) 
mdb.models['Model-1'].sketches['__profile__'].Line(point1=(685 , 96), point2=(682 , 94)) 
mdb.models['Model-1'].sketches['__profile__'].Line(point1=(682 , 94), point2=(680 , 84)) 
mdb.models['Model-1'].sketches['__profile__'].Line(point1=(680 , 84), point2=(678 , 81)) 
mdb.models['Model-1'].sketches['__profile__'].Line(point1=(731 , 221), point2=(707 , 223)) 
mdb.models['Model-1'].sketches['__profile__'].Line(point1=(707 , 223), point2=(701 , 225)) 
mdb.models['Model-1'].sketches['__profile__'].Line(point1=(701 , 225), point2=(679 , 227)) 
mdb.models['Model-1'].sketches['__profile__'].Line(point1=(679 , 227), point2=(675 , 229)) 
mdb.models['Model-1'].sketches['__profile__'].Line(point1=(675 , 229), point2=(665 , 230)) 
mdb.models['Model-1'].sketches['__profile__'].Line(point1=(665 , 230), point2=(655 , 239)) 
mdb.models['Model-1'].sketches['__profile__'].Line(point1=(655 , 239), point2=(655 , 241)) 
mdb.models['Model-1'].sketches['__profile__'].Line(point1=(655 , 241), point2=(662 , 242)) 
mdb.models['Model-1'].sketches['__profile__'].Line(point1=(662 , 242), point2=(674 , 244)) 
mdb.models['Model-1'].sketches['__profile__'].Line(point1=(674 , 244), point2=(693 , 244)) 
mdb.models['Model-1'].sketches['__profile__'].Line(point1=(693 , 244), point2=(731 , 239)) 
mdb.models['Model-1'].sketches['__profile__'].Line(point1=(731 , 239), point2=(731 , 221)) 
mdb.models['Model-1'].sketches['__profile__'].Line(point1=(688 , 38), point2=(667 , 39)) 
mdb.models['Model-1'].sketches['__profile__'].Line(point1=(667 , 39), point2=(658 , 59)) 
mdb.models['Model-1'].sketches['__profile__'].Line(point1=(658 , 59), point2=(659 , 64)) 
mdb.models['Model-1'].sketches['__profile__'].Line(point1=(659 , 64), point2=(668 , 66)) 
mdb.models['Model-1'].sketches['__profile__'].Line(point1=(668 , 66), point2=(683 , 51)) 
mdb.models['Model-1'].sketches['__profile__'].Line(point1=(683 , 51), point2=(688 , 38)) 
mdb.models['Model-1'].sketches['__profile__'].Line(point1=(698 , 174), point2=(695 , 174)) 
mdb.models['Model-1'].sketches['__profile__'].Line(point1=(695 , 174), point2=(687 , 178)) 
mdb.models['Model-1'].sketches['__profile__'].Line(point1=(687 , 178), point2=(663 , 192)) 
mdb.models['Model-1'].sketches['__profile__'].Line(point1=(663 , 192), point2=(663 , 194)) 
mdb.models['Model-1'].sketches['__profile__'].Line(point1=(663 , 194), point2=(671 , 201)) 
mdb.models['Model-1'].sketches['__profile__'].Line(point1=(671 , 201), point2=(675 , 204)) 
mdb.models['Model-1'].sketches['__profile__'].Line(point1=(675 , 204), point2=(678 , 204)) 
mdb.models['Model-1'].sketches['__profile__'].Line(point1=(678 , 204), point2=(700 , 193)) 
mdb.models['Model-1'].sketches['__profile__'].Line(point1=(700 , 193), point2=(698 , 174)) 
mdb.models['Model-1'].sketches['__profile__'].Line(point1=(697 , 60), point2=(694 , 60)) 
mdb.models['Model-1'].sketches['__profile__'].Line(point1=(694 , 60), point2=(686 , 55)) 
mdb.models['Model-1'].sketches['__profile__'].Line(point1=(686 , 55), point2=(682 , 55)) 
mdb.models['Model-1'].sketches['__profile__'].Line(point1=(682 , 55), point2=(669 , 68)) 
mdb.models['Model-1'].sketches['__profile__'].Line(point1=(669 , 68), point2=(668 , 70)) 
mdb.models['Model-1'].sketches['__profile__'].Line(point1=(668 , 70), point2=(669 , 75)) 
mdb.models['Model-1'].sketches['__profile__'].Line(point1=(669 , 75), point2=(669 , 79)) 
mdb.models['Model-1'].sketches['__profile__'].Line(point1=(669 , 79), point2=(684 , 75)) 
mdb.models['Model-1'].sketches['__profile__'].Line(point1=(684 , 75), point2=(698 , 65)) 
mdb.models['Model-1'].sketches['__profile__'].Line(point1=(698 , 65), point2=(697 , 60)) 
mdb.models['Model-1'].sketches['__profile__'].Line(point1=(710 , 196), point2=(701 , 195)) 
mdb.models['Model-1'].sketches['__profile__'].Line(point1=(701 , 195), point2=(679 , 206)) 
mdb.models['Model-1'].sketches['__profile__'].Line(point1=(679 , 206), point2=(678 , 207)) 
mdb.models['Model-1'].sketches['__profile__'].Line(point1=(678 , 207), point2=(679 , 224)) 
mdb.models['Model-1'].sketches['__profile__'].Line(point1=(679 , 224), point2=(688 , 224)) 
mdb.models['Model-1'].sketches['__profile__'].Line(point1=(688 , 224), point2=(692 , 222)) 
mdb.models['Model-1'].sketches['__profile__'].Line(point1=(692 , 222), point2=(704 , 221)) 
mdb.models['Model-1'].sketches['__profile__'].Line(point1=(704 , 221), point2=(710 , 202)) 
mdb.models['Model-1'].sketches['__profile__'].Line(point1=(710 , 202), point2=(710 , 196)) 
mdb.models['Model-1'].sketches['__profile__'].Line(point1=(726 , 61), point2=(723 , 58)) 
mdb.models['Model-1'].sketches['__profile__'].Line(point1=(723 , 58), point2=(713 , 61)) 
mdb.models['Model-1'].sketches['__profile__'].Line(point1=(713 , 61), point2=(700 , 67)) 
mdb.models['Model-1'].sketches['__profile__'].Line(point1=(700 , 67), point2=(691 , 74)) 
mdb.models['Model-1'].sketches['__profile__'].Line(point1=(691 , 74), point2=(684 , 77)) 
mdb.models['Model-1'].sketches['__profile__'].Line(point1=(684 , 77), point2=(682 , 79)) 
mdb.models['Model-1'].sketches['__profile__'].Line(point1=(682 , 79), point2=(682 , 85)) 
mdb.models['Model-1'].sketches['__profile__'].Line(point1=(682 , 85), point2=(684 , 88)) 
mdb.models['Model-1'].sketches['__profile__'].Line(point1=(684 , 88), point2=(684 , 91)) 
mdb.models['Model-1'].sketches['__profile__'].Line(point1=(684 , 91), point2=(686 , 96)) 
mdb.models['Model-1'].sketches['__profile__'].Line(point1=(686 , 96), point2=(689 , 96)) 
mdb.models['Model-1'].sketches['__profile__'].Line(point1=(689 , 96), point2=(701 , 90)) 
mdb.models['Model-1'].sketches['__profile__'].Line(point1=(701 , 90), point2=(706 , 89)) 
mdb.models['Model-1'].sketches['__profile__'].Line(point1=(706 , 89), point2=(729 , 69)) 
mdb.models['Model-1'].sketches['__profile__'].Line(point1=(729 , 69), point2=(726 , 61)) 
mdb.models['Model-1'].sketches['__profile__'].Line(point1=(754 , 273), point2=(750 , 266)) 
mdb.models['Model-1'].sketches['__profile__'].Line(point1=(750 , 266), point2=(735 , 253)) 
mdb.models['Model-1'].sketches['__profile__'].Line(point1=(735 , 253), point2=(728 , 246)) 
mdb.models['Model-1'].sketches['__profile__'].Line(point1=(728 , 246), point2=(727 , 243)) 
mdb.models['Model-1'].sketches['__profile__'].Line(point1=(727 , 243), point2=(690 , 247)) 
mdb.models['Model-1'].sketches['__profile__'].Line(point1=(690 , 247), point2=(687 , 251)) 
mdb.models['Model-1'].sketches['__profile__'].Line(point1=(687 , 251), point2=(685 , 259)) 
mdb.models['Model-1'].sketches['__profile__'].Line(point1=(685 , 259), point2=(683 , 265)) 
mdb.models['Model-1'].sketches['__profile__'].Line(point1=(683 , 265), point2=(684 , 269)) 
mdb.models['Model-1'].sketches['__profile__'].Line(point1=(684 , 269), point2=(722 , 272)) 
mdb.models['Model-1'].sketches['__profile__'].Line(point1=(722 , 272), point2=(730 , 274)) 
mdb.models['Model-1'].sketches['__profile__'].Line(point1=(730 , 274), point2=(735 , 273)) 
mdb.models['Model-1'].sketches['__profile__'].Line(point1=(735 , 273), point2=(744 , 275)) 
mdb.models['Model-1'].sketches['__profile__'].Line(point1=(744 , 275), point2=(747 , 274)) 
mdb.models['Model-1'].sketches['__profile__'].Line(point1=(747 , 274), point2=(754 , 275)) 
mdb.models['Model-1'].sketches['__profile__'].Line(point1=(754 , 275), point2=(754 , 273)) 
mdb.models['Model-1'].sketches['__profile__'].Line(point1=(711 , 37), point2=(706 , 38)) 
mdb.models['Model-1'].sketches['__profile__'].Line(point1=(706 , 38), point2=(694 , 37)) 
mdb.models['Model-1'].sketches['__profile__'].Line(point1=(694 , 37), point2=(687 , 48)) 
mdb.models['Model-1'].sketches['__profile__'].Line(point1=(687 , 48), point2=(687 , 52)) 
mdb.models['Model-1'].sketches['__profile__'].Line(point1=(687 , 52), point2=(695 , 57)) 
mdb.models['Model-1'].sketches['__profile__'].Line(point1=(695 , 57), point2=(699 , 57)) 
mdb.models['Model-1'].sketches['__profile__'].Line(point1=(699 , 57), point2=(709 , 44)) 
mdb.models['Model-1'].sketches['__profile__'].Line(point1=(709 , 44), point2=(711 , 37)) 
mdb.models['Model-1'].sketches['__profile__'].Line(point1=(727 , 304), point2=(721 , 302)) 
mdb.models['Model-1'].sketches['__profile__'].Line(point1=(721 , 302), point2=(695 , 299)) 
mdb.models['Model-1'].sketches['__profile__'].Line(point1=(695 , 299), point2=(692 , 317)) 
mdb.models['Model-1'].sketches['__profile__'].Line(point1=(692 , 317), point2=(692 , 318)) 
mdb.models['Model-1'].sketches['__profile__'].Line(point1=(692 , 318), point2=(701 , 319)) 
mdb.models['Model-1'].sketches['__profile__'].Line(point1=(701 , 319), point2=(727 , 320)) 
mdb.models['Model-1'].sketches['__profile__'].Line(point1=(727 , 320), point2=(727 , 304)) 
mdb.models['Model-1'].sketches['__profile__'].Line(point1=(733 , 155), point2=(726 , 156)) 
mdb.models['Model-1'].sketches['__profile__'].Line(point1=(726 , 156), point2=(723 , 159)) 
mdb.models['Model-1'].sketches['__profile__'].Line(point1=(723 , 159), point2=(715 , 162)) 
mdb.models['Model-1'].sketches['__profile__'].Line(point1=(715 , 162), point2=(700 , 172)) 
mdb.models['Model-1'].sketches['__profile__'].Line(point1=(700 , 172), point2=(702 , 182)) 
mdb.models['Model-1'].sketches['__profile__'].Line(point1=(702 , 182), point2=(702 , 192)) 
mdb.models['Model-1'].sketches['__profile__'].Line(point1=(702 , 192), point2=(704 , 192)) 
mdb.models['Model-1'].sketches['__profile__'].Line(point1=(704 , 192), point2=(713 , 193)) 
mdb.models['Model-1'].sketches['__profile__'].Line(point1=(713 , 193), point2=(732 , 183)) 
mdb.models['Model-1'].sketches['__profile__'].Line(point1=(732 , 183), point2=(736 , 175)) 
mdb.models['Model-1'].sketches['__profile__'].Line(point1=(736 , 175), point2=(733 , 155)) 
mdb.models['Model-1'].sketches['__profile__'].Line(point1=(732 , 37), point2=(715 , 37)) 
mdb.models['Model-1'].sketches['__profile__'].Line(point1=(715 , 37), point2=(708 , 50)) 
mdb.models['Model-1'].sketches['__profile__'].Line(point1=(708 , 50), point2=(701 , 58)) 
mdb.models['Model-1'].sketches['__profile__'].Line(point1=(701 , 58), point2=(701 , 60)) 
mdb.models['Model-1'].sketches['__profile__'].Line(point1=(701 , 60), point2=(701 , 63)) 
mdb.models['Model-1'].sketches['__profile__'].Line(point1=(701 , 63), point2=(703 , 63)) 
mdb.models['Model-1'].sketches['__profile__'].Line(point1=(703 , 63), point2=(715 , 57)) 
mdb.models['Model-1'].sketches['__profile__'].Line(point1=(715 , 57), point2=(720 , 56)) 
mdb.models['Model-1'].sketches['__profile__'].Line(point1=(720 , 56), point2=(732 , 42)) 
mdb.models['Model-1'].sketches['__profile__'].Line(point1=(732 , 42), point2=(732 , 37)) 
mdb.models['Model-1'].sketches['__profile__'].Line(point1=(741 , 193), point2=(733 , 186)) 
mdb.models['Model-1'].sketches['__profile__'].Line(point1=(733 , 186), point2=(730 , 186)) 
mdb.models['Model-1'].sketches['__profile__'].Line(point1=(730 , 186), point2=(714 , 195)) 
mdb.models['Model-1'].sketches['__profile__'].Line(point1=(714 , 195), point2=(709 , 217)) 
mdb.models['Model-1'].sketches['__profile__'].Line(point1=(709 , 217), point2=(709 , 220)) 
mdb.models['Model-1'].sketches['__profile__'].Line(point1=(709 , 220), point2=(732 , 218)) 
mdb.models['Model-1'].sketches['__profile__'].Line(point1=(732 , 218), point2=(734 , 216)) 
mdb.models['Model-1'].sketches['__profile__'].Line(point1=(734 , 216), point2=(733 , 212)) 
mdb.models['Model-1'].sketches['__profile__'].Line(point1=(733 , 212), point2=(734 , 206)) 
mdb.models['Model-1'].sketches['__profile__'].Line(point1=(734 , 206), point2=(741 , 196)) 
mdb.models['Model-1'].sketches['__profile__'].Line(point1=(741 , 196), point2=(741 , 193)) 
mdb.models['Model-1'].sketches['__profile__'].Line(point1=(754 , 39), point2=(737 , 38)) 
mdb.models['Model-1'].sketches['__profile__'].Line(point1=(737 , 38), point2=(732 , 47)) 
mdb.models['Model-1'].sketches['__profile__'].Line(point1=(732 , 47), point2=(726 , 54)) 
mdb.models['Model-1'].sketches['__profile__'].Line(point1=(726 , 54), point2=(726 , 57)) 
mdb.models['Model-1'].sketches['__profile__'].Line(point1=(726 , 57), point2=(728 , 59)) 
mdb.models['Model-1'].sketches['__profile__'].Line(point1=(728 , 59), point2=(731 , 65)) 
mdb.models['Model-1'].sketches['__profile__'].Line(point1=(731 , 65), point2=(734 , 66)) 
mdb.models['Model-1'].sketches['__profile__'].Line(point1=(734 , 66), point2=(745 , 55)) 
mdb.models['Model-1'].sketches['__profile__'].Line(point1=(745 , 55), point2=(754 , 42)) 
mdb.models['Model-1'].sketches['__profile__'].Line(point1=(754 , 42), point2=(754 , 39)) 
mdb.models['Model-1'].sketches['__profile__'].Line(point1=(764 , 308), point2=(759 , 306)) 
mdb.models['Model-1'].sketches['__profile__'].Line(point1=(759 , 306), point2=(731 , 304)) 
mdb.models['Model-1'].sketches['__profile__'].Line(point1=(731 , 304), point2=(730 , 319)) 
mdb.models['Model-1'].sketches['__profile__'].Line(point1=(730 , 319), point2=(731 , 321)) 
mdb.models['Model-1'].sketches['__profile__'].Line(point1=(731 , 321), point2=(738 , 321)) 
mdb.models['Model-1'].sketches['__profile__'].Line(point1=(738 , 321), point2=(745 , 323)) 
mdb.models['Model-1'].sketches['__profile__'].Line(point1=(745 , 323), point2=(749 , 322)) 
mdb.models['Model-1'].sketches['__profile__'].Line(point1=(749 , 322), point2=(764 , 323)) 
mdb.models['Model-1'].sketches['__profile__'].Line(point1=(764 , 323), point2=(765 , 321)) 
mdb.models['Model-1'].sketches['__profile__'].Line(point1=(765 , 321), point2=(764 , 308)) 
mdb.models['Model-1'].sketches['__profile__'].Line(point1=(776 , 274), point2=(781 , 254)) 
mdb.models['Model-1'].sketches['__profile__'].Line(point1=(781 , 254), point2=(779 , 250)) 
mdb.models['Model-1'].sketches['__profile__'].Line(point1=(779 , 250), point2=(779 , 241)) 
mdb.models['Model-1'].sketches['__profile__'].Line(point1=(779 , 241), point2=(761 , 239)) 
mdb.models['Model-1'].sketches['__profile__'].Line(point1=(761 , 239), point2=(743 , 240)) 
mdb.models['Model-1'].sketches['__profile__'].Line(point1=(743 , 240), point2=(730 , 241)) 
mdb.models['Model-1'].sketches['__profile__'].Line(point1=(730 , 241), point2=(730 , 245)) 
mdb.models['Model-1'].sketches['__profile__'].Line(point1=(730 , 245), point2=(751 , 263)) 
mdb.models['Model-1'].sketches['__profile__'].Line(point1=(751 , 263), point2=(758 , 275)) 
mdb.models['Model-1'].sketches['__profile__'].Line(point1=(758 , 275), point2=(775 , 277)) 
mdb.models['Model-1'].sketches['__profile__'].Line(point1=(775 , 277), point2=(776 , 274)) 
mdb.models['Model-1'].sketches['__profile__'].Line(point1=(759 , 217), point2=(751 , 217)) 
mdb.models['Model-1'].sketches['__profile__'].Line(point1=(751 , 217), point2=(748 , 219)) 
mdb.models['Model-1'].sketches['__profile__'].Line(point1=(748 , 219), point2=(736 , 220)) 
mdb.models['Model-1'].sketches['__profile__'].Line(point1=(736 , 220), point2=(734 , 222)) 
mdb.models['Model-1'].sketches['__profile__'].Line(point1=(734 , 222), point2=(734 , 237)) 
mdb.models['Model-1'].sketches['__profile__'].Line(point1=(734 , 237), point2=(736 , 237)) 
mdb.models['Model-1'].sketches['__profile__'].Line(point1=(736 , 237), point2=(761 , 236)) 
mdb.models['Model-1'].sketches['__profile__'].Line(point1=(761 , 236), point2=(759 , 217)) 
mdb.models['Model-1'].sketches['__profile__'].Line(point1=(763 , 168), point2=(758 , 168)) 
mdb.models['Model-1'].sketches['__profile__'].Line(point1=(758 , 168), point2=(750 , 172)) 
mdb.models['Model-1'].sketches['__profile__'].Line(point1=(750 , 172), point2=(740 , 173)) 
mdb.models['Model-1'].sketches['__profile__'].Line(point1=(740 , 173), point2=(735 , 181)) 
mdb.models['Model-1'].sketches['__profile__'].Line(point1=(735 , 181), point2=(735 , 184)) 
mdb.models['Model-1'].sketches['__profile__'].Line(point1=(735 , 184), point2=(741 , 189)) 
mdb.models['Model-1'].sketches['__profile__'].Line(point1=(741 , 189), point2=(743 , 191)) 
mdb.models['Model-1'].sketches['__profile__'].Line(point1=(743 , 191), point2=(748 , 191)) 
mdb.models['Model-1'].sketches['__profile__'].Line(point1=(748 , 191), point2=(762 , 184)) 
mdb.models['Model-1'].sketches['__profile__'].Line(point1=(762 , 184), point2=(766 , 184)) 
mdb.models['Model-1'].sketches['__profile__'].Line(point1=(766 , 184), point2=(763 , 168)) 
mdb.models['Model-1'].sketches['__profile__'].Line(point1=(767 , 134), point2=(752 , 141)) 
mdb.models['Model-1'].sketches['__profile__'].Line(point1=(752 , 141), point2=(736 , 152)) 
mdb.models['Model-1'].sketches['__profile__'].Line(point1=(736 , 152), point2=(736 , 162)) 
mdb.models['Model-1'].sketches['__profile__'].Line(point1=(736 , 162), point2=(738 , 165)) 
mdb.models['Model-1'].sketches['__profile__'].Line(point1=(738 , 165), point2=(738 , 169)) 
mdb.models['Model-1'].sketches['__profile__'].Line(point1=(738 , 169), point2=(741 , 170)) 
mdb.models['Model-1'].sketches['__profile__'].Line(point1=(741 , 170), point2=(753 , 168)) 
mdb.models['Model-1'].sketches['__profile__'].Line(point1=(753 , 168), point2=(755 , 166)) 
mdb.models['Model-1'].sketches['__profile__'].Line(point1=(755 , 166), point2=(762 , 165)) 
mdb.models['Model-1'].sketches['__profile__'].Line(point1=(762 , 165), point2=(764 , 163)) 
mdb.models['Model-1'].sketches['__profile__'].Line(point1=(764 , 163), point2=(767 , 134)) 
mdb.models['Model-1'].sketches['__profile__'].Line(point1=(770 , 185), point2=(753 , 191)) 
mdb.models['Model-1'].sketches['__profile__'].Line(point1=(753 , 191), point2=(746 , 195)) 
mdb.models['Model-1'].sketches['__profile__'].Line(point1=(746 , 195), point2=(741 , 200)) 
mdb.models['Model-1'].sketches['__profile__'].Line(point1=(741 , 200), point2=(737 , 207)) 
mdb.models['Model-1'].sketches['__profile__'].Line(point1=(737 , 207), point2=(737 , 217)) 
mdb.models['Model-1'].sketches['__profile__'].Line(point1=(737 , 217), point2=(741 , 217)) 
mdb.models['Model-1'].sketches['__profile__'].Line(point1=(741 , 217), point2=(744 , 215)) 
mdb.models['Model-1'].sketches['__profile__'].Line(point1=(744 , 215), point2=(755 , 215)) 
mdb.models['Model-1'].sketches['__profile__'].Line(point1=(755 , 215), point2=(766 , 212)) 
mdb.models['Model-1'].sketches['__profile__'].Line(point1=(766 , 212), point2=(768 , 198)) 
mdb.models['Model-1'].sketches['__profile__'].Line(point1=(768 , 198), point2=(771 , 190)) 
mdb.models['Model-1'].sketches['__profile__'].Line(point1=(771 , 190), point2=(770 , 185)) 
mdb.models['Model-1'].sketches['__profile__'].Line(point1=(775 , 85), point2=(783 , 76)) 
mdb.models['Model-1'].sketches['__profile__'].Line(point1=(783 , 76), point2=(772 , 62)) 
mdb.models['Model-1'].sketches['__profile__'].Line(point1=(772 , 62), point2=(766 , 60)) 
mdb.models['Model-1'].sketches['__profile__'].Line(point1=(766 , 60), point2=(761 , 64)) 
mdb.models['Model-1'].sketches['__profile__'].Line(point1=(761 , 64), point2=(751 , 75)) 
mdb.models['Model-1'].sketches['__profile__'].Line(point1=(751 , 75), point2=(760 , 83)) 
mdb.models['Model-1'].sketches['__profile__'].Line(point1=(760 , 83), point2=(767 , 87)) 
mdb.models['Model-1'].sketches['__profile__'].Line(point1=(767 , 87), point2=(769 , 90)) 
mdb.models['Model-1'].sketches['__profile__'].Line(point1=(769 , 90), point2=(775 , 85)) 
mdb.models['Model-1'].sketches['__profile__'].Line(point1=(801 , 234), point2=(799 , 224)) 
mdb.models['Model-1'].sketches['__profile__'].Line(point1=(799 , 224), point2=(797 , 222)) 
mdb.models['Model-1'].sketches['__profile__'].Line(point1=(797 , 222), point2=(796 , 213)) 
mdb.models['Model-1'].sketches['__profile__'].Line(point1=(796 , 213), point2=(767 , 215)) 
mdb.models['Model-1'].sketches['__profile__'].Line(point1=(767 , 215), point2=(762 , 218)) 
mdb.models['Model-1'].sketches['__profile__'].Line(point1=(762 , 218), point2=(764 , 236)) 
mdb.models['Model-1'].sketches['__profile__'].Line(point1=(764 , 236), point2=(766 , 237)) 
mdb.models['Model-1'].sketches['__profile__'].Line(point1=(766 , 237), point2=(780 , 238)) 
mdb.models['Model-1'].sketches['__profile__'].Line(point1=(780 , 238), point2=(800 , 237)) 
mdb.models['Model-1'].sketches['__profile__'].Line(point1=(800 , 237), point2=(801 , 234)) 
mdb.models['Model-1'].sketches['__profile__'].Line(point1=(794 , 163), point2=(784 , 156)) 
mdb.models['Model-1'].sketches['__profile__'].Line(point1=(784 , 156), point2=(774 , 160)) 
mdb.models['Model-1'].sketches['__profile__'].Line(point1=(774 , 160), point2=(769 , 160)) 
mdb.models['Model-1'].sketches['__profile__'].Line(point1=(769 , 160), point2=(767 , 161)) 
mdb.models['Model-1'].sketches['__profile__'].Line(point1=(767 , 161), point2=(766 , 164)) 
mdb.models['Model-1'].sketches['__profile__'].Line(point1=(766 , 164), point2=(767 , 173)) 
mdb.models['Model-1'].sketches['__profile__'].Line(point1=(767 , 173), point2=(769 , 182)) 
mdb.models['Model-1'].sketches['__profile__'].Line(point1=(769 , 182), point2=(778 , 181)) 
mdb.models['Model-1'].sketches['__profile__'].Line(point1=(778 , 181), point2=(783 , 178)) 
mdb.models['Model-1'].sketches['__profile__'].Line(point1=(783 , 178), point2=(786 , 178)) 
mdb.models['Model-1'].sketches['__profile__'].Line(point1=(786 , 178), point2=(789 , 175)) 
mdb.models['Model-1'].sketches['__profile__'].Line(point1=(789 , 175), point2=(794 , 163)) 
mdb.models['Model-1'].sketches['__profile__'].Line(point1=(805 , 325), point2=(805 , 315)) 
mdb.models['Model-1'].sketches['__profile__'].Line(point1=(805 , 315), point2=(803 , 312)) 
mdb.models['Model-1'].sketches['__profile__'].Line(point1=(803 , 312), point2=(781 , 310)) 
mdb.models['Model-1'].sketches['__profile__'].Line(point1=(781 , 310), point2=(775 , 308)) 
mdb.models['Model-1'].sketches['__profile__'].Line(point1=(775 , 308), point2=(768 , 309)) 
mdb.models['Model-1'].sketches['__profile__'].Line(point1=(768 , 309), point2=(768 , 311)) 
mdb.models['Model-1'].sketches['__profile__'].Line(point1=(768 , 311), point2=(767 , 319)) 
mdb.models['Model-1'].sketches['__profile__'].Line(point1=(767 , 319), point2=(769 , 324)) 
mdb.models['Model-1'].sketches['__profile__'].Line(point1=(769 , 324), point2=(801 , 327)) 
mdb.models['Model-1'].sketches['__profile__'].Line(point1=(801 , 327), point2=(805 , 327)) 
mdb.models['Model-1'].sketches['__profile__'].Line(point1=(805 , 327), point2=(805 , 325)) 
mdb.models['Model-1'].sketches['__profile__'].Line(point1=(790 , 119), point2=(786 , 118)) 
mdb.models['Model-1'].sketches['__profile__'].Line(point1=(786 , 118), point2=(770 , 132)) 
mdb.models['Model-1'].sketches['__profile__'].Line(point1=(770 , 132), point2=(770 , 140)) 
mdb.models['Model-1'].sketches['__profile__'].Line(point1=(770 , 140), point2=(768 , 146)) 
mdb.models['Model-1'].sketches['__profile__'].Line(point1=(768 , 146), point2=(769 , 149)) 
mdb.models['Model-1'].sketches['__profile__'].Line(point1=(769 , 149), point2=(768 , 157)) 
mdb.models['Model-1'].sketches['__profile__'].Line(point1=(768 , 157), point2=(769 , 157)) 
mdb.models['Model-1'].sketches['__profile__'].Line(point1=(769 , 157), point2=(774 , 157)) 
mdb.models['Model-1'].sketches['__profile__'].Line(point1=(774 , 157), point2=(783 , 153)) 
mdb.models['Model-1'].sketches['__profile__'].Line(point1=(783 , 153), point2=(788 , 140)) 
mdb.models['Model-1'].sketches['__profile__'].Line(point1=(788 , 140), point2=(792 , 134)) 
mdb.models['Model-1'].sketches['__profile__'].Line(point1=(792 , 134), point2=(790 , 119)) 
mdb.models['Model-1'].sketches['__profile__'].Line(point1=(786 , 43), point2=(774 , 42)) 
mdb.models['Model-1'].sketches['__profile__'].Line(point1=(774 , 42), point2=(773 , 47)) 
mdb.models['Model-1'].sketches['__profile__'].Line(point1=(773 , 47), point2=(768 , 55)) 
mdb.models['Model-1'].sketches['__profile__'].Line(point1=(768 , 55), point2=(769 , 58)) 
mdb.models['Model-1'].sketches['__profile__'].Line(point1=(769 , 58), point2=(775 , 59)) 
mdb.models['Model-1'].sketches['__profile__'].Line(point1=(775 , 59), point2=(780 , 54)) 
mdb.models['Model-1'].sketches['__profile__'].Line(point1=(780 , 54), point2=(786 , 45)) 
mdb.models['Model-1'].sketches['__profile__'].Line(point1=(786 , 45), point2=(786 , 43)) 
mdb.models['Model-1'].sketches['__profile__'].Line(point1=(806 , 85), point2=(801 , 80)) 
mdb.models['Model-1'].sketches['__profile__'].Line(point1=(801 , 80), point2=(799 , 80)) 
mdb.models['Model-1'].sketches['__profile__'].Line(point1=(799 , 80), point2=(792 , 75)) 
mdb.models['Model-1'].sketches['__profile__'].Line(point1=(792 , 75), point2=(789 , 75)) 
mdb.models['Model-1'].sketches['__profile__'].Line(point1=(789 , 75), point2=(769 , 96)) 
mdb.models['Model-1'].sketches['__profile__'].Line(point1=(769 , 96), point2=(769 , 98)) 
mdb.models['Model-1'].sketches['__profile__'].Line(point1=(769 , 98), point2=(772 , 100)) 
mdb.models['Model-1'].sketches['__profile__'].Line(point1=(772 , 100), point2=(782 , 109)) 
mdb.models['Model-1'].sketches['__profile__'].Line(point1=(782 , 109), point2=(788 , 112)) 
mdb.models['Model-1'].sketches['__profile__'].Line(point1=(788 , 112), point2=(803 , 95)) 
mdb.models['Model-1'].sketches['__profile__'].Line(point1=(803 , 95), point2=(806 , 85)) 
mdb.models['Model-1'].sketches['__profile__'].Line(point1=(809 , 177), point2=(792 , 179)) 
mdb.models['Model-1'].sketches['__profile__'].Line(point1=(792 , 179), point2=(776 , 184)) 
mdb.models['Model-1'].sketches['__profile__'].Line(point1=(776 , 184), point2=(774 , 193)) 
mdb.models['Model-1'].sketches['__profile__'].Line(point1=(774 , 193), point2=(771 , 198)) 
mdb.models['Model-1'].sketches['__profile__'].Line(point1=(771 , 198), point2=(772 , 201)) 
mdb.models['Model-1'].sketches['__profile__'].Line(point1=(772 , 201), point2=(770 , 206)) 
mdb.models['Model-1'].sketches['__profile__'].Line(point1=(770 , 206), point2=(770 , 211)) 
mdb.models['Model-1'].sketches['__profile__'].Line(point1=(770 , 211), point2=(771 , 211)) 
mdb.models['Model-1'].sketches['__profile__'].Line(point1=(771 , 211), point2=(794 , 210)) 
mdb.models['Model-1'].sketches['__profile__'].Line(point1=(794 , 210), point2=(802 , 208)) 
mdb.models['Model-1'].sketches['__profile__'].Line(point1=(802 , 208), point2=(809 , 177)) 
mdb.models['Model-1'].sketches['__profile__'].Line(point1=(813 , 306), point2=(813 , 301)) 
mdb.models['Model-1'].sketches['__profile__'].Line(point1=(813 , 301), point2=(811 , 298)) 
mdb.models['Model-1'].sketches['__profile__'].Line(point1=(811 , 298), point2=(811 , 289)) 
mdb.models['Model-1'].sketches['__profile__'].Line(point1=(811 , 289), point2=(809 , 288)) 
mdb.models['Model-1'].sketches['__profile__'].Line(point1=(809 , 288), point2=(809 , 286)) 
mdb.models['Model-1'].sketches['__profile__'].Line(point1=(809 , 286), point2=(779 , 281)) 
mdb.models['Model-1'].sketches['__profile__'].Line(point1=(779 , 281), point2=(773 , 281)) 
mdb.models['Model-1'].sketches['__profile__'].Line(point1=(773 , 281), point2=(773 , 284)) 
mdb.models['Model-1'].sketches['__profile__'].Line(point1=(773 , 284), point2=(774 , 304)) 
mdb.models['Model-1'].sketches['__profile__'].Line(point1=(774 , 304), point2=(781 , 305)) 
mdb.models['Model-1'].sketches['__profile__'].Line(point1=(781 , 305), point2=(784 , 307)) 
mdb.models['Model-1'].sketches['__profile__'].Line(point1=(784 , 307), point2=(790 , 306)) 
mdb.models['Model-1'].sketches['__profile__'].Line(point1=(790 , 306), point2=(806 , 309)) 
mdb.models['Model-1'].sketches['__profile__'].Line(point1=(806 , 309), point2=(813 , 308)) 
mdb.models['Model-1'].sketches['__profile__'].Line(point1=(813 , 308), point2=(813 , 306)) 
mdb.models['Model-1'].sketches['__profile__'].Line(point1=(802 , 48), point2=(794 , 45)) 
mdb.models['Model-1'].sketches['__profile__'].Line(point1=(794 , 45), point2=(789 , 46)) 
mdb.models['Model-1'].sketches['__profile__'].Line(point1=(789 , 46), point2=(778 , 60)) 
mdb.models['Model-1'].sketches['__profile__'].Line(point1=(778 , 60), point2=(778 , 64)) 
mdb.models['Model-1'].sketches['__profile__'].Line(point1=(778 , 64), point2=(780 , 67)) 
mdb.models['Model-1'].sketches['__profile__'].Line(point1=(780 , 67), point2=(785 , 73)) 
mdb.models['Model-1'].sketches['__profile__'].Line(point1=(785 , 73), point2=(789 , 72)) 
mdb.models['Model-1'].sketches['__profile__'].Line(point1=(789 , 72), point2=(800 , 56)) 
mdb.models['Model-1'].sketches['__profile__'].Line(point1=(800 , 56), point2=(802 , 52)) 
mdb.models['Model-1'].sketches['__profile__'].Line(point1=(802 , 52), point2=(802 , 48)) 
mdb.models['Model-1'].sketches['__profile__'].Line(point1=(818 , 242), point2=(815 , 240)) 
mdb.models['Model-1'].sketches['__profile__'].Line(point1=(815 , 240), point2=(782 , 241)) 
mdb.models['Model-1'].sketches['__profile__'].Line(point1=(782 , 241), point2=(782 , 248)) 
mdb.models['Model-1'].sketches['__profile__'].Line(point1=(782 , 248), point2=(784 , 255)) 
mdb.models['Model-1'].sketches['__profile__'].Line(point1=(784 , 255), point2=(779 , 273)) 
mdb.models['Model-1'].sketches['__profile__'].Line(point1=(779 , 273), point2=(779 , 277)) 
mdb.models['Model-1'].sketches['__profile__'].Line(point1=(779 , 277), point2=(782 , 278)) 
mdb.models['Model-1'].sketches['__profile__'].Line(point1=(782 , 278), point2=(799 , 280)) 
mdb.models['Model-1'].sketches['__profile__'].Line(point1=(799 , 280), point2=(808 , 283)) 
mdb.models['Model-1'].sketches['__profile__'].Line(point1=(808 , 283), point2=(818 , 283)) 
mdb.models['Model-1'].sketches['__profile__'].Line(point1=(818 , 283), point2=(826 , 262)) 
mdb.models['Model-1'].sketches['__profile__'].Line(point1=(826 , 262), point2=(826 , 259)) 
mdb.models['Model-1'].sketches['__profile__'].Line(point1=(826 , 259), point2=(819 , 251)) 
mdb.models['Model-1'].sketches['__profile__'].Line(point1=(819 , 251), point2=(818 , 242)) 
mdb.models['Model-1'].sketches['__profile__'].Line(point1=(821 , 137), point2=(809 , 130)) 
mdb.models['Model-1'].sketches['__profile__'].Line(point1=(809 , 130), point2=(795 , 132)) 
mdb.models['Model-1'].sketches['__profile__'].Line(point1=(795 , 132), point2=(788 , 150)) 
mdb.models['Model-1'].sketches['__profile__'].Line(point1=(788 , 150), point2=(787 , 151)) 
mdb.models['Model-1'].sketches['__profile__'].Line(point1=(787 , 151), point2=(788 , 156)) 
mdb.models['Model-1'].sketches['__profile__'].Line(point1=(788 , 156), point2=(792 , 159)) 
mdb.models['Model-1'].sketches['__profile__'].Line(point1=(792 , 159), point2=(799 , 160)) 
mdb.models['Model-1'].sketches['__profile__'].Line(point1=(799 , 160), point2=(819 , 145)) 
mdb.models['Model-1'].sketches['__profile__'].Line(point1=(819 , 145), point2=(821 , 141)) 
mdb.models['Model-1'].sketches['__profile__'].Line(point1=(821 , 141), point2=(821 , 137)) 
mdb.models['Model-1'].sketches['__profile__'].Line(point1=(813 , 104), point2=(806 , 98)) 
mdb.models['Model-1'].sketches['__profile__'].Line(point1=(806 , 98), point2=(804 , 98)) 
mdb.models['Model-1'].sketches['__profile__'].Line(point1=(804 , 98), point2=(799 , 103)) 
mdb.models['Model-1'].sketches['__profile__'].Line(point1=(799 , 103), point2=(791 , 113)) 
mdb.models['Model-1'].sketches['__profile__'].Line(point1=(791 , 113), point2=(794 , 124)) 
mdb.models['Model-1'].sketches['__profile__'].Line(point1=(794 , 124), point2=(795 , 128)) 
mdb.models['Model-1'].sketches['__profile__'].Line(point1=(795 , 128), point2=(804 , 128)) 
mdb.models['Model-1'].sketches['__profile__'].Line(point1=(804 , 128), point2=(806 , 126)) 
mdb.models['Model-1'].sketches['__profile__'].Line(point1=(806 , 126), point2=(813 , 104)) 
mdb.models['Model-1'].sketches['__profile__'].Line(point1=(837 , 157), point2=(821 , 149)) 
mdb.models['Model-1'].sketches['__profile__'].Line(point1=(821 , 149), point2=(818 , 149)) 
mdb.models['Model-1'].sketches['__profile__'].Line(point1=(818 , 149), point2=(797 , 165)) 
mdb.models['Model-1'].sketches['__profile__'].Line(point1=(797 , 165), point2=(792 , 175)) 
mdb.models['Model-1'].sketches['__profile__'].Line(point1=(792 , 175), point2=(792 , 176)) 
mdb.models['Model-1'].sketches['__profile__'].Line(point1=(792 , 176), point2=(806 , 175)) 
mdb.models['Model-1'].sketches['__profile__'].Line(point1=(806 , 175), point2=(831 , 169)) 
mdb.models['Model-1'].sketches['__profile__'].Line(point1=(831 , 169), point2=(837 , 157)) 
mdb.models['Model-1'].sketches['__profile__'].Line(point1=(825 , 55), point2=(816 , 51)) 
mdb.models['Model-1'].sketches['__profile__'].Line(point1=(816 , 51), point2=(806 , 50)) 
mdb.models['Model-1'].sketches['__profile__'].Line(point1=(806 , 50), point2=(802 , 58)) 
mdb.models['Model-1'].sketches['__profile__'].Line(point1=(802 , 58), point2=(793 , 70)) 
mdb.models['Model-1'].sketches['__profile__'].Line(point1=(793 , 70), point2=(795 , 74)) 
mdb.models['Model-1'].sketches['__profile__'].Line(point1=(795 , 74), point2=(802 , 77)) 
mdb.models['Model-1'].sketches['__profile__'].Line(point1=(802 , 77), point2=(808 , 83)) 
mdb.models['Model-1'].sketches['__profile__'].Line(point1=(808 , 83), point2=(810 , 83)) 
mdb.models['Model-1'].sketches['__profile__'].Line(point1=(810 , 83), point2=(820 , 68)) 
mdb.models['Model-1'].sketches['__profile__'].Line(point1=(820 , 68), point2=(825 , 55)) 
mdb.models['Model-1'].sketches['__profile__'].Line(point1=(842 , 233), point2=(836 , 221)) 
mdb.models['Model-1'].sketches['__profile__'].Line(point1=(836 , 221), point2=(833 , 209)) 
mdb.models['Model-1'].sketches['__profile__'].Line(point1=(833 , 209), point2=(806 , 210)) 
mdb.models['Model-1'].sketches['__profile__'].Line(point1=(806 , 210), point2=(799 , 212)) 
mdb.models['Model-1'].sketches['__profile__'].Line(point1=(799 , 212), point2=(799 , 214)) 
mdb.models['Model-1'].sketches['__profile__'].Line(point1=(799 , 214), point2=(805 , 237)) 
mdb.models['Model-1'].sketches['__profile__'].Line(point1=(805 , 237), point2=(835 , 236)) 
mdb.models['Model-1'].sketches['__profile__'].Line(point1=(835 , 236), point2=(842 , 235)) 
mdb.models['Model-1'].sketches['__profile__'].Line(point1=(842 , 235), point2=(842 , 233)) 
mdb.models['Model-1'].sketches['__profile__'].Line(point1=(848 , 170), point2=(831 , 171)) 
mdb.models['Model-1'].sketches['__profile__'].Line(point1=(831 , 171), point2=(828 , 173)) 
mdb.models['Model-1'].sketches['__profile__'].Line(point1=(828 , 173), point2=(823 , 173)) 
mdb.models['Model-1'].sketches['__profile__'].Line(point1=(823 , 173), point2=(814 , 176)) 
mdb.models['Model-1'].sketches['__profile__'].Line(point1=(814 , 176), point2=(812 , 178)) 
mdb.models['Model-1'].sketches['__profile__'].Line(point1=(812 , 178), point2=(808 , 192)) 
mdb.models['Model-1'].sketches['__profile__'].Line(point1=(808 , 192), point2=(807 , 206)) 
mdb.models['Model-1'].sketches['__profile__'].Line(point1=(807 , 206), point2=(807 , 207)) 
mdb.models['Model-1'].sketches['__profile__'].Line(point1=(807 , 207), point2=(820 , 207)) 
mdb.models['Model-1'].sketches['__profile__'].Line(point1=(820 , 207), point2=(837 , 204)) 
mdb.models['Model-1'].sketches['__profile__'].Line(point1=(837 , 204), point2=(839 , 201)) 
mdb.models['Model-1'].sketches['__profile__'].Line(point1=(839 , 201), point2=(839 , 195)) 
mdb.models['Model-1'].sketches['__profile__'].Line(point1=(839 , 195), point2=(843 , 185)) 
mdb.models['Model-1'].sketches['__profile__'].Line(point1=(843 , 185), point2=(843 , 181)) 
mdb.models['Model-1'].sketches['__profile__'].Line(point1=(843 , 181), point2=(848 , 170)) 
mdb.models['Model-1'].sketches['__profile__'].Line(point1=(843 , 327), point2=(839 , 316)) 
mdb.models['Model-1'].sketches['__profile__'].Line(point1=(839 , 316), point2=(809 , 313)) 
mdb.models['Model-1'].sketches['__profile__'].Line(point1=(809 , 313), point2=(808 , 317)) 
mdb.models['Model-1'].sketches['__profile__'].Line(point1=(808 , 317), point2=(810 , 328)) 
mdb.models['Model-1'].sketches['__profile__'].Line(point1=(810 , 328), point2=(842 , 330)) 
mdb.models['Model-1'].sketches['__profile__'].Line(point1=(842 , 330), point2=(843 , 327)) 
mdb.models['Model-1'].sketches['__profile__'].Line(point1=(838 , 112), point2=(825 , 102)) 
mdb.models['Model-1'].sketches['__profile__'].Line(point1=(825 , 102), point2=(820 , 102)) 
mdb.models['Model-1'].sketches['__profile__'].Line(point1=(820 , 102), point2=(816 , 105)) 
mdb.models['Model-1'].sketches['__profile__'].Line(point1=(816 , 105), point2=(816 , 109)) 
mdb.models['Model-1'].sketches['__profile__'].Line(point1=(816 , 109), point2=(811 , 118)) 
mdb.models['Model-1'].sketches['__profile__'].Line(point1=(811 , 118), point2=(810 , 123)) 
mdb.models['Model-1'].sketches['__profile__'].Line(point1=(810 , 123), point2=(810 , 127)) 
mdb.models['Model-1'].sketches['__profile__'].Line(point1=(810 , 127), point2=(813 , 130)) 
mdb.models['Model-1'].sketches['__profile__'].Line(point1=(813 , 130), point2=(822 , 135)) 
mdb.models['Model-1'].sketches['__profile__'].Line(point1=(822 , 135), point2=(825 , 135)) 
mdb.models['Model-1'].sketches['__profile__'].Line(point1=(825 , 135), point2=(835 , 123)) 
mdb.models['Model-1'].sketches['__profile__'].Line(point1=(835 , 123), point2=(838 , 112)) 
mdb.models['Model-1'].sketches['__profile__'].Line(point1=(849 , 311), point2=(848 , 294)) 
mdb.models['Model-1'].sketches['__profile__'].Line(point1=(848 , 294), point2=(824 , 288)) 
mdb.models['Model-1'].sketches['__profile__'].Line(point1=(824 , 288), point2=(816 , 287)) 
mdb.models['Model-1'].sketches['__profile__'].Line(point1=(816 , 287), point2=(813 , 287)) 
mdb.models['Model-1'].sketches['__profile__'].Line(point1=(813 , 287), point2=(813 , 288)) 
mdb.models['Model-1'].sketches['__profile__'].Line(point1=(813 , 288), point2=(817 , 309)) 
mdb.models['Model-1'].sketches['__profile__'].Line(point1=(817 , 309), point2=(824 , 311)) 
mdb.models['Model-1'].sketches['__profile__'].Line(point1=(824 , 311), point2=(847 , 313)) 
mdb.models['Model-1'].sketches['__profile__'].Line(point1=(847 , 313), point2=(849 , 313)) 
mdb.models['Model-1'].sketches['__profile__'].Line(point1=(849 , 313), point2=(849 , 311)) 
mdb.models['Model-1'].sketches['__profile__'].Line(point1=(858 , 237), point2=(824 , 239)) 
mdb.models['Model-1'].sketches['__profile__'].Line(point1=(824 , 239), point2=(821 , 242)) 
mdb.models['Model-1'].sketches['__profile__'].Line(point1=(821 , 242), point2=(821 , 250)) 
mdb.models['Model-1'].sketches['__profile__'].Line(point1=(821 , 250), point2=(823 , 252)) 
mdb.models['Model-1'].sketches['__profile__'].Line(point1=(823 , 252), point2=(828 , 257)) 
mdb.models['Model-1'].sketches['__profile__'].Line(point1=(828 , 257), point2=(849 , 256)) 
mdb.models['Model-1'].sketches['__profile__'].Line(point1=(849 , 256), point2=(851 , 254)) 
mdb.models['Model-1'].sketches['__profile__'].Line(point1=(851 , 254), point2=(856 , 254)) 
mdb.models['Model-1'].sketches['__profile__'].Line(point1=(856 , 254), point2=(858 , 237)) 
mdb.models['Model-1'].sketches['__profile__'].Line(point1=(866 , 262), point2=(859 , 257)) 
mdb.models['Model-1'].sketches['__profile__'].Line(point1=(859 , 257), point2=(830 , 260)) 
mdb.models['Model-1'].sketches['__profile__'].Line(point1=(830 , 260), point2=(828 , 262)) 
mdb.models['Model-1'].sketches['__profile__'].Line(point1=(828 , 262), point2=(828 , 266)) 
mdb.models['Model-1'].sketches['__profile__'].Line(point1=(828 , 266), point2=(822 , 281)) 
mdb.models['Model-1'].sketches['__profile__'].Line(point1=(822 , 281), point2=(822 , 285)) 
mdb.models['Model-1'].sketches['__profile__'].Line(point1=(822 , 285), point2=(825 , 285)) 
mdb.models['Model-1'].sketches['__profile__'].Line(point1=(825 , 285), point2=(847 , 290)) 
mdb.models['Model-1'].sketches['__profile__'].Line(point1=(847 , 290), point2=(861 , 291)) 
mdb.models['Model-1'].sketches['__profile__'].Line(point1=(861 , 291), point2=(861 , 286)) 
mdb.models['Model-1'].sketches['__profile__'].Line(point1=(861 , 286), point2=(865 , 275)) 
mdb.models['Model-1'].sketches['__profile__'].Line(point1=(865 , 275), point2=(866 , 262)) 
mdb.models['Model-1'].sketches['__profile__'].Line(point1=(850 , 131), point2=(845 , 128)) 
mdb.models['Model-1'].sketches['__profile__'].Line(point1=(845 , 128), point2=(836 , 127)) 
mdb.models['Model-1'].sketches['__profile__'].Line(point1=(836 , 127), point2=(827 , 136)) 
mdb.models['Model-1'].sketches['__profile__'].Line(point1=(827 , 136), point2=(822 , 144)) 
mdb.models['Model-1'].sketches['__profile__'].Line(point1=(822 , 144), point2=(822 , 147)) 
mdb.models['Model-1'].sketches['__profile__'].Line(point1=(822 , 147), point2=(827 , 149)) 
mdb.models['Model-1'].sketches['__profile__'].Line(point1=(827 , 149), point2=(838 , 154)) 
mdb.models['Model-1'].sketches['__profile__'].Line(point1=(838 , 154), point2=(842 , 154)) 
mdb.models['Model-1'].sketches['__profile__'].Line(point1=(842 , 154), point2=(855 , 144)) 
mdb.models['Model-1'].sketches['__profile__'].Line(point1=(855 , 144), point2=(857 , 139)) 
mdb.models['Model-1'].sketches['__profile__'].Line(point1=(857 , 139), point2=(850 , 131)) 
mdb.models['Model-1'].sketches['__profile__'].Line(point1=(851 , 84), point2=(839 , 77)) 
mdb.models['Model-1'].sketches['__profile__'].Line(point1=(839 , 77), point2=(834 , 77)) 
mdb.models['Model-1'].sketches['__profile__'].Line(point1=(834 , 77), point2=(825 , 95)) 
mdb.models['Model-1'].sketches['__profile__'].Line(point1=(825 , 95), point2=(825 , 99)) 
mdb.models['Model-1'].sketches['__profile__'].Line(point1=(825 , 99), point2=(832 , 105)) 
mdb.models['Model-1'].sketches['__profile__'].Line(point1=(832 , 105), point2=(841 , 109)) 
mdb.models['Model-1'].sketches['__profile__'].Line(point1=(841 , 109), point2=(850 , 96)) 
mdb.models['Model-1'].sketches['__profile__'].Line(point1=(850 , 96), point2=(851 , 84)) 
mdb.models['Model-1'].sketches['__profile__'].Line(point1=(878 , 227), point2=(876 , 221)) 
mdb.models['Model-1'].sketches['__profile__'].Line(point1=(876 , 221), point2=(874 , 220)) 
mdb.models['Model-1'].sketches['__profile__'].Line(point1=(874 , 220), point2=(871 , 208)) 
mdb.models['Model-1'].sketches['__profile__'].Line(point1=(871 , 208), point2=(869 , 207)) 
mdb.models['Model-1'].sketches['__profile__'].Line(point1=(869 , 207), point2=(869 , 205)) 
mdb.models['Model-1'].sketches['__profile__'].Line(point1=(869 , 205), point2=(844 , 206)) 
mdb.models['Model-1'].sketches['__profile__'].Line(point1=(844 , 206), point2=(837 , 207)) 
mdb.models['Model-1'].sketches['__profile__'].Line(point1=(837 , 207), point2=(836 , 209)) 
mdb.models['Model-1'].sketches['__profile__'].Line(point1=(836 , 209), point2=(840 , 223)) 
mdb.models['Model-1'].sketches['__profile__'].Line(point1=(840 , 223), point2=(844 , 229)) 
mdb.models['Model-1'].sketches['__profile__'].Line(point1=(844 , 229), point2=(845 , 234)) 
mdb.models['Model-1'].sketches['__profile__'].Line(point1=(845 , 234), point2=(860 , 234)) 
mdb.models['Model-1'].sketches['__profile__'].Line(point1=(860 , 234), point2=(863 , 232)) 
mdb.models['Model-1'].sketches['__profile__'].Line(point1=(863 , 232), point2=(874 , 231)) 
mdb.models['Model-1'].sketches['__profile__'].Line(point1=(874 , 231), point2=(878 , 229)) 
mdb.models['Model-1'].sketches['__profile__'].Line(point1=(878 , 229), point2=(878 , 227)) 
mdb.models['Model-1'].sketches['__profile__'].Line(point1=(878 , 151), point2=(871 , 145)) 
mdb.models['Model-1'].sketches['__profile__'].Line(point1=(871 , 145), point2=(868 , 145)) 
mdb.models['Model-1'].sketches['__profile__'].Line(point1=(868 , 145), point2=(863 , 141)) 
mdb.models['Model-1'].sketches['__profile__'].Line(point1=(863 , 141), point2=(861 , 141)) 
mdb.models['Model-1'].sketches['__profile__'].Line(point1=(861 , 141), point2=(853 , 149)) 
mdb.models['Model-1'].sketches['__profile__'].Line(point1=(853 , 149), point2=(840 , 158)) 
mdb.models['Model-1'].sketches['__profile__'].Line(point1=(840 , 158), point2=(840 , 161)) 
mdb.models['Model-1'].sketches['__profile__'].Line(point1=(840 , 161), point2=(837 , 166)) 
mdb.models['Model-1'].sketches['__profile__'].Line(point1=(837 , 166), point2=(838 , 168)) 
mdb.models['Model-1'].sketches['__profile__'].Line(point1=(838 , 168), point2=(845 , 168)) 
mdb.models['Model-1'].sketches['__profile__'].Line(point1=(845 , 168), point2=(857 , 167)) 
mdb.models['Model-1'].sketches['__profile__'].Line(point1=(857 , 167), point2=(860 , 165)) 
mdb.models['Model-1'].sketches['__profile__'].Line(point1=(860 , 165), point2=(870 , 165)) 
mdb.models['Model-1'].sketches['__profile__'].Line(point1=(870 , 165), point2=(878 , 154)) 
mdb.models['Model-1'].sketches['__profile__'].Line(point1=(878 , 154), point2=(878 , 151)) 
mdb.models['Model-1'].sketches['__profile__'].Line(point1=(864 , 103), point2=(851 , 100)) 
mdb.models['Model-1'].sketches['__profile__'].Line(point1=(851 , 100), point2=(843 , 109)) 
mdb.models['Model-1'].sketches['__profile__'].Line(point1=(843 , 109), point2=(839 , 121)) 
mdb.models['Model-1'].sketches['__profile__'].Line(point1=(839 , 121), point2=(839 , 124)) 
mdb.models['Model-1'].sketches['__profile__'].Line(point1=(839 , 124), point2=(849 , 126)) 
mdb.models['Model-1'].sketches['__profile__'].Line(point1=(849 , 126), point2=(863 , 108)) 
mdb.models['Model-1'].sketches['__profile__'].Line(point1=(863 , 108), point2=(864 , 103)) 
mdb.models['Model-1'].sketches['__profile__'].Line(point1=(888 , 331), point2=(884 , 322)) 
mdb.models['Model-1'].sketches['__profile__'].Line(point1=(884 , 322), point2=(881 , 319)) 
mdb.models['Model-1'].sketches['__profile__'].Line(point1=(881 , 319), point2=(847 , 316)) 
mdb.models['Model-1'].sketches['__profile__'].Line(point1=(847 , 316), point2=(843 , 316)) 
mdb.models['Model-1'].sketches['__profile__'].Line(point1=(843 , 316), point2=(842 , 319)) 
mdb.models['Model-1'].sketches['__profile__'].Line(point1=(842 , 319), point2=(848 , 331)) 
mdb.models['Model-1'].sketches['__profile__'].Line(point1=(848 , 331), point2=(868 , 332)) 
mdb.models['Model-1'].sketches['__profile__'].Line(point1=(868 , 332), point2=(870 , 334)) 
mdb.models['Model-1'].sketches['__profile__'].Line(point1=(870 , 334), point2=(888 , 333)) 
mdb.models['Model-1'].sketches['__profile__'].Line(point1=(888 , 333), point2=(888 , 331)) 
mdb.models['Model-1'].sketches['__profile__'].Line(point1=(887 , 170), point2=(879 , 170)) 
mdb.models['Model-1'].sketches['__profile__'].Line(point1=(879 , 170), point2=(875 , 168)) 
mdb.models['Model-1'].sketches['__profile__'].Line(point1=(875 , 168), point2=(853 , 170)) 
mdb.models['Model-1'].sketches['__profile__'].Line(point1=(853 , 170), point2=(846 , 182)) 
mdb.models['Model-1'].sketches['__profile__'].Line(point1=(846 , 182), point2=(842 , 199)) 
mdb.models['Model-1'].sketches['__profile__'].Line(point1=(842 , 199), point2=(842 , 203)) 
mdb.models['Model-1'].sketches['__profile__'].Line(point1=(842 , 203), point2=(873 , 200)) 
mdb.models['Model-1'].sketches['__profile__'].Line(point1=(873 , 200), point2=(875 , 197)) 
mdb.models['Model-1'].sketches['__profile__'].Line(point1=(875 , 197), point2=(875 , 193)) 
mdb.models['Model-1'].sketches['__profile__'].Line(point1=(875 , 193), point2=(878 , 185)) 
mdb.models['Model-1'].sketches['__profile__'].Line(point1=(878 , 185), point2=(881 , 179)) 
mdb.models['Model-1'].sketches['__profile__'].Line(point1=(881 , 179), point2=(887 , 172)) 
mdb.models['Model-1'].sketches['__profile__'].Line(point1=(887 , 172), point2=(887 , 170)) 
mdb.models['Model-1'].sketches['__profile__'].Line(point1=(876 , 311), point2=(871 , 297)) 
mdb.models['Model-1'].sketches['__profile__'].Line(point1=(871 , 297), point2=(865 , 295)) 
mdb.models['Model-1'].sketches['__profile__'].Line(point1=(865 , 295), point2=(852 , 294)) 
mdb.models['Model-1'].sketches['__profile__'].Line(point1=(852 , 294), point2=(851 , 298)) 
mdb.models['Model-1'].sketches['__profile__'].Line(point1=(851 , 298), point2=(853 , 312)) 
mdb.models['Model-1'].sketches['__profile__'].Line(point1=(853 , 312), point2=(862 , 314)) 
mdb.models['Model-1'].sketches['__profile__'].Line(point1=(862 , 314), point2=(875 , 314)) 
mdb.models['Model-1'].sketches['__profile__'].Line(point1=(875 , 314), point2=(876 , 311)) 
mdb.models['Model-1'].sketches['__profile__'].Line(point1=(878 , 113), point2=(869 , 108)) 
mdb.models['Model-1'].sketches['__profile__'].Line(point1=(869 , 108), point2=(866 , 108)) 
mdb.models['Model-1'].sketches['__profile__'].Line(point1=(866 , 108), point2=(853 , 125)) 
mdb.models['Model-1'].sketches['__profile__'].Line(point1=(853 , 125), point2=(852 , 130)) 
mdb.models['Model-1'].sketches['__profile__'].Line(point1=(852 , 130), point2=(854 , 130)) 
mdb.models['Model-1'].sketches['__profile__'].Line(point1=(854 , 130), point2=(859 , 137)) 
mdb.models['Model-1'].sketches['__profile__'].Line(point1=(859 , 137), point2=(862 , 137)) 
mdb.models['Model-1'].sketches['__profile__'].Line(point1=(862 , 137), point2=(878 , 119)) 
mdb.models['Model-1'].sketches['__profile__'].Line(point1=(878 , 119), point2=(878 , 113)) 
mdb.models['Model-1'].sketches['__profile__'].Line(point1=(894 , 231), point2=(885 , 231)) 
mdb.models['Model-1'].sketches['__profile__'].Line(point1=(885 , 231), point2=(862 , 236)) 
mdb.models['Model-1'].sketches['__profile__'].Line(point1=(862 , 236), point2=(860 , 245)) 
mdb.models['Model-1'].sketches['__profile__'].Line(point1=(860 , 245), point2=(861 , 256)) 
mdb.models['Model-1'].sketches['__profile__'].Line(point1=(861 , 256), point2=(867 , 260)) 
mdb.models['Model-1'].sketches['__profile__'].Line(point1=(867 , 260), point2=(870 , 260)) 
mdb.models['Model-1'].sketches['__profile__'].Line(point1=(870 , 260), point2=(878 , 257)) 
mdb.models['Model-1'].sketches['__profile__'].Line(point1=(878 , 257), point2=(891 , 255)) 
mdb.models['Model-1'].sketches['__profile__'].Line(point1=(891 , 255), point2=(897 , 246)) 
mdb.models['Model-1'].sketches['__profile__'].Line(point1=(897 , 246), point2=(896 , 235)) 
mdb.models['Model-1'].sketches['__profile__'].Line(point1=(896 , 235), point2=(894 , 231)) 
mdb.models['Model-1'].sketches['__profile__'].Line(point1=(903 , 268), point2=(892 , 259)) 
mdb.models['Model-1'].sketches['__profile__'].Line(point1=(892 , 259), point2=(878 , 260)) 
mdb.models['Model-1'].sketches['__profile__'].Line(point1=(878 , 260), point2=(869 , 263)) 
mdb.models['Model-1'].sketches['__profile__'].Line(point1=(869 , 263), point2=(865 , 289)) 
mdb.models['Model-1'].sketches['__profile__'].Line(point1=(865 , 289), point2=(866 , 292)) 
mdb.models['Model-1'].sketches['__profile__'].Line(point1=(866 , 292), point2=(870 , 293)) 
mdb.models['Model-1'].sketches['__profile__'].Line(point1=(870 , 293), point2=(898 , 294)) 
mdb.models['Model-1'].sketches['__profile__'].Line(point1=(898 , 294), point2=(903 , 276)) 
mdb.models['Model-1'].sketches['__profile__'].Line(point1=(903 , 276), point2=(903 , 268)) 
mdb.models['Model-1'].sketches['__profile__'].Line(point1=(891 , 126), point2=(878 , 123)) 
mdb.models['Model-1'].sketches['__profile__'].Line(point1=(878 , 123), point2=(866 , 137)) 
mdb.models['Model-1'].sketches['__profile__'].Line(point1=(866 , 137), point2=(866 , 140)) 
mdb.models['Model-1'].sketches['__profile__'].Line(point1=(866 , 140), point2=(872 , 143)) 
mdb.models['Model-1'].sketches['__profile__'].Line(point1=(872 , 143), point2=(880 , 149)) 
mdb.models['Model-1'].sketches['__profile__'].Line(point1=(880 , 149), point2=(884 , 149)) 
mdb.models['Model-1'].sketches['__profile__'].Line(point1=(884 , 149), point2=(885 , 147)) 
mdb.models['Model-1'].sketches['__profile__'].Line(point1=(885 , 147), point2=(892 , 144)) 
mdb.models['Model-1'].sketches['__profile__'].Line(point1=(892 , 144), point2=(897 , 138)) 
mdb.models['Model-1'].sketches['__profile__'].Line(point1=(897 , 138), point2=(897 , 135)) 
mdb.models['Model-1'].sketches['__profile__'].Line(point1=(897 , 135), point2=(891 , 126)) 
mdb.models['Model-1'].sketches['__profile__'].Line(point1=(911 , 220), point2=(909 , 218)) 
mdb.models['Model-1'].sketches['__profile__'].Line(point1=(909 , 218), point2=(903 , 201)) 
mdb.models['Model-1'].sketches['__profile__'].Line(point1=(903 , 201), point2=(875 , 202)) 
mdb.models['Model-1'].sketches['__profile__'].Line(point1=(875 , 202), point2=(872 , 204)) 
mdb.models['Model-1'].sketches['__profile__'].Line(point1=(872 , 204), point2=(872 , 206)) 
mdb.models['Model-1'].sketches['__profile__'].Line(point1=(872 , 206), point2=(878 , 221)) 
mdb.models['Model-1'].sketches['__profile__'].Line(point1=(878 , 221), point2=(883 , 228)) 
mdb.models['Model-1'].sketches['__profile__'].Line(point1=(883 , 228), point2=(897 , 227)) 
mdb.models['Model-1'].sketches['__profile__'].Line(point1=(897 , 227), point2=(911 , 222)) 
mdb.models['Model-1'].sketches['__profile__'].Line(point1=(911 , 222), point2=(911 , 220)) 
mdb.models['Model-1'].sketches['__profile__'].Line(point1=(924 , 314), point2=(920 , 305)) 
mdb.models['Model-1'].sketches['__profile__'].Line(point1=(920 , 305), point2=(920 , 302)) 
mdb.models['Model-1'].sketches['__profile__'].Line(point1=(920 , 302), point2=(916 , 300)) 
mdb.models['Model-1'].sketches['__profile__'].Line(point1=(916 , 300), point2=(912 , 301)) 
mdb.models['Model-1'].sketches['__profile__'].Line(point1=(912 , 301), point2=(905 , 299)) 
mdb.models['Model-1'].sketches['__profile__'].Line(point1=(905 , 299), point2=(878 , 297)) 
mdb.models['Model-1'].sketches['__profile__'].Line(point1=(878 , 297), point2=(875 , 297)) 
mdb.models['Model-1'].sketches['__profile__'].Line(point1=(875 , 297), point2=(875 , 299)) 
mdb.models['Model-1'].sketches['__profile__'].Line(point1=(875 , 299), point2=(878 , 306)) 
mdb.models['Model-1'].sketches['__profile__'].Line(point1=(878 , 306), point2=(878 , 310)) 
mdb.models['Model-1'].sketches['__profile__'].Line(point1=(878 , 310), point2=(881 , 315)) 
mdb.models['Model-1'].sketches['__profile__'].Line(point1=(881 , 315), point2=(922 , 317)) 
mdb.models['Model-1'].sketches['__profile__'].Line(point1=(922 , 317), point2=(924 , 316)) 
mdb.models['Model-1'].sketches['__profile__'].Line(point1=(924 , 316), point2=(924 , 314)) 
mdb.models['Model-1'].sketches['__profile__'].Line(point1=(909 , 157), point2=(907 , 157)) 
mdb.models['Model-1'].sketches['__profile__'].Line(point1=(907 , 157), point2=(894 , 148)) 
mdb.models['Model-1'].sketches['__profile__'].Line(point1=(894 , 148), point2=(890 , 148)) 
mdb.models['Model-1'].sketches['__profile__'].Line(point1=(890 , 148), point2=(882 , 152)) 
mdb.models['Model-1'].sketches['__profile__'].Line(point1=(882 , 152), point2=(875 , 164)) 
mdb.models['Model-1'].sketches['__profile__'].Line(point1=(875 , 164), point2=(877 , 166)) 
mdb.models['Model-1'].sketches['__profile__'].Line(point1=(877 , 166), point2=(894 , 169)) 
mdb.models['Model-1'].sketches['__profile__'].Line(point1=(894 , 169), point2=(903 , 168)) 
mdb.models['Model-1'].sketches['__profile__'].Line(point1=(903 , 168), point2=(909 , 159)) 
mdb.models['Model-1'].sketches['__profile__'].Line(point1=(909 , 159), point2=(909 , 157)) 
mdb.models['Model-1'].sketches['__profile__'].Line(point1=(915 , 176), point2=(902 , 171)) 
mdb.models['Model-1'].sketches['__profile__'].Line(point1=(902 , 171), point2=(891 , 172)) 
mdb.models['Model-1'].sketches['__profile__'].Line(point1=(891 , 172), point2=(882 , 183)) 
mdb.models['Model-1'].sketches['__profile__'].Line(point1=(882 , 183), point2=(878 , 194)) 
mdb.models['Model-1'].sketches['__profile__'].Line(point1=(878 , 194), point2=(878 , 199)) 
mdb.models['Model-1'].sketches['__profile__'].Line(point1=(878 , 199), point2=(911 , 196)) 
mdb.models['Model-1'].sketches['__profile__'].Line(point1=(911 , 196), point2=(912 , 195)) 
mdb.models['Model-1'].sketches['__profile__'].Line(point1=(912 , 195), point2=(911 , 191)) 
mdb.models['Model-1'].sketches['__profile__'].Line(point1=(911 , 191), point2=(915 , 180)) 
mdb.models['Model-1'].sketches['__profile__'].Line(point1=(915 , 180), point2=(915 , 176)) 
mdb.models['Model-1'].sketches['__profile__'].Line(point1=(940 , 333), point2=(932 , 321)) 
mdb.models['Model-1'].sketches['__profile__'].Line(point1=(932 , 321), point2=(890 , 320)) 
mdb.models['Model-1'].sketches['__profile__'].Line(point1=(890 , 320), point2=(888 , 321)) 
mdb.models['Model-1'].sketches['__profile__'].Line(point1=(888 , 321), point2=(888 , 323)) 
mdb.models['Model-1'].sketches['__profile__'].Line(point1=(888 , 323), point2=(893 , 334)) 
mdb.models['Model-1'].sketches['__profile__'].Line(point1=(893 , 334), point2=(931 , 336)) 
mdb.models['Model-1'].sketches['__profile__'].Line(point1=(931 , 336), point2=(940 , 335)) 
mdb.models['Model-1'].sketches['__profile__'].Line(point1=(940 , 335), point2=(940 , 333)) 
mdb.models['Model-1'].sketches['__profile__'].Line(point1=(926 , 249), point2=(899 , 247)) 
mdb.models['Model-1'].sketches['__profile__'].Line(point1=(899 , 247), point2=(894 , 255)) 
mdb.models['Model-1'].sketches['__profile__'].Line(point1=(894 , 255), point2=(894 , 257)) 
mdb.models['Model-1'].sketches['__profile__'].Line(point1=(894 , 257), point2=(897 , 260)) 
mdb.models['Model-1'].sketches['__profile__'].Line(point1=(897 , 260), point2=(904 , 265)) 
mdb.models['Model-1'].sketches['__profile__'].Line(point1=(904 , 265), point2=(909 , 265)) 
mdb.models['Model-1'].sketches['__profile__'].Line(point1=(909 , 265), point2=(916 , 262)) 
mdb.models['Model-1'].sketches['__profile__'].Line(point1=(916 , 262), point2=(927 , 260)) 
mdb.models['Model-1'].sketches['__profile__'].Line(point1=(927 , 260), point2=(928 , 256)) 
mdb.models['Model-1'].sketches['__profile__'].Line(point1=(928 , 256), point2=(926 , 249)) 
mdb.models['Model-1'].sketches['__profile__'].Line(point1=(921 , 110), point2=(918 , 109)) 
mdb.models['Model-1'].sketches['__profile__'].Line(point1=(918 , 109), point2=(910 , 102)) 
mdb.models['Model-1'].sketches['__profile__'].Line(point1=(910 , 102), point2=(908 , 102)) 
mdb.models['Model-1'].sketches['__profile__'].Line(point1=(908 , 102), point2=(901 , 113)) 
mdb.models['Model-1'].sketches['__profile__'].Line(point1=(901 , 113), point2=(900 , 117)) 
mdb.models['Model-1'].sketches['__profile__'].Line(point1=(900 , 117), point2=(896 , 120)) 
mdb.models['Model-1'].sketches['__profile__'].Line(point1=(896 , 120), point2=(896 , 124)) 
mdb.models['Model-1'].sketches['__profile__'].Line(point1=(896 , 124), point2=(895 , 128)) 
mdb.models['Model-1'].sketches['__profile__'].Line(point1=(895 , 128), point2=(899 , 133)) 
mdb.models['Model-1'].sketches['__profile__'].Line(point1=(899 , 133), point2=(906 , 131)) 
mdb.models['Model-1'].sketches['__profile__'].Line(point1=(906 , 131), point2=(909 , 129)) 
mdb.models['Model-1'].sketches['__profile__'].Line(point1=(909 , 129), point2=(909 , 127)) 
mdb.models['Model-1'].sketches['__profile__'].Line(point1=(909 , 127), point2=(919 , 115)) 
mdb.models['Model-1'].sketches['__profile__'].Line(point1=(919 , 115), point2=(921 , 110)) 
mdb.models['Model-1'].sketches['__profile__'].Line(point1=(922 , 148), point2=(918 , 138)) 
mdb.models['Model-1'].sketches['__profile__'].Line(point1=(918 , 138), point2=(910 , 132)) 
mdb.models['Model-1'].sketches['__profile__'].Line(point1=(910 , 132), point2=(902 , 136)) 
mdb.models['Model-1'].sketches['__profile__'].Line(point1=(902 , 136), point2=(897 , 141)) 
mdb.models['Model-1'].sketches['__profile__'].Line(point1=(897 , 141), point2=(896 , 146)) 
mdb.models['Model-1'].sketches['__profile__'].Line(point1=(896 , 146), point2=(909 , 155)) 
mdb.models['Model-1'].sketches['__profile__'].Line(point1=(909 , 155), point2=(913 , 155)) 
mdb.models['Model-1'].sketches['__profile__'].Line(point1=(913 , 155), point2=(920 , 152)) 
mdb.models['Model-1'].sketches['__profile__'].Line(point1=(920 , 152), point2=(922 , 148)) 
mdb.models['Model-1'].sketches['__profile__'].Line(point1=(935 , 221), point2=(929 , 221)) 
mdb.models['Model-1'].sketches['__profile__'].Line(point1=(929 , 221), point2=(921 , 224)) 
mdb.models['Model-1'].sketches['__profile__'].Line(point1=(921 , 224), point2=(914 , 224)) 
mdb.models['Model-1'].sketches['__profile__'].Line(point1=(914 , 224), point2=(908 , 227)) 
mdb.models['Model-1'].sketches['__profile__'].Line(point1=(908 , 227), point2=(899 , 229)) 
mdb.models['Model-1'].sketches['__profile__'].Line(point1=(899 , 229), point2=(898 , 234)) 
mdb.models['Model-1'].sketches['__profile__'].Line(point1=(898 , 234), point2=(900 , 243)) 
mdb.models['Model-1'].sketches['__profile__'].Line(point1=(900 , 243), point2=(908 , 245)) 
mdb.models['Model-1'].sketches['__profile__'].Line(point1=(908 , 245), point2=(926 , 246)) 
mdb.models['Model-1'].sketches['__profile__'].Line(point1=(926 , 246), point2=(936 , 236)) 
mdb.models['Model-1'].sketches['__profile__'].Line(point1=(936 , 236), point2=(935 , 221)) 
mdb.models['Model-1'].sketches['__profile__'].Line(point1=(942 , 263), point2=(929 , 261)) 
mdb.models['Model-1'].sketches['__profile__'].Line(point1=(929 , 261), point2=(924 , 264)) 
mdb.models['Model-1'].sketches['__profile__'].Line(point1=(924 , 264), point2=(916 , 265)) 
mdb.models['Model-1'].sketches['__profile__'].Line(point1=(916 , 265), point2=(906 , 269)) 
mdb.models['Model-1'].sketches['__profile__'].Line(point1=(906 , 269), point2=(906 , 277)) 
mdb.models['Model-1'].sketches['__profile__'].Line(point1=(906 , 277), point2=(902 , 295)) 
mdb.models['Model-1'].sketches['__profile__'].Line(point1=(902 , 295), point2=(907 , 296)) 
mdb.models['Model-1'].sketches['__profile__'].Line(point1=(907 , 296), point2=(927 , 298)) 
mdb.models['Model-1'].sketches['__profile__'].Line(point1=(927 , 298), point2=(941 , 297)) 
mdb.models['Model-1'].sketches['__profile__'].Line(point1=(941 , 297), point2=(945 , 287)) 
mdb.models['Model-1'].sketches['__profile__'].Line(point1=(945 , 287), point2=(946 , 280)) 
mdb.models['Model-1'].sketches['__profile__'].Line(point1=(946 , 280), point2=(946 , 272)) 
mdb.models['Model-1'].sketches['__profile__'].Line(point1=(946 , 272), point2=(943 , 268)) 
mdb.models['Model-1'].sketches['__profile__'].Line(point1=(943 , 268), point2=(942 , 263)) 
mdb.models['Model-1'].sketches['__profile__'].Line(point1=(933 , 153), point2=(931 , 151)) 
mdb.models['Model-1'].sketches['__profile__'].Line(point1=(931 , 151), point2=(926 , 151)) 
mdb.models['Model-1'].sketches['__profile__'].Line(point1=(926 , 151), point2=(913 , 158)) 
mdb.models['Model-1'].sketches['__profile__'].Line(point1=(913 , 158), point2=(909 , 164)) 
mdb.models['Model-1'].sketches['__profile__'].Line(point1=(909 , 164), point2=(909 , 167)) 
mdb.models['Model-1'].sketches['__profile__'].Line(point1=(909 , 167), point2=(906 , 168)) 
mdb.models['Model-1'].sketches['__profile__'].Line(point1=(906 , 168), point2=(906 , 170)) 
mdb.models['Model-1'].sketches['__profile__'].Line(point1=(906 , 170), point2=(909 , 171)) 
mdb.models['Model-1'].sketches['__profile__'].Line(point1=(909 , 171), point2=(920 , 175)) 
mdb.models['Model-1'].sketches['__profile__'].Line(point1=(920 , 175), point2=(927 , 174)) 
mdb.models['Model-1'].sketches['__profile__'].Line(point1=(927 , 174), point2=(937 , 161)) 
mdb.models['Model-1'].sketches['__profile__'].Line(point1=(937 , 161), point2=(933 , 153)) 
mdb.models['Model-1'].sketches['__profile__'].Line(point1=(936 , 214), point2=(931 , 206)) 
mdb.models['Model-1'].sketches['__profile__'].Line(point1=(931 , 206), point2=(928 , 204)) 
mdb.models['Model-1'].sketches['__profile__'].Line(point1=(928 , 204), point2=(925 , 197)) 
mdb.models['Model-1'].sketches['__profile__'].Line(point1=(925 , 197), point2=(911 , 198)) 
mdb.models['Model-1'].sketches['__profile__'].Line(point1=(911 , 198), point2=(907 , 200)) 
mdb.models['Model-1'].sketches['__profile__'].Line(point1=(907 , 200), point2=(907 , 204)) 
mdb.models['Model-1'].sketches['__profile__'].Line(point1=(907 , 204), point2=(908 , 208)) 
mdb.models['Model-1'].sketches['__profile__'].Line(point1=(908 , 208), point2=(910 , 209)) 
mdb.models['Model-1'].sketches['__profile__'].Line(point1=(910 , 209), point2=(913 , 220)) 
mdb.models['Model-1'].sketches['__profile__'].Line(point1=(913 , 220), point2=(923 , 220)) 
mdb.models['Model-1'].sketches['__profile__'].Line(point1=(923 , 220), point2=(927 , 218)) 
mdb.models['Model-1'].sketches['__profile__'].Line(point1=(927 , 218), point2=(935 , 217)) 
mdb.models['Model-1'].sketches['__profile__'].Line(point1=(935 , 217), point2=(936 , 214)) 
mdb.models['Model-1'].sketches['__profile__'].Line(point1=(937 , 183), point2=(927 , 178)) 
mdb.models['Model-1'].sketches['__profile__'].Line(point1=(927 , 178), point2=(918 , 178)) 
mdb.models['Model-1'].sketches['__profile__'].Line(point1=(918 , 178), point2=(915 , 192)) 
mdb.models['Model-1'].sketches['__profile__'].Line(point1=(915 , 192), point2=(915 , 195)) 
mdb.models['Model-1'].sketches['__profile__'].Line(point1=(915 , 195), point2=(919 , 195)) 
mdb.models['Model-1'].sketches['__profile__'].Line(point1=(919 , 195), point2=(938 , 191)) 
mdb.models['Model-1'].sketches['__profile__'].Line(point1=(938 , 191), point2=(940 , 190)) 
mdb.models['Model-1'].sketches['__profile__'].Line(point1=(940 , 190), point2=(940 , 188)) 
mdb.models['Model-1'].sketches['__profile__'].Line(point1=(940 , 188), point2=(937 , 183)) 
mdb.models['Model-1'].sketches['__profile__'].Line(point1=(936 , 132), point2=(931 , 132)) 
mdb.models['Model-1'].sketches['__profile__'].Line(point1=(931 , 132), point2=(921 , 137)) 
mdb.models['Model-1'].sketches['__profile__'].Line(point1=(921 , 137), point2=(921 , 141)) 
mdb.models['Model-1'].sketches['__profile__'].Line(point1=(921 , 141), point2=(924 , 146)) 
mdb.models['Model-1'].sketches['__profile__'].Line(point1=(924 , 146), point2=(925 , 148)) 
mdb.models['Model-1'].sketches['__profile__'].Line(point1=(925 , 148), point2=(932 , 147)) 
mdb.models['Model-1'].sketches['__profile__'].Line(point1=(932 , 147), point2=(940 , 140)) 
mdb.models['Model-1'].sketches['__profile__'].Line(point1=(940 , 140), point2=(936 , 132)) 
mdb.models['Model-1'].sketches['__profile__'].Line(point1=(1025 , 296), point2=(982 , 299)) 
mdb.models['Model-1'].sketches['__profile__'].Line(point1=(982 , 299), point2=(975 , 301)) 
mdb.models['Model-1'].sketches['__profile__'].Line(point1=(975 , 301), point2=(924 , 301)) 
mdb.models['Model-1'].sketches['__profile__'].Line(point1=(924 , 301), point2=(926 , 310)) 
mdb.models['Model-1'].sketches['__profile__'].Line(point1=(926 , 310), point2=(930 , 316)) 
mdb.models['Model-1'].sketches['__profile__'].Line(point1=(930 , 316), point2=(936 , 318)) 
mdb.models['Model-1'].sketches['__profile__'].Line(point1=(936 , 318), point2=(957 , 316)) 
mdb.models['Model-1'].sketches['__profile__'].Line(point1=(957 , 316), point2=(982 , 317)) 
mdb.models['Model-1'].sketches['__profile__'].Line(point1=(982 , 317), point2=(1023 , 306)) 
mdb.models['Model-1'].sketches['__profile__'].Line(point1=(1023 , 306), point2=(1027 , 304)) 
mdb.models['Model-1'].sketches['__profile__'].Line(point1=(1027 , 304), point2=(1027 , 300)) 
mdb.models['Model-1'].sketches['__profile__'].Line(point1=(1027 , 300), point2=(1025 , 296)) 
mdb.models['Model-1'].sketches['__profile__'].Line(point1=(962 , 239), point2=(953 , 238)) 
mdb.models['Model-1'].sketches['__profile__'].Line(point1=(953 , 238), point2=(947 , 239)) 
mdb.models['Model-1'].sketches['__profile__'].Line(point1=(947 , 239), point2=(939 , 237)) 
mdb.models['Model-1'].sketches['__profile__'].Line(point1=(939 , 237), point2=(929 , 247)) 
mdb.models['Model-1'].sketches['__profile__'].Line(point1=(929 , 247), point2=(932 , 258)) 
mdb.models['Model-1'].sketches['__profile__'].Line(point1=(932 , 258), point2=(942 , 259)) 
mdb.models['Model-1'].sketches['__profile__'].Line(point1=(942 , 259), point2=(950 , 255)) 
mdb.models['Model-1'].sketches['__profile__'].Line(point1=(950 , 255), point2=(953 , 255)) 
mdb.models['Model-1'].sketches['__profile__'].Line(point1=(953 , 255), point2=(955 , 253)) 
mdb.models['Model-1'].sketches['__profile__'].Line(point1=(955 , 253), point2=(966 , 250)) 
mdb.models['Model-1'].sketches['__profile__'].Line(point1=(966 , 250), point2=(965 , 244)) 
mdb.models['Model-1'].sketches['__profile__'].Line(point1=(965 , 244), point2=(962 , 239)) 
mdb.models['Model-1'].sketches['__profile__'].Line(point1=(954 , 209), point2=(951 , 191)) 
mdb.models['Model-1'].sketches['__profile__'].Line(point1=(951 , 191), point2=(932 , 195)) 
mdb.models['Model-1'].sketches['__profile__'].Line(point1=(932 , 195), point2=(929 , 196)) 
mdb.models['Model-1'].sketches['__profile__'].Line(point1=(929 , 196), point2=(929 , 199)) 
mdb.models['Model-1'].sketches['__profile__'].Line(point1=(929 , 199), point2=(940 , 214)) 
mdb.models['Model-1'].sketches['__profile__'].Line(point1=(940 , 214), point2=(952 , 212)) 
mdb.models['Model-1'].sketches['__profile__'].Line(point1=(952 , 212), point2=(954 , 211)) 
mdb.models['Model-1'].sketches['__profile__'].Line(point1=(954 , 211), point2=(954 , 209)) 
mdb.models['Model-1'].sketches['__profile__'].Line(point1=(968 , 182), point2=(968 , 178)) 
mdb.models['Model-1'].sketches['__profile__'].Line(point1=(968 , 178), point2=(966 , 176)) 
mdb.models['Model-1'].sketches['__profile__'].Line(point1=(966 , 176), point2=(965 , 170)) 
mdb.models['Model-1'].sketches['__profile__'].Line(point1=(965 , 170), point2=(952 , 162)) 
mdb.models['Model-1'].sketches['__profile__'].Line(point1=(952 , 162), point2=(940 , 162)) 
mdb.models['Model-1'].sketches['__profile__'].Line(point1=(940 , 162), point2=(933 , 171)) 
mdb.models['Model-1'].sketches['__profile__'].Line(point1=(933 , 171), point2=(931 , 173)) 
mdb.models['Model-1'].sketches['__profile__'].Line(point1=(931 , 173), point2=(931 , 176)) 
mdb.models['Model-1'].sketches['__profile__'].Line(point1=(931 , 176), point2=(934 , 179)) 
mdb.models['Model-1'].sketches['__profile__'].Line(point1=(934 , 179), point2=(936 , 179)) 
mdb.models['Model-1'].sketches['__profile__'].Line(point1=(936 , 179), point2=(944 , 189)) 
mdb.models['Model-1'].sketches['__profile__'].Line(point1=(944 , 189), point2=(961 , 187)) 
mdb.models['Model-1'].sketches['__profile__'].Line(point1=(961 , 187), point2=(968 , 184)) 
mdb.models['Model-1'].sketches['__profile__'].Line(point1=(968 , 184), point2=(968 , 182)) 
mdb.models['Model-1'].sketches['__profile__'].Line(point1=(959 , 139), point2=(955 , 136)) 
mdb.models['Model-1'].sketches['__profile__'].Line(point1=(955 , 136), point2=(951 , 136)) 
mdb.models['Model-1'].sketches['__profile__'].Line(point1=(951 , 136), point2=(942 , 141)) 
mdb.models['Model-1'].sketches['__profile__'].Line(point1=(942 , 141), point2=(934 , 148)) 
mdb.models['Model-1'].sketches['__profile__'].Line(point1=(934 , 148), point2=(934 , 151)) 
mdb.models['Model-1'].sketches['__profile__'].Line(point1=(934 , 151), point2=(937 , 155)) 
mdb.models['Model-1'].sketches['__profile__'].Line(point1=(937 , 155), point2=(942 , 159)) 
mdb.models['Model-1'].sketches['__profile__'].Line(point1=(942 , 159), point2=(952 , 159)) 
mdb.models['Model-1'].sketches['__profile__'].Line(point1=(952 , 159), point2=(960 , 145)) 
mdb.models['Model-1'].sketches['__profile__'].Line(point1=(960 , 145), point2=(959 , 139)) 
mdb.models['Model-1'].sketches['__profile__'].Line(point1=(968 , 213), point2=(953 , 214)) 
mdb.models['Model-1'].sketches['__profile__'].Line(point1=(953 , 214), point2=(947 , 217)) 
mdb.models['Model-1'].sketches['__profile__'].Line(point1=(947 , 217), point2=(939 , 218)) 
mdb.models['Model-1'].sketches['__profile__'].Line(point1=(939 , 218), point2=(938 , 227)) 
mdb.models['Model-1'].sketches['__profile__'].Line(point1=(938 , 227), point2=(940 , 234)) 
mdb.models['Model-1'].sketches['__profile__'].Line(point1=(940 , 234), point2=(953 , 236)) 
mdb.models['Model-1'].sketches['__profile__'].Line(point1=(953 , 236), point2=(961 , 235)) 
mdb.models['Model-1'].sketches['__profile__'].Line(point1=(961 , 235), point2=(962 , 233)) 
mdb.models['Model-1'].sketches['__profile__'].Line(point1=(962 , 233), point2=(965 , 233)) 
mdb.models['Model-1'].sketches['__profile__'].Line(point1=(965 , 233), point2=(970 , 227)) 
mdb.models['Model-1'].sketches['__profile__'].Line(point1=(970 , 227), point2=(968 , 213)) 
mdb.models['Model-1'].sketches['__profile__'].Line(point1=(1002 , 333), point2=(999 , 331)) 
mdb.models['Model-1'].sketches['__profile__'].Line(point1=(999 , 331), point2=(996 , 326)) 
mdb.models['Model-1'].sketches['__profile__'].Line(point1=(996 , 326), point2=(991 , 324)) 
mdb.models['Model-1'].sketches['__profile__'].Line(point1=(991 , 324), point2=(989 , 321)) 
mdb.models['Model-1'].sketches['__profile__'].Line(point1=(989 , 321), point2=(983 , 320)) 
mdb.models['Model-1'].sketches['__profile__'].Line(point1=(983 , 320), point2=(966 , 322)) 
mdb.models['Model-1'].sketches['__profile__'].Line(point1=(966 , 322), point2=(963 , 321)) 
mdb.models['Model-1'].sketches['__profile__'].Line(point1=(963 , 321), point2=(940 , 322)) 
mdb.models['Model-1'].sketches['__profile__'].Line(point1=(940 , 322), point2=(940 , 324)) 
mdb.models['Model-1'].sketches['__profile__'].Line(point1=(940 , 324), point2=(946 , 336)) 
mdb.models['Model-1'].sketches['__profile__'].Line(point1=(946 , 336), point2=(994 , 337)) 
mdb.models['Model-1'].sketches['__profile__'].Line(point1=(994 , 337), point2=(1001 , 336)) 
mdb.models['Model-1'].sketches['__profile__'].Line(point1=(1001 , 336), point2=(1002 , 333)) 
mdb.models['Model-1'].sketches['__profile__'].Line(point1=(982 , 294), point2=(983 , 292)) 
mdb.models['Model-1'].sketches['__profile__'].Line(point1=(983 , 292), point2=(982 , 272)) 
mdb.models['Model-1'].sketches['__profile__'].Line(point1=(982 , 272), point2=(970 , 267)) 
mdb.models['Model-1'].sketches['__profile__'].Line(point1=(970 , 267), point2=(962 , 255)) 
mdb.models['Model-1'].sketches['__profile__'].Line(point1=(962 , 255), point2=(955 , 256)) 
mdb.models['Model-1'].sketches['__profile__'].Line(point1=(955 , 256), point2=(946 , 260)) 
mdb.models['Model-1'].sketches['__profile__'].Line(point1=(946 , 260), point2=(945 , 261)) 
mdb.models['Model-1'].sketches['__profile__'].Line(point1=(945 , 261), point2=(946 , 266)) 
mdb.models['Model-1'].sketches['__profile__'].Line(point1=(946 , 266), point2=(949 , 273)) 
mdb.models['Model-1'].sketches['__profile__'].Line(point1=(949 , 273), point2=(949 , 281)) 
mdb.models['Model-1'].sketches['__profile__'].Line(point1=(949 , 281), point2=(946 , 297)) 
mdb.models['Model-1'].sketches['__profile__'].Line(point1=(946 , 297), point2=(973 , 297)) 
mdb.models['Model-1'].sketches['__profile__'].Line(point1=(973 , 297), point2=(982 , 296)) 
mdb.models['Model-1'].sketches['__profile__'].Line(point1=(982 , 296), point2=(982 , 294)) 
mdb.models['Model-1'].sketches['__profile__'].Line(point1=(983 , 204), point2=(978 , 185)) 
mdb.models['Model-1'].sketches['__profile__'].Line(point1=(978 , 185), point2=(963 , 188)) 
mdb.models['Model-1'].sketches['__profile__'].Line(point1=(963 , 188), point2=(955 , 192)) 
mdb.models['Model-1'].sketches['__profile__'].Line(point1=(955 , 192), point2=(956 , 206)) 
mdb.models['Model-1'].sketches['__profile__'].Line(point1=(956 , 206), point2=(958 , 210)) 
mdb.models['Model-1'].sketches['__profile__'].Line(point1=(958 , 210), point2=(977 , 208)) 
mdb.models['Model-1'].sketches['__profile__'].Line(point1=(977 , 208), point2=(979 , 206)) 
mdb.models['Model-1'].sketches['__profile__'].Line(point1=(979 , 206), point2=(983 , 206)) 
mdb.models['Model-1'].sketches['__profile__'].Line(point1=(983 , 206), point2=(983 , 204)) 
mdb.models['Model-1'].sketches['__profile__'].Line(point1=(974 , 144), point2=(966 , 144)) 
mdb.models['Model-1'].sketches['__profile__'].Line(point1=(966 , 144), point2=(958 , 152)) 
mdb.models['Model-1'].sketches['__profile__'].Line(point1=(958 , 152), point2=(955 , 161)) 
mdb.models['Model-1'].sketches['__profile__'].Line(point1=(955 , 161), point2=(960 , 165)) 
mdb.models['Model-1'].sketches['__profile__'].Line(point1=(960 , 165), point2=(968 , 166)) 
mdb.models['Model-1'].sketches['__profile__'].Line(point1=(968 , 166), point2=(979 , 157)) 
mdb.models['Model-1'].sketches['__profile__'].Line(point1=(979 , 157), point2=(979 , 153)) 
mdb.models['Model-1'].sketches['__profile__'].Line(point1=(979 , 153), point2=(976 , 150)) 
mdb.models['Model-1'].sketches['__profile__'].Line(point1=(976 , 150), point2=(974 , 144)) 
mdb.models['Model-1'].sketches['__profile__'].Line(point1=(996 , 229), point2=(995 , 228)) 
mdb.models['Model-1'].sketches['__profile__'].Line(point1=(995 , 228), point2=(972 , 229)) 
mdb.models['Model-1'].sketches['__profile__'].Line(point1=(972 , 229), point2=(965 , 236)) 
mdb.models['Model-1'].sketches['__profile__'].Line(point1=(965 , 236), point2=(966 , 242)) 
mdb.models['Model-1'].sketches['__profile__'].Line(point1=(966 , 242), point2=(969 , 246)) 
mdb.models['Model-1'].sketches['__profile__'].Line(point1=(969 , 246), point2=(970 , 248)) 
mdb.models['Model-1'].sketches['__profile__'].Line(point1=(970 , 248), point2=(972 , 248)) 
mdb.models['Model-1'].sketches['__profile__'].Line(point1=(972 , 248), point2=(984 , 245)) 
mdb.models['Model-1'].sketches['__profile__'].Line(point1=(984 , 245), point2=(992 , 245)) 
mdb.models['Model-1'].sketches['__profile__'].Line(point1=(992 , 245), point2=(993 , 243)) 
mdb.models['Model-1'].sketches['__profile__'].Line(point1=(993 , 243), point2=(998 , 242)) 
mdb.models['Model-1'].sketches['__profile__'].Line(point1=(998 , 242), point2=(996 , 229)) 
mdb.models['Model-1'].sketches['__profile__'].Line(point1=(994 , 260), point2=(991 , 249)) 
mdb.models['Model-1'].sketches['__profile__'].Line(point1=(991 , 249), point2=(978 , 249)) 
mdb.models['Model-1'].sketches['__profile__'].Line(point1=(978 , 249), point2=(974 , 251)) 
mdb.models['Model-1'].sketches['__profile__'].Line(point1=(974 , 251), point2=(966 , 252)) 
mdb.models['Model-1'].sketches['__profile__'].Line(point1=(966 , 252), point2=(966 , 257)) 
mdb.models['Model-1'].sketches['__profile__'].Line(point1=(966 , 257), point2=(970 , 263)) 
mdb.models['Model-1'].sketches['__profile__'].Line(point1=(970 , 263), point2=(979 , 268)) 
mdb.models['Model-1'].sketches['__profile__'].Line(point1=(979 , 268), point2=(987 , 267)) 
mdb.models['Model-1'].sketches['__profile__'].Line(point1=(987 , 267), point2=(994 , 262)) 
mdb.models['Model-1'].sketches['__profile__'].Line(point1=(994 , 262), point2=(994 , 260)) 
mdb.models['Model-1'].sketches['__profile__'].Line(point1=(1001 , 167), point2=(990 , 158)) 
mdb.models['Model-1'].sketches['__profile__'].Line(point1=(990 , 158), point2=(982 , 158)) 
mdb.models['Model-1'].sketches['__profile__'].Line(point1=(982 , 158), point2=(969 , 169)) 
mdb.models['Model-1'].sketches['__profile__'].Line(point1=(969 , 169), point2=(969 , 174)) 
mdb.models['Model-1'].sketches['__profile__'].Line(point1=(969 , 174), point2=(970 , 180)) 
mdb.models['Model-1'].sketches['__profile__'].Line(point1=(970 , 180), point2=(972 , 183)) 
mdb.models['Model-1'].sketches['__profile__'].Line(point1=(972 , 183), point2=(977 , 183)) 
mdb.models['Model-1'].sketches['__profile__'].Line(point1=(977 , 183), point2=(997 , 174)) 
mdb.models['Model-1'].sketches['__profile__'].Line(point1=(997 , 174), point2=(1001 , 170)) 
mdb.models['Model-1'].sketches['__profile__'].Line(point1=(1001 , 170), point2=(1001 , 167)) 
mdb.models['Model-1'].sketches['__profile__'].Line(point1=(1005 , 204), point2=(983 , 208)) 
mdb.models['Model-1'].sketches['__profile__'].Line(point1=(983 , 208), point2=(972 , 212)) 
mdb.models['Model-1'].sketches['__profile__'].Line(point1=(972 , 212), point2=(973 , 224)) 
mdb.models['Model-1'].sketches['__profile__'].Line(point1=(973 , 224), point2=(974 , 226)) 
mdb.models['Model-1'].sketches['__profile__'].Line(point1=(974 , 226), point2=(997 , 224)) 
mdb.models['Model-1'].sketches['__profile__'].Line(point1=(997 , 224), point2=(1005 , 217)) 
mdb.models['Model-1'].sketches['__profile__'].Line(point1=(1005 , 217), point2=(1005 , 204)) 
mdb.models['Model-1'].sketches['__profile__'].Line(point1=(994 , 129), point2=(990 , 129)) 
mdb.models['Model-1'].sketches['__profile__'].Line(point1=(990 , 129), point2=(976 , 141)) 
mdb.models['Model-1'].sketches['__profile__'].Line(point1=(976 , 141), point2=(980 , 151)) 
mdb.models['Model-1'].sketches['__profile__'].Line(point1=(980 , 151), point2=(983 , 154)) 
mdb.models['Model-1'].sketches['__profile__'].Line(point1=(983 , 154), point2=(989 , 155)) 
mdb.models['Model-1'].sketches['__profile__'].Line(point1=(989 , 155), point2=(995 , 146)) 
mdb.models['Model-1'].sketches['__profile__'].Line(point1=(995 , 146), point2=(999 , 143)) 
mdb.models['Model-1'].sketches['__profile__'].Line(point1=(999 , 143), point2=(998 , 137)) 
mdb.models['Model-1'].sketches['__profile__'].Line(point1=(998 , 137), point2=(996 , 136)) 
mdb.models['Model-1'].sketches['__profile__'].Line(point1=(996 , 136), point2=(994 , 129)) 
mdb.models['Model-1'].sketches['__profile__'].Line(point1=(1013 , 195), point2=(1012 , 192)) 
mdb.models['Model-1'].sketches['__profile__'].Line(point1=(1012 , 192), point2=(1004 , 187)) 
mdb.models['Model-1'].sketches['__profile__'].Line(point1=(1004 , 187), point2=(997 , 178)) 
mdb.models['Model-1'].sketches['__profile__'].Line(point1=(997 , 178), point2=(994 , 178)) 
mdb.models['Model-1'].sketches['__profile__'].Line(point1=(994 , 178), point2=(981 , 184)) 
mdb.models['Model-1'].sketches['__profile__'].Line(point1=(981 , 184), point2=(982 , 189)) 
mdb.models['Model-1'].sketches['__profile__'].Line(point1=(982 , 189), point2=(987 , 204)) 
mdb.models['Model-1'].sketches['__profile__'].Line(point1=(987 , 204), point2=(1003 , 202)) 
mdb.models['Model-1'].sketches['__profile__'].Line(point1=(1003 , 202), point2=(1012 , 198)) 
mdb.models['Model-1'].sketches['__profile__'].Line(point1=(1012 , 198), point2=(1013 , 195)) 
mdb.models['Model-1'].sketches['__profile__'].Line(point1=(1018 , 270), point2=(1000 , 264)) 
mdb.models['Model-1'].sketches['__profile__'].Line(point1=(1000 , 264), point2=(996 , 264)) 
mdb.models['Model-1'].sketches['__profile__'].Line(point1=(996 , 264), point2=(992 , 266)) 
mdb.models['Model-1'].sketches['__profile__'].Line(point1=(992 , 266), point2=(986 , 271)) 
mdb.models['Model-1'].sketches['__profile__'].Line(point1=(986 , 271), point2=(987 , 284)) 
mdb.models['Model-1'].sketches['__profile__'].Line(point1=(987 , 284), point2=(986 , 289)) 
mdb.models['Model-1'].sketches['__profile__'].Line(point1=(986 , 289), point2=(986 , 295)) 
mdb.models['Model-1'].sketches['__profile__'].Line(point1=(986 , 295), point2=(1008 , 293)) 
mdb.models['Model-1'].sketches['__profile__'].Line(point1=(1008 , 293), point2=(1015 , 282)) 
mdb.models['Model-1'].sketches['__profile__'].Line(point1=(1015 , 282), point2=(1018 , 270)) 
mdb.models['Model-1'].sketches['__profile__'].Line(point1=(1100 , 300), point2=(1086 , 300)) 
mdb.models['Model-1'].sketches['__profile__'].Line(point1=(1086 , 300), point2=(1010 , 312)) 
mdb.models['Model-1'].sketches['__profile__'].Line(point1=(1010 , 312), point2=(992 , 318)) 
mdb.models['Model-1'].sketches['__profile__'].Line(point1=(992 , 318), point2=(992 , 321)) 
mdb.models['Model-1'].sketches['__profile__'].Line(point1=(992 , 321), point2=(1001 , 329)) 
mdb.models['Model-1'].sketches['__profile__'].Line(point1=(1001 , 329), point2=(1010 , 337)) 
mdb.models['Model-1'].sketches['__profile__'].Line(point1=(1010 , 337), point2=(1038 , 336)) 
mdb.models['Model-1'].sketches['__profile__'].Line(point1=(1038 , 336), point2=(1061 , 333)) 
mdb.models['Model-1'].sketches['__profile__'].Line(point1=(1061 , 333), point2=(1072 , 330)) 
mdb.models['Model-1'].sketches['__profile__'].Line(point1=(1072 , 330), point2=(1097 , 321)) 
mdb.models['Model-1'].sketches['__profile__'].Line(point1=(1097 , 321), point2=(1108 , 314)) 
mdb.models['Model-1'].sketches['__profile__'].Line(point1=(1108 , 314), point2=(1106 , 307)) 
mdb.models['Model-1'].sketches['__profile__'].Line(point1=(1106 , 307), point2=(1100 , 300)) 
mdb.models['Model-1'].sketches['__profile__'].Line(point1=(1032 , 258), point2=(1020 , 241)) 
mdb.models['Model-1'].sketches['__profile__'].Line(point1=(1020 , 241), point2=(997 , 245)) 
mdb.models['Model-1'].sketches['__profile__'].Line(point1=(997 , 245), point2=(994 , 246)) 
mdb.models['Model-1'].sketches['__profile__'].Line(point1=(994 , 246), point2=(994 , 249)) 
mdb.models['Model-1'].sketches['__profile__'].Line(point1=(994 , 249), point2=(994 , 253)) 
mdb.models['Model-1'].sketches['__profile__'].Line(point1=(994 , 253), point2=(998 , 261)) 
mdb.models['Model-1'].sketches['__profile__'].Line(point1=(998 , 261), point2=(1009 , 263)) 
mdb.models['Model-1'].sketches['__profile__'].Line(point1=(1009 , 263), point2=(1017 , 267)) 
mdb.models['Model-1'].sketches['__profile__'].Line(point1=(1017 , 267), point2=(1023 , 266)) 
mdb.models['Model-1'].sketches['__profile__'].Line(point1=(1023 , 266), point2=(1032 , 260)) 
mdb.models['Model-1'].sketches['__profile__'].Line(point1=(1032 , 260), point2=(1032 , 258)) 
mdb.models['Model-1'].sketches['__profile__'].Line(point1=(1027 , 219), point2=(1007 , 219)) 
mdb.models['Model-1'].sketches['__profile__'].Line(point1=(1007 , 219), point2=(999 , 226)) 
mdb.models['Model-1'].sketches['__profile__'].Line(point1=(999 , 226), point2=(999 , 232)) 
mdb.models['Model-1'].sketches['__profile__'].Line(point1=(999 , 232), point2=(1002 , 238)) 
mdb.models['Model-1'].sketches['__profile__'].Line(point1=(1002 , 238), point2=(1003 , 240)) 
mdb.models['Model-1'].sketches['__profile__'].Line(point1=(1003 , 240), point2=(1009 , 240)) 
mdb.models['Model-1'].sketches['__profile__'].Line(point1=(1009 , 240), point2=(1028 , 234)) 
mdb.models['Model-1'].sketches['__profile__'].Line(point1=(1028 , 234), point2=(1029 , 228)) 
mdb.models['Model-1'].sketches['__profile__'].Line(point1=(1029 , 228), point2=(1027 , 224)) 
mdb.models['Model-1'].sketches['__profile__'].Line(point1=(1027 , 224), point2=(1027 , 219)) 
mdb.models['Model-1'].sketches['__profile__'].Line(point1=(1019 , 162), point2=(1014 , 163)) 
mdb.models['Model-1'].sketches['__profile__'].Line(point1=(1014 , 163), point2=(1012 , 166)) 
mdb.models['Model-1'].sketches['__profile__'].Line(point1=(1012 , 166), point2=(1005 , 170)) 
mdb.models['Model-1'].sketches['__profile__'].Line(point1=(1005 , 170), point2=(1000 , 175)) 
mdb.models['Model-1'].sketches['__profile__'].Line(point1=(1000 , 175), point2=(1000 , 178)) 
mdb.models['Model-1'].sketches['__profile__'].Line(point1=(1000 , 178), point2=(1007 , 185)) 
mdb.models['Model-1'].sketches['__profile__'].Line(point1=(1007 , 185), point2=(1013 , 188)) 
mdb.models['Model-1'].sketches['__profile__'].Line(point1=(1013 , 188), point2=(1025 , 176)) 
mdb.models['Model-1'].sketches['__profile__'].Line(point1=(1025 , 176), point2=(1019 , 162)) 
mdb.models['Model-1'].sketches['__profile__'].Line(point1=(1031 , 194), point2=(1017 , 198)) 
mdb.models['Model-1'].sketches['__profile__'].Line(point1=(1017 , 198), point2=(1016 , 200)) 
mdb.models['Model-1'].sketches['__profile__'].Line(point1=(1016 , 200), point2=(1008 , 203)) 
mdb.models['Model-1'].sketches['__profile__'].Line(point1=(1008 , 203), point2=(1009 , 209)) 
mdb.models['Model-1'].sketches['__profile__'].Line(point1=(1009 , 209), point2=(1008 , 213)) 
mdb.models['Model-1'].sketches['__profile__'].Line(point1=(1008 , 213), point2=(1010 , 216)) 
mdb.models['Model-1'].sketches['__profile__'].Line(point1=(1010 , 216), point2=(1026 , 216)) 
mdb.models['Model-1'].sketches['__profile__'].Line(point1=(1026 , 216), point2=(1029 , 214)) 
mdb.models['Model-1'].sketches['__profile__'].Line(point1=(1029 , 214), point2=(1036 , 206)) 
mdb.models['Model-1'].sketches['__profile__'].Line(point1=(1036 , 206), point2=(1035 , 201)) 
mdb.models['Model-1'].sketches['__profile__'].Line(point1=(1035 , 201), point2=(1033 , 200)) 
mdb.models['Model-1'].sketches['__profile__'].Line(point1=(1033 , 200), point2=(1031 , 194)) 
mdb.models['Model-1'].sketches['__profile__'].Line(point1=(1060 , 271), point2=(1055 , 271)) 
mdb.models['Model-1'].sketches['__profile__'].Line(point1=(1055 , 271), point2=(1033 , 262)) 
mdb.models['Model-1'].sketches['__profile__'].Line(point1=(1033 , 262), point2=(1027 , 267)) 
mdb.models['Model-1'].sketches['__profile__'].Line(point1=(1027 , 267), point2=(1022 , 269)) 
mdb.models['Model-1'].sketches['__profile__'].Line(point1=(1022 , 269), point2=(1017 , 285)) 
mdb.models['Model-1'].sketches['__profile__'].Line(point1=(1017 , 285), point2=(1013 , 292)) 
mdb.models['Model-1'].sketches['__profile__'].Line(point1=(1013 , 292), point2=(1013 , 293)) 
mdb.models['Model-1'].sketches['__profile__'].Line(point1=(1013 , 293), point2=(1029 , 292)) 
mdb.models['Model-1'].sketches['__profile__'].Line(point1=(1029 , 292), point2=(1059 , 285)) 
mdb.models['Model-1'].sketches['__profile__'].Line(point1=(1059 , 285), point2=(1061 , 284)) 
mdb.models['Model-1'].sketches['__profile__'].Line(point1=(1061 , 284), point2=(1060 , 271)) 
mdb.models['Model-1'].sketches['__profile__'].Line(point1=(1030 , 177), point2=(1024 , 180)) 
mdb.models['Model-1'].sketches['__profile__'].Line(point1=(1024 , 180), point2=(1015 , 189)) 
mdb.models['Model-1'].sketches['__profile__'].Line(point1=(1015 , 189), point2=(1016 , 195)) 
mdb.models['Model-1'].sketches['__profile__'].Line(point1=(1016 , 195), point2=(1019 , 194)) 
mdb.models['Model-1'].sketches['__profile__'].Line(point1=(1019 , 194), point2=(1027 , 192)) 
mdb.models['Model-1'].sketches['__profile__'].Line(point1=(1027 , 192), point2=(1035 , 187)) 
mdb.models['Model-1'].sketches['__profile__'].Line(point1=(1035 , 187), point2=(1035 , 184)) 
mdb.models['Model-1'].sketches['__profile__'].Line(point1=(1035 , 184), point2=(1030 , 177)) 
mdb.models['Model-1'].sketches['__profile__'].Line(point1=(1052 , 153), point2=(1041 , 143)) 
mdb.models['Model-1'].sketches['__profile__'].Line(point1=(1041 , 143), point2=(1038 , 143)) 
mdb.models['Model-1'].sketches['__profile__'].Line(point1=(1038 , 143), point2=(1021 , 157)) 
mdb.models['Model-1'].sketches['__profile__'].Line(point1=(1021 , 157), point2=(1021 , 162)) 
mdb.models['Model-1'].sketches['__profile__'].Line(point1=(1021 , 162), point2=(1026 , 170)) 
mdb.models['Model-1'].sketches['__profile__'].Line(point1=(1026 , 170), point2=(1028 , 171)) 
mdb.models['Model-1'].sketches['__profile__'].Line(point1=(1028 , 171), point2=(1028 , 173)) 
mdb.models['Model-1'].sketches['__profile__'].Line(point1=(1028 , 173), point2=(1030 , 173)) 
mdb.models['Model-1'].sketches['__profile__'].Line(point1=(1030 , 173), point2=(1051 , 156)) 
mdb.models['Model-1'].sketches['__profile__'].Line(point1=(1051 , 156), point2=(1052 , 153)) 
mdb.models['Model-1'].sketches['__profile__'].Line(point1=(1049 , 246), point2=(1044 , 232)) 
mdb.models['Model-1'].sketches['__profile__'].Line(point1=(1044 , 232), point2=(1032 , 234)) 
mdb.models['Model-1'].sketches['__profile__'].Line(point1=(1032 , 234), point2=(1027 , 238)) 
mdb.models['Model-1'].sketches['__profile__'].Line(point1=(1027 , 238), point2=(1025 , 238)) 
mdb.models['Model-1'].sketches['__profile__'].Line(point1=(1025 , 238), point2=(1023 , 239)) 
mdb.models['Model-1'].sketches['__profile__'].Line(point1=(1023 , 239), point2=(1023 , 241)) 
mdb.models['Model-1'].sketches['__profile__'].Line(point1=(1023 , 241), point2=(1035 , 256)) 
mdb.models['Model-1'].sketches['__profile__'].Line(point1=(1035 , 256), point2=(1043 , 253)) 
mdb.models['Model-1'].sketches['__profile__'].Line(point1=(1043 , 253), point2=(1049 , 248)) 
mdb.models['Model-1'].sketches['__profile__'].Line(point1=(1049 , 248), point2=(1049 , 246)) 
mdb.models['Model-1'].sketches['__profile__'].Line(point1=(1098 , 281), point2=(1094 , 281)) 
mdb.models['Model-1'].sketches['__profile__'].Line(point1=(1094 , 281), point2=(1092 , 283)) 
mdb.models['Model-1'].sketches['__profile__'].Line(point1=(1092 , 283), point2=(1087 , 283)) 
mdb.models['Model-1'].sketches['__profile__'].Line(point1=(1087 , 283), point2=(1082 , 285)) 
mdb.models['Model-1'].sketches['__profile__'].Line(point1=(1082 , 285), point2=(1062 , 287)) 
mdb.models['Model-1'].sketches['__profile__'].Line(point1=(1062 , 287), point2=(1055 , 290)) 
mdb.models['Model-1'].sketches['__profile__'].Line(point1=(1055 , 290), point2=(1032 , 294)) 
mdb.models['Model-1'].sketches['__profile__'].Line(point1=(1032 , 294), point2=(1029 , 295)) 
mdb.models['Model-1'].sketches['__profile__'].Line(point1=(1029 , 295), point2=(1029 , 297)) 
mdb.models['Model-1'].sketches['__profile__'].Line(point1=(1029 , 297), point2=(1035 , 302)) 
mdb.models['Model-1'].sketches['__profile__'].Line(point1=(1035 , 302), point2=(1045 , 302)) 
mdb.models['Model-1'].sketches['__profile__'].Line(point1=(1045 , 302), point2=(1051 , 300)) 
mdb.models['Model-1'].sketches['__profile__'].Line(point1=(1051 , 300), point2=(1059 , 300)) 
mdb.models['Model-1'].sketches['__profile__'].Line(point1=(1059 , 300), point2=(1061 , 298)) 
mdb.models['Model-1'].sketches['__profile__'].Line(point1=(1061 , 298), point2=(1073 , 298)) 
mdb.models['Model-1'].sketches['__profile__'].Line(point1=(1073 , 298), point2=(1078 , 296)) 
mdb.models['Model-1'].sketches['__profile__'].Line(point1=(1078 , 296), point2=(1098 , 295)) 
mdb.models['Model-1'].sketches['__profile__'].Line(point1=(1098 , 295), point2=(1102 , 293)) 
mdb.models['Model-1'].sketches['__profile__'].Line(point1=(1102 , 293), point2=(1102 , 289)) 
mdb.models['Model-1'].sketches['__profile__'].Line(point1=(1102 , 289), point2=(1098 , 281)) 
mdb.models['Model-1'].sketches['__profile__'].Line(point1=(1058 , 209), point2=(1051 , 203)) 
mdb.models['Model-1'].sketches['__profile__'].Line(point1=(1051 , 203), point2=(1041 , 205)) 
mdb.models['Model-1'].sketches['__profile__'].Line(point1=(1041 , 205), point2=(1030 , 216)) 
mdb.models['Model-1'].sketches['__profile__'].Line(point1=(1030 , 216), point2=(1031 , 227)) 
mdb.models['Model-1'].sketches['__profile__'].Line(point1=(1031 , 227), point2=(1032 , 230)) 
mdb.models['Model-1'].sketches['__profile__'].Line(point1=(1032 , 230), point2=(1035 , 231)) 
mdb.models['Model-1'].sketches['__profile__'].Line(point1=(1035 , 231), point2=(1056 , 225)) 
mdb.models['Model-1'].sketches['__profile__'].Line(point1=(1056 , 225), point2=(1058 , 220)) 
mdb.models['Model-1'].sketches['__profile__'].Line(point1=(1058 , 220), point2=(1058 , 209)) 
mdb.models['Model-1'].sketches['__profile__'].Line(point1=(1083 , 241), point2=(1071 , 241)) 
mdb.models['Model-1'].sketches['__profile__'].Line(point1=(1071 , 241), point2=(1067 , 244)) 
mdb.models['Model-1'].sketches['__profile__'].Line(point1=(1067 , 244), point2=(1057 , 247)) 
mdb.models['Model-1'].sketches['__profile__'].Line(point1=(1057 , 247), point2=(1046 , 253)) 
mdb.models['Model-1'].sketches['__profile__'].Line(point1=(1046 , 253), point2=(1038 , 259)) 
mdb.models['Model-1'].sketches['__profile__'].Line(point1=(1038 , 259), point2=(1038 , 261)) 
mdb.models['Model-1'].sketches['__profile__'].Line(point1=(1038 , 261), point2=(1044 , 264)) 
mdb.models['Model-1'].sketches['__profile__'].Line(point1=(1044 , 264), point2=(1055 , 268)) 
mdb.models['Model-1'].sketches['__profile__'].Line(point1=(1055 , 268), point2=(1064 , 268)) 
mdb.models['Model-1'].sketches['__profile__'].Line(point1=(1064 , 268), point2=(1079 , 261)) 
mdb.models['Model-1'].sketches['__profile__'].Line(point1=(1079 , 261), point2=(1079 , 256)) 
mdb.models['Model-1'].sketches['__profile__'].Line(point1=(1079 , 256), point2=(1083 , 241)) 
mdb.models['Model-1'].sketches['__profile__'].Line(point1=(1072 , 225), point2=(1058 , 226)) 
mdb.models['Model-1'].sketches['__profile__'].Line(point1=(1058 , 226), point2=(1048 , 230)) 
mdb.models['Model-1'].sketches['__profile__'].Line(point1=(1048 , 230), point2=(1048 , 235)) 
mdb.models['Model-1'].sketches['__profile__'].Line(point1=(1048 , 235), point2=(1051 , 241)) 
mdb.models['Model-1'].sketches['__profile__'].Line(point1=(1051 , 241), point2=(1052 , 245)) 
mdb.models['Model-1'].sketches['__profile__'].Line(point1=(1052 , 245), point2=(1055 , 246)) 
mdb.models['Model-1'].sketches['__profile__'].Line(point1=(1055 , 246), point2=(1069 , 240)) 
mdb.models['Model-1'].sketches['__profile__'].Line(point1=(1069 , 240), point2=(1072 , 231)) 
mdb.models['Model-1'].sketches['__profile__'].Line(point1=(1072 , 231), point2=(1072 , 225)) 
mdb.models['Model-1'].sketches['__profile__'].Line(point1=(1089 , 201), point2=(1082 , 198)) 
mdb.models['Model-1'].sketches['__profile__'].Line(point1=(1082 , 198), point2=(1078 , 198)) 
mdb.models['Model-1'].sketches['__profile__'].Line(point1=(1078 , 198), point2=(1068 , 204)) 
mdb.models['Model-1'].sketches['__profile__'].Line(point1=(1068 , 204), point2=(1066 , 207)) 
mdb.models['Model-1'].sketches['__profile__'].Line(point1=(1066 , 207), point2=(1062 , 209)) 
mdb.models['Model-1'].sketches['__profile__'].Line(point1=(1062 , 209), point2=(1061 , 220)) 
mdb.models['Model-1'].sketches['__profile__'].Line(point1=(1061 , 220), point2=(1061 , 223)) 
mdb.models['Model-1'].sketches['__profile__'].Line(point1=(1061 , 223), point2=(1070 , 223)) 
mdb.models['Model-1'].sketches['__profile__'].Line(point1=(1070 , 223), point2=(1081 , 218)) 
mdb.models['Model-1'].sketches['__profile__'].Line(point1=(1081 , 218), point2=(1086 , 214)) 
mdb.models['Model-1'].sketches['__profile__'].Line(point1=(1086 , 214), point2=(1089 , 201)) 
mdb.models['Model-1'].sketches['__profile__'].Line(point1=(1105 , 261), point2=(1082 , 263)) 
mdb.models['Model-1'].sketches['__profile__'].Line(point1=(1082 , 263), point2=(1071 , 267)) 
mdb.models['Model-1'].sketches['__profile__'].Line(point1=(1071 , 267), point2=(1064 , 271)) 
mdb.models['Model-1'].sketches['__profile__'].Line(point1=(1064 , 271), point2=(1063 , 279)) 
mdb.models['Model-1'].sketches['__profile__'].Line(point1=(1063 , 279), point2=(1065 , 283)) 
mdb.models['Model-1'].sketches['__profile__'].Line(point1=(1065 , 283), point2=(1096 , 279)) 
mdb.models['Model-1'].sketches['__profile__'].Line(point1=(1096 , 279), point2=(1108 , 273)) 
mdb.models['Model-1'].sketches['__profile__'].Line(point1=(1108 , 273), point2=(1108 , 268)) 
mdb.models['Model-1'].sketches['__profile__'].Line(point1=(1108 , 268), point2=(1105 , 261)) 
mdb.models['Model-1'].sketches['__profile__'].Line(point1=(1105 , 216), point2=(1086 , 217)) 
mdb.models['Model-1'].sketches['__profile__'].Line(point1=(1086 , 217), point2=(1077 , 223)) 
mdb.models['Model-1'].sketches['__profile__'].Line(point1=(1077 , 223), point2=(1075 , 225)) 
mdb.models['Model-1'].sketches['__profile__'].Line(point1=(1075 , 225), point2=(1074 , 238)) 
mdb.models['Model-1'].sketches['__profile__'].Line(point1=(1074 , 238), point2=(1083 , 238)) 
mdb.models['Model-1'].sketches['__profile__'].Line(point1=(1083 , 238), point2=(1107 , 228)) 
mdb.models['Model-1'].sketches['__profile__'].Line(point1=(1107 , 228), point2=(1105 , 216)) 
mdb.models['Model-1'].sketches['__profile__'].Line(point1=(1111 , 177), point2=(1105 , 172)) 
mdb.models['Model-1'].sketches['__profile__'].Line(point1=(1105 , 172), point2=(1102 , 172)) 
mdb.models['Model-1'].sketches['__profile__'].Line(point1=(1102 , 172), point2=(1082 , 183)) 
mdb.models['Model-1'].sketches['__profile__'].Line(point1=(1082 , 183), point2=(1081 , 191)) 
mdb.models['Model-1'].sketches['__profile__'].Line(point1=(1081 , 191), point2=(1081 , 196)) 
mdb.models['Model-1'].sketches['__profile__'].Line(point1=(1081 , 196), point2=(1093 , 199)) 
mdb.models['Model-1'].sketches['__profile__'].Line(point1=(1093 , 199), point2=(1110 , 182)) 
mdb.models['Model-1'].sketches['__profile__'].Line(point1=(1110 , 182), point2=(1111 , 177)) 
mdb.models['Model-1'].sketches['__profile__'].Line(point1=(1110 , 230), point2=(1086 , 240)) 
mdb.models['Model-1'].sketches['__profile__'].Line(point1=(1086 , 240), point2=(1086 , 244)) 
mdb.models['Model-1'].sketches['__profile__'].Line(point1=(1086 , 244), point2=(1082 , 256)) 
mdb.models['Model-1'].sketches['__profile__'].Line(point1=(1082 , 256), point2=(1082 , 260)) 
mdb.models['Model-1'].sketches['__profile__'].Line(point1=(1082 , 260), point2=(1086 , 260)) 
mdb.models['Model-1'].sketches['__profile__'].Line(point1=(1086 , 260), point2=(1102 , 258)) 
mdb.models['Model-1'].sketches['__profile__'].Line(point1=(1102 , 258), point2=(1116 , 250)) 
mdb.models['Model-1'].sketches['__profile__'].Line(point1=(1116 , 250), point2=(1110 , 230)) 
mdb.models['Model-1'].sketches['__profile__'].Line(point1=(1119 , 188), point2=(1111 , 184)) 
mdb.models['Model-1'].sketches['__profile__'].Line(point1=(1111 , 184), point2=(1093 , 202)) 
mdb.models['Model-1'].sketches['__profile__'].Line(point1=(1093 , 202), point2=(1089 , 212)) 
mdb.models['Model-1'].sketches['__profile__'].Line(point1=(1089 , 212), point2=(1089 , 214)) 
mdb.models['Model-1'].sketches['__profile__'].Line(point1=(1089 , 214), point2=(1091 , 214)) 
mdb.models['Model-1'].sketches['__profile__'].Line(point1=(1091 , 214), point2=(1107 , 212)) 
mdb.models['Model-1'].sketches['__profile__'].Line(point1=(1107 , 212), point2=(1117 , 204)) 
mdb.models['Model-1'].sketches['__profile__'].Line(point1=(1117 , 204), point2=(1119 , 202)) 
mdb.models['Model-1'].sketches['__profile__'].Line(point1=(1119 , 202), point2=(1118 , 197)) 
mdb.models['Model-1'].sketches['__profile__'].Line(point1=(1118 , 197), point2=(1119 , 188)) 
mdb.models['Model-1'].sketches['__profile__'].Line(point1=(1131 , 267), point2=(1126 , 267)) 
mdb.models['Model-1'].sketches['__profile__'].Line(point1=(1126 , 267), point2=(1102 , 279)) 
mdb.models['Model-1'].sketches['__profile__'].Line(point1=(1102 , 279), point2=(1102 , 284)) 
mdb.models['Model-1'].sketches['__profile__'].Line(point1=(1102 , 284), point2=(1105 , 290)) 
mdb.models['Model-1'].sketches['__profile__'].Line(point1=(1105 , 290), point2=(1105 , 291)) 
mdb.models['Model-1'].sketches['__profile__'].Line(point1=(1105 , 291), point2=(1112 , 290)) 
mdb.models['Model-1'].sketches['__profile__'].Line(point1=(1112 , 290), point2=(1134 , 279)) 
mdb.models['Model-1'].sketches['__profile__'].Line(point1=(1134 , 279), point2=(1136 , 275)) 
mdb.models['Model-1'].sketches['__profile__'].Line(point1=(1136 , 275), point2=(1131 , 267)) 
mdb.models['Model-1'].sketches['__profile__'].Line(point1=(1138 , 290), point2=(1132 , 285)) 
mdb.models['Model-1'].sketches['__profile__'].Line(point1=(1132 , 285), point2=(1127 , 285)) 
mdb.models['Model-1'].sketches['__profile__'].Line(point1=(1127 , 285), point2=(1120 , 290)) 
mdb.models['Model-1'].sketches['__profile__'].Line(point1=(1120 , 290), point2=(1104 , 296)) 
mdb.models['Model-1'].sketches['__profile__'].Line(point1=(1104 , 296), point2=(1104 , 299)) 
mdb.models['Model-1'].sketches['__profile__'].Line(point1=(1104 , 299), point2=(1110 , 308)) 
mdb.models['Model-1'].sketches['__profile__'].Line(point1=(1110 , 308), point2=(1113 , 308)) 
mdb.models['Model-1'].sketches['__profile__'].Line(point1=(1113 , 308), point2=(1132 , 297)) 
mdb.models['Model-1'].sketches['__profile__'].Line(point1=(1132 , 297), point2=(1138 , 292)) 
mdb.models['Model-1'].sketches['__profile__'].Line(point1=(1138 , 292), point2=(1138 , 290)) 
mdb.models['Model-1'].sketches['__profile__'].Line(point1=(1138 , 251), point2=(1132 , 246)) 
mdb.models['Model-1'].sketches['__profile__'].Line(point1=(1132 , 246), point2=(1124 , 248)) 
mdb.models['Model-1'].sketches['__profile__'].Line(point1=(1124 , 248), point2=(1108 , 258)) 
mdb.models['Model-1'].sketches['__profile__'].Line(point1=(1108 , 258), point2=(1109 , 263)) 
mdb.models['Model-1'].sketches['__profile__'].Line(point1=(1109 , 263), point2=(1109 , 265)) 
mdb.models['Model-1'].sketches['__profile__'].Line(point1=(1109 , 265), point2=(1111 , 266)) 
mdb.models['Model-1'].sketches['__profile__'].Line(point1=(1111 , 266), point2=(1111 , 269)) 
mdb.models['Model-1'].sketches['__profile__'].Line(point1=(1111 , 269), point2=(1114 , 270)) 
mdb.models['Model-1'].sketches['__profile__'].Line(point1=(1114 , 270), point2=(1131 , 261)) 
mdb.models['Model-1'].sketches['__profile__'].Line(point1=(1131 , 261), point2=(1138 , 254)) 
mdb.models['Model-1'].sketches['__profile__'].Line(point1=(1138 , 254), point2=(1138 , 251)) 
mdb.models['Model-1'].sketches['__profile__'].Line(point1=(1135 , 200), point2=(1128 , 200)) 
mdb.models['Model-1'].sketches['__profile__'].Line(point1=(1128 , 200), point2=(1120 , 204)) 
mdb.models['Model-1'].sketches['__profile__'].Line(point1=(1120 , 204), point2=(1118 , 207)) 
mdb.models['Model-1'].sketches['__profile__'].Line(point1=(1118 , 207), point2=(1110 , 212)) 
mdb.models['Model-1'].sketches['__profile__'].Line(point1=(1110 , 212), point2=(1108 , 214)) 
mdb.models['Model-1'].sketches['__profile__'].Line(point1=(1108 , 214), point2=(1109 , 223)) 
mdb.models['Model-1'].sketches['__profile__'].Line(point1=(1109 , 223), point2=(1110 , 225)) 
mdb.models['Model-1'].sketches['__profile__'].Line(point1=(1110 , 225), point2=(1113 , 225)) 
mdb.models['Model-1'].sketches['__profile__'].Line(point1=(1113 , 225), point2=(1115 , 222)) 
mdb.models['Model-1'].sketches['__profile__'].Line(point1=(1115 , 222), point2=(1134 , 211)) 
mdb.models['Model-1'].sketches['__profile__'].Line(point1=(1134 , 211), point2=(1136 , 209)) 
mdb.models['Model-1'].sketches['__profile__'].Line(point1=(1136 , 209), point2=(1135 , 200)) 
mdb.models['Model-1'].sketches['__profile__'].Line(point1=(1144 , 214), point2=(1141 , 211)) 
mdb.models['Model-1'].sketches['__profile__'].Line(point1=(1141 , 211), point2=(1137 , 211)) 
mdb.models['Model-1'].sketches['__profile__'].Line(point1=(1137 , 211), point2=(1133 , 215)) 
mdb.models['Model-1'].sketches['__profile__'].Line(point1=(1133 , 215), point2=(1125 , 219)) 
mdb.models['Model-1'].sketches['__profile__'].Line(point1=(1125 , 219), point2=(1113 , 228)) 
mdb.models['Model-1'].sketches['__profile__'].Line(point1=(1113 , 228), point2=(1117 , 242)) 
mdb.models['Model-1'].sketches['__profile__'].Line(point1=(1117 , 242), point2=(1118 , 246)) 
mdb.models['Model-1'].sketches['__profile__'].Line(point1=(1118 , 246), point2=(1122 , 247)) 
mdb.models['Model-1'].sketches['__profile__'].Line(point1=(1122 , 247), point2=(1136 , 238)) 
mdb.models['Model-1'].sketches['__profile__'].Line(point1=(1136 , 238), point2=(1142 , 231)) 
mdb.models['Model-1'].sketches['__profile__'].Line(point1=(1142 , 231), point2=(1144 , 214)) 
mdb.models['Model-1'].sketches['__profile__'].Line(point1=(1135 , 179), point2=(1131 , 178)) 
mdb.models['Model-1'].sketches['__profile__'].Line(point1=(1131 , 178), point2=(1122 , 187)) 
mdb.models['Model-1'].sketches['__profile__'].Line(point1=(1122 , 187), point2=(1121 , 192)) 
mdb.models['Model-1'].sketches['__profile__'].Line(point1=(1121 , 192), point2=(1121 , 200)) 
mdb.models['Model-1'].sketches['__profile__'].Line(point1=(1121 , 200), point2=(1122 , 200)) 
mdb.models['Model-1'].sketches['__profile__'].Line(point1=(1122 , 200), point2=(1133 , 197)) 
mdb.models['Model-1'].sketches['__profile__'].Line(point1=(1133 , 197), point2=(1141 , 189)) 
mdb.models['Model-1'].sketches['__profile__'].Line(point1=(1141 , 189), point2=(1140 , 185)) 
mdb.models['Model-1'].sketches['__profile__'].Line(point1=(1140 , 185), point2=(1135 , 179)) 
mdb.models['Model-1'].sketches['__profile__'].Line(point1=(1152 , 253), point2=(1148 , 251)) 
mdb.models['Model-1'].sketches['__profile__'].Line(point1=(1148 , 251), point2=(1135 , 260)) 
mdb.models['Model-1'].sketches['__profile__'].Line(point1=(1135 , 260), point2=(1133 , 265)) 
mdb.models['Model-1'].sketches['__profile__'].Line(point1=(1133 , 265), point2=(1137 , 270)) 
mdb.models['Model-1'].sketches['__profile__'].Line(point1=(1137 , 270), point2=(1139 , 273)) 
mdb.models['Model-1'].sketches['__profile__'].Line(point1=(1139 , 273), point2=(1142 , 273)) 
mdb.models['Model-1'].sketches['__profile__'].Line(point1=(1142 , 273), point2=(1151 , 266)) 
mdb.models['Model-1'].sketches['__profile__'].Line(point1=(1151 , 266), point2=(1155 , 261)) 
mdb.models['Model-1'].sketches['__profile__'].Line(point1=(1155 , 261), point2=(1155 , 257)) 
mdb.models['Model-1'].sketches['__profile__'].Line(point1=(1155 , 257), point2=(1152 , 253)) 
mdb.models['Model-1'].sketches['__profile__'].Line(point1=(1157 , 272), point2=(1149 , 271)) 
mdb.models['Model-1'].sketches['__profile__'].Line(point1=(1149 , 271), point2=(1135 , 281)) 
mdb.models['Model-1'].sketches['__profile__'].Line(point1=(1135 , 281), point2=(1134 , 284)) 
mdb.models['Model-1'].sketches['__profile__'].Line(point1=(1134 , 284), point2=(1140 , 287)) 
mdb.models['Model-1'].sketches['__profile__'].Line(point1=(1140 , 287), point2=(1144 , 287)) 
mdb.models['Model-1'].sketches['__profile__'].Line(point1=(1144 , 287), point2=(1156 , 276)) 
mdb.models['Model-1'].sketches['__profile__'].Line(point1=(1156 , 276), point2=(1157 , 272)) 
mdb.models['Model-1'].sketches['__profile__'].Line(point1=(1163 , 230), point2=(1159 , 226)) 
mdb.models['Model-1'].sketches['__profile__'].Line(point1=(1159 , 226), point2=(1151 , 228)) 
mdb.models['Model-1'].sketches['__profile__'].Line(point1=(1151 , 228), point2=(1140 , 236)) 
mdb.models['Model-1'].sketches['__profile__'].Line(point1=(1140 , 236), point2=(1135 , 241)) 
mdb.models['Model-1'].sketches['__profile__'].Line(point1=(1135 , 241), point2=(1135 , 243)) 
mdb.models['Model-1'].sketches['__profile__'].Line(point1=(1135 , 243), point2=(1141 , 250)) 
mdb.models['Model-1'].sketches['__profile__'].Line(point1=(1141 , 250), point2=(1144 , 250)) 
mdb.models['Model-1'].sketches['__profile__'].Line(point1=(1144 , 250), point2=(1163 , 233)) 
mdb.models['Model-1'].sketches['__profile__'].Line(point1=(1163 , 233), point2=(1163 , 230)) 
mdb.models['Model-1'].sketches['__profile__'].Line(point1=(1152 , 179), point2=(1156 , 175)) 
mdb.models['Model-1'].sketches['__profile__'].Line(point1=(1156 , 175), point2=(1146 , 166)) 
mdb.models['Model-1'].sketches['__profile__'].Line(point1=(1146 , 166), point2=(1139 , 173)) 
mdb.models['Model-1'].sketches['__profile__'].Line(point1=(1139 , 173), point2=(1136 , 175)) 
mdb.models['Model-1'].sketches['__profile__'].Line(point1=(1136 , 175), point2=(1144 , 187)) 
mdb.models['Model-1'].sketches['__profile__'].Line(point1=(1144 , 187), point2=(1152 , 179)) 
mdb.models['Model-1'].sketches['__profile__'].Line(point1=(1149 , 188), point2=(1145 , 188)) 
mdb.models['Model-1'].sketches['__profile__'].Line(point1=(1145 , 188), point2=(1144 , 191)) 
mdb.models['Model-1'].sketches['__profile__'].Line(point1=(1144 , 191), point2=(1137 , 197)) 
mdb.models['Model-1'].sketches['__profile__'].Line(point1=(1137 , 197), point2=(1138 , 204)) 
mdb.models['Model-1'].sketches['__profile__'].Line(point1=(1138 , 204), point2=(1139 , 206)) 
mdb.models['Model-1'].sketches['__profile__'].Line(point1=(1139 , 206), point2=(1142 , 206)) 
mdb.models['Model-1'].sketches['__profile__'].Line(point1=(1142 , 206), point2=(1153 , 196)) 
mdb.models['Model-1'].sketches['__profile__'].Line(point1=(1153 , 196), point2=(1153 , 193)) 
mdb.models['Model-1'].sketches['__profile__'].Line(point1=(1153 , 193), point2=(1149 , 188)) 
mdb.models['Model-1'].sketches['__profile__'].Line(point1=(1171 , 189), point2=(1167 , 188)) 
mdb.models['Model-1'].sketches['__profile__'].Line(point1=(1167 , 188), point2=(1147 , 204)) 
mdb.models['Model-1'].sketches['__profile__'].Line(point1=(1147 , 204), point2=(1144 , 207)) 
mdb.models['Model-1'].sketches['__profile__'].Line(point1=(1144 , 207), point2=(1144 , 210)) 
mdb.models['Model-1'].sketches['__profile__'].Line(point1=(1144 , 210), point2=(1148 , 212)) 
mdb.models['Model-1'].sketches['__profile__'].Line(point1=(1148 , 212), point2=(1162 , 206)) 
mdb.models['Model-1'].sketches['__profile__'].Line(point1=(1162 , 206), point2=(1165 , 202)) 
mdb.models['Model-1'].sketches['__profile__'].Line(point1=(1165 , 202), point2=(1173 , 199)) 
mdb.models['Model-1'].sketches['__profile__'].Line(point1=(1173 , 199), point2=(1174 , 195)) 
mdb.models['Model-1'].sketches['__profile__'].Line(point1=(1174 , 195), point2=(1171 , 189)) 
mdb.models['Model-1'].sketches['__profile__'].Line(point1=(1160 , 176), point2=(1157 , 176)) 
mdb.models['Model-1'].sketches['__profile__'].Line(point1=(1157 , 176), point2=(1149 , 184)) 
mdb.models['Model-1'].sketches['__profile__'].Line(point1=(1149 , 184), point2=(1149 , 187)) 
mdb.models['Model-1'].sketches['__profile__'].Line(point1=(1149 , 187), point2=(1156 , 193)) 
mdb.models['Model-1'].sketches['__profile__'].Line(point1=(1156 , 193), point2=(1159 , 193)) 
mdb.models['Model-1'].sketches['__profile__'].Line(point1=(1159 , 193), point2=(1167 , 186)) 
mdb.models['Model-1'].sketches['__profile__'].Line(point1=(1167 , 186), point2=(1167 , 184)) 
mdb.models['Model-1'].sketches['__profile__'].Line(point1=(1167 , 184), point2=(1163 , 181)) 
mdb.models['Model-1'].sketches['__profile__'].Line(point1=(1163 , 181), point2=(1160 , 176)) 
mdb.models['Model-1'].sketches['__profile__'].Line(point1=(1175 , 248), point2=(1171 , 248)) 
mdb.models['Model-1'].sketches['__profile__'].Line(point1=(1171 , 248), point2=(1166 , 252)) 
mdb.models['Model-1'].sketches['__profile__'].Line(point1=(1166 , 252), point2=(1162 , 258)) 
mdb.models['Model-1'].sketches['__profile__'].Line(point1=(1162 , 258), point2=(1154 , 265)) 
mdb.models['Model-1'].sketches['__profile__'].Line(point1=(1154 , 265), point2=(1155 , 269)) 
mdb.models['Model-1'].sketches['__profile__'].Line(point1=(1155 , 269), point2=(1157 , 271)) 
mdb.models['Model-1'].sketches['__profile__'].Line(point1=(1157 , 271), point2=(1160 , 271)) 
mdb.models['Model-1'].sketches['__profile__'].Line(point1=(1160 , 271), point2=(1162 , 269)) 
mdb.models['Model-1'].sketches['__profile__'].Line(point1=(1162 , 269), point2=(1166 , 261)) 
mdb.models['Model-1'].sketches['__profile__'].Line(point1=(1166 , 261), point2=(1175 , 252)) 
mdb.models['Model-1'].sketches['__profile__'].Line(point1=(1175 , 252), point2=(1175 , 248)) 
mdb.models['Model-1'].sketches['__profile__'].Line(point1=(772, 41), point2=(759, 39)) 
mdb.models['Model-1'].sketches['__profile__'].Line(point1=(759, 39), point2=(753, 49)) 
mdb.models['Model-1'].sketches['__profile__'].Line(point1=(753, 49), point2=(736, 69)) 
mdb.models['Model-1'].sketches['__profile__'].Line(point1=(736, 69), point2=(729, 72)) 
mdb.models['Model-1'].sketches['__profile__'].Line(point1=(729, 72), point2=(720, 81)) 
mdb.models['Model-1'].sketches['__profile__'].Line(point1=(720, 81), point2=(713, 85)) 
mdb.models['Model-1'].sketches['__profile__'].Line(point1=(713, 85), point2=(707, 92)) 
mdb.models['Model-1'].sketches['__profile__'].Line(point1=(707, 92), point2=(688, 99)) 
mdb.models['Model-1'].sketches['__profile__'].Line(point1=(688, 99), point2=(680, 108)) 
mdb.models['Model-1'].sketches['__profile__'].Line(point1=(680, 108), point2=(673, 110)) 
mdb.models['Model-1'].sketches['__profile__'].Line(point1=(673, 110), point2=(667, 115)) 
mdb.models['Model-1'].sketches['__profile__'].Line(point1=(667, 115), point2=(660, 117)) 
mdb.models['Model-1'].sketches['__profile__'].Line(point1=(660, 117), point2=(652, 111)) 
mdb.models['Model-1'].sketches['__profile__'].Line(point1=(652, 111), point2=(633, 113)) 
mdb.models['Model-1'].sketches['__profile__'].Line(point1=(633, 113), point2=(627, 122)) 
mdb.models['Model-1'].sketches['__profile__'].Line(point1=(627, 122), point2=(625, 123)) 
mdb.models['Model-1'].sketches['__profile__'].Line(point1=(625, 123), point2=(625, 126)) 
mdb.models['Model-1'].sketches['__profile__'].Line(point1=(625, 126), point2=(627, 129)) 
mdb.models['Model-1'].sketches['__profile__'].Line(point1=(627, 129), point2=(628, 141)) 
mdb.models['Model-1'].sketches['__profile__'].Line(point1=(628, 141), point2=(636, 140)) 
mdb.models['Model-1'].sketches['__profile__'].Line(point1=(636, 140), point2=(643, 141)) 
mdb.models['Model-1'].sketches['__profile__'].Line(point1=(643, 141), point2=(644, 151)) 
mdb.models['Model-1'].sketches['__profile__'].Line(point1=(644, 151), point2=(646, 154)) 
mdb.models['Model-1'].sketches['__profile__'].Line(point1=(646, 154), point2=(648, 165)) 
mdb.models['Model-1'].sketches['__profile__'].Line(point1=(648, 165), point2=(654, 164)) 
mdb.models['Model-1'].sketches['__profile__'].Line(point1=(654, 164), point2=(657, 164)) 
mdb.models['Model-1'].sketches['__profile__'].Line(point1=(657, 164), point2=(660, 167)) 
mdb.models['Model-1'].sketches['__profile__'].Line(point1=(660, 167), point2=(662, 173)) 
mdb.models['Model-1'].sketches['__profile__'].Line(point1=(662, 173), point2=(668, 182)) 
mdb.models['Model-1'].sketches['__profile__'].Line(point1=(668, 182), point2=(673, 183)) 
mdb.models['Model-1'].sketches['__profile__'].Line(point1=(673, 183), point2=(701, 168)) 
mdb.models['Model-1'].sketches['__profile__'].Line(point1=(701, 168), point2=(716, 158)) 
mdb.models['Model-1'].sketches['__profile__'].Line(point1=(716, 158), point2=(725, 155)) 
mdb.models['Model-1'].sketches['__profile__'].Line(point1=(725, 155), point2=(728, 152)) 
mdb.models['Model-1'].sketches['__profile__'].Line(point1=(728, 152), point2=(738, 148)) 
mdb.models['Model-1'].sketches['__profile__'].Line(point1=(738, 148), point2=(751, 138)) 
mdb.models['Model-1'].sketches['__profile__'].Line(point1=(751, 138), point2=(757, 136)) 
mdb.models['Model-1'].sketches['__profile__'].Line(point1=(757, 136), point2=(768, 129)) 
mdb.models['Model-1'].sketches['__profile__'].Line(point1=(768, 129), point2=(783, 117)) 
mdb.models['Model-1'].sketches['__profile__'].Line(point1=(783, 117), point2=(783, 113)) 
mdb.models['Model-1'].sketches['__profile__'].Line(point1=(783, 113), point2=(767, 100)) 
mdb.models['Model-1'].sketches['__profile__'].Line(point1=(767, 100), point2=(764, 94)) 
mdb.models['Model-1'].sketches['__profile__'].Line(point1=(764, 94), point2=(765, 91)) 
mdb.models['Model-1'].sketches['__profile__'].Line(point1=(765, 91), point2=(752, 81)) 
mdb.models['Model-1'].sketches['__profile__'].Line(point1=(752, 81), point2=(748, 76)) 
mdb.models['Model-1'].sketches['__profile__'].Line(point1=(748, 76), point2=(750, 70)) 
mdb.models['Model-1'].sketches['__profile__'].Line(point1=(750, 70), point2=(765, 57)) 
mdb.models['Model-1'].sketches['__profile__'].Line(point1=(765, 57), point2=(766, 51)) 
mdb.models['Model-1'].sketches['__profile__'].Line(point1=(766, 51), point2=(771, 45)) 
mdb.models['Model-1'].sketches['__profile__'].Line(point1=(771, 45), point2=(772, 41)) 
mdb.models['Model-1'].parts['Part-1'].PartitionFaceBySketch(faces=
    mdb.models['Model-1'].parts['Part-1'].faces.findAt(((1040, 204, 0.0), )),
    sketch=mdb.models['Model-1'].sketches['__profile__'], 
    sketchUpEdge=mdb.models['Model-1'].parts['Part-1'].datums[4])
del mdb.models['Model-1'].sketches['__profile__'] 
mdb.models['Model-1'].parts['Part-1'].RemoveFaces(deleteCells=False, faceList=(
    mdb.models['Model-1'].parts['Part-1'].faces.findAt((626, 125, 0.0), ), ))
mdb.models['Model-1'].Material(name='Material-1')
mdb.models['Model-1'].materials['Material-1'].Density(table=((1, ), ))
mdb.models['Model-1'].materials['Material-1'].Elastic(table=((1, 1), ))
mdb.models['Model-1'].Material(name='Material-2')
mdb.models['Model-1'].materials['Material-2'].Density(table=((1, ), ))
mdb.models['Model-1'].materials['Material-2'].Elastic(table=((1, 1), ))
mdb.models['Model-1'].Material(name='Material-3')
mdb.models['Model-1'].materials['Material-3'].Density(table=((1, ), ))
mdb.models['Model-1'].materials['Material-3'].Elastic(table=((1, 1), ))
mdb.models['Model-1'].Material(name='Material-4')
mdb.models['Model-1'].materials['Material-4'].Density(table=((1, ), ))
mdb.models['Model-1'].materials['Material-4'].Elastic(table=((1, 1), ))
mdb.models['Model-1'].Material(name='Material-5')
mdb.models['Model-1'].materials['Material-5'].Density(table=((1, ), ))
mdb.models['Model-1'].materials['Material-5'].Elastic(table=((1, 1), ))
mdb.models['Model-1'].Material(name='Material-6')
mdb.models['Model-1'].materials['Material-6'].Density(table=((1, ), ))
mdb.models['Model-1'].materials['Material-6'].Elastic(table=((1, 1), ))
mdb.models['Model-1'].Material(name='Material-7')
mdb.models['Model-1'].materials['Material-7'].Density(table=((1, ), ))
mdb.models['Model-1'].materials['Material-7'].Elastic(table=((1, 1), ))
mdb.models['Model-1'].Material(name='Material-8')
mdb.models['Model-1'].materials['Material-8'].Density(table=((1, ), ))
mdb.models['Model-1'].materials['Material-8'].Elastic(table=((1, 1), ))
mdb.models['Model-1'].Material(name='Material-9')
mdb.models['Model-1'].materials['Material-9'].Density(table=((1, ), ))
mdb.models['Model-1'].materials['Material-9'].Elastic(table=((1, 1), ))
mdb.models['Model-1'].Material(name='Material-10')
mdb.models['Model-1'].materials['Material-10'].Density(table=((1, ), ))
mdb.models['Model-1'].materials['Material-10'].Elastic(table=((1, 1), ))
mdb.models['Model-1'].Material(name='Material-11')
mdb.models['Model-1'].materials['Material-11'].Density(table=((1, ), ))
mdb.models['Model-1'].materials['Material-11'].Elastic(table=((1, 1), ))
mdb.models['Model-1'].Material(name='Material-12')
mdb.models['Model-1'].materials['Material-12'].Density(table=((1, ), ))
mdb.models['Model-1'].materials['Material-12'].Elastic(table=((1, 1), ))
mdb.models['Model-1'].Material(name='Material-13')
mdb.models['Model-1'].materials['Material-13'].Density(table=((1, ), ))
mdb.models['Model-1'].materials['Material-13'].Elastic(table=((1, 1), ))
mdb.models['Model-1'].Material(name='Material-14')
mdb.models['Model-1'].materials['Material-14'].Density(table=((1, ), ))
mdb.models['Model-1'].materials['Material-14'].Elastic(table=((1, 1), ))
mdb.models['Model-1'].Material(name='Material-15')
mdb.models['Model-1'].materials['Material-15'].Density(table=((1, ), ))
mdb.models['Model-1'].materials['Material-15'].Elastic(table=((1, 1), ))
mdb.models['Model-1'].Material(name='Material-16')
mdb.models['Model-1'].materials['Material-16'].Density(table=((1, ), ))
mdb.models['Model-1'].materials['Material-16'].Elastic(table=((1, 1), ))
mdb.models['Model-1'].Material(name='Material-17')
mdb.models['Model-1'].materials['Material-17'].Density(table=((1, ), ))
mdb.models['Model-1'].materials['Material-17'].Elastic(table=((1, 1), ))
mdb.models['Model-1'].Material(name='Material-18')
mdb.models['Model-1'].materials['Material-18'].Density(table=((1, ), ))
mdb.models['Model-1'].materials['Material-18'].Elastic(table=((1, 1), ))
mdb.models['Model-1'].Material(name='Material-19')
mdb.models['Model-1'].materials['Material-19'].Density(table=((1, ), ))
mdb.models['Model-1'].materials['Material-19'].Elastic(table=((1, 1), ))
mdb.models['Model-1'].Material(name='Material-20')
mdb.models['Model-1'].materials['Material-20'].Density(table=((1, ), ))
mdb.models['Model-1'].materials['Material-20'].Elastic(table=((1, 1), ))
mdb.models['Model-1'].Material(name='Material-21')
mdb.models['Model-1'].materials['Material-21'].Density(table=((1, ), ))
mdb.models['Model-1'].materials['Material-21'].Elastic(table=((1, 1), ))
mdb.models['Model-1'].Material(name='Material-22')
mdb.models['Model-1'].materials['Material-22'].Density(table=((1, ), ))
mdb.models['Model-1'].materials['Material-22'].Elastic(table=((1, 1), ))
mdb.models['Model-1'].Material(name='Material-23')
mdb.models['Model-1'].materials['Material-23'].Density(table=((1, ), ))
mdb.models['Model-1'].materials['Material-23'].Elastic(table=((1, 1), ))
mdb.models['Model-1'].Material(name='Material-24')
mdb.models['Model-1'].materials['Material-24'].Density(table=((1, ), ))
mdb.models['Model-1'].materials['Material-24'].Elastic(table=((1, 1), ))
mdb.models['Model-1'].Material(name='Material-25')
mdb.models['Model-1'].materials['Material-25'].Density(table=((1, ), ))
mdb.models['Model-1'].materials['Material-25'].Elastic(table=((1, 1), ))
mdb.models['Model-1'].Material(name='Material-26')
mdb.models['Model-1'].materials['Material-26'].Density(table=((1, ), ))
mdb.models['Model-1'].materials['Material-26'].Elastic(table=((1, 1), ))
mdb.models['Model-1'].Material(name='Material-27')
mdb.models['Model-1'].materials['Material-27'].Density(table=((1, ), ))
mdb.models['Model-1'].materials['Material-27'].Elastic(table=((1, 1), ))
mdb.models['Model-1'].Material(name='Material-28')
mdb.models['Model-1'].materials['Material-28'].Density(table=((1, ), ))
mdb.models['Model-1'].materials['Material-28'].Elastic(table=((1, 1), ))
mdb.models['Model-1'].Material(name='Material-29')
mdb.models['Model-1'].materials['Material-29'].Density(table=((1, ), ))
mdb.models['Model-1'].materials['Material-29'].Elastic(table=((1, 1), ))
mdb.models['Model-1'].Material(name='Material-30')
mdb.models['Model-1'].materials['Material-30'].Density(table=((1, ), ))
mdb.models['Model-1'].materials['Material-30'].Elastic(table=((1, 1), ))
mdb.models['Model-1'].Material(name='Material-31')
mdb.models['Model-1'].materials['Material-31'].Density(table=((1, ), ))
mdb.models['Model-1'].materials['Material-31'].Elastic(table=((1, 1), ))
mdb.models['Model-1'].Material(name='Material-32')
mdb.models['Model-1'].materials['Material-32'].Density(table=((1, ), ))
mdb.models['Model-1'].materials['Material-32'].Elastic(table=((1, 1), ))
mdb.models['Model-1'].Material(name='Material-33')
mdb.models['Model-1'].materials['Material-33'].Density(table=((1, ), ))
mdb.models['Model-1'].materials['Material-33'].Elastic(table=((1, 1), ))
mdb.models['Model-1'].Material(name='Material-34')
mdb.models['Model-1'].materials['Material-34'].Density(table=((1, ), ))
mdb.models['Model-1'].materials['Material-34'].Elastic(table=((1, 1), ))
mdb.models['Model-1'].Material(name='Material-35')
mdb.models['Model-1'].materials['Material-35'].Density(table=((1, ), ))
mdb.models['Model-1'].materials['Material-35'].Elastic(table=((1, 1), ))
mdb.models['Model-1'].Material(name='Material-36')
mdb.models['Model-1'].materials['Material-36'].Density(table=((1, ), ))
mdb.models['Model-1'].materials['Material-36'].Elastic(table=((1, 1), ))
mdb.models['Model-1'].Material(name='Material-37')
mdb.models['Model-1'].materials['Material-37'].Density(table=((1, ), ))
mdb.models['Model-1'].materials['Material-37'].Elastic(table=((1, 1), ))
mdb.models['Model-1'].Material(name='Material-38')
mdb.models['Model-1'].materials['Material-38'].Density(table=((1, ), ))
mdb.models['Model-1'].materials['Material-38'].Elastic(table=((1, 1), ))
mdb.models['Model-1'].Material(name='Material-39')
mdb.models['Model-1'].materials['Material-39'].Density(table=((1, ), ))
mdb.models['Model-1'].materials['Material-39'].Elastic(table=((1, 1), ))
mdb.models['Model-1'].Material(name='Material-40')
mdb.models['Model-1'].materials['Material-40'].Density(table=((1, ), ))
mdb.models['Model-1'].materials['Material-40'].Elastic(table=((1, 1), ))
mdb.models['Model-1'].Material(name='Material-41')
mdb.models['Model-1'].materials['Material-41'].Density(table=((1, ), ))
mdb.models['Model-1'].materials['Material-41'].Elastic(table=((1, 1), ))
mdb.models['Model-1'].Material(name='Material-42')
mdb.models['Model-1'].materials['Material-42'].Density(table=((1, ), ))
mdb.models['Model-1'].materials['Material-42'].Elastic(table=((1, 1), ))
mdb.models['Model-1'].Material(name='Material-43')
mdb.models['Model-1'].materials['Material-43'].Density(table=((1, ), ))
mdb.models['Model-1'].materials['Material-43'].Elastic(table=((1, 1), ))
mdb.models['Model-1'].Material(name='Material-44')
mdb.models['Model-1'].materials['Material-44'].Density(table=((1, ), ))
mdb.models['Model-1'].materials['Material-44'].Elastic(table=((1, 1), ))
mdb.models['Model-1'].Material(name='Material-45')
mdb.models['Model-1'].materials['Material-45'].Density(table=((1, ), ))
mdb.models['Model-1'].materials['Material-45'].Elastic(table=((1, 1), ))
mdb.models['Model-1'].Material(name='Material-46')
mdb.models['Model-1'].materials['Material-46'].Density(table=((1, ), ))
mdb.models['Model-1'].materials['Material-46'].Elastic(table=((1, 1), ))
mdb.models['Model-1'].Material(name='Material-47')
mdb.models['Model-1'].materials['Material-47'].Density(table=((1, ), ))
mdb.models['Model-1'].materials['Material-47'].Elastic(table=((1, 1), ))
mdb.models['Model-1'].Material(name='Material-48')
mdb.models['Model-1'].materials['Material-48'].Density(table=((1, ), ))
mdb.models['Model-1'].materials['Material-48'].Elastic(table=((1, 1), ))
mdb.models['Model-1'].Material(name='Material-49')
mdb.models['Model-1'].materials['Material-49'].Density(table=((1, ), ))
mdb.models['Model-1'].materials['Material-49'].Elastic(table=((1, 1), ))
mdb.models['Model-1'].Material(name='Material-50')
mdb.models['Model-1'].materials['Material-50'].Density(table=((1, ), ))
mdb.models['Model-1'].materials['Material-50'].Elastic(table=((1, 1), ))
mdb.models['Model-1'].Material(name='Material-51')
mdb.models['Model-1'].materials['Material-51'].Density(table=((1, ), ))
mdb.models['Model-1'].materials['Material-51'].Elastic(table=((1, 1), ))
mdb.models['Model-1'].Material(name='Material-52')
mdb.models['Model-1'].materials['Material-52'].Density(table=((1, ), ))
mdb.models['Model-1'].materials['Material-52'].Elastic(table=((1, 1), ))
mdb.models['Model-1'].Material(name='Material-53')
mdb.models['Model-1'].materials['Material-53'].Density(table=((1, ), ))
mdb.models['Model-1'].materials['Material-53'].Elastic(table=((1, 1), ))
mdb.models['Model-1'].Material(name='Material-54')
mdb.models['Model-1'].materials['Material-54'].Density(table=((1, ), ))
mdb.models['Model-1'].materials['Material-54'].Elastic(table=((1, 1), ))
mdb.models['Model-1'].Material(name='Material-55')
mdb.models['Model-1'].materials['Material-55'].Density(table=((1, ), ))
mdb.models['Model-1'].materials['Material-55'].Elastic(table=((1, 1), ))
mdb.models['Model-1'].Material(name='Material-56')
mdb.models['Model-1'].materials['Material-56'].Density(table=((1, ), ))
mdb.models['Model-1'].materials['Material-56'].Elastic(table=((1, 1), ))
mdb.models['Model-1'].Material(name='Material-57')
mdb.models['Model-1'].materials['Material-57'].Density(table=((1, ), ))
mdb.models['Model-1'].materials['Material-57'].Elastic(table=((1, 1), ))
mdb.models['Model-1'].Material(name='Material-58')
mdb.models['Model-1'].materials['Material-58'].Density(table=((1, ), ))
mdb.models['Model-1'].materials['Material-58'].Elastic(table=((1, 1), ))
mdb.models['Model-1'].Material(name='Material-59')
mdb.models['Model-1'].materials['Material-59'].Density(table=((1, ), ))
mdb.models['Model-1'].materials['Material-59'].Elastic(table=((1, 1), ))
mdb.models['Model-1'].Material(name='Material-60')
mdb.models['Model-1'].materials['Material-60'].Density(table=((1, ), ))
mdb.models['Model-1'].materials['Material-60'].Elastic(table=((1, 1), ))
mdb.models['Model-1'].Material(name='Material-61')
mdb.models['Model-1'].materials['Material-61'].Density(table=((1, ), ))
mdb.models['Model-1'].materials['Material-61'].Elastic(table=((1, 1), ))
mdb.models['Model-1'].Material(name='Material-62')
mdb.models['Model-1'].materials['Material-62'].Density(table=((1, ), ))
mdb.models['Model-1'].materials['Material-62'].Elastic(table=((1, 1), ))
mdb.models['Model-1'].Material(name='Material-63')
mdb.models['Model-1'].materials['Material-63'].Density(table=((1, ), ))
mdb.models['Model-1'].materials['Material-63'].Elastic(table=((1, 1), ))
mdb.models['Model-1'].Material(name='Material-64')
mdb.models['Model-1'].materials['Material-64'].Density(table=((1, ), ))
mdb.models['Model-1'].materials['Material-64'].Elastic(table=((1, 1), ))
mdb.models['Model-1'].Material(name='Material-65')
mdb.models['Model-1'].materials['Material-65'].Density(table=((1, ), ))
mdb.models['Model-1'].materials['Material-65'].Elastic(table=((1, 1), ))
mdb.models['Model-1'].Material(name='Material-66')
mdb.models['Model-1'].materials['Material-66'].Density(table=((1, ), ))
mdb.models['Model-1'].materials['Material-66'].Elastic(table=((1, 1), ))
mdb.models['Model-1'].Material(name='Material-67')
mdb.models['Model-1'].materials['Material-67'].Density(table=((1, ), ))
mdb.models['Model-1'].materials['Material-67'].Elastic(table=((1, 1), ))
mdb.models['Model-1'].Material(name='Material-68')
mdb.models['Model-1'].materials['Material-68'].Density(table=((1, ), ))
mdb.models['Model-1'].materials['Material-68'].Elastic(table=((1, 1), ))
mdb.models['Model-1'].Material(name='Material-69')
mdb.models['Model-1'].materials['Material-69'].Density(table=((1, ), ))
mdb.models['Model-1'].materials['Material-69'].Elastic(table=((1, 1), ))
mdb.models['Model-1'].Material(name='Material-70')
mdb.models['Model-1'].materials['Material-70'].Density(table=((1, ), ))
mdb.models['Model-1'].materials['Material-70'].Elastic(table=((1, 1), ))
mdb.models['Model-1'].Material(name='Material-71')
mdb.models['Model-1'].materials['Material-71'].Density(table=((1, ), ))
mdb.models['Model-1'].materials['Material-71'].Elastic(table=((1, 1), ))
mdb.models['Model-1'].Material(name='Material-72')
mdb.models['Model-1'].materials['Material-72'].Density(table=((1, ), ))
mdb.models['Model-1'].materials['Material-72'].Elastic(table=((1, 1), ))
mdb.models['Model-1'].Material(name='Material-73')
mdb.models['Model-1'].materials['Material-73'].Density(table=((1, ), ))
mdb.models['Model-1'].materials['Material-73'].Elastic(table=((1, 1), ))
mdb.models['Model-1'].Material(name='Material-74')
mdb.models['Model-1'].materials['Material-74'].Density(table=((1, ), ))
mdb.models['Model-1'].materials['Material-74'].Elastic(table=((1, 1), ))
mdb.models['Model-1'].Material(name='Material-75')
mdb.models['Model-1'].materials['Material-75'].Density(table=((1, ), ))
mdb.models['Model-1'].materials['Material-75'].Elastic(table=((1, 1), ))
mdb.models['Model-1'].Material(name='Material-76')
mdb.models['Model-1'].materials['Material-76'].Density(table=((1, ), ))
mdb.models['Model-1'].materials['Material-76'].Elastic(table=((1, 1), ))
mdb.models['Model-1'].Material(name='Material-77')
mdb.models['Model-1'].materials['Material-77'].Density(table=((1, ), ))
mdb.models['Model-1'].materials['Material-77'].Elastic(table=((1, 1), ))
mdb.models['Model-1'].Material(name='Material-78')
mdb.models['Model-1'].materials['Material-78'].Density(table=((1, ), ))
mdb.models['Model-1'].materials['Material-78'].Elastic(table=((1, 1), ))
mdb.models['Model-1'].Material(name='Material-79')
mdb.models['Model-1'].materials['Material-79'].Density(table=((1, ), ))
mdb.models['Model-1'].materials['Material-79'].Elastic(table=((1, 1), ))
mdb.models['Model-1'].Material(name='Material-80')
mdb.models['Model-1'].materials['Material-80'].Density(table=((1, ), ))
mdb.models['Model-1'].materials['Material-80'].Elastic(table=((1, 1), ))
mdb.models['Model-1'].Material(name='Material-81')
mdb.models['Model-1'].materials['Material-81'].Density(table=((1, ), ))
mdb.models['Model-1'].materials['Material-81'].Elastic(table=((1, 1), ))
mdb.models['Model-1'].Material(name='Material-82')
mdb.models['Model-1'].materials['Material-82'].Density(table=((1, ), ))
mdb.models['Model-1'].materials['Material-82'].Elastic(table=((1, 1), ))
mdb.models['Model-1'].Material(name='Material-83')
mdb.models['Model-1'].materials['Material-83'].Density(table=((1, ), ))
mdb.models['Model-1'].materials['Material-83'].Elastic(table=((1, 1), ))
mdb.models['Model-1'].Material(name='Material-84')
mdb.models['Model-1'].materials['Material-84'].Density(table=((1, ), ))
mdb.models['Model-1'].materials['Material-84'].Elastic(table=((1, 1), ))
mdb.models['Model-1'].Material(name='Material-85')
mdb.models['Model-1'].materials['Material-85'].Density(table=((1, ), ))
mdb.models['Model-1'].materials['Material-85'].Elastic(table=((1, 1), ))
mdb.models['Model-1'].Material(name='Material-86')
mdb.models['Model-1'].materials['Material-86'].Density(table=((1, ), ))
mdb.models['Model-1'].materials['Material-86'].Elastic(table=((1, 1), ))
mdb.models['Model-1'].Material(name='Material-87')
mdb.models['Model-1'].materials['Material-87'].Density(table=((1, ), ))
mdb.models['Model-1'].materials['Material-87'].Elastic(table=((1, 1), ))
mdb.models['Model-1'].Material(name='Material-88')
mdb.models['Model-1'].materials['Material-88'].Density(table=((1, ), ))
mdb.models['Model-1'].materials['Material-88'].Elastic(table=((1, 1), ))
mdb.models['Model-1'].Material(name='Material-89')
mdb.models['Model-1'].materials['Material-89'].Density(table=((1, ), ))
mdb.models['Model-1'].materials['Material-89'].Elastic(table=((1, 1), ))
mdb.models['Model-1'].Material(name='Material-90')
mdb.models['Model-1'].materials['Material-90'].Density(table=((1, ), ))
mdb.models['Model-1'].materials['Material-90'].Elastic(table=((1, 1), ))
mdb.models['Model-1'].Material(name='Material-91')
mdb.models['Model-1'].materials['Material-91'].Density(table=((1, ), ))
mdb.models['Model-1'].materials['Material-91'].Elastic(table=((1, 1), ))
mdb.models['Model-1'].Material(name='Material-92')
mdb.models['Model-1'].materials['Material-92'].Density(table=((1, ), ))
mdb.models['Model-1'].materials['Material-92'].Elastic(table=((1, 1), ))
mdb.models['Model-1'].Material(name='Material-93')
mdb.models['Model-1'].materials['Material-93'].Density(table=((1, ), ))
mdb.models['Model-1'].materials['Material-93'].Elastic(table=((1, 1), ))
mdb.models['Model-1'].Material(name='Material-94')
mdb.models['Model-1'].materials['Material-94'].Density(table=((1, ), ))
mdb.models['Model-1'].materials['Material-94'].Elastic(table=((1, 1), ))
mdb.models['Model-1'].Material(name='Material-95')
mdb.models['Model-1'].materials['Material-95'].Density(table=((1, ), ))
mdb.models['Model-1'].materials['Material-95'].Elastic(table=((1, 1), ))
mdb.models['Model-1'].Material(name='Material-96')
mdb.models['Model-1'].materials['Material-96'].Density(table=((1, ), ))
mdb.models['Model-1'].materials['Material-96'].Elastic(table=((1, 1), ))
mdb.models['Model-1'].Material(name='Material-97')
mdb.models['Model-1'].materials['Material-97'].Density(table=((1, ), ))
mdb.models['Model-1'].materials['Material-97'].Elastic(table=((1, 1), ))
mdb.models['Model-1'].Material(name='Material-98')
mdb.models['Model-1'].materials['Material-98'].Density(table=((1, ), ))
mdb.models['Model-1'].materials['Material-98'].Elastic(table=((1, 1), ))
mdb.models['Model-1'].Material(name='Material-99')
mdb.models['Model-1'].materials['Material-99'].Density(table=((1, ), ))
mdb.models['Model-1'].materials['Material-99'].Elastic(table=((1, 1), ))
mdb.models['Model-1'].Material(name='Material-100')
mdb.models['Model-1'].materials['Material-100'].Density(table=((1, ), ))
mdb.models['Model-1'].materials['Material-100'].Elastic(table=((1, 1), ))
mdb.models['Model-1'].Material(name='Material-101')
mdb.models['Model-1'].materials['Material-101'].Density(table=((1, ), ))
mdb.models['Model-1'].materials['Material-101'].Elastic(table=((1, 1), ))
mdb.models['Model-1'].Material(name='Material-102')
mdb.models['Model-1'].materials['Material-102'].Density(table=((1, ), ))
mdb.models['Model-1'].materials['Material-102'].Elastic(table=((1, 1), ))
mdb.models['Model-1'].Material(name='Material-103')
mdb.models['Model-1'].materials['Material-103'].Density(table=((1, ), ))
mdb.models['Model-1'].materials['Material-103'].Elastic(table=((1, 1), ))
mdb.models['Model-1'].Material(name='Material-104')
mdb.models['Model-1'].materials['Material-104'].Density(table=((1, ), ))
mdb.models['Model-1'].materials['Material-104'].Elastic(table=((1, 1), ))
mdb.models['Model-1'].Material(name='Material-105')
mdb.models['Model-1'].materials['Material-105'].Density(table=((1, ), ))
mdb.models['Model-1'].materials['Material-105'].Elastic(table=((1, 1), ))
mdb.models['Model-1'].Material(name='Material-106')
mdb.models['Model-1'].materials['Material-106'].Density(table=((1, ), ))
mdb.models['Model-1'].materials['Material-106'].Elastic(table=((1, 1), ))
mdb.models['Model-1'].Material(name='Material-107')
mdb.models['Model-1'].materials['Material-107'].Density(table=((1, ), ))
mdb.models['Model-1'].materials['Material-107'].Elastic(table=((1, 1), ))
mdb.models['Model-1'].Material(name='Material-108')
mdb.models['Model-1'].materials['Material-108'].Density(table=((1, ), ))
mdb.models['Model-1'].materials['Material-108'].Elastic(table=((1, 1), ))
mdb.models['Model-1'].Material(name='Material-109')
mdb.models['Model-1'].materials['Material-109'].Density(table=((1, ), ))
mdb.models['Model-1'].materials['Material-109'].Elastic(table=((1, 1), ))
mdb.models['Model-1'].Material(name='Material-110')
mdb.models['Model-1'].materials['Material-110'].Density(table=((1, ), ))
mdb.models['Model-1'].materials['Material-110'].Elastic(table=((1, 1), ))
mdb.models['Model-1'].Material(name='Material-111')
mdb.models['Model-1'].materials['Material-111'].Density(table=((1, ), ))
mdb.models['Model-1'].materials['Material-111'].Elastic(table=((1, 1), ))
mdb.models['Model-1'].Material(name='Material-112')
mdb.models['Model-1'].materials['Material-112'].Density(table=((1, ), ))
mdb.models['Model-1'].materials['Material-112'].Elastic(table=((1, 1), ))
mdb.models['Model-1'].Material(name='Material-113')
mdb.models['Model-1'].materials['Material-113'].Density(table=((1, ), ))
mdb.models['Model-1'].materials['Material-113'].Elastic(table=((1, 1), ))
mdb.models['Model-1'].Material(name='Material-114')
mdb.models['Model-1'].materials['Material-114'].Density(table=((1, ), ))
mdb.models['Model-1'].materials['Material-114'].Elastic(table=((1, 1), ))
mdb.models['Model-1'].Material(name='Material-115')
mdb.models['Model-1'].materials['Material-115'].Density(table=((1, ), ))
mdb.models['Model-1'].materials['Material-115'].Elastic(table=((1, 1), ))
mdb.models['Model-1'].Material(name='Material-116')
mdb.models['Model-1'].materials['Material-116'].Density(table=((1, ), ))
mdb.models['Model-1'].materials['Material-116'].Elastic(table=((1, 1), ))
mdb.models['Model-1'].Material(name='Material-117')
mdb.models['Model-1'].materials['Material-117'].Density(table=((1, ), ))
mdb.models['Model-1'].materials['Material-117'].Elastic(table=((1, 1), ))
mdb.models['Model-1'].Material(name='Material-118')
mdb.models['Model-1'].materials['Material-118'].Density(table=((1, ), ))
mdb.models['Model-1'].materials['Material-118'].Elastic(table=((1, 1), ))
mdb.models['Model-1'].Material(name='Material-119')
mdb.models['Model-1'].materials['Material-119'].Density(table=((1, ), ))
mdb.models['Model-1'].materials['Material-119'].Elastic(table=((1, 1), ))
mdb.models['Model-1'].Material(name='Material-120')
mdb.models['Model-1'].materials['Material-120'].Density(table=((1, ), ))
mdb.models['Model-1'].materials['Material-120'].Elastic(table=((1, 1), ))
mdb.models['Model-1'].Material(name='Material-121')
mdb.models['Model-1'].materials['Material-121'].Density(table=((1, ), ))
mdb.models['Model-1'].materials['Material-121'].Elastic(table=((1, 1), ))
mdb.models['Model-1'].Material(name='Material-122')
mdb.models['Model-1'].materials['Material-122'].Density(table=((1, ), ))
mdb.models['Model-1'].materials['Material-122'].Elastic(table=((1, 1), ))
mdb.models['Model-1'].Material(name='Material-123')
mdb.models['Model-1'].materials['Material-123'].Density(table=((1, ), ))
mdb.models['Model-1'].materials['Material-123'].Elastic(table=((1, 1), ))
mdb.models['Model-1'].Material(name='Material-124')
mdb.models['Model-1'].materials['Material-124'].Density(table=((1, ), ))
mdb.models['Model-1'].materials['Material-124'].Elastic(table=((1, 1), ))
mdb.models['Model-1'].Material(name='Material-125')
mdb.models['Model-1'].materials['Material-125'].Density(table=((1, ), ))
mdb.models['Model-1'].materials['Material-125'].Elastic(table=((1, 1), ))
mdb.models['Model-1'].Material(name='Material-126')
mdb.models['Model-1'].materials['Material-126'].Density(table=((1, ), ))
mdb.models['Model-1'].materials['Material-126'].Elastic(table=((1, 1), ))
mdb.models['Model-1'].Material(name='Material-127')
mdb.models['Model-1'].materials['Material-127'].Density(table=((1, ), ))
mdb.models['Model-1'].materials['Material-127'].Elastic(table=((1, 1), ))
mdb.models['Model-1'].Material(name='Material-128')
mdb.models['Model-1'].materials['Material-128'].Density(table=((1, ), ))
mdb.models['Model-1'].materials['Material-128'].Elastic(table=((1, 1), ))
mdb.models['Model-1'].Material(name='Material-129')
mdb.models['Model-1'].materials['Material-129'].Density(table=((1, ), ))
mdb.models['Model-1'].materials['Material-129'].Elastic(table=((1, 1), ))
mdb.models['Model-1'].Material(name='Material-130')
mdb.models['Model-1'].materials['Material-130'].Density(table=((1, ), ))
mdb.models['Model-1'].materials['Material-130'].Elastic(table=((1, 1), ))
mdb.models['Model-1'].Material(name='Material-131')
mdb.models['Model-1'].materials['Material-131'].Density(table=((1, ), ))
mdb.models['Model-1'].materials['Material-131'].Elastic(table=((1, 1), ))
mdb.models['Model-1'].Material(name='Material-132')
mdb.models['Model-1'].materials['Material-132'].Density(table=((1, ), ))
mdb.models['Model-1'].materials['Material-132'].Elastic(table=((1, 1), ))
mdb.models['Model-1'].Material(name='Material-133')
mdb.models['Model-1'].materials['Material-133'].Density(table=((1, ), ))
mdb.models['Model-1'].materials['Material-133'].Elastic(table=((1, 1), ))
mdb.models['Model-1'].Material(name='Material-134')
mdb.models['Model-1'].materials['Material-134'].Density(table=((1, ), ))
mdb.models['Model-1'].materials['Material-134'].Elastic(table=((1, 1), ))
mdb.models['Model-1'].Material(name='Material-135')
mdb.models['Model-1'].materials['Material-135'].Density(table=((1, ), ))
mdb.models['Model-1'].materials['Material-135'].Elastic(table=((1, 1), ))
mdb.models['Model-1'].Material(name='Material-136')
mdb.models['Model-1'].materials['Material-136'].Density(table=((1, ), ))
mdb.models['Model-1'].materials['Material-136'].Elastic(table=((1, 1), ))
mdb.models['Model-1'].Material(name='Material-137')
mdb.models['Model-1'].materials['Material-137'].Density(table=((1, ), ))
mdb.models['Model-1'].materials['Material-137'].Elastic(table=((1, 1), ))
mdb.models['Model-1'].Material(name='Material-138')
mdb.models['Model-1'].materials['Material-138'].Density(table=((1, ), ))
mdb.models['Model-1'].materials['Material-138'].Elastic(table=((1, 1), ))
mdb.models['Model-1'].Material(name='Material-139')
mdb.models['Model-1'].materials['Material-139'].Density(table=((1, ), ))
mdb.models['Model-1'].materials['Material-139'].Elastic(table=((1, 1), ))
mdb.models['Model-1'].Material(name='Material-140')
mdb.models['Model-1'].materials['Material-140'].Density(table=((1, ), ))
mdb.models['Model-1'].materials['Material-140'].Elastic(table=((1, 1), ))
mdb.models['Model-1'].Material(name='Material-141')
mdb.models['Model-1'].materials['Material-141'].Density(table=((1, ), ))
mdb.models['Model-1'].materials['Material-141'].Elastic(table=((1, 1), ))
mdb.models['Model-1'].Material(name='Material-142')
mdb.models['Model-1'].materials['Material-142'].Density(table=((1, ), ))
mdb.models['Model-1'].materials['Material-142'].Elastic(table=((1, 1), ))
mdb.models['Model-1'].Material(name='Material-143')
mdb.models['Model-1'].materials['Material-143'].Density(table=((1, ), ))
mdb.models['Model-1'].materials['Material-143'].Elastic(table=((1, 1), ))
mdb.models['Model-1'].Material(name='Material-144')
mdb.models['Model-1'].materials['Material-144'].Density(table=((1, ), ))
mdb.models['Model-1'].materials['Material-144'].Elastic(table=((1, 1), ))
mdb.models['Model-1'].Material(name='Material-145')
mdb.models['Model-1'].materials['Material-145'].Density(table=((1, ), ))
mdb.models['Model-1'].materials['Material-145'].Elastic(table=((1, 1), ))
mdb.models['Model-1'].Material(name='Material-146')
mdb.models['Model-1'].materials['Material-146'].Density(table=((1, ), ))
mdb.models['Model-1'].materials['Material-146'].Elastic(table=((1, 1), ))
mdb.models['Model-1'].Material(name='Material-147')
mdb.models['Model-1'].materials['Material-147'].Density(table=((1, ), ))
mdb.models['Model-1'].materials['Material-147'].Elastic(table=((1, 1), ))
mdb.models['Model-1'].Material(name='Material-148')
mdb.models['Model-1'].materials['Material-148'].Density(table=((1, ), ))
mdb.models['Model-1'].materials['Material-148'].Elastic(table=((1, 1), ))
mdb.models['Model-1'].Material(name='Material-149')
mdb.models['Model-1'].materials['Material-149'].Density(table=((1, ), ))
mdb.models['Model-1'].materials['Material-149'].Elastic(table=((1, 1), ))
mdb.models['Model-1'].Material(name='Material-150')
mdb.models['Model-1'].materials['Material-150'].Density(table=((1, ), ))
mdb.models['Model-1'].materials['Material-150'].Elastic(table=((1, 1), ))
mdb.models['Model-1'].Material(name='Material-151')
mdb.models['Model-1'].materials['Material-151'].Density(table=((1, ), ))
mdb.models['Model-1'].materials['Material-151'].Elastic(table=((1, 1), ))
mdb.models['Model-1'].Material(name='Material-152')
mdb.models['Model-1'].materials['Material-152'].Density(table=((1, ), ))
mdb.models['Model-1'].materials['Material-152'].Elastic(table=((1, 1), ))
mdb.models['Model-1'].Material(name='Material-153')
mdb.models['Model-1'].materials['Material-153'].Density(table=((1, ), ))
mdb.models['Model-1'].materials['Material-153'].Elastic(table=((1, 1), ))
mdb.models['Model-1'].Material(name='Material-154')
mdb.models['Model-1'].materials['Material-154'].Density(table=((1, ), ))
mdb.models['Model-1'].materials['Material-154'].Elastic(table=((1, 1), ))
mdb.models['Model-1'].Material(name='Material-155')
mdb.models['Model-1'].materials['Material-155'].Density(table=((1, ), ))
mdb.models['Model-1'].materials['Material-155'].Elastic(table=((1, 1), ))
mdb.models['Model-1'].Material(name='Material-156')
mdb.models['Model-1'].materials['Material-156'].Density(table=((1, ), ))
mdb.models['Model-1'].materials['Material-156'].Elastic(table=((1, 1), ))
mdb.models['Model-1'].Material(name='Material-157')
mdb.models['Model-1'].materials['Material-157'].Density(table=((1, ), ))
mdb.models['Model-1'].materials['Material-157'].Elastic(table=((1, 1), ))
mdb.models['Model-1'].Material(name='Material-158')
mdb.models['Model-1'].materials['Material-158'].Density(table=((1, ), ))
mdb.models['Model-1'].materials['Material-158'].Elastic(table=((1, 1), ))
mdb.models['Model-1'].Material(name='Material-159')
mdb.models['Model-1'].materials['Material-159'].Density(table=((1, ), ))
mdb.models['Model-1'].materials['Material-159'].Elastic(table=((1, 1), ))
mdb.models['Model-1'].Material(name='Material-160')
mdb.models['Model-1'].materials['Material-160'].Density(table=((1, ), ))
mdb.models['Model-1'].materials['Material-160'].Elastic(table=((1, 1), ))
mdb.models['Model-1'].Material(name='Material-161')
mdb.models['Model-1'].materials['Material-161'].Density(table=((1, ), ))
mdb.models['Model-1'].materials['Material-161'].Elastic(table=((1, 1), ))
mdb.models['Model-1'].Material(name='Material-162')
mdb.models['Model-1'].materials['Material-162'].Density(table=((1, ), ))
mdb.models['Model-1'].materials['Material-162'].Elastic(table=((1, 1), ))
mdb.models['Model-1'].Material(name='Material-163')
mdb.models['Model-1'].materials['Material-163'].Density(table=((1, ), ))
mdb.models['Model-1'].materials['Material-163'].Elastic(table=((1, 1), ))
mdb.models['Model-1'].Material(name='Material-164')
mdb.models['Model-1'].materials['Material-164'].Density(table=((1, ), ))
mdb.models['Model-1'].materials['Material-164'].Elastic(table=((1, 1), ))
mdb.models['Model-1'].Material(name='Material-165')
mdb.models['Model-1'].materials['Material-165'].Density(table=((1, ), ))
mdb.models['Model-1'].materials['Material-165'].Elastic(table=((1, 1), ))
mdb.models['Model-1'].Material(name='Material-166')
mdb.models['Model-1'].materials['Material-166'].Density(table=((1, ), ))
mdb.models['Model-1'].materials['Material-166'].Elastic(table=((1, 1), ))
mdb.models['Model-1'].Material(name='Material-167')
mdb.models['Model-1'].materials['Material-167'].Density(table=((1, ), ))
mdb.models['Model-1'].materials['Material-167'].Elastic(table=((1, 1), ))
mdb.models['Model-1'].Material(name='Material-168')
mdb.models['Model-1'].materials['Material-168'].Density(table=((1, ), ))
mdb.models['Model-1'].materials['Material-168'].Elastic(table=((1, 1), ))
mdb.models['Model-1'].Material(name='Material-169')
mdb.models['Model-1'].materials['Material-169'].Density(table=((1, ), ))
mdb.models['Model-1'].materials['Material-169'].Elastic(table=((1, 1), ))
mdb.models['Model-1'].Material(name='Material-170')
mdb.models['Model-1'].materials['Material-170'].Density(table=((1, ), ))
mdb.models['Model-1'].materials['Material-170'].Elastic(table=((1, 1), ))
mdb.models['Model-1'].Material(name='Material-171')
mdb.models['Model-1'].materials['Material-171'].Density(table=((1, ), ))
mdb.models['Model-1'].materials['Material-171'].Elastic(table=((1, 1), ))
mdb.models['Model-1'].Material(name='Material-172')
mdb.models['Model-1'].materials['Material-172'].Density(table=((1, ), ))
mdb.models['Model-1'].materials['Material-172'].Elastic(table=((1, 1), ))
mdb.models['Model-1'].Material(name='Material-173')
mdb.models['Model-1'].materials['Material-173'].Density(table=((1, ), ))
mdb.models['Model-1'].materials['Material-173'].Elastic(table=((1, 1), ))
mdb.models['Model-1'].Material(name='Material-174')
mdb.models['Model-1'].materials['Material-174'].Density(table=((1, ), ))
mdb.models['Model-1'].materials['Material-174'].Elastic(table=((1, 1), ))
mdb.models['Model-1'].Material(name='Material-175')
mdb.models['Model-1'].materials['Material-175'].Density(table=((1, ), ))
mdb.models['Model-1'].materials['Material-175'].Elastic(table=((1, 1), ))
mdb.models['Model-1'].Material(name='Material-176')
mdb.models['Model-1'].materials['Material-176'].Density(table=((1, ), ))
mdb.models['Model-1'].materials['Material-176'].Elastic(table=((1, 1), ))
mdb.models['Model-1'].Material(name='Material-177')
mdb.models['Model-1'].materials['Material-177'].Density(table=((1, ), ))
mdb.models['Model-1'].materials['Material-177'].Elastic(table=((1, 1), ))
mdb.models['Model-1'].Material(name='Material-178')
mdb.models['Model-1'].materials['Material-178'].Density(table=((1, ), ))
mdb.models['Model-1'].materials['Material-178'].Elastic(table=((1, 1), ))
mdb.models['Model-1'].Material(name='Material-179')
mdb.models['Model-1'].materials['Material-179'].Density(table=((1, ), ))
mdb.models['Model-1'].materials['Material-179'].Elastic(table=((1, 1), ))
mdb.models['Model-1'].Material(name='Material-180')
mdb.models['Model-1'].materials['Material-180'].Density(table=((1, ), ))
mdb.models['Model-1'].materials['Material-180'].Elastic(table=((1, 1), ))
mdb.models['Model-1'].Material(name='Material-181')
mdb.models['Model-1'].materials['Material-181'].Density(table=((1, ), ))
mdb.models['Model-1'].materials['Material-181'].Elastic(table=((1, 1), ))
mdb.models['Model-1'].Material(name='Material-182')
mdb.models['Model-1'].materials['Material-182'].Density(table=((1, ), ))
mdb.models['Model-1'].materials['Material-182'].Elastic(table=((1, 1), ))
mdb.models['Model-1'].Material(name='Material-183')
mdb.models['Model-1'].materials['Material-183'].Density(table=((1, ), ))
mdb.models['Model-1'].materials['Material-183'].Elastic(table=((1, 1), ))
mdb.models['Model-1'].Material(name='Material-184')
mdb.models['Model-1'].materials['Material-184'].Density(table=((1, ), ))
mdb.models['Model-1'].materials['Material-184'].Elastic(table=((1, 1), ))
mdb.models['Model-1'].Material(name='Material-185')
mdb.models['Model-1'].materials['Material-185'].Density(table=((1, ), ))
mdb.models['Model-1'].materials['Material-185'].Elastic(table=((1, 1), ))
mdb.models['Model-1'].Material(name='Material-186')
mdb.models['Model-1'].materials['Material-186'].Density(table=((1, ), ))
mdb.models['Model-1'].materials['Material-186'].Elastic(table=((1, 1), ))
mdb.models['Model-1'].Material(name='Material-187')
mdb.models['Model-1'].materials['Material-187'].Density(table=((1, ), ))
mdb.models['Model-1'].materials['Material-187'].Elastic(table=((1, 1), ))
mdb.models['Model-1'].Material(name='Material-188')
mdb.models['Model-1'].materials['Material-188'].Density(table=((1, ), ))
mdb.models['Model-1'].materials['Material-188'].Elastic(table=((1, 1), ))
mdb.models['Model-1'].Material(name='Material-189')
mdb.models['Model-1'].materials['Material-189'].Density(table=((1, ), ))
mdb.models['Model-1'].materials['Material-189'].Elastic(table=((1, 1), ))
mdb.models['Model-1'].Material(name='Material-190')
mdb.models['Model-1'].materials['Material-190'].Density(table=((1, ), ))
mdb.models['Model-1'].materials['Material-190'].Elastic(table=((1, 1), ))
mdb.models['Model-1'].Material(name='Material-191')
mdb.models['Model-1'].materials['Material-191'].Density(table=((1, ), ))
mdb.models['Model-1'].materials['Material-191'].Elastic(table=((1, 1), ))
mdb.models['Model-1'].Material(name='Material-192')
mdb.models['Model-1'].materials['Material-192'].Density(table=((1, ), ))
mdb.models['Model-1'].materials['Material-192'].Elastic(table=((1, 1), ))
mdb.models['Model-1'].Material(name='Material-193')
mdb.models['Model-1'].materials['Material-193'].Density(table=((1, ), ))
mdb.models['Model-1'].materials['Material-193'].Elastic(table=((1, 1), ))
mdb.models['Model-1'].Material(name='Material-194')
mdb.models['Model-1'].materials['Material-194'].Density(table=((1, ), ))
mdb.models['Model-1'].materials['Material-194'].Elastic(table=((1, 1), ))
mdb.models['Model-1'].Material(name='Material-195')
mdb.models['Model-1'].materials['Material-195'].Density(table=((1, ), ))
mdb.models['Model-1'].materials['Material-195'].Elastic(table=((1, 1), ))
mdb.models['Model-1'].Material(name='Material-196')
mdb.models['Model-1'].materials['Material-196'].Density(table=((1, ), ))
mdb.models['Model-1'].materials['Material-196'].Elastic(table=((1, 1), ))
mdb.models['Model-1'].Material(name='Material-197')
mdb.models['Model-1'].materials['Material-197'].Density(table=((1, ), ))
mdb.models['Model-1'].materials['Material-197'].Elastic(table=((1, 1), ))
mdb.models['Model-1'].Material(name='Material-198')
mdb.models['Model-1'].materials['Material-198'].Density(table=((1, ), ))
mdb.models['Model-1'].materials['Material-198'].Elastic(table=((1, 1), ))
mdb.models['Model-1'].Material(name='Material-199')
mdb.models['Model-1'].materials['Material-199'].Density(table=((1, ), ))
mdb.models['Model-1'].materials['Material-199'].Elastic(table=((1, 1), ))
mdb.models['Model-1'].Material(name='Material-200')
mdb.models['Model-1'].materials['Material-200'].Density(table=((1, ), ))
mdb.models['Model-1'].materials['Material-200'].Elastic(table=((1, 1), ))
mdb.models['Model-1'].Material(name='Material-201')
mdb.models['Model-1'].materials['Material-201'].Density(table=((1, ), ))
mdb.models['Model-1'].materials['Material-201'].Elastic(table=((1, 1), ))
mdb.models['Model-1'].Material(name='Material-202')
mdb.models['Model-1'].materials['Material-202'].Density(table=((1, ), ))
mdb.models['Model-1'].materials['Material-202'].Elastic(table=((1, 1), ))
mdb.models['Model-1'].Material(name='Material-203')
mdb.models['Model-1'].materials['Material-203'].Density(table=((1, ), ))
mdb.models['Model-1'].materials['Material-203'].Elastic(table=((1, 1), ))
mdb.models['Model-1'].Material(name='Material-204')
mdb.models['Model-1'].materials['Material-204'].Density(table=((1, ), ))
mdb.models['Model-1'].materials['Material-204'].Elastic(table=((1, 1), ))
mdb.models['Model-1'].Material(name='Material-205')
mdb.models['Model-1'].materials['Material-205'].Density(table=((1, ), ))
mdb.models['Model-1'].materials['Material-205'].Elastic(table=((1, 1), ))
mdb.models['Model-1'].Material(name='Material-206')
mdb.models['Model-1'].materials['Material-206'].Density(table=((1, ), ))
mdb.models['Model-1'].materials['Material-206'].Elastic(table=((1, 1), ))
mdb.models['Model-1'].Material(name='Material-207')
mdb.models['Model-1'].materials['Material-207'].Density(table=((1, ), ))
mdb.models['Model-1'].materials['Material-207'].Elastic(table=((1, 1), ))
mdb.models['Model-1'].Material(name='Material-208')
mdb.models['Model-1'].materials['Material-208'].Density(table=((1, ), ))
mdb.models['Model-1'].materials['Material-208'].Elastic(table=((1, 1), ))
mdb.models['Model-1'].Material(name='Material-209')
mdb.models['Model-1'].materials['Material-209'].Density(table=((1, ), ))
mdb.models['Model-1'].materials['Material-209'].Elastic(table=((1, 1), ))
mdb.models['Model-1'].Material(name='Material-210')
mdb.models['Model-1'].materials['Material-210'].Density(table=((1, ), ))
mdb.models['Model-1'].materials['Material-210'].Elastic(table=((1, 1), ))
mdb.models['Model-1'].Material(name='Material-211')
mdb.models['Model-1'].materials['Material-211'].Density(table=((1, ), ))
mdb.models['Model-1'].materials['Material-211'].Elastic(table=((1, 1), ))
mdb.models['Model-1'].Material(name='Material-212')
mdb.models['Model-1'].materials['Material-212'].Density(table=((1, ), ))
mdb.models['Model-1'].materials['Material-212'].Elastic(table=((1, 1), ))
mdb.models['Model-1'].Material(name='Material-213')
mdb.models['Model-1'].materials['Material-213'].Density(table=((1, ), ))
mdb.models['Model-1'].materials['Material-213'].Elastic(table=((1, 1), ))
mdb.models['Model-1'].Material(name='Material-214')
mdb.models['Model-1'].materials['Material-214'].Density(table=((1, ), ))
mdb.models['Model-1'].materials['Material-214'].Elastic(table=((1, 1), ))
mdb.models['Model-1'].Material(name='Material-215')
mdb.models['Model-1'].materials['Material-215'].Density(table=((1, ), ))
mdb.models['Model-1'].materials['Material-215'].Elastic(table=((1, 1), ))
mdb.models['Model-1'].Material(name='Material-216')
mdb.models['Model-1'].materials['Material-216'].Density(table=((1, ), ))
mdb.models['Model-1'].materials['Material-216'].Elastic(table=((1, 1), ))
mdb.models['Model-1'].Material(name='Material-217')
mdb.models['Model-1'].materials['Material-217'].Density(table=((1, ), ))
mdb.models['Model-1'].materials['Material-217'].Elastic(table=((1, 1), ))
mdb.models['Model-1'].Material(name='Material-218')
mdb.models['Model-1'].materials['Material-218'].Density(table=((1, ), ))
mdb.models['Model-1'].materials['Material-218'].Elastic(table=((1, 1), ))
mdb.models['Model-1'].Material(name='Material-219')
mdb.models['Model-1'].materials['Material-219'].Density(table=((1, ), ))
mdb.models['Model-1'].materials['Material-219'].Elastic(table=((1, 1), ))
mdb.models['Model-1'].Material(name='Material-220')
mdb.models['Model-1'].materials['Material-220'].Density(table=((1, ), ))
mdb.models['Model-1'].materials['Material-220'].Elastic(table=((1, 1), ))
mdb.models['Model-1'].Material(name='Material-221')
mdb.models['Model-1'].materials['Material-221'].Density(table=((1, ), ))
mdb.models['Model-1'].materials['Material-221'].Elastic(table=((1, 1), ))
mdb.models['Model-1'].Material(name='Material-222')
mdb.models['Model-1'].materials['Material-222'].Density(table=((1, ), ))
mdb.models['Model-1'].materials['Material-222'].Elastic(table=((1, 1), ))
mdb.models['Model-1'].Material(name='Material-223')
mdb.models['Model-1'].materials['Material-223'].Density(table=((1, ), ))
mdb.models['Model-1'].materials['Material-223'].Elastic(table=((1, 1), ))
mdb.models['Model-1'].Material(name='Material-224')
mdb.models['Model-1'].materials['Material-224'].Density(table=((1, ), ))
mdb.models['Model-1'].materials['Material-224'].Elastic(table=((1, 1), ))
mdb.models['Model-1'].Material(name='Material-225')
mdb.models['Model-1'].materials['Material-225'].Density(table=((1, ), ))
mdb.models['Model-1'].materials['Material-225'].Elastic(table=((1, 1), ))
mdb.models['Model-1'].Material(name='Material-226')
mdb.models['Model-1'].materials['Material-226'].Density(table=((1, ), ))
mdb.models['Model-1'].materials['Material-226'].Elastic(table=((1, 1), ))
mdb.models['Model-1'].Material(name='Material-227')
mdb.models['Model-1'].materials['Material-227'].Density(table=((1, ), ))
mdb.models['Model-1'].materials['Material-227'].Elastic(table=((1, 1), ))
mdb.models['Model-1'].Material(name='Material-228')
mdb.models['Model-1'].materials['Material-228'].Density(table=((1, ), ))
mdb.models['Model-1'].materials['Material-228'].Elastic(table=((1, 1), ))
mdb.models['Model-1'].Material(name='Material-229')
mdb.models['Model-1'].materials['Material-229'].Density(table=((1, ), ))
mdb.models['Model-1'].materials['Material-229'].Elastic(table=((1, 1), ))
mdb.models['Model-1'].Material(name='Material-230')
mdb.models['Model-1'].materials['Material-230'].Density(table=((1, ), ))
mdb.models['Model-1'].materials['Material-230'].Elastic(table=((1, 1), ))
mdb.models['Model-1'].Material(name='Material-231')
mdb.models['Model-1'].materials['Material-231'].Density(table=((1, ), ))
mdb.models['Model-1'].materials['Material-231'].Elastic(table=((1, 1), ))
mdb.models['Model-1'].HomogeneousShellSection(idealization=NO_IDEALIZATION, 
    integrationRule=SIMPSON, material='Material-1', name='Section-1', 
    numIntPts=5, poissonDefinition=DEFAULT, preIntegrate=OFF, temperature=
    GRADIENT, thickness=1000.0, thicknessField='', thicknessModulus=None, 
    thicknessType=UNIFORM, useDensity=OFF)
mdb.models['Model-1'].HomogeneousShellSection(idealization=NO_IDEALIZATION, 
    integrationRule=SIMPSON, material='Material-2', name='Section-2', 
    numIntPts=5, poissonDefinition=DEFAULT, preIntegrate=OFF, temperature=
    GRADIENT, thickness=1000.0, thicknessField='', thicknessModulus=None, 
    thicknessType=UNIFORM, useDensity=OFF)
mdb.models['Model-1'].HomogeneousShellSection(idealization=NO_IDEALIZATION, 
    integrationRule=SIMPSON, material='Material-3', name='Section-3', 
    numIntPts=5, poissonDefinition=DEFAULT, preIntegrate=OFF, temperature=
    GRADIENT, thickness=1000.0, thicknessField='', thicknessModulus=None, 
    thicknessType=UNIFORM, useDensity=OFF)
mdb.models['Model-1'].HomogeneousShellSection(idealization=NO_IDEALIZATION, 
    integrationRule=SIMPSON, material='Material-4', name='Section-4', 
    numIntPts=5, poissonDefinition=DEFAULT, preIntegrate=OFF, temperature=
    GRADIENT, thickness=1000.0, thicknessField='', thicknessModulus=None, 
    thicknessType=UNIFORM, useDensity=OFF)
mdb.models['Model-1'].HomogeneousShellSection(idealization=NO_IDEALIZATION, 
    integrationRule=SIMPSON, material='Material-5', name='Section-5', 
    numIntPts=5, poissonDefinition=DEFAULT, preIntegrate=OFF, temperature=
    GRADIENT, thickness=1000.0, thicknessField='', thicknessModulus=None, 
    thicknessType=UNIFORM, useDensity=OFF)
mdb.models['Model-1'].HomogeneousShellSection(idealization=NO_IDEALIZATION, 
    integrationRule=SIMPSON, material='Material-6', name='Section-6', 
    numIntPts=5, poissonDefinition=DEFAULT, preIntegrate=OFF, temperature=
    GRADIENT, thickness=1000.0, thicknessField='', thicknessModulus=None, 
    thicknessType=UNIFORM, useDensity=OFF)
mdb.models['Model-1'].HomogeneousShellSection(idealization=NO_IDEALIZATION, 
    integrationRule=SIMPSON, material='Material-7', name='Section-7', 
    numIntPts=5, poissonDefinition=DEFAULT, preIntegrate=OFF, temperature=
    GRADIENT, thickness=1000.0, thicknessField='', thicknessModulus=None, 
    thicknessType=UNIFORM, useDensity=OFF)
mdb.models['Model-1'].HomogeneousShellSection(idealization=NO_IDEALIZATION, 
    integrationRule=SIMPSON, material='Material-8', name='Section-8', 
    numIntPts=5, poissonDefinition=DEFAULT, preIntegrate=OFF, temperature=
    GRADIENT, thickness=1000.0, thicknessField='', thicknessModulus=None, 
    thicknessType=UNIFORM, useDensity=OFF)
mdb.models['Model-1'].HomogeneousShellSection(idealization=NO_IDEALIZATION, 
    integrationRule=SIMPSON, material='Material-9', name='Section-9', 
    numIntPts=5, poissonDefinition=DEFAULT, preIntegrate=OFF, temperature=
    GRADIENT, thickness=1000.0, thicknessField='', thicknessModulus=None, 
    thicknessType=UNIFORM, useDensity=OFF)
mdb.models['Model-1'].HomogeneousShellSection(idealization=NO_IDEALIZATION, 
    integrationRule=SIMPSON, material='Material-10', name='Section-10', 
    numIntPts=5, poissonDefinition=DEFAULT, preIntegrate=OFF, temperature=
    GRADIENT, thickness=1000.0, thicknessField='', thicknessModulus=None, 
    thicknessType=UNIFORM, useDensity=OFF)
mdb.models['Model-1'].HomogeneousShellSection(idealization=NO_IDEALIZATION, 
    integrationRule=SIMPSON, material='Material-11', name='Section-11', 
    numIntPts=5, poissonDefinition=DEFAULT, preIntegrate=OFF, temperature=
    GRADIENT, thickness=1000.0, thicknessField='', thicknessModulus=None, 
    thicknessType=UNIFORM, useDensity=OFF)
mdb.models['Model-1'].HomogeneousShellSection(idealization=NO_IDEALIZATION, 
    integrationRule=SIMPSON, material='Material-12', name='Section-12', 
    numIntPts=5, poissonDefinition=DEFAULT, preIntegrate=OFF, temperature=
    GRADIENT, thickness=1000.0, thicknessField='', thicknessModulus=None, 
    thicknessType=UNIFORM, useDensity=OFF)
mdb.models['Model-1'].HomogeneousShellSection(idealization=NO_IDEALIZATION, 
    integrationRule=SIMPSON, material='Material-13', name='Section-13', 
    numIntPts=5, poissonDefinition=DEFAULT, preIntegrate=OFF, temperature=
    GRADIENT, thickness=1000.0, thicknessField='', thicknessModulus=None, 
    thicknessType=UNIFORM, useDensity=OFF)
mdb.models['Model-1'].HomogeneousShellSection(idealization=NO_IDEALIZATION, 
    integrationRule=SIMPSON, material='Material-14', name='Section-14', 
    numIntPts=5, poissonDefinition=DEFAULT, preIntegrate=OFF, temperature=
    GRADIENT, thickness=1000.0, thicknessField='', thicknessModulus=None, 
    thicknessType=UNIFORM, useDensity=OFF)
mdb.models['Model-1'].HomogeneousShellSection(idealization=NO_IDEALIZATION, 
    integrationRule=SIMPSON, material='Material-15', name='Section-15', 
    numIntPts=5, poissonDefinition=DEFAULT, preIntegrate=OFF, temperature=
    GRADIENT, thickness=1000.0, thicknessField='', thicknessModulus=None, 
    thicknessType=UNIFORM, useDensity=OFF)
mdb.models['Model-1'].HomogeneousShellSection(idealization=NO_IDEALIZATION, 
    integrationRule=SIMPSON, material='Material-16', name='Section-16', 
    numIntPts=5, poissonDefinition=DEFAULT, preIntegrate=OFF, temperature=
    GRADIENT, thickness=1000.0, thicknessField='', thicknessModulus=None, 
    thicknessType=UNIFORM, useDensity=OFF)
mdb.models['Model-1'].HomogeneousShellSection(idealization=NO_IDEALIZATION, 
    integrationRule=SIMPSON, material='Material-17', name='Section-17', 
    numIntPts=5, poissonDefinition=DEFAULT, preIntegrate=OFF, temperature=
    GRADIENT, thickness=1000.0, thicknessField='', thicknessModulus=None, 
    thicknessType=UNIFORM, useDensity=OFF)
mdb.models['Model-1'].HomogeneousShellSection(idealization=NO_IDEALIZATION, 
    integrationRule=SIMPSON, material='Material-18', name='Section-18', 
    numIntPts=5, poissonDefinition=DEFAULT, preIntegrate=OFF, temperature=
    GRADIENT, thickness=1000.0, thicknessField='', thicknessModulus=None, 
    thicknessType=UNIFORM, useDensity=OFF)
mdb.models['Model-1'].HomogeneousShellSection(idealization=NO_IDEALIZATION, 
    integrationRule=SIMPSON, material='Material-19', name='Section-19', 
    numIntPts=5, poissonDefinition=DEFAULT, preIntegrate=OFF, temperature=
    GRADIENT, thickness=1000.0, thicknessField='', thicknessModulus=None, 
    thicknessType=UNIFORM, useDensity=OFF)
mdb.models['Model-1'].HomogeneousShellSection(idealization=NO_IDEALIZATION, 
    integrationRule=SIMPSON, material='Material-20', name='Section-20', 
    numIntPts=5, poissonDefinition=DEFAULT, preIntegrate=OFF, temperature=
    GRADIENT, thickness=1000.0, thicknessField='', thicknessModulus=None, 
    thicknessType=UNIFORM, useDensity=OFF)
mdb.models['Model-1'].HomogeneousShellSection(idealization=NO_IDEALIZATION, 
    integrationRule=SIMPSON, material='Material-21', name='Section-21', 
    numIntPts=5, poissonDefinition=DEFAULT, preIntegrate=OFF, temperature=
    GRADIENT, thickness=1000.0, thicknessField='', thicknessModulus=None, 
    thicknessType=UNIFORM, useDensity=OFF)
mdb.models['Model-1'].HomogeneousShellSection(idealization=NO_IDEALIZATION, 
    integrationRule=SIMPSON, material='Material-22', name='Section-22', 
    numIntPts=5, poissonDefinition=DEFAULT, preIntegrate=OFF, temperature=
    GRADIENT, thickness=1000.0, thicknessField='', thicknessModulus=None, 
    thicknessType=UNIFORM, useDensity=OFF)
mdb.models['Model-1'].HomogeneousShellSection(idealization=NO_IDEALIZATION, 
    integrationRule=SIMPSON, material='Material-23', name='Section-23', 
    numIntPts=5, poissonDefinition=DEFAULT, preIntegrate=OFF, temperature=
    GRADIENT, thickness=1000.0, thicknessField='', thicknessModulus=None, 
    thicknessType=UNIFORM, useDensity=OFF)
mdb.models['Model-1'].HomogeneousShellSection(idealization=NO_IDEALIZATION, 
    integrationRule=SIMPSON, material='Material-24', name='Section-24', 
    numIntPts=5, poissonDefinition=DEFAULT, preIntegrate=OFF, temperature=
    GRADIENT, thickness=1000.0, thicknessField='', thicknessModulus=None, 
    thicknessType=UNIFORM, useDensity=OFF)
mdb.models['Model-1'].HomogeneousShellSection(idealization=NO_IDEALIZATION, 
    integrationRule=SIMPSON, material='Material-25', name='Section-25', 
    numIntPts=5, poissonDefinition=DEFAULT, preIntegrate=OFF, temperature=
    GRADIENT, thickness=1000.0, thicknessField='', thicknessModulus=None, 
    thicknessType=UNIFORM, useDensity=OFF)
mdb.models['Model-1'].HomogeneousShellSection(idealization=NO_IDEALIZATION, 
    integrationRule=SIMPSON, material='Material-26', name='Section-26', 
    numIntPts=5, poissonDefinition=DEFAULT, preIntegrate=OFF, temperature=
    GRADIENT, thickness=1000.0, thicknessField='', thicknessModulus=None, 
    thicknessType=UNIFORM, useDensity=OFF)
mdb.models['Model-1'].HomogeneousShellSection(idealization=NO_IDEALIZATION, 
    integrationRule=SIMPSON, material='Material-27', name='Section-27', 
    numIntPts=5, poissonDefinition=DEFAULT, preIntegrate=OFF, temperature=
    GRADIENT, thickness=1000.0, thicknessField='', thicknessModulus=None, 
    thicknessType=UNIFORM, useDensity=OFF)
mdb.models['Model-1'].HomogeneousShellSection(idealization=NO_IDEALIZATION, 
    integrationRule=SIMPSON, material='Material-28', name='Section-28', 
    numIntPts=5, poissonDefinition=DEFAULT, preIntegrate=OFF, temperature=
    GRADIENT, thickness=1000.0, thicknessField='', thicknessModulus=None, 
    thicknessType=UNIFORM, useDensity=OFF)
mdb.models['Model-1'].HomogeneousShellSection(idealization=NO_IDEALIZATION, 
    integrationRule=SIMPSON, material='Material-29', name='Section-29', 
    numIntPts=5, poissonDefinition=DEFAULT, preIntegrate=OFF, temperature=
    GRADIENT, thickness=1000.0, thicknessField='', thicknessModulus=None, 
    thicknessType=UNIFORM, useDensity=OFF)
mdb.models['Model-1'].HomogeneousShellSection(idealization=NO_IDEALIZATION, 
    integrationRule=SIMPSON, material='Material-30', name='Section-30', 
    numIntPts=5, poissonDefinition=DEFAULT, preIntegrate=OFF, temperature=
    GRADIENT, thickness=1000.0, thicknessField='', thicknessModulus=None, 
    thicknessType=UNIFORM, useDensity=OFF)
mdb.models['Model-1'].HomogeneousShellSection(idealization=NO_IDEALIZATION, 
    integrationRule=SIMPSON, material='Material-31', name='Section-31', 
    numIntPts=5, poissonDefinition=DEFAULT, preIntegrate=OFF, temperature=
    GRADIENT, thickness=1000.0, thicknessField='', thicknessModulus=None, 
    thicknessType=UNIFORM, useDensity=OFF)
mdb.models['Model-1'].HomogeneousShellSection(idealization=NO_IDEALIZATION, 
    integrationRule=SIMPSON, material='Material-32', name='Section-32', 
    numIntPts=5, poissonDefinition=DEFAULT, preIntegrate=OFF, temperature=
    GRADIENT, thickness=1000.0, thicknessField='', thicknessModulus=None, 
    thicknessType=UNIFORM, useDensity=OFF)
mdb.models['Model-1'].HomogeneousShellSection(idealization=NO_IDEALIZATION, 
    integrationRule=SIMPSON, material='Material-33', name='Section-33', 
    numIntPts=5, poissonDefinition=DEFAULT, preIntegrate=OFF, temperature=
    GRADIENT, thickness=1000.0, thicknessField='', thicknessModulus=None, 
    thicknessType=UNIFORM, useDensity=OFF)
mdb.models['Model-1'].HomogeneousShellSection(idealization=NO_IDEALIZATION, 
    integrationRule=SIMPSON, material='Material-34', name='Section-34', 
    numIntPts=5, poissonDefinition=DEFAULT, preIntegrate=OFF, temperature=
    GRADIENT, thickness=1000.0, thicknessField='', thicknessModulus=None, 
    thicknessType=UNIFORM, useDensity=OFF)
mdb.models['Model-1'].HomogeneousShellSection(idealization=NO_IDEALIZATION, 
    integrationRule=SIMPSON, material='Material-35', name='Section-35', 
    numIntPts=5, poissonDefinition=DEFAULT, preIntegrate=OFF, temperature=
    GRADIENT, thickness=1000.0, thicknessField='', thicknessModulus=None, 
    thicknessType=UNIFORM, useDensity=OFF)
mdb.models['Model-1'].HomogeneousShellSection(idealization=NO_IDEALIZATION, 
    integrationRule=SIMPSON, material='Material-36', name='Section-36', 
    numIntPts=5, poissonDefinition=DEFAULT, preIntegrate=OFF, temperature=
    GRADIENT, thickness=1000.0, thicknessField='', thicknessModulus=None, 
    thicknessType=UNIFORM, useDensity=OFF)
mdb.models['Model-1'].HomogeneousShellSection(idealization=NO_IDEALIZATION, 
    integrationRule=SIMPSON, material='Material-37', name='Section-37', 
    numIntPts=5, poissonDefinition=DEFAULT, preIntegrate=OFF, temperature=
    GRADIENT, thickness=1000.0, thicknessField='', thicknessModulus=None, 
    thicknessType=UNIFORM, useDensity=OFF)
mdb.models['Model-1'].HomogeneousShellSection(idealization=NO_IDEALIZATION, 
    integrationRule=SIMPSON, material='Material-38', name='Section-38', 
    numIntPts=5, poissonDefinition=DEFAULT, preIntegrate=OFF, temperature=
    GRADIENT, thickness=1000.0, thicknessField='', thicknessModulus=None, 
    thicknessType=UNIFORM, useDensity=OFF)
mdb.models['Model-1'].HomogeneousShellSection(idealization=NO_IDEALIZATION, 
    integrationRule=SIMPSON, material='Material-39', name='Section-39', 
    numIntPts=5, poissonDefinition=DEFAULT, preIntegrate=OFF, temperature=
    GRADIENT, thickness=1000.0, thicknessField='', thicknessModulus=None, 
    thicknessType=UNIFORM, useDensity=OFF)
mdb.models['Model-1'].HomogeneousShellSection(idealization=NO_IDEALIZATION, 
    integrationRule=SIMPSON, material='Material-40', name='Section-40', 
    numIntPts=5, poissonDefinition=DEFAULT, preIntegrate=OFF, temperature=
    GRADIENT, thickness=1000.0, thicknessField='', thicknessModulus=None, 
    thicknessType=UNIFORM, useDensity=OFF)
mdb.models['Model-1'].HomogeneousShellSection(idealization=NO_IDEALIZATION, 
    integrationRule=SIMPSON, material='Material-41', name='Section-41', 
    numIntPts=5, poissonDefinition=DEFAULT, preIntegrate=OFF, temperature=
    GRADIENT, thickness=1000.0, thicknessField='', thicknessModulus=None, 
    thicknessType=UNIFORM, useDensity=OFF)
mdb.models['Model-1'].HomogeneousShellSection(idealization=NO_IDEALIZATION, 
    integrationRule=SIMPSON, material='Material-42', name='Section-42', 
    numIntPts=5, poissonDefinition=DEFAULT, preIntegrate=OFF, temperature=
    GRADIENT, thickness=1000.0, thicknessField='', thicknessModulus=None, 
    thicknessType=UNIFORM, useDensity=OFF)
mdb.models['Model-1'].HomogeneousShellSection(idealization=NO_IDEALIZATION, 
    integrationRule=SIMPSON, material='Material-43', name='Section-43', 
    numIntPts=5, poissonDefinition=DEFAULT, preIntegrate=OFF, temperature=
    GRADIENT, thickness=1000.0, thicknessField='', thicknessModulus=None, 
    thicknessType=UNIFORM, useDensity=OFF)
mdb.models['Model-1'].HomogeneousShellSection(idealization=NO_IDEALIZATION, 
    integrationRule=SIMPSON, material='Material-44', name='Section-44', 
    numIntPts=5, poissonDefinition=DEFAULT, preIntegrate=OFF, temperature=
    GRADIENT, thickness=1000.0, thicknessField='', thicknessModulus=None, 
    thicknessType=UNIFORM, useDensity=OFF)
mdb.models['Model-1'].HomogeneousShellSection(idealization=NO_IDEALIZATION, 
    integrationRule=SIMPSON, material='Material-45', name='Section-45', 
    numIntPts=5, poissonDefinition=DEFAULT, preIntegrate=OFF, temperature=
    GRADIENT, thickness=1000.0, thicknessField='', thicknessModulus=None, 
    thicknessType=UNIFORM, useDensity=OFF)
mdb.models['Model-1'].HomogeneousShellSection(idealization=NO_IDEALIZATION, 
    integrationRule=SIMPSON, material='Material-46', name='Section-46', 
    numIntPts=5, poissonDefinition=DEFAULT, preIntegrate=OFF, temperature=
    GRADIENT, thickness=1000.0, thicknessField='', thicknessModulus=None, 
    thicknessType=UNIFORM, useDensity=OFF)
mdb.models['Model-1'].HomogeneousShellSection(idealization=NO_IDEALIZATION, 
    integrationRule=SIMPSON, material='Material-47', name='Section-47', 
    numIntPts=5, poissonDefinition=DEFAULT, preIntegrate=OFF, temperature=
    GRADIENT, thickness=1000.0, thicknessField='', thicknessModulus=None, 
    thicknessType=UNIFORM, useDensity=OFF)
mdb.models['Model-1'].HomogeneousShellSection(idealization=NO_IDEALIZATION, 
    integrationRule=SIMPSON, material='Material-48', name='Section-48', 
    numIntPts=5, poissonDefinition=DEFAULT, preIntegrate=OFF, temperature=
    GRADIENT, thickness=1000.0, thicknessField='', thicknessModulus=None, 
    thicknessType=UNIFORM, useDensity=OFF)
mdb.models['Model-1'].HomogeneousShellSection(idealization=NO_IDEALIZATION, 
    integrationRule=SIMPSON, material='Material-49', name='Section-49', 
    numIntPts=5, poissonDefinition=DEFAULT, preIntegrate=OFF, temperature=
    GRADIENT, thickness=1000.0, thicknessField='', thicknessModulus=None, 
    thicknessType=UNIFORM, useDensity=OFF)
mdb.models['Model-1'].HomogeneousShellSection(idealization=NO_IDEALIZATION, 
    integrationRule=SIMPSON, material='Material-50', name='Section-50', 
    numIntPts=5, poissonDefinition=DEFAULT, preIntegrate=OFF, temperature=
    GRADIENT, thickness=1000.0, thicknessField='', thicknessModulus=None, 
    thicknessType=UNIFORM, useDensity=OFF)
mdb.models['Model-1'].HomogeneousShellSection(idealization=NO_IDEALIZATION, 
    integrationRule=SIMPSON, material='Material-51', name='Section-51', 
    numIntPts=5, poissonDefinition=DEFAULT, preIntegrate=OFF, temperature=
    GRADIENT, thickness=1000.0, thicknessField='', thicknessModulus=None, 
    thicknessType=UNIFORM, useDensity=OFF)
mdb.models['Model-1'].HomogeneousShellSection(idealization=NO_IDEALIZATION, 
    integrationRule=SIMPSON, material='Material-52', name='Section-52', 
    numIntPts=5, poissonDefinition=DEFAULT, preIntegrate=OFF, temperature=
    GRADIENT, thickness=1000.0, thicknessField='', thicknessModulus=None, 
    thicknessType=UNIFORM, useDensity=OFF)
mdb.models['Model-1'].HomogeneousShellSection(idealization=NO_IDEALIZATION, 
    integrationRule=SIMPSON, material='Material-53', name='Section-53', 
    numIntPts=5, poissonDefinition=DEFAULT, preIntegrate=OFF, temperature=
    GRADIENT, thickness=1000.0, thicknessField='', thicknessModulus=None, 
    thicknessType=UNIFORM, useDensity=OFF)
mdb.models['Model-1'].HomogeneousShellSection(idealization=NO_IDEALIZATION, 
    integrationRule=SIMPSON, material='Material-54', name='Section-54', 
    numIntPts=5, poissonDefinition=DEFAULT, preIntegrate=OFF, temperature=
    GRADIENT, thickness=1000.0, thicknessField='', thicknessModulus=None, 
    thicknessType=UNIFORM, useDensity=OFF)
mdb.models['Model-1'].HomogeneousShellSection(idealization=NO_IDEALIZATION, 
    integrationRule=SIMPSON, material='Material-55', name='Section-55', 
    numIntPts=5, poissonDefinition=DEFAULT, preIntegrate=OFF, temperature=
    GRADIENT, thickness=1000.0, thicknessField='', thicknessModulus=None, 
    thicknessType=UNIFORM, useDensity=OFF)
mdb.models['Model-1'].HomogeneousShellSection(idealization=NO_IDEALIZATION, 
    integrationRule=SIMPSON, material='Material-56', name='Section-56', 
    numIntPts=5, poissonDefinition=DEFAULT, preIntegrate=OFF, temperature=
    GRADIENT, thickness=1000.0, thicknessField='', thicknessModulus=None, 
    thicknessType=UNIFORM, useDensity=OFF)
mdb.models['Model-1'].HomogeneousShellSection(idealization=NO_IDEALIZATION, 
    integrationRule=SIMPSON, material='Material-57', name='Section-57', 
    numIntPts=5, poissonDefinition=DEFAULT, preIntegrate=OFF, temperature=
    GRADIENT, thickness=1000.0, thicknessField='', thicknessModulus=None, 
    thicknessType=UNIFORM, useDensity=OFF)
mdb.models['Model-1'].HomogeneousShellSection(idealization=NO_IDEALIZATION, 
    integrationRule=SIMPSON, material='Material-58', name='Section-58', 
    numIntPts=5, poissonDefinition=DEFAULT, preIntegrate=OFF, temperature=
    GRADIENT, thickness=1000.0, thicknessField='', thicknessModulus=None, 
    thicknessType=UNIFORM, useDensity=OFF)
mdb.models['Model-1'].HomogeneousShellSection(idealization=NO_IDEALIZATION, 
    integrationRule=SIMPSON, material='Material-59', name='Section-59', 
    numIntPts=5, poissonDefinition=DEFAULT, preIntegrate=OFF, temperature=
    GRADIENT, thickness=1000.0, thicknessField='', thicknessModulus=None, 
    thicknessType=UNIFORM, useDensity=OFF)
mdb.models['Model-1'].HomogeneousShellSection(idealization=NO_IDEALIZATION, 
    integrationRule=SIMPSON, material='Material-60', name='Section-60', 
    numIntPts=5, poissonDefinition=DEFAULT, preIntegrate=OFF, temperature=
    GRADIENT, thickness=1000.0, thicknessField='', thicknessModulus=None, 
    thicknessType=UNIFORM, useDensity=OFF)
mdb.models['Model-1'].HomogeneousShellSection(idealization=NO_IDEALIZATION, 
    integrationRule=SIMPSON, material='Material-61', name='Section-61', 
    numIntPts=5, poissonDefinition=DEFAULT, preIntegrate=OFF, temperature=
    GRADIENT, thickness=1000.0, thicknessField='', thicknessModulus=None, 
    thicknessType=UNIFORM, useDensity=OFF)
mdb.models['Model-1'].HomogeneousShellSection(idealization=NO_IDEALIZATION, 
    integrationRule=SIMPSON, material='Material-62', name='Section-62', 
    numIntPts=5, poissonDefinition=DEFAULT, preIntegrate=OFF, temperature=
    GRADIENT, thickness=1000.0, thicknessField='', thicknessModulus=None, 
    thicknessType=UNIFORM, useDensity=OFF)
mdb.models['Model-1'].HomogeneousShellSection(idealization=NO_IDEALIZATION, 
    integrationRule=SIMPSON, material='Material-63', name='Section-63', 
    numIntPts=5, poissonDefinition=DEFAULT, preIntegrate=OFF, temperature=
    GRADIENT, thickness=1000.0, thicknessField='', thicknessModulus=None, 
    thicknessType=UNIFORM, useDensity=OFF)
mdb.models['Model-1'].HomogeneousShellSection(idealization=NO_IDEALIZATION, 
    integrationRule=SIMPSON, material='Material-64', name='Section-64', 
    numIntPts=5, poissonDefinition=DEFAULT, preIntegrate=OFF, temperature=
    GRADIENT, thickness=1000.0, thicknessField='', thicknessModulus=None, 
    thicknessType=UNIFORM, useDensity=OFF)
mdb.models['Model-1'].HomogeneousShellSection(idealization=NO_IDEALIZATION, 
    integrationRule=SIMPSON, material='Material-65', name='Section-65', 
    numIntPts=5, poissonDefinition=DEFAULT, preIntegrate=OFF, temperature=
    GRADIENT, thickness=1000.0, thicknessField='', thicknessModulus=None, 
    thicknessType=UNIFORM, useDensity=OFF)
mdb.models['Model-1'].HomogeneousShellSection(idealization=NO_IDEALIZATION, 
    integrationRule=SIMPSON, material='Material-66', name='Section-66', 
    numIntPts=5, poissonDefinition=DEFAULT, preIntegrate=OFF, temperature=
    GRADIENT, thickness=1000.0, thicknessField='', thicknessModulus=None, 
    thicknessType=UNIFORM, useDensity=OFF)
mdb.models['Model-1'].HomogeneousShellSection(idealization=NO_IDEALIZATION, 
    integrationRule=SIMPSON, material='Material-67', name='Section-67', 
    numIntPts=5, poissonDefinition=DEFAULT, preIntegrate=OFF, temperature=
    GRADIENT, thickness=1000.0, thicknessField='', thicknessModulus=None, 
    thicknessType=UNIFORM, useDensity=OFF)
mdb.models['Model-1'].HomogeneousShellSection(idealization=NO_IDEALIZATION, 
    integrationRule=SIMPSON, material='Material-68', name='Section-68', 
    numIntPts=5, poissonDefinition=DEFAULT, preIntegrate=OFF, temperature=
    GRADIENT, thickness=1000.0, thicknessField='', thicknessModulus=None, 
    thicknessType=UNIFORM, useDensity=OFF)
mdb.models['Model-1'].HomogeneousShellSection(idealization=NO_IDEALIZATION, 
    integrationRule=SIMPSON, material='Material-69', name='Section-69', 
    numIntPts=5, poissonDefinition=DEFAULT, preIntegrate=OFF, temperature=
    GRADIENT, thickness=1000.0, thicknessField='', thicknessModulus=None, 
    thicknessType=UNIFORM, useDensity=OFF)
mdb.models['Model-1'].HomogeneousShellSection(idealization=NO_IDEALIZATION, 
    integrationRule=SIMPSON, material='Material-70', name='Section-70', 
    numIntPts=5, poissonDefinition=DEFAULT, preIntegrate=OFF, temperature=
    GRADIENT, thickness=1000.0, thicknessField='', thicknessModulus=None, 
    thicknessType=UNIFORM, useDensity=OFF)
mdb.models['Model-1'].HomogeneousShellSection(idealization=NO_IDEALIZATION, 
    integrationRule=SIMPSON, material='Material-71', name='Section-71', 
    numIntPts=5, poissonDefinition=DEFAULT, preIntegrate=OFF, temperature=
    GRADIENT, thickness=1000.0, thicknessField='', thicknessModulus=None, 
    thicknessType=UNIFORM, useDensity=OFF)
mdb.models['Model-1'].HomogeneousShellSection(idealization=NO_IDEALIZATION, 
    integrationRule=SIMPSON, material='Material-72', name='Section-72', 
    numIntPts=5, poissonDefinition=DEFAULT, preIntegrate=OFF, temperature=
    GRADIENT, thickness=1000.0, thicknessField='', thicknessModulus=None, 
    thicknessType=UNIFORM, useDensity=OFF)
mdb.models['Model-1'].HomogeneousShellSection(idealization=NO_IDEALIZATION, 
    integrationRule=SIMPSON, material='Material-73', name='Section-73', 
    numIntPts=5, poissonDefinition=DEFAULT, preIntegrate=OFF, temperature=
    GRADIENT, thickness=1000.0, thicknessField='', thicknessModulus=None, 
    thicknessType=UNIFORM, useDensity=OFF)
mdb.models['Model-1'].HomogeneousShellSection(idealization=NO_IDEALIZATION, 
    integrationRule=SIMPSON, material='Material-74', name='Section-74', 
    numIntPts=5, poissonDefinition=DEFAULT, preIntegrate=OFF, temperature=
    GRADIENT, thickness=1000.0, thicknessField='', thicknessModulus=None, 
    thicknessType=UNIFORM, useDensity=OFF)
mdb.models['Model-1'].HomogeneousShellSection(idealization=NO_IDEALIZATION, 
    integrationRule=SIMPSON, material='Material-75', name='Section-75', 
    numIntPts=5, poissonDefinition=DEFAULT, preIntegrate=OFF, temperature=
    GRADIENT, thickness=1000.0, thicknessField='', thicknessModulus=None, 
    thicknessType=UNIFORM, useDensity=OFF)
mdb.models['Model-1'].HomogeneousShellSection(idealization=NO_IDEALIZATION, 
    integrationRule=SIMPSON, material='Material-76', name='Section-76', 
    numIntPts=5, poissonDefinition=DEFAULT, preIntegrate=OFF, temperature=
    GRADIENT, thickness=1000.0, thicknessField='', thicknessModulus=None, 
    thicknessType=UNIFORM, useDensity=OFF)
mdb.models['Model-1'].HomogeneousShellSection(idealization=NO_IDEALIZATION, 
    integrationRule=SIMPSON, material='Material-77', name='Section-77', 
    numIntPts=5, poissonDefinition=DEFAULT, preIntegrate=OFF, temperature=
    GRADIENT, thickness=1000.0, thicknessField='', thicknessModulus=None, 
    thicknessType=UNIFORM, useDensity=OFF)
mdb.models['Model-1'].HomogeneousShellSection(idealization=NO_IDEALIZATION, 
    integrationRule=SIMPSON, material='Material-78', name='Section-78', 
    numIntPts=5, poissonDefinition=DEFAULT, preIntegrate=OFF, temperature=
    GRADIENT, thickness=1000.0, thicknessField='', thicknessModulus=None, 
    thicknessType=UNIFORM, useDensity=OFF)
mdb.models['Model-1'].HomogeneousShellSection(idealization=NO_IDEALIZATION, 
    integrationRule=SIMPSON, material='Material-79', name='Section-79', 
    numIntPts=5, poissonDefinition=DEFAULT, preIntegrate=OFF, temperature=
    GRADIENT, thickness=1000.0, thicknessField='', thicknessModulus=None, 
    thicknessType=UNIFORM, useDensity=OFF)
mdb.models['Model-1'].HomogeneousShellSection(idealization=NO_IDEALIZATION, 
    integrationRule=SIMPSON, material='Material-80', name='Section-80', 
    numIntPts=5, poissonDefinition=DEFAULT, preIntegrate=OFF, temperature=
    GRADIENT, thickness=1000.0, thicknessField='', thicknessModulus=None, 
    thicknessType=UNIFORM, useDensity=OFF)
mdb.models['Model-1'].HomogeneousShellSection(idealization=NO_IDEALIZATION, 
    integrationRule=SIMPSON, material='Material-81', name='Section-81', 
    numIntPts=5, poissonDefinition=DEFAULT, preIntegrate=OFF, temperature=
    GRADIENT, thickness=1000.0, thicknessField='', thicknessModulus=None, 
    thicknessType=UNIFORM, useDensity=OFF)
mdb.models['Model-1'].HomogeneousShellSection(idealization=NO_IDEALIZATION, 
    integrationRule=SIMPSON, material='Material-82', name='Section-82', 
    numIntPts=5, poissonDefinition=DEFAULT, preIntegrate=OFF, temperature=
    GRADIENT, thickness=1000.0, thicknessField='', thicknessModulus=None, 
    thicknessType=UNIFORM, useDensity=OFF)
mdb.models['Model-1'].HomogeneousShellSection(idealization=NO_IDEALIZATION, 
    integrationRule=SIMPSON, material='Material-83', name='Section-83', 
    numIntPts=5, poissonDefinition=DEFAULT, preIntegrate=OFF, temperature=
    GRADIENT, thickness=1000.0, thicknessField='', thicknessModulus=None, 
    thicknessType=UNIFORM, useDensity=OFF)
mdb.models['Model-1'].HomogeneousShellSection(idealization=NO_IDEALIZATION, 
    integrationRule=SIMPSON, material='Material-84', name='Section-84', 
    numIntPts=5, poissonDefinition=DEFAULT, preIntegrate=OFF, temperature=
    GRADIENT, thickness=1000.0, thicknessField='', thicknessModulus=None, 
    thicknessType=UNIFORM, useDensity=OFF)
mdb.models['Model-1'].HomogeneousShellSection(idealization=NO_IDEALIZATION, 
    integrationRule=SIMPSON, material='Material-85', name='Section-85', 
    numIntPts=5, poissonDefinition=DEFAULT, preIntegrate=OFF, temperature=
    GRADIENT, thickness=1000.0, thicknessField='', thicknessModulus=None, 
    thicknessType=UNIFORM, useDensity=OFF)
mdb.models['Model-1'].HomogeneousShellSection(idealization=NO_IDEALIZATION, 
    integrationRule=SIMPSON, material='Material-86', name='Section-86', 
    numIntPts=5, poissonDefinition=DEFAULT, preIntegrate=OFF, temperature=
    GRADIENT, thickness=1000.0, thicknessField='', thicknessModulus=None, 
    thicknessType=UNIFORM, useDensity=OFF)
mdb.models['Model-1'].HomogeneousShellSection(idealization=NO_IDEALIZATION, 
    integrationRule=SIMPSON, material='Material-87', name='Section-87', 
    numIntPts=5, poissonDefinition=DEFAULT, preIntegrate=OFF, temperature=
    GRADIENT, thickness=1000.0, thicknessField='', thicknessModulus=None, 
    thicknessType=UNIFORM, useDensity=OFF)
mdb.models['Model-1'].HomogeneousShellSection(idealization=NO_IDEALIZATION, 
    integrationRule=SIMPSON, material='Material-88', name='Section-88', 
    numIntPts=5, poissonDefinition=DEFAULT, preIntegrate=OFF, temperature=
    GRADIENT, thickness=1000.0, thicknessField='', thicknessModulus=None, 
    thicknessType=UNIFORM, useDensity=OFF)
mdb.models['Model-1'].HomogeneousShellSection(idealization=NO_IDEALIZATION, 
    integrationRule=SIMPSON, material='Material-89', name='Section-89', 
    numIntPts=5, poissonDefinition=DEFAULT, preIntegrate=OFF, temperature=
    GRADIENT, thickness=1000.0, thicknessField='', thicknessModulus=None, 
    thicknessType=UNIFORM, useDensity=OFF)
mdb.models['Model-1'].HomogeneousShellSection(idealization=NO_IDEALIZATION, 
    integrationRule=SIMPSON, material='Material-90', name='Section-90', 
    numIntPts=5, poissonDefinition=DEFAULT, preIntegrate=OFF, temperature=
    GRADIENT, thickness=1000.0, thicknessField='', thicknessModulus=None, 
    thicknessType=UNIFORM, useDensity=OFF)
mdb.models['Model-1'].HomogeneousShellSection(idealization=NO_IDEALIZATION, 
    integrationRule=SIMPSON, material='Material-91', name='Section-91', 
    numIntPts=5, poissonDefinition=DEFAULT, preIntegrate=OFF, temperature=
    GRADIENT, thickness=1000.0, thicknessField='', thicknessModulus=None, 
    thicknessType=UNIFORM, useDensity=OFF)
mdb.models['Model-1'].HomogeneousShellSection(idealization=NO_IDEALIZATION, 
    integrationRule=SIMPSON, material='Material-92', name='Section-92', 
    numIntPts=5, poissonDefinition=DEFAULT, preIntegrate=OFF, temperature=
    GRADIENT, thickness=1000.0, thicknessField='', thicknessModulus=None, 
    thicknessType=UNIFORM, useDensity=OFF)
mdb.models['Model-1'].HomogeneousShellSection(idealization=NO_IDEALIZATION, 
    integrationRule=SIMPSON, material='Material-93', name='Section-93', 
    numIntPts=5, poissonDefinition=DEFAULT, preIntegrate=OFF, temperature=
    GRADIENT, thickness=1000.0, thicknessField='', thicknessModulus=None, 
    thicknessType=UNIFORM, useDensity=OFF)
mdb.models['Model-1'].HomogeneousShellSection(idealization=NO_IDEALIZATION, 
    integrationRule=SIMPSON, material='Material-94', name='Section-94', 
    numIntPts=5, poissonDefinition=DEFAULT, preIntegrate=OFF, temperature=
    GRADIENT, thickness=1000.0, thicknessField='', thicknessModulus=None, 
    thicknessType=UNIFORM, useDensity=OFF)
mdb.models['Model-1'].HomogeneousShellSection(idealization=NO_IDEALIZATION, 
    integrationRule=SIMPSON, material='Material-95', name='Section-95', 
    numIntPts=5, poissonDefinition=DEFAULT, preIntegrate=OFF, temperature=
    GRADIENT, thickness=1000.0, thicknessField='', thicknessModulus=None, 
    thicknessType=UNIFORM, useDensity=OFF)
mdb.models['Model-1'].HomogeneousShellSection(idealization=NO_IDEALIZATION, 
    integrationRule=SIMPSON, material='Material-96', name='Section-96', 
    numIntPts=5, poissonDefinition=DEFAULT, preIntegrate=OFF, temperature=
    GRADIENT, thickness=1000.0, thicknessField='', thicknessModulus=None, 
    thicknessType=UNIFORM, useDensity=OFF)
mdb.models['Model-1'].HomogeneousShellSection(idealization=NO_IDEALIZATION, 
    integrationRule=SIMPSON, material='Material-97', name='Section-97', 
    numIntPts=5, poissonDefinition=DEFAULT, preIntegrate=OFF, temperature=
    GRADIENT, thickness=1000.0, thicknessField='', thicknessModulus=None, 
    thicknessType=UNIFORM, useDensity=OFF)
mdb.models['Model-1'].HomogeneousShellSection(idealization=NO_IDEALIZATION, 
    integrationRule=SIMPSON, material='Material-98', name='Section-98', 
    numIntPts=5, poissonDefinition=DEFAULT, preIntegrate=OFF, temperature=
    GRADIENT, thickness=1000.0, thicknessField='', thicknessModulus=None, 
    thicknessType=UNIFORM, useDensity=OFF)
mdb.models['Model-1'].HomogeneousShellSection(idealization=NO_IDEALIZATION, 
    integrationRule=SIMPSON, material='Material-99', name='Section-99', 
    numIntPts=5, poissonDefinition=DEFAULT, preIntegrate=OFF, temperature=
    GRADIENT, thickness=1000.0, thicknessField='', thicknessModulus=None, 
    thicknessType=UNIFORM, useDensity=OFF)
mdb.models['Model-1'].HomogeneousShellSection(idealization=NO_IDEALIZATION, 
    integrationRule=SIMPSON, material='Material-100', name='Section-100', 
    numIntPts=5, poissonDefinition=DEFAULT, preIntegrate=OFF, temperature=
    GRADIENT, thickness=1000.0, thicknessField='', thicknessModulus=None, 
    thicknessType=UNIFORM, useDensity=OFF)
mdb.models['Model-1'].HomogeneousShellSection(idealization=NO_IDEALIZATION, 
    integrationRule=SIMPSON, material='Material-101', name='Section-101', 
    numIntPts=5, poissonDefinition=DEFAULT, preIntegrate=OFF, temperature=
    GRADIENT, thickness=1000.0, thicknessField='', thicknessModulus=None, 
    thicknessType=UNIFORM, useDensity=OFF)
mdb.models['Model-1'].HomogeneousShellSection(idealization=NO_IDEALIZATION, 
    integrationRule=SIMPSON, material='Material-102', name='Section-102', 
    numIntPts=5, poissonDefinition=DEFAULT, preIntegrate=OFF, temperature=
    GRADIENT, thickness=1000.0, thicknessField='', thicknessModulus=None, 
    thicknessType=UNIFORM, useDensity=OFF)
mdb.models['Model-1'].HomogeneousShellSection(idealization=NO_IDEALIZATION, 
    integrationRule=SIMPSON, material='Material-103', name='Section-103', 
    numIntPts=5, poissonDefinition=DEFAULT, preIntegrate=OFF, temperature=
    GRADIENT, thickness=1000.0, thicknessField='', thicknessModulus=None, 
    thicknessType=UNIFORM, useDensity=OFF)
mdb.models['Model-1'].HomogeneousShellSection(idealization=NO_IDEALIZATION, 
    integrationRule=SIMPSON, material='Material-104', name='Section-104', 
    numIntPts=5, poissonDefinition=DEFAULT, preIntegrate=OFF, temperature=
    GRADIENT, thickness=1000.0, thicknessField='', thicknessModulus=None, 
    thicknessType=UNIFORM, useDensity=OFF)
mdb.models['Model-1'].HomogeneousShellSection(idealization=NO_IDEALIZATION, 
    integrationRule=SIMPSON, material='Material-105', name='Section-105', 
    numIntPts=5, poissonDefinition=DEFAULT, preIntegrate=OFF, temperature=
    GRADIENT, thickness=1000.0, thicknessField='', thicknessModulus=None, 
    thicknessType=UNIFORM, useDensity=OFF)
mdb.models['Model-1'].HomogeneousShellSection(idealization=NO_IDEALIZATION, 
    integrationRule=SIMPSON, material='Material-106', name='Section-106', 
    numIntPts=5, poissonDefinition=DEFAULT, preIntegrate=OFF, temperature=
    GRADIENT, thickness=1000.0, thicknessField='', thicknessModulus=None, 
    thicknessType=UNIFORM, useDensity=OFF)
mdb.models['Model-1'].HomogeneousShellSection(idealization=NO_IDEALIZATION, 
    integrationRule=SIMPSON, material='Material-107', name='Section-107', 
    numIntPts=5, poissonDefinition=DEFAULT, preIntegrate=OFF, temperature=
    GRADIENT, thickness=1000.0, thicknessField='', thicknessModulus=None, 
    thicknessType=UNIFORM, useDensity=OFF)
mdb.models['Model-1'].HomogeneousShellSection(idealization=NO_IDEALIZATION, 
    integrationRule=SIMPSON, material='Material-108', name='Section-108', 
    numIntPts=5, poissonDefinition=DEFAULT, preIntegrate=OFF, temperature=
    GRADIENT, thickness=1000.0, thicknessField='', thicknessModulus=None, 
    thicknessType=UNIFORM, useDensity=OFF)
mdb.models['Model-1'].HomogeneousShellSection(idealization=NO_IDEALIZATION, 
    integrationRule=SIMPSON, material='Material-109', name='Section-109', 
    numIntPts=5, poissonDefinition=DEFAULT, preIntegrate=OFF, temperature=
    GRADIENT, thickness=1000.0, thicknessField='', thicknessModulus=None, 
    thicknessType=UNIFORM, useDensity=OFF)
mdb.models['Model-1'].HomogeneousShellSection(idealization=NO_IDEALIZATION, 
    integrationRule=SIMPSON, material='Material-110', name='Section-110', 
    numIntPts=5, poissonDefinition=DEFAULT, preIntegrate=OFF, temperature=
    GRADIENT, thickness=1000.0, thicknessField='', thicknessModulus=None, 
    thicknessType=UNIFORM, useDensity=OFF)
mdb.models['Model-1'].HomogeneousShellSection(idealization=NO_IDEALIZATION, 
    integrationRule=SIMPSON, material='Material-111', name='Section-111', 
    numIntPts=5, poissonDefinition=DEFAULT, preIntegrate=OFF, temperature=
    GRADIENT, thickness=1000.0, thicknessField='', thicknessModulus=None, 
    thicknessType=UNIFORM, useDensity=OFF)
mdb.models['Model-1'].HomogeneousShellSection(idealization=NO_IDEALIZATION, 
    integrationRule=SIMPSON, material='Material-112', name='Section-112', 
    numIntPts=5, poissonDefinition=DEFAULT, preIntegrate=OFF, temperature=
    GRADIENT, thickness=1000.0, thicknessField='', thicknessModulus=None, 
    thicknessType=UNIFORM, useDensity=OFF)
mdb.models['Model-1'].HomogeneousShellSection(idealization=NO_IDEALIZATION, 
    integrationRule=SIMPSON, material='Material-113', name='Section-113', 
    numIntPts=5, poissonDefinition=DEFAULT, preIntegrate=OFF, temperature=
    GRADIENT, thickness=1000.0, thicknessField='', thicknessModulus=None, 
    thicknessType=UNIFORM, useDensity=OFF)
mdb.models['Model-1'].HomogeneousShellSection(idealization=NO_IDEALIZATION, 
    integrationRule=SIMPSON, material='Material-114', name='Section-114', 
    numIntPts=5, poissonDefinition=DEFAULT, preIntegrate=OFF, temperature=
    GRADIENT, thickness=1000.0, thicknessField='', thicknessModulus=None, 
    thicknessType=UNIFORM, useDensity=OFF)
mdb.models['Model-1'].HomogeneousShellSection(idealization=NO_IDEALIZATION, 
    integrationRule=SIMPSON, material='Material-115', name='Section-115', 
    numIntPts=5, poissonDefinition=DEFAULT, preIntegrate=OFF, temperature=
    GRADIENT, thickness=1000.0, thicknessField='', thicknessModulus=None, 
    thicknessType=UNIFORM, useDensity=OFF)
mdb.models['Model-1'].HomogeneousShellSection(idealization=NO_IDEALIZATION, 
    integrationRule=SIMPSON, material='Material-116', name='Section-116', 
    numIntPts=5, poissonDefinition=DEFAULT, preIntegrate=OFF, temperature=
    GRADIENT, thickness=1000.0, thicknessField='', thicknessModulus=None, 
    thicknessType=UNIFORM, useDensity=OFF)
mdb.models['Model-1'].HomogeneousShellSection(idealization=NO_IDEALIZATION, 
    integrationRule=SIMPSON, material='Material-117', name='Section-117', 
    numIntPts=5, poissonDefinition=DEFAULT, preIntegrate=OFF, temperature=
    GRADIENT, thickness=1000.0, thicknessField='', thicknessModulus=None, 
    thicknessType=UNIFORM, useDensity=OFF)
mdb.models['Model-1'].HomogeneousShellSection(idealization=NO_IDEALIZATION, 
    integrationRule=SIMPSON, material='Material-118', name='Section-118', 
    numIntPts=5, poissonDefinition=DEFAULT, preIntegrate=OFF, temperature=
    GRADIENT, thickness=1000.0, thicknessField='', thicknessModulus=None, 
    thicknessType=UNIFORM, useDensity=OFF)
mdb.models['Model-1'].HomogeneousShellSection(idealization=NO_IDEALIZATION, 
    integrationRule=SIMPSON, material='Material-119', name='Section-119', 
    numIntPts=5, poissonDefinition=DEFAULT, preIntegrate=OFF, temperature=
    GRADIENT, thickness=1000.0, thicknessField='', thicknessModulus=None, 
    thicknessType=UNIFORM, useDensity=OFF)
mdb.models['Model-1'].HomogeneousShellSection(idealization=NO_IDEALIZATION, 
    integrationRule=SIMPSON, material='Material-120', name='Section-120', 
    numIntPts=5, poissonDefinition=DEFAULT, preIntegrate=OFF, temperature=
    GRADIENT, thickness=1000.0, thicknessField='', thicknessModulus=None, 
    thicknessType=UNIFORM, useDensity=OFF)
mdb.models['Model-1'].HomogeneousShellSection(idealization=NO_IDEALIZATION, 
    integrationRule=SIMPSON, material='Material-121', name='Section-121', 
    numIntPts=5, poissonDefinition=DEFAULT, preIntegrate=OFF, temperature=
    GRADIENT, thickness=1000.0, thicknessField='', thicknessModulus=None, 
    thicknessType=UNIFORM, useDensity=OFF)
mdb.models['Model-1'].HomogeneousShellSection(idealization=NO_IDEALIZATION, 
    integrationRule=SIMPSON, material='Material-122', name='Section-122', 
    numIntPts=5, poissonDefinition=DEFAULT, preIntegrate=OFF, temperature=
    GRADIENT, thickness=1000.0, thicknessField='', thicknessModulus=None, 
    thicknessType=UNIFORM, useDensity=OFF)
mdb.models['Model-1'].HomogeneousShellSection(idealization=NO_IDEALIZATION, 
    integrationRule=SIMPSON, material='Material-123', name='Section-123', 
    numIntPts=5, poissonDefinition=DEFAULT, preIntegrate=OFF, temperature=
    GRADIENT, thickness=1000.0, thicknessField='', thicknessModulus=None, 
    thicknessType=UNIFORM, useDensity=OFF)
mdb.models['Model-1'].HomogeneousShellSection(idealization=NO_IDEALIZATION, 
    integrationRule=SIMPSON, material='Material-124', name='Section-124', 
    numIntPts=5, poissonDefinition=DEFAULT, preIntegrate=OFF, temperature=
    GRADIENT, thickness=1000.0, thicknessField='', thicknessModulus=None, 
    thicknessType=UNIFORM, useDensity=OFF)
mdb.models['Model-1'].HomogeneousShellSection(idealization=NO_IDEALIZATION, 
    integrationRule=SIMPSON, material='Material-125', name='Section-125', 
    numIntPts=5, poissonDefinition=DEFAULT, preIntegrate=OFF, temperature=
    GRADIENT, thickness=1000.0, thicknessField='', thicknessModulus=None, 
    thicknessType=UNIFORM, useDensity=OFF)
mdb.models['Model-1'].HomogeneousShellSection(idealization=NO_IDEALIZATION, 
    integrationRule=SIMPSON, material='Material-126', name='Section-126', 
    numIntPts=5, poissonDefinition=DEFAULT, preIntegrate=OFF, temperature=
    GRADIENT, thickness=1000.0, thicknessField='', thicknessModulus=None, 
    thicknessType=UNIFORM, useDensity=OFF)
mdb.models['Model-1'].HomogeneousShellSection(idealization=NO_IDEALIZATION, 
    integrationRule=SIMPSON, material='Material-127', name='Section-127', 
    numIntPts=5, poissonDefinition=DEFAULT, preIntegrate=OFF, temperature=
    GRADIENT, thickness=1000.0, thicknessField='', thicknessModulus=None, 
    thicknessType=UNIFORM, useDensity=OFF)
mdb.models['Model-1'].HomogeneousShellSection(idealization=NO_IDEALIZATION, 
    integrationRule=SIMPSON, material='Material-128', name='Section-128', 
    numIntPts=5, poissonDefinition=DEFAULT, preIntegrate=OFF, temperature=
    GRADIENT, thickness=1000.0, thicknessField='', thicknessModulus=None, 
    thicknessType=UNIFORM, useDensity=OFF)
mdb.models['Model-1'].HomogeneousShellSection(idealization=NO_IDEALIZATION, 
    integrationRule=SIMPSON, material='Material-129', name='Section-129', 
    numIntPts=5, poissonDefinition=DEFAULT, preIntegrate=OFF, temperature=
    GRADIENT, thickness=1000.0, thicknessField='', thicknessModulus=None, 
    thicknessType=UNIFORM, useDensity=OFF)
mdb.models['Model-1'].HomogeneousShellSection(idealization=NO_IDEALIZATION, 
    integrationRule=SIMPSON, material='Material-130', name='Section-130', 
    numIntPts=5, poissonDefinition=DEFAULT, preIntegrate=OFF, temperature=
    GRADIENT, thickness=1000.0, thicknessField='', thicknessModulus=None, 
    thicknessType=UNIFORM, useDensity=OFF)
mdb.models['Model-1'].HomogeneousShellSection(idealization=NO_IDEALIZATION, 
    integrationRule=SIMPSON, material='Material-131', name='Section-131', 
    numIntPts=5, poissonDefinition=DEFAULT, preIntegrate=OFF, temperature=
    GRADIENT, thickness=1000.0, thicknessField='', thicknessModulus=None, 
    thicknessType=UNIFORM, useDensity=OFF)
mdb.models['Model-1'].HomogeneousShellSection(idealization=NO_IDEALIZATION, 
    integrationRule=SIMPSON, material='Material-132', name='Section-132', 
    numIntPts=5, poissonDefinition=DEFAULT, preIntegrate=OFF, temperature=
    GRADIENT, thickness=1000.0, thicknessField='', thicknessModulus=None, 
    thicknessType=UNIFORM, useDensity=OFF)
mdb.models['Model-1'].HomogeneousShellSection(idealization=NO_IDEALIZATION, 
    integrationRule=SIMPSON, material='Material-133', name='Section-133', 
    numIntPts=5, poissonDefinition=DEFAULT, preIntegrate=OFF, temperature=
    GRADIENT, thickness=1000.0, thicknessField='', thicknessModulus=None, 
    thicknessType=UNIFORM, useDensity=OFF)
mdb.models['Model-1'].HomogeneousShellSection(idealization=NO_IDEALIZATION, 
    integrationRule=SIMPSON, material='Material-134', name='Section-134', 
    numIntPts=5, poissonDefinition=DEFAULT, preIntegrate=OFF, temperature=
    GRADIENT, thickness=1000.0, thicknessField='', thicknessModulus=None, 
    thicknessType=UNIFORM, useDensity=OFF)
mdb.models['Model-1'].HomogeneousShellSection(idealization=NO_IDEALIZATION, 
    integrationRule=SIMPSON, material='Material-135', name='Section-135', 
    numIntPts=5, poissonDefinition=DEFAULT, preIntegrate=OFF, temperature=
    GRADIENT, thickness=1000.0, thicknessField='', thicknessModulus=None, 
    thicknessType=UNIFORM, useDensity=OFF)
mdb.models['Model-1'].HomogeneousShellSection(idealization=NO_IDEALIZATION, 
    integrationRule=SIMPSON, material='Material-136', name='Section-136', 
    numIntPts=5, poissonDefinition=DEFAULT, preIntegrate=OFF, temperature=
    GRADIENT, thickness=1000.0, thicknessField='', thicknessModulus=None, 
    thicknessType=UNIFORM, useDensity=OFF)
mdb.models['Model-1'].HomogeneousShellSection(idealization=NO_IDEALIZATION, 
    integrationRule=SIMPSON, material='Material-137', name='Section-137', 
    numIntPts=5, poissonDefinition=DEFAULT, preIntegrate=OFF, temperature=
    GRADIENT, thickness=1000.0, thicknessField='', thicknessModulus=None, 
    thicknessType=UNIFORM, useDensity=OFF)
mdb.models['Model-1'].HomogeneousShellSection(idealization=NO_IDEALIZATION, 
    integrationRule=SIMPSON, material='Material-138', name='Section-138', 
    numIntPts=5, poissonDefinition=DEFAULT, preIntegrate=OFF, temperature=
    GRADIENT, thickness=1000.0, thicknessField='', thicknessModulus=None, 
    thicknessType=UNIFORM, useDensity=OFF)
mdb.models['Model-1'].HomogeneousShellSection(idealization=NO_IDEALIZATION, 
    integrationRule=SIMPSON, material='Material-139', name='Section-139', 
    numIntPts=5, poissonDefinition=DEFAULT, preIntegrate=OFF, temperature=
    GRADIENT, thickness=1000.0, thicknessField='', thicknessModulus=None, 
    thicknessType=UNIFORM, useDensity=OFF)
mdb.models['Model-1'].HomogeneousShellSection(idealization=NO_IDEALIZATION, 
    integrationRule=SIMPSON, material='Material-140', name='Section-140', 
    numIntPts=5, poissonDefinition=DEFAULT, preIntegrate=OFF, temperature=
    GRADIENT, thickness=1000.0, thicknessField='', thicknessModulus=None, 
    thicknessType=UNIFORM, useDensity=OFF)
mdb.models['Model-1'].HomogeneousShellSection(idealization=NO_IDEALIZATION, 
    integrationRule=SIMPSON, material='Material-141', name='Section-141', 
    numIntPts=5, poissonDefinition=DEFAULT, preIntegrate=OFF, temperature=
    GRADIENT, thickness=1000.0, thicknessField='', thicknessModulus=None, 
    thicknessType=UNIFORM, useDensity=OFF)
mdb.models['Model-1'].HomogeneousShellSection(idealization=NO_IDEALIZATION, 
    integrationRule=SIMPSON, material='Material-142', name='Section-142', 
    numIntPts=5, poissonDefinition=DEFAULT, preIntegrate=OFF, temperature=
    GRADIENT, thickness=1000.0, thicknessField='', thicknessModulus=None, 
    thicknessType=UNIFORM, useDensity=OFF)
mdb.models['Model-1'].HomogeneousShellSection(idealization=NO_IDEALIZATION, 
    integrationRule=SIMPSON, material='Material-143', name='Section-143', 
    numIntPts=5, poissonDefinition=DEFAULT, preIntegrate=OFF, temperature=
    GRADIENT, thickness=1000.0, thicknessField='', thicknessModulus=None, 
    thicknessType=UNIFORM, useDensity=OFF)
mdb.models['Model-1'].HomogeneousShellSection(idealization=NO_IDEALIZATION, 
    integrationRule=SIMPSON, material='Material-144', name='Section-144', 
    numIntPts=5, poissonDefinition=DEFAULT, preIntegrate=OFF, temperature=
    GRADIENT, thickness=1000.0, thicknessField='', thicknessModulus=None, 
    thicknessType=UNIFORM, useDensity=OFF)
mdb.models['Model-1'].HomogeneousShellSection(idealization=NO_IDEALIZATION, 
    integrationRule=SIMPSON, material='Material-145', name='Section-145', 
    numIntPts=5, poissonDefinition=DEFAULT, preIntegrate=OFF, temperature=
    GRADIENT, thickness=1000.0, thicknessField='', thicknessModulus=None, 
    thicknessType=UNIFORM, useDensity=OFF)
mdb.models['Model-1'].HomogeneousShellSection(idealization=NO_IDEALIZATION, 
    integrationRule=SIMPSON, material='Material-146', name='Section-146', 
    numIntPts=5, poissonDefinition=DEFAULT, preIntegrate=OFF, temperature=
    GRADIENT, thickness=1000.0, thicknessField='', thicknessModulus=None, 
    thicknessType=UNIFORM, useDensity=OFF)
mdb.models['Model-1'].HomogeneousShellSection(idealization=NO_IDEALIZATION, 
    integrationRule=SIMPSON, material='Material-147', name='Section-147', 
    numIntPts=5, poissonDefinition=DEFAULT, preIntegrate=OFF, temperature=
    GRADIENT, thickness=1000.0, thicknessField='', thicknessModulus=None, 
    thicknessType=UNIFORM, useDensity=OFF)
mdb.models['Model-1'].HomogeneousShellSection(idealization=NO_IDEALIZATION, 
    integrationRule=SIMPSON, material='Material-148', name='Section-148', 
    numIntPts=5, poissonDefinition=DEFAULT, preIntegrate=OFF, temperature=
    GRADIENT, thickness=1000.0, thicknessField='', thicknessModulus=None, 
    thicknessType=UNIFORM, useDensity=OFF)
mdb.models['Model-1'].HomogeneousShellSection(idealization=NO_IDEALIZATION, 
    integrationRule=SIMPSON, material='Material-149', name='Section-149', 
    numIntPts=5, poissonDefinition=DEFAULT, preIntegrate=OFF, temperature=
    GRADIENT, thickness=1000.0, thicknessField='', thicknessModulus=None, 
    thicknessType=UNIFORM, useDensity=OFF)
mdb.models['Model-1'].HomogeneousShellSection(idealization=NO_IDEALIZATION, 
    integrationRule=SIMPSON, material='Material-150', name='Section-150', 
    numIntPts=5, poissonDefinition=DEFAULT, preIntegrate=OFF, temperature=
    GRADIENT, thickness=1000.0, thicknessField='', thicknessModulus=None, 
    thicknessType=UNIFORM, useDensity=OFF)
mdb.models['Model-1'].HomogeneousShellSection(idealization=NO_IDEALIZATION, 
    integrationRule=SIMPSON, material='Material-151', name='Section-151', 
    numIntPts=5, poissonDefinition=DEFAULT, preIntegrate=OFF, temperature=
    GRADIENT, thickness=1000.0, thicknessField='', thicknessModulus=None, 
    thicknessType=UNIFORM, useDensity=OFF)
mdb.models['Model-1'].HomogeneousShellSection(idealization=NO_IDEALIZATION, 
    integrationRule=SIMPSON, material='Material-152', name='Section-152', 
    numIntPts=5, poissonDefinition=DEFAULT, preIntegrate=OFF, temperature=
    GRADIENT, thickness=1000.0, thicknessField='', thicknessModulus=None, 
    thicknessType=UNIFORM, useDensity=OFF)
mdb.models['Model-1'].HomogeneousShellSection(idealization=NO_IDEALIZATION, 
    integrationRule=SIMPSON, material='Material-153', name='Section-153', 
    numIntPts=5, poissonDefinition=DEFAULT, preIntegrate=OFF, temperature=
    GRADIENT, thickness=1000.0, thicknessField='', thicknessModulus=None, 
    thicknessType=UNIFORM, useDensity=OFF)
mdb.models['Model-1'].HomogeneousShellSection(idealization=NO_IDEALIZATION, 
    integrationRule=SIMPSON, material='Material-154', name='Section-154', 
    numIntPts=5, poissonDefinition=DEFAULT, preIntegrate=OFF, temperature=
    GRADIENT, thickness=1000.0, thicknessField='', thicknessModulus=None, 
    thicknessType=UNIFORM, useDensity=OFF)
mdb.models['Model-1'].HomogeneousShellSection(idealization=NO_IDEALIZATION, 
    integrationRule=SIMPSON, material='Material-155', name='Section-155', 
    numIntPts=5, poissonDefinition=DEFAULT, preIntegrate=OFF, temperature=
    GRADIENT, thickness=1000.0, thicknessField='', thicknessModulus=None, 
    thicknessType=UNIFORM, useDensity=OFF)
mdb.models['Model-1'].HomogeneousShellSection(idealization=NO_IDEALIZATION, 
    integrationRule=SIMPSON, material='Material-156', name='Section-156', 
    numIntPts=5, poissonDefinition=DEFAULT, preIntegrate=OFF, temperature=
    GRADIENT, thickness=1000.0, thicknessField='', thicknessModulus=None, 
    thicknessType=UNIFORM, useDensity=OFF)
mdb.models['Model-1'].HomogeneousShellSection(idealization=NO_IDEALIZATION, 
    integrationRule=SIMPSON, material='Material-157', name='Section-157', 
    numIntPts=5, poissonDefinition=DEFAULT, preIntegrate=OFF, temperature=
    GRADIENT, thickness=1000.0, thicknessField='', thicknessModulus=None, 
    thicknessType=UNIFORM, useDensity=OFF)
mdb.models['Model-1'].HomogeneousShellSection(idealization=NO_IDEALIZATION, 
    integrationRule=SIMPSON, material='Material-158', name='Section-158', 
    numIntPts=5, poissonDefinition=DEFAULT, preIntegrate=OFF, temperature=
    GRADIENT, thickness=1000.0, thicknessField='', thicknessModulus=None, 
    thicknessType=UNIFORM, useDensity=OFF)
mdb.models['Model-1'].HomogeneousShellSection(idealization=NO_IDEALIZATION, 
    integrationRule=SIMPSON, material='Material-159', name='Section-159', 
    numIntPts=5, poissonDefinition=DEFAULT, preIntegrate=OFF, temperature=
    GRADIENT, thickness=1000.0, thicknessField='', thicknessModulus=None, 
    thicknessType=UNIFORM, useDensity=OFF)
mdb.models['Model-1'].HomogeneousShellSection(idealization=NO_IDEALIZATION, 
    integrationRule=SIMPSON, material='Material-160', name='Section-160', 
    numIntPts=5, poissonDefinition=DEFAULT, preIntegrate=OFF, temperature=
    GRADIENT, thickness=1000.0, thicknessField='', thicknessModulus=None, 
    thicknessType=UNIFORM, useDensity=OFF)
mdb.models['Model-1'].HomogeneousShellSection(idealization=NO_IDEALIZATION, 
    integrationRule=SIMPSON, material='Material-161', name='Section-161', 
    numIntPts=5, poissonDefinition=DEFAULT, preIntegrate=OFF, temperature=
    GRADIENT, thickness=1000.0, thicknessField='', thicknessModulus=None, 
    thicknessType=UNIFORM, useDensity=OFF)
mdb.models['Model-1'].HomogeneousShellSection(idealization=NO_IDEALIZATION, 
    integrationRule=SIMPSON, material='Material-162', name='Section-162', 
    numIntPts=5, poissonDefinition=DEFAULT, preIntegrate=OFF, temperature=
    GRADIENT, thickness=1000.0, thicknessField='', thicknessModulus=None, 
    thicknessType=UNIFORM, useDensity=OFF)
mdb.models['Model-1'].HomogeneousShellSection(idealization=NO_IDEALIZATION, 
    integrationRule=SIMPSON, material='Material-163', name='Section-163', 
    numIntPts=5, poissonDefinition=DEFAULT, preIntegrate=OFF, temperature=
    GRADIENT, thickness=1000.0, thicknessField='', thicknessModulus=None, 
    thicknessType=UNIFORM, useDensity=OFF)
mdb.models['Model-1'].HomogeneousShellSection(idealization=NO_IDEALIZATION, 
    integrationRule=SIMPSON, material='Material-164', name='Section-164', 
    numIntPts=5, poissonDefinition=DEFAULT, preIntegrate=OFF, temperature=
    GRADIENT, thickness=1000.0, thicknessField='', thicknessModulus=None, 
    thicknessType=UNIFORM, useDensity=OFF)
mdb.models['Model-1'].HomogeneousShellSection(idealization=NO_IDEALIZATION, 
    integrationRule=SIMPSON, material='Material-165', name='Section-165', 
    numIntPts=5, poissonDefinition=DEFAULT, preIntegrate=OFF, temperature=
    GRADIENT, thickness=1000.0, thicknessField='', thicknessModulus=None, 
    thicknessType=UNIFORM, useDensity=OFF)
mdb.models['Model-1'].HomogeneousShellSection(idealization=NO_IDEALIZATION, 
    integrationRule=SIMPSON, material='Material-166', name='Section-166', 
    numIntPts=5, poissonDefinition=DEFAULT, preIntegrate=OFF, temperature=
    GRADIENT, thickness=1000.0, thicknessField='', thicknessModulus=None, 
    thicknessType=UNIFORM, useDensity=OFF)
mdb.models['Model-1'].HomogeneousShellSection(idealization=NO_IDEALIZATION, 
    integrationRule=SIMPSON, material='Material-167', name='Section-167', 
    numIntPts=5, poissonDefinition=DEFAULT, preIntegrate=OFF, temperature=
    GRADIENT, thickness=1000.0, thicknessField='', thicknessModulus=None, 
    thicknessType=UNIFORM, useDensity=OFF)
mdb.models['Model-1'].HomogeneousShellSection(idealization=NO_IDEALIZATION, 
    integrationRule=SIMPSON, material='Material-168', name='Section-168', 
    numIntPts=5, poissonDefinition=DEFAULT, preIntegrate=OFF, temperature=
    GRADIENT, thickness=1000.0, thicknessField='', thicknessModulus=None, 
    thicknessType=UNIFORM, useDensity=OFF)
mdb.models['Model-1'].HomogeneousShellSection(idealization=NO_IDEALIZATION, 
    integrationRule=SIMPSON, material='Material-169', name='Section-169', 
    numIntPts=5, poissonDefinition=DEFAULT, preIntegrate=OFF, temperature=
    GRADIENT, thickness=1000.0, thicknessField='', thicknessModulus=None, 
    thicknessType=UNIFORM, useDensity=OFF)
mdb.models['Model-1'].HomogeneousShellSection(idealization=NO_IDEALIZATION, 
    integrationRule=SIMPSON, material='Material-170', name='Section-170', 
    numIntPts=5, poissonDefinition=DEFAULT, preIntegrate=OFF, temperature=
    GRADIENT, thickness=1000.0, thicknessField='', thicknessModulus=None, 
    thicknessType=UNIFORM, useDensity=OFF)
mdb.models['Model-1'].HomogeneousShellSection(idealization=NO_IDEALIZATION, 
    integrationRule=SIMPSON, material='Material-171', name='Section-171', 
    numIntPts=5, poissonDefinition=DEFAULT, preIntegrate=OFF, temperature=
    GRADIENT, thickness=1000.0, thicknessField='', thicknessModulus=None, 
    thicknessType=UNIFORM, useDensity=OFF)
mdb.models['Model-1'].HomogeneousShellSection(idealization=NO_IDEALIZATION, 
    integrationRule=SIMPSON, material='Material-172', name='Section-172', 
    numIntPts=5, poissonDefinition=DEFAULT, preIntegrate=OFF, temperature=
    GRADIENT, thickness=1000.0, thicknessField='', thicknessModulus=None, 
    thicknessType=UNIFORM, useDensity=OFF)
mdb.models['Model-1'].HomogeneousShellSection(idealization=NO_IDEALIZATION, 
    integrationRule=SIMPSON, material='Material-173', name='Section-173', 
    numIntPts=5, poissonDefinition=DEFAULT, preIntegrate=OFF, temperature=
    GRADIENT, thickness=1000.0, thicknessField='', thicknessModulus=None, 
    thicknessType=UNIFORM, useDensity=OFF)
mdb.models['Model-1'].HomogeneousShellSection(idealization=NO_IDEALIZATION, 
    integrationRule=SIMPSON, material='Material-174', name='Section-174', 
    numIntPts=5, poissonDefinition=DEFAULT, preIntegrate=OFF, temperature=
    GRADIENT, thickness=1000.0, thicknessField='', thicknessModulus=None, 
    thicknessType=UNIFORM, useDensity=OFF)
mdb.models['Model-1'].HomogeneousShellSection(idealization=NO_IDEALIZATION, 
    integrationRule=SIMPSON, material='Material-175', name='Section-175', 
    numIntPts=5, poissonDefinition=DEFAULT, preIntegrate=OFF, temperature=
    GRADIENT, thickness=1000.0, thicknessField='', thicknessModulus=None, 
    thicknessType=UNIFORM, useDensity=OFF)
mdb.models['Model-1'].HomogeneousShellSection(idealization=NO_IDEALIZATION, 
    integrationRule=SIMPSON, material='Material-176', name='Section-176', 
    numIntPts=5, poissonDefinition=DEFAULT, preIntegrate=OFF, temperature=
    GRADIENT, thickness=1000.0, thicknessField='', thicknessModulus=None, 
    thicknessType=UNIFORM, useDensity=OFF)
mdb.models['Model-1'].HomogeneousShellSection(idealization=NO_IDEALIZATION, 
    integrationRule=SIMPSON, material='Material-177', name='Section-177', 
    numIntPts=5, poissonDefinition=DEFAULT, preIntegrate=OFF, temperature=
    GRADIENT, thickness=1000.0, thicknessField='', thicknessModulus=None, 
    thicknessType=UNIFORM, useDensity=OFF)
mdb.models['Model-1'].HomogeneousShellSection(idealization=NO_IDEALIZATION, 
    integrationRule=SIMPSON, material='Material-178', name='Section-178', 
    numIntPts=5, poissonDefinition=DEFAULT, preIntegrate=OFF, temperature=
    GRADIENT, thickness=1000.0, thicknessField='', thicknessModulus=None, 
    thicknessType=UNIFORM, useDensity=OFF)
mdb.models['Model-1'].HomogeneousShellSection(idealization=NO_IDEALIZATION, 
    integrationRule=SIMPSON, material='Material-179', name='Section-179', 
    numIntPts=5, poissonDefinition=DEFAULT, preIntegrate=OFF, temperature=
    GRADIENT, thickness=1000.0, thicknessField='', thicknessModulus=None, 
    thicknessType=UNIFORM, useDensity=OFF)
mdb.models['Model-1'].HomogeneousShellSection(idealization=NO_IDEALIZATION, 
    integrationRule=SIMPSON, material='Material-180', name='Section-180', 
    numIntPts=5, poissonDefinition=DEFAULT, preIntegrate=OFF, temperature=
    GRADIENT, thickness=1000.0, thicknessField='', thicknessModulus=None, 
    thicknessType=UNIFORM, useDensity=OFF)
mdb.models['Model-1'].HomogeneousShellSection(idealization=NO_IDEALIZATION, 
    integrationRule=SIMPSON, material='Material-181', name='Section-181', 
    numIntPts=5, poissonDefinition=DEFAULT, preIntegrate=OFF, temperature=
    GRADIENT, thickness=1000.0, thicknessField='', thicknessModulus=None, 
    thicknessType=UNIFORM, useDensity=OFF)
mdb.models['Model-1'].HomogeneousShellSection(idealization=NO_IDEALIZATION, 
    integrationRule=SIMPSON, material='Material-182', name='Section-182', 
    numIntPts=5, poissonDefinition=DEFAULT, preIntegrate=OFF, temperature=
    GRADIENT, thickness=1000.0, thicknessField='', thicknessModulus=None, 
    thicknessType=UNIFORM, useDensity=OFF)
mdb.models['Model-1'].HomogeneousShellSection(idealization=NO_IDEALIZATION, 
    integrationRule=SIMPSON, material='Material-183', name='Section-183', 
    numIntPts=5, poissonDefinition=DEFAULT, preIntegrate=OFF, temperature=
    GRADIENT, thickness=1000.0, thicknessField='', thicknessModulus=None, 
    thicknessType=UNIFORM, useDensity=OFF)
mdb.models['Model-1'].HomogeneousShellSection(idealization=NO_IDEALIZATION, 
    integrationRule=SIMPSON, material='Material-184', name='Section-184', 
    numIntPts=5, poissonDefinition=DEFAULT, preIntegrate=OFF, temperature=
    GRADIENT, thickness=1000.0, thicknessField='', thicknessModulus=None, 
    thicknessType=UNIFORM, useDensity=OFF)
mdb.models['Model-1'].HomogeneousShellSection(idealization=NO_IDEALIZATION, 
    integrationRule=SIMPSON, material='Material-185', name='Section-185', 
    numIntPts=5, poissonDefinition=DEFAULT, preIntegrate=OFF, temperature=
    GRADIENT, thickness=1000.0, thicknessField='', thicknessModulus=None, 
    thicknessType=UNIFORM, useDensity=OFF)
mdb.models['Model-1'].HomogeneousShellSection(idealization=NO_IDEALIZATION, 
    integrationRule=SIMPSON, material='Material-186', name='Section-186', 
    numIntPts=5, poissonDefinition=DEFAULT, preIntegrate=OFF, temperature=
    GRADIENT, thickness=1000.0, thicknessField='', thicknessModulus=None, 
    thicknessType=UNIFORM, useDensity=OFF)
mdb.models['Model-1'].HomogeneousShellSection(idealization=NO_IDEALIZATION, 
    integrationRule=SIMPSON, material='Material-187', name='Section-187', 
    numIntPts=5, poissonDefinition=DEFAULT, preIntegrate=OFF, temperature=
    GRADIENT, thickness=1000.0, thicknessField='', thicknessModulus=None, 
    thicknessType=UNIFORM, useDensity=OFF)
mdb.models['Model-1'].HomogeneousShellSection(idealization=NO_IDEALIZATION, 
    integrationRule=SIMPSON, material='Material-188', name='Section-188', 
    numIntPts=5, poissonDefinition=DEFAULT, preIntegrate=OFF, temperature=
    GRADIENT, thickness=1000.0, thicknessField='', thicknessModulus=None, 
    thicknessType=UNIFORM, useDensity=OFF)
mdb.models['Model-1'].HomogeneousShellSection(idealization=NO_IDEALIZATION, 
    integrationRule=SIMPSON, material='Material-189', name='Section-189', 
    numIntPts=5, poissonDefinition=DEFAULT, preIntegrate=OFF, temperature=
    GRADIENT, thickness=1000.0, thicknessField='', thicknessModulus=None, 
    thicknessType=UNIFORM, useDensity=OFF)
mdb.models['Model-1'].HomogeneousShellSection(idealization=NO_IDEALIZATION, 
    integrationRule=SIMPSON, material='Material-190', name='Section-190', 
    numIntPts=5, poissonDefinition=DEFAULT, preIntegrate=OFF, temperature=
    GRADIENT, thickness=1000.0, thicknessField='', thicknessModulus=None, 
    thicknessType=UNIFORM, useDensity=OFF)
mdb.models['Model-1'].HomogeneousShellSection(idealization=NO_IDEALIZATION, 
    integrationRule=SIMPSON, material='Material-191', name='Section-191', 
    numIntPts=5, poissonDefinition=DEFAULT, preIntegrate=OFF, temperature=
    GRADIENT, thickness=1000.0, thicknessField='', thicknessModulus=None, 
    thicknessType=UNIFORM, useDensity=OFF)
mdb.models['Model-1'].HomogeneousShellSection(idealization=NO_IDEALIZATION, 
    integrationRule=SIMPSON, material='Material-192', name='Section-192', 
    numIntPts=5, poissonDefinition=DEFAULT, preIntegrate=OFF, temperature=
    GRADIENT, thickness=1000.0, thicknessField='', thicknessModulus=None, 
    thicknessType=UNIFORM, useDensity=OFF)
mdb.models['Model-1'].HomogeneousShellSection(idealization=NO_IDEALIZATION, 
    integrationRule=SIMPSON, material='Material-193', name='Section-193', 
    numIntPts=5, poissonDefinition=DEFAULT, preIntegrate=OFF, temperature=
    GRADIENT, thickness=1000.0, thicknessField='', thicknessModulus=None, 
    thicknessType=UNIFORM, useDensity=OFF)
mdb.models['Model-1'].HomogeneousShellSection(idealization=NO_IDEALIZATION, 
    integrationRule=SIMPSON, material='Material-194', name='Section-194', 
    numIntPts=5, poissonDefinition=DEFAULT, preIntegrate=OFF, temperature=
    GRADIENT, thickness=1000.0, thicknessField='', thicknessModulus=None, 
    thicknessType=UNIFORM, useDensity=OFF)
mdb.models['Model-1'].HomogeneousShellSection(idealization=NO_IDEALIZATION, 
    integrationRule=SIMPSON, material='Material-195', name='Section-195', 
    numIntPts=5, poissonDefinition=DEFAULT, preIntegrate=OFF, temperature=
    GRADIENT, thickness=1000.0, thicknessField='', thicknessModulus=None, 
    thicknessType=UNIFORM, useDensity=OFF)
mdb.models['Model-1'].HomogeneousShellSection(idealization=NO_IDEALIZATION, 
    integrationRule=SIMPSON, material='Material-196', name='Section-196', 
    numIntPts=5, poissonDefinition=DEFAULT, preIntegrate=OFF, temperature=
    GRADIENT, thickness=1000.0, thicknessField='', thicknessModulus=None, 
    thicknessType=UNIFORM, useDensity=OFF)
mdb.models['Model-1'].HomogeneousShellSection(idealization=NO_IDEALIZATION, 
    integrationRule=SIMPSON, material='Material-197', name='Section-197', 
    numIntPts=5, poissonDefinition=DEFAULT, preIntegrate=OFF, temperature=
    GRADIENT, thickness=1000.0, thicknessField='', thicknessModulus=None, 
    thicknessType=UNIFORM, useDensity=OFF)
mdb.models['Model-1'].HomogeneousShellSection(idealization=NO_IDEALIZATION, 
    integrationRule=SIMPSON, material='Material-198', name='Section-198', 
    numIntPts=5, poissonDefinition=DEFAULT, preIntegrate=OFF, temperature=
    GRADIENT, thickness=1000.0, thicknessField='', thicknessModulus=None, 
    thicknessType=UNIFORM, useDensity=OFF)
mdb.models['Model-1'].HomogeneousShellSection(idealization=NO_IDEALIZATION, 
    integrationRule=SIMPSON, material='Material-199', name='Section-199', 
    numIntPts=5, poissonDefinition=DEFAULT, preIntegrate=OFF, temperature=
    GRADIENT, thickness=1000.0, thicknessField='', thicknessModulus=None, 
    thicknessType=UNIFORM, useDensity=OFF)
mdb.models['Model-1'].HomogeneousShellSection(idealization=NO_IDEALIZATION, 
    integrationRule=SIMPSON, material='Material-200', name='Section-200', 
    numIntPts=5, poissonDefinition=DEFAULT, preIntegrate=OFF, temperature=
    GRADIENT, thickness=1000.0, thicknessField='', thicknessModulus=None, 
    thicknessType=UNIFORM, useDensity=OFF)
mdb.models['Model-1'].HomogeneousShellSection(idealization=NO_IDEALIZATION, 
    integrationRule=SIMPSON, material='Material-201', name='Section-201', 
    numIntPts=5, poissonDefinition=DEFAULT, preIntegrate=OFF, temperature=
    GRADIENT, thickness=1000.0, thicknessField='', thicknessModulus=None, 
    thicknessType=UNIFORM, useDensity=OFF)
mdb.models['Model-1'].HomogeneousShellSection(idealization=NO_IDEALIZATION, 
    integrationRule=SIMPSON, material='Material-202', name='Section-202', 
    numIntPts=5, poissonDefinition=DEFAULT, preIntegrate=OFF, temperature=
    GRADIENT, thickness=1000.0, thicknessField='', thicknessModulus=None, 
    thicknessType=UNIFORM, useDensity=OFF)
mdb.models['Model-1'].HomogeneousShellSection(idealization=NO_IDEALIZATION, 
    integrationRule=SIMPSON, material='Material-203', name='Section-203', 
    numIntPts=5, poissonDefinition=DEFAULT, preIntegrate=OFF, temperature=
    GRADIENT, thickness=1000.0, thicknessField='', thicknessModulus=None, 
    thicknessType=UNIFORM, useDensity=OFF)
mdb.models['Model-1'].HomogeneousShellSection(idealization=NO_IDEALIZATION, 
    integrationRule=SIMPSON, material='Material-204', name='Section-204', 
    numIntPts=5, poissonDefinition=DEFAULT, preIntegrate=OFF, temperature=
    GRADIENT, thickness=1000.0, thicknessField='', thicknessModulus=None, 
    thicknessType=UNIFORM, useDensity=OFF)
mdb.models['Model-1'].HomogeneousShellSection(idealization=NO_IDEALIZATION, 
    integrationRule=SIMPSON, material='Material-205', name='Section-205', 
    numIntPts=5, poissonDefinition=DEFAULT, preIntegrate=OFF, temperature=
    GRADIENT, thickness=1000.0, thicknessField='', thicknessModulus=None, 
    thicknessType=UNIFORM, useDensity=OFF)
mdb.models['Model-1'].HomogeneousShellSection(idealization=NO_IDEALIZATION, 
    integrationRule=SIMPSON, material='Material-206', name='Section-206', 
    numIntPts=5, poissonDefinition=DEFAULT, preIntegrate=OFF, temperature=
    GRADIENT, thickness=1000.0, thicknessField='', thicknessModulus=None, 
    thicknessType=UNIFORM, useDensity=OFF)
mdb.models['Model-1'].HomogeneousShellSection(idealization=NO_IDEALIZATION, 
    integrationRule=SIMPSON, material='Material-207', name='Section-207', 
    numIntPts=5, poissonDefinition=DEFAULT, preIntegrate=OFF, temperature=
    GRADIENT, thickness=1000.0, thicknessField='', thicknessModulus=None, 
    thicknessType=UNIFORM, useDensity=OFF)
mdb.models['Model-1'].HomogeneousShellSection(idealization=NO_IDEALIZATION, 
    integrationRule=SIMPSON, material='Material-208', name='Section-208', 
    numIntPts=5, poissonDefinition=DEFAULT, preIntegrate=OFF, temperature=
    GRADIENT, thickness=1000.0, thicknessField='', thicknessModulus=None, 
    thicknessType=UNIFORM, useDensity=OFF)
mdb.models['Model-1'].HomogeneousShellSection(idealization=NO_IDEALIZATION, 
    integrationRule=SIMPSON, material='Material-209', name='Section-209', 
    numIntPts=5, poissonDefinition=DEFAULT, preIntegrate=OFF, temperature=
    GRADIENT, thickness=1000.0, thicknessField='', thicknessModulus=None, 
    thicknessType=UNIFORM, useDensity=OFF)
mdb.models['Model-1'].HomogeneousShellSection(idealization=NO_IDEALIZATION, 
    integrationRule=SIMPSON, material='Material-210', name='Section-210', 
    numIntPts=5, poissonDefinition=DEFAULT, preIntegrate=OFF, temperature=
    GRADIENT, thickness=1000.0, thicknessField='', thicknessModulus=None, 
    thicknessType=UNIFORM, useDensity=OFF)
mdb.models['Model-1'].HomogeneousShellSection(idealization=NO_IDEALIZATION, 
    integrationRule=SIMPSON, material='Material-211', name='Section-211', 
    numIntPts=5, poissonDefinition=DEFAULT, preIntegrate=OFF, temperature=
    GRADIENT, thickness=1000.0, thicknessField='', thicknessModulus=None, 
    thicknessType=UNIFORM, useDensity=OFF)
mdb.models['Model-1'].HomogeneousShellSection(idealization=NO_IDEALIZATION, 
    integrationRule=SIMPSON, material='Material-212', name='Section-212', 
    numIntPts=5, poissonDefinition=DEFAULT, preIntegrate=OFF, temperature=
    GRADIENT, thickness=1000.0, thicknessField='', thicknessModulus=None, 
    thicknessType=UNIFORM, useDensity=OFF)
mdb.models['Model-1'].HomogeneousShellSection(idealization=NO_IDEALIZATION, 
    integrationRule=SIMPSON, material='Material-213', name='Section-213', 
    numIntPts=5, poissonDefinition=DEFAULT, preIntegrate=OFF, temperature=
    GRADIENT, thickness=1000.0, thicknessField='', thicknessModulus=None, 
    thicknessType=UNIFORM, useDensity=OFF)
mdb.models['Model-1'].HomogeneousShellSection(idealization=NO_IDEALIZATION, 
    integrationRule=SIMPSON, material='Material-214', name='Section-214', 
    numIntPts=5, poissonDefinition=DEFAULT, preIntegrate=OFF, temperature=
    GRADIENT, thickness=1000.0, thicknessField='', thicknessModulus=None, 
    thicknessType=UNIFORM, useDensity=OFF)
mdb.models['Model-1'].HomogeneousShellSection(idealization=NO_IDEALIZATION, 
    integrationRule=SIMPSON, material='Material-215', name='Section-215', 
    numIntPts=5, poissonDefinition=DEFAULT, preIntegrate=OFF, temperature=
    GRADIENT, thickness=1000.0, thicknessField='', thicknessModulus=None, 
    thicknessType=UNIFORM, useDensity=OFF)
mdb.models['Model-1'].HomogeneousShellSection(idealization=NO_IDEALIZATION, 
    integrationRule=SIMPSON, material='Material-216', name='Section-216', 
    numIntPts=5, poissonDefinition=DEFAULT, preIntegrate=OFF, temperature=
    GRADIENT, thickness=1000.0, thicknessField='', thicknessModulus=None, 
    thicknessType=UNIFORM, useDensity=OFF)
mdb.models['Model-1'].HomogeneousShellSection(idealization=NO_IDEALIZATION, 
    integrationRule=SIMPSON, material='Material-217', name='Section-217', 
    numIntPts=5, poissonDefinition=DEFAULT, preIntegrate=OFF, temperature=
    GRADIENT, thickness=1000.0, thicknessField='', thicknessModulus=None, 
    thicknessType=UNIFORM, useDensity=OFF)
mdb.models['Model-1'].HomogeneousShellSection(idealization=NO_IDEALIZATION, 
    integrationRule=SIMPSON, material='Material-218', name='Section-218', 
    numIntPts=5, poissonDefinition=DEFAULT, preIntegrate=OFF, temperature=
    GRADIENT, thickness=1000.0, thicknessField='', thicknessModulus=None, 
    thicknessType=UNIFORM, useDensity=OFF)
mdb.models['Model-1'].HomogeneousShellSection(idealization=NO_IDEALIZATION, 
    integrationRule=SIMPSON, material='Material-219', name='Section-219', 
    numIntPts=5, poissonDefinition=DEFAULT, preIntegrate=OFF, temperature=
    GRADIENT, thickness=1000.0, thicknessField='', thicknessModulus=None, 
    thicknessType=UNIFORM, useDensity=OFF)
mdb.models['Model-1'].HomogeneousShellSection(idealization=NO_IDEALIZATION, 
    integrationRule=SIMPSON, material='Material-220', name='Section-220', 
    numIntPts=5, poissonDefinition=DEFAULT, preIntegrate=OFF, temperature=
    GRADIENT, thickness=1000.0, thicknessField='', thicknessModulus=None, 
    thicknessType=UNIFORM, useDensity=OFF)
mdb.models['Model-1'].HomogeneousShellSection(idealization=NO_IDEALIZATION, 
    integrationRule=SIMPSON, material='Material-221', name='Section-221', 
    numIntPts=5, poissonDefinition=DEFAULT, preIntegrate=OFF, temperature=
    GRADIENT, thickness=1000.0, thicknessField='', thicknessModulus=None, 
    thicknessType=UNIFORM, useDensity=OFF)
mdb.models['Model-1'].HomogeneousShellSection(idealization=NO_IDEALIZATION, 
    integrationRule=SIMPSON, material='Material-222', name='Section-222', 
    numIntPts=5, poissonDefinition=DEFAULT, preIntegrate=OFF, temperature=
    GRADIENT, thickness=1000.0, thicknessField='', thicknessModulus=None, 
    thicknessType=UNIFORM, useDensity=OFF)
mdb.models['Model-1'].HomogeneousShellSection(idealization=NO_IDEALIZATION, 
    integrationRule=SIMPSON, material='Material-223', name='Section-223', 
    numIntPts=5, poissonDefinition=DEFAULT, preIntegrate=OFF, temperature=
    GRADIENT, thickness=1000.0, thicknessField='', thicknessModulus=None, 
    thicknessType=UNIFORM, useDensity=OFF)
mdb.models['Model-1'].HomogeneousShellSection(idealization=NO_IDEALIZATION, 
    integrationRule=SIMPSON, material='Material-224', name='Section-224', 
    numIntPts=5, poissonDefinition=DEFAULT, preIntegrate=OFF, temperature=
    GRADIENT, thickness=1000.0, thicknessField='', thicknessModulus=None, 
    thicknessType=UNIFORM, useDensity=OFF)
mdb.models['Model-1'].HomogeneousShellSection(idealization=NO_IDEALIZATION, 
    integrationRule=SIMPSON, material='Material-225', name='Section-225', 
    numIntPts=5, poissonDefinition=DEFAULT, preIntegrate=OFF, temperature=
    GRADIENT, thickness=1000.0, thicknessField='', thicknessModulus=None, 
    thicknessType=UNIFORM, useDensity=OFF)
mdb.models['Model-1'].HomogeneousShellSection(idealization=NO_IDEALIZATION, 
    integrationRule=SIMPSON, material='Material-226', name='Section-226', 
    numIntPts=5, poissonDefinition=DEFAULT, preIntegrate=OFF, temperature=
    GRADIENT, thickness=1000.0, thicknessField='', thicknessModulus=None, 
    thicknessType=UNIFORM, useDensity=OFF)
mdb.models['Model-1'].HomogeneousShellSection(idealization=NO_IDEALIZATION, 
    integrationRule=SIMPSON, material='Material-227', name='Section-227', 
    numIntPts=5, poissonDefinition=DEFAULT, preIntegrate=OFF, temperature=
    GRADIENT, thickness=1000.0, thicknessField='', thicknessModulus=None, 
    thicknessType=UNIFORM, useDensity=OFF)
mdb.models['Model-1'].HomogeneousShellSection(idealization=NO_IDEALIZATION, 
    integrationRule=SIMPSON, material='Material-228', name='Section-228', 
    numIntPts=5, poissonDefinition=DEFAULT, preIntegrate=OFF, temperature=
    GRADIENT, thickness=1000.0, thicknessField='', thicknessModulus=None, 
    thicknessType=UNIFORM, useDensity=OFF)
mdb.models['Model-1'].HomogeneousShellSection(idealization=NO_IDEALIZATION, 
    integrationRule=SIMPSON, material='Material-229', name='Section-229', 
    numIntPts=5, poissonDefinition=DEFAULT, preIntegrate=OFF, temperature=
    GRADIENT, thickness=1000.0, thicknessField='', thicknessModulus=None, 
    thicknessType=UNIFORM, useDensity=OFF)
mdb.models['Model-1'].HomogeneousShellSection(idealization=NO_IDEALIZATION, 
    integrationRule=SIMPSON, material='Material-230', name='Section-230', 
    numIntPts=5, poissonDefinition=DEFAULT, preIntegrate=OFF, temperature=
    GRADIENT, thickness=1000.0, thicknessField='', thicknessModulus=None, 
    thicknessType=UNIFORM, useDensity=OFF)
mdb.models['Model-1'].HomogeneousShellSection(idealization=NO_IDEALIZATION, 
    integrationRule=SIMPSON, material='Material-231', name='Section-231', 
    numIntPts=5, poissonDefinition=DEFAULT, preIntegrate=OFF, temperature=
    GRADIENT, thickness=1000.0, thicknessField='', thicknessModulus=None, 
    thicknessType=UNIFORM, useDensity=OFF)
mdb.models['Model-1'].parts['Part-1'].Set(faces=mdb.models['Model-1'].parts['Part-1'].faces.findAt(((1040 , 204 , 0.0), )), name='Set-1') 
mdb.models['Model-1'].parts['Part-1'].SectionAssignment(offset=0.0, 
    offsetField='', offsetType=MIDDLE_SURFACE, region=
    mdb.models['Model-1'].parts['Part-1'].sets['Set-1'], sectionName=
    'Section-1', thicknessAssignment=FROM_SECTION)
mdb.models['Model-1'].parts['Part-1'].Set(faces=mdb.models['Model-1'].parts['Part-1'].faces.findAt(((24 , 237 , 0.0), )), name='Set-2') 
mdb.models['Model-1'].parts['Part-1'].SectionAssignment(offset=0.0, 
    offsetField='', offsetType=MIDDLE_SURFACE, region=
    mdb.models['Model-1'].parts['Part-1'].sets['Set-2'], sectionName=
    'Section-2', thicknessAssignment=FROM_SECTION)
mdb.models['Model-1'].parts['Part-1'].Set(faces=mdb.models['Model-1'].parts['Part-1'].faces.findAt(((27 , 246 , 0.0), )), name='Set-3') 
mdb.models['Model-1'].parts['Part-1'].SectionAssignment(offset=0.0, 
    offsetField='', offsetType=MIDDLE_SURFACE, region=
    mdb.models['Model-1'].parts['Part-1'].sets['Set-3'], sectionName=
    'Section-3', thicknessAssignment=FROM_SECTION)
mdb.models['Model-1'].parts['Part-1'].Set(faces=mdb.models['Model-1'].parts['Part-1'].faces.findAt(((34 , 255 , 0.0), )), name='Set-4') 
mdb.models['Model-1'].parts['Part-1'].SectionAssignment(offset=0.0, 
    offsetField='', offsetType=MIDDLE_SURFACE, region=
    mdb.models['Model-1'].parts['Part-1'].sets['Set-4'], sectionName=
    'Section-4', thicknessAssignment=FROM_SECTION)
mdb.models['Model-1'].parts['Part-1'].Set(faces=mdb.models['Model-1'].parts['Part-1'].faces.findAt(((35 , 265 , 0.0), )), name='Set-5') 
mdb.models['Model-1'].parts['Part-1'].SectionAssignment(offset=0.0, 
    offsetField='', offsetType=MIDDLE_SURFACE, region=
    mdb.models['Model-1'].parts['Part-1'].sets['Set-5'], sectionName=
    'Section-5', thicknessAssignment=FROM_SECTION)
mdb.models['Model-1'].parts['Part-1'].Set(faces=mdb.models['Model-1'].parts['Part-1'].faces.findAt(((40 , 277 , 0.0), )), name='Set-6') 
mdb.models['Model-1'].parts['Part-1'].SectionAssignment(offset=0.0, 
    offsetField='', offsetType=MIDDLE_SURFACE, region=
    mdb.models['Model-1'].parts['Part-1'].sets['Set-6'], sectionName=
    'Section-6', thicknessAssignment=FROM_SECTION)
mdb.models['Model-1'].parts['Part-1'].Set(faces=mdb.models['Model-1'].parts['Part-1'].faces.findAt(((60 , 202 , 0.0), )), name='Set-7') 
mdb.models['Model-1'].parts['Part-1'].SectionAssignment(offset=0.0, 
    offsetField='', offsetType=MIDDLE_SURFACE, region=
    mdb.models['Model-1'].parts['Part-1'].sets['Set-7'], sectionName=
    'Section-7', thicknessAssignment=FROM_SECTION)
mdb.models['Model-1'].parts['Part-1'].Set(faces=mdb.models['Model-1'].parts['Part-1'].faces.findAt(((83 , 176 , 0.0), )), name='Set-8') 
mdb.models['Model-1'].parts['Part-1'].SectionAssignment(offset=0.0, 
    offsetField='', offsetType=MIDDLE_SURFACE, region=
    mdb.models['Model-1'].parts['Part-1'].sets['Set-8'], sectionName=
    'Section-8', thicknessAssignment=FROM_SECTION)
mdb.models['Model-1'].parts['Part-1'].Set(faces=mdb.models['Model-1'].parts['Part-1'].faces.findAt(((108 , 157 , 0.0), )), name='Set-9') 
mdb.models['Model-1'].parts['Part-1'].SectionAssignment(offset=0.0, 
    offsetField='', offsetType=MIDDLE_SURFACE, region=
    mdb.models['Model-1'].parts['Part-1'].sets['Set-9'], sectionName=
    'Section-9', thicknessAssignment=FROM_SECTION)
mdb.models['Model-1'].parts['Part-1'].Set(faces=mdb.models['Model-1'].parts['Part-1'].faces.findAt(((113 , 211 , 0.0), )), name='Set-10') 
mdb.models['Model-1'].parts['Part-1'].SectionAssignment(offset=0.0, 
    offsetField='', offsetType=MIDDLE_SURFACE, region=
    mdb.models['Model-1'].parts['Part-1'].sets['Set-10'], sectionName=
    'Section-10', thicknessAssignment=FROM_SECTION)
mdb.models['Model-1'].parts['Part-1'].Set(faces=mdb.models['Model-1'].parts['Part-1'].faces.findAt(((123 , 228 , 0.0), )), name='Set-11') 
mdb.models['Model-1'].parts['Part-1'].SectionAssignment(offset=0.0, 
    offsetField='', offsetType=MIDDLE_SURFACE, region=
    mdb.models['Model-1'].parts['Part-1'].sets['Set-11'], sectionName=
    'Section-11', thicknessAssignment=FROM_SECTION)
mdb.models['Model-1'].parts['Part-1'].Set(faces=mdb.models['Model-1'].parts['Part-1'].faces.findAt(((139 , 308 , 0.0), )), name='Set-12') 
mdb.models['Model-1'].parts['Part-1'].SectionAssignment(offset=0.0, 
    offsetField='', offsetType=MIDDLE_SURFACE, region=
    mdb.models['Model-1'].parts['Part-1'].sets['Set-12'], sectionName=
    'Section-12', thicknessAssignment=FROM_SECTION)
mdb.models['Model-1'].parts['Part-1'].Set(faces=mdb.models['Model-1'].parts['Part-1'].faces.findAt(((142 , 267 , 0.0), )), name='Set-13') 
mdb.models['Model-1'].parts['Part-1'].SectionAssignment(offset=0.0, 
    offsetField='', offsetType=MIDDLE_SURFACE, region=
    mdb.models['Model-1'].parts['Part-1'].sets['Set-13'], sectionName=
    'Section-13', thicknessAssignment=FROM_SECTION)
[truncated: 84,552 more chars]
