# Supplementary material for: An image based application in Matlab for automated modelling and morphological analysis of insect wings
Source: Sci Rep. 2022 Aug 17;12:13917. doi: 10.1038/s41598-022-17859-9 (PMC9386019; doi:10.1038/s41598-022-17859-9)
Supplement: Supplementary file 17 — Supplementary Information 13. [file 41598_2022_17859_MOESM17_ESM.py]

from part import * 
from material import * 
from section import * 
from assembly import * 
from step import * 
from interaction import * 
from load import * 
from mesh import * 
from optimization import * 
from job import * 
from sketch import * 
from visualization import * 
from connectorBehavior import * 
mdb.models['Model-1'].ConstrainedSketch(name='__profile__', sheetSize=2442)
mdb.models['Model-1'].sketches['__profile__'].Line(point1=(1040, 204), point2=(1036, 201))
mdb.models['Model-1'].sketches['__profile__'].Line(point1=(1036, 201), point2=(1036, 197))
mdb.models['Model-1'].sketches['__profile__'].Line(point1=(1036, 197), point2=(1034, 194))
mdb.models['Model-1'].sketches['__profile__'].Line(point1=(1034, 194), point2=(1034, 192))
mdb.models['Model-1'].sketches['__profile__'].Line(point1=(1034, 192), point2=(1039, 188))
mdb.models['Model-1'].sketches['__profile__'].Line(point1=(1039, 188), point2=(1039, 183))
mdb.models['Model-1'].sketches['__profile__'].Line(point1=(1039, 183), point2=(1035, 180))
mdb.models['Model-1'].sketches['__profile__'].Line(point1=(1035, 180), point2=(1032, 175))
mdb.models['Model-1'].sketches['__profile__'].Line(point1=(1032, 175), point2=(1056, 155))
mdb.models['Model-1'].sketches['__profile__'].Line(point1=(1056, 155), point2=(1056, 152))
mdb.models['Model-1'].sketches['__profile__'].Line(point1=(1056, 152), point2=(1040, 138))
mdb.models['Model-1'].sketches['__profile__'].Line(point1=(1040, 138), point2=(1031, 144))
mdb.models['Model-1'].sketches['__profile__'].Line(point1=(1031, 144), point2=(1030, 147))
mdb.models['Model-1'].sketches['__profile__'].Line(point1=(1030, 147), point2=(1028, 147))
mdb.models['Model-1'].sketches['__profile__'].Line(point1=(1028, 147), point2=(1020, 153))
mdb.models['Model-1'].sketches['__profile__'].Line(point1=(1020, 153), point2=(1015, 160))
mdb.models['Model-1'].sketches['__profile__'].Line(point1=(1015, 160), point2=(1004, 167))
mdb.models['Model-1'].sketches['__profile__'].Line(point1=(1004, 167), point2=(992, 156))
mdb.models['Model-1'].sketches['__profile__'].Line(point1=(992, 156), point2=(1001, 144))
mdb.models['Model-1'].sketches['__profile__'].Line(point1=(1001, 144), point2=(1001, 139))
mdb.models['Model-1'].sketches['__profile__'].Line(point1=(1001, 139), point2=(994, 125))
mdb.models['Model-1'].sketches['__profile__'].Line(point1=(994, 125), point2=(992, 125))
mdb.models['Model-1'].sketches['__profile__'].Line(point1=(992, 125), point2=(983, 131))
mdb.models['Model-1'].sketches['__profile__'].Line(point1=(983, 131), point2=(973, 141))
mdb.models['Model-1'].sketches['__profile__'].Line(point1=(973, 141), point2=(967, 142))
mdb.models['Model-1'].sketches['__profile__'].Line(point1=(967, 142), point2=(964, 142))
mdb.models['Model-1'].sketches['__profile__'].Line(point1=(964, 142), point2=(958, 134))
mdb.models['Model-1'].sketches['__profile__'].Line(point1=(958, 134), point2=(954, 133))
mdb.models['Model-1'].sketches['__profile__'].Line(point1=(954, 133), point2=(944, 137))
mdb.models['Model-1'].sketches['__profile__'].Line(point1=(944, 137), point2=(936, 128))
mdb.models['Model-1'].sketches['__profile__'].Line(point1=(936, 128), point2=(930, 129))
mdb.models['Model-1'].sketches['__profile__'].Line(point1=(930, 129), point2=(922, 134))
mdb.models['Model-1'].sketches['__profile__'].Line(point1=(922, 134), point2=(921, 133))
mdb.models['Model-1'].sketches['__profile__'].Line(point1=(921, 133), point2=(917, 134))
mdb.models['Model-1'].sketches['__profile__'].Line(point1=(917, 134), point2=(912, 130))
mdb.models['Model-1'].sketches['__profile__'].Line(point1=(912, 130), point2=(912, 128))
mdb.models['Model-1'].sketches['__profile__'].Line(point1=(912, 128), point2=(920, 118))
mdb.models['Model-1'].sketches['__profile__'].Line(point1=(920, 118), point2=(921, 116))
mdb.models['Model-1'].sketches['__profile__'].Line(point1=(921, 116), point2=(920, 115))
mdb.models['Model-1'].sketches['__profile__'].Line(point1=(920, 115), point2=(923, 113))
mdb.models['Model-1'].sketches['__profile__'].Line(point1=(923, 113), point2=(924, 108))
mdb.models['Model-1'].sketches['__profile__'].Line(point1=(924, 108), point2=(919, 106))
mdb.models['Model-1'].sketches['__profile__'].Line(point1=(919, 106), point2=(910, 99))
mdb.models['Model-1'].sketches['__profile__'].Line(point1=(910, 99), point2=(907, 99))
mdb.models['Model-1'].sketches['__profile__'].Line(point1=(907, 99), point2=(891, 123))
mdb.models['Model-1'].sketches['__profile__'].Line(point1=(891, 123), point2=(882, 121))
mdb.models['Model-1'].sketches['__profile__'].Line(point1=(882, 121), point2=(880, 119))
mdb.models['Model-1'].sketches['__profile__'].Line(point1=(880, 119), point2=(882, 113))
mdb.models['Model-1'].sketches['__profile__'].Line(point1=(882, 113), point2=(878, 109))
mdb.models['Model-1'].sketches['__profile__'].Line(point1=(878, 109), point2=(869, 106))
mdb.models['Model-1'].sketches['__profile__'].Line(point1=(869, 106), point2=(866, 102))
mdb.models['Model-1'].sketches['__profile__'].Line(point1=(866, 102), point2=(867, 101))
mdb.models['Model-1'].sketches['__profile__'].Line(point1=(867, 101), point2=(858, 99))
mdb.models['Model-1'].sketches['__profile__'].Line(point1=(858, 99), point2=(852, 96))
mdb.models['Model-1'].sketches['__profile__'].Line(point1=(852, 96), point2=(854, 83))
mdb.models['Model-1'].sketches['__profile__'].Line(point1=(854, 83), point2=(847, 78))
mdb.models['Model-1'].sketches['__profile__'].Line(point1=(847, 78), point2=(837, 74))
mdb.models['Model-1'].sketches['__profile__'].Line(point1=(837, 74), point2=(832, 76))
mdb.models['Model-1'].sketches['__profile__'].Line(point1=(832, 76), point2=(823, 96))
mdb.models['Model-1'].sketches['__profile__'].Line(point1=(823, 96), point2=(815, 102))
mdb.models['Model-1'].sketches['__profile__'].Line(point1=(815, 102), point2=(807, 95))
mdb.models['Model-1'].sketches['__profile__'].Line(point1=(807, 95), point2=(807, 93))
mdb.models['Model-1'].sketches['__profile__'].Line(point1=(807, 93), point2=(810, 87))
mdb.models['Model-1'].sketches['__profile__'].Line(point1=(810, 87), point2=(821, 73))
mdb.models['Model-1'].sketches['__profile__'].Line(point1=(821, 73), point2=(827, 60))
mdb.models['Model-1'].sketches['__profile__'].Line(point1=(827, 60), point2=(829, 52))
mdb.models['Model-1'].sketches['__profile__'].Line(point1=(829, 52), point2=(812, 46))
mdb.models['Model-1'].sketches['__profile__'].Line(point1=(812, 46), point2=(774, 37))
mdb.models['Model-1'].sketches['__profile__'].Line(point1=(774, 37), point2=(733, 33))
mdb.models['Model-1'].sketches['__profile__'].Line(point1=(733, 33), point2=(730, 34))
mdb.models['Model-1'].sketches['__profile__'].Line(point1=(730, 34), point2=(715, 33))
mdb.models['Model-1'].sketches['__profile__'].Line(point1=(715, 33), point2=(714, 34))
mdb.models['Model-1'].sketches['__profile__'].Line(point1=(714, 34), point2=(688, 34))
mdb.models['Model-1'].sketches['__profile__'].Line(point1=(688, 34), point2=(674, 36))
mdb.models['Model-1'].sketches['__profile__'].Line(point1=(674, 36), point2=(649, 36))
mdb.models['Model-1'].sketches['__profile__'].Line(point1=(649, 36), point2=(597, 41))
mdb.models['Model-1'].sketches['__profile__'].Line(point1=(597, 41), point2=(595, 44))
mdb.models['Model-1'].sketches['__profile__'].Line(point1=(595, 44), point2=(592, 56))
mdb.models['Model-1'].sketches['__profile__'].Line(point1=(592, 56), point2=(590, 58))
mdb.models['Model-1'].sketches['__profile__'].Line(point1=(590, 58), point2=(590, 62))
mdb.models['Model-1'].sketches['__profile__'].Line(point1=(590, 62), point2=(595, 70))
mdb.models['Model-1'].sketches['__profile__'].Line(point1=(595, 70), point2=(597, 71))
mdb.models['Model-1'].sketches['__profile__'].Line(point1=(597, 71), point2=(597, 73))
mdb.models['Model-1'].sketches['__profile__'].Line(point1=(597, 73), point2=(589, 83))
mdb.models['Model-1'].sketches['__profile__'].Line(point1=(589, 83), point2=(582, 87))
mdb.models['Model-1'].sketches['__profile__'].Line(point1=(582, 87), point2=(576, 80))
mdb.models['Model-1'].sketches['__profile__'].Line(point1=(576, 80), point2=(571, 69))
mdb.models['Model-1'].sketches['__profile__'].Line(point1=(571, 69), point2=(567, 69))
mdb.models['Model-1'].sketches['__profile__'].Line(point1=(567, 69), point2=(563, 71))
mdb.models['Model-1'].sketches['__profile__'].Line(point1=(563, 71), point2=(555, 59))
mdb.models['Model-1'].sketches['__profile__'].Line(point1=(555, 59), point2=(539, 54))
mdb.models['Model-1'].sketches['__profile__'].Line(point1=(539, 54), point2=(527, 69))
mdb.models['Model-1'].sketches['__profile__'].Line(point1=(527, 69), point2=(526, 72))
mdb.models['Model-1'].sketches['__profile__'].Line(point1=(526, 72), point2=(515, 81))
mdb.models['Model-1'].sketches['__profile__'].Line(point1=(515, 81), point2=(508, 89))
mdb.models['Model-1'].sketches['__profile__'].Line(point1=(508, 89), point2=(502, 99))
mdb.models['Model-1'].sketches['__profile__'].Line(point1=(502, 99), point2=(485, 110))
mdb.models['Model-1'].sketches['__profile__'].Line(point1=(485, 110), point2=(478, 129))
mdb.models['Model-1'].sketches['__profile__'].Line(point1=(478, 129), point2=(456, 131))
mdb.models['Model-1'].sketches['__profile__'].Line(point1=(456, 131), point2=(454, 133))
mdb.models['Model-1'].sketches['__profile__'].Line(point1=(454, 133), point2=(445, 133))
mdb.models['Model-1'].sketches['__profile__'].Line(point1=(445, 133), point2=(444, 135))
mdb.models['Model-1'].sketches['__profile__'].Line(point1=(444, 135), point2=(426, 136))
mdb.models['Model-1'].sketches['__profile__'].Line(point1=(426, 136), point2=(424, 133))
mdb.models['Model-1'].sketches['__profile__'].Line(point1=(424, 133), point2=(424, 127))
mdb.models['Model-1'].sketches['__profile__'].Line(point1=(424, 127), point2=(422, 126))
mdb.models['Model-1'].sketches['__profile__'].Line(point1=(422, 126), point2=(423, 117))
mdb.models['Model-1'].sketches['__profile__'].Line(point1=(423, 117), point2=(430, 115))
mdb.models['Model-1'].sketches['__profile__'].Line(point1=(430, 115), point2=(434, 112))
mdb.models['Model-1'].sketches['__profile__'].Line(point1=(434, 112), point2=(442, 111))
mdb.models['Model-1'].sketches['__profile__'].Line(point1=(442, 111), point2=(446, 105))
mdb.models['Model-1'].sketches['__profile__'].Line(point1=(446, 105), point2=(446, 98))
mdb.models['Model-1'].sketches['__profile__'].Line(point1=(446, 98), point2=(444, 96))
mdb.models['Model-1'].sketches['__profile__'].Line(point1=(444, 96), point2=(441, 87))
mdb.models['Model-1'].sketches['__profile__'].Line(point1=(441, 87), point2=(435, 83))
mdb.models['Model-1'].sketches['__profile__'].Line(point1=(435, 83), point2=(432, 79))
mdb.models['Model-1'].sketches['__profile__'].Line(point1=(432, 79), point2=(446, 64))
mdb.models['Model-1'].sketches['__profile__'].Line(point1=(446, 64), point2=(447, 56))
mdb.models['Model-1'].sketches['__profile__'].Line(point1=(447, 56), point2=(445, 54))
mdb.models['Model-1'].sketches['__profile__'].Line(point1=(445, 54), point2=(437, 57))
mdb.models['Model-1'].sketches['__profile__'].Line(point1=(437, 57), point2=(428, 58))
mdb.models['Model-1'].sketches['__profile__'].Line(point1=(428, 58), point2=(425, 60))
mdb.models['Model-1'].sketches['__profile__'].Line(point1=(425, 60), point2=(414, 62))
mdb.models['Model-1'].sketches['__profile__'].Line(point1=(414, 62), point2=(397, 68))
mdb.models['Model-1'].sketches['__profile__'].Line(point1=(397, 68), point2=(388, 69))
mdb.models['Model-1'].sketches['__profile__'].Line(point1=(388, 69), point2=(371, 75))
mdb.models['Model-1'].sketches['__profile__'].Line(point1=(371, 75), point2=(363, 76))
mdb.models['Model-1'].sketches['__profile__'].Line(point1=(363, 76), point2=(360, 78))
mdb.models['Model-1'].sketches['__profile__'].Line(point1=(360, 78), point2=(314, 89))
mdb.models['Model-1'].sketches['__profile__'].Line(point1=(314, 89), point2=(303, 93))
mdb.models['Model-1'].sketches['__profile__'].Line(point1=(303, 93), point2=(299, 93))
mdb.models['Model-1'].sketches['__profile__'].Line(point1=(299, 93), point2=(296, 95))
mdb.models['Model-1'].sketches['__profile__'].Line(point1=(296, 95), point2=(249, 108))
mdb.models['Model-1'].sketches['__profile__'].Line(point1=(249, 108), point2=(240, 112))
mdb.models['Model-1'].sketches['__profile__'].Line(point1=(240, 112), point2=(233, 113))
mdb.models['Model-1'].sketches['__profile__'].Line(point1=(233, 113), point2=(231, 115))
mdb.models['Model-1'].sketches['__profile__'].Line(point1=(231, 115), point2=(221, 117))
mdb.models['Model-1'].sketches['__profile__'].Line(point1=(221, 117), point2=(215, 120))
mdb.models['Model-1'].sketches['__profile__'].Line(point1=(215, 120), point2=(198, 124))
mdb.models['Model-1'].sketches['__profile__'].Line(point1=(198, 124), point2=(197, 128))
mdb.models['Model-1'].sketches['__profile__'].Line(point1=(197, 128), point2=(198, 142))
mdb.models['Model-1'].sketches['__profile__'].Line(point1=(198, 142), point2=(195, 145))
mdb.models['Model-1'].sketches['__profile__'].Line(point1=(195, 145), point2=(191, 155))
mdb.models['Model-1'].sketches['__profile__'].Line(point1=(191, 155), point2=(188, 158))
mdb.models['Model-1'].sketches['__profile__'].Line(point1=(188, 158), point2=(182, 160))
mdb.models['Model-1'].sketches['__profile__'].Line(point1=(182, 160), point2=(170, 160))
mdb.models['Model-1'].sketches['__profile__'].Line(point1=(170, 160), point2=(168, 158))
mdb.models['Model-1'].sketches['__profile__'].Line(point1=(168, 158), point2=(168, 138))
mdb.models['Model-1'].sketches['__profile__'].Line(point1=(168, 138), point2=(166, 134))
mdb.models['Model-1'].sketches['__profile__'].Line(point1=(166, 134), point2=(158, 137))
mdb.models['Model-1'].sketches['__profile__'].Line(point1=(158, 137), point2=(144, 139))
mdb.models['Model-1'].sketches['__profile__'].Line(point1=(144, 139), point2=(141, 141))
mdb.models['Model-1'].sketches['__profile__'].Line(point1=(141, 141), point2=(118, 147))
mdb.models['Model-1'].sketches['__profile__'].Line(point1=(118, 147), point2=(113, 150))
mdb.models['Model-1'].sketches['__profile__'].Line(point1=(113, 150), point2=(106, 151))
mdb.models['Model-1'].sketches['__profile__'].Line(point1=(106, 151), point2=(101, 154))
mdb.models['Model-1'].sketches['__profile__'].Line(point1=(101, 154), point2=(83, 160))
mdb.models['Model-1'].sketches['__profile__'].Line(point1=(83, 160), point2=(67, 168))
mdb.models['Model-1'].sketches['__profile__'].Line(point1=(67, 168), point2=(56, 176))
mdb.models['Model-1'].sketches['__profile__'].Line(point1=(56, 176), point2=(44, 188))
mdb.models['Model-1'].sketches['__profile__'].Line(point1=(44, 188), point2=(44, 190))
mdb.models['Model-1'].sketches['__profile__'].Line(point1=(44, 190), point2=(39, 195))
mdb.models['Model-1'].sketches['__profile__'].Line(point1=(39, 195), point2=(33, 207))
mdb.models['Model-1'].sketches['__profile__'].Line(point1=(33, 207), point2=(32, 212))
mdb.models['Model-1'].sketches['__profile__'].Line(point1=(32, 212), point2=(21, 232))
mdb.models['Model-1'].sketches['__profile__'].Line(point1=(21, 232), point2=(20, 239))
mdb.models['Model-1'].sketches['__profile__'].Line(point1=(20, 239), point2=(27, 252))
mdb.models['Model-1'].sketches['__profile__'].Line(point1=(27, 252), point2=(27, 256))
mdb.models['Model-1'].sketches['__profile__'].Line(point1=(27, 256), point2=(31, 266))
mdb.models['Model-1'].sketches['__profile__'].Line(point1=(31, 266), point2=(32, 279))
mdb.models['Model-1'].sketches['__profile__'].Line(point1=(32, 279), point2=(36, 286))
mdb.models['Model-1'].sketches['__profile__'].Line(point1=(36, 286), point2=(42, 292))
mdb.models['Model-1'].sketches['__profile__'].Line(point1=(42, 292), point2=(44, 292))
mdb.models['Model-1'].sketches['__profile__'].Line(point1=(44, 292), point2=(48, 297))
mdb.models['Model-1'].sketches['__profile__'].Line(point1=(48, 297), point2=(59, 300))
mdb.models['Model-1'].sketches['__profile__'].Line(point1=(59, 300), point2=(63, 303))
mdb.models['Model-1'].sketches['__profile__'].Line(point1=(63, 303), point2=(64, 302))
mdb.models['Model-1'].sketches['__profile__'].Line(point1=(64, 302), point2=(72, 305))
mdb.models['Model-1'].sketches['__profile__'].Line(point1=(72, 305), point2=(102, 309))
mdb.models['Model-1'].sketches['__profile__'].Line(point1=(102, 309), point2=(111, 312))
mdb.models['Model-1'].sketches['__profile__'].Line(point1=(111, 312), point2=(114, 311))
mdb.models['Model-1'].sketches['__profile__'].Line(point1=(114, 311), point2=(119, 313))
mdb.models['Model-1'].sketches['__profile__'].Line(point1=(119, 313), point2=(129, 314))
mdb.models['Model-1'].sketches['__profile__'].Line(point1=(129, 314), point2=(134, 317))
mdb.models['Model-1'].sketches['__profile__'].Line(point1=(134, 317), point2=(140, 317))
mdb.models['Model-1'].sketches['__profile__'].Line(point1=(140, 317), point2=(173, 324))
mdb.models['Model-1'].sketches['__profile__'].Line(point1=(173, 324), point2=(180, 325))
mdb.models['Model-1'].sketches['__profile__'].Line(point1=(180, 325), point2=(183, 324))
mdb.models['Model-1'].sketches['__profile__'].Line(point1=(183, 324), point2=(186, 326))
mdb.models['Model-1'].sketches['__profile__'].Line(point1=(186, 326), point2=(250, 331))
mdb.models['Model-1'].sketches['__profile__'].Line(point1=(250, 331), point2=(348, 332))
mdb.models['Model-1'].sketches['__profile__'].Line(point1=(348, 332), point2=(349, 331))
mdb.models['Model-1'].sketches['__profile__'].Line(point1=(349, 331), point2=(387, 331))
mdb.models['Model-1'].sketches['__profile__'].Line(point1=(387, 331), point2=(414, 329))
mdb.models['Model-1'].sketches['__profile__'].Line(point1=(414, 329), point2=(423, 330))
mdb.models['Model-1'].sketches['__profile__'].Line(point1=(423, 330), point2=(466, 327))
mdb.models['Model-1'].sketches['__profile__'].Line(point1=(466, 327), point2=(479, 328))
mdb.models['Model-1'].sketches['__profile__'].Line(point1=(479, 328), point2=(493, 326))
mdb.models['Model-1'].sketches['__profile__'].Line(point1=(493, 326), point2=(504, 327))
mdb.models['Model-1'].sketches['__profile__'].Line(point1=(504, 327), point2=(571, 321))
mdb.models['Model-1'].sketches['__profile__'].Line(point1=(571, 321), point2=(580, 322))
mdb.models['Model-1'].sketches['__profile__'].Line(point1=(580, 322), point2=(586, 320))
mdb.models['Model-1'].sketches['__profile__'].Line(point1=(586, 320), point2=(595, 320))
mdb.models['Model-1'].sketches['__profile__'].Line(point1=(595, 320), point2=(599, 317))
mdb.models['Model-1'].sketches['__profile__'].Line(point1=(599, 317), point2=(605, 319))
mdb.models['Model-1'].sketches['__profile__'].Line(point1=(605, 319), point2=(626, 319))
mdb.models['Model-1'].sketches['__profile__'].Line(point1=(626, 319), point2=(645, 321))
mdb.models['Model-1'].sketches['__profile__'].Line(point1=(645, 321), point2=(651, 320))
mdb.models['Model-1'].sketches['__profile__'].Line(point1=(651, 320), point2=(745, 328))
mdb.models['Model-1'].sketches['__profile__'].Line(point1=(745, 328), point2=(759, 328))
mdb.models['Model-1'].sketches['__profile__'].Line(point1=(759, 328), point2=(776, 331))
mdb.models['Model-1'].sketches['__profile__'].Line(point1=(776, 331), point2=(782, 330))
mdb.models['Model-1'].sketches['__profile__'].Line(point1=(782, 330), point2=(800, 333))
mdb.models['Model-1'].sketches['__profile__'].Line(point1=(800, 333), point2=(807, 332))
mdb.models['Model-1'].sketches['__profile__'].Line(point1=(807, 332), point2=(814, 334))
mdb.models['Model-1'].sketches['__profile__'].Line(point1=(814, 334), point2=(818, 333))
mdb.models['Model-1'].sketches['__profile__'].Line(point1=(818, 333), point2=(827, 335))
mdb.models['Model-1'].sketches['__profile__'].Line(point1=(827, 335), point2=(861, 338))
mdb.models['Model-1'].sketches['__profile__'].Line(point1=(861, 338), point2=(875, 337))
mdb.models['Model-1'].sketches['__profile__'].Line(point1=(875, 337), point2=(901, 340))
mdb.models['Model-1'].sketches['__profile__'].Line(point1=(901, 340), point2=(918, 341))
mdb.models['Model-1'].sketches['__profile__'].Line(point1=(918, 341), point2=(926, 340))
mdb.models['Model-1'].sketches['__profile__'].Line(point1=(926, 340), point2=(943, 342))
mdb.models['Model-1'].sketches['__profile__'].Line(point1=(943, 342), point2=(975, 343))
mdb.models['Model-1'].sketches['__profile__'].Line(point1=(975, 343), point2=(1002, 341))
mdb.models['Model-1'].sketches['__profile__'].Line(point1=(1002, 341), point2=(1015, 342))
mdb.models['Model-1'].sketches['__profile__'].Line(point1=(1015, 342), point2=(1030, 341))
mdb.models['Model-1'].sketches['__profile__'].Line(point1=(1030, 341), point2=(1034, 339))
mdb.models['Model-1'].sketches['__profile__'].Line(point1=(1034, 339), point2=(1037, 340))
mdb.models['Model-1'].sketches['__profile__'].Line(point1=(1037, 340), point2=(1048, 339))
mdb.models['Model-1'].sketches['__profile__'].Line(point1=(1048, 339), point2=(1080, 331))
mdb.models['Model-1'].sketches['__profile__'].Line(point1=(1080, 331), point2=(1097, 324))
mdb.models['Model-1'].sketches['__profile__'].Line(point1=(1097, 324), point2=(1099, 322))
mdb.models['Model-1'].sketches['__profile__'].Line(point1=(1099, 322), point2=(1102, 322))
mdb.models['Model-1'].sketches['__profile__'].Line(point1=(1102, 322), point2=(1108, 317))
mdb.models['Model-1'].sketches['__profile__'].Line(point1=(1108, 317), point2=(1130, 304))
mdb.models['Model-1'].sketches['__profile__'].Line(point1=(1130, 304), point2=(1147, 290))
mdb.models['Model-1'].sketches['__profile__'].Line(point1=(1147, 290), point2=(1162, 274))
mdb.models['Model-1'].sketches['__profile__'].Line(point1=(1162, 274), point2=(1176, 252))
mdb.models['Model-1'].sketches['__profile__'].Line(point1=(1176, 252), point2=(1178, 243))
mdb.models['Model-1'].sketches['__profile__'].Line(point1=(1178, 243), point2=(1175, 243))
mdb.models['Model-1'].sketches['__profile__'].Line(point1=(1175, 243), point2=(1159, 257))
mdb.models['Model-1'].sketches['__profile__'].Line(point1=(1159, 257), point2=(1152, 248))
mdb.models['Model-1'].sketches['__profile__'].Line(point1=(1152, 248), point2=(1166, 234))
mdb.models['Model-1'].sketches['__profile__'].Line(point1=(1166, 234), point2=(1165, 228))
mdb.models['Model-1'].sketches['__profile__'].Line(point1=(1165, 228), point2=(1159, 222))
mdb.models['Model-1'].sketches['__profile__'].Line(point1=(1159, 222), point2=(1150, 227))
mdb.models['Model-1'].sketches['__profile__'].Line(point1=(1150, 227), point2=(1147, 228))
mdb.models['Model-1'].sketches['__profile__'].Line(point1=(1147, 228), point2=(1145, 227))
mdb.models['Model-1'].sketches['__profile__'].Line(point1=(1145, 227), point2=(1146, 217))
mdb.models['Model-1'].sketches['__profile__'].Line(point1=(1146, 217), point2=(1148, 215))
mdb.models['Model-1'].sketches['__profile__'].Line(point1=(1148, 215), point2=(1155, 213))
mdb.models['Model-1'].sketches['__profile__'].Line(point1=(1155, 213), point2=(1159, 209))
mdb.models['Model-1'].sketches['__profile__'].Line(point1=(1159, 209), point2=(1177, 199))
mdb.models['Model-1'].sketches['__profile__'].Line(point1=(1177, 199), point2=(1176, 191))
mdb.models['Model-1'].sketches['__profile__'].Line(point1=(1176, 191), point2=(1169, 181))
mdb.models['Model-1'].sketches['__profile__'].Line(point1=(1169, 181), point2=(1151, 164))
mdb.models['Model-1'].sketches['__profile__'].Line(point1=(1151, 164), point2=(1144, 164))
mdb.models['Model-1'].sketches['__profile__'].Line(point1=(1144, 164), point2=(1141, 166))
mdb.models['Model-1'].sketches['__profile__'].Line(point1=(1141, 166), point2=(1137, 171))
mdb.models['Model-1'].sketches['__profile__'].Line(point1=(1137, 171), point2=(1128, 177))
mdb.models['Model-1'].sketches['__profile__'].Line(point1=(1128, 177), point2=(1120, 185))
mdb.models['Model-1'].sketches['__profile__'].Line(point1=(1120, 185), point2=(1113, 181))
mdb.models['Model-1'].sketches['__profile__'].Line(point1=(1113, 181), point2=(1114, 175))
mdb.models['Model-1'].sketches['__profile__'].Line(point1=(1114, 175), point2=(1112, 175))
mdb.models['Model-1'].sketches['__profile__'].Line(point1=(1112, 175), point2=(1104, 169))
mdb.models['Model-1'].sketches['__profile__'].Line(point1=(1104, 169), point2=(1101, 169))
mdb.models['Model-1'].sketches['__profile__'].Line(point1=(1101, 169), point2=(1097, 173))
mdb.models['Model-1'].sketches['__profile__'].Line(point1=(1097, 173), point2=(1079, 181))
mdb.models['Model-1'].sketches['__profile__'].Line(point1=(1079, 181), point2=(1078, 194))
mdb.models['Model-1'].sketches['__profile__'].Line(point1=(1078, 194), point2=(1060, 207))
mdb.models['Model-1'].sketches['__profile__'].Line(point1=(1060, 207), point2=(1051, 200))
mdb.models['Model-1'].sketches['__profile__'].Line(point1=(1051, 200), point2=(1048, 200))
mdb.models['Model-1'].sketches['__profile__'].Line(point1=(1048, 200), point2=(1040, 204))
mdb.models['Model-1'].Part(dimensionality=THREE_D, name='Part-1', type=DEFORMABLE_BODY) 
mdb.models['Model-1'].parts['Part-1'].BaseShell(sketch=mdb.models['Model-1'].sketches['__profile__'])
del mdb.models['Model-1'].sketches['__profile__'] 
mdb.models['Model-1'].parts['Part-1'].DatumPointByCoordinate(coords=(1221,0.0, 0.0))
mdb.models['Model-1'].parts['Part-1'].DatumPointByCoordinate(coords=(1221,20.0, 0.0))
mdb.models['Model-1'].parts['Part-1'].DatumAxisByTwoPoint(point1=mdb.models['Model-1'].parts['Part-1'].datums[3], point2=mdb.models['Model-1'].parts['Part-1'].datums[2])
mdb.models['Model-1'].parts['Part-1'].DatumPlaneByPrincipalPlane(offset=0.0,principalPlane=XYPLANE)
mdb.models['Model-1'].ConstrainedSketch(name='__profile__', sheetSize=2442)
mdb.models['Model-1'].sketches['__profile__'].Line(point1=(57 , 180), point2=(52 , 181)) 
mdb.models['Model-1'].sketches['__profile__'].Line(point1=(52 , 181), point2=(45 , 189)) 
mdb.models['Model-1'].sketches['__profile__'].Line(point1=(45 , 189), point2=(23 , 232)) 
mdb.models['Model-1'].sketches['__profile__'].Line(point1=(23 , 232), point2=(24 , 239)) 
mdb.models['Model-1'].sketches['__profile__'].Line(point1=(24 , 239), point2=(28 , 239)) 
mdb.models['Model-1'].sketches['__profile__'].Line(point1=(28 , 239), point2=(32 , 235)) 
mdb.models['Model-1'].sketches['__profile__'].Line(point1=(32 , 235), point2=(35 , 232)) 
mdb.models['Model-1'].sketches['__profile__'].Line(point1=(35 , 232), point2=(45 , 227)) 
mdb.models['Model-1'].sketches['__profile__'].Line(point1=(45 , 227), point2=(62 , 222)) 
mdb.models['Model-1'].sketches['__profile__'].Line(point1=(62 , 222), point2=(57 , 205)) 
mdb.models['Model-1'].sketches['__profile__'].Line(point1=(57 , 205), point2=(57 , 180)) 
mdb.models['Model-1'].sketches['__profile__'].Line(point1=(120 , 218), point2=(112 , 217)) 
mdb.models['Model-1'].sketches['__profile__'].Line(point1=(112 , 217), point2=(95 , 219)) 
mdb.models['Model-1'].sketches['__profile__'].Line(point1=(95 , 219), point2=(70 , 224)) 
mdb.models['Model-1'].sketches['__profile__'].Line(point1=(70 , 224), point2=(64 , 224)) 
mdb.models['Model-1'].sketches['__profile__'].Line(point1=(64 , 224), point2=(45 , 229)) 
mdb.models['Model-1'].sketches['__profile__'].Line(point1=(45 , 229), point2=(26 , 241)) 
mdb.models['Model-1'].sketches['__profile__'].Line(point1=(26 , 241), point2=(27 , 248)) 
mdb.models['Model-1'].sketches['__profile__'].Line(point1=(27 , 248), point2=(30 , 251)) 
mdb.models['Model-1'].sketches['__profile__'].Line(point1=(30 , 251), point2=(33 , 251)) 
mdb.models['Model-1'].sketches['__profile__'].Line(point1=(33 , 251), point2=(44 , 242)) 
mdb.models['Model-1'].sketches['__profile__'].Line(point1=(44 , 242), point2=(61 , 235)) 
mdb.models['Model-1'].sketches['__profile__'].Line(point1=(61 , 235), point2=(93 , 231)) 
mdb.models['Model-1'].sketches['__profile__'].Line(point1=(93 , 231), point2=(118 , 230)) 
mdb.models['Model-1'].sketches['__profile__'].Line(point1=(118 , 230), point2=(120 , 218)) 
mdb.models['Model-1'].sketches['__profile__'].Line(point1=(192 , 234), point2=(145 , 234)) 
mdb.models['Model-1'].sketches['__profile__'].Line(point1=(145 , 234), point2=(144 , 233)) 
mdb.models['Model-1'].sketches['__profile__'].Line(point1=(144 , 233), point2=(95 , 234)) 
mdb.models['Model-1'].sketches['__profile__'].Line(point1=(95 , 234), point2=(74 , 239)) 
mdb.models['Model-1'].sketches['__profile__'].Line(point1=(74 , 239), point2=(64 , 239)) 
mdb.models['Model-1'].sketches['__profile__'].Line(point1=(64 , 239), point2=(58 , 242)) 
mdb.models['Model-1'].sketches['__profile__'].Line(point1=(58 , 242), point2=(47 , 244)) 
mdb.models['Model-1'].sketches['__profile__'].Line(point1=(47 , 244), point2=(39 , 248)) 
mdb.models['Model-1'].sketches['__profile__'].Line(point1=(39 , 248), point2=(33 , 253)) 
mdb.models['Model-1'].sketches['__profile__'].Line(point1=(33 , 253), point2=(33 , 256)) 
mdb.models['Model-1'].sketches['__profile__'].Line(point1=(33 , 256), point2=(36 , 258)) 
mdb.models['Model-1'].sketches['__profile__'].Line(point1=(36 , 258), point2=(40 , 260)) 
mdb.models['Model-1'].sketches['__profile__'].Line(point1=(40 , 260), point2=(89 , 259)) 
mdb.models['Model-1'].sketches['__profile__'].Line(point1=(89 , 259), point2=(90 , 258)) 
mdb.models['Model-1'].sketches['__profile__'].Line(point1=(90 , 258), point2=(97 , 259)) 
mdb.models['Model-1'].sketches['__profile__'].Line(point1=(97 , 259), point2=(177 , 258)) 
mdb.models['Model-1'].sketches['__profile__'].Line(point1=(177 , 258), point2=(180 , 256)) 
mdb.models['Model-1'].sketches['__profile__'].Line(point1=(180 , 256), point2=(188 , 241)) 
mdb.models['Model-1'].sketches['__profile__'].Line(point1=(188 , 241), point2=(191 , 239)) 
mdb.models['Model-1'].sketches['__profile__'].Line(point1=(191 , 239), point2=(192 , 234)) 
mdb.models['Model-1'].sketches['__profile__'].Line(point1=(136 , 271), point2=(136 , 266)) 
mdb.models['Model-1'].sketches['__profile__'].Line(point1=(136 , 266), point2=(132 , 262)) 
mdb.models['Model-1'].sketches['__profile__'].Line(point1=(132 , 262), point2=(87 , 261)) 
mdb.models['Model-1'].sketches['__profile__'].Line(point1=(87 , 261), point2=(82 , 263)) 
mdb.models['Model-1'].sketches['__profile__'].Line(point1=(82 , 263), point2=(64 , 263)) 
mdb.models['Model-1'].sketches['__profile__'].Line(point1=(64 , 263), point2=(63 , 264)) 
mdb.models['Model-1'].sketches['__profile__'].Line(point1=(63 , 264), point2=(34 , 263)) 
mdb.models['Model-1'].sketches['__profile__'].Line(point1=(34 , 263), point2=(34 , 266)) 
mdb.models['Model-1'].sketches['__profile__'].Line(point1=(34 , 266), point2=(38 , 271)) 
mdb.models['Model-1'].sketches['__profile__'].Line(point1=(38 , 271), point2=(99 , 271)) 
mdb.models['Model-1'].sketches['__profile__'].Line(point1=(99 , 271), point2=(114 , 273)) 
mdb.models['Model-1'].sketches['__profile__'].Line(point1=(114 , 273), point2=(124 , 272)) 
mdb.models['Model-1'].sketches['__profile__'].Line(point1=(124 , 272), point2=(128 , 274)) 
mdb.models['Model-1'].sketches['__profile__'].Line(point1=(128 , 274), point2=(135 , 274)) 
mdb.models['Model-1'].sketches['__profile__'].Line(point1=(135 , 274), point2=(136 , 271)) 
mdb.models['Model-1'].sketches['__profile__'].Line(point1=(136 , 306), point2=(137 , 281)) 
mdb.models['Model-1'].sketches['__profile__'].Line(point1=(137 , 281), point2=(134 , 278)) 
mdb.models['Model-1'].sketches['__profile__'].Line(point1=(134 , 278), point2=(127 , 275)) 
mdb.models['Model-1'].sketches['__profile__'].Line(point1=(127 , 275), point2=(50 , 274)) 
mdb.models['Model-1'].sketches['__profile__'].Line(point1=(50 , 274), point2=(48 , 273)) 
mdb.models['Model-1'].sketches['__profile__'].Line(point1=(48 , 273), point2=(40 , 274)) 
mdb.models['Model-1'].sketches['__profile__'].Line(point1=(40 , 274), point2=(39 , 275)) 
mdb.models['Model-1'].sketches['__profile__'].Line(point1=(39 , 275), point2=(40 , 280)) 
mdb.models['Model-1'].sketches['__profile__'].Line(point1=(40 , 280), point2=(51 , 290)) 
mdb.models['Model-1'].sketches['__profile__'].Line(point1=(51 , 290), point2=(62 , 295)) 
mdb.models['Model-1'].sketches['__profile__'].Line(point1=(62 , 295), point2=(82 , 301)) 
mdb.models['Model-1'].sketches['__profile__'].Line(point1=(82 , 301), point2=(119 , 306)) 
mdb.models['Model-1'].sketches['__profile__'].Line(point1=(119 , 306), point2=(131 , 310)) 
mdb.models['Model-1'].sketches['__profile__'].Line(point1=(131 , 310), point2=(133 , 310)) 
mdb.models['Model-1'].sketches['__profile__'].Line(point1=(133 , 310), point2=(136 , 306)) 
mdb.models['Model-1'].sketches['__profile__'].Line(point1=(78 , 168), point2=(74 , 167)) 
mdb.models['Model-1'].sketches['__profile__'].Line(point1=(74 , 167), point2=(59 , 177)) 
mdb.models['Model-1'].sketches['__profile__'].Line(point1=(59 , 177), point2=(60 , 212)) 
mdb.models['Model-1'].sketches['__profile__'].Line(point1=(60 , 212), point2=(62 , 218)) 
mdb.models['Model-1'].sketches['__profile__'].Line(point1=(62 , 218), point2=(67 , 221)) 
mdb.models['Model-1'].sketches['__profile__'].Line(point1=(67 , 221), point2=(82 , 219)) 
mdb.models['Model-1'].sketches['__profile__'].Line(point1=(82 , 219), point2=(78 , 168)) 
mdb.models['Model-1'].sketches['__profile__'].Line(point1=(109 , 211), point2=(109 , 205)) 
mdb.models['Model-1'].sketches['__profile__'].Line(point1=(109 , 205), point2=(115 , 185)) 
mdb.models['Model-1'].sketches['__profile__'].Line(point1=(115 , 185), point2=(114 , 175)) 
mdb.models['Model-1'].sketches['__profile__'].Line(point1=(114 , 175), point2=(102 , 157)) 
mdb.models['Model-1'].sketches['__profile__'].Line(point1=(102 , 157), point2=(99 , 157)) 
mdb.models['Model-1'].sketches['__profile__'].Line(point1=(99 , 157), point2=(95 , 160)) 
mdb.models['Model-1'].sketches['__profile__'].Line(point1=(95 , 160), point2=(85 , 163)) 
mdb.models['Model-1'].sketches['__profile__'].Line(point1=(85 , 163), point2=(82 , 166)) 
mdb.models['Model-1'].sketches['__profile__'].Line(point1=(82 , 166), point2=(82 , 177)) 
mdb.models['Model-1'].sketches['__profile__'].Line(point1=(82 , 177), point2=(84 , 188)) 
mdb.models['Model-1'].sketches['__profile__'].Line(point1=(84 , 188), point2=(84 , 216)) 
mdb.models['Model-1'].sketches['__profile__'].Line(point1=(84 , 216), point2=(92 , 217)) 
mdb.models['Model-1'].sketches['__profile__'].Line(point1=(92 , 217), point2=(94 , 215)) 
mdb.models['Model-1'].sketches['__profile__'].Line(point1=(94 , 215), point2=(103 , 215)) 
mdb.models['Model-1'].sketches['__profile__'].Line(point1=(103 , 215), point2=(108 , 214)) 
mdb.models['Model-1'].sketches['__profile__'].Line(point1=(108 , 214), point2=(109 , 211)) 
mdb.models['Model-1'].sketches['__profile__'].Line(point1=(139 , 145), point2=(129 , 147)) 
mdb.models['Model-1'].sketches['__profile__'].Line(point1=(129 , 147), point2=(107 , 155)) 
mdb.models['Model-1'].sketches['__profile__'].Line(point1=(107 , 155), point2=(107 , 158)) 
mdb.models['Model-1'].sketches['__profile__'].Line(point1=(107 , 158), point2=(113 , 168)) 
mdb.models['Model-1'].sketches['__profile__'].Line(point1=(113 , 168), point2=(117 , 175)) 
mdb.models['Model-1'].sketches['__profile__'].Line(point1=(117 , 175), point2=(121 , 175)) 
mdb.models['Model-1'].sketches['__profile__'].Line(point1=(121 , 175), point2=(135 , 167)) 
mdb.models['Model-1'].sketches['__profile__'].Line(point1=(135 , 167), point2=(138 , 163)) 
mdb.models['Model-1'].sketches['__profile__'].Line(point1=(138 , 163), point2=(139 , 145)) 
mdb.models['Model-1'].sketches['__profile__'].Line(point1=(152 , 175), point2=(150 , 175)) 
mdb.models['Model-1'].sketches['__profile__'].Line(point1=(150 , 175), point2=(141 , 168)) 
mdb.models['Model-1'].sketches['__profile__'].Line(point1=(141 , 168), point2=(137 , 168)) 
mdb.models['Model-1'].sketches['__profile__'].Line(point1=(137 , 168), point2=(131 , 173)) 
mdb.models['Model-1'].sketches['__profile__'].Line(point1=(131 , 173), point2=(119 , 179)) 
mdb.models['Model-1'].sketches['__profile__'].Line(point1=(119 , 179), point2=(114 , 200)) 
mdb.models['Model-1'].sketches['__profile__'].Line(point1=(114 , 200), point2=(112 , 202)) 
mdb.models['Model-1'].sketches['__profile__'].Line(point1=(112 , 202), point2=(112 , 212)) 
mdb.models['Model-1'].sketches['__profile__'].Line(point1=(112 , 212), point2=(115 , 213)) 
mdb.models['Model-1'].sketches['__profile__'].Line(point1=(115 , 213), point2=(150 , 211)) 
mdb.models['Model-1'].sketches['__profile__'].Line(point1=(150 , 211), point2=(153 , 191)) 
mdb.models['Model-1'].sketches['__profile__'].Line(point1=(153 , 191), point2=(152 , 175)) 
mdb.models['Model-1'].sketches['__profile__'].Line(point1=(268 , 226), point2=(259 , 222)) 
mdb.models['Model-1'].sketches['__profile__'].Line(point1=(259 , 222), point2=(237 , 217)) 
mdb.models['Model-1'].sketches['__profile__'].Line(point1=(237 , 217), point2=(198 , 214)) 
mdb.models['Model-1'].sketches['__profile__'].Line(point1=(198 , 214), point2=(190 , 215)) 
mdb.models['Model-1'].sketches['__profile__'].Line(point1=(190 , 215), point2=(165 , 214)) 
mdb.models['Model-1'].sketches['__profile__'].Line(point1=(165 , 214), point2=(138 , 216)) 
mdb.models['Model-1'].sketches['__profile__'].Line(point1=(138 , 216), point2=(126 , 215)) 
mdb.models['Model-1'].sketches['__profile__'].Line(point1=(126 , 215), point2=(123 , 217)) 
mdb.models['Model-1'].sketches['__profile__'].Line(point1=(123 , 217), point2=(122 , 225)) 
mdb.models['Model-1'].sketches['__profile__'].Line(point1=(122 , 225), point2=(123 , 230)) 
mdb.models['Model-1'].sketches['__profile__'].Line(point1=(123 , 230), point2=(159 , 229)) 
mdb.models['Model-1'].sketches['__profile__'].Line(point1=(159 , 229), point2=(168 , 231)) 
mdb.models['Model-1'].sketches['__profile__'].Line(point1=(168 , 231), point2=(187 , 231)) 
mdb.models['Model-1'].sketches['__profile__'].Line(point1=(187 , 231), point2=(188 , 230)) 
mdb.models['Model-1'].sketches['__profile__'].Line(point1=(188 , 230), point2=(246 , 231)) 
mdb.models['Model-1'].sketches['__profile__'].Line(point1=(246 , 231), point2=(260 , 229)) 
mdb.models['Model-1'].sketches['__profile__'].Line(point1=(260 , 229), point2=(268 , 230)) 
mdb.models['Model-1'].sketches['__profile__'].Line(point1=(268 , 230), point2=(268 , 226)) 
mdb.models['Model-1'].sketches['__profile__'].Line(point1=(210 , 288), point2=(204 , 286)) 
mdb.models['Model-1'].sketches['__profile__'].Line(point1=(204 , 286), point2=(188 , 286)) 
mdb.models['Model-1'].sketches['__profile__'].Line(point1=(188 , 286), point2=(161 , 279)) 
mdb.models['Model-1'].sketches['__profile__'].Line(point1=(161 , 279), point2=(142 , 279)) 
mdb.models['Model-1'].sketches['__profile__'].Line(point1=(142 , 279), point2=(138 , 307)) 
mdb.models['Model-1'].sketches['__profile__'].Line(point1=(138 , 307), point2=(138 , 309)) 
mdb.models['Model-1'].sketches['__profile__'].Line(point1=(138 , 309), point2=(140 , 309)) 
mdb.models['Model-1'].sketches['__profile__'].Line(point1=(140 , 309), point2=(141 , 311)) 
mdb.models['Model-1'].sketches['__profile__'].Line(point1=(141 , 311), point2=(144 , 312)) 
mdb.models['Model-1'].sketches['__profile__'].Line(point1=(144 , 312), point2=(167 , 317)) 
mdb.models['Model-1'].sketches['__profile__'].Line(point1=(167 , 317), point2=(186 , 319)) 
mdb.models['Model-1'].sketches['__profile__'].Line(point1=(186 , 319), point2=(191 , 321)) 
mdb.models['Model-1'].sketches['__profile__'].Line(point1=(191 , 321), point2=(207 , 322)) 
mdb.models['Model-1'].sketches['__profile__'].Line(point1=(207 , 322), point2=(210 , 288)) 
mdb.models['Model-1'].sketches['__profile__'].Line(point1=(213 , 280), point2=(215 , 272)) 
mdb.models['Model-1'].sketches['__profile__'].Line(point1=(215 , 272), point2=(213 , 268)) 
mdb.models['Model-1'].sketches['__profile__'].Line(point1=(213 , 268), point2=(195 , 267)) 
mdb.models['Model-1'].sketches['__profile__'].Line(point1=(195 , 267), point2=(189 , 266)) 
mdb.models['Model-1'].sketches['__profile__'].Line(point1=(189 , 266), point2=(187 , 264)) 
mdb.models['Model-1'].sketches['__profile__'].Line(point1=(187 , 264), point2=(171 , 261)) 
mdb.models['Model-1'].sketches['__profile__'].Line(point1=(171 , 261), point2=(144 , 261)) 
mdb.models['Model-1'].sketches['__profile__'].Line(point1=(144 , 261), point2=(143 , 262)) 
mdb.models['Model-1'].sketches['__profile__'].Line(point1=(143 , 262), point2=(141 , 267)) 
mdb.models['Model-1'].sketches['__profile__'].Line(point1=(141 , 267), point2=(142 , 273)) 
mdb.models['Model-1'].sketches['__profile__'].Line(point1=(142 , 273), point2=(144 , 275)) 
mdb.models['Model-1'].sketches['__profile__'].Line(point1=(144 , 275), point2=(152 , 276)) 
mdb.models['Model-1'].sketches['__profile__'].Line(point1=(152 , 276), point2=(155 , 275)) 
mdb.models['Model-1'].sketches['__profile__'].Line(point1=(155 , 275), point2=(167 , 278)) 
mdb.models['Model-1'].sketches['__profile__'].Line(point1=(167 , 278), point2=(176 , 278)) 
mdb.models['Model-1'].sketches['__profile__'].Line(point1=(176 , 278), point2=(193 , 281)) 
mdb.models['Model-1'].sketches['__profile__'].Line(point1=(193 , 281), point2=(195 , 283)) 
mdb.models['Model-1'].sketches['__profile__'].Line(point1=(195 , 283), point2=(205 , 284)) 
mdb.models['Model-1'].sketches['__profile__'].Line(point1=(205 , 284), point2=(210 , 284)) 
mdb.models['Model-1'].sketches['__profile__'].Line(point1=(210 , 284), point2=(213 , 280)) 
mdb.models['Model-1'].sketches['__profile__'].Line(point1=(166 , 137), point2=(161 , 137)) 
mdb.models['Model-1'].sketches['__profile__'].Line(point1=(161 , 137), point2=(142 , 144)) 
mdb.models['Model-1'].sketches['__profile__'].Line(point1=(142 , 144), point2=(141 , 165)) 
mdb.models['Model-1'].sketches['__profile__'].Line(point1=(141 , 165), point2=(143 , 166)) 
mdb.models['Model-1'].sketches['__profile__'].Line(point1=(143 , 166), point2=(152 , 172)) 
mdb.models['Model-1'].sketches['__profile__'].Line(point1=(152 , 172), point2=(156 , 172)) 
mdb.models['Model-1'].sketches['__profile__'].Line(point1=(156 , 172), point2=(166 , 161)) 
mdb.models['Model-1'].sketches['__profile__'].Line(point1=(166 , 161), point2=(165 , 155)) 
mdb.models['Model-1'].sketches['__profile__'].Line(point1=(165 , 155), point2=(166 , 137)) 
mdb.models['Model-1'].sketches['__profile__'].Line(point1=(191 , 163), point2=(190 , 162)) 
mdb.models['Model-1'].sketches['__profile__'].Line(point1=(190 , 162), point2=(167 , 163)) 
mdb.models['Model-1'].sketches['__profile__'].Line(point1=(167 , 163), point2=(157 , 175)) 
mdb.models['Model-1'].sketches['__profile__'].Line(point1=(157 , 175), point2=(156 , 193)) 
mdb.models['Model-1'].sketches['__profile__'].Line(point1=(156 , 193), point2=(153 , 210)) 
mdb.models['Model-1'].sketches['__profile__'].Line(point1=(153 , 210), point2=(161 , 211)) 
mdb.models['Model-1'].sketches['__profile__'].Line(point1=(161 , 211), point2=(168 , 210)) 
mdb.models['Model-1'].sketches['__profile__'].Line(point1=(168 , 210), point2=(193 , 211)) 
mdb.models['Model-1'].sketches['__profile__'].Line(point1=(193 , 211), point2=(196 , 198)) 
mdb.models['Model-1'].sketches['__profile__'].Line(point1=(196 , 198), point2=(198 , 173)) 
mdb.models['Model-1'].sketches['__profile__'].Line(point1=(198 , 173), point2=(191 , 163)) 
mdb.models['Model-1'].sketches['__profile__'].Line(point1=(273 , 266), point2=(273 , 262)) 
mdb.models['Model-1'].sketches['__profile__'].Line(point1=(273 , 262), point2=(270 , 260)) 
mdb.models['Model-1'].sketches['__profile__'].Line(point1=(270 , 260), point2=(223 , 259)) 
mdb.models['Model-1'].sketches['__profile__'].Line(point1=(223 , 259), point2=(207 , 256)) 
mdb.models['Model-1'].sketches['__profile__'].Line(point1=(207 , 256), point2=(205 , 253)) 
mdb.models['Model-1'].sketches['__profile__'].Line(point1=(205 , 253), point2=(200 , 251)) 
mdb.models['Model-1'].sketches['__profile__'].Line(point1=(200 , 251), point2=(193 , 244)) 
mdb.models['Model-1'].sketches['__profile__'].Line(point1=(193 , 244), point2=(190 , 244)) 
mdb.models['Model-1'].sketches['__profile__'].Line(point1=(190 , 244), point2=(186 , 251)) 
mdb.models['Model-1'].sketches['__profile__'].Line(point1=(186 , 251), point2=(185 , 255)) 
mdb.models['Model-1'].sketches['__profile__'].Line(point1=(185 , 255), point2=(189 , 261)) 
mdb.models['Model-1'].sketches['__profile__'].Line(point1=(189 , 261), point2=(221 , 268)) 
mdb.models['Model-1'].sketches['__profile__'].Line(point1=(221 , 268), point2=(271 , 270)) 
mdb.models['Model-1'].sketches['__profile__'].Line(point1=(271 , 270), point2=(273 , 266)) 
mdb.models['Model-1'].sketches['__profile__'].Line(point1=(236 , 133), point2=(224 , 132)) 
mdb.models['Model-1'].sketches['__profile__'].Line(point1=(224 , 132), point2=(210 , 141)) 
mdb.models['Model-1'].sketches['__profile__'].Line(point1=(210 , 141), point2=(201 , 143)) 
mdb.models['Model-1'].sketches['__profile__'].Line(point1=(201 , 143), point2=(195 , 155)) 
mdb.models['Model-1'].sketches['__profile__'].Line(point1=(195 , 155), point2=(192 , 157)) 
mdb.models['Model-1'].sketches['__profile__'].Line(point1=(192 , 157), point2=(192 , 160)) 
mdb.models['Model-1'].sketches['__profile__'].Line(point1=(192 , 160), point2=(197 , 167)) 
mdb.models['Model-1'].sketches['__profile__'].Line(point1=(197 , 167), point2=(200 , 171)) 
mdb.models['Model-1'].sketches['__profile__'].Line(point1=(200 , 171), point2=(203 , 171)) 
mdb.models['Model-1'].sketches['__profile__'].Line(point1=(203 , 171), point2=(219 , 162)) 
mdb.models['Model-1'].sketches['__profile__'].Line(point1=(219 , 162), point2=(228 , 160)) 
mdb.models['Model-1'].sketches['__profile__'].Line(point1=(228 , 160), point2=(239 , 153)) 
mdb.models['Model-1'].sketches['__profile__'].Line(point1=(239 , 153), point2=(242 , 150)) 
mdb.models['Model-1'].sketches['__profile__'].Line(point1=(242 , 150), point2=(242 , 148)) 
mdb.models['Model-1'].sketches['__profile__'].Line(point1=(242 , 148), point2=(236 , 133)) 
mdb.models['Model-1'].sketches['__profile__'].Line(point1=(318 , 231), point2=(275 , 231)) 
mdb.models['Model-1'].sketches['__profile__'].Line(point1=(275 , 231), point2=(269 , 233)) 
mdb.models['Model-1'].sketches['__profile__'].Line(point1=(269 , 233), point2=(243 , 235)) 
mdb.models['Model-1'].sketches['__profile__'].Line(point1=(243 , 235), point2=(199 , 234)) 
mdb.models['Model-1'].sketches['__profile__'].Line(point1=(199 , 234), point2=(196 , 237)) 
mdb.models['Model-1'].sketches['__profile__'].Line(point1=(196 , 237), point2=(196 , 240)) 
mdb.models['Model-1'].sketches['__profile__'].Line(point1=(196 , 240), point2=(200 , 246)) 
mdb.models['Model-1'].sketches['__profile__'].Line(point1=(200 , 246), point2=(206 , 250)) 
mdb.models['Model-1'].sketches['__profile__'].Line(point1=(206 , 250), point2=(220 , 250)) 
mdb.models['Model-1'].sketches['__profile__'].Line(point1=(220 , 250), point2=(234 , 247)) 
mdb.models['Model-1'].sketches['__profile__'].Line(point1=(234 , 247), point2=(245 , 247)) 
mdb.models['Model-1'].sketches['__profile__'].Line(point1=(245 , 247), point2=(249 , 245)) 
mdb.models['Model-1'].sketches['__profile__'].Line(point1=(249 , 245), point2=(269 , 244)) 
mdb.models['Model-1'].sketches['__profile__'].Line(point1=(269 , 244), point2=(274 , 242)) 
mdb.models['Model-1'].sketches['__profile__'].Line(point1=(274 , 242), point2=(298 , 239)) 
mdb.models['Model-1'].sketches['__profile__'].Line(point1=(298 , 239), point2=(301 , 237)) 
mdb.models['Model-1'].sketches['__profile__'].Line(point1=(301 , 237), point2=(309 , 237)) 
mdb.models['Model-1'].sketches['__profile__'].Line(point1=(309 , 237), point2=(314 , 234)) 
mdb.models['Model-1'].sketches['__profile__'].Line(point1=(314 , 234), point2=(318 , 234)) 
mdb.models['Model-1'].sketches['__profile__'].Line(point1=(318 , 234), point2=(318 , 231)) 
mdb.models['Model-1'].sketches['__profile__'].Line(point1=(231 , 162), point2=(215 , 167)) 
mdb.models['Model-1'].sketches['__profile__'].Line(point1=(215 , 167), point2=(203 , 173)) 
mdb.models['Model-1'].sketches['__profile__'].Line(point1=(203 , 173), point2=(201 , 176)) 
mdb.models['Model-1'].sketches['__profile__'].Line(point1=(201 , 176), point2=(197 , 210)) 
mdb.models['Model-1'].sketches['__profile__'].Line(point1=(197 , 210), point2=(207 , 211)) 
mdb.models['Model-1'].sketches['__profile__'].Line(point1=(207 , 211), point2=(232 , 213)) 
mdb.models['Model-1'].sketches['__profile__'].Line(point1=(232 , 213), point2=(236 , 206)) 
mdb.models['Model-1'].sketches['__profile__'].Line(point1=(236 , 206), point2=(243 , 179)) 
mdb.models['Model-1'].sketches['__profile__'].Line(point1=(243 , 179), point2=(231 , 162)) 
mdb.models['Model-1'].sketches['__profile__'].Line(point1=(223 , 121), point2=(215 , 122)) 
mdb.models['Model-1'].sketches['__profile__'].Line(point1=(215 , 122), point2=(209 , 125)) 
mdb.models['Model-1'].sketches['__profile__'].Line(point1=(209 , 125), point2=(200 , 127)) 
mdb.models['Model-1'].sketches['__profile__'].Line(point1=(200 , 127), point2=(200 , 136)) 
mdb.models['Model-1'].sketches['__profile__'].Line(point1=(200 , 136), point2=(201 , 140)) 
mdb.models['Model-1'].sketches['__profile__'].Line(point1=(201 , 140), point2=(213 , 136)) 
mdb.models['Model-1'].sketches['__profile__'].Line(point1=(213 , 136), point2=(222 , 130)) 
mdb.models['Model-1'].sketches['__profile__'].Line(point1=(222 , 130), point2=(223 , 121)) 
mdb.models['Model-1'].sketches['__profile__'].Line(point1=(273 , 295), point2=(245 , 293)) 
mdb.models['Model-1'].sketches['__profile__'].Line(point1=(245 , 293), point2=(238 , 291)) 
mdb.models['Model-1'].sketches['__profile__'].Line(point1=(238 , 291), point2=(214 , 290)) 
mdb.models['Model-1'].sketches['__profile__'].Line(point1=(214 , 290), point2=(211 , 306)) 
mdb.models['Model-1'].sketches['__profile__'].Line(point1=(211 , 306), point2=(211 , 323)) 
mdb.models['Model-1'].sketches['__profile__'].Line(point1=(211 , 323), point2=(258 , 327)) 
mdb.models['Model-1'].sketches['__profile__'].Line(point1=(258 , 327), point2=(264 , 326)) 
mdb.models['Model-1'].sketches['__profile__'].Line(point1=(264 , 326), point2=(273 , 327)) 
mdb.models['Model-1'].sketches['__profile__'].Line(point1=(273 , 327), point2=(272 , 321)) 
mdb.models['Model-1'].sketches['__profile__'].Line(point1=(272 , 321), point2=(273 , 320)) 
mdb.models['Model-1'].sketches['__profile__'].Line(point1=(273 , 320), point2=(273 , 295)) 
mdb.models['Model-1'].sketches['__profile__'].Line(point1=(275 , 276), point2=(272 , 273)) 
mdb.models['Model-1'].sketches['__profile__'].Line(point1=(272 , 273), point2=(250 , 273)) 
mdb.models['Model-1'].sketches['__profile__'].Line(point1=(250 , 273), point2=(248 , 271)) 
mdb.models['Model-1'].sketches['__profile__'].Line(point1=(248 , 271), point2=(238 , 272)) 
mdb.models['Model-1'].sketches['__profile__'].Line(point1=(238 , 272), point2=(220 , 270)) 
mdb.models['Model-1'].sketches['__profile__'].Line(point1=(220 , 270), point2=(216 , 276)) 
mdb.models['Model-1'].sketches['__profile__'].Line(point1=(216 , 276), point2=(215 , 281)) 
mdb.models['Model-1'].sketches['__profile__'].Line(point1=(215 , 281), point2=(216 , 285)) 
mdb.models['Model-1'].sketches['__profile__'].Line(point1=(216 , 285), point2=(256 , 288)) 
mdb.models['Model-1'].sketches['__profile__'].Line(point1=(256 , 288), point2=(265 , 291)) 
mdb.models['Model-1'].sketches['__profile__'].Line(point1=(265 , 291), point2=(272 , 291)) 
mdb.models['Model-1'].sketches['__profile__'].Line(point1=(272 , 291), point2=(275 , 289)) 
mdb.models['Model-1'].sketches['__profile__'].Line(point1=(275 , 289), point2=(276 , 285)) 
mdb.models['Model-1'].sketches['__profile__'].Line(point1=(276 , 285), point2=(275 , 276)) 
mdb.models['Model-1'].sketches['__profile__'].Line(point1=(256 , 110), point2=(229 , 118)) 
mdb.models['Model-1'].sketches['__profile__'].Line(point1=(229 , 118), point2=(226 , 123)) 
mdb.models['Model-1'].sketches['__profile__'].Line(point1=(226 , 123), point2=(226 , 128)) 
mdb.models['Model-1'].sketches['__profile__'].Line(point1=(226 , 128), point2=(226 , 129)) 
mdb.models['Model-1'].sketches['__profile__'].Line(point1=(226 , 129), point2=(241 , 128)) 
mdb.models['Model-1'].sketches['__profile__'].Line(point1=(241 , 128), point2=(256 , 118)) 
mdb.models['Model-1'].sketches['__profile__'].Line(point1=(256 , 118), point2=(256 , 110)) 
mdb.models['Model-1'].sketches['__profile__'].Line(point1=(277 , 247), point2=(276 , 246)) 
mdb.models['Model-1'].sketches['__profile__'].Line(point1=(276 , 246), point2=(252 , 247)) 
mdb.models['Model-1'].sketches['__profile__'].Line(point1=(252 , 247), point2=(241 , 250)) 
mdb.models['Model-1'].sketches['__profile__'].Line(point1=(241 , 250), point2=(228 , 251)) 
mdb.models['Model-1'].sketches['__profile__'].Line(point1=(228 , 251), point2=(227 , 255)) 
mdb.models['Model-1'].sketches['__profile__'].Line(point1=(227 , 255), point2=(229 , 256)) 
mdb.models['Model-1'].sketches['__profile__'].Line(point1=(229 , 256), point2=(231 , 257)) 
mdb.models['Model-1'].sketches['__profile__'].Line(point1=(231 , 257), point2=(238 , 256)) 
mdb.models['Model-1'].sketches['__profile__'].Line(point1=(238 , 256), point2=(276 , 257)) 
mdb.models['Model-1'].sketches['__profile__'].Line(point1=(276 , 257), point2=(277 , 247)) 
mdb.models['Model-1'].sketches['__profile__'].Line(point1=(281 , 131), point2=(277 , 132)) 
mdb.models['Model-1'].sketches['__profile__'].Line(point1=(277 , 132), point2=(251 , 149)) 
mdb.models['Model-1'].sketches['__profile__'].Line(point1=(251 , 149), point2=(245 , 151)) 
mdb.models['Model-1'].sketches['__profile__'].Line(point1=(245 , 151), point2=(234 , 160)) 
mdb.models['Model-1'].sketches['__profile__'].Line(point1=(234 , 160), point2=(234 , 162)) 
mdb.models['Model-1'].sketches['__profile__'].Line(point1=(234 , 162), point2=(242 , 172)) 
mdb.models['Model-1'].sketches['__profile__'].Line(point1=(242 , 172), point2=(244 , 177)) 
mdb.models['Model-1'].sketches['__profile__'].Line(point1=(244 , 177), point2=(248 , 177)) 
mdb.models['Model-1'].sketches['__profile__'].Line(point1=(248 , 177), point2=(254 , 177)) 
mdb.models['Model-1'].sketches['__profile__'].Line(point1=(254 , 177), point2=(258 , 175)) 
mdb.models['Model-1'].sketches['__profile__'].Line(point1=(258 , 175), point2=(277 , 172)) 
mdb.models['Model-1'].sketches['__profile__'].Line(point1=(277 , 172), point2=(278 , 150)) 
mdb.models['Model-1'].sketches['__profile__'].Line(point1=(278 , 150), point2=(283 , 138)) 
mdb.models['Model-1'].sketches['__profile__'].Line(point1=(283 , 138), point2=(281 , 131)) 
mdb.models['Model-1'].sketches['__profile__'].Line(point1=(277 , 176), point2=(268 , 176)) 
mdb.models['Model-1'].sketches['__profile__'].Line(point1=(268 , 176), point2=(246 , 181)) 
mdb.models['Model-1'].sketches['__profile__'].Line(point1=(246 , 181), point2=(242 , 193)) 
mdb.models['Model-1'].sketches['__profile__'].Line(point1=(242 , 193), point2=(242 , 198)) 
mdb.models['Model-1'].sketches['__profile__'].Line(point1=(242 , 198), point2=(238 , 206)) 
mdb.models['Model-1'].sketches['__profile__'].Line(point1=(238 , 206), point2=(237 , 214)) 
mdb.models['Model-1'].sketches['__profile__'].Line(point1=(237 , 214), point2=(249 , 216)) 
mdb.models['Model-1'].sketches['__profile__'].Line(point1=(249 , 216), point2=(256 , 219)) 
mdb.models['Model-1'].sketches['__profile__'].Line(point1=(256 , 219), point2=(260 , 219)) 
mdb.models['Model-1'].sketches['__profile__'].Line(point1=(260 , 219), point2=(273 , 227)) 
mdb.models['Model-1'].sketches['__profile__'].Line(point1=(273 , 227), point2=(276 , 226)) 
mdb.models['Model-1'].sketches['__profile__'].Line(point1=(276 , 226), point2=(279 , 210)) 
mdb.models['Model-1'].sketches['__profile__'].Line(point1=(279 , 210), point2=(279 , 191)) 
mdb.models['Model-1'].sketches['__profile__'].Line(point1=(279 , 191), point2=(277 , 176)) 
mdb.models['Model-1'].sketches['__profile__'].Line(point1=(281 , 120), point2=(279 , 118)) 
mdb.models['Model-1'].sketches['__profile__'].Line(point1=(279 , 118), point2=(269 , 118)) 
mdb.models['Model-1'].sketches['__profile__'].Line(point1=(269 , 118), point2=(265 , 120)) 
mdb.models['Model-1'].sketches['__profile__'].Line(point1=(265 , 120), point2=(258 , 120)) 
mdb.models['Model-1'].sketches['__profile__'].Line(point1=(258 , 120), point2=(240 , 131)) 
mdb.models['Model-1'].sketches['__profile__'].Line(point1=(240 , 131), point2=(241 , 139)) 
mdb.models['Model-1'].sketches['__profile__'].Line(point1=(241 , 139), point2=(245 , 147)) 
mdb.models['Model-1'].sketches['__profile__'].Line(point1=(245 , 147), point2=(250 , 146)) 
mdb.models['Model-1'].sketches['__profile__'].Line(point1=(250 , 146), point2=(279 , 128)) 
mdb.models['Model-1'].sketches['__profile__'].Line(point1=(279 , 128), point2=(281 , 120)) 
mdb.models['Model-1'].sketches['__profile__'].Line(point1=(281 , 103), point2=(269 , 105)) 
mdb.models['Model-1'].sketches['__profile__'].Line(point1=(269 , 105), point2=(260 , 109)) 
mdb.models['Model-1'].sketches['__profile__'].Line(point1=(260 , 109), point2=(259 , 111)) 
mdb.models['Model-1'].sketches['__profile__'].Line(point1=(259 , 111), point2=(260 , 116)) 
mdb.models['Model-1'].sketches['__profile__'].Line(point1=(260 , 116), point2=(260 , 117)) 
mdb.models['Model-1'].sketches['__profile__'].Line(point1=(260 , 117), point2=(266 , 117)) 
mdb.models['Model-1'].sketches['__profile__'].Line(point1=(266 , 117), point2=(269 , 115)) 
mdb.models['Model-1'].sketches['__profile__'].Line(point1=(269 , 115), point2=(277 , 114)) 
mdb.models['Model-1'].sketches['__profile__'].Line(point1=(277 , 114), point2=(277 , 111)) 
mdb.models['Model-1'].sketches['__profile__'].Line(point1=(277 , 111), point2=(281 , 103)) 
mdb.models['Model-1'].sketches['__profile__'].Line(point1=(325 , 261), point2=(304 , 259)) 
mdb.models['Model-1'].sketches['__profile__'].Line(point1=(304 , 259), point2=(276 , 260)) 
mdb.models['Model-1'].sketches['__profile__'].Line(point1=(276 , 260), point2=(275 , 269)) 
mdb.models['Model-1'].sketches['__profile__'].Line(point1=(275 , 269), point2=(277 , 270)) 
mdb.models['Model-1'].sketches['__profile__'].Line(point1=(277 , 270), point2=(326 , 273)) 
mdb.models['Model-1'].sketches['__profile__'].Line(point1=(326 , 273), point2=(325 , 261)) 
mdb.models['Model-1'].sketches['__profile__'].Line(point1=(334 , 301), point2=(316 , 298)) 
mdb.models['Model-1'].sketches['__profile__'].Line(point1=(316 , 298), point2=(309 , 299)) 
mdb.models['Model-1'].sketches['__profile__'].Line(point1=(309 , 299), point2=(302 , 297)) 
mdb.models['Model-1'].sketches['__profile__'].Line(point1=(302 , 297), point2=(298 , 298)) 
mdb.models['Model-1'].sketches['__profile__'].Line(point1=(298 , 298), point2=(290 , 296)) 
mdb.models['Model-1'].sketches['__profile__'].Line(point1=(290 , 296), point2=(277 , 296)) 
mdb.models['Model-1'].sketches['__profile__'].Line(point1=(277 , 296), point2=(276 , 304)) 
mdb.models['Model-1'].sketches['__profile__'].Line(point1=(276 , 304), point2=(276 , 324)) 
mdb.models['Model-1'].sketches['__profile__'].Line(point1=(276 , 324), point2=(277 , 325)) 
mdb.models['Model-1'].sketches['__profile__'].Line(point1=(277 , 325), point2=(279 , 327)) 
mdb.models['Model-1'].sketches['__profile__'].Line(point1=(279 , 327), point2=(312 , 327)) 
mdb.models['Model-1'].sketches['__profile__'].Line(point1=(312 , 327), point2=(313 , 328)) 
mdb.models['Model-1'].sketches['__profile__'].Line(point1=(313 , 328), point2=(337 , 327)) 
mdb.models['Model-1'].sketches['__profile__'].Line(point1=(337 , 327), point2=(334 , 301)) 
mdb.models['Model-1'].sketches['__profile__'].Line(point1=(336 , 279), point2=(328 , 277)) 
mdb.models['Model-1'].sketches['__profile__'].Line(point1=(328 , 277), point2=(322 , 278)) 
mdb.models['Model-1'].sketches['__profile__'].Line(point1=(322 , 278), point2=(281 , 275)) 
mdb.models['Model-1'].sketches['__profile__'].Line(point1=(281 , 275), point2=(279 , 282)) 
mdb.models['Model-1'].sketches['__profile__'].Line(point1=(279 , 282), point2=(279 , 291)) 
mdb.models['Model-1'].sketches['__profile__'].Line(point1=(279 , 291), point2=(334 , 296)) 
mdb.models['Model-1'].sketches['__profile__'].Line(point1=(334 , 296), point2=(336 , 288)) 
mdb.models['Model-1'].sketches['__profile__'].Line(point1=(336 , 288), point2=(336 , 279)) 
mdb.models['Model-1'].sketches['__profile__'].Line(point1=(320 , 238), point2=(313 , 238)) 
mdb.models['Model-1'].sketches['__profile__'].Line(point1=(313 , 238), point2=(306 , 241)) 
mdb.models['Model-1'].sketches['__profile__'].Line(point1=(306 , 241), point2=(301 , 241)) 
mdb.models['Model-1'].sketches['__profile__'].Line(point1=(301 , 241), point2=(292 , 244)) 
mdb.models['Model-1'].sketches['__profile__'].Line(point1=(292 , 244), point2=(284 , 244)) 
mdb.models['Model-1'].sketches['__profile__'].Line(point1=(284 , 244), point2=(280 , 246)) 
mdb.models['Model-1'].sketches['__profile__'].Line(point1=(280 , 246), point2=(280 , 255)) 
mdb.models['Model-1'].sketches['__profile__'].Line(point1=(280 , 255), point2=(285 , 256)) 
mdb.models['Model-1'].sketches['__profile__'].Line(point1=(285 , 256), point2=(323 , 256)) 
mdb.models['Model-1'].sketches['__profile__'].Line(point1=(323 , 256), point2=(322 , 242)) 
mdb.models['Model-1'].sketches['__profile__'].Line(point1=(322 , 242), point2=(320 , 238)) 
mdb.models['Model-1'].sketches['__profile__'].Line(point1=(316 , 191), point2=(312 , 190)) 
mdb.models['Model-1'].sketches['__profile__'].Line(point1=(312 , 190), point2=(305 , 194)) 
mdb.models['Model-1'].sketches['__profile__'].Line(point1=(305 , 194), point2=(295 , 196)) 
mdb.models['Model-1'].sketches['__profile__'].Line(point1=(295 , 196), point2=(293 , 198)) 
mdb.models['Model-1'].sketches['__profile__'].Line(point1=(293 , 198), point2=(283 , 198)) 
mdb.models['Model-1'].sketches['__profile__'].Line(point1=(283 , 198), point2=(280 , 227)) 
mdb.models['Model-1'].sketches['__profile__'].Line(point1=(280 , 227), point2=(293 , 228)) 
mdb.models['Model-1'].sketches['__profile__'].Line(point1=(293 , 228), point2=(324 , 228)) 
mdb.models['Model-1'].sketches['__profile__'].Line(point1=(324 , 228), point2=(325 , 227)) 
mdb.models['Model-1'].sketches['__profile__'].Line(point1=(325 , 227), point2=(331 , 228)) 
mdb.models['Model-1'].sketches['__profile__'].Line(point1=(331 , 228), point2=(331 , 223)) 
mdb.models['Model-1'].sketches['__profile__'].Line(point1=(331 , 223), point2=(324 , 204)) 
mdb.models['Model-1'].sketches['__profile__'].Line(point1=(324 , 204), point2=(321 , 201)) 
mdb.models['Model-1'].sketches['__profile__'].Line(point1=(321 , 201), point2=(316 , 191)) 
mdb.models['Model-1'].sketches['__profile__'].Line(point1=(290 , 143), point2=(288 , 141)) 
mdb.models['Model-1'].sketches['__profile__'].Line(point1=(288 , 141), point2=(284 , 141)) 
mdb.models['Model-1'].sketches['__profile__'].Line(point1=(284 , 141), point2=(282 , 143)) 
mdb.models['Model-1'].sketches['__profile__'].Line(point1=(282 , 143), point2=(280 , 160)) 
mdb.models['Model-1'].sketches['__profile__'].Line(point1=(280 , 160), point2=(280 , 180)) 
mdb.models['Model-1'].sketches['__profile__'].Line(point1=(280 , 180), point2=(282 , 193)) 
mdb.models['Model-1'].sketches['__profile__'].Line(point1=(282 , 193), point2=(283 , 195)) 
mdb.models['Model-1'].sketches['__profile__'].Line(point1=(283 , 195), point2=(289 , 195)) 
mdb.models['Model-1'].sketches['__profile__'].Line(point1=(289 , 195), point2=(296 , 194)) 
mdb.models['Model-1'].sketches['__profile__'].Line(point1=(296 , 194), point2=(298 , 192)) 
mdb.models['Model-1'].sketches['__profile__'].Line(point1=(298 , 192), point2=(307 , 190)) 
mdb.models['Model-1'].sketches['__profile__'].Line(point1=(307 , 190), point2=(310 , 187)) 
mdb.models['Model-1'].sketches['__profile__'].Line(point1=(310 , 187), point2=(312 , 187)) 
mdb.models['Model-1'].sketches['__profile__'].Line(point1=(312 , 187), point2=(312 , 183)) 
mdb.models['Model-1'].sketches['__profile__'].Line(point1=(312 , 183), point2=(306 , 169)) 
mdb.models['Model-1'].sketches['__profile__'].Line(point1=(306 , 169), point2=(291 , 148)) 
mdb.models['Model-1'].sketches['__profile__'].Line(point1=(291 , 148), point2=(290 , 143)) 
mdb.models['Model-1'].sketches['__profile__'].Line(point1=(312 , 94), point2=(307 , 94)) 
mdb.models['Model-1'].sketches['__profile__'].Line(point1=(307 , 94), point2=(301 , 97)) 
mdb.models['Model-1'].sketches['__profile__'].Line(point1=(301 , 97), point2=(287 , 100)) 
mdb.models['Model-1'].sketches['__profile__'].Line(point1=(287 , 100), point2=(280 , 114)) 
mdb.models['Model-1'].sketches['__profile__'].Line(point1=(280 , 114), point2=(280 , 116)) 
mdb.models['Model-1'].sketches['__profile__'].Line(point1=(280 , 116), point2=(285 , 118)) 
mdb.models['Model-1'].sketches['__profile__'].Line(point1=(285 , 118), point2=(306 , 107)) 
mdb.models['Model-1'].sketches['__profile__'].Line(point1=(306 , 107), point2=(312 , 94)) 
mdb.models['Model-1'].sketches['__profile__'].Line(point1=(325 , 111), point2=(305 , 110)) 
mdb.models['Model-1'].sketches['__profile__'].Line(point1=(305 , 110), point2=(291 , 117)) 
mdb.models['Model-1'].sketches['__profile__'].Line(point1=(291 , 117), point2=(283 , 125)) 
mdb.models['Model-1'].sketches['__profile__'].Line(point1=(283 , 125), point2=(283 , 129)) 
mdb.models['Model-1'].sketches['__profile__'].Line(point1=(283 , 129), point2=(287 , 133)) 
mdb.models['Model-1'].sketches['__profile__'].Line(point1=(287 , 133), point2=(296 , 131)) 
mdb.models['Model-1'].sketches['__profile__'].Line(point1=(296 , 131), point2=(319 , 132)) 
mdb.models['Model-1'].sketches['__profile__'].Line(point1=(319 , 132), point2=(325 , 111)) 
mdb.models['Model-1'].sketches['__profile__'].Line(point1=(329 , 151), point2=(331 , 141)) 
mdb.models['Model-1'].sketches['__profile__'].Line(point1=(331 , 141), point2=(330 , 137)) 
mdb.models['Model-1'].sketches['__profile__'].Line(point1=(330 , 137), point2=(321 , 134)) 
mdb.models['Model-1'].sketches['__profile__'].Line(point1=(321 , 134), point2=(318 , 135)) 
mdb.models['Model-1'].sketches['__profile__'].Line(point1=(318 , 135), point2=(293 , 134)) 
mdb.models['Model-1'].sketches['__profile__'].Line(point1=(293 , 134), point2=(291 , 136)) 
mdb.models['Model-1'].sketches['__profile__'].Line(point1=(291 , 136), point2=(289 , 137)) 
mdb.models['Model-1'].sketches['__profile__'].Line(point1=(289 , 137), point2=(289 , 140)) 
mdb.models['Model-1'].sketches['__profile__'].Line(point1=(289 , 140), point2=(302 , 157)) 
mdb.models['Model-1'].sketches['__profile__'].Line(point1=(302 , 157), point2=(307 , 166)) 
mdb.models['Model-1'].sketches['__profile__'].Line(point1=(307 , 166), point2=(309 , 166)) 
mdb.models['Model-1'].sketches['__profile__'].Line(point1=(309 , 166), point2=(328 , 154)) 
mdb.models['Model-1'].sketches['__profile__'].Line(point1=(328 , 154), point2=(329 , 151)) 
mdb.models['Model-1'].sketches['__profile__'].Line(point1=(357 , 186), point2=(353 , 170)) 
mdb.models['Model-1'].sketches['__profile__'].Line(point1=(353 , 170), point2=(331 , 157)) 
mdb.models['Model-1'].sketches['__profile__'].Line(point1=(331 , 157), point2=(328 , 157)) 
mdb.models['Model-1'].sketches['__profile__'].Line(point1=(328 , 157), point2=(313 , 166)) 
mdb.models['Model-1'].sketches['__profile__'].Line(point1=(313 , 166), point2=(310 , 169)) 
mdb.models['Model-1'].sketches['__profile__'].Line(point1=(310 , 169), point2=(311 , 172)) 
mdb.models['Model-1'].sketches['__profile__'].Line(point1=(311 , 172), point2=(316 , 186)) 
mdb.models['Model-1'].sketches['__profile__'].Line(point1=(316 , 186), point2=(322 , 194)) 
mdb.models['Model-1'].sketches['__profile__'].Line(point1=(322 , 194), point2=(327 , 204)) 
mdb.models['Model-1'].sketches['__profile__'].Line(point1=(327 , 204), point2=(334 , 202)) 
mdb.models['Model-1'].sketches['__profile__'].Line(point1=(334 , 202), point2=(337 , 199)) 
mdb.models['Model-1'].sketches['__profile__'].Line(point1=(337 , 199), point2=(348 , 194)) 
mdb.models['Model-1'].sketches['__profile__'].Line(point1=(348 , 194), point2=(352 , 190)) 
mdb.models['Model-1'].sketches['__profile__'].Line(point1=(352 , 190), point2=(357 , 188)) 
mdb.models['Model-1'].sketches['__profile__'].Line(point1=(357 , 188), point2=(357 , 186)) 
mdb.models['Model-1'].sketches['__profile__'].Line(point1=(346 , 87), point2=(345 , 85)) 
mdb.models['Model-1'].sketches['__profile__'].Line(point1=(345 , 85), point2=(343 , 85)) 
mdb.models['Model-1'].sketches['__profile__'].Line(point1=(343 , 85), point2=(339 , 87)) 
mdb.models['Model-1'].sketches['__profile__'].Line(point1=(339 , 87), point2=(330 , 88)) 
mdb.models['Model-1'].sketches['__profile__'].Line(point1=(330 , 88), point2=(328 , 90)) 
mdb.models['Model-1'].sketches['__profile__'].Line(point1=(328 , 90), point2=(319 , 91)) 
mdb.models['Model-1'].sketches['__profile__'].Line(point1=(319 , 91), point2=(317 , 92)) 
mdb.models['Model-1'].sketches['__profile__'].Line(point1=(317 , 92), point2=(315 , 97)) 
mdb.models['Model-1'].sketches['__profile__'].Line(point1=(315 , 97), point2=(312 , 100)) 
mdb.models['Model-1'].sketches['__profile__'].Line(point1=(312 , 100), point2=(311 , 104)) 
mdb.models['Model-1'].sketches['__profile__'].Line(point1=(311 , 104), point2=(312 , 107)) 
mdb.models['Model-1'].sketches['__profile__'].Line(point1=(312 , 107), point2=(332 , 107)) 
mdb.models['Model-1'].sketches['__profile__'].Line(point1=(332 , 107), point2=(339 , 94)) 
mdb.models['Model-1'].sketches['__profile__'].Line(point1=(339 , 94), point2=(346 , 87)) 
mdb.models['Model-1'].sketches['__profile__'].Line(point1=(363 , 117), point2=(359 , 113)) 
mdb.models['Model-1'].sketches['__profile__'].Line(point1=(359 , 113), point2=(331 , 109)) 
mdb.models['Model-1'].sketches['__profile__'].Line(point1=(331 , 109), point2=(327 , 111)) 
mdb.models['Model-1'].sketches['__profile__'].Line(point1=(327 , 111), point2=(327 , 117)) 
mdb.models['Model-1'].sketches['__profile__'].Line(point1=(327 , 117), point2=(325 , 120)) 
mdb.models['Model-1'].sketches['__profile__'].Line(point1=(325 , 120), point2=(323 , 129)) 
mdb.models['Model-1'].sketches['__profile__'].Line(point1=(323 , 129), point2=(323 , 132)) 
mdb.models['Model-1'].sketches['__profile__'].Line(point1=(323 , 132), point2=(331 , 135)) 
mdb.models['Model-1'].sketches['__profile__'].Line(point1=(331 , 135), point2=(335 , 134)) 
mdb.models['Model-1'].sketches['__profile__'].Line(point1=(335 , 134), point2=(358 , 135)) 
mdb.models['Model-1'].sketches['__profile__'].Line(point1=(358 , 135), point2=(363 , 122)) 
mdb.models['Model-1'].sketches['__profile__'].Line(point1=(363 , 122), point2=(363 , 117)) 
mdb.models['Model-1'].sketches['__profile__'].Line(point1=(365 , 253), point2=(364 , 244)) 
mdb.models['Model-1'].sketches['__profile__'].Line(point1=(364 , 244), point2=(361 , 238)) 
mdb.models['Model-1'].sketches['__profile__'].Line(point1=(361 , 238), point2=(360 , 231)) 
mdb.models['Model-1'].sketches['__profile__'].Line(point1=(360 , 231), point2=(336 , 231)) 
mdb.models['Model-1'].sketches['__profile__'].Line(point1=(336 , 231), point2=(334 , 233)) 
mdb.models['Model-1'].sketches['__profile__'].Line(point1=(334 , 233), point2=(327 , 234)) 
mdb.models['Model-1'].sketches['__profile__'].Line(point1=(327 , 234), point2=(324 , 236)) 
mdb.models['Model-1'].sketches['__profile__'].Line(point1=(324 , 236), point2=(324 , 243)) 
mdb.models['Model-1'].sketches['__profile__'].Line(point1=(324 , 243), point2=(327 , 255)) 
mdb.models['Model-1'].sketches['__profile__'].Line(point1=(327 , 255), point2=(364 , 256)) 
mdb.models['Model-1'].sketches['__profile__'].Line(point1=(364 , 256), point2=(365 , 253)) 
mdb.models['Model-1'].sketches['__profile__'].Line(point1=(391 , 259), point2=(388 , 260)) 
mdb.models['Model-1'].sketches['__profile__'].Line(point1=(388 , 260), point2=(381 , 259)) 
mdb.models['Model-1'].sketches['__profile__'].Line(point1=(381 , 259), point2=(329 , 260)) 
mdb.models['Model-1'].sketches['__profile__'].Line(point1=(329 , 260), point2=(330 , 273)) 
mdb.models['Model-1'].sketches['__profile__'].Line(point1=(330 , 273), point2=(346 , 276)) 
mdb.models['Model-1'].sketches['__profile__'].Line(point1=(346 , 276), point2=(351 , 275)) 
mdb.models['Model-1'].sketches['__profile__'].Line(point1=(351 , 275), point2=(388 , 276)) 
mdb.models['Model-1'].sketches['__profile__'].Line(point1=(388 , 276), point2=(392 , 274)) 
mdb.models['Model-1'].sketches['__profile__'].Line(point1=(392 , 274), point2=(391 , 259)) 
mdb.models['Model-1'].sketches['__profile__'].Line(point1=(371 , 224), point2=(372 , 218)) 
mdb.models['Model-1'].sketches['__profile__'].Line(point1=(372 , 218), point2=(371 , 201)) 
mdb.models['Model-1'].sketches['__profile__'].Line(point1=(371 , 201), point2=(370 , 198)) 
mdb.models['Model-1'].sketches['__profile__'].Line(point1=(370 , 198), point2=(361 , 191)) 
mdb.models['Model-1'].sketches['__profile__'].Line(point1=(361 , 191), point2=(357 , 191)) 
mdb.models['Model-1'].sketches['__profile__'].Line(point1=(357 , 191), point2=(339 , 202)) 
mdb.models['Model-1'].sketches['__profile__'].Line(point1=(339 , 202), point2=(335 , 203)) 
mdb.models['Model-1'].sketches['__profile__'].Line(point1=(335 , 203), point2=(330 , 207)) 
mdb.models['Model-1'].sketches['__profile__'].Line(point1=(330 , 207), point2=(330 , 211)) 
mdb.models['Model-1'].sketches['__profile__'].Line(point1=(330 , 211), point2=(336 , 227)) 
mdb.models['Model-1'].sketches['__profile__'].Line(point1=(336 , 227), point2=(346 , 228)) 
mdb.models['Model-1'].sketches['__profile__'].Line(point1=(346 , 228), point2=(365 , 227)) 
mdb.models['Model-1'].sketches['__profile__'].Line(point1=(365 , 227), point2=(371 , 226)) 
mdb.models['Model-1'].sketches['__profile__'].Line(point1=(371 , 226), point2=(371 , 224)) 
mdb.models['Model-1'].sketches['__profile__'].Line(point1=(375 , 141), point2=(362 , 138)) 
mdb.models['Model-1'].sketches['__profile__'].Line(point1=(362 , 138), point2=(334 , 138)) 
mdb.models['Model-1'].sketches['__profile__'].Line(point1=(334 , 138), point2=(332 , 154)) 
mdb.models['Model-1'].sketches['__profile__'].Line(point1=(332 , 154), point2=(347 , 164)) 
mdb.models['Model-1'].sketches['__profile__'].Line(point1=(347 , 164), point2=(352 , 166)) 
mdb.models['Model-1'].sketches['__profile__'].Line(point1=(352 , 166), point2=(357 , 166)) 
mdb.models['Model-1'].sketches['__profile__'].Line(point1=(357 , 166), point2=(362 , 162)) 
mdb.models['Model-1'].sketches['__profile__'].Line(point1=(362 , 162), point2=(373 , 157)) 
mdb.models['Model-1'].sketches['__profile__'].Line(point1=(373 , 157), point2=(375 , 141)) 
mdb.models['Model-1'].sketches['__profile__'].Line(point1=(382 , 75), point2=(357 , 81)) 
mdb.models['Model-1'].sketches['__profile__'].Line(point1=(357 , 81), point2=(338 , 100)) 
mdb.models['Model-1'].sketches['__profile__'].Line(point1=(338 , 100), point2=(337 , 106)) 
mdb.models['Model-1'].sketches['__profile__'].Line(point1=(337 , 106), point2=(340 , 107)) 
mdb.models['Model-1'].sketches['__profile__'].Line(point1=(340 , 107), point2=(344 , 109)) 
mdb.models['Model-1'].sketches['__profile__'].Line(point1=(344 , 109), point2=(347 , 108)) 
mdb.models['Model-1'].sketches['__profile__'].Line(point1=(347 , 108), point2=(358 , 110)) 
mdb.models['Model-1'].sketches['__profile__'].Line(point1=(358 , 110), point2=(361 , 104)) 
mdb.models['Model-1'].sketches['__profile__'].Line(point1=(361 , 104), point2=(373 , 91)) 
mdb.models['Model-1'].sketches['__profile__'].Line(point1=(373 , 91), point2=(382 , 84)) 
mdb.models['Model-1'].sketches['__profile__'].Line(point1=(382 , 84), point2=(382 , 75)) 
mdb.models['Model-1'].sketches['__profile__'].Line(point1=(393 , 324), point2=(393 , 317)) 
mdb.models['Model-1'].sketches['__profile__'].Line(point1=(393 , 317), point2=(391 , 315)) 
mdb.models['Model-1'].sketches['__profile__'].Line(point1=(391 , 315), point2=(390 , 304)) 
mdb.models['Model-1'].sketches['__profile__'].Line(point1=(390 , 304), point2=(357 , 301)) 
mdb.models['Model-1'].sketches['__profile__'].Line(point1=(357 , 301), point2=(338 , 301)) 
mdb.models['Model-1'].sketches['__profile__'].Line(point1=(338 , 301), point2=(338 , 304)) 
mdb.models['Model-1'].sketches['__profile__'].Line(point1=(338 , 304), point2=(339 , 319)) 
mdb.models['Model-1'].sketches['__profile__'].Line(point1=(339 , 319), point2=(342 , 327)) 
mdb.models['Model-1'].sketches['__profile__'].Line(point1=(342 , 327), point2=(352 , 328)) 
mdb.models['Model-1'].sketches['__profile__'].Line(point1=(352 , 328), point2=(380 , 327)) 
mdb.models['Model-1'].sketches['__profile__'].Line(point1=(380 , 327), point2=(393 , 326)) 
mdb.models['Model-1'].sketches['__profile__'].Line(point1=(393 , 326), point2=(393 , 324)) 
mdb.models['Model-1'].sketches['__profile__'].Line(point1=(389 , 282), point2=(384 , 280)) 
mdb.models['Model-1'].sketches['__profile__'].Line(point1=(384 , 280), point2=(370 , 280)) 
mdb.models['Model-1'].sketches['__profile__'].Line(point1=(370 , 280), point2=(365 , 278)) 
mdb.models['Model-1'].sketches['__profile__'].Line(point1=(365 , 278), point2=(360 , 279)) 
mdb.models['Model-1'].sketches['__profile__'].Line(point1=(360 , 279), point2=(340 , 278)) 
mdb.models['Model-1'].sketches['__profile__'].Line(point1=(340 , 278), point2=(338 , 295)) 
mdb.models['Model-1'].sketches['__profile__'].Line(point1=(338 , 295), point2=(339 , 297)) 
mdb.models['Model-1'].sketches['__profile__'].Line(point1=(339 , 297), point2=(388 , 299)) 
mdb.models['Model-1'].sketches['__profile__'].Line(point1=(388 , 299), point2=(389 , 282)) 
mdb.models['Model-1'].sketches['__profile__'].Line(point1=(399 , 166), point2=(373 , 159)) 
mdb.models['Model-1'].sketches['__profile__'].Line(point1=(373 , 159), point2=(357 , 169)) 
mdb.models['Model-1'].sketches['__profile__'].Line(point1=(357 , 169), point2=(357 , 176)) 
mdb.models['Model-1'].sketches['__profile__'].Line(point1=(357 , 176), point2=(359 , 179)) 
mdb.models['Model-1'].sketches['__profile__'].Line(point1=(359 , 179), point2=(360 , 185)) 
mdb.models['Model-1'].sketches['__profile__'].Line(point1=(360 , 185), point2=(360 , 188)) 
mdb.models['Model-1'].sketches['__profile__'].Line(point1=(360 , 188), point2=(371 , 195)) 
mdb.models['Model-1'].sketches['__profile__'].Line(point1=(371 , 195), point2=(375 , 195)) 
mdb.models['Model-1'].sketches['__profile__'].Line(point1=(375 , 195), point2=(377 , 193)) 
mdb.models['Model-1'].sketches['__profile__'].Line(point1=(377 , 193), point2=(386 , 191)) 
mdb.models['Model-1'].sketches['__profile__'].Line(point1=(386 , 191), point2=(390 , 188)) 
mdb.models['Model-1'].sketches['__profile__'].Line(point1=(390 , 188), point2=(395 , 187)) 
mdb.models['Model-1'].sketches['__profile__'].Line(point1=(395 , 187), point2=(397 , 186)) 
mdb.models['Model-1'].sketches['__profile__'].Line(point1=(397 , 186), point2=(399 , 177)) 
mdb.models['Model-1'].sketches['__profile__'].Line(point1=(399 , 177), point2=(399 , 166)) 
mdb.models['Model-1'].sketches['__profile__'].Line(point1=(399 , 85), point2=(384 , 85)) 
mdb.models['Model-1'].sketches['__profile__'].Line(point1=(384 , 85), point2=(366 , 102)) 
mdb.models['Model-1'].sketches['__profile__'].Line(point1=(366 , 102), point2=(362 , 107)) 
mdb.models['Model-1'].sketches['__profile__'].Line(point1=(362 , 107), point2=(361 , 111)) 
mdb.models['Model-1'].sketches['__profile__'].Line(point1=(361 , 111), point2=(365 , 115)) 
mdb.models['Model-1'].sketches['__profile__'].Line(point1=(365 , 115), point2=(371 , 116)) 
mdb.models['Model-1'].sketches['__profile__'].Line(point1=(371 , 116), point2=(393 , 114)) 
mdb.models['Model-1'].sketches['__profile__'].Line(point1=(393 , 114), point2=(397 , 112)) 
mdb.models['Model-1'].sketches['__profile__'].Line(point1=(397 , 112), point2=(399 , 106)) 
mdb.models['Model-1'].sketches['__profile__'].Line(point1=(399 , 106), point2=(405 , 97)) 
mdb.models['Model-1'].sketches['__profile__'].Line(point1=(405 , 97), point2=(405 , 94)) 
mdb.models['Model-1'].sketches['__profile__'].Line(point1=(405 , 94), point2=(400 , 89)) 
mdb.models['Model-1'].sketches['__profile__'].Line(point1=(400 , 89), point2=(399 , 85)) 
mdb.models['Model-1'].sketches['__profile__'].Line(point1=(390 , 118), point2=(384 , 117)) 
mdb.models['Model-1'].sketches['__profile__'].Line(point1=(384 , 117), point2=(368 , 119)) 
mdb.models['Model-1'].sketches['__profile__'].Line(point1=(368 , 119), point2=(362 , 131)) 
mdb.models['Model-1'].sketches['__profile__'].Line(point1=(362 , 131), point2=(362 , 135)) 
mdb.models['Model-1'].sketches['__profile__'].Line(point1=(362 , 135), point2=(366 , 136)) 
mdb.models['Model-1'].sketches['__profile__'].Line(point1=(366 , 136), point2=(378 , 139)) 
mdb.models['Model-1'].sketches['__profile__'].Line(point1=(378 , 139), point2=(392 , 137)) 
mdb.models['Model-1'].sketches['__profile__'].Line(point1=(392 , 137), point2=(390 , 118)) 
mdb.models['Model-1'].sketches['__profile__'].Line(point1=(412 , 253), point2=(409 , 227)) 
mdb.models['Model-1'].sketches['__profile__'].Line(point1=(409 , 227), point2=(365 , 230)) 
mdb.models['Model-1'].sketches['__profile__'].Line(point1=(365 , 230), point2=(364 , 230)) 
mdb.models['Model-1'].sketches['__profile__'].Line(point1=(364 , 230), point2=(364 , 235)) 
mdb.models['Model-1'].sketches['__profile__'].Line(point1=(364 , 235), point2=(365 , 241)) 
mdb.models['Model-1'].sketches['__profile__'].Line(point1=(365 , 241), point2=(367 , 243)) 
mdb.models['Model-1'].sketches['__profile__'].Line(point1=(367 , 243), point2=(369 , 255)) 
mdb.models['Model-1'].sketches['__profile__'].Line(point1=(369 , 255), point2=(404 , 256)) 
mdb.models['Model-1'].sketches['__profile__'].Line(point1=(404 , 256), point2=(412 , 255)) 
mdb.models['Model-1'].sketches['__profile__'].Line(point1=(412 , 255), point2=(412 , 253)) 
mdb.models['Model-1'].sketches['__profile__'].Line(point1=(405 , 222), point2=(405 , 208)) 
mdb.models['Model-1'].sketches['__profile__'].Line(point1=(405 , 208), point2=(407 , 202)) 
mdb.models['Model-1'].sketches['__profile__'].Line(point1=(407 , 202), point2=(407 , 196)) 
mdb.models['Model-1'].sketches['__profile__'].Line(point1=(407 , 196), point2=(401 , 190)) 
mdb.models['Model-1'].sketches['__profile__'].Line(point1=(401 , 190), point2=(396 , 189)) 
mdb.models['Model-1'].sketches['__profile__'].Line(point1=(396 , 189), point2=(373 , 198)) 
mdb.models['Model-1'].sketches['__profile__'].Line(point1=(373 , 198), point2=(375 , 216)) 
mdb.models['Model-1'].sketches['__profile__'].Line(point1=(375 , 216), point2=(374 , 226)) 
mdb.models['Model-1'].sketches['__profile__'].Line(point1=(374 , 226), point2=(403 , 225)) 
mdb.models['Model-1'].sketches['__profile__'].Line(point1=(403 , 225), point2=(405 , 224)) 
mdb.models['Model-1'].sketches['__profile__'].Line(point1=(405 , 224), point2=(405 , 222)) 
mdb.models['Model-1'].sketches['__profile__'].Line(point1=(414 , 140), point2=(410 , 141)) 
mdb.models['Model-1'].sketches['__profile__'].Line(point1=(410 , 141), point2=(389 , 140)) 
mdb.models['Model-1'].sketches['__profile__'].Line(point1=(389 , 140), point2=(379 , 142)) 
mdb.models['Model-1'].sketches['__profile__'].Line(point1=(379 , 142), point2=(376 , 156)) 
mdb.models['Model-1'].sketches['__profile__'].Line(point1=(376 , 156), point2=(384 , 160)) 
mdb.models['Model-1'].sketches['__profile__'].Line(point1=(384 , 160), point2=(389 , 160)) 
mdb.models['Model-1'].sketches['__profile__'].Line(point1=(389 , 160), point2=(396 , 163)) 
mdb.models['Model-1'].sketches['__profile__'].Line(point1=(396 , 163), point2=(402 , 163)) 
mdb.models['Model-1'].sketches['__profile__'].Line(point1=(402 , 163), point2=(412 , 155)) 
mdb.models['Model-1'].sketches['__profile__'].Line(point1=(412 , 155), point2=(414 , 140)) 
mdb.models['Model-1'].sketches['__profile__'].Line(point1=(409 , 68), point2=(387 , 73)) 
mdb.models['Model-1'].sketches['__profile__'].Line(point1=(387 , 73), point2=(386 , 79)) 
mdb.models['Model-1'].sketches['__profile__'].Line(point1=(386 , 79), point2=(385 , 82)) 
mdb.models['Model-1'].sketches['__profile__'].Line(point1=(385 , 82), point2=(398 , 82)) 
mdb.models['Model-1'].sketches['__profile__'].Line(point1=(398 , 82), point2=(409 , 70)) 
mdb.models['Model-1'].sketches['__profile__'].Line(point1=(409 , 70), point2=(409 , 68)) 
mdb.models['Model-1'].sketches['__profile__'].Line(point1=(433 , 282), point2=(432 , 281)) 
mdb.models['Model-1'].sketches['__profile__'].Line(point1=(432 , 281), point2=(428 , 282)) 
mdb.models['Model-1'].sketches['__profile__'].Line(point1=(428 , 282), point2=(393 , 281)) 
mdb.models['Model-1'].sketches['__profile__'].Line(point1=(393 , 281), point2=(392 , 284)) 
mdb.models['Model-1'].sketches['__profile__'].Line(point1=(392 , 284), point2=(392 , 299)) 
mdb.models['Model-1'].sketches['__profile__'].Line(point1=(392 , 299), point2=(393 , 299)) 
mdb.models['Model-1'].sketches['__profile__'].Line(point1=(393 , 299), point2=(435 , 301)) 
mdb.models['Model-1'].sketches['__profile__'].Line(point1=(435 , 301), point2=(433 , 282)) 
mdb.models['Model-1'].sketches['__profile__'].Line(point1=(422 , 135), point2=(420 , 127)) 
mdb.models['Model-1'].sketches['__profile__'].Line(point1=(420 , 127), point2=(420 , 119)) 
mdb.models['Model-1'].sketches['__profile__'].Line(point1=(420 , 119), point2=(412 , 117)) 
mdb.models['Model-1'].sketches['__profile__'].Line(point1=(412 , 117), point2=(408 , 118)) 
mdb.models['Model-1'].sketches['__profile__'].Line(point1=(408 , 118), point2=(399 , 115)) 
mdb.models['Model-1'].sketches['__profile__'].Line(point1=(399 , 115), point2=(393 , 117)) 
mdb.models['Model-1'].sketches['__profile__'].Line(point1=(393 , 117), point2=(393 , 119)) 
mdb.models['Model-1'].sketches['__profile__'].Line(point1=(393 , 119), point2=(395 , 137)) 
mdb.models['Model-1'].sketches['__profile__'].Line(point1=(395 , 137), point2=(412 , 138)) 
mdb.models['Model-1'].sketches['__profile__'].Line(point1=(412 , 138), point2=(422 , 137)) 
mdb.models['Model-1'].sketches['__profile__'].Line(point1=(422 , 137), point2=(422 , 135)) 
mdb.models['Model-1'].sketches['__profile__'].Line(point1=(442 , 322), point2=(441 , 316)) 
mdb.models['Model-1'].sketches['__profile__'].Line(point1=(441 , 316), point2=(439 , 314)) 
mdb.models['Model-1'].sketches['__profile__'].Line(point1=(439 , 314), point2=(439 , 311)) 
mdb.models['Model-1'].sketches['__profile__'].Line(point1=(439 , 311), point2=(436 , 305)) 
mdb.models['Model-1'].sketches['__profile__'].Line(point1=(436 , 305), point2=(394 , 304)) 
mdb.models['Model-1'].sketches['__profile__'].Line(point1=(394 , 304), point2=(395 , 308)) 
mdb.models['Model-1'].sketches['__profile__'].Line(point1=(395 , 308), point2=(395 , 317)) 
mdb.models['Model-1'].sketches['__profile__'].Line(point1=(395 , 317), point2=(397 , 321)) 
mdb.models['Model-1'].sketches['__profile__'].Line(point1=(397 , 321), point2=(397 , 325)) 
mdb.models['Model-1'].sketches['__profile__'].Line(point1=(397 , 325), point2=(399 , 326)) 
mdb.models['Model-1'].sketches['__profile__'].Line(point1=(399 , 326), point2=(433 , 325)) 
mdb.models['Model-1'].sketches['__profile__'].Line(point1=(433 , 325), point2=(442 , 324)) 
mdb.models['Model-1'].sketches['__profile__'].Line(point1=(442 , 324), point2=(442 , 322)) 
mdb.models['Model-1'].sketches['__profile__'].Line(point1=(448 , 275), point2=(450 , 265)) 
mdb.models['Model-1'].sketches['__profile__'].Line(point1=(450 , 265), point2=(439 , 259)) 
mdb.models['Model-1'].sketches['__profile__'].Line(point1=(439 , 259), point2=(427 , 260)) 
mdb.models['Model-1'].sketches['__profile__'].Line(point1=(427 , 260), point2=(402 , 259)) 
mdb.models['Model-1'].sketches['__profile__'].Line(point1=(402 , 259), point2=(395 , 260)) 
mdb.models['Model-1'].sketches['__profile__'].Line(point1=(395 , 260), point2=(395 , 262)) 
mdb.models['Model-1'].sketches['__profile__'].Line(point1=(395 , 262), point2=(396 , 276)) 
mdb.models['Model-1'].sketches['__profile__'].Line(point1=(396 , 276), point2=(448 , 277)) 
mdb.models['Model-1'].sketches['__profile__'].Line(point1=(448 , 277), point2=(448 , 275)) 
mdb.models['Model-1'].sketches['__profile__'].Line(point1=(438 , 165), point2=(434 , 165)) 
mdb.models['Model-1'].sketches['__profile__'].Line(point1=(434 , 165), point2=(412 , 158)) 
mdb.models['Model-1'].sketches['__profile__'].Line(point1=(412 , 158), point2=(402 , 167)) 
mdb.models['Model-1'].sketches['__profile__'].Line(point1=(402 , 167), point2=(402 , 177)) 
mdb.models['Model-1'].sketches['__profile__'].Line(point1=(402 , 177), point2=(400 , 182)) 
mdb.models['Model-1'].sketches['__profile__'].Line(point1=(400 , 182), point2=(401 , 188)) 
mdb.models['Model-1'].sketches['__profile__'].Line(point1=(401 , 188), point2=(403 , 188)) 
mdb.models['Model-1'].sketches['__profile__'].Line(point1=(403 , 188), point2=(409 , 194)) 
mdb.models['Model-1'].sketches['__profile__'].Line(point1=(409 , 194), point2=(427 , 191)) 
mdb.models['Model-1'].sketches['__profile__'].Line(point1=(427 , 191), point2=(430 , 189)) 
mdb.models['Model-1'].sketches['__profile__'].Line(point1=(430 , 189), point2=(437 , 189)) 
mdb.models['Model-1'].sketches['__profile__'].Line(point1=(437 , 189), point2=(438 , 165)) 
mdb.models['Model-1'].sketches['__profile__'].Line(point1=(438 , 87), point2=(432 , 84)) 
mdb.models['Model-1'].sketches['__profile__'].Line(point1=(432 , 84), point2=(428 , 84)) 
mdb.models['Model-1'].sketches['__profile__'].Line(point1=(428 , 84), point2=(414 , 94)) 
mdb.models['Model-1'].sketches['__profile__'].Line(point1=(414 , 94), point2=(409 , 95)) 
mdb.models['Model-1'].sketches['__profile__'].Line(point1=(409 , 95), point2=(406 , 102)) 
mdb.models['Model-1'].sketches['__profile__'].Line(point1=(406 , 102), point2=(404 , 103)) 
mdb.models['Model-1'].sketches['__profile__'].Line(point1=(404 , 103), point2=(400 , 110)) 
mdb.models['Model-1'].sketches['__profile__'].Line(point1=(400 , 110), point2=(401 , 113)) 
mdb.models['Model-1'].sketches['__profile__'].Line(point1=(401 , 113), point2=(407 , 114)) 
mdb.models['Model-1'].sketches['__profile__'].Line(point1=(407 , 114), point2=(423 , 115)) 
mdb.models['Model-1'].sketches['__profile__'].Line(point1=(423 , 115), point2=(425 , 113)) 
mdb.models['Model-1'].sketches['__profile__'].Line(point1=(425 , 113), point2=(440 , 108)) 
mdb.models['Model-1'].sketches['__profile__'].Line(point1=(440 , 108), point2=(444 , 104)) 
mdb.models['Model-1'].sketches['__profile__'].Line(point1=(444 , 104), point2=(444 , 101)) 
mdb.models['Model-1'].sketches['__profile__'].Line(point1=(444 , 101), point2=(441 , 93)) 
mdb.models['Model-1'].sketches['__profile__'].Line(point1=(441 , 93), point2=(439 , 92)) 
mdb.models['Model-1'].sketches['__profile__'].Line(point1=(439 , 92), point2=(438 , 87)) 
mdb.models['Model-1'].sketches['__profile__'].Line(point1=(428 , 63), point2=(421 , 63)) 
mdb.models['Model-1'].sketches['__profile__'].Line(point1=(421 , 63), point2=(419 , 65)) 
mdb.models['Model-1'].sketches['__profile__'].Line(point1=(419 , 65), point2=(414 , 66)) 
mdb.models['Model-1'].sketches['__profile__'].Line(point1=(414 , 66), point2=(410 , 73)) 
mdb.models['Model-1'].sketches['__profile__'].Line(point1=(410 , 73), point2=(402 , 82)) 
mdb.models['Model-1'].sketches['__profile__'].Line(point1=(402 , 82), point2=(402 , 85)) 
mdb.models['Model-1'].sketches['__profile__'].Line(point1=(402 , 85), point2=(405 , 90)) 
mdb.models['Model-1'].sketches['__profile__'].Line(point1=(405 , 90), point2=(408 , 93)) 
mdb.models['Model-1'].sketches['__profile__'].Line(point1=(408 , 93), point2=(410 , 93)) 
mdb.models['Model-1'].sketches['__profile__'].Line(point1=(410 , 93), point2=(422 , 86)) 
mdb.models['Model-1'].sketches['__profile__'].Line(point1=(422 , 86), point2=(429 , 80)) 
mdb.models['Model-1'].sketches['__profile__'].Line(point1=(429 , 80), point2=(431 , 72)) 
mdb.models['Model-1'].sketches['__profile__'].Line(point1=(431 , 72), point2=(428 , 67)) 
mdb.models['Model-1'].sketches['__profile__'].Line(point1=(428 , 67), point2=(428 , 63)) 
mdb.models['Model-1'].sketches['__profile__'].Line(point1=(438 , 192), point2=(431 , 192)) 
mdb.models['Model-1'].sketches['__profile__'].Line(point1=(431 , 192), point2=(421 , 195)) 
mdb.models['Model-1'].sketches['__profile__'].Line(point1=(421 , 195), point2=(416 , 195)) 
mdb.models['Model-1'].sketches['__profile__'].Line(point1=(416 , 195), point2=(410 , 198)) 
mdb.models['Model-1'].sketches['__profile__'].Line(point1=(410 , 198), point2=(408 , 209)) 
mdb.models['Model-1'].sketches['__profile__'].Line(point1=(408 , 209), point2=(408 , 223)) 
mdb.models['Model-1'].sketches['__profile__'].Line(point1=(408 , 223), point2=(416 , 224)) 
mdb.models['Model-1'].sketches['__profile__'].Line(point1=(416 , 224), point2=(435 , 220)) 
mdb.models['Model-1'].sketches['__profile__'].Line(point1=(435 , 220), point2=(436 , 207)) 
mdb.models['Model-1'].sketches['__profile__'].Line(point1=(436 , 207), point2=(438 , 202)) 
mdb.models['Model-1'].sketches['__profile__'].Line(point1=(438 , 202), point2=(438 , 192)) 
mdb.models['Model-1'].sketches['__profile__'].Line(point1=(460 , 248), point2=(454 , 223)) 
mdb.models['Model-1'].sketches['__profile__'].Line(point1=(454 , 223), point2=(440 , 223)) 
mdb.models['Model-1'].sketches['__profile__'].Line(point1=(440 , 223), point2=(426 , 226)) 
mdb.models['Model-1'].sketches['__profile__'].Line(point1=(426 , 226), point2=(414 , 226)) 
mdb.models['Model-1'].sketches['__profile__'].Line(point1=(414 , 226), point2=(413 , 230)) 
mdb.models['Model-1'].sketches['__profile__'].Line(point1=(413 , 230), point2=(413 , 240)) 
mdb.models['Model-1'].sketches['__profile__'].Line(point1=(413 , 240), point2=(415 , 247)) 
mdb.models['Model-1'].sketches['__profile__'].Line(point1=(415 , 247), point2=(414 , 252)) 
mdb.models['Model-1'].sketches['__profile__'].Line(point1=(414 , 252), point2=(416 , 255)) 
mdb.models['Model-1'].sketches['__profile__'].Line(point1=(416 , 255), point2=(443 , 255)) 
mdb.models['Model-1'].sketches['__profile__'].Line(point1=(443 , 255), point2=(459 , 251)) 
mdb.models['Model-1'].sketches['__profile__'].Line(point1=(459 , 251), point2=(460 , 248)) 
mdb.models['Model-1'].sketches['__profile__'].Line(point1=(455 , 135), point2=(436 , 138)) 
mdb.models['Model-1'].sketches['__profile__'].Line(point1=(436 , 138), point2=(425 , 138)) 
mdb.models['Model-1'].sketches['__profile__'].Line(point1=(425 , 138), point2=(422 , 140)) 
mdb.models['Model-1'].sketches['__profile__'].Line(point1=(422 , 140), point2=(418 , 140)) 
mdb.models['Model-1'].sketches['__profile__'].Line(point1=(418 , 140), point2=(415 , 152)) 
mdb.models['Model-1'].sketches['__profile__'].Line(point1=(415 , 152), point2=(416 , 156)) 
mdb.models['Model-1'].sketches['__profile__'].Line(point1=(416 , 156), point2=(434 , 162)) 
mdb.models['Model-1'].sketches['__profile__'].Line(point1=(434 , 162), point2=(442 , 161)) 
mdb.models['Model-1'].sketches['__profile__'].Line(point1=(442 , 161), point2=(452 , 153)) 
mdb.models['Model-1'].sketches['__profile__'].Line(point1=(452 , 153), point2=(455 , 135)) 
mdb.models['Model-1'].sketches['__profile__'].Line(point1=(444 , 59), point2=(443 , 58)) 
mdb.models['Model-1'].sketches['__profile__'].Line(point1=(443 , 58), point2=(433 , 59)) 
mdb.models['Model-1'].sketches['__profile__'].Line(point1=(433 , 59), point2=(431 , 61)) 
mdb.models['Model-1'].sketches['__profile__'].Line(point1=(431 , 61), point2=(432 , 67)) 
mdb.models['Model-1'].sketches['__profile__'].Line(point1=(432 , 67), point2=(433 , 71)) 
mdb.models['Model-1'].sketches['__profile__'].Line(point1=(433 , 71), point2=(437 , 71)) 
mdb.models['Model-1'].sketches['__profile__'].Line(point1=(437 , 71), point2=(443 , 65)) 
mdb.models['Model-1'].sketches['__profile__'].Line(point1=(443 , 65), point2=(444 , 59)) 
mdb.models['Model-1'].sketches['__profile__'].Line(point1=(487 , 300), point2=(485 , 292)) 
mdb.models['Model-1'].sketches['__profile__'].Line(point1=(485 , 292), point2=(479 , 282)) 
mdb.models['Model-1'].sketches['__profile__'].Line(point1=(479 , 282), point2=(443 , 281)) 
mdb.models['Model-1'].sketches['__profile__'].Line(point1=(443 , 281), point2=(437 , 282)) 
mdb.models['Model-1'].sketches['__profile__'].Line(point1=(437 , 282), point2=(437 , 286)) 
mdb.models['Model-1'].sketches['__profile__'].Line(point1=(437 , 286), point2=(439 , 301)) 
mdb.models['Model-1'].sketches['__profile__'].Line(point1=(439 , 301), point2=(442 , 302)) 
mdb.models['Model-1'].sketches['__profile__'].Line(point1=(442 , 302), point2=(446 , 301)) 
mdb.models['Model-1'].sketches['__profile__'].Line(point1=(446 , 301), point2=(487 , 302)) 
mdb.models['Model-1'].sketches['__profile__'].Line(point1=(487 , 302), point2=(487 , 300)) 
mdb.models['Model-1'].sketches['__profile__'].Line(point1=(481 , 188), point2=(465 , 189)) 
mdb.models['Model-1'].sketches['__profile__'].Line(point1=(465 , 189), point2=(463 , 191)) 
mdb.models['Model-1'].sketches['__profile__'].Line(point1=(463 , 191), point2=(455 , 191)) 
mdb.models['Model-1'].sketches['__profile__'].Line(point1=(455 , 191), point2=(451 , 193)) 
mdb.models['Model-1'].sketches['__profile__'].Line(point1=(451 , 193), point2=(442 , 194)) 
mdb.models['Model-1'].sketches['__profile__'].Line(point1=(442 , 194), point2=(439 , 208)) 
mdb.models['Model-1'].sketches['__profile__'].Line(point1=(439 , 208), point2=(439 , 220)) 
mdb.models['Model-1'].sketches['__profile__'].Line(point1=(439 , 220), point2=(461 , 218)) 
mdb.models['Model-1'].sketches['__profile__'].Line(point1=(461 , 218), point2=(467 , 217)) 
mdb.models['Model-1'].sketches['__profile__'].Line(point1=(467 , 217), point2=(470 , 215)) 
mdb.models['Model-1'].sketches['__profile__'].Line(point1=(470 , 215), point2=(480 , 214)) 
mdb.models['Model-1'].sketches['__profile__'].Line(point1=(480 , 214), point2=(481 , 188)) 
mdb.models['Model-1'].sketches['__profile__'].Line(point1=(476 , 162), point2=(453 , 155)) 
mdb.models['Model-1'].sketches['__profile__'].Line(point1=(453 , 155), point2=(441 , 165)) 
mdb.models['Model-1'].sketches['__profile__'].Line(point1=(441 , 165), point2=(440 , 188)) 
mdb.models['Model-1'].sketches['__profile__'].Line(point1=(440 , 188), point2=(440 , 190)) 
mdb.models['Model-1'].sketches['__profile__'].Line(point1=(440 , 190), point2=(453 , 190)) 
mdb.models['Model-1'].sketches['__profile__'].Line(point1=(453 , 190), point2=(455 , 188)) 
mdb.models['Model-1'].sketches['__profile__'].Line(point1=(455 , 188), point2=(463 , 188)) 
mdb.models['Model-1'].sketches['__profile__'].Line(point1=(463 , 188), point2=(475 , 185)) 
mdb.models['Model-1'].sketches['__profile__'].Line(point1=(475 , 185), point2=(476 , 162)) 
mdb.models['Model-1'].sketches['__profile__'].Line(point1=(495 , 320), point2=(489 , 306)) 
mdb.models['Model-1'].sketches['__profile__'].Line(point1=(489 , 306), point2=(442 , 306)) 
mdb.models['Model-1'].sketches['__profile__'].Line(point1=(442 , 306), point2=(442 , 308)) 
mdb.models['Model-1'].sketches['__profile__'].Line(point1=(442 , 308), point2=(442 , 313)) 
mdb.models['Model-1'].sketches['__profile__'].Line(point1=(442 , 313), point2=(444 , 318)) 
mdb.models['Model-1'].sketches['__profile__'].Line(point1=(444 , 318), point2=(449 , 324)) 
mdb.models['Model-1'].sketches['__profile__'].Line(point1=(449 , 324), point2=(472 , 324)) 
mdb.models['Model-1'].sketches['__profile__'].Line(point1=(472 , 324), point2=(478 , 322)) 
mdb.models['Model-1'].sketches['__profile__'].Line(point1=(478 , 322), point2=(489 , 323)) 
mdb.models['Model-1'].sketches['__profile__'].Line(point1=(489 , 323), point2=(495 , 322)) 
mdb.models['Model-1'].sketches['__profile__'].Line(point1=(495 , 322), point2=(495 , 320)) 
mdb.models['Model-1'].sketches['__profile__'].Line(point1=(565 , 233), point2=(559 , 232)) 
mdb.models['Model-1'].sketches['__profile__'].Line(point1=(559 , 232), point2=(556 , 234)) 
mdb.models['Model-1'].sketches['__profile__'].Line(point1=(556 , 234), point2=(546 , 235)) 
mdb.models['Model-1'].sketches['__profile__'].Line(point1=(546 , 235), point2=(544 , 237)) 
mdb.models['Model-1'].sketches['__profile__'].Line(point1=(544 , 237), point2=(533 , 238)) 
mdb.models['Model-1'].sketches['__profile__'].Line(point1=(533 , 238), point2=(530 , 240)) 
mdb.models['Model-1'].sketches['__profile__'].Line(point1=(530 , 240), point2=(522 , 240)) 
mdb.models['Model-1'].sketches['__profile__'].Line(point1=(522 , 240), point2=(518 , 242)) 
mdb.models['Model-1'].sketches['__profile__'].Line(point1=(518 , 242), point2=(512 , 242)) 
mdb.models['Model-1'].sketches['__profile__'].Line(point1=(512 , 242), point2=(504 , 245)) 
mdb.models['Model-1'].sketches['__profile__'].Line(point1=(504 , 245), point2=(494 , 246)) 
mdb.models['Model-1'].sketches['__profile__'].Line(point1=(494 , 246), point2=(491 , 248)) 
mdb.models['Model-1'].sketches['__profile__'].Line(point1=(491 , 248), point2=(458 , 254)) 
mdb.models['Model-1'].sketches['__profile__'].Line(point1=(458 , 254), point2=(449 , 257)) 
mdb.models['Model-1'].sketches['__profile__'].Line(point1=(449 , 257), point2=(449 , 260)) 
mdb.models['Model-1'].sketches['__profile__'].Line(point1=(449 , 260), point2=(453 , 262)) 
mdb.models['Model-1'].sketches['__profile__'].Line(point1=(453 , 262), point2=(456 , 264)) 
mdb.models['Model-1'].sketches['__profile__'].Line(point1=(456 , 264), point2=(468 , 266)) 
mdb.models['Model-1'].sketches['__profile__'].Line(point1=(468 , 266), point2=(471 , 263)) 
mdb.models['Model-1'].sketches['__profile__'].Line(point1=(471 , 263), point2=(482 , 261)) 
mdb.models['Model-1'].sketches['__profile__'].Line(point1=(482 , 261), point2=(484 , 259)) 
mdb.models['Model-1'].sketches['__profile__'].Line(point1=(484 , 259), point2=(490 , 259)) 
mdb.models['Model-1'].sketches['__profile__'].Line(point1=(490 , 259), point2=(500 , 256)) 
mdb.models['Model-1'].sketches['__profile__'].Line(point1=(500 , 256), point2=(506 , 256)) 
mdb.models['Model-1'].sketches['__profile__'].Line(point1=(506 , 256), point2=(509 , 254)) 
mdb.models['Model-1'].sketches['__profile__'].Line(point1=(509 , 254), point2=(521 , 253)) 
mdb.models['Model-1'].sketches['__profile__'].Line(point1=(521 , 253), point2=(524 , 251)) 
mdb.models['Model-1'].sketches['__profile__'].Line(point1=(524 , 251), point2=(532 , 251)) 
mdb.models['Model-1'].sketches['__profile__'].Line(point1=(532 , 251), point2=(536 , 249)) 
mdb.models['Model-1'].sketches['__profile__'].Line(point1=(536 , 249), point2=(547 , 248)) 
mdb.models['Model-1'].sketches['__profile__'].Line(point1=(547 , 248), point2=(549 , 246)) 
mdb.models['Model-1'].sketches['__profile__'].Line(point1=(549 , 246), point2=(559 , 245)) 
mdb.models['Model-1'].sketches['__profile__'].Line(point1=(559 , 245), point2=(561 , 243)) 
mdb.models['Model-1'].sketches['__profile__'].Line(point1=(561 , 243), point2=(568 , 242)) 
mdb.models['Model-1'].sketches['__profile__'].Line(point1=(568 , 242), point2=(565 , 233)) 
mdb.models['Model-1'].sketches['__profile__'].Line(point1=(590 , 262), point2=(580 , 262)) 
mdb.models['Model-1'].sketches['__profile__'].Line(point1=(580 , 262), point2=(559 , 266)) 
mdb.models['Model-1'].sketches['__profile__'].Line(point1=(559 , 266), point2=(493 , 270)) 
mdb.models['Model-1'].sketches['__profile__'].Line(point1=(493 , 270), point2=(487 , 269)) 
mdb.models['Model-1'].sketches['__profile__'].Line(point1=(487 , 269), point2=(465 , 270)) 
mdb.models['Model-1'].sketches['__profile__'].Line(point1=(465 , 270), point2=(454 , 267)) 
mdb.models['Model-1'].sketches['__profile__'].Line(point1=(454 , 267), point2=(451 , 275)) 
mdb.models['Model-1'].sketches['__profile__'].Line(point1=(451 , 275), point2=(451 , 277)) 
mdb.models['Model-1'].sketches['__profile__'].Line(point1=(451 , 277), point2=(483 , 278)) 
mdb.models['Model-1'].sketches['__profile__'].Line(point1=(483 , 278), point2=(574 , 273)) 
mdb.models['Model-1'].sketches['__profile__'].Line(point1=(574 , 273), point2=(584 , 271)) 
mdb.models['Model-1'].sketches['__profile__'].Line(point1=(584 , 271), point2=(590 , 265)) 
mdb.models['Model-1'].sketches['__profile__'].Line(point1=(590 , 265), point2=(590 , 262)) 
mdb.models['Model-1'].sketches['__profile__'].Line(point1=(492 , 131), point2=(463 , 132)) 
mdb.models['Model-1'].sketches['__profile__'].Line(point1=(463 , 132), point2=(461 , 134)) 
mdb.models['Model-1'].sketches['__profile__'].Line(point1=(461 , 134), point2=(458 , 134)) 
mdb.models['Model-1'].sketches['__profile__'].Line(point1=(458 , 134), point2=(456 , 152)) 
mdb.models['Model-1'].sketches['__profile__'].Line(point1=(456 , 152), point2=(478 , 159)) 
mdb.models['Model-1'].sketches['__profile__'].Line(point1=(478 , 159), point2=(480 , 156)) 
mdb.models['Model-1'].sketches['__profile__'].Line(point1=(480 , 156), point2=(489 , 150)) 
mdb.models['Model-1'].sketches['__profile__'].Line(point1=(489 , 150), point2=(492 , 131)) 
mdb.models['Model-1'].sketches['__profile__'].Line(point1=(511 , 237), point2=(503 , 214)) 
mdb.models['Model-1'].sketches['__profile__'].Line(point1=(503 , 214), point2=(494 , 214)) 
mdb.models['Model-1'].sketches['__profile__'].Line(point1=(494 , 214), point2=(489 , 216)) 
mdb.models['Model-1'].sketches['__profile__'].Line(point1=(489 , 216), point2=(480 , 216)) 
mdb.models['Model-1'].sketches['__profile__'].Line(point1=(480 , 216), point2=(476 , 218)) 
mdb.models['Model-1'].sketches['__profile__'].Line(point1=(476 , 218), point2=(466 , 219)) 
mdb.models['Model-1'].sketches['__profile__'].Line(point1=(466 , 219), point2=(464 , 221)) 
mdb.models['Model-1'].sketches['__profile__'].Line(point1=(464 , 221), point2=(458 , 221)) 
mdb.models['Model-1'].sketches['__profile__'].Line(point1=(458 , 221), point2=(457 , 225)) 
mdb.models['Model-1'].sketches['__profile__'].Line(point1=(457 , 225), point2=(464 , 249)) 
mdb.models['Model-1'].sketches['__profile__'].Line(point1=(464 , 249), point2=(470 , 249)) 
mdb.models['Model-1'].sketches['__profile__'].Line(point1=(470 , 249), point2=(474 , 247)) 
mdb.models['Model-1'].sketches['__profile__'].Line(point1=(474 , 247), point2=(480 , 247)) 
mdb.models['Model-1'].sketches['__profile__'].Line(point1=(480 , 247), point2=(483 , 245)) 
mdb.models['Model-1'].sketches['__profile__'].Line(point1=(483 , 245), point2=(494 , 244)) 
mdb.models['Model-1'].sketches['__profile__'].Line(point1=(494 , 244), point2=(497 , 242)) 
mdb.models['Model-1'].sketches['__profile__'].Line(point1=(497 , 242), point2=(508 , 241)) 
mdb.models['Model-1'].sketches['__profile__'].Line(point1=(508 , 241), point2=(511 , 239)) 
mdb.models['Model-1'].sketches['__profile__'].Line(point1=(511 , 239), point2=(511 , 237)) 
mdb.models['Model-1'].sketches['__profile__'].Line(point1=(515 , 156), point2=(500 , 154)) 
mdb.models['Model-1'].sketches['__profile__'].Line(point1=(500 , 154), point2=(491 , 151)) 
mdb.models['Model-1'].sketches['__profile__'].Line(point1=(491 , 151), point2=(479 , 161)) 
mdb.models['Model-1'].sketches['__profile__'].Line(point1=(479 , 161), point2=(478 , 183)) 
mdb.models['Model-1'].sketches['__profile__'].Line(point1=(478 , 183), point2=(478 , 185)) 
mdb.models['Model-1'].sketches['__profile__'].Line(point1=(478 , 185), point2=(484 , 186)) 
mdb.models['Model-1'].sketches['__profile__'].Line(point1=(484 , 186), point2=(517 , 174)) 
mdb.models['Model-1'].sketches['__profile__'].Line(point1=(517 , 174), point2=(515 , 156)) 
mdb.models['Model-1'].sketches['__profile__'].Line(point1=(585 , 243), point2=(574 , 243)) 
mdb.models['Model-1'].sketches['__profile__'].Line(point1=(574 , 243), point2=(571 , 245)) 
mdb.models['Model-1'].sketches['__profile__'].Line(point1=(571 , 245), point2=(559 , 247)) 
mdb.models['Model-1'].sketches['__profile__'].Line(point1=(559 , 247), point2=(556 , 249)) 
mdb.models['Model-1'].sketches['__profile__'].Line(point1=(556 , 249), point2=(547 , 250)) 
mdb.models['Model-1'].sketches['__profile__'].Line(point1=(547 , 250), point2=(544 , 252)) 
mdb.models['Model-1'].sketches['__profile__'].Line(point1=(544 , 252), point2=(537 , 252)) 
mdb.models['Model-1'].sketches['__profile__'].Line(point1=(537 , 252), point2=(532 , 254)) 
mdb.models['Model-1'].sketches['__profile__'].Line(point1=(532 , 254), point2=(520 , 255)) 
mdb.models['Model-1'].sketches['__profile__'].Line(point1=(520 , 255), point2=(517 , 257)) 
mdb.models['Model-1'].sketches['__profile__'].Line(point1=(517 , 257), point2=(505 , 258)) 
mdb.models['Model-1'].sketches['__profile__'].Line(point1=(505 , 258), point2=(501 , 260)) 
mdb.models['Model-1'].sketches['__profile__'].Line(point1=(501 , 260), point2=(494 , 260)) 
mdb.models['Model-1'].sketches['__profile__'].Line(point1=(494 , 260), point2=(491 , 262)) 
mdb.models['Model-1'].sketches['__profile__'].Line(point1=(491 , 262), point2=(479 , 263)) 
mdb.models['Model-1'].sketches['__profile__'].Line(point1=(479 , 263), point2=(479 , 266)) 
mdb.models['Model-1'].sketches['__profile__'].Line(point1=(479 , 266), point2=(487 , 266)) 
mdb.models['Model-1'].sketches['__profile__'].Line(point1=(487 , 266), point2=(532 , 265)) 
mdb.models['Model-1'].sketches['__profile__'].Line(point1=(532 , 265), point2=(537 , 263)) 
mdb.models['Model-1'].sketches['__profile__'].Line(point1=(537 , 263), point2=(561 , 262)) 
mdb.models['Model-1'].sketches['__profile__'].Line(point1=(561 , 262), point2=(564 , 260)) 
mdb.models['Model-1'].sketches['__profile__'].Line(point1=(564 , 260), point2=(587 , 259)) 
mdb.models['Model-1'].sketches['__profile__'].Line(point1=(587 , 259), point2=(591 , 258)) 
mdb.models['Model-1'].sketches['__profile__'].Line(point1=(591 , 258), point2=(591 , 256)) 
mdb.models['Model-1'].sketches['__profile__'].Line(point1=(591 , 256), point2=(585 , 243)) 
mdb.models['Model-1'].sketches['__profile__'].Line(point1=(522 , 113), point2=(505 , 102)) 
mdb.models['Model-1'].sketches['__profile__'].Line(point1=(505 , 102), point2=(501 , 102)) 
mdb.models['Model-1'].sketches['__profile__'].Line(point1=(501 , 102), point2=(492 , 109)) 
mdb.models['Model-1'].sketches['__profile__'].Line(point1=(492 , 109), point2=(487 , 111)) 
mdb.models['Model-1'].sketches['__profile__'].Line(point1=(487 , 111), point2=(487 , 114)) 
mdb.models['Model-1'].sketches['__profile__'].Line(point1=(487 , 114), point2=(482 , 122)) 
mdb.models['Model-1'].sketches['__profile__'].Line(point1=(482 , 122), point2=(482 , 125)) 
mdb.models['Model-1'].sketches['__profile__'].Line(point1=(482 , 125), point2=(483 , 129)) 
mdb.models['Model-1'].sketches['__profile__'].Line(point1=(483 , 129), point2=(492 , 129)) 
mdb.models['Model-1'].sketches['__profile__'].Line(point1=(492 , 129), point2=(509 , 125)) 
mdb.models['Model-1'].sketches['__profile__'].Line(point1=(509 , 125), point2=(516 , 125)) 
mdb.models['Model-1'].sketches['__profile__'].Line(point1=(516 , 125), point2=(518 , 123)) 
mdb.models['Model-1'].sketches['__profile__'].Line(point1=(518 , 123), point2=(521 , 123)) 
mdb.models['Model-1'].sketches['__profile__'].Line(point1=(521 , 123), point2=(522 , 113)) 
mdb.models['Model-1'].sketches['__profile__'].Line(point1=(526 , 176), point2=(517 , 176)) 
mdb.models['Model-1'].sketches['__profile__'].Line(point1=(517 , 176), point2=(503 , 183)) 
mdb.models['Model-1'].sketches['__profile__'].Line(point1=(503 , 183), point2=(484 , 189)) 
mdb.models['Model-1'].sketches['__profile__'].Line(point1=(484 , 189), point2=(483 , 212)) 
mdb.models['Model-1'].sketches['__profile__'].Line(point1=(483 , 212), point2=(486 , 212)) 
mdb.models['Model-1'].sketches['__profile__'].Line(point1=(486 , 212), point2=(503 , 211)) 
mdb.models['Model-1'].sketches['__profile__'].Line(point1=(503 , 211), point2=(527 , 204)) 
mdb.models['Model-1'].sketches['__profile__'].Line(point1=(527 , 204), point2=(528 , 195)) 
mdb.models['Model-1'].sketches['__profile__'].Line(point1=(528 , 195), point2=(526 , 176)) 
mdb.models['Model-1'].sketches['__profile__'].Line(point1=(582 , 289), point2=(580 , 277)) 
mdb.models['Model-1'].sketches['__profile__'].Line(point1=(580 , 277), point2=(534 , 279)) 
mdb.models['Model-1'].sketches['__profile__'].Line(point1=(534 , 279), point2=(520 , 281)) 
mdb.models['Model-1'].sketches['__profile__'].Line(point1=(520 , 281), point2=(495 , 281)) 
mdb.models['Model-1'].sketches['__profile__'].Line(point1=(495 , 281), point2=(484 , 282)) 
mdb.models['Model-1'].sketches['__profile__'].Line(point1=(484 , 282), point2=(484 , 283)) 
mdb.models['Model-1'].sketches['__profile__'].Line(point1=(484 , 283), point2=(492 , 301)) 
mdb.models['Model-1'].sketches['__profile__'].Line(point1=(492 , 301), point2=(510 , 301)) 
mdb.models['Model-1'].sketches['__profile__'].Line(point1=(510 , 301), point2=(547 , 298)) 
mdb.models['Model-1'].sketches['__profile__'].Line(point1=(547 , 298), point2=(551 , 296)) 
mdb.models['Model-1'].sketches['__profile__'].Line(point1=(551 , 296), point2=(557 , 296)) 
mdb.models['Model-1'].sketches['__profile__'].Line(point1=(557 , 296), point2=(574 , 293)) 
mdb.models['Model-1'].sketches['__profile__'].Line(point1=(574 , 293), point2=(577 , 291)) 
mdb.models['Model-1'].sketches['__profile__'].Line(point1=(577 , 291), point2=(582 , 291)) 
mdb.models['Model-1'].sketches['__profile__'].Line(point1=(582 , 291), point2=(582 , 289)) 
mdb.models['Model-1'].sketches['__profile__'].Line(point1=(528 , 126), point2=(518 , 126)) 
mdb.models['Model-1'].sketches['__profile__'].Line(point1=(518 , 126), point2=(514 , 128)) 
mdb.models['Model-1'].sketches['__profile__'].Line(point1=(514 , 128), point2=(495 , 131)) 
mdb.models['Model-1'].sketches['__profile__'].Line(point1=(495 , 131), point2=(493 , 148)) 
mdb.models['Model-1'].sketches['__profile__'].Line(point1=(493 , 148), point2=(501 , 151)) 
mdb.models['Model-1'].sketches['__profile__'].Line(point1=(501 , 151), point2=(516 , 153)) 
mdb.models['Model-1'].sketches['__profile__'].Line(point1=(516 , 153), point2=(527 , 141)) 
mdb.models['Model-1'].sketches['__profile__'].Line(point1=(527 , 141), point2=(529 , 132)) 
mdb.models['Model-1'].sketches['__profile__'].Line(point1=(529 , 132), point2=(528 , 126)) 
mdb.models['Model-1'].sketches['__profile__'].Line(point1=(548 , 317), point2=(549 , 315)) 
mdb.models['Model-1'].sketches['__profile__'].Line(point1=(549 , 315), point2=(539 , 303)) 
mdb.models['Model-1'].sketches['__profile__'].Line(point1=(539 , 303), point2=(497 , 305)) 
mdb.models['Model-1'].sketches['__profile__'].Line(point1=(497 , 305), point2=(495 , 309)) 
mdb.models['Model-1'].sketches['__profile__'].Line(point1=(495 , 309), point2=(499 , 320)) 
mdb.models['Model-1'].sketches['__profile__'].Line(point1=(499 , 320), point2=(503 , 322)) 
mdb.models['Model-1'].sketches['__profile__'].Line(point1=(503 , 322), point2=(547 , 319)) 
mdb.models['Model-1'].sketches['__profile__'].Line(point1=(547 , 319), point2=(548 , 317)) 
mdb.models['Model-1'].sketches['__profile__'].Line(point1=(542 , 91), point2=(528 , 77)) 
mdb.models['Model-1'].sketches['__profile__'].Line(point1=(528 , 77), point2=(525 , 77)) 
mdb.models['Model-1'].sketches['__profile__'].Line(point1=(525 , 77), point2=(513 , 86)) 
mdb.models['Model-1'].sketches['__profile__'].Line(point1=(513 , 86), point2=(507 , 97)) 
mdb.models['Model-1'].sketches['__profile__'].Line(point1=(507 , 97), point2=(506 , 100)) 
mdb.models['Model-1'].sketches['__profile__'].Line(point1=(506 , 100), point2=(510 , 103)) 
mdb.models['Model-1'].sketches['__profile__'].Line(point1=(510 , 103), point2=(522 , 110)) 
mdb.models['Model-1'].sketches['__profile__'].Line(point1=(522 , 110), point2=(525 , 110)) 
mdb.models['Model-1'].sketches['__profile__'].Line(point1=(525 , 110), point2=(542 , 93)) 
mdb.models['Model-1'].sketches['__profile__'].Line(point1=(542 , 93), point2=(542 , 91)) 
mdb.models['Model-1'].sketches['__profile__'].Line(point1=(553 , 229), point2=(550 , 219)) 
mdb.models['Model-1'].sketches['__profile__'].Line(point1=(550 , 219), point2=(548 , 217)) 
mdb.models['Model-1'].sketches['__profile__'].Line(point1=(548 , 217), point2=(545 , 204)) 
mdb.models['Model-1'].sketches['__profile__'].Line(point1=(545 , 204), point2=(531 , 205)) 
mdb.models['Model-1'].sketches['__profile__'].Line(point1=(531 , 205), point2=(529 , 207)) 
mdb.models['Model-1'].sketches['__profile__'].Line(point1=(529 , 207), point2=(521 , 208)) 
mdb.models['Model-1'].sketches['__profile__'].Line(point1=(521 , 208), point2=(507 , 213)) 
mdb.models['Model-1'].sketches['__profile__'].Line(point1=(507 , 213), point2=(508 , 223)) 
mdb.models['Model-1'].sketches['__profile__'].Line(point1=(508 , 223), point2=(511 , 227)) 
mdb.models['Model-1'].sketches['__profile__'].Line(point1=(511 , 227), point2=(511 , 230)) 
mdb.models['Model-1'].sketches['__profile__'].Line(point1=(511 , 230), point2=(515 , 238)) 
mdb.models['Model-1'].sketches['__profile__'].Line(point1=(515 , 238), point2=(523 , 238)) 
mdb.models['Model-1'].sketches['__profile__'].Line(point1=(523 , 238), point2=(526 , 236)) 
mdb.models['Model-1'].sketches['__profile__'].Line(point1=(526 , 236), point2=(534 , 236)) 
mdb.models['Model-1'].sketches['__profile__'].Line(point1=(534 , 236), point2=(536 , 234)) 
mdb.models['Model-1'].sketches['__profile__'].Line(point1=(536 , 234), point2=(547 , 233)) 
mdb.models['Model-1'].sketches['__profile__'].Line(point1=(547 , 233), point2=(549 , 231)) 
mdb.models['Model-1'].sketches['__profile__'].Line(point1=(549 , 231), point2=(553 , 231)) 
mdb.models['Model-1'].sketches['__profile__'].Line(point1=(553 , 231), point2=(553 , 229)) 
mdb.models['Model-1'].sketches['__profile__'].Line(point1=(553 , 146), point2=(537 , 145)) 
mdb.models['Model-1'].sketches['__profile__'].Line(point1=(537 , 145), point2=(533 , 143)) 
mdb.models['Model-1'].sketches['__profile__'].Line(point1=(533 , 143), point2=(529 , 143)) 
mdb.models['Model-1'].sketches['__profile__'].Line(point1=(529 , 143), point2=(518 , 154)) 
mdb.models['Model-1'].sketches['__profile__'].Line(point1=(518 , 154), point2=(519 , 170)) 
mdb.models['Model-1'].sketches['__profile__'].Line(point1=(519 , 170), point2=(521 , 173)) 
mdb.models['Model-1'].sketches['__profile__'].Line(point1=(521 , 173), point2=(527 , 173)) 
mdb.models['Model-1'].sketches['__profile__'].Line(point1=(527 , 173), point2=(535 , 169)) 
mdb.models['Model-1'].sketches['__profile__'].Line(point1=(535 , 169), point2=(542 , 168)) 
mdb.models['Model-1'].sketches['__profile__'].Line(point1=(542 , 168), point2=(547 , 165)) 
mdb.models['Model-1'].sketches['__profile__'].Line(point1=(547 , 165), point2=(555 , 163)) 
mdb.models['Model-1'].sketches['__profile__'].Line(point1=(555 , 163), point2=(555 , 154)) 
mdb.models['Model-1'].sketches['__profile__'].Line(point1=(555 , 154), point2=(553 , 146)) 
mdb.models['Model-1'].sketches['__profile__'].Line(point1=(569 , 105), point2=(567 , 103)) 
mdb.models['Model-1'].sketches['__profile__'].Line(point1=(567 , 103), point2=(563 , 103)) 
mdb.models['Model-1'].sketches['__profile__'].Line(point1=(563 , 103), point2=(543 , 95)) 
mdb.models['Model-1'].sketches['__profile__'].Line(point1=(543 , 95), point2=(527 , 111)) 
mdb.models['Model-1'].sketches['__profile__'].Line(point1=(527 , 111), point2=(525 , 114)) 
mdb.models['Model-1'].sketches['__profile__'].Line(point1=(525 , 114), point2=(525 , 119)) 
mdb.models['Model-1'].sketches['__profile__'].Line(point1=(525 , 119), point2=(525 , 122)) 
mdb.models['Model-1'].sketches['__profile__'].Line(point1=(525 , 122), point2=(529 , 123)) 
mdb.models['Model-1'].sketches['__profile__'].Line(point1=(529 , 123), point2=(546 , 118)) 
mdb.models['Model-1'].sketches['__profile__'].Line(point1=(546 , 118), point2=(552 , 118)) 
mdb.models['Model-1'].sketches['__profile__'].Line(point1=(552 , 118), point2=(563 , 115)) 
mdb.models['Model-1'].sketches['__profile__'].Line(point1=(563 , 115), point2=(569 , 111)) 
mdb.models['Model-1'].sketches['__profile__'].Line(point1=(569 , 111), point2=(569 , 105)) 
mdb.models['Model-1'].sketches['__profile__'].Line(point1=(565 , 164), point2=(558 , 164)) 
mdb.models['Model-1'].sketches['__profile__'].Line(point1=(558 , 164), point2=(553 , 167)) 
mdb.models['Model-1'].sketches['__profile__'].Line(point1=(553 , 167), point2=(543 , 169)) 
mdb.models['Model-1'].sketches['__profile__'].Line(point1=(543 , 169), point2=(541 , 171)) 
mdb.models['Model-1'].sketches['__profile__'].Line(point1=(541 , 171), point2=(535 , 172)) 
mdb.models['Model-1'].sketches['__profile__'].Line(point1=(535 , 172), point2=(529 , 175)) 
mdb.models['Model-1'].sketches['__profile__'].Line(point1=(529 , 175), point2=(530 , 196)) 
mdb.models['Model-1'].sketches['__profile__'].Line(point1=(530 , 196), point2=(532 , 202)) 
mdb.models['Model-1'].sketches['__profile__'].Line(point1=(532 , 202), point2=(543 , 201)) 
mdb.models['Model-1'].sketches['__profile__'].Line(point1=(543 , 201), point2=(567 , 193)) 
mdb.models['Model-1'].sketches['__profile__'].Line(point1=(567 , 193), point2=(567 , 179)) 
mdb.models['Model-1'].sketches['__profile__'].Line(point1=(567 , 179), point2=(565 , 164)) 
mdb.models['Model-1'].sketches['__profile__'].Line(point1=(555 , 63), point2=(553 , 61)) 
mdb.models['Model-1'].sketches['__profile__'].Line(point1=(553 , 61), point2=(540 , 58)) 
mdb.models['Model-1'].sketches['__profile__'].Line(point1=(540 , 58), point2=(529 , 72)) 
mdb.models['Model-1'].sketches['__profile__'].Line(point1=(529 , 72), point2=(529 , 75)) 
mdb.models['Model-1'].sketches['__profile__'].Line(point1=(529 , 75), point2=(533 , 78)) 
mdb.models['Model-1'].sketches['__profile__'].Line(point1=(533 , 78), point2=(543 , 88)) 
mdb.models['Model-1'].sketches['__profile__'].Line(point1=(543 , 88), point2=(546 , 88)) 
mdb.models['Model-1'].sketches['__profile__'].Line(point1=(546 , 88), point2=(559 , 75)) 
mdb.models['Model-1'].sketches['__profile__'].Line(point1=(559 , 75), point2=(559 , 71)) 
mdb.models['Model-1'].sketches['__profile__'].Line(point1=(559 , 71), point2=(555 , 63)) 
mdb.models['Model-1'].sketches['__profile__'].Line(point1=(561 , 119), point2=(554 , 119)) 
mdb.models['Model-1'].sketches['__profile__'].Line(point1=(554 , 119), point2=(552 , 121)) 
mdb.models['Model-1'].sketches['__profile__'].Line(point1=(552 , 121), point2=(546 , 121)) 
mdb.models['Model-1'].sketches['__profile__'].Line(point1=(546 , 121), point2=(532 , 125)) 
mdb.models['Model-1'].sketches['__profile__'].Line(point1=(532 , 125), point2=(531 , 127)) 
mdb.models['Model-1'].sketches['__profile__'].Line(point1=(531 , 127), point2=(532 , 132)) 
mdb.models['Model-1'].sketches['__profile__'].Line(point1=(532 , 132), point2=(531 , 140)) 
mdb.models['Model-1'].sketches['__profile__'].Line(point1=(531 , 140), point2=(532 , 140)) 
mdb.models['Model-1'].sketches['__profile__'].Line(point1=(532 , 140), point2=(537 , 142)) 
mdb.models['Model-1'].sketches['__profile__'].Line(point1=(537 , 142), point2=(555 , 142)) 
mdb.models['Model-1'].sketches['__profile__'].Line(point1=(555 , 142), point2=(558 , 136)) 
mdb.models['Model-1'].sketches['__profile__'].Line(point1=(558 , 136), point2=(562 , 132)) 
mdb.models['Model-1'].sketches['__profile__'].Line(point1=(562 , 132), point2=(561 , 119)) 
mdb.models['Model-1'].sketches['__profile__'].Line(point1=(587 , 312), point2=(588 , 305)) 
mdb.models['Model-1'].sketches['__profile__'].Line(point1=(588 , 305), point2=(585 , 299)) 
mdb.models['Model-1'].sketches['__profile__'].Line(point1=(585 , 299), point2=(581 , 295)) 
mdb.models['Model-1'].sketches['__profile__'].Line(point1=(581 , 295), point2=(550 , 301)) 
mdb.models['Model-1'].sketches['__profile__'].Line(point1=(550 , 301), point2=(547 , 302)) 
mdb.models['Model-1'].sketches['__profile__'].Line(point1=(547 , 302), point2=(546 , 304)) 
mdb.models['Model-1'].sketches['__profile__'].Line(point1=(546 , 304), point2=(553 , 314)) 
mdb.models['Model-1'].sketches['__profile__'].Line(point1=(553 , 314), point2=(558 , 318)) 
mdb.models['Model-1'].sketches['__profile__'].Line(point1=(558 , 318), point2=(584 , 316)) 
mdb.models['Model-1'].sketches['__profile__'].Line(point1=(584 , 316), point2=(587 , 312)) 
mdb.models['Model-1'].sketches['__profile__'].Line(point1=(572 , 74), point2=(569 , 72)) 
mdb.models['Model-1'].sketches['__profile__'].Line(point1=(569 , 72), point2=(565 , 72)) 
mdb.models['Model-1'].sketches['__profile__'].Line(point1=(565 , 72), point2=(547 , 90)) 
mdb.models['Model-1'].sketches['__profile__'].Line(point1=(547 , 90), point2=(547 , 93)) 
mdb.models['Model-1'].sketches['__profile__'].Line(point1=(547 , 93), point2=(556 , 97)) 
mdb.models['Model-1'].sketches['__profile__'].Line(point1=(556 , 97), point2=(569 , 101)) 
mdb.models['Model-1'].sketches['__profile__'].Line(point1=(569 , 101), point2=(577 , 92)) 
mdb.models['Model-1'].sketches['__profile__'].Line(point1=(577 , 92), point2=(578 , 88)) 
mdb.models['Model-1'].sketches['__profile__'].Line(point1=(578 , 88), point2=(572 , 77)) 
mdb.models['Model-1'].sketches['__profile__'].Line(point1=(572 , 77), point2=(572 , 74)) 
mdb.models['Model-1'].sketches['__profile__'].Line(point1=(592 , 216), point2=(592 , 213)) 
mdb.models['Model-1'].sketches['__profile__'].Line(point1=(592 , 213), point2=(586 , 202)) 
mdb.models['Model-1'].sketches['__profile__'].Line(point1=(586 , 202), point2=(584 , 193)) 
mdb.models['Model-1'].sketches['__profile__'].Line(point1=(584 , 193), point2=(570 , 194)) 
mdb.models['Model-1'].sketches['__profile__'].Line(point1=(570 , 194), point2=(568 , 196)) 
mdb.models['Model-1'].sketches['__profile__'].Line(point1=(568 , 196), point2=(548 , 202)) 
mdb.models['Model-1'].sketches['__profile__'].Line(point1=(548 , 202), point2=(548 , 204)) 
mdb.models['Model-1'].sketches['__profile__'].Line(point1=(548 , 204), point2=(552 , 220)) 
mdb.models['Model-1'].sketches['__profile__'].Line(point1=(552 , 220), point2=(557 , 230)) 
mdb.models['Model-1'].sketches['__profile__'].Line(point1=(557 , 230), point2=(570 , 227)) 
mdb.models['Model-1'].sketches['__profile__'].Line(point1=(570 , 227), point2=(575 , 224)) 
mdb.models['Model-1'].sketches['__profile__'].Line(point1=(575 , 224), point2=(583 , 222)) 
mdb.models['Model-1'].sketches['__profile__'].Line(point1=(583 , 222), point2=(592 , 218)) 
mdb.models['Model-1'].sketches['__profile__'].Line(point1=(592 , 218), point2=(592 , 216)) 
mdb.models['Model-1'].sketches['__profile__'].Line(point1=(591 , 133), point2=(564 , 134)) 
mdb.models['Model-1'].sketches['__profile__'].Line(point1=(564 , 134), point2=(556 , 143)) 
mdb.models['Model-1'].sketches['__profile__'].Line(point1=(556 , 143), point2=(557 , 154)) 
mdb.models['Model-1'].sketches['__profile__'].Line(point1=(557 , 154), point2=(559 , 159)) 
mdb.models['Model-1'].sketches['__profile__'].Line(point1=(559 , 159), point2=(559 , 161)) 
mdb.models['Model-1'].sketches['__profile__'].Line(point1=(559 , 161), point2=(567 , 161)) 
mdb.models['Model-1'].sketches['__profile__'].Line(point1=(567 , 161), point2=(572 , 158)) 
mdb.models['Model-1'].sketches['__profile__'].Line(point1=(572 , 158), point2=(578 , 157)) 
mdb.models['Model-1'].sketches['__profile__'].Line(point1=(578 , 157), point2=(593 , 151)) 
mdb.models['Model-1'].sketches['__profile__'].Line(point1=(593 , 151), point2=(593 , 139)) 
mdb.models['Model-1'].sketches['__profile__'].Line(point1=(593 , 139), point2=(591 , 137)) 
mdb.models['Model-1'].sketches['__profile__'].Line(point1=(591 , 137), point2=(591 , 133)) 
mdb.models['Model-1'].sketches['__profile__'].Line(point1=(599 , 107), point2=(592 , 107)) 
mdb.models['Model-1'].sketches['__profile__'].Line(point1=(592 , 107), point2=(580 , 112)) 
mdb.models['Model-1'].sketches['__profile__'].Line(point1=(580 , 112), point2=(571 , 113)) 
mdb.models['Model-1'].sketches['__profile__'].Line(point1=(571 , 113), point2=(567 , 115)) 
mdb.models['Model-1'].sketches['__profile__'].Line(point1=(567 , 115), point2=(565 , 117)) 
mdb.models['Model-1'].sketches['__profile__'].Line(point1=(565 , 117), point2=(564 , 126)) 
mdb.models['Model-1'].sketches['__profile__'].Line(point1=(564 , 126), point2=(565 , 131)) 
mdb.models['Model-1'].sketches['__profile__'].Line(point1=(565 , 131), point2=(592 , 130)) 
mdb.models['Model-1'].sketches['__profile__'].Line(point1=(592 , 130), point2=(600 , 120)) 
mdb.models['Model-1'].sketches['__profile__'].Line(point1=(600 , 120), point2=(599 , 107)) 
mdb.models['Model-1'].sketches['__profile__'].Line(point1=(625 , 210), point2=(612 , 213)) 
mdb.models['Model-1'].sketches['__profile__'].Line(point1=(612 , 213), point2=(605 , 217)) 
mdb.models['Model-1'].sketches['__profile__'].Line(point1=(605 , 217), point2=(599 , 218)) 
mdb.models['Model-1'].sketches['__profile__'].Line(point1=(599 , 218), point2=(592 , 222)) 
mdb.models['Model-1'].sketches['__profile__'].Line(point1=(592 , 222), point2=(568 , 231)) 
mdb.models['Model-1'].sketches['__profile__'].Line(point1=(568 , 231), point2=(568 , 234)) 
mdb.models['Model-1'].sketches['__profile__'].Line(point1=(568 , 234), point2=(571 , 240)) 
mdb.models['Model-1'].sketches['__profile__'].Line(point1=(571 , 240), point2=(581 , 240)) 
mdb.models['Model-1'].sketches['__profile__'].Line(point1=(581 , 240), point2=(638 , 230)) 
mdb.models['Model-1'].sketches['__profile__'].Line(point1=(638 , 230), point2=(636 , 223)) 
mdb.models['Model-1'].sketches['__profile__'].Line(point1=(636 , 223), point2=(627 , 214)) 
mdb.models['Model-1'].sketches['__profile__'].Line(point1=(627 , 214), point2=(625 , 210)) 
mdb.models['Model-1'].sketches['__profile__'].Line(point1=(608 , 152), point2=(595 , 152)) 
mdb.models['Model-1'].sketches['__profile__'].Line(point1=(595 , 152), point2=(594 , 154)) 
mdb.models['Model-1'].sketches['__profile__'].Line(point1=(594 , 154), point2=(570 , 162)) 
mdb.models['Model-1'].sketches['__profile__'].Line(point1=(570 , 162), point2=(569 , 163)) 
mdb.models['Model-1'].sketches['__profile__'].Line(point1=(569 , 163), point2=(570 , 187)) 
mdb.models['Model-1'].sketches['__profile__'].Line(point1=(570 , 187), point2=(571 , 191)) 
mdb.models['Model-1'].sketches['__profile__'].Line(point1=(571 , 191), point2=(580 , 190)) 
mdb.models['Model-1'].sketches['__profile__'].Line(point1=(580 , 190), point2=(603 , 181)) 
mdb.models['Model-1'].sketches['__profile__'].Line(point1=(603 , 181), point2=(605 , 162)) 
mdb.models['Model-1'].sketches['__profile__'].Line(point1=(605 , 162), point2=(608 , 152)) 
mdb.models['Model-1'].sketches['__profile__'].Line(point1=(602 , 92), point2=(594 , 86)) 
mdb.models['Model-1'].sketches['__profile__'].Line(point1=(594 , 86), point2=(589 , 86)) 
mdb.models['Model-1'].sketches['__profile__'].Line(point1=(589 , 86), point2=(581 , 90)) 
mdb.models['Model-1'].sketches['__profile__'].Line(point1=(581 , 90), point2=(573 , 100)) 
mdb.models['Model-1'].sketches['__profile__'].Line(point1=(573 , 100), point2=(572 , 108)) 
mdb.models['Model-1'].sketches['__profile__'].Line(point1=(572 , 108), point2=(572 , 109)) 
mdb.models['Model-1'].sketches['__profile__'].Line(point1=(572 , 109), point2=(579 , 109)) 
mdb.models['Model-1'].sketches['__profile__'].Line(point1=(579 , 109), point2=(582 , 107)) 
mdb.models['Model-1'].sketches['__profile__'].Line(point1=(582 , 107), point2=(601 , 103)) 
mdb.models['Model-1'].sketches['__profile__'].Line(point1=(601 , 103), point2=(602 , 92)) 
mdb.models['Model-1'].sketches['__profile__'].Line(point1=(638 , 311), point2=(646 , 295)) 
mdb.models['Model-1'].sketches['__profile__'].Line(point1=(646 , 295), point2=(645 , 290)) 
mdb.models['Model-1'].sketches['__profile__'].Line(point1=(645 , 290), point2=(628 , 285)) 
mdb.models['Model-1'].sketches['__profile__'].Line(point1=(628 , 285), point2=(623 , 285)) 
mdb.models['Model-1'].sketches['__profile__'].Line(point1=(623 , 285), point2=(615 , 282)) 
mdb.models['Model-1'].sketches['__profile__'].Line(point1=(615 , 282), point2=(594 , 278)) 
mdb.models['Model-1'].sketches['__profile__'].Line(point1=(594 , 278), point2=(589 , 277)) 
mdb.models['Model-1'].sketches['__profile__'].Line(point1=(589 , 277), point2=(586 , 280)) 
mdb.models['Model-1'].sketches['__profile__'].Line(point1=(586 , 280), point2=(586 , 284)) 
mdb.models['Model-1'].sketches['__profile__'].Line(point1=(586 , 284), point2=(592 , 297)) 
mdb.models['Model-1'].sketches['__profile__'].Line(point1=(592 , 297), point2=(603 , 310)) 
mdb.models['Model-1'].sketches['__profile__'].Line(point1=(603 , 310), point2=(614 , 313)) 
mdb.models['Model-1'].sketches['__profile__'].Line(point1=(614 , 313), point2=(626 , 314)) 
mdb.models['Model-1'].sketches['__profile__'].Line(point1=(626 , 314), point2=(636 , 314)) 
mdb.models['Model-1'].sketches['__profile__'].Line(point1=(636 , 314), point2=(638 , 311)) 
mdb.models['Model-1'].sketches['__profile__'].Line(point1=(629 , 201), point2=(618 , 182)) 
mdb.models['Model-1'].sketches['__profile__'].Line(point1=(618 , 182), point2=(610 , 182)) 
mdb.models['Model-1'].sketches['__profile__'].Line(point1=(610 , 182), point2=(597 , 186)) 
mdb.models['Model-1'].sketches['__profile__'].Line(point1=(597 , 186), point2=(591 , 189)) 
mdb.models['Model-1'].sketches['__profile__'].Line(point1=(591 , 189), point2=(590 , 192)) 
mdb.models['Model-1'].sketches['__profile__'].Line(point1=(590 , 192), point2=(587 , 193)) 
mdb.models['Model-1'].sketches['__profile__'].Line(point1=(587 , 193), point2=(587 , 195)) 
mdb.models['Model-1'].sketches['__profile__'].Line(point1=(587 , 195), point2=(590 , 201)) 
mdb.models['Model-1'].sketches['__profile__'].Line(point1=(590 , 201), point2=(591 , 207)) 
mdb.models['Model-1'].sketches['__profile__'].Line(point1=(591 , 207), point2=(594 , 210)) 
mdb.models['Model-1'].sketches['__profile__'].Line(point1=(594 , 210), point2=(596 , 215)) 
mdb.models['Model-1'].sketches['__profile__'].Line(point1=(596 , 215), point2=(606 , 213)) 
mdb.models['Model-1'].sketches['__profile__'].Line(point1=(606 , 213), point2=(613 , 209)) 
mdb.models['Model-1'].sketches['__profile__'].Line(point1=(613 , 209), point2=(622 , 207)) 
mdb.models['Model-1'].sketches['__profile__'].Line(point1=(622 , 207), point2=(628 , 204)) 
mdb.models['Model-1'].sketches['__profile__'].Line(point1=(628 , 204), point2=(629 , 201)) 
mdb.models['Model-1'].sketches['__profile__'].Line(point1=(656 , 231), point2=(642 , 232)) 
mdb.models['Model-1'].sketches['__profile__'].Line(point1=(642 , 232), point2=(625 , 235)) 
mdb.models['Model-1'].sketches['__profile__'].Line(point1=(625 , 235), point2=(622 , 237)) 
mdb.models['Model-1'].sketches['__profile__'].Line(point1=(622 , 237), point2=(588 , 242)) 
mdb.models['Model-1'].sketches['__profile__'].Line(point1=(588 , 242), point2=(589 , 246)) 
mdb.models['Model-1'].sketches['__profile__'].Line(point1=(589 , 246), point2=(595 , 256)) 
mdb.models['Model-1'].sketches['__profile__'].Line(point1=(595 , 256), point2=(599 , 258)) 
mdb.models['Model-1'].sketches['__profile__'].Line(point1=(599 , 258), point2=(603 , 255)) 
mdb.models['Model-1'].sketches['__profile__'].Line(point1=(603 , 255), point2=(626 , 248)) 
mdb.models['Model-1'].sketches['__profile__'].Line(point1=(626 , 248), point2=(628 , 246)) 
mdb.models['Model-1'].sketches['__profile__'].Line(point1=(628 , 246), point2=(649 , 241)) 
mdb.models['Model-1'].sketches['__profile__'].Line(point1=(649 , 241), point2=(654 , 236)) 
mdb.models['Model-1'].sketches['__profile__'].Line(point1=(654 , 236), point2=(656 , 231)) 
mdb.models['Model-1'].sketches['__profile__'].Line(point1=(771 , 302), point2=(771 , 290)) 
mdb.models['Model-1'].sketches['__profile__'].Line(point1=(771 , 290), point2=(769 , 286)) 
mdb.models['Model-1'].sketches['__profile__'].Line(point1=(769 , 286), point2=(769 , 280)) 
mdb.models['Model-1'].sketches['__profile__'].Line(point1=(769 , 280), point2=(752 , 279)) 
mdb.models['Model-1'].sketches['__profile__'].Line(point1=(752 , 279), point2=(744 , 277)) 
mdb.models['Model-1'].sketches['__profile__'].Line(point1=(744 , 277), point2=(739 , 278)) 
mdb.models['Model-1'].sketches['__profile__'].Line(point1=(739 , 278), point2=(713 , 276)) 
mdb.models['Model-1'].sketches['__profile__'].Line(point1=(713 , 276), point2=(706 , 274)) 
mdb.models['Model-1'].sketches['__profile__'].Line(point1=(706 , 274), point2=(684 , 272)) 
mdb.models['Model-1'].sketches['__profile__'].Line(point1=(684 , 272), point2=(668 , 271)) 
mdb.models['Model-1'].sketches['__profile__'].Line(point1=(668 , 271), point2=(661 , 272)) 
mdb.models['Model-1'].sketches['__profile__'].Line(point1=(661 , 272), point2=(641 , 269)) 
mdb.models['Model-1'].sketches['__profile__'].Line(point1=(641 , 269), point2=(636 , 270)) 
mdb.models['Model-1'].sketches['__profile__'].Line(point1=(636 , 270), point2=(630 , 268)) 
mdb.models['Model-1'].sketches['__profile__'].Line(point1=(630 , 268), point2=(608 , 266)) 
mdb.models['Model-1'].sketches['__profile__'].Line(point1=(608 , 266), point2=(600 , 263)) 
mdb.models['Model-1'].sketches['__profile__'].Line(point1=(600 , 263), point2=(598 , 263)) 
mdb.models['Model-1'].sketches['__profile__'].Line(point1=(598 , 263), point2=(592 , 269)) 
mdb.models['Model-1'].sketches['__profile__'].Line(point1=(592 , 269), point2=(592 , 273)) 
mdb.models['Model-1'].sketches['__profile__'].Line(point1=(592 , 273), point2=(615 , 277)) 
mdb.models['Model-1'].sketches['__profile__'].Line(point1=(615 , 277), point2=(638 , 284)) 
mdb.models['Model-1'].sketches['__profile__'].Line(point1=(638 , 284), point2=(644 , 284)) 
mdb.models['Model-1'].sketches['__profile__'].Line(point1=(644 , 284), point2=(651 , 287)) 
mdb.models['Model-1'].sketches['__profile__'].Line(point1=(651 , 287), point2=(668 , 289)) 
mdb.models['Model-1'].sketches['__profile__'].Line(point1=(668 , 289), point2=(692 , 295)) 
mdb.models['Model-1'].sketches['__profile__'].Line(point1=(692 , 295), point2=(696 , 294)) 
mdb.models['Model-1'].sketches['__profile__'].Line(point1=(696 , 294), point2=(701 , 296)) 
mdb.models['Model-1'].sketches['__profile__'].Line(point1=(701 , 296), point2=(709 , 296)) 
mdb.models['Model-1'].sketches['__profile__'].Line(point1=(709 , 296), point2=(729 , 300)) 
mdb.models['Model-1'].sketches['__profile__'].Line(point1=(729 , 300), point2=(751 , 301)) 
mdb.models['Model-1'].sketches['__profile__'].Line(point1=(751 , 301), point2=(767 , 304)) 
mdb.models['Model-1'].sketches['__profile__'].Line(point1=(767 , 304), point2=(771 , 304)) 
mdb.models['Model-1'].sketches['__profile__'].Line(point1=(771 , 304), point2=(771 , 302)) 
mdb.models['Model-1'].sketches['__profile__'].Line(point1=(615 , 43), point2=(604 , 43)) 
mdb.models['Model-1'].sketches['__profile__'].Line(point1=(604 , 43), point2=(598 , 45)) 
mdb.models['Model-1'].sketches['__profile__'].Line(point1=(598 , 45), point2=(597 , 51)) 
mdb.models['Model-1'].sketches['__profile__'].Line(point1=(597 , 51), point2=(593 , 58)) 
mdb.models['Model-1'].sketches['__profile__'].Line(point1=(593 , 58), point2=(593 , 63)) 
mdb.models['Model-1'].sketches['__profile__'].Line(point1=(593 , 63), point2=(598 , 68)) 
mdb.models['Model-1'].sketches['__profile__'].Line(point1=(598 , 68), point2=(603 , 67)) 
mdb.models['Model-1'].sketches['__profile__'].Line(point1=(603 , 67), point2=(611 , 58)) 
mdb.models['Model-1'].sketches['__profile__'].Line(point1=(611 , 58), point2=(615 , 43)) 
mdb.models['Model-1'].sketches['__profile__'].Line(point1=(626 , 140), point2=(624 , 136)) 
mdb.models['Model-1'].sketches['__profile__'].Line(point1=(624 , 136), point2=(624 , 127)) 
mdb.models['Model-1'].sketches['__profile__'].Line(point1=(624 , 127), point2=(622 , 124)) 
mdb.models['Model-1'].sketches['__profile__'].Line(point1=(622 , 124), point2=(602 , 122)) 
mdb.models['Model-1'].sketches['__profile__'].Line(point1=(602 , 122), point2=(594 , 132)) 
mdb.models['Model-1'].sketches['__profile__'].Line(point1=(594 , 132), point2=(597 , 149)) 
mdb.models['Model-1'].sketches['__profile__'].Line(point1=(597 , 149), point2=(609 , 149)) 
mdb.models['Model-1'].sketches['__profile__'].Line(point1=(609 , 149), point2=(626 , 142)) 
mdb.models['Model-1'].sketches['__profile__'].Line(point1=(626 , 142), point2=(626 , 140)) 
mdb.models['Model-1'].sketches['__profile__'].Line(point1=(623 , 64), point2=(613 , 60)) 
mdb.models['Model-1'].sketches['__profile__'].Line(point1=(613 , 60), point2=(597 , 77)) 
mdb.models['Model-1'].sketches['__profile__'].Line(point1=(597 , 77), point2=(596 , 84)) 
mdb.models['Model-1'].sketches['__profile__'].Line(point1=(596 , 84), point2=(599 , 86)) 
mdb.models['Model-1'].sketches['__profile__'].Line(point1=(599 , 86), point2=(603 , 89)) 
mdb.models['Model-1'].sketches['__profile__'].Line(point1=(603 , 89), point2=(606 , 89)) 
mdb.models['Model-1'].sketches['__profile__'].Line(point1=(606 , 89), point2=(608 , 86)) 
mdb.models['Model-1'].sketches['__profile__'].Line(point1=(608 , 86), point2=(622 , 79)) 
mdb.models['Model-1'].sketches['__profile__'].Line(point1=(622 , 79), point2=(623 , 64)) 
mdb.models['Model-1'].sketches['__profile__'].Line(point1=(632 , 99), point2=(631 , 98)) 
mdb.models['Model-1'].sketches['__profile__'].Line(point1=(631 , 98), point2=(622 , 99)) 
mdb.models['Model-1'].sketches['__profile__'].Line(point1=(622 , 99), point2=(616 , 102)) 
mdb.models['Model-1'].sketches['__profile__'].Line(point1=(616 , 102), point2=(607 , 103)) 
mdb.models['Model-1'].sketches['__profile__'].Line(point1=(607 , 103), point2=(603 , 105)) 
mdb.models['Model-1'].sketches['__profile__'].Line(point1=(603 , 105), point2=(602 , 106)) 
mdb.models['Model-1'].sketches['__profile__'].Line(point1=(602 , 106), point2=(603 , 118)) 
mdb.models['Model-1'].sketches['__profile__'].Line(point1=(603 , 118), point2=(605 , 120)) 
mdb.models['Model-1'].sketches['__profile__'].Line(point1=(605 , 120), point2=(623 , 121)) 
mdb.models['Model-1'].sketches['__profile__'].Line(point1=(623 , 121), point2=(631 , 113)) 
mdb.models['Model-1'].sketches['__profile__'].Line(point1=(631 , 113), point2=(632 , 99)) 
mdb.models['Model-1'].sketches['__profile__'].Line(point1=(684 , 247), point2=(678 , 246)) 
mdb.models['Model-1'].sketches['__profile__'].Line(point1=(678 , 246), point2=(673 , 247)) 
mdb.models['Model-1'].sketches['__profile__'].Line(point1=(673 , 247), point2=(666 , 245)) 
mdb.models['Model-1'].sketches['__profile__'].Line(point1=(666 , 245), point2=(662 , 246)) 
mdb.models['Model-1'].sketches['__profile__'].Line(point1=(662 , 246), point2=(655 , 244)) 
mdb.models['Model-1'].sketches['__profile__'].Line(point1=(655 , 244), point2=(640 , 246)) 
mdb.models['Model-1'].sketches['__profile__'].Line(point1=(640 , 246), point2=(606 , 258)) 
mdb.models['Model-1'].sketches['__profile__'].Line(point1=(606 , 258), point2=(605 , 261)) 
mdb.models['Model-1'].sketches['__profile__'].Line(point1=(605 , 261), point2=(612 , 262)) 
mdb.models['Model-1'].sketches['__profile__'].Line(point1=(612 , 262), point2=(621 , 264)) 
mdb.models['Model-1'].sketches['__profile__'].Line(point1=(621 , 264), point2=(630 , 264)) 
mdb.models['Model-1'].sketches['__profile__'].Line(point1=(630 , 264), point2=(636 , 266)) 
mdb.models['Model-1'].sketches['__profile__'].Line(point1=(636 , 266), point2=(641 , 265)) 
mdb.models['Model-1'].sketches['__profile__'].Line(point1=(641 , 265), point2=(648 , 267)) 
mdb.models['Model-1'].sketches['__profile__'].Line(point1=(648 , 267), point2=(679 , 269)) 
mdb.models['Model-1'].sketches['__profile__'].Line(point1=(679 , 269), point2=(684 , 252)) 
mdb.models['Model-1'].sketches['__profile__'].Line(point1=(684 , 252), point2=(684 , 247)) 
mdb.models['Model-1'].sketches['__profile__'].Line(point1=(631 , 84), point2=(626 , 82)) 
mdb.models['Model-1'].sketches['__profile__'].Line(point1=(626 , 82), point2=(621 , 82)) 
mdb.models['Model-1'].sketches['__profile__'].Line(point1=(621 , 82), point2=(610 , 88)) 
mdb.models['Model-1'].sketches['__profile__'].Line(point1=(610 , 88), point2=(606 , 91)) 
mdb.models['Model-1'].sketches['__profile__'].Line(point1=(606 , 91), point2=(605 , 101)) 
mdb.models['Model-1'].sketches['__profile__'].Line(point1=(605 , 101), point2=(609 , 101)) 
mdb.models['Model-1'].sketches['__profile__'].Line(point1=(609 , 101), point2=(612 , 99)) 
mdb.models['Model-1'].sketches['__profile__'].Line(point1=(612 , 99), point2=(620 , 98)) 
mdb.models['Model-1'].sketches['__profile__'].Line(point1=(620 , 98), point2=(622 , 96)) 
mdb.models['Model-1'].sketches['__profile__'].Line(point1=(622 , 96), point2=(632 , 94)) 
mdb.models['Model-1'].sketches['__profile__'].Line(point1=(632 , 94), point2=(633 , 87)) 
mdb.models['Model-1'].sketches['__profile__'].Line(point1=(633 , 87), point2=(631 , 84)) 
mdb.models['Model-1'].sketches['__profile__'].Line(point1=(641 , 143), point2=(628 , 144)) 
mdb.models['Model-1'].sketches['__profile__'].Line(point1=(628 , 144), point2=(618 , 149)) 
mdb.models['Model-1'].sketches['__profile__'].Line(point1=(618 , 149), point2=(615 , 149)) 
mdb.models['Model-1'].sketches['__profile__'].Line(point1=(615 , 149), point2=(611 , 152)) 
mdb.models['Model-1'].sketches['__profile__'].Line(point1=(611 , 152), point2=(607 , 165)) 
mdb.models['Model-1'].sketches['__profile__'].Line(point1=(607 , 165), point2=(608 , 169)) 
mdb.models['Model-1'].sketches['__profile__'].Line(point1=(608 , 169), point2=(606 , 180)) 
mdb.models['Model-1'].sketches['__profile__'].Line(point1=(606 , 180), point2=(608 , 180)) 
mdb.models['Model-1'].sketches['__profile__'].Line(point1=(608 , 180), point2=(622 , 177)) 
mdb.models['Model-1'].sketches['__profile__'].Line(point1=(622 , 177), point2=(626 , 174)) 
mdb.models['Model-1'].sketches['__profile__'].Line(point1=(626 , 174), point2=(645 , 167)) 
mdb.models['Model-1'].sketches['__profile__'].Line(point1=(645 , 167), point2=(641 , 150)) 
mdb.models['Model-1'].sketches['__profile__'].Line(point1=(641 , 150), point2=(641 , 143)) 
mdb.models['Model-1'].sketches['__profile__'].Line(point1=(638 , 41), point2=(619 , 42)) 
mdb.models['Model-1'].sketches['__profile__'].Line(point1=(619 , 42), point2=(615 , 55)) 
mdb.models['Model-1'].sketches['__profile__'].Line(point1=(615 , 55), point2=(616 , 58)) 
mdb.models['Model-1'].sketches['__profile__'].Line(point1=(616 , 58), point2=(623 , 61)) 
mdb.models['Model-1'].sketches['__profile__'].Line(point1=(623 , 61), point2=(627 , 61)) 
mdb.models['Model-1'].sketches['__profile__'].Line(point1=(627 , 61), point2=(636 , 50)) 
mdb.models['Model-1'].sketches['__profile__'].Line(point1=(636 , 50), point2=(638 , 46)) 
mdb.models['Model-1'].sketches['__profile__'].Line(point1=(638 , 46), point2=(638 , 41)) 
mdb.models['Model-1'].sketches['__profile__'].Line(point1=(666 , 184), point2=(656 , 168)) 
mdb.models['Model-1'].sketches['__profile__'].Line(point1=(656 , 168), point2=(648 , 168)) 
mdb.models['Model-1'].sketches['__profile__'].Line(point1=(648 , 168), point2=(632 , 176)) 
mdb.models['Model-1'].sketches['__profile__'].Line(point1=(632 , 176), point2=(622 , 179)) 
mdb.models['Model-1'].sketches['__profile__'].Line(point1=(622 , 179), point2=(621 , 182)) 
mdb.models['Model-1'].sketches['__profile__'].Line(point1=(621 , 182), point2=(632 , 201)) 
mdb.models['Model-1'].sketches['__profile__'].Line(point1=(632 , 201), point2=(637 , 201)) 
mdb.models['Model-1'].sketches['__profile__'].Line(point1=(637 , 201), point2=(639 , 199)) 
mdb.models['Model-1'].sketches['__profile__'].Line(point1=(639 , 199), point2=(649 , 196)) 
mdb.models['Model-1'].sketches['__profile__'].Line(point1=(649 , 196), point2=(661 , 190)) 
mdb.models['Model-1'].sketches['__profile__'].Line(point1=(661 , 190), point2=(666 , 186)) 
mdb.models['Model-1'].sketches['__profile__'].Line(point1=(666 , 186), point2=(666 , 184)) 
mdb.models['Model-1'].sketches['__profile__'].Line(point1=(663 , 39), point2=(643 , 40)) 
mdb.models['Model-1'].sketches['__profile__'].Line(point1=(643 , 40), point2=(638 , 52)) 
mdb.models['Model-1'].sketches['__profile__'].Line(point1=(638 , 52), point2=(627 , 64)) 
mdb.models['Model-1'].sketches['__profile__'].Line(point1=(627 , 64), point2=(625 , 74)) 
mdb.models['Model-1'].sketches['__profile__'].Line(point1=(625 , 74), point2=(626 , 79)) 
mdb.models['Model-1'].sketches['__profile__'].Line(point1=(626 , 79), point2=(633 , 81)) 
mdb.models['Model-1'].sketches['__profile__'].Line(point1=(633 , 81), point2=(650 , 65)) 
mdb.models['Model-1'].sketches['__profile__'].Line(point1=(650 , 65), point2=(653 , 64)) 
mdb.models['Model-1'].sketches['__profile__'].Line(point1=(653 , 64), point2=(655 , 62)) 
mdb.models['Model-1'].sketches['__profile__'].Line(point1=(655 , 62), point2=(655 , 58)) 
mdb.models['Model-1'].sketches['__profile__'].Line(point1=(655 , 58), point2=(662 , 45)) 
mdb.models['Model-1'].sketches['__profile__'].Line(point1=(662 , 45), point2=(663 , 39)) 
mdb.models['Model-1'].sketches['__profile__'].Line(point1=(676 , 223), point2=(675 , 206)) 
mdb.models['Model-1'].sketches['__profile__'].Line(point1=(675 , 206), point2=(671 , 205)) 
mdb.models['Model-1'].sketches['__profile__'].Line(point1=(671 , 205), point2=(662 , 197)) 
mdb.models['Model-1'].sketches['__profile__'].Line(point1=(662 , 197), point2=(656 , 196)) 
mdb.models['Model-1'].sketches['__profile__'].Line(point1=(656 , 196), point2=(632 , 206)) 
mdb.models['Model-1'].sketches['__profile__'].Line(point1=(632 , 206), point2=(628 , 207)) 
mdb.models['Model-1'].sketches['__profile__'].Line(point1=(628 , 207), point2=(628 , 209)) 
mdb.models['Model-1'].sketches['__profile__'].Line(point1=(628 , 209), point2=(638 , 221)) 
mdb.models['Model-1'].sketches['__profile__'].Line(point1=(638 , 221), point2=(641 , 228)) 
mdb.models['Model-1'].sketches['__profile__'].Line(point1=(641 , 228), point2=(665 , 227)) 
mdb.models['Model-1'].sketches['__profile__'].Line(point1=(665 , 227), point2=(676 , 225)) 
mdb.models['Model-1'].sketches['__profile__'].Line(point1=(676 , 225), point2=(676 , 223)) 
mdb.models['Model-1'].sketches['__profile__'].Line(point1=(655 , 90), point2=(651 , 90)) 
mdb.models['Model-1'].sketches['__profile__'].Line(point1=(651 , 90), point2=(635 , 95)) 
mdb.models['Model-1'].sketches['__profile__'].Line(point1=(635 , 95), point2=(634 , 100)) 
mdb.models['Model-1'].sketches['__profile__'].Line(point1=(634 , 100), point2=(636 , 107)) 
mdb.models['Model-1'].sketches['__profile__'].Line(point1=(636 , 107), point2=(637 , 109)) 
mdb.models['Model-1'].sketches['__profile__'].Line(point1=(637 , 109), point2=(651 , 108)) 
mdb.models['Model-1'].sketches['__profile__'].Line(point1=(651 , 108), point2=(655 , 90)) 
mdb.models['Model-1'].sketches['__profile__'].Line(point1=(665 , 70), point2=(658 , 66)) 
mdb.models['Model-1'].sketches['__profile__'].Line(point1=(658 , 66), point2=(654 , 66)) 
mdb.models['Model-1'].sketches['__profile__'].Line(point1=(654 , 66), point2=(651 , 68)) 
mdb.models['Model-1'].sketches['__profile__'].Line(point1=(651 , 68), point2=(635 , 83)) 
mdb.models['Model-1'].sketches['__profile__'].Line(point1=(635 , 83), point2=(636 , 91)) 
mdb.models['Model-1'].sketches['__profile__'].Line(point1=(636 , 91), point2=(655 , 87)) 
mdb.models['Model-1'].sketches['__profile__'].Line(point1=(655 , 87), point2=(666 , 81)) 
mdb.models['Model-1'].sketches['__profile__'].Line(point1=(666 , 81), point2=(665 , 70)) 
mdb.models['Model-1'].sketches['__profile__'].Line(point1=(691 , 298), point2=(670 , 294)) 
mdb.models['Model-1'].sketches['__profile__'].Line(point1=(670 , 294), point2=(663 , 294)) 
mdb.models['Model-1'].sketches['__profile__'].Line(point1=(663 , 294), point2=(652 , 291)) 
mdb.models['Model-1'].sketches['__profile__'].Line(point1=(652 , 291), point2=(642 , 310)) 
mdb.models['Model-1'].sketches['__profile__'].Line(point1=(642 , 310), point2=(642 , 314)) 
mdb.models['Model-1'].sketches['__profile__'].Line(point1=(642 , 314), point2=(643 , 314)) 
mdb.models['Model-1'].sketches['__profile__'].Line(point1=(643 , 314), point2=(688 , 317)) 
mdb.models['Model-1'].sketches['__profile__'].Line(point1=(688 , 317), point2=(691 , 308)) 
mdb.models['Model-1'].sketches['__profile__'].Line(point1=(691 , 308), point2=(691 , 298)) 
mdb.models['Model-1'].sketches['__profile__'].Line(point1=(678 , 81), point2=(672 , 81)) 
mdb.models['Model-1'].sketches['__profile__'].Line(point1=(672 , 81), point2=(659 , 87)) 
mdb.models['Model-1'].sketches['__profile__'].Line(point1=(659 , 87), point2=(654 , 106)) 
mdb.models['Model-1'].sketches['__profile__'].Line(point1=(654 , 106), point2=(654 , 109)) 
mdb.models['Model-1'].sketches['__profile__'].Line(point1=(654 , 109), point2=(658 , 113)) 
mdb.models['Model-1'].sketches['__profile__'].Line(point1=(658 , 113), point2=(663 , 114)) 
mdb.models['Model-1'].sketches['__profile__'].Line(point1=(663 , 114), point2=(675 , 106)) 
mdb.models['Model-1'].sketches['__profile__'].Line(point1=(675 , 106), point2=(677 , 106)) 
mdb.models['Model-1'].sketches['__profile__'].Line(point1=(677 , 106), point2=(685 , 99)) 
mdb.models['Model-1'].sketches['__profile__'].Line(point1=(685 , 99), point2=(685 , 96)) 
mdb.models['Model-1'].sketches['__profile__'].Line(point1=(685 , 96), point2=(682 , 94)) 
mdb.models['Model-1'].sketches['__profile__'].Line(point1=(682 , 94), point2=(680 , 84)) 
mdb.models['Model-1'].sketches['__profile__'].Line(point1=(680 , 84), point2=(678 , 81)) 
mdb.models['Model-1'].sketches['__profile__'].Line(point1=(731 , 221), point2=(707 , 223)) 
mdb.models['Model-1'].sketches['__profile__'].Line(point1=(707 , 223), point2=(701 , 225)) 
mdb.models['Model-1'].sketches['__profile__'].Line(point1=(701 , 225), point2=(679 , 227)) 
mdb.models['Model-1'].sketches['__profile__'].Line(point1=(679 , 227), point2=(675 , 229)) 
mdb.models['Model-1'].sketches['__profile__'].Line(point1=(675 , 229), point2=(665 , 230)) 
mdb.models['Model-1'].sketches['__profile__'].Line(point1=(665 , 230), point2=(655 , 239)) 
mdb.models['Model-1'].sketches['__profile__'].Line(point1=(655 , 239), point2=(655 , 241)) 
mdb.models['Model-1'].sketches['__profile__'].Line(point1=(655 , 241), point2=(662 , 242)) 
mdb.models['Model-1'].sketches['__profile__'].Line(point1=(662 , 242), point2=(674 , 244)) 
mdb.models['Model-1'].sketches['__profile__'].Line(point1=(674 , 244), point2=(693 , 244)) 
mdb.models['Model-1'].sketches['__profile__'].Line(point1=(693 , 244), point2=(731 , 239)) 
mdb.models['Model-1'].sketches['__profile__'].Line(point1=(731 , 239), point2=(731 , 221)) 
mdb.models['Model-1'].sketches['__profile__'].Line(point1=(688 , 38), point2=(667 , 39)) 
mdb.models['Model-1'].sketches['__profile__'].Line(point1=(667 , 39), point2=(658 , 59)) 
mdb.models['Model-1'].sketches['__profile__'].Line(point1=(658 , 59), point2=(659 , 64)) 
mdb.models['Model-1'].sketches['__profile__'].Line(point1=(659 , 64), point2=(668 , 66)) 
mdb.models['Model-1'].sketches['__profile__'].Line(point1=(668 , 66), point2=(683 , 51)) 
mdb.models['Model-1'].sketches['__profile__'].Line(point1=(683 , 51), point2=(688 , 38)) 
mdb.models['Model-1'].sketches['__profile__'].Line(point1=(698 , 174), point2=(695 , 174)) 
mdb.models['Model-1'].sketches['__profile__'].Line(point1=(695 , 174), point2=(687 , 178)) 
mdb.models['Model-1'].sketches['__profile__'].Line(point1=(687 , 178), point2=(663 , 192)) 
mdb.models['Model-1'].sketches['__profile__'].Line(point1=(663 , 192), point2=(663 , 194)) 
mdb.models['Model-1'].sketches['__profile__'].Line(point1=(663 , 194), point2=(671 , 201)) 
mdb.models['Model-1'].sketches['__profile__'].Line(point1=(671 , 201), point2=(675 , 204)) 
mdb.models['Model-1'].sketches['__profile__'].Line(point1=(675 , 204), point2=(678 , 204)) 
mdb.models['Model-1'].sketches['__profile__'].Line(point1=(678 , 204), point2=(700 , 193)) 
mdb.models['Model-1'].sketches['__profile__'].Line(point1=(700 , 193), point2=(698 , 174)) 
mdb.models['Model-1'].sketches['__profile__'].Line(point1=(697 , 60), point2=(694 , 60)) 
mdb.models['Model-1'].sketches['__profile__'].Line(point1=(694 , 60), point2=(686 , 55)) 
mdb.models['Model-1'].sketches['__profile__'].Line(point1=(686 , 55), point2=(682 , 55)) 
mdb.models['Model-1'].sketches['__profile__'].Line(point1=(682 , 55), point2=(669 , 68)) 
mdb.models['Model-1'].sketches['__profile__'].Line(point1=(669 , 68), point2=(668 , 70)) 
mdb.models['Model-1'].sketches['__profile__'].Line(point1=(668 , 70), point2=(669 , 75)) 
mdb.models['Model-1'].sketches['__profile__'].Line(point1=(669 , 75), point2=(669 , 79)) 
mdb.models['Model-1'].sketches['__profile__'].Line(point1=(669 , 79), point2=(684 , 75)) 
mdb.models['Model-1'].sketches['__profile__'].Line(point1=(684 , 75), point2=(698 , 65)) 
mdb.models['Model-1'].sketches['__profile__'].Line(point1=(698 , 65), point2=(697 , 60)) 
mdb.models['Model-1'].sketches['__profile__'].Line(point1=(710 , 196), point2=(701 , 195)) 
mdb.models['Model-1'].sketches['__profile__'].Line(point1=(701 , 195), point2=(679 , 206)) 
mdb.models['Model-1'].sketches['__profile__'].Line(point1=(679 , 206), point2=(678 , 207)) 
mdb.models['Model-1'].sketches['__profile__'].Line(point1=(678 , 207), point2=(679 , 224)) 
mdb.models['Model-1'].sketches['__profile__'].Line(point1=(679 , 224), point2=(688 , 224)) 
mdb.models['Model-1'].sketches['__profile__'].Line(point1=(688 , 224), point2=(692 , 222)) 
mdb.models['Model-1'].sketches['__profile__'].Line(point1=(692 , 222), point2=(704 , 221)) 
mdb.models['Model-1'].sketches['__profile__'].Line(point1=(704 , 221), point2=(710 , 202)) 
mdb.models['Model-1'].sketches['__profile__'].Line(point1=(710 , 202), point2=(710 , 196)) 
mdb.models['Model-1'].sketches['__profile__'].Line(point1=(726 , 61), point2=(723 , 58)) 
mdb.models['Model-1'].sketches['__profile__'].Line(point1=(723 , 58), point2=(713 , 61)) 
mdb.models['Model-1'].sketches['__profile__'].Line(point1=(713 , 61), point2=(700 , 67)) 
mdb.models['Model-1'].sketches['__profile__'].Line(point1=(700 , 67), point2=(691 , 74)) 
mdb.models['Model-1'].sketches['__profile__'].Line(point1=(691 , 74), point2=(684 , 77)) 
mdb.models['Model-1'].sketches['__profile__'].Line(point1=(684 , 77), point2=(682 , 79)) 
mdb.models['Model-1'].sketches['__profile__'].Line(point1=(682 , 79), point2=(682 , 85)) 
mdb.models['Model-1'].sketches['__profile__'].Line(point1=(682 , 85), point2=(684 , 88)) 
mdb.models['Model-1'].sketches['__profile__'].Line(point1=(684 , 88), point2=(684 , 91)) 
mdb.models['Model-1'].sketches['__profile__'].Line(point1=(684 , 91), point2=(686 , 96)) 
mdb.models['Model-1'].sketches['__profile__'].Line(point1=(686 , 96), point2=(689 , 96)) 
mdb.models['Model-1'].sketches['__profile__'].Line(point1=(689 , 96), point2=(701 , 90)) 
mdb.models['Model-1'].sketches['__profile__'].Line(point1=(701 , 90), point2=(706 , 89)) 
mdb.models['Model-1'].sketches['__profile__'].Line(point1=(706 , 89), point2=(729 , 69)) 
mdb.models['Model-1'].sketches['__profile__'].Line(point1=(729 , 69), point2=(726 , 61)) 
mdb.models['Model-1'].sketches['__profile__'].Line(point1=(754 , 273), point2=(750 , 266)) 
mdb.models['Model-1'].sketches['__profile__'].Line(point1=(750 , 266), point2=(735 , 253)) 
mdb.models['Model-1'].sketches['__profile__'].Line(point1=(735 , 253), point2=(728 , 246)) 
mdb.models['Model-1'].sketches['__profile__'].Line(point1=(728 , 246), point2=(727 , 243)) 
mdb.models['Model-1'].sketches['__profile__'].Line(point1=(727 , 243), point2=(690 , 247)) 
mdb.models['Model-1'].sketches['__profile__'].Line(point1=(690 , 247), point2=(687 , 251)) 
mdb.models['Model-1'].sketches['__profile__'].Line(point1=(687 , 251), point2=(685 , 259)) 
mdb.models['Model-1'].sketches['__profile__'].Line(point1=(685 , 259), point2=(683 , 265)) 
mdb.models['Model-1'].sketches['__profile__'].Line(point1=(683 , 265), point2=(684 , 269)) 
mdb.models['Model-1'].sketches['__profile__'].Line(point1=(684 , 269), point2=(722 , 272)) 
mdb.models['Model-1'].sketches['__profile__'].Line(point1=(722 , 272), point2=(730 , 274)) 
mdb.models['Model-1'].sketches['__profile__'].Line(point1=(730 , 274), point2=(735 , 273)) 
mdb.models['Model-1'].sketches['__profile__'].Line(point1=(735 , 273), point2=(744 , 275)) 
mdb.models['Model-1'].sketches['__profile__'].Line(point1=(744 , 275), point2=(747 , 274)) 
mdb.models['Model-1'].sketches['__profile__'].Line(point1=(747 , 274), point2=(754 , 275)) 
mdb.models['Model-1'].sketches['__profile__'].Line(point1=(754 , 275), point2=(754 , 273)) 
mdb.models['Model-1'].sketches['__profile__'].Line(point1=(711 , 37), point2=(706 , 38)) 
mdb.models['Model-1'].sketches['__profile__'].Line(point1=(706 , 38), point2=(694 , 37)) 
mdb.models['Model-1'].sketches['__profile__'].Line(point1=(694 , 37), point2=(687 , 48)) 
mdb.models['Model-1'].sketches['__profile__'].Line(point1=(687 , 48), point2=(687 , 52)) 
mdb.models['Model-1'].sketches['__profile__'].Line(point1=(687 , 52), point2=(695 , 57)) 
mdb.models['Model-1'].sketches['__profile__'].Line(point1=(695 , 57), point2=(699 , 57)) 
mdb.models['Model-1'].sketches['__profile__'].Line(point1=(699 , 57), point2=(709 , 44)) 
mdb.models['Model-1'].sketches['__profile__'].Line(point1=(709 , 44), point2=(711 , 37)) 
mdb.models['Model-1'].sketches['__profile__'].Line(point1=(727 , 304), point2=(721 , 302)) 
mdb.models['Model-1'].sketches['__profile__'].Line(point1=(721 , 302), point2=(695 , 299)) 
mdb.models['Model-1'].sketches['__profile__'].Line(point1=(695 , 299), point2=(692 , 317)) 
mdb.models['Model-1'].sketches['__profile__'].Line(point1=(692 , 317), point2=(692 , 318)) 
mdb.models['Model-1'].sketches['__profile__'].Line(point1=(692 , 318), point2=(701 , 319)) 
mdb.models['Model-1'].sketches['__profile__'].Line(point1=(701 , 319), point2=(727 , 320)) 
mdb.models['Model-1'].sketches['__profile__'].Line(point1=(727 , 320), point2=(727 , 304)) 
mdb.models['Model-1'].sketches['__profile__'].Line(point1=(733 , 155), point2=(726 , 156)) 
mdb.models['Model-1'].sketches['__profile__'].Line(point1=(726 , 156), point2=(723 , 159)) 
mdb.models['Model-1'].sketches['__profile__'].Line(point1=(723 , 159), point2=(715 , 162)) 
mdb.models['Model-1'].sketches['__profile__'].Line(point1=(715 , 162), point2=(700 , 172)) 
mdb.models['Model-1'].sketches['__profile__'].Line(point1=(700 , 172), point2=(702 , 182)) 
mdb.models['Model-1'].sketches['__profile__'].Line(point1=(702 , 182), point2=(702 , 192)) 
mdb.models['Model-1'].sketches['__profile__'].Line(point1=(702 , 192), point2=(704 , 192)) 
mdb.models['Model-1'].sketches['__profile__'].Line(point1=(704 , 192), point2=(713 , 193)) 
mdb.models['Model-1'].sketches['__profile__'].Line(point1=(713 , 193), point2=(732 , 183)) 
mdb.models['Model-1'].sketches['__profile__'].Line(point1=(732 , 183), point2=(736 , 175)) 
mdb.models['Model-1'].sketches['__profile__'].Line(point1=(736 , 175), point2=(733 , 155)) 
mdb.models['Model-1'].sketches['__profile__'].Line(point1=(732 , 37), point2=(715 , 37)) 
mdb.models['Model-1'].sketches['__profile__'].Line(point1=(715 , 37), point2=(708 , 50)) 
mdb.models['Model-1'].sketches['__profile__'].Line(point1=(708 , 50), point2=(701 , 58)) 
mdb.models['Model-1'].sketches['__profile__'].Line(point1=(701 , 58), point2=(701 , 60)) 
mdb.models['Model-1'].sketches['__profile__'].Line(point1=(701 , 60), point2=(701 , 63)) 
mdb.models['Model-1'].sketches['__profile__'].Line(point1=(701 , 63), point2=(703 , 63)) 
mdb.models['Model-1'].sketches['__profile__'].Line(point1=(703 , 63), point2=(715 , 57)) 
mdb.models['Model-1'].sketches['__profile__'].Line(point1=(715 , 57), point2=(720 , 56)) 
mdb.models['Model-1'].sketches['__profile__'].Line(point1=(720 , 56), point2=(732 , 42)) 
mdb.models['Model-1'].sketches['__profile__'].Line(point1=(732 , 42), point2=(732 , 37)) 
mdb.models['Model-1'].sketches['__profile__'].Line(point1=(741 , 193), point2=(733 , 186)) 
mdb.models['Model-1'].sketches['__profile__'].Line(point1=(733 , 186), point2=(730 , 186)) 
mdb.models['Model-1'].sketches['__profile__'].Line(point1=(730 , 186), point2=(714 , 195)) 
mdb.models['Model-1'].sketches['__profile__'].Line(point1=(714 , 195), point2=(709 , 217)) 
mdb.models['Model-1'].sketches['__profile__'].Line(point1=(709 , 217), point2=(709 , 220)) 
mdb.models['Model-1'].sketches['__profile__'].Line(point1=(709 , 220), point2=(732 , 218)) 
mdb.models['Model-1'].sketches['__profile__'].Line(point1=(732 , 218), point2=(734 , 216)) 
mdb.models['Model-1'].sketches['__profile__'].Line(point1=(734 , 216), point2=(733 , 212)) 
mdb.models['Model-1'].sketches['__profile__'].Line(point1=(733 , 212), point2=(734 , 206)) 
mdb.models['Model-1'].sketches['__profile__'].Line(point1=(734 , 206), point2=(741 , 196)) 
mdb.models['Model-1'].sketches['__profile__'].Line(point1=(741 , 196), point2=(741 , 193)) 
mdb.models['Model-1'].sketches['__profile__'].Line(point1=(754 , 39), point2=(737 , 38)) 
mdb.models['Model-1'].sketches['__profile__'].Line(point1=(737 , 38), point2=(732 , 47)) 
mdb.models['Model-1'].sketches['__profile__'].Line(point1=(732 , 47), point2=(726 , 54)) 
mdb.models['Model-1'].sketches['__profile__'].Line(point1=(726 , 54), point2=(726 , 57)) 
mdb.models['Model-1'].sketches['__profile__'].Line(point1=(726 , 57), point2=(728 , 59)) 
mdb.models['Model-1'].sketches['__profile__'].Line(point1=(728 , 59), point2=(731 , 65)) 
mdb.models['Model-1'].sketches['__profile__'].Line(point1=(731 , 65), point2=(734 , 66)) 
mdb.models['Model-1'].sketches['__profile__'].Line(point1=(734 , 66), point2=(745 , 55)) 
mdb.models['Model-1'].sketches['__profile__'].Line(point1=(745 , 55), point2=(754 , 42)) 
mdb.models['Model-1'].sketches['__profile__'].Line(point1=(754 , 42), point2=(754 , 39)) 
mdb.models['Model-1'].sketches['__profile__'].Line(point1=(764 , 308), point2=(759 , 306)) 
mdb.models['Model-1'].sketches['__profile__'].Line(point1=(759 , 306), point2=(731 , 304)) 
mdb.models['Model-1'].sketches['__profile__'].Line(point1=(731 , 304), point2=(730 , 319)) 
mdb.models['Model-1'].sketches['__profile__'].Line(point1=(730 , 319), point2=(731 , 321)) 
mdb.models['Model-1'].sketches['__profile__'].Line(point1=(731 , 321), point2=(738 , 321)) 
mdb.models['Model-1'].sketches['__profile__'].Line(point1=(738 , 321), point2=(745 , 323)) 
mdb.models['Model-1'].sketches['__profile__'].Line(point1=(745 , 323), point2=(749 , 322)) 
mdb.models['Model-1'].sketches['__profile__'].Line(point1=(749 , 322), point2=(764 , 323)) 
mdb.models['Model-1'].sketches['__profile__'].Line(point1=(764 , 323), point2=(765 , 321)) 
mdb.models['Model-1'].sketches['__profile__'].Line(point1=(765 , 321), point2=(764 , 308)) 
mdb.models['Model-1'].sketches['__profile__'].Line(point1=(776 , 274), point2=(781 , 254)) 
mdb.models['Model-1'].sketches['__profile__'].Line(point1=(781 , 254), point2=(779 , 250)) 
mdb.models['Model-1'].sketches['__profile__'].Line(point1=(779 , 250), point2=(779 , 241)) 
mdb.models['Model-1'].sketches['__profile__'].Line(point1=(779 , 241), point2=(761 , 239)) 
mdb.models['Model-1'].sketches['__profile__'].Line(point1=(761 , 239), point2=(743 , 240)) 
mdb.models['Model-1'].sketches['__profile__'].Line(point1=(743 , 240), point2=(730 , 241)) 
mdb.models['Model-1'].sketches['__profile__'].Line(point1=(730 , 241), point2=(730 , 245)) 
mdb.models['Model-1'].sketches['__profile__'].Line(point1=(730 , 245), point2=(751 , 263)) 
mdb.models['Model-1'].sketches['__profile__'].Line(point1=(751 , 263), point2=(758 , 275)) 
mdb.models['Model-1'].sketches['__profile__'].Line(point1=(758 , 275), point2=(775 , 277)) 
mdb.models['Model-1'].sketches['__profile__'].Line(point1=(775 , 277), point2=(776 , 274)) 
mdb.models['Model-1'].sketches['__profile__'].Line(point1=(759 , 217), point2=(751 , 217)) 
mdb.models['Model-1'].sketches['__profile__'].Line(point1=(751 , 217), point2=(748 , 219)) 
mdb.models['Model-1'].sketches['__profile__'].Line(point1=(748 , 219), point2=(736 , 220)) 
mdb.models['Model-1'].sketches['__profile__'].Line(point1=(736 , 220), point2=(734 , 222)) 
mdb.models['Model-1'].sketches['__profile__'].Line(point1=(734 , 222), point2=(734 , 237)) 
mdb.models['Model-1'].sketches['__profile__'].Line(point1=(734 , 237), point2=(736 , 237)) 
mdb.models['Model-1'].sketches['__profile__'].Line(point1=(736 , 237), point2=(761 , 236)) 
mdb.models['Model-1'].sketches['__profile__'].Line(point1=(761 , 236), point2=(759 , 217)) 
mdb.models['Model-1'].sketches['__profile__'].Line(point1=(763 , 168), point2=(758 , 168)) 
mdb.models['Model-1'].sketches['__profile__'].Line(point1=(758 , 168), point2=(750 , 172)) 
mdb.models['Model-1'].sketches['__profile__'].Line(point1=(750 , 172), point2=(740 , 173)) 
mdb.models['Model-1'].sketches['__profile__'].Line(point1=(740 , 173), point2=(735 , 181)) 
mdb.models['Model-1'].sketches['__profile__'].Line(point1=(735 , 181), point2=(735 , 184)) 
mdb.models['Model-1'].sketches['__profile__'].Line(point1=(735 , 184), point2=(741 , 189)) 
mdb.models['Model-1'].sketches['__profile__'].Line(point1=(741 , 189), point2=(743 , 191)) 
mdb.models['Model-1'].sketches['__profile__'].Line(point1=(743 , 191), point2=(748 , 191)) 
mdb.models['Model-1'].sketches['__profile__'].Line(point1=(748 , 191), point2=(762 , 184)) 
mdb.models['Model-1'].sketches['__profile__'].Line(point1=(762 , 184), point2=(766 , 184)) 
mdb.models['Model-1'].sketches['__profile__'].Line(point1=(766 , 184), point2=(763 , 168)) 
mdb.models['Model-1'].sketches['__profile__'].Line(point1=(767 , 134), point2=(752 , 141)) 
mdb.models['Model-1'].sketches['__profile__'].Line(point1=(752 , 141), point2=(736 , 152)) 
mdb.models['Model-1'].sketches['__profile__'].Line(point1=(736 , 152), point2=(736 , 162)) 
mdb.models['Model-1'].sketches['__profile__'].Line(point1=(736 , 162), point2=(738 , 165)) 
mdb.models['Model-1'].sketches['__profile__'].Line(point1=(738 , 165), point2=(738 , 169)) 
mdb.models['Model-1'].sketches['__profile__'].Line(point1=(738 , 169), point2=(741 , 170)) 
mdb.models['Model-1'].sketches['__profile__'].Line(point1=(741 , 170), point2=(753 , 168)) 
mdb.models['Model-1'].sketches['__profile__'].Line(point1=(753 , 168), point2=(755 , 166)) 
mdb.models['Model-1'].sketches['__profile__'].Line(point1=(755 , 166), point2=(762 , 165)) 
mdb.models['Model-1'].sketches['__profile__'].Line(point1=(762 , 165), point2=(764 , 163)) 
mdb.models['Model-1'].sketches['__profile__'].Line(point1=(764 , 163), point2=(767 , 134)) 
mdb.models['Model-1'].sketches['__profile__'].Line(point1=(770 , 185), point2=(753 , 191)) 
mdb.models['Model-1'].sketches['__profile__'].Line(point1=(753 , 191), point2=(746 , 195)) 
mdb.models['Model-1'].sketches['__profile__'].Line(point1=(746 , 195), point2=(741 , 200)) 
mdb.models['Model-1'].sketches['__profile__'].Line(point1=(741 , 200), point2=(737 , 207)) 
mdb.models['Model-1'].sketches['__profile__'].Line(point1=(737 , 207), point2=(737 , 217)) 
mdb.models['Model-1'].sketches['__profile__'].Line(point1=(737 , 217), point2=(741 , 217)) 
mdb.models['Model-1'].sketches['__profile__'].Line(point1=(741 , 217), point2=(744 , 215)) 
mdb.models['Model-1'].sketches['__profile__'].Line(point1=(744 , 215), point2=(755 , 215)) 
mdb.models['Model-1'].sketches['__profile__'].Line(point1=(755 , 215), point2=(766 , 212)) 
mdb.models['Model-1'].sketches['__profile__'].Line(point1=(766 , 212), point2=(768 , 198)) 
mdb.models['Model-1'].sketches['__profile__'].Line(point1=(768 , 198), point2=(771 , 190)) 
mdb.models['Model-1'].sketches['__profile__'].Line(point1=(771 , 190), point2=(770 , 185)) 
mdb.models['Model-1'].sketches['__profile__'].Line(point1=(775 , 85), point2=(783 , 76)) 
mdb.models['Model-1'].sketches['__profile__'].Line(point1=(783 , 76), point2=(772 , 62)) 
mdb.models['Model-1'].sketches['__profile__'].Line(point1=(772 , 62), point2=(766 , 60)) 
mdb.models['Model-1'].sketches['__profile__'].Line(point1=(766 , 60), point2=(761 , 64)) 
mdb.models['Model-1'].sketches['__profile__'].Line(point1=(761 , 64), point2=(751 , 75)) 
mdb.models['Model-1'].sketches['__profile__'].Line(point1=(751 , 75), point2=(760 , 83)) 
mdb.models['Model-1'].sketches['__profile__'].Line(point1=(760 , 83), point2=(767 , 87)) 
mdb.models['Model-1'].sketches['__profile__'].Line(point1=(767 , 87), point2=(769 , 90)) 
mdb.models['Model-1'].sketches['__profile__'].Line(point1=(769 , 90), point2=(775 , 85)) 
mdb.models['Model-1'].sketches['__profile__'].Line(point1=(801 , 234), point2=(799 , 224)) 
mdb.models['Model-1'].sketches['__profile__'].Line(point1=(799 , 224), point2=(797 , 222)) 
mdb.models['Model-1'].sketches['__profile__'].Line(point1=(797 , 222), point2=(796 , 213)) 
mdb.models['Model-1'].sketches['__profile__'].Line(point1=(796 , 213), point2=(767 , 215)) 
mdb.models['Model-1'].sketches['__profile__'].Line(point1=(767 , 215), point2=(762 , 218)) 
mdb.models['Model-1'].sketches['__profile__'].Line(point1=(762 , 218), point2=(764 , 236)) 
mdb.models['Model-1'].sketches['__profile__'].Line(point1=(764 , 236), point2=(766 , 237)) 
mdb.models['Model-1'].sketches['__profile__'].Line(point1=(766 , 237), point2=(780 , 238)) 
mdb.models['Model-1'].sketches['__profile__'].Line(point1=(780 , 238), point2=(800 , 237)) 
mdb.models['Model-1'].sketches['__profile__'].Line(point1=(800 , 237), point2=(801 , 234)) 
mdb.models['Model-1'].sketches['__profile__'].Line(point1=(794 , 163), point2=(784 , 156)) 
mdb.models['Model-1'].sketches['__profile__'].Line(point1=(784 , 156), point2=(774 , 160)) 
mdb.models['Model-1'].sketches['__profile__'].Line(point1=(774 , 160), point2=(769 , 160)) 
mdb.models['Model-1'].sketches['__profile__'].Line(point1=(769 , 160), point2=(767 , 161)) 
mdb.models['Model-1'].sketches['__profile__'].Line(point1=(767 , 161), point2=(766 , 164)) 
mdb.models['Model-1'].sketches['__profile__'].Line(point1=(766 , 164), point2=(767 , 173)) 
mdb.models['Model-1'].sketches['__profile__'].Line(point1=(767 , 173), point2=(769 , 182)) 
mdb.models['Model-1'].sketches['__profile__'].Line(point1=(769 , 182), point2=(778 , 181)) 
mdb.models['Model-1'].sketches['__profile__'].Line(point1=(778 , 181), point2=(783 , 178)) 
mdb.models['Model-1'].sketches['__profile__'].Line(point1=(783 , 178), point2=(786 , 178)) 
mdb.models['Model-1'].sketches['__profile__'].Line(point1=(786 , 178), point2=(789 , 175)) 
mdb.models['Model-1'].sketches['__profile__'].Line(point1=(789 , 175), point2=(794 , 163)) 
mdb.models['Model-1'].sketches['__profile__'].Line(point1=(805 , 325), point2=(805 , 315)) 
mdb.models['Model-1'].sketches['__profile__'].Line(point1=(805 , 315), point2=(803 , 312)) 
mdb.models['Model-1'].sketches['__profile__'].Line(point1=(803 , 312), point2=(781 , 310)) 
mdb.models['Model-1'].sketches['__profile__'].Line(point1=(781 , 310), point2=(775 , 308)) 
mdb.models['Model-1'].sketches['__profile__'].Line(point1=(775 , 308), point2=(768 , 309)) 
mdb.models['Model-1'].sketches['__profile__'].Line(point1=(768 , 309), point2=(768 , 311)) 
mdb.models['Model-1'].sketches['__profile__'].Line(point1=(768 , 311), point2=(767 , 319)) 
mdb.models['Model-1'].sketches['__profile__'].Line(point1=(767 , 319), point2=(769 , 324)) 
mdb.models['Model-1'].sketches['__profile__'].Line(point1=(769 , 324), point2=(801 , 327)) 
mdb.models['Model-1'].sketches['__profile__'].Line(point1=(801 , 327), point2=(805 , 327)) 
mdb.models['Model-1'].sketches['__profile__'].Line(point1=(805 , 327), point2=(805 , 325)) 
mdb.models['Model-1'].sketches['__profile__'].Line(point1=(790 , 119), point2=(786 , 118)) 
mdb.models['Model-1'].sketches['__profile__'].Line(point1=(786 , 118), point2=(770 , 132)) 
mdb.models['Model-1'].sketches['__profile__'].Line(point1=(770 , 132), point2=(770 , 140)) 
mdb.models['Model-1'].sketches['__profile__'].Line(point1=(770 , 140), point2=(768 , 146)) 
mdb.models['Model-1'].sketches['__profile__'].Line(point1=(768 , 146), point2=(769 , 149)) 
mdb.models['Model-1'].sketches['__profile__'].Line(point1=(769 , 149), point2=(768 , 157)) 
mdb.models['Model-1'].sketches['__profile__'].Line(point1=(768 , 157), point2=(769 , 157)) 
mdb.models['Model-1'].sketches['__profile__'].Line(point1=(769 , 157), point2=(774 , 157)) 
mdb.models['Model-1'].sketches['__profile__'].Line(point1=(774 , 157), point2=(783 , 153)) 
mdb.models['Model-1'].sketches['__profile__'].Line(point1=(783 , 153), point2=(788 , 140)) 
mdb.models['Model-1'].sketches['__profile__'].Line(point1=(788 , 140), point2=(792 , 134)) 
mdb.models['Model-1'].sketches['__profile__'].Line(point1=(792 , 134), point2=(790 , 119)) 
mdb.models['Model-1'].sketches['__profile__'].Line(point1=(786 , 43), point2=(774 , 42)) 
mdb.models['Model-1'].sketches['__profile__'].Line(point1=(774 , 42), point2=(773 , 47)) 
mdb.models['Model-1'].sketches['__profile__'].Line(point1=(773 , 47), point2=(768 , 55)) 
mdb.models['Model-1'].sketches['__profile__'].Line(point1=(768 , 55), point2=(769 , 58)) 
mdb.models['Model-1'].sketches['__profile__'].Line(point1=(769 , 58), point2=(775 , 59)) 
mdb.models['Model-1'].sketches['__profile__'].Line(point1=(775 , 59), point2=(780 , 54)) 
mdb.models['Model-1'].sketches['__profile__'].Line(point1=(780 , 54), point2=(786 , 45)) 
mdb.models['Model-1'].sketches['__profile__'].Line(point1=(786 , 45), point2=(786 , 43)) 
mdb.models['Model-1'].sketches['__profile__'].Line(point1=(806 , 85), point2=(801 , 80)) 
mdb.models['Model-1'].sketches['__profile__'].Line(point1=(801 , 80), point2=(799 , 80)) 
mdb.models['Model-1'].sketches['__profile__'].Line(point1=(799 , 80), point2=(792 , 75)) 
mdb.models['Model-1'].sketches['__profile__'].Line(point1=(792 , 75), point2=(789 , 75)) 
mdb.models['Model-1'].sketches['__profile__'].Line(point1=(789 , 75), point2=(769 , 96)) 
mdb.models['Model-1'].sketches['__profile__'].Line(point1=(769 , 96), point2=(769 , 98)) 
mdb.models['Model-1'].sketches['__profile__'].Line(point1=(769 , 98), point2=(772 , 100)) 
mdb.models['Model-1'].sketches['__profile__'].Line(point1=(772 , 100), point2=(782 , 109)) 
mdb.models['Model-1'].sketches['__profile__'].Line(point1=(782 , 109), point2=(788 , 112)) 
mdb.models['Model-1'].sketches['__profile__'].Line(point1=(788 , 112), point2=(803 , 95)) 
mdb.models['Model-1'].sketches['__profile__'].Line(point1=(803 , 95), point2=(806 , 85)) 
mdb.models['Model-1'].sketches['__profile__'].Line(point1=(809 , 177), point2=(792 , 179)) 
mdb.models['Model-1'].sketches['__profile__'].Line(point1=(792 , 179), point2=(776 , 184)) 
mdb.models['Model-1'].sketches['__profile__'].Line(point1=(776 , 184), point2=(774 , 193)) 
mdb.models['Model-1'].sketches['__profile__'].Line(point1=(774 , 193), point2=(771 , 198)) 
mdb.models['Model-1'].sketches['__profile__'].Line(point1=(771 , 198), point2=(772 , 201)) 
mdb.models['Model-1'].sketches['__profile__'].Line(point1=(772 , 201), point2=(770 , 206)) 
mdb.models['Model-1'].sketches['__profile__'].Line(point1=(770 , 206), point2=(770 , 211)) 
mdb.models['Model-1'].sketches['__profile__'].Line(point1=(770 , 211), point2=(771 , 211)) 
mdb.models['Model-1'].sketches['__profile__'].Line(point1=(771 , 211), point2=(794 , 210)) 
mdb.models['Model-1'].sketches['__profile__'].Line(point1=(794 , 210), point2=(802 , 208)) 
mdb.models['Model-1'].sketches['__profile__'].Line(point1=(802 , 208), point2=(809 , 177)) 
mdb.models['Model-1'].sketches['__profile__'].Line(point1=(813 , 306), point2=(813 , 301)) 
mdb.models['Model-1'].sketches['__profile__'].Line(point1=(813 , 301), point2=(811 , 298)) 
mdb.models['Model-1'].sketches['__profile__'].Line(point1=(811 , 298), point2=(811 , 289)) 
mdb.models['Model-1'].sketches['__profile__'].Line(point1=(811 , 289), point2=(809 , 288)) 
mdb.models['Model-1'].sketches['__profile__'].Line(point1=(809 , 288), point2=(809 , 286)) 
mdb.models['Model-1'].sketches['__profile__'].Line(point1=(809 , 286), point2=(779 , 281)) 
mdb.models['Model-1'].sketches['__profile__'].Line(point1=(779 , 281), point2=(773 , 281)) 
mdb.models['Model-1'].sketches['__profile__'].Line(point1=(773 , 281), point2=(773 , 284)) 
mdb.models['Model-1'].sketches['__profile__'].Line(point1=(773 , 284), point2=(774 , 304)) 
mdb.models['Model-1'].sketches['__profile__'].Line(point1=(774 , 304), point2=(781 , 305)) 
mdb.models['Model-1'].sketches['__profile__'].Line(point1=(781 , 305), point2=(784 , 307)) 
mdb.models['Model-1'].sketches['__profile__'].Line(point1=(784 , 307), point2=(790 , 306)) 
mdb.models['Model-1'].sketches['__profile__'].Line(point1=(790 , 306), point2=(806 , 309)) 
mdb.models['Model-1'].sketches['__profile__'].Line(point1=(806 , 309), point2=(813 , 308)) 
mdb.models['Model-1'].sketches['__profile__'].Line(point1=(813 , 308), point2=(813 , 306)) 
mdb.models['Model-1'].sketches['__profile__'].Line(point1=(802 , 48), point2=(794 , 45)) 
mdb.models['Model-1'].sketches['__profile__'].Line(point1=(794 , 45), point2=(789 , 46)) 
mdb.models['Model-1'].sketches['__profile__'].Line(point1=(789 , 46), point2=(778 , 60)) 
mdb.models['Model-1'].sketches['__profile__'].Line(point1=(778 , 60), point2=(778 , 64)) 
mdb.models['Model-1'].sketches['__profile__'].Line(point1=(778 , 64), point2=(780 , 67)) 
mdb.models['Model-1'].sketches['__profile__'].Line(point1=(780 , 67), point2=(785 , 73)) 
mdb.models['Model-1'].sketches['__profile__'].Line(point1=(785 , 73), point2=(789 , 72)) 
mdb.models['Model-1'].sketches['__profile__'].Line(point1=(789 , 72), point2=(800 , 56)) 
mdb.models['Model-1'].sketches['__profile__'].Line(point1=(800 , 56), point2=(802 , 52)) 
mdb.models['Model-1'].sketches['__profile__'].Line(point1=(802 , 52), point2=(802 , 48)) 
mdb.models['Model-1'].sketches['__profile__'].Line(point1=(818 , 242), point2=(815 , 240)) 
mdb.models['Model-1'].sketches['__profile__'].Line(point1=(815 , 240), point2=(782 , 241)) 
mdb.models['Model-1'].sketches['__profile__'].Line(point1=(782 , 241), point2=(782 , 248)) 
mdb.models['Model-1'].sketches['__profile__'].Line(point1=(782 , 248), point2=(784 , 255)) 
mdb.models['Model-1'].sketches['__profile__'].Line(point1=(784 , 255), point2=(779 , 273)) 
mdb.models['Model-1'].sketches['__profile__'].Line(point1=(779 , 273), point2=(779 , 277)) 
mdb.models['Model-1'].sketches['__profile__'].Line(point1=(779 , 277), point2=(782 , 278)) 
mdb.models['Model-1'].sketches['__profile__'].Line(point1=(782 , 278), point2=(799 , 280)) 
mdb.models['Model-1'].sketches['__profile__'].Line(point1=(799 , 280), point2=(808 , 283)) 
mdb.models['Model-1'].sketches['__profile__'].Line(point1=(808 , 283), point2=(818 , 283)) 
mdb.models['Model-1'].sketches['__profile__'].Line(point1=(818 , 283), point2=(826 , 262)) 
mdb.models['Model-1'].sketches['__profile__'].Line(point1=(826 , 262), point2=(826 , 259)) 
mdb.models['Model-1'].sketches['__profile__'].Line(point1=(826 , 259), point2=(819 , 251)) 
mdb.models['Model-1'].sketches['__profile__'].Line(point1=(819 , 251), point2=(818 , 242)) 
mdb.models['Model-1'].sketches['__profile__'].Line(point1=(821 , 137), point2=(809 , 130)) 
mdb.models['Model-1'].sketches['__profile__'].Line(point1=(809 , 130), point2=(795 , 132)) 
mdb.models['Model-1'].sketches['__profile__'].Line(point1=(795 , 132), point2=(788 , 150)) 
mdb.models['Model-1'].sketches['__profile__'].Line(point1=(788 , 150), point2=(787 , 151)) 
mdb.models['Model-1'].sketches['__profile__'].Line(point1=(787 , 151), point2=(788 , 156)) 
mdb.models['Model-1'].sketches['__profile__'].Line(point1=(788 , 156), point2=(792 , 159)) 
mdb.models['Model-1'].sketches['__profile__'].Line(point1=(792 , 159), point2=(799 , 160)) 
mdb.models['Model-1'].sketches['__profile__'].Line(point1=(799 , 160), point2=(819 , 145)) 
mdb.models['Model-1'].sketches['__profile__'].Line(point1=(819 , 145), point2=(821 , 141)) 
mdb.models['Model-1'].sketches['__profile__'].Line(point1=(821 , 141), point2=(821 , 137)) 
mdb.models['Model-1'].sketches['__profile__'].Line(point1=(813 , 104), point2=(806 , 98)) 
mdb.models['Model-1'].sketches['__profile__'].Line(point1=(806 , 98), point2=(804 , 98)) 
mdb.models['Model-1'].sketches['__profile__'].Line(point1=(804 , 98), point2=(799 , 103)) 
mdb.models['Model-1'].sketches['__profile__'].Line(point1=(799 , 103), point2=(791 , 113)) 
mdb.models['Model-1'].sketches['__profile__'].Line(point1=(791 , 113), point2=(794 , 124)) 
mdb.models['Model-1'].sketches['__profile__'].Line(point1=(794 , 124), point2=(795 , 128)) 
mdb.models['Model-1'].sketches['__profile__'].Line(point1=(795 , 128), point2=(804 , 128)) 
mdb.models['Model-1'].sketches['__profile__'].Line(point1=(804 , 128), point2=(806 , 126)) 
mdb.models['Model-1'].sketches['__profile__'].Line(point1=(806 , 126), point2=(813 , 104)) 
mdb.models['Model-1'].sketches['__profile__'].Line(point1=(837 , 157), point2=(821 , 149)) 
mdb.models['Model-1'].sketches['__profile__'].Line(point1=(821 , 149), point2=(818 , 149)) 
mdb.models['Model-1'].sketches['__profile__'].Line(point1=(818 , 149), point2=(797 , 165)) 
mdb.models['Model-1'].sketches['__profile__'].Line(point1=(797 , 165), point2=(792 , 175)) 
mdb.models['Model-1'].sketches['__profile__'].Line(point1=(792 , 175), point2=(792 , 176)) 
mdb.models['Model-1'].sketches['__profile__'].Line(point1=(792 , 176), point2=(806 , 175)) 
mdb.models['Model-1'].sketches['__profile__'].Line(point1=(806 , 175), point2=(831 , 169)) 
mdb.models['Model-1'].sketches['__profile__'].Line(point1=(831 , 169), point2=(837 , 157)) 
mdb.models['Model-1'].sketches['__profile__'].Line(point1=(825 , 55), point2=(816 , 51)) 
mdb.models['Model-1'].sketches['__profile__'].Line(point1=(816 , 51), point2=(806 , 50)) 
mdb.models['Model-1'].sketches['__profile__'].Line(point1=(806 , 50), point2=(802 , 58)) 
mdb.models['Model-1'].sketches['__profile__'].Line(point1=(802 , 58), point2=(793 , 70)) 
mdb.models['Model-1'].sketches['__profile__'].Line(point1=(793 , 70), point2=(795 , 74)) 
mdb.models['Model-1'].sketches['__profile__'].Line(point1=(795 , 74), point2=(802 , 77)) 
mdb.models['Model-1'].sketches['__profile__'].Line(point1=(802 , 77), point2=(808 , 83)) 
mdb.models['Model-1'].sketches['__profile__'].Line(point1=(808 , 83), point2=(810 , 83)) 
mdb.models['Model-1'].sketches['__profile__'].Line(point1=(810 , 83), point2=(820 , 68)) 
mdb.models['Model-1'].sketches['__profile__'].Line(point1=(820 , 68), point2=(825 , 55)) 
mdb.models['Model-1'].sketches['__profile__'].Line(point1=(842 , 233), point2=(836 , 221)) 
mdb.models['Model-1'].sketches['__profile__'].Line(point1=(836 , 221), point2=(833 , 209)) 
mdb.models['Model-1'].sketches['__profile__'].Line(point1=(833 , 209), point2=(806 , 210)) 
mdb.models['Model-1'].sketches['__profile__'].Line(point1=(806 , 210), point2=(799 , 212)) 
mdb.models['Model-1'].sketches['__profile__'].Line(point1=(799 , 212), point2=(799 , 214)) 
mdb.models['Model-1'].sketches['__profile__'].Line(point1=(799 , 214), point2=(805 , 237)) 
mdb.models['Model-1'].sketches['__profile__'].Line(point1=(805 , 237), point2=(835 , 236)) 
mdb.models['Model-1'].sketches['__profile__'].Line(point1=(835 , 236), point2=(842 , 235)) 
mdb.models['Model-1'].sketches['__profile__'].Line(point1=(842 , 235), point2=(842 , 233)) 
mdb.models['Model-1'].sketches['__profile__'].Line(point1=(848 , 170), point2=(831 , 171)) 
mdb.models['Model-1'].sketches['__profile__'].Line(point1=(831 , 171), point2=(828 , 173)) 
mdb.models['Model-1'].sketches['__profile__'].Line(point1=(828 , 173), point2=(823 , 173)) 
mdb.models['Model-1'].sketches['__profile__'].Line(point1=(823 , 173), point2=(814 , 176)) 
mdb.models['Model-1'].sketches['__profile__'].Line(point1=(814 , 176), point2=(812 , 178)) 
mdb.models['Model-1'].sketches['__profile__'].Line(point1=(812 , 178), point2=(808 , 192)) 
mdb.models['Model-1'].sketches['__profile__'].Line(point1=(808 , 192), point2=(807 , 206)) 
mdb.models['Model-1'].sketches['__profile__'].Line(point1=(807 , 206), point2=(807 , 207)) 
mdb.models['Model-1'].sketches['__profile__'].Line(point1=(807 , 207), point2=(820 , 207)) 
mdb.models['Model-1'].sketches['__profile__'].Line(point1=(820 , 207), point2=(837 , 204)) 
mdb.models['Model-1'].sketches['__profile__'].Line(point1=(837 , 204), point2=(839 , 201)) 
mdb.models['Model-1'].sketches['__profile__'].Line(point1=(839 , 201), point2=(839 , 195)) 
mdb.models['Model-1'].sketches['__profile__'].Line(point1=(839 , 195), point2=(843 , 185)) 
mdb.models['Model-1'].sketches['__profile__'].Line(point1=(843 , 185), point2=(843 , 181)) 
mdb.models['Model-1'].sketches['__profile__'].Line(point1=(843 , 181), point2=(848 , 170)) 
mdb.models['Model-1'].sketches['__profile__'].Line(point1=(843 , 327), point2=(839 , 316)) 
mdb.models['Model-1'].sketches['__profile__'].Line(point1=(839 , 316), point2=(809 , 313)) 
mdb.models['Model-1'].sketches['__profile__'].Line(point1=(809 , 313), point2=(808 , 317)) 
mdb.models['Model-1'].sketches['__profile__'].Line(point1=(808 , 317), point2=(810 , 328)) 
mdb.models['Model-1'].sketches['__profile__'].Line(point1=(810 , 328), point2=(842 , 330)) 
mdb.models['Model-1'].sketches['__profile__'].Line(point1=(842 , 330), point2=(843 , 327)) 
mdb.models['Model-1'].sketches['__profile__'].Line(point1=(838 , 112), point2=(825 , 102)) 
mdb.models['Model-1'].sketches['__profile__'].Line(point1=(825 , 102), point2=(820 , 102)) 
mdb.models['Model-1'].sketches['__profile__'].Line(point1=(820 , 102), point2=(816 , 105)) 
mdb.models['Model-1'].sketches['__profile__'].Line(point1=(816 , 105), point2=(816 , 109)) 
mdb.models['Model-1'].sketches['__profile__'].Line(point1=(816 , 109), point2=(811 , 118)) 
mdb.models['Model-1'].sketches['__profile__'].Line(point1=(811 , 118), point2=(810 , 123)) 
mdb.models['Model-1'].sketches['__profile__'].Line(point1=(810 , 123), point2=(810 , 127)) 
mdb.models['Model-1'].sketches['__profile__'].Line(point1=(810 , 127), point2=(813 , 130)) 
mdb.models['Model-1'].sketches['__profile__'].Line(point1=(813 , 130), point2=(822 , 135)) 
mdb.models['Model-1'].sketches['__profile__'].Line(point1=(822 , 135), point2=(825 , 135)) 
mdb.models['Model-1'].sketches['__profile__'].Line(point1=(825 , 135), point2=(835 , 123)) 
mdb.models['Model-1'].sketches['__profile__'].Line(point1=(835 , 123), point2=(838 , 112)) 
mdb.models['Model-1'].sketches['__profile__'].Line(point1=(849 , 311), point2=(848 , 294)) 
mdb.models['Model-1'].sketches['__profile__'].Line(point1=(848 , 294), point2=(824 , 288)) 
mdb.models['Model-1'].sketches['__profile__'].Line(point1=(824 , 288), point2=(816 , 287)) 
mdb.models['Model-1'].sketches['__profile__'].Line(point1=(816 , 287), point2=(813 , 287)) 
mdb.models['Model-1'].sketches['__profile__'].Line(point1=(813 , 287), point2=(813 , 288)) 
mdb.models['Model-1'].sketches['__profile__'].Line(point1=(813 , 288), point2=(817 , 309)) 
mdb.models['Model-1'].sketches['__profile__'].Line(point1=(817 , 309), point2=(824 , 311)) 
mdb.models['Model-1'].sketches['__profile__'].Line(point1=(824 , 311), point2=(847 , 313)) 
mdb.models['Model-1'].sketches['__profile__'].Line(point1=(847 , 313), point2=(849 , 313)) 
mdb.models['Model-1'].sketches['__profile__'].Line(point1=(849 , 313), point2=(849 , 311)) 
mdb.models['Model-1'].sketches['__profile__'].Line(point1=(858 , 237), point2=(824 , 239)) 
mdb.models['Model-1'].sketches['__profile__'].Line(point1=(824 , 239), point2=(821 , 242)) 
mdb.models['Model-1'].sketches['__profile__'].Line(point1=(821 , 242), point2=(821 , 250)) 
mdb.models['Model-1'].sketches['__profile__'].Line(point1=(821 , 250), point2=(823 , 252)) 
mdb.models['Model-1'].sketches['__profile__'].Line(point1=(823 , 252), point2=(828 , 257)) 
mdb.models['Model-1'].sketches['__profile__'].Line(point1=(828 , 257), point2=(849 , 256)) 
mdb.models['Model-1'].sketches['__profile__'].Line(point1=(849 , 256), point2=(851 , 254)) 
mdb.models['Model-1'].sketches['__profile__'].Line(point1=(851 , 254), point2=(856 , 254)) 
mdb.models['Model-1'].sketches['__profile__'].Line(point1=(856 , 254), point2=(858 , 237)) 
mdb.models['Model-1'].sketches['__profile__'].Line(point1=(866 , 262), point2=(859 , 257)) 
mdb.models['Model-1'].sketches['__profile__'].Line(point1=(859 , 257), point2=(830 , 260)) 
mdb.models['Model-1'].sketches['__profile__'].Line(point1=(830 , 260), point2=(828 , 262)) 
mdb.models['Model-1'].sketches['__profile__'].Line(point1=(828 , 262), point2=(828 , 266)) 
mdb.models['Model-1'].sketches['__profile__'].Line(point1=(828 , 266), point2=(822 , 281)) 
mdb.models['Model-1'].sketches['__profile__'].Line(point1=(822 , 281), point2=(822 , 285)) 
mdb.models['Model-1'].sketches['__profile__'].Line(point1=(822 , 285), point2=(825 , 285)) 
mdb.models['Model-1'].sketches['__profile__'].Line(point1=(825 , 285), point2=(847 , 290)) 
mdb.models['Model-1'].sketches['__profile__'].Line(point1=(847 , 290), point2=(861 , 291)) 
mdb.models['Model-1'].sketches['__profile__'].Line(point1=(861 , 291), point2=(861 , 286)) 
mdb.models['Model-1'].sketches['__profile__'].Line(point1=(861 , 286), point2=(865 , 275)) 
mdb.models['Model-1'].sketches['__profile__'].Line(point1=(865 , 275), point2=(866 , 262)) 
mdb.models['Model-1'].sketches['__profile__'].Line(point1=(850 , 131), point2=(845 , 128)) 
mdb.models['Model-1'].sketches['__profile__'].Line(point1=(845 , 128), point2=(836 , 127)) 
mdb.models['Model-1'].sketches['__profile__'].Line(point1=(836 , 127), point2=(827 , 136)) 
mdb.models['Model-1'].sketches['__profile__'].Line(point1=(827 , 136), point2=(822 , 144)) 
mdb.models['Model-1'].sketches['__profile__'].Line(point1=(822 , 144), point2=(822 , 147)) 
mdb.models['Model-1'].sketches['__profile__'].Line(point1=(822 , 147), point2=(827 , 149)) 
mdb.models['Model-1'].sketches['__profile__'].Line(point1=(827 , 149), point2=(838 , 154)) 
mdb.models['Model-1'].sketches['__profile__'].Line(point1=(838 , 154), point2=(842 , 154)) 
mdb.models['Model-1'].sketches['__profile__'].Line(point1=(842 , 154), point2=(855 , 144)) 
mdb.models['Model-1'].sketches['__profile__'].Line(point1=(855 , 144), point2=(857 , 139)) 
mdb.models['Model-1'].sketches['__profile__'].Line(point1=(857 , 139), point2=(850 , 131)) 
mdb.models['Model-1'].sketches['__profile__'].Line(point1=(851 , 84), point2=(839 , 77)) 
mdb.models['Model-1'].sketches['__profile__'].Line(point1=(839 , 77), point2=(834 , 77)) 
mdb.models['Model-1'].sketches['__profile__'].Line(point1=(834 , 77), point2=(825 , 95)) 
mdb.models['Model-1'].sketches['__profile__'].Line(point1=(825 , 95), point2=(825 , 99)) 
mdb.models['Model-1'].sketches['__profile__'].Line(point1=(825 , 99), point2=(832 , 105)) 
mdb.models['Model-1'].sketches['__profile__'].Line(point1=(832 , 105), point2=(841 , 109)) 
mdb.models['Model-1'].sketches['__profile__'].Line(point1=(841 , 109), point2=(850 , 96)) 
mdb.models['Model-1'].sketches['__profile__'].Line(point1=(850 , 96), point2=(851 , 84)) 
mdb.models['Model-1'].sketches['__profile__'].Line(point1=(878 , 227), point2=(876 , 221)) 
mdb.models['Model-1'].sketches['__profile__'].Line(point1=(876 , 221), point2=(874 , 220)) 
mdb.models['Model-1'].sketches['__profile__'].Line(point1=(874 , 220), point2=(871 , 208)) 
mdb.models['Model-1'].sketches['__profile__'].Line(point1=(871 , 208), point2=(869 , 207)) 
mdb.models['Model-1'].sketches['__profile__'].Line(point1=(869 , 207), point2=(869 , 205)) 
mdb.models['Model-1'].sketches['__profile__'].Line(point1=(869 , 205), point2=(844 , 206)) 
mdb.models['Model-1'].sketches['__profile__'].Line(point1=(844 , 206), point2=(837 , 207)) 
mdb.models['Model-1'].sketches['__profile__'].Line(point1=(837 , 207), point2=(836 , 209)) 
mdb.models['Model-1'].sketches['__profile__'].Line(point1=(836 , 209), point2=(840 , 223)) 
mdb.models['Model-1'].sketches['__profile__'].Line(point1=(840 , 223), point2=(844 , 229)) 
mdb.models['Model-1'].sketches['__profile__'].Line(point1=(844 , 229), point2=(845 , 234)) 
mdb.models['Model-1'].sketches['__profile__'].Line(point1=(845 , 234), point2=(860 , 234)) 
mdb.models['Model-1'].sketches['__profile__'].Line(point1=(860 , 234), point2=(863 , 232)) 
mdb.models['Model-1'].sketches['__profile__'].Line(point1=(863 , 232), point2=(874 , 231)) 
mdb.models['Model-1'].sketches['__profile__'].Line(point1=(874 , 231), point2=(878 , 229)) 
mdb.models['Model-1'].sketches['__profile__'].Line(point1=(878 , 229), point2=(878 , 227)) 
mdb.models['Model-1'].sketches['__profile__'].Line(point1=(878 , 151), point2=(871 , 145)) 
mdb.models['Model-1'].sketches['__profile__'].Line(point1=(871 , 145), point2=(868 , 145)) 
mdb.models['Model-1'].sketches['__profile__'].Line(point1=(868 , 145), point2=(863 , 141)) 
mdb.models['Model-1'].sketches['__profile__'].Line(point1=(863 , 141), point2=(861 , 141)) 
mdb.models['Model-1'].sketches['__profile__'].Line(point1=(861 , 141), point2=(853 , 149)) 
mdb.models['Model-1'].sketches['__profile__'].Line(point1=(853 , 149), point2=(840 , 158)) 
mdb.models['Model-1'].sketches['__profile__'].Line(point1=(840 , 158), point2=(840 , 161)) 
mdb.models['Model-1'].sketches['__profile__'].Line(point1=(840 , 161), point2=(837 , 166)) 
mdb.models['Model-1'].sketches['__profile__'].Line(point1=(837 , 166), point2=(838 , 168)) 
mdb.models['Model-1'].sketches['__profile__'].Line(point1=(838 , 168), point2=(845 , 168)) 
mdb.models['Model-1'].sketches['__profile__'].Line(point1=(845 , 168), point2=(857 , 167)) 
mdb.models['Model-1'].sketches['__profile__'].Line(point1=(857 , 167), point2=(860 , 165)) 
mdb.models['Model-1'].sketches['__profile__'].Line(point1=(860 , 165), point2=(870 , 165)) 
mdb.models['Model-1'].sketches['__profile__'].Line(point1=(870 , 165), point2=(878 , 154)) 
mdb.models['Model-1'].sketches['__profile__'].Line(point1=(878 , 154), point2=(878 , 151)) 
mdb.models['Model-1'].sketches['__profile__'].Line(point1=(864 , 103), point2=(851 , 100)) 
mdb.models['Model-1'].sketches['__profile__'].Line(point1=(851 , 100), point2=(843 , 109)) 
mdb.models['Model-1'].sketches['__profile__'].Line(point1=(843 , 109), point2=(839 , 121)) 
mdb.models['Model-1'].sketches['__profile__'].Line(point1=(839 , 121), point2=(839 , 124)) 
mdb.models['Model-1'].sketches['__profile__'].Line(point1=(839 , 124), point2=(849 , 126)) 
mdb.models['Model-1'].sketches['__profile__'].Line(point1=(849 , 126), point2=(863 , 108)) 
mdb.models['Model-1'].sketches['__profile__'].Line(point1=(863 , 108), point2=(864 , 103)) 
mdb.models['Model-1'].sketches['__profile__'].Line(point1=(888 , 331), point2=(884 , 322)) 
mdb.models['Model-1'].sketches['__profile__'].Line(point1=(884 , 322), point2=(881 , 319)) 
mdb.models['Model-1'].sketches['__profile__'].Line(point1=(881 , 319), point2=(847 , 316)) 
mdb.models['Model-1'].sketches['__profile__'].Line(point1=(847 , 316), point2=(843 , 316)) 
mdb.models['Model-1'].sketches['__profile__'].Line(point1=(843 , 316), point2=(842 , 319)) 
mdb.models['Model-1'].sketches['__profile__'].Line(point1=(842 , 319), point2=(848 , 331)) 
mdb.models['Model-1'].sketches['__profile__'].Line(point1=(848 , 331), point2=(868 , 332)) 
mdb.models['Model-1'].sketches['__profile__'].Line(point1=(868 , 332), point2=(870 , 334)) 
mdb.models['Model-1'].sketches['__profile__'].Line(point1=(870 , 334), point2=(888 , 333)) 
mdb.models['Model-1'].sketches['__profile__'].Line(point1=(888 , 333), point2=(888 , 331)) 
mdb.models['Model-1'].sketches['__profile__'].Line(point1=(887 , 170), point2=(879 , 170)) 
mdb.models['Model-1'].sketches['__profile__'].Line(point1=(879 , 170), point2=(875 , 168)) 
mdb.models['Model-1'].sketches['__profile__'].Line(point1=(875 , 168), point2=(853 , 170)) 
mdb.models['Model-1'].sketches['__profile__'].Line(point1=(853 , 170), point2=(846 , 182)) 
mdb.models['Model-1'].sketches['__profile__'].Line(point1=(846 , 182), point2=(842 , 199)) 
mdb.models['Model-1'].sketches['__profile__'].Line(point1=(842 , 199), point2=(842 , 203)) 
mdb.models['Model-1'].sketches['__profile__'].Line(point1=(842 , 203), point2=(873 , 200)) 
mdb.models['Model-1'].sketches['__profile__'].Line(point1=(873 , 200), point2=(875 , 197)) 
mdb.models['Model-1'].sketches['__profile__'].Line(point1=(875 , 197), point2=(875 , 193)) 
mdb.models['Model-1'].sketches['__profile__'].Line(point1=(875 , 193), point2=(878 , 185)) 
mdb.models['Model-1'].sketches['__profile__'].Line(point1=(878 , 185), point2=(881 , 179)) 
mdb.models['Model-1'].sketches['__profile__'].Line(point1=(881 , 179), point2=(887 , 172)) 
mdb.models['Model-1'].sketches['__profile__'].Line(point1=(887 , 172), point2=(887 , 170)) 
mdb.models['Model-1'].sketches['__profile__'].Line(point1=(876 , 311), point2=(871 , 297)) 
mdb.models['Model-1'].sketches['__profile__'].Line(point1=(871 , 297), point2=(865 , 295)) 
mdb.models['Model-1'].sketches['__profile__'].Line(point1=(865 , 295), point2=(852 , 294)) 
mdb.models['Model-1'].sketches['__profile__'].Line(point1=(852 , 294), point2=(851 , 298)) 
mdb.models['Model-1'].sketches['__profile__'].Line(point1=(851 , 298), point2=(853 , 312)) 
mdb.models['Model-1'].sketches['__profile__'].Line(point1=(853 , 312), point2=(862 , 314)) 
mdb.models['Model-1'].sketches['__profile__'].Line(point1=(862 , 314), point2=(875 , 314)) 
mdb.models['Model-1'].sketches['__profile__'].Line(point1=(875 , 314), point2=(876 , 311)) 
mdb.models['Model-1'].sketches['__profile__'].Line(point1=(878 , 113), point2=(869 , 108)) 
mdb.models['Model-1'].sketches['__profile__'].Line(point1=(869 , 108), point2=(866 , 108)) 
mdb.models['Model-1'].sketches['__profile__'].Line(point1=(866 , 108), point2=(853 , 125)) 
mdb.models['Model-1'].sketches['__profile__'].Line(point1=(853 , 125), point2=(852 , 130)) 
mdb.models['Model-1'].sketches['__profile__'].Line(point1=(852 , 130), point2=(854 , 130)) 
mdb.models['Model-1'].sketches['__profile__'].Line(point1=(854 , 130), point2=(859 , 137)) 
mdb.models['Model-1'].sketches['__profile__'].Line(point1=(859 , 137), point2=(862 , 137)) 
mdb.models['Model-1'].sketches['__profile__'].Line(point1=(862 , 137), point2=(878 , 119)) 
mdb.models['Model-1'].sketches['__profile__'].Line(point1=(878 , 119), point2=(878 , 113)) 
mdb.models['Model-1'].sketches['__profile__'].Line(point1=(894 , 231), point2=(885 , 231)) 
mdb.models['Model-1'].sketches['__profile__'].Line(point1=(885 , 231), point2=(862 , 236)) 
mdb.models['Model-1'].sketches['__profile__'].Line(point1=(862 , 236), point2=(860 , 245)) 
mdb.models['Model-1'].sketches['__profile__'].Line(point1=(860 , 245), point2=(861 , 256)) 
mdb.models['Model-1'].sketches['__profile__'].Line(point1=(861 , 256), point2=(867 , 260)) 
mdb.models['Model-1'].sketches['__profile__'].Line(point1=(867 , 260), point2=(870 , 260)) 
mdb.models['Model-1'].sketches['__profile__'].Line(point1=(870 , 260), point2=(878 , 257)) 
mdb.models['Model-1'].sketches['__profile__'].Line(point1=(878 , 257), point2=(891 , 255)) 
mdb.models['Model-1'].sketches['__profile__'].Line(point1=(891 , 255), point2=(897 , 246)) 
mdb.models['Model-1'].sketches['__profile__'].Line(point1=(897 , 246), point2=(896 , 235)) 
mdb.models['Model-1'].sketches['__profile__'].Line(point1=(896 , 235), point2=(894 , 231)) 
mdb.models['Model-1'].sketches['__profile__'].Line(point1=(903 , 268), point2=(892 , 259)) 
mdb.models['Model-1'].sketches['__profile__'].Line(point1=(892 , 259), point2=(878 , 260)) 
mdb.models['Model-1'].sketches['__profile__'].Line(point1=(878 , 260), point2=(869 , 263)) 
mdb.models['Model-1'].sketches['__profile__'].Line(point1=(869 , 263), point2=(865 , 289)) 
mdb.models['Model-1'].sketches['__profile__'].Line(point1=(865 , 289), point2=(866 , 292)) 
mdb.models['Model-1'].sketches['__profile__'].Line(point1=(866 , 292), point2=(870 , 293)) 
mdb.models['Model-1'].sketches['__profile__'].Line(point1=(870 , 293), point2=(898 , 294)) 
mdb.models['Model-1'].sketches['__profile__'].Line(point1=(898 , 294), point2=(903 , 276)) 
mdb.models['Model-1'].sketches['__profile__'].Line(point1=(903 , 276), point2=(903 , 268)) 
mdb.models['Model-1'].sketches['__profile__'].Line(point1=(891 , 126), point2=(878 , 123)) 
mdb.models['Model-1'].sketches['__profile__'].Line(point1=(878 , 123), point2=(866 , 137)) 
mdb.models['Model-1'].sketches['__profile__'].Line(point1=(866 , 137), point2=(866 , 140)) 
mdb.models['Model-1'].sketches['__profile__'].Line(point1=(866 , 140), point2=(872 , 143)) 
mdb.models['Model-1'].sketches['__profile__'].Line(point1=(872 , 143), point2=(880 , 149)) 
mdb.models['Model-1'].sketches['__profile__'].Line(point1=(880 , 149), point2=(884 , 149)) 
mdb.models['Model-1'].sketches['__profile__'].Line(point1=(884 , 149), point2=(885 , 147)) 
mdb.models['Model-1'].sketches['__profile__'].Line(point1=(885 , 147), point2=(892 , 144)) 
mdb.models['Model-1'].sketches['__profile__'].Line(point1=(892 , 144), point2=(897 , 138)) 
mdb.models['Model-1'].sketches['__profile__'].Line(point1=(897 , 138), point2=(897 , 135)) 
mdb.models['Model-1'].sketches['__profile__'].Line(point1=(897 , 135), point2=(891 , 126)) 
mdb.models['Model-1'].sketches['__profile__'].Line(point1=(911 , 220), point2=(909 , 218)) 
mdb.models['Model-1'].sketches['__profile__'].Line(point1=(909 , 218), point2=(903 , 201)) 
mdb.models['Model-1'].sketches['__profile__'].Line(point1=(903 , 201), point2=(875 , 202)) 
mdb.models['Model-1'].sketches['__profile__'].Line(point1=(875 , 202), point2=(872 , 204)) 
mdb.models['Model-1'].sketches['__profile__'].Line(point1=(872 , 204), point2=(872 , 206)) 
mdb.models['Model-1'].sketches['__profile__'].Line(point1=(872 , 206), point2=(878 , 221)) 
mdb.models['Model-1'].sketches['__profile__'].Line(point1=(878 , 221), point2=(883 , 228)) 
mdb.models['Model-1'].sketches['__profile__'].Line(point1=(883 , 228), point2=(897 , 227)) 
mdb.models['Model-1'].sketches['__profile__'].Line(point1=(897 , 227), point2=(911 , 222)) 
mdb.models['Model-1'].sketches['__profile__'].Line(point1=(911 , 222), point2=(911 , 220)) 
mdb.models['Model-1'].sketches['__profile__'].Line(point1=(924 , 314), point2=(920 , 305)) 
mdb.models['Model-1'].sketches['__profile__'].Line(point1=(920 , 305), point2=(920 , 302)) 
mdb.models['Model-1'].sketches['__profile__'].Line(point1=(920 , 302), point2=(916 , 300)) 
mdb.models['Model-1'].sketches['__profile__'].Line(point1=(916 , 300), point2=(912 , 301)) 
mdb.models['Model-1'].sketches['__profile__'].Line(point1=(912 , 301), point2=(905 , 299)) 
mdb.models['Model-1'].sketches['__profile__'].Line(point1=(905 , 299), point2=(878 , 297)) 
mdb.models['Model-1'].sketches['__profile__'].Line(point1=(878 , 297), point2=(875 , 297)) 
mdb.models['Model-1'].sketches['__profile__'].Line(point1=(875 , 297), point2=(875 , 299)) 
mdb.models['Model-1'].sketches['__profile__'].Line(point1=(875 , 299), point2=(878 , 306)) 
mdb.models['Model-1'].sketches['__profile__'].Line(point1=(878 , 306), point2=(878 , 310)) 
mdb.models['Model-1'].sketches['__profile__'].Line(point1=(878 , 310), point2=(881 , 315)) 
mdb.models['Model-1'].sketches['__profile__'].Line(point1=(881 , 315), point2=(922 , 317)) 
mdb.models['Model-1'].sketches['__profile__'].Line(point1=(922 , 317), point2=(924 , 316)) 
mdb.models['Model-1'].sketches['__profile__'].Line(point1=(924 , 316), point2=(924 , 314)) 
mdb.models['Model-1'].sketches['__profile__'].Line(point1=(909 , 157), point2=(907 , 157)) 
mdb.models['Model-1'].sketches['__profile__'].Line(point1=(907 , 157), point2=(894 , 148)) 
mdb.models['Model-1'].sketches['__profile__'].Line(point1=(894 , 148), point2=(890 , 148)) 
mdb.models['Model-1'].sketches['__profile__'].Line(point1=(890 , 148), point2=(882 , 152)) 
mdb.models['Model-1'].sketches['__profile__'].Line(point1=(882 , 152), point2=(875 , 164)) 
mdb.models['Model-1'].sketches['__profile__'].Line(point1=(875 , 164), point2=(877 , 166)) 
mdb.models['Model-1'].sketches['__profile__'].Line(point1=(877 , 166), point2=(894 , 169)) 
mdb.models['Model-1'].sketches['__profile__'].Line(point1=(894 , 169), point2=(903 , 168)) 
mdb.models['Model-1'].sketches['__profile__'].Line(point1=(903 , 168), point2=(909 , 159)) 
mdb.models['Model-1'].sketches['__profile__'].Line(point1=(909 , 159), point2=(909 , 157)) 
mdb.models['Model-1'].sketches['__profile__'].Line(point1=(915 , 176), point2=(902 , 171)) 
mdb.models['Model-1'].sketches['__profile__'].Line(point1=(902 , 171), point2=(891 , 172)) 
mdb.models['Model-1'].sketches['__profile__'].Line(point1=(891 , 172), point2=(882 , 183)) 
mdb.models['Model-1'].sketches['__profile__'].Line(point1=(882 , 183), point2=(878 , 194)) 
mdb.models['Model-1'].sketches['__profile__'].Line(point1=(878 , 194), point2=(878 , 199)) 
mdb.models['Model-1'].sketches['__profile__'].Line(point1=(878 , 199), point2=(911 , 196)) 
mdb.models['Model-1'].sketches['__profile__'].Line(point1=(911 , 196), point2=(912 , 195)) 
mdb.models['Model-1'].sketches['__profile__'].Line(point1=(912 , 195), point2=(911 , 191)) 
mdb.models['Model-1'].sketches['__profile__'].Line(point1=(911 , 191), point2=(915 , 180)) 
mdb.models['Model-1'].sketches['__profile__'].Line(point1=(915 , 180), point2=(915 , 176)) 
mdb.models['Model-1'].sketches['__profile__'].Line(point1=(940 , 333), point2=(932 , 321)) 
mdb.models['Model-1'].sketches['__profile__'].Line(point1=(932 , 321), point2=(890 , 320)) 
mdb.models['Model-1'].sketches['__profile__'].Line(point1=(890 , 320), point2=(888 , 321)) 
mdb.models['Model-1'].sketches['__profile__'].Line(point1=(888 , 321), point2=(888 , 323)) 
mdb.models['Model-1'].sketches['__profile__'].Line(point1=(888 , 323), point2=(893 , 334)) 
mdb.models['Model-1'].sketches['__profile__'].Line(point1=(893 , 334), point2=(931 , 336)) 
mdb.models['Model-1'].sketches['__profile__'].Line(point1=(931 , 336), point2=(940 , 335)) 
mdb.models['Model-1'].sketches['__profile__'].Line(point1=(940 , 335), point2=(940 , 333)) 
mdb.models['Model-1'].sketches['__profile__'].Line(point1=(926 , 249), point2=(899 , 247)) 
mdb.models['Model-1'].sketches['__profile__'].Line(point1=(899 , 247), point2=(894 , 255)) 
mdb.models['Model-1'].sketches['__profile__'].Line(point1=(894 , 255), point2=(894 , 257)) 
mdb.models['Model-1'].sketches['__profile__'].Line(point1=(894 , 257), point2=(897 , 260)) 
mdb.models['Model-1'].sketches['__profile__'].Line(point1=(897 , 260), point2=(904 , 265)) 
mdb.models['Model-1'].sketches['__profile__'].Line(point1=(904 , 265), point2=(909 , 265)) 
mdb.models['Model-1'].sketches['__profile__'].Line(point1=(909 , 265), point2=(916 , 262)) 
mdb.models['Model-1'].sketches['__profile__'].Line(point1=(916 , 262), point2=(927 , 260)) 
mdb.models['Model-1'].sketches['__profile__'].Line(point1=(927 , 260), point2=(928 , 256)) 
mdb.models['Model-1'].sketches['__profile__'].Line(point1=(928 , 256), point2=(926 , 249)) 
mdb.models['Model-1'].sketches['__profile__'].Line(point1=(921 , 110), point2=(918 , 109)) 
mdb.models['Model-1'].sketches['__profile__'].Line(point1=(918 , 109), point2=(910 , 102)) 
mdb.models['Model-1'].sketches['__profile__'].Line(point1=(910 , 102), point2=(908 , 102)) 
mdb.models['Model-1'].sketches['__profile__'].Line(point1=(908 , 102), point2=(901 , 113)) 
mdb.models['Model-1'].sketches['__profile__'].Line(point1=(901 , 113), point2=(900 , 117)) 
mdb.models['Model-1'].sketches['__profile__'].Line(point1=(900 , 117), point2=(896 , 120)) 
mdb.models['Model-1'].sketches['__profile__'].Line(point1=(896 , 120), point2=(896 , 124)) 
mdb.models['Model-1'].sketches['__profile__'].Line(point1=(896 , 124), point2=(895 , 128)) 
mdb.models['Model-1'].sketches['__profile__'].Line(point1=(895 , 128), point2=(899 , 133)) 
mdb.models['Model-1'].sketches['__profile__'].Line(point1=(899 , 133), point2=(906 , 131)) 
mdb.models['Model-1'].sketches['__profile__'].Line(point1=(906 , 131), point2=(909 , 129)) 
mdb.models['Model-1'].sketches['__profile__'].Line(point1=(909 , 129), point2=(909 , 127)) 
mdb.models['Model-1'].sketches['__profile__'].Line(point1=(909 , 127), point2=(919 , 115)) 
mdb.models['Model-1'].sketches['__profile__'].Line(point1=(919 , 115), point2=(921 , 110)) 
mdb.models['Model-1'].sketches['__profile__'].Line(point1=(922 , 148), point2=(918 , 138)) 
mdb.models['Model-1'].sketches['__profile__'].Line(point1=(918 , 138), point2=(910 , 132)) 
mdb.models['Model-1'].sketches['__profile__'].Line(point1=(910 , 132), point2=(902 , 136)) 
mdb.models['Model-1'].sketches['__profile__'].Line(point1=(902 , 136), point2=(897 , 141)) 
mdb.models['Model-1'].sketches['__profile__'].Line(point1=(897 , 141), point2=(896 , 146)) 
mdb.models['Model-1'].sketches['__profile__'].Line(point1=(896 , 146), point2=(909 , 155)) 
mdb.models['Model-1'].sketches['__profile__'].Line(point1=(909 , 155), point2=(913 , 155)) 
mdb.models['Model-1'].sketches['__profile__'].Line(point1=(913 , 155), point2=(920 , 152)) 
mdb.models['Model-1'].sketches['__profile__'].Line(point1=(920 , 152), point2=(922 , 148)) 
mdb.models['Model-1'].sketches['__profile__'].Line(point1=(935 , 221), point2=(929 , 221)) 
mdb.models['Model-1'].sketches['__profile__'].Line(point1=(929 , 221), point2=(921 , 224)) 
mdb.models['Model-1'].sketches['__profile__'].Line(point1=(921 , 224), point2=(914 , 224)) 
mdb.models['Model-1'].sketches['__profile__'].Line(point1=(914 , 224), point2=(908 , 227)) 
mdb.models['Model-1'].sketches['__profile__'].Line(point1=(908 , 227), point2=(899 , 229)) 
mdb.models['Model-1'].sketches['__profile__'].Line(point1=(899 , 229), point2=(898 , 234)) 
mdb.models['Model-1'].sketches['__profile__'].Line(point1=(898 , 234), point2=(900 , 243)) 
mdb.models['Model-1'].sketches['__profile__'].Line(point1=(900 , 243), point2=(908 , 245)) 
mdb.models['Model-1'].sketches['__profile__'].Line(point1=(908 , 245), point2=(926 , 246)) 
mdb.models['Model-1'].sketches['__profile__'].Line(point1=(926 , 246), point2=(936 , 236)) 
mdb.models['Model-1'].sketches['__profile__'].Line(point1=(936 , 236), point2=(935 , 221)) 
mdb.models['Model-1'].sketches['__profile__'].Line(point1=(942 , 263), point2=(929 , 261)) 
mdb.models['Model-1'].sketches['__profile__'].Line(point1=(929 , 261), point2=(924 , 264)) 
mdb.models['Model-1'].sketches['__profile__'].Line(point1=(924 , 264), point2=(916 , 265)) 
mdb.models['Model-1'].sketches['__profile__'].Line(point1=(916 , 265), point2=(906 , 269)) 
mdb.models['Model-1'].sketches['__profile__'].Line(point1=(906 , 269), point2=(906 , 277)) 
mdb.models['Model-1'].sketches['__profile__'].Line(point1=(906 , 277), point2=(902 , 295)) 
mdb.models['Model-1'].sketches['__profile__'].Line(point1=(902 , 295), point2=(907 , 296)) 
mdb.models['Model-1'].sketches['__profile__'].Line(point1=(907 , 296), point2=(927 , 298)) 
mdb.models['Model-1'].sketches['__profile__'].Line(point1=(927 , 298), point2=(941 , 297)) 
mdb.models['Model-1'].sketches['__profile__'].Line(point1=(941 , 297), point2=(945 , 287)) 
mdb.models['Model-1'].sketches['__profile__'].Line(point1=(945 , 287), point2=(946 , 280)) 
mdb.models['Model-1'].sketches['__profile__'].Line(point1=(946 , 280), point2=(946 , 272)) 
mdb.models['Model-1'].sketches['__profile__'].Line(point1=(946 , 272), point2=(943 , 268)) 
mdb.models['Model-1'].sketches['__profile__'].Line(point1=(943 , 268), point2=(942 , 263)) 
mdb.models['Model-1'].sketches['__profile__'].Line(point1=(933 , 153), point2=(931 , 151)) 
mdb.models['Model-1'].sketches['__profile__'].Line(point1=(931 , 151), point2=(926 , 151)) 
mdb.models['Model-1'].sketches['__profile__'].Line(point1=(926 , 151), point2=(913 , 158)) 
mdb.models['Model-1'].sketches['__profile__'].Line(point1=(913 , 158), point2=(909 , 164)) 
mdb.models['Model-1'].sketches['__profile__'].Line(point1=(909 , 164), point2=(909 , 167)) 
mdb.models['Model-1'].sketches['__profile__'].Line(point1=(909 , 167), point2=(906 , 168)) 
mdb.models['Model-1'].sketches['__profile__'].Line(point1=(906 , 168), point2=(906 , 170)) 
mdb.models['Model-1'].sketches['__profile__'].Line(point1=(906 , 170), point2=(909 , 171)) 
mdb.models['Model-1'].sketches['__profile__'].Line(point1=(909 , 171), point2=(920 , 175)) 
mdb.models['Model-1'].sketches['__profile__'].Line(point1=(920 , 175), point2=(927 , 174)) 
mdb.models['Model-1'].sketches['__profile__'].Line(point1=(927 , 174), point2=(937 , 161)) 
mdb.models['Model-1'].sketches['__profile__'].Line(point1=(937 , 161), point2=(933 , 153)) 
mdb.models['Model-1'].sketches['__profile__'].Line(point1=(936 , 214), point2=(931 , 206)) 
mdb.models['Model-1'].sketches['__profile__'].Line(point1=(931 , 206), point2=(928 , 204)) 
mdb.models['Model-1'].sketches['__profile__'].Line(point1=(928 , 204), point2=(925 , 197)) 
mdb.models['Model-1'].sketches['__profile__'].Line(point1=(925 , 197), point2=(911 , 198)) 
mdb.models['Model-1'].sketches['__profile__'].Line(point1=(911 , 198), point2=(907 , 200)) 
mdb.models['Model-1'].sketches['__profile__'].Line(point1=(907 , 200), point2=(907 , 204)) 
mdb.models['Model-1'].sketches['__profile__'].Line(point1=(907 , 204), point2=(908 , 208)) 
mdb.models['Model-1'].sketches['__profile__'].Line(point1=(908 , 208), point2=(910 , 209)) 
mdb.models['Model-1'].sketches['__profile__'].Line(point1=(910 , 209), point2=(913 , 220)) 
mdb.models['Model-1'].sketches['__profile__'].Line(point1=(913 , 220), point2=(923 , 220)) 
mdb.models['Model-1'].sketches['__profile__'].Line(point1=(923 , 220), point2=(927 , 218)) 
mdb.models['Model-1'].sketches['__profile__'].Line(point1=(927 , 218), point2=(935 , 217)) 
mdb.models['Model-1'].sketches['__profile__'].Line(point1=(935 , 217), point2=(936 , 214)) 
mdb.models['Model-1'].sketches['__profile__'].Line(point1=(937 , 183), point2=(927 , 178)) 
mdb.models['Model-1'].sketches['__profile__'].Line(point1=(927 , 178), point2=(918 , 178)) 
mdb.models['Model-1'].sketches['__profile__'].Line(point1=(918 , 178), point2=(915 , 192)) 
mdb.models['Model-1'].sketches['__profile__'].Line(point1=(915 , 192), point2=(915 , 195)) 
mdb.models['Model-1'].sketches['__profile__'].Line(point1=(915 , 195), point2=(919 , 195)) 
mdb.models['Model-1'].sketches['__profile__'].Line(point1=(919 , 195), point2=(938 , 191)) 
mdb.models['Model-1'].sketches['__profile__'].Line(point1=(938 , 191), point2=(940 , 190)) 
mdb.models['Model-1'].sketches['__profile__'].Line(point1=(940 , 190), point2=(940 , 188)) 
mdb.models['Model-1'].sketches['__profile__'].Line(point1=(940 , 188), point2=(937 , 183)) 
mdb.models['Model-1'].sketches['__profile__'].Line(point1=(936 , 132), point2=(931 , 132)) 
mdb.models['Model-1'].sketches['__profile__'].Line(point1=(931 , 132), point2=(921 , 137)) 
mdb.models['Model-1'].sketches['__profile__'].Line(point1=(921 , 137), point2=(921 , 141)) 
mdb.models['Model-1'].sketches['__profile__'].Line(point1=(921 , 141), point2=(924 , 146)) 
mdb.models['Model-1'].sketches['__profile__'].Line(point1=(924 , 146), point2=(925 , 148)) 
mdb.models['Model-1'].sketches['__profile__'].Line(point1=(925 , 148), point2=(932 , 147)) 
mdb.models['Model-1'].sketches['__profile__'].Line(point1=(932 , 147), point2=(940 , 140)) 
mdb.models['Model-1'].sketches['__profile__'].Line(point1=(940 , 140), point2=(936 , 132)) 
mdb.models['Model-1'].sketches['__profile__'].Line(point1=(1025 , 296), point2=(982 , 299)) 
mdb.models['Model-1'].sketches['__profile__'].Line(point1=(982 , 299), point2=(975 , 301)) 
mdb.models['Model-1'].sketches['__profile__'].Line(point1=(975 , 301), point2=(924 , 301)) 
mdb.models['Model-1'].sketches['__profile__'].Line(point1=(924 , 301), point2=(926 , 310)) 
mdb.models['Model-1'].sketches['__profile__'].Line(point1=(926 , 310), point2=(930 , 316)) 
mdb.models['Model-1'].sketches['__profile__'].Line(point1=(930 , 316), point2=(936 , 318)) 
mdb.models['Model-1'].sketches['__profile__'].Line(point1=(936 , 318), point2=(957 , 316)) 
mdb.models['Model-1'].sketches['__profile__'].Line(point1=(957 , 316), point2=(982 , 317)) 
mdb.models['Model-1'].sketches['__profile__'].Line(point1=(982 , 317), point2=(1023 , 306)) 
mdb.models['Model-1'].sketches['__profile__'].Line(point1=(1023 , 306), point2=(1027 , 304)) 
mdb.models['Model-1'].sketches['__profile__'].Line(point1=(1027 , 304), point2=(1027 , 300)) 
mdb.models['Model-1'].sketches['__profile__'].Line(point1=(1027 , 300), point2=(1025 , 296)) 
mdb.models['Model-1'].sketches['__profile__'].Line(point1=(962 , 239), point2=(953 , 238)) 
mdb.models['Model-1'].sketches['__profile__'].Line(point1=(953 , 238), point2=(947 , 239)) 
mdb.models['Model-1'].sketches['__profile__'].Line(point1=(947 , 239), point2=(939 , 237)) 
mdb.models['Model-1'].sketches['__profile__'].Line(point1=(939 , 237), point2=(929 , 247)) 
mdb.models['Model-1'].sketches['__profile__'].Line(point1=(929 , 247), point2=(932 , 258)) 
mdb.models['Model-1'].sketches['__profile__'].Line(point1=(932 , 258), point2=(942 , 259)) 
mdb.models['Model-1'].sketches['__profile__'].Line(point1=(942 , 259), point2=(950 , 255)) 
mdb.models['Model-1'].sketches['__profile__'].Line(point1=(950 , 255), point2=(953 , 255)) 
mdb.models['Model-1'].sketches['__profile__'].Line(point1=(953 , 255), point2=(955 , 253)) 
mdb.models['Model-1'].sketches['__profile__'].Line(point1=(955 , 253), point2=(966 , 250)) 
mdb.models['Model-1'].sketches['__profile__'].Line(point1=(966 , 250), point2=(965 , 244)) 
mdb.models['Model-1'].sketches['__profile__'].Line(point1=(965 , 244), point2=(962 , 239)) 
mdb.models['Model-1'].sketches['__profile__'].Line(point1=(954 , 209), point2=(951 , 191)) 
mdb.models['Model-1'].sketches['__profile__'].Line(point1=(951 , 191), point2=(932 , 195)) 
mdb.models['Model-1'].sketches['__profile__'].Line(point1=(932 , 195), point2=(929 , 196)) 
mdb.models['Model-1'].sketches['__profile__'].Line(point1=(929 , 196), point2=(929 , 199)) 
mdb.models['Model-1'].sketches['__profile__'].Line(point1=(929 , 199), point2=(940 , 214)) 
mdb.models['Model-1'].sketches['__profile__'].Line(point1=(940 , 214), point2=(952 , 212)) 
mdb.models['Model-1'].sketches['__profile__'].Line(point1=(952 , 212), point2=(954 , 211)) 
mdb.models['Model-1'].sketches['__profile__'].Line(point1=(954 , 211), point2=(954 , 209)) 
mdb.models['Model-1'].sketches['__profile__'].Line(point1=(968 , 182), point2=(968 , 178)) 
mdb.models['Model-1'].sketches['__profile__'].Line(point1=(968 , 178), point2=(966 , 176)) 
mdb.models['Model-1'].sketches['__profile__'].Line(point1=(966 , 176), point2=(965 , 170)) 
mdb.models['Model-1'].sketches['__profile__'].Line(point1=(965 , 170), point2=(952 , 162)) 
mdb.models['Model-1'].sketches['__profile__'].Line(point1=(952 , 162), point2=(940 , 162)) 
mdb.models['Model-1'].sketches['__profile__'].Line(point1=(940 , 162), point2=(933 , 171)) 
mdb.models['Model-1'].sketches['__profile__'].Line(point1=(933 , 171), point2=(931 , 173)) 
mdb.models['Model-1'].sketches['__profile__'].Line(point1=(931 , 173), point2=(931 , 176)) 
mdb.models['Model-1'].sketches['__profile__'].Line(point1=(931 , 176), point2=(934 , 179)) 
mdb.models['Model-1'].sketches['__profile__'].Line(point1=(934 , 179), point2=(936 , 179)) 
mdb.models['Model-1'].sketches['__profile__'].Line(point1=(936 , 179), point2=(944 , 189)) 
mdb.models['Model-1'].sketches['__profile__'].Line(point1=(944 , 189), point2=(961 , 187)) 
mdb.models['Model-1'].sketches['__profile__'].Line(point1=(961 , 187), point2=(968 , 184)) 
mdb.models['Model-1'].sketches['__profile__'].Line(point1=(968 , 184), point2=(968 , 182)) 
mdb.models['Model-1'].sketches['__profile__'].Line(point1=(959 , 139), point2=(955 , 136)) 
mdb.models['Model-1'].sketches['__profile__'].Line(point1=(955 , 136), point2=(951 , 136)) 
mdb.models['Model-1'].sketches['__profile__'].Line(point1=(951 , 136), point2=(942 , 141)) 
mdb.models['Model-1'].sketches['__profile__'].Line(point1=(942 , 141), point2=(934 , 148)) 
mdb.models['Model-1'].sketches['__profile__'].Line(point1=(934 , 148), point2=(934 , 151)) 
mdb.models['Model-1'].sketches['__profile__'].Line(point1=(934 , 151), point2=(937 , 155)) 
mdb.models['Model-1'].sketches['__profile__'].Line(point1=(937 , 155), point2=(942 , 159)) 
mdb.models['Model-1'].sketches['__profile__'].Line(point1=(942 , 159), point2=(952 , 159)) 
mdb.models['Model-1'].sketches['__profile__'].Line(point1=(952 , 159), point2=(960 , 145)) 
mdb.models['Model-1'].sketches['__profile__'].Line(point1=(960 , 145), point2=(959 , 139)) 
mdb.models['Model-1'].sketches['__profile__'].Line(point1=(968 , 213), point2=(953 , 214)) 
mdb.models['Model-1'].sketches['__profile__'].Line(point1=(953 , 214), point2=(947 , 217)) 
mdb.models['Model-1'].sketches['__profile__'].Line(point1=(947 , 217), point2=(939 , 218)) 
mdb.models['Model-1'].sketches['__profile__'].Line(point1=(939 , 218), point2=(938 , 227)) 
mdb.models['Model-1'].sketches['__profile__'].Line(point1=(938 , 227), point2=(940 , 234)) 
mdb.models['Model-1'].sketches['__profile__'].Line(point1=(940 , 234), point2=(953 , 236)) 
mdb.models['Model-1'].sketches['__profile__'].Line(point1=(953 , 236), point2=(961 , 235)) 
mdb.models['Model-1'].sketches['__profile__'].Line(point1=(961 , 235), point2=(962 , 233)) 
mdb.models['Model-1'].sketches['__profile__'].Line(point1=(962 , 233), point2=(965 , 233)) 
mdb.models['Model-1'].sketches['__profile__'].Line(point1=(965 , 233), point2=(970 , 227)) 
mdb.models['Model-1'].sketches['__profile__'].Line(point1=(970 , 227), point2=(968 , 213)) 
mdb.models['Model-1'].sketches['__profile__'].Line(point1=(1002 , 333), point2=(999 , 331)) 
mdb.models['Model-1'].sketches['__profile__'].Line(point1=(999 , 331), point2=(996 , 326)) 
mdb.models['Model-1'].sketches['__profile__'].Line(point1=(996 , 326), point2=(991 , 324)) 
mdb.models['Model-1'].sketches['__profile__'].Line(point1=(991 , 324), point2=(989 , 321)) 
mdb.models['Model-1'].sketches['__profile__'].Line(point1=(989 , 321), point2=(983 , 320)) 
mdb.models['Model-1'].sketches['__profile__'].Line(point1=(983 , 320), point2=(966 , 322)) 
mdb.models['Model-1'].sketches['__profile__'].Line(point1=(966 , 322), point2=(963 , 321)) 
mdb.models['Model-1'].sketches['__profile__'].Line(point1=(963 , 321), point2=(940 , 322)) 
mdb.models['Model-1'].sketches['__profile__'].Line(point1=(940 , 322), point2=(940 , 324)) 
mdb.models['Model-1'].sketches['__profile__'].Line(point1=(940 , 324), point2=(946 , 336)) 
mdb.models['Model-1'].sketches['__profile__'].Line(point1=(946 , 336), point2=(994 , 337)) 
mdb.models['Model-1'].sketches['__profile__'].Line(point1=(994 , 337), point2=(1001 , 336)) 
mdb.models['Model-1'].sketches['__profile__'].Line(point1=(1001 , 336), point2=(1002 , 333)) 
mdb.models['Model-1'].sketches['__profile__'].Line(point1=(982 , 294), point2=(983 , 292)) 
mdb.models['Model-1'].sketches['__profile__'].Line(point1=(983 , 292), point2=(982 , 272)) 
mdb.models['Model-1'].sketches['__profile__'].Line(point1=(982 , 272), point2=(970 , 267)) 
mdb.models['Model-1'].sketches['__profile__'].Line(point1=(970 , 267), point2=(962 , 255)) 
mdb.models['Model-1'].sketches['__profile__'].Line(point1=(962 , 255), point2=(955 , 256)) 
mdb.models['Model-1'].sketches['__profile__'].Line(point1=(955 , 256), point2=(946 , 260)) 
mdb.models['Model-1'].sketches['__profile__'].Line(point1=(946 , 260), point2=(945 , 261)) 
mdb.models['Model-1'].sketches['__profile__'].Line(point1=(945 , 261), point2=(946 , 266)) 
mdb.models['Model-1'].sketches['__profile__'].Line(point1=(946 , 266), point2=(949 , 273)) 
mdb.models['Model-1'].sketches['__profile__'].Line(point1=(949 , 273), point2=(949 , 281)) 
mdb.models['Model-1'].sketches['__profile__'].Line(point1=(949 , 281), point2=(946 , 297)) 
mdb.models['Model-1'].sketches['__profile__'].Line(point1=(946 , 297), point2=(973 , 297)) 
mdb.models['Model-1'].sketches['__profile__'].Line(point1=(973 , 297), point2=(982 , 296)) 
mdb.models['Model-1'].sketches['__profile__'].Line(point1=(982 , 296), point2=(982 , 294)) 
mdb.models['Model-1'].sketches['__profile__'].Line(point1=(983 , 204), point2=(978 , 185)) 
mdb.models['Model-1'].sketches['__profile__'].Line(point1=(978 , 185), point2=(963 , 188)) 
mdb.models['Model-1'].sketches['__profile__'].Line(point1=(963 , 188), point2=(955 , 192)) 
mdb.models['Model-1'].sketches['__profile__'].Line(point1=(955 , 192), point2=(956 , 206)) 
mdb.models['Model-1'].sketches['__profile__'].Line(point1=(956 , 206), point2=(958 , 210)) 
mdb.models['Model-1'].sketches['__profile__'].Line(point1=(958 , 210), point2=(977 , 208)) 
mdb.models['Model-1'].sketches['__profile__'].Line(point1=(977 , 208), point2=(979 , 206)) 
mdb.models['Model-1'].sketches['__profile__'].Line(point1=(979 , 206), point2=(983 , 206)) 
mdb.models['Model-1'].sketches['__profile__'].Line(point1=(983 , 206), point2=(983 , 204)) 
mdb.models['Model-1'].sketches['__profile__'].Line(point1=(974 , 144), point2=(966 , 144)) 
mdb.models['Model-1'].sketches['__profile__'].Line(point1=(966 , 144), point2=(958 , 152)) 
mdb.models['Model-1'].sketches['__profile__'].Line(point1=(958 , 152), point2=(955 , 161)) 
mdb.models['Model-1'].sketches['__profile__'].Line(point1=(955 , 161), point2=(960 , 165)) 
mdb.models['Model-1'].sketches['__profile__'].Line(point1=(960 , 165), point2=(968 , 166)) 
mdb.models['Model-1'].sketches['__profile__'].Line(point1=(968 , 166), point2=(979 , 157)) 
mdb.models['Model-1'].sketches['__profile__'].Line(point1=(979 , 157), point2=(979 , 153)) 
mdb.models['Model-1'].sketches['__profile__'].Line(point1=(979 , 153), point2=(976 , 150)) 
mdb.models['Model-1'].sketches['__profile__'].Line(point1=(976 , 150), point2=(974 , 144)) 
mdb.models['Model-1'].sketches['__profile__'].Line(point1=(996 , 229), point2=(995 , 228)) 
mdb.models['Model-1'].sketches['__profile__'].Line(point1=(995 , 228), point2=(972 , 229)) 
mdb.models['Model-1'].sketches['__profile__'].Line(point1=(972 , 229), point2=(965 , 236)) 
mdb.models['Model-1'].sketches['__profile__'].Line(point1=(965 , 236), point2=(966 , 242)) 
mdb.models['Model-1'].sketches['__profile__'].Line(point1=(966 , 242), point2=(969 , 246)) 
mdb.models['Model-1'].sketches['__profile__'].Line(point1=(969 , 246), point2=(970 , 248)) 
mdb.models['Model-1'].sketches['__profile__'].Line(point1=(970 , 248), point2=(972 , 248)) 
mdb.models['Model-1'].sketches['__profile__'].Line(point1=(972 , 248), point2=(984 , 245)) 
mdb.models['Model-1'].sketches['__profile__'].Line(point1=(984 , 245), point2=(992 , 245)) 
mdb.models['Model-1'].sketches['__profile__'].Line(point1=(992 , 245), point2=(993 , 243)) 
mdb.models['Model-1'].sketches['__profile__'].Line(point1=(993 , 243), point2=(998 , 242)) 
mdb.models['Model-1'].sketches['__profile__'].Line(point1=(998 , 242), point2=(996 , 229)) 
mdb.models['Model-1'].sketches['__profile__'].Line(point1=(994 , 260), point2=(991 , 249)) 
mdb.models['Model-1'].sketches['__profile__'].Line(point1=(991 , 249), point2=(978 , 249)) 
mdb.models['Model-1'].sketches['__profile__'].Line(point1=(978 , 249), point2=(974 , 251)) 
mdb.models['Model-1'].sketches['__profile__'].Line(point1=(974 , 251), point2=(966 , 252)) 
mdb.models['Model-1'].sketches['__profile__'].Line(point1=(966 , 252), point2=(966 , 257)) 
mdb.models['Model-1'].sketches['__profile__'].Line(point1=(966 , 257), point2=(970 , 263)) 
mdb.models['Model-1'].sketches['__profile__'].Line(point1=(970 , 263), point2=(979 , 268)) 
mdb.models['Model-1'].sketches['__profile__'].Line(point1=(979 , 268), point2=(987 , 267)) 
mdb.models['Model-1'].sketches['__profile__'].Line(point1=(987 , 267), point2=(994 , 262)) 
mdb.models['Model-1'].sketches['__profile__'].Line(point1=(994 , 262), point2=(994 , 260)) 
mdb.models['Model-1'].sketches['__profile__'].Line(point1=(1001 , 167), point2=(990 , 158)) 
mdb.models['Model-1'].sketches['__profile__'].Line(point1=(990 , 158), point2=(982 , 158)) 
mdb.models['Model-1'].sketches['__profile__'].Line(point1=(982 , 158), point2=(969 , 169)) 
mdb.models['Model-1'].sketches['__profile__'].Line(point1=(969 , 169), point2=(969 , 174)) 
mdb.models['Model-1'].sketches['__profile__'].Line(point1=(969 , 174), point2=(970 , 180)) 
mdb.models['Model-1'].sketches['__profile__'].Line(point1=(970 , 180), point2=(972 , 183)) 
mdb.models['Model-1'].sketches['__profile__'].Line(point1=(972 , 183), point2=(977 , 183)) 
mdb.models['Model-1'].sketches['__profile__'].Line(point1=(977 , 183), point2=(997 , 174)) 
mdb.models['Model-1'].sketches['__profile__'].Line(point1=(997 , 174), point2=(1001 , 170)) 
mdb.models['Model-1'].sketches['__profile__'].Line(point1=(1001 , 170), point2=(1001 , 167)) 
mdb.models['Model-1'].sketches['__profile__'].Line(point1=(1005 , 204), point2=(983 , 208)) 
mdb.models['Model-1'].sketches['__profile__'].Line(point1=(983 , 208), point2=(972 , 212)) 
mdb.models['Model-1'].sketches['__profile__'].Line(point1=(972 , 212), point2=(973 , 224)) 
mdb.models['Model-1'].sketches['__profile__'].Line(point1=(973 , 224), point2=(974 , 226)) 
mdb.models['Model-1'].sketches['__profile__'].Line(point1=(974 , 226), point2=(997 , 224)) 
mdb.models['Model-1'].sketches['__profile__'].Line(point1=(997 , 224), point2=(1005 , 217)) 
mdb.models['Model-1'].sketches['__profile__'].Line(point1=(1005 , 217), point2=(1005 , 204)) 
mdb.models['Model-1'].sketches['__profile__'].Line(point1=(994 , 129), point2=(990 , 129)) 
mdb.models['Model-1'].sketches['__profile__'].Line(point1=(990 , 129), point2=(976 , 141)) 
mdb.models['Model-1'].sketches['__profile__'].Line(point1=(976 , 141), point2=(980 , 151)) 
mdb.models['Model-1'].sketches['__profile__'].Line(point1=(980 , 151), point2=(983 , 154)) 
mdb.models['Model-1'].sketches['__profile__'].Line(point1=(983 , 154), point2=(989 , 155)) 
mdb.models['Model-1'].sketches['__profile__'].Line(point1=(989 , 155), point2=(995 , 146)) 
mdb.models['Model-1'].sketches['__profile__'].Line(point1=(995 , 146), point2=(999 , 143)) 
mdb.models['Model-1'].sketches['__profile__'].Line(point1=(999 , 143), point2=(998 , 137)) 
mdb.models['Model-1'].sketches['__profile__'].Line(point1=(998 , 137), point2=(996 , 136)) 
mdb.models['Model-1'].sketches['__profile__'].Line(point1=(996 , 136), point2=(994 , 129)) 
mdb.models['Model-1'].sketches['__profile__'].Line(point1=(1013 , 195), point2=(1012 , 192)) 
mdb.models['Model-1'].sketches['__profile__'].Line(point1=(1012 , 192), point2=(1004 , 187)) 
mdb.models['Model-1'].sketches['__profile__'].Line(point1=(1004 , 187), point2=(997 , 178)) 
mdb.models['Model-1'].sketches['__profile__'].Line(point1=(997 , 178), point2=(994 , 178)) 
mdb.models['Model-1'].sketches['__profile__'].Line(point1=(994 , 178), point2=(981 , 184)) 
mdb.models['Model-1'].sketches['__profile__'].Line(point1=(981 , 184), point2=(982 , 189)) 
mdb.models['Model-1'].sketches['__profile__'].Line(point1=(982 , 189), point2=(987 , 204)) 
mdb.models['Model-1'].sketches['__profile__'].Line(point1=(987 , 204), point2=(1003 , 202)) 
mdb.models['Model-1'].sketches['__profile__'].Line(point1=(1003 , 202), point2=(1012 , 198)) 
mdb.models['Model-1'].sketches['__profile__'].Line(point1=(1012 , 198), point2=(1013 , 195)) 
mdb.models['Model-1'].sketches['__profile__'].Line(point1=(1018 , 270), point2=(1000 , 264)) 
mdb.models['Model-1'].sketches['__profile__'].Line(point1=(1000 , 264), point2=(996 , 264)) 
mdb.models['Model-1'].sketches['__profile__'].Line(point1=(996 , 264), point2=(992 , 266)) 
mdb.models['Model-1'].sketches['__profile__'].Line(point1=(992 , 266), point2=(986 , 271)) 
mdb.models['Model-1'].sketches['__profile__'].Line(point1=(986 , 271), point2=(987 , 284)) 
mdb.models['Model-1'].sketches['__profile__'].Line(point1=(987 , 284), point2=(986 , 289)) 
mdb.models['Model-1'].sketches['__profile__'].Line(point1=(986 , 289), point2=(986 , 295)) 
mdb.models['Model-1'].sketches['__profile__'].Line(point1=(986 , 295), point2=(1008 , 293)) 
mdb.models['Model-1'].sketches['__profile__'].Line(point1=(1008 , 293), point2=(1015 , 282)) 
mdb.models['Model-1'].sketches['__profile__'].Line(point1=(1015 , 282), point2=(1018 , 270)) 
mdb.models['Model-1'].sketches['__profile__'].Line(point1=(1100 , 300), point2=(1086 , 300)) 
mdb.models['Model-1'].sketches['__profile__'].Line(point1=(1086 , 300), point2=(1010 , 312)) 
mdb.models['Model-1'].sketches['__profile__'].Line(point1=(1010 , 312), point2=(992 , 318)) 
mdb.models['Model-1'].sketches['__profile__'].Line(point1=(992 , 318), point2=(992 , 321)) 
mdb.models['Model-1'].sketches['__profile__'].Line(point1=(992 , 321), point2=(1001 , 329)) 
mdb.models['Model-1'].sketches['__profile__'].Line(point1=(1001 , 329), point2=(1010 , 337)) 
mdb.models['Model-1'].sketches['__profile__'].Line(point1=(1010 , 337), point2=(1038 , 336)) 
mdb.models['Model-1'].sketches['__profile__'].Line(point1=(1038 , 336), point2=(1061 , 333)) 
mdb.models['Model-1'].sketches['__profile__'].Line(point1=(1061 , 333), point2=(1072 , 330)) 
mdb.models['Model-1'].sketches['__profile__'].Line(point1=(1072 , 330), point2=(1097 , 321)) 
mdb.models['Model-1'].sketches['__profile__'].Line(point1=(1097 , 321), point2=(1108 , 314)) 
mdb.models['Model-1'].sketches['__profile__'].Line(point1=(1108 , 314), point2=(1106 , 307)) 
mdb.models['Model-1'].sketches['__profile__'].Line(point1=(1106 , 307), point2=(1100 , 300)) 
mdb.models['Model-1'].sketches['__profile__'].Line(point1=(1032 , 258), point2=(1020 , 241)) 
mdb.models['Model-1'].sketches['__profile__'].Line(point1=(1020 , 241), point2=(997 , 245)) 
mdb.models['Model-1'].sketches['__profile__'].Line(point1=(997 , 245), point2=(994 , 246)) 
mdb.models['Model-1'].sketches['__profile__'].Line(point1=(994 , 246), point2=(994 , 249)) 
mdb.models['Model-1'].sketches['__profile__'].Line(point1=(994 , 249), point2=(994 , 253)) 
mdb.models['Model-1'].sketches['__profile__'].Line(point1=(994 , 253), point2=(998 , 261)) 
mdb.models['Model-1'].sketches['__profile__'].Line(point1=(998 , 261), point2=(1009 , 263)) 
mdb.models['Model-1'].sketches['__profile__'].Line(point1=(1009 , 263), point2=(1017 , 267)) 
mdb.models['Model-1'].sketches['__profile__'].Line(point1=(1017 , 267), point2=(1023 , 266)) 
mdb.models['Model-1'].sketches['__profile__'].Line(point1=(1023 , 266), point2=(1032 , 260)) 
mdb.models['Model-1'].sketches['__profile__'].Line(point1=(1032 , 260), point2=(1032 , 258)) 
mdb.models['Model-1'].sketches['__profile__'].Line(point1=(1027 , 219), point2=(1007 , 219)) 
mdb.models['Model-1'].sketches['__profile__'].Line(point1=(1007 , 219), point2=(999 , 226)) 
mdb.models['Model-1'].sketches['__profile__'].Line(point1=(999 , 226), point2=(999 , 232)) 
mdb.models['Model-1'].sketches['__profile__'].Line(point1=(999 , 232), point2=(1002 , 238)) 
mdb.models['Model-1'].sketches['__profile__'].Line(point1=(1002 , 238), point2=(1003 , 240)) 
mdb.models['Model-1'].sketches['__profile__'].Line(point1=(1003 , 240), point2=(1009 , 240)) 
mdb.models['Model-1'].sketches['__profile__'].Line(point1=(1009 , 240), point2=(1028 , 234)) 
mdb.models['Model-1'].sketches['__profile__'].Line(point1=(1028 , 234), point2=(1029 , 228)) 
mdb.models['Model-1'].sketches['__profile__'].Line(point1=(1029 , 228), point2=(1027 , 224)) 
mdb.models['Model-1'].sketches['__profile__'].Line(point1=(1027 , 224), point2=(1027 , 219)) 
mdb.models['Model-1'].sketches['__profile__'].Line(point1=(1019 , 162), point2=(1014 , 163)) 
mdb.models['Model-1'].sketches['__profile__'].Line(point1=(1014 , 163), point2=(1012 , 166)) 
mdb.models['Model-1'].sketches['__profile__'].Line(point1=(1012 , 166), point2=(1005 , 170)) 
mdb.models['Model-1'].sketches['__profile__'].Line(point1=(1005 , 170), point2=(1000 , 175)) 
mdb.models['Model-1'].sketches['__profile__'].Line(point1=(1000 , 175), point2=(1000 , 178)) 
mdb.models['Model-1'].sketches['__profile__'].Line(point1=(1000 , 178), point2=(1007 , 185)) 
mdb.models['Model-1'].sketches['__profile__'].Line(point1=(1007 , 185), point2=(1013 , 188)) 
mdb.models['Model-1'].sketches['__profile__'].Line(point1=(1013 , 188), point2=(1025 , 176)) 
mdb.models['Model-1'].sketches['__profile__'].Line(point1=(1025 , 176), point2=(1019 , 162)) 
mdb.models['Model-1'].sketches['__profile__'].Line(point1=(1031 , 194), point2=(1017 , 198)) 
mdb.models['Model-1'].sketches['__profile__'].Line(point1=(1017 , 198), point2=(1016 , 200)) 
mdb.models['Model-1'].sketches['__profile__'].Line(point1=(1016 , 200), point2=(1008 , 203)) 
mdb.models['Model-1'].sketches['__profile__'].Line(point1=(1008 , 203), point2=(1009 , 209)) 
mdb.models['Model-1'].sketches['__profile__'].Line(point1=(1009 , 209), point2=(1008 , 213)) 
mdb.models['Model-1'].sketches['__profile__'].Line(point1=(1008 , 213), point2=(1010 , 216)) 
mdb.models['Model-1'].sketches['__profile__'].Line(point1=(1010 , 216), point2=(1026 , 216)) 
mdb.models['Model-1'].sketches['__profile__'].Line(point1=(1026 , 216), point2=(1029 , 214)) 
mdb.models['Model-1'].sketches['__profile__'].Line(point1=(1029 , 214), point2=(1036 , 206)) 
mdb.models['Model-1'].sketches['__profile__'].Line(point1=(1036 , 206), point2=(1035 , 201)) 
mdb.models['Model-1'].sketches['__profile__'].Line(point1=(1035 , 201), point2=(1033 , 200)) 
mdb.models['Model-1'].sketches['__profile__'].Line(point1=(1033 , 200), point2=(1031 , 194)) 
mdb.models['Model-1'].sketches['__profile__'].Line(point1=(1060 , 271), point2=(1055 , 271)) 
mdb.models['Model-1'].sketches['__profile__'].Line(point1=(1055 , 271), point2=(1033 , 262)) 
mdb.models['Model-1'].sketches['__profile__'].Line(point1=(1033 , 262), point2=(1027 , 267)) 
mdb.models['Model-1'].sketches['__profile__'].Line(point1=(1027 , 267), point2=(1022 , 269)) 
mdb.models['Model-1'].sketches['__profile__'].Line(point1=(1022 , 269), point2=(1017 , 285)) 
mdb.models['Model-1'].sketches['__profile__'].Line(point1=(1017 , 285), point2=(1013 , 292)) 
mdb.models['Model-1'].sketches['__profile__'].Line(point1=(1013 , 292), point2=(1013 , 293)) 
mdb.models['Model-1'].sketches['__profile__'].Line(point1=(1013 , 293), point2=(1029 , 292)) 
mdb.models['Model-1'].sketches['__profile__'].Line(point1=(1029 , 292), point2=(1059 , 285)) 
mdb.models['Model-1'].sketches['__profile__'].Line(point1=(1059 , 285), point2=(1061 , 284)) 
mdb.models['Model-1'].sketches['__profile__'].Line(point1=(1061 , 284), point2=(1060 , 271)) 
mdb.models['Model-1'].sketches['__profile__'].Line(point1=(1030 , 177), point2=(1024 , 180)) 
mdb.models['Model-1'].sketches['__profile__'].Line(point1=(1024 , 180), point2=(1015 , 189)) 
mdb.models['Model-1'].sketches['__profile__'].Line(point1=(1015 , 189), point2=(1016 , 195)) 
mdb.models['Model-1'].sketches['__profile__'].Line(point1=(1016 , 195), point2=(1019 , 194)) 
mdb.models['Model-1'].sketches['__profile__'].Line(point1=(1019 , 194), point2=(1027 , 192)) 
mdb.models['Model-1'].sketches['__profile__'].Line(point1=(1027 , 192), point2=(1035 , 187)) 
mdb.models['Model-1'].sketches['__profile__'].Line(point1=(1035 , 187), point2=(1035 , 184)) 
mdb.models['Model-1'].sketches['__profile__'].Line(point1=(1035 , 184), point2=(1030 , 177)) 
mdb.models['Model-1'].sketches['__profile__'].Line(point1=(1052 , 153), point2=(1041 , 143)) 
mdb.models['Model-1'].sketches['__profile__'].Line(point1=(1041 , 143), point2=(1038 , 143)) 
mdb.models['Model-1'].sketches['__profile__'].Line(point1=(1038 , 143), point2=(1021 , 157)) 
mdb.models['Model-1'].sketches['__profile__'].Line(point1=(1021 , 157), point2=(1021 , 162)) 
mdb.models['Model-1'].sketches['__profile__'].Line(point1=(1021 , 162), point2=(1026 , 170)) 
mdb.models['Model-1'].sketches['__profile__'].Line(point1=(1026 , 170), point2=(1028 , 171)) 
mdb.models['Model-1'].sketches['__profile__'].Line(point1=(1028 , 171), point2=(1028 , 173)) 
mdb.models['Model-1'].sketches['__profile__'].Line(point1=(1028 , 173), point2=(1030 , 173)) 
mdb.models['Model-1'].sketches['__profile__'].Line(point1=(1030 , 173), point2=(1051 , 156)) 
mdb.models['Model-1'].sketches['__profile__'].Line(point1=(1051 , 156), point2=(1052 , 153)) 
mdb.models['Model-1'].sketches['__profile__'].Line(point1=(1049 , 246), point2=(1044 , 232)) 
mdb.models['Model-1'].sketches['__profile__'].Line(point1=(1044 , 232), point2=(1032 , 234)) 
mdb.models['Model-1'].sketches['__profile__'].Line(point1=(1032 , 234), point2=(1027 , 238)) 
mdb.models['Model-1'].sketches['__profile__'].Line(point1=(1027 , 238), point2=(1025 , 238)) 
mdb.models['Model-1'].sketches['__profile__'].Line(point1=(1025 , 238), point2=(1023 , 239)) 
mdb.models['Model-1'].sketches['__profile__'].Line(point1=(1023 , 239), point2=(1023 , 241)) 
mdb.models['Model-1'].sketches['__profile__'].Line(point1=(1023 , 241), point2=(1035 , 256)) 
mdb.models['Model-1'].sketches['__profile__'].Line(point1=(1035 , 256), point2=(1043 , 253)) 
mdb.models['Model-1'].sketches['__profile__'].Line(point1=(1043 , 253), point2=(1049 , 248)) 
mdb.models['Model-1'].sketches['__profile__'].Line(point1=(1049 , 248), point2=(1049 , 246)) 
mdb.models['Model-1'].sketches['__profile__'].Line(point1=(1098 , 281), point2=(1094 , 281)) 
mdb.models['Model-1'].sketches['__profile__'].Line(point1=(1094 , 281), point2=(1092 , 283)) 
mdb.models['Model-1'].sketches['__profile__'].Line(point1=(1092 , 283), point2=(1087 , 283)) 
mdb.models['Model-1'].sketches['__profile__'].Line(point1=(1087 , 283), point2=(1082 , 285)) 
mdb.models['Model-1'].sketches['__profile__'].Line(point1=(1082 , 285), point2=(1062 , 287)) 
mdb.models['Model-1'].sketches['__profile__'].Line(point1=(1062 , 287), point2=(1055 , 290)) 
mdb.models['Model-1'].sketches['__profile__'].Line(point1=(1055 , 290), point2=(1032 , 294)) 
mdb.models['Model-1'].sketches['__profile__'].Line(point1=(1032 , 294), point2=(1029 , 295)) 
mdb.models['Model-1'].sketches['__profile__'].Line(point1=(1029 , 295), point2=(1029 , 297)) 
mdb.models['Model-1'].sketches['__profile__'].Line(point1=(1029 , 297), point2=(1035 , 302)) 
mdb.models['Model-1'].sketches['__profile__'].Line(point1=(1035 , 302), point2=(1045 , 302)) 
mdb.models['Model-1'].sketches['__profile__'].Line(point1=(1045 , 302), point2=(1051 , 300)) 
mdb.models['Model-1'].sketches['__profile__'].Line(point1=(1051 , 300), point2=(1059 , 300)) 
mdb.models['Model-1'].sketches['__profile__'].Line(point1=(1059 , 300), point2=(1061 , 298)) 
mdb.models['Model-1'].sketches['__profile__'].Line(point1=(1061 , 298), point2=(1073 , 298)) 
mdb.models['Model-1'].sketches['__profile__'].Line(point1=(1073 , 298), point2=(1078 , 296)) 
mdb.models['Model-1'].sketches['__profile__'].Line(point1=(1078 , 296), point2=(1098 , 295)) 
mdb.models['Model-1'].sketches['__profile__'].Line(point1=(1098 , 295), point2=(1102 , 293)) 
mdb.models['Model-1'].sketches['__profile__'].Line(point1=(1102 , 293), point2=(1102 , 289)) 
mdb.models['Model-1'].sketches['__profile__'].Line(point1=(1102 , 289), point2=(1098 , 281)) 
mdb.models['Model-1'].sketches['__profile__'].Line(point1=(1058 , 209), point2=(1051 , 203)) 
mdb.models['Model-1'].sketches['__profile__'].Line(point1=(1051 , 203), point2=(1041 , 205)) 
mdb.models['Model-1'].sketches['__profile__'].Line(point1=(1041 , 205), point2=(1030 , 216)) 
mdb.models['Model-1'].sketches['__profile__'].Line(point1=(1030 , 216), point2=(1031 , 227)) 
mdb.models['Model-1'].sketches['__profile__'].Line(point1=(1031 , 227), point2=(1032 , 230)) 
mdb.models['Model-1'].sketches['__profile__'].Line(point1=(1032 , 230), point2=(1035 , 231)) 
mdb.models['Model-1'].sketches['__profile__'].Line(point1=(1035 , 231), point2=(1056 , 225)) 
mdb.models['Model-1'].sketches['__profile__'].Line(point1=(1056 , 225), point2=(1058 , 220)) 
mdb.models['Model-1'].sketches['__profile__'].Line(point1=(1058 , 220), point2=(1058 , 209)) 
mdb.models['Model-1'].sketches['__profile__'].Line(point1=(1083 , 241), point2=(1071 , 241)) 
mdb.models['Model-1'].sketches['__profile__'].Line(point1=(1071 , 241), point2=(1067 , 244)) 
mdb.models['Model-1'].sketches['__profile__'].Line(point1=(1067 , 244), point2=(1057 , 247)) 
mdb.models['Model-1'].sketches['__profile__'].Line(point1=(1057 , 247), point2=(1046 , 253)) 
mdb.models['Model-1'].sketches['__profile__'].Line(point1=(1046 , 253), point2=(1038 , 259)) 
mdb.models['Model-1'].sketches['__profile__'].Line(point1=(1038 , 259), point2=(1038 , 261)) 
mdb.models['Model-1'].sketches['__profile__'].Line(point1=(1038 , 261), point2=(1044 , 264)) 
mdb.models['Model-1'].sketches['__profile__'].Line(point1=(1044 , 264), point2=(1055 , 268)) 
mdb.models['Model-1'].sketches['__profile__'].Line(point1=(1055 , 268), point2=(1064 , 268)) 
mdb.models['Model-1'].sketches['__profile__'].Line(point1=(1064 , 268), point2=(1079 , 261)) 
mdb.models['Model-1'].sketches['__profile__'].Line(point1=(1079 , 261), point2=(1079 , 256)) 
mdb.models['Model-1'].sketches['__profile__'].Line(point1=(1079 , 256), point2=(1083 , 241)) 
mdb.models['Model-1'].sketches['__profile__'].Line(point1=(1072 , 225), point2=(1058 , 226)) 
mdb.models['Model-1'].sketches['__profile__'].Line(point1=(1058 , 226), point2=(1048 , 230)) 
mdb.models['Model-1'].sketches['__profile__'].Line(point1=(1048 , 230), point2=(1048 , 235)) 
mdb.models['Model-1'].sketches['__profile__'].Line(point1=(1048 , 235), point2=(1051 , 241)) 
mdb.models['Model-1'].sketches['__profile__'].Line(point1=(1051 , 241), point2=(1052 , 245)) 
mdb.models['Model-1'].sketches['__profile__'].Line(point1=(1052 , 245), point2=(1055 , 246)) 
mdb.models['Model-1'].sketches['__profile__'].Line(point1=(1055 , 246), point2=(1069 , 240)) 
mdb.models['Model-1'].sketches['__profile__'].Line(point1=(1069 , 240), point2=(1072 , 231)) 
mdb.models['Model-1'].sketches['__profile__'].Line(point1=(1072 , 231), point2=(1072 , 225)) 
mdb.models['Model-1'].sketches['__profile__'].Line(point1=(1089 , 201), point2=(1082 , 198)) 
mdb.models['Model-1'].sketches['__profile__'].Line(point1=(1082 , 198), point2=(1078 , 198)) 
mdb.models['Model-1'].sketches['__profile__'].Line(point1=(1078 , 198), point2=(1068 , 204)) 
mdb.models['Model-1'].sketches['__profile__'].Line(point1=(1068 , 204), point2=(1066 , 207)) 
mdb.models['Model-1'].sketches['__profile__'].Line(point1=(1066 , 207), point2=(1062 , 209)) 
mdb.models['Model-1'].sketches['__profile__'].Line(point1=(1062 , 209), point2=(1061 , 220)) 
mdb.models['Model-1'].sketches['__profile__'].Line(point1=(1061 , 220), point2=(1061 , 223)) 
mdb.models['Model-1'].sketches['__profile__'].Line(point1=(1061 , 223), point2=(1070 , 223)) 
mdb.models['Model-1'].sketches['__profile__'].Line(point1=(1070 , 223), point2=(1081 , 218)) 
mdb.models['Model-1'].sketches['__profile__'].Line(point1=(1081 , 218), point2=(1086 , 214)) 
mdb.models['Model-1'].sketches['__profile__'].Line(point1=(1086 , 214), point2=(1089 , 201)) 
mdb.models['Model-1'].sketches['__profile__'].Line(point1=(1105 , 261), point2=(1082 , 263)) 
mdb.models['Model-1'].sketches['__profile__'].Line(point1=(1082 , 263), point2=(1071 , 267)) 
mdb.models['Model-1'].sketches['__profile__'].Line(point1=(1071 , 267), point2=(1064 , 271)) 
mdb.models['Model-1'].sketches['__profile__'].Line(point1=(1064 , 271), point2=(1063 , 279)) 
mdb.models['Model-1'].sketches['__profile__'].Line(point1=(1063 , 279), point2=(1065 , 283)) 
mdb.models['Model-1'].sketches['__profile__'].Line(point1=(1065 , 283), point2=(1096 , 279)) 
mdb.models['Model-1'].sketches['__profile__'].Line(point1=(1096 , 279), point2=(1108 , 273)) 
mdb.models['Model-1'].sketches['__profile__'].Line(point1=(1108 , 273), point2=(1108 , 268)) 
mdb.models['Model-1'].sketches['__profile__'].Line(point1=(1108 , 268), point2=(1105 , 261)) 
mdb.models['Model-1'].sketches['__profile__'].Line(point1=(1105 , 216), point2=(1086 , 217)) 
mdb.models['Model-1'].sketches['__profile__'].Line(point1=(1086 , 217), point2=(1077 , 223)) 
mdb.models['Model-1'].sketches['__profile__'].Line(point1=(1077 , 223), point2=(1075 , 225)) 
mdb.models['Model-1'].sketches['__profile__'].Line(point1=(1075 , 225), point2=(1074 , 238)) 
mdb.models['Model-1'].sketches['__profile__'].Line(point1=(1074 , 238), point2=(1083 , 238)) 
mdb.models['Model-1'].sketches['__profile__'].Line(point1=(1083 , 238), point2=(1107 , 228)) 
mdb.models['Model-1'].sketches['__profile__'].Line(point1=(1107 , 228), point2=(1105 , 216)) 
mdb.models['Model-1'].sketches['__profile__'].Line(point1=(1111 , 177), point2=(1105 , 172)) 
mdb.models['Model-1'].sketches['__profile__'].Line(point1=(1105 , 172), point2=(1102 , 172)) 
mdb.models['Model-1'].sketches['__profile__'].Line(point1=(1102 , 172), point2=(1082 , 183)) 
mdb.models['Model-1'].sketches['__profile__'].Line(point1=(1082 , 183), point2=(1081 , 191)) 
mdb.models['Model-1'].sketches['__profile__'].Line(point1=(1081 , 191), point2=(1081 , 196)) 
mdb.models['Model-1'].sketches['__profile__'].Line(point1=(1081 , 196), point2=(1093 , 199)) 
mdb.models['Model-1'].sketches['__profile__'].Line(point1=(1093 , 199), point2=(1110 , 182)) 
mdb.models['Model-1'].sketches['__profile__'].Line(point1=(1110 , 182), point2=(1111 , 177)) 
mdb.models['Model-1'].sketches['__profile__'].Line(point1=(1110 , 230), point2=(1086 , 240)) 
mdb.models['Model-1'].sketches['__profile__'].Line(point1=(1086 , 240), point2=(1086 , 244)) 
mdb.models['Model-1'].sketches['__profile__'].Line(point1=(1086 , 244), point2=(1082 , 256)) 
mdb.models['Model-1'].sketches['__profile__'].Line(point1=(1082 , 256), point2=(1082 , 260)) 
mdb.models['Model-1'].sketches['__profile__'].Line(point1=(1082 , 260), point2=(1086 , 260)) 
mdb.models['Model-1'].sketches['__profile__'].Line(point1=(1086 , 260), point2=(1102 , 258)) 
mdb.models['Model-1'].sketches['__profile__'].Line(point1=(1102 , 258), point2=(1116 , 250)) 
mdb.models['Model-1'].sketches['__profile__'].Line(point1=(1116 , 250), point2=(1110 , 230)) 
mdb.models['Model-1'].sketches['__profile__'].Line(point1=(1119 , 188), point2=(1111 , 184)) 
mdb.models['Model-1'].sketches['__profile__'].Line(point1=(1111 , 184), point2=(1093 , 202)) 
mdb.models['Model-1'].sketches['__profile__'].Line(point1=(1093 , 202), point2=(1089 , 212)) 
mdb.models['Model-1'].sketches['__profile__'].Line(point1=(1089 , 212), point2=(1089 , 214)) 
mdb.models['Model-1'].sketches['__profile__'].Line(point1=(1089 , 214), point2=(1091 , 214)) 
mdb.models['Model-1'].sketches['__profile__'].Line(point1=(1091 , 214), point2=(1107 , 212)) 
mdb.models['Model-1'].sketches['__profile__'].Line(point1=(1107 , 212), point2=(1117 , 204)) 
mdb.models['Model-1'].sketches['__profile__'].Line(point1=(1117 , 204), point2=(1119 , 202)) 
mdb.models['Model-1'].sketches['__profile__'].Line(point1=(1119 , 202), point2=(1118 , 197)) 
mdb.models['Model-1'].sketches['__profile__'].Line(point1=(1118 , 197), point2=(1119 , 188)) 
mdb.models['Model-1'].sketches['__profile__'].Line(point1=(1131 , 267), point2=(1126 , 267)) 
mdb.models['Model-1'].sketches['__profile__'].Line(point1=(1126 , 267), point2=(1102 , 279)) 
mdb.models['Model-1'].sketches['__profile__'].Line(point1=(1102 , 279), point2=(1102 , 284)) 
mdb.models['Model-1'].sketches['__profile__'].Line(point1=(1102 , 284), point2=(1105 , 290)) 
mdb.models['Model-1'].sketches['__profile__'].Line(point1=(1105 , 290), point2=(1105 , 291)) 
mdb.models['Model-1'].sketches['__profile__'].Line(point1=(1105 , 291), point2=(1112 , 290)) 
mdb.models['Model-1'].sketches['__profile__'].Line(point1=(1112 , 290), point2=(1134 , 279)) 
mdb.models['Model-1'].sketches['__profile__'].Line(point1=(1134 , 279), point2=(1136 , 275)) 
mdb.models['Model-1'].sketches['__profile__'].Line(point1=(1136 , 275), point2=(1131 , 267)) 
mdb.models['Model-1'].sketches['__profile__'].Line(point1=(1138 , 290), point2=(1132 , 285)) 
mdb.models['Model-1'].sketches['__profile__'].Line(point1=(1132 , 285), point2=(1127 , 285)) 
mdb.models['Model-1'].sketches['__profile__'].Line(point1=(1127 , 285), point2=(1120 , 290)) 
mdb.models['Model-1'].sketches['__profile__'].Line(point1=(1120 , 290), point2=(1104 , 296)) 
mdb.models['Model-1'].sketches['__profile__'].Line(point1=(1104 , 296), point2=(1104 , 299)) 
mdb.models['Model-1'].sketches['__profile__'].Line(point1=(1104 , 299), point2=(1110 , 308)) 
mdb.models['Model-1'].sketches['__profile__'].Line(point1=(1110 , 308), point2=(1113 , 308)) 
mdb.models['Model-1'].sketches['__profile__'].Line(point1=(1113 , 308), point2=(1132 , 297)) 
mdb.models['Model-1'].sketches['__profile__'].Line(point1=(1132 , 297), point2=(1138 , 292)) 
mdb.models['Model-1'].sketches['__profile__'].Line(point1=(1138 , 292), point2=(1138 , 290)) 
mdb.models['Model-1'].sketches['__profile__'].Line(point1=(1138 , 251), point2=(1132 , 246)) 
mdb.models['Model-1'].sketches['__profile__'].Line(point1=(1132 , 246), point2=(1124 , 248)) 
mdb.models['Model-1'].sketches['__profile__'].Line(point1=(1124 , 248), point2=(1108 , 258)) 
mdb.models['Model-1'].sketches['__profile__'].Line(point1=(1108 , 258), point2=(1109 , 263)) 
mdb.models['Model-1'].sketches['__profile__'].Line(point1=(1109 , 263), point2=(1109 , 265)) 
mdb.models['Model-1'].sketches['__profile__'].Line(point1=(1109 , 265), point2=(1111 , 266)) 
mdb.models['Model-1'].sketches['__profile__'].Line(point1=(1111 , 266), point2=(1111 , 269)) 
mdb.models['Model-1'].sketches['__profile__'].Line(point1=(1111 , 269), point2=(1114 , 270)) 
mdb.models['Model-1'].sketches['__profile__'].Line(point1=(1114 , 270), point2=(1131 , 261)) 
mdb.models['Model-1'].sketches['__profile__'].Line(point1=(1131 , 261), point2=(1138 , 254)) 
mdb.models['Model-1'].sketches['__profile__'].Line(point1=(1138 , 254), point2=(1138 , 251)) 
mdb.models['Model-1'].sketches['__profile__'].Line(point1=(1135 , 200), point2=(1128 , 200)) 
mdb.models['Model-1'].sketches['__profile__'].Line(point1=(1128 , 200), point2=(1120 , 204)) 
mdb.models['Model-1'].sketches['__profile__'].Line(point1=(1120 , 204), point2=(1118 , 207)) 
mdb.models['Model-1'].sketches['__profile__'].Line(point1=(1118 , 207), point2=(1110 , 212)) 
mdb.models['Model-1'].sketches['__profile__'].Line(point1=(1110 , 212), point2=(1108 , 214)) 
mdb.models['Model-1'].sketches['__profile__'].Line(point1=(1108 , 214), point2=(1109 , 223)) 
mdb.models['Model-1'].sketches['__profile__'].Line(point1=(1109 , 223), point2=(1110 , 225)) 
mdb.models['Model-1'].sketches['__profile__'].Line(point1=(1110 , 225), point2=(1113 , 225)) 
mdb.models['Model-1'].sketches['__profile__'].Line(point1=(1113 , 225), point2=(1115 , 222)) 
mdb.models['Model-1'].sketches['__profile__'].Line(point1=(1115 , 222), point2=(1134 , 211)) 
mdb.models['Model-1'].sketches['__profile__'].Line(point1=(1134 , 211), point2=(1136 , 209)) 
mdb.models['Model-1'].sketches['__profile__'].Line(point1=(1136 , 209), point2=(1135 , 200)) 
mdb.models['Model-1'].sketches['__profile__'].Line(point1=(1144 , 214), point2=(1141 , 211)) 
mdb.models['Model-1'].sketches['__profile__'].Line(point1=(1141 , 211), point2=(1137 , 211)) 
mdb.models['Model-1'].sketches['__profile__'].Line(point1=(1137 , 211), point2=(1133 , 215)) 
mdb.models['Model-1'].sketches['__profile__'].Line(point1=(1133 , 215), point2=(1125 , 219)) 
mdb.models['Model-1'].sketches['__profile__'].Line(point1=(1125 , 219), point2=(1113 , 228)) 
mdb.models['Model-1'].sketches['__profile__'].Line(point1=(1113 , 228), point2=(1117 , 242)) 
mdb.models['Model-1'].sketches['__profile__'].Line(point1=(1117 , 242), point2=(1118 , 246)) 
mdb.models['Model-1'].sketches['__profile__'].Line(point1=(1118 , 246), point2=(1122 , 247)) 
mdb.models['Model-1'].sketches['__profile__'].Line(point1=(1122 , 247), point2=(1136 , 238)) 
mdb.models['Model-1'].sketches['__profile__'].Line(point1=(1136 , 238), point2=(1142 , 231)) 
mdb.models['Model-1'].sketches['__profile__'].Line(point1=(1142 , 231), point2=(1144 , 214)) 
mdb.models['Model-1'].sketches['__profile__'].Line(point1=(1135 , 179), point2=(1131 , 178)) 
mdb.models['Model-1'].sketches['__profile__'].Line(point1=(1131 , 178), point2=(1122 , 187)) 
mdb.models['Model-1'].sketches['__profile__'].Line(point1=(1122 , 187), point2=(1121 , 192)) 
mdb.models['Model-1'].sketches['__profile__'].Line(point1=(1121 , 192), point2=(1121 , 200)) 
mdb.models['Model-1'].sketches['__profile__'].Line(point1=(1121 , 200), point2=(1122 , 200)) 
mdb.models['Model-1'].sketches['__profile__'].Line(point1=(1122 , 200), point2=(1133 , 197)) 
mdb.models['Model-1'].sketches['__profile__'].Line(point1=(1133 , 197), point2=(1141 , 189)) 
mdb.models['Model-1'].sketches['__profile__'].Line(point1=(1141 , 189), point2=(1140 , 185)) 
mdb.models['Model-1'].sketches['__profile__'].Line(point1=(1140 , 185), point2=(1135 , 179)) 
mdb.models['Model-1'].sketches['__profile__'].Line(point1=(1152 , 253), point2=(1148 , 251)) 
mdb.models['Model-1'].sketches['__profile__'].Line(point1=(1148 , 251), point2=(1135 , 260)) 
mdb.models['Model-1'].sketches['__profile__'].Line(point1=(1135 , 260), point2=(1133 , 265)) 
mdb.models['Model-1'].sketches['__profile__'].Line(point1=(1133 , 265), point2=(1137 , 270)) 
mdb.models['Model-1'].sketches['__profile__'].Line(point1=(1137 , 270), point2=(1139 , 273)) 
mdb.models['Model-1'].sketches['__profile__'].Line(point1=(1139 , 273), point2=(1142 , 273)) 
mdb.models['Model-1'].sketches['__profile__'].Line(point1=(1142 , 273), point2=(1151 , 266)) 
mdb.models['Model-1'].sketches['__profile__'].Line(point1=(1151 , 266), point2=(1155 , 261)) 
mdb.models['Model-1'].sketches['__profile__'].Line(point1=(1155 , 261), point2=(1155 , 257)) 
mdb.models['Model-1'].sketches['__profile__'].Line(point1=(1155 , 257), point2=(1152 , 253)) 
mdb.models['Model-1'].sketches['__profile__'].Line(point1=(1157 , 272), point2=(1149 , 271)) 
mdb.models['Model-1'].sketches['__profile__'].Line(point1=(1149 , 271), point2=(1135 , 281)) 
mdb.models['Model-1'].sketches['__profile__'].Line(point1=(1135 , 281), point2=(1134 , 284)) 
mdb.models['Model-1'].sketches['__profile__'].Line(point1=(1134 , 284), point2=(1140 , 287)) 
mdb.models['Model-1'].sketches['__profile__'].Line(point1=(1140 , 287), point2=(1144 , 287)) 
mdb.models['Model-1'].sketches['__profile__'].Line(point1=(1144 , 287), point2=(1156 , 276)) 
mdb.models['Model-1'].sketches['__profile__'].Line(point1=(1156 , 276), point2=(1157 , 272)) 
mdb.models['Model-1'].sketches['__profile__'].Line(point1=(1163 , 230), point2=(1159 , 226)) 
mdb.models['Model-1'].sketches['__profile__'].Line(point1=(1159 , 226), point2=(1151 , 228)) 
mdb.models['Model-1'].sketches['__profile__'].Line(point1=(1151 , 228), point2=(1140 , 236)) 
mdb.models['Model-1'].sketches['__profile__'].Line(point1=(1140 , 236), point2=(1135 , 241)) 
mdb.models['Model-1'].sketches['__profile__'].Line(point1=(1135 , 241), point2=(1135 , 243)) 
mdb.models['Model-1'].sketches['__profile__'].Line(point1=(1135 , 243), point2=(1141 , 250)) 
mdb.models['Model-1'].sketches['__profile__'].Line(point1=(1141 , 250), point2=(1144 , 250)) 
mdb.models['Model-1'].sketches['__profile__'].Line(point1=(1144 , 250), point2=(1163 , 233)) 
mdb.models['Model-1'].sketches['__profile__'].Line(point1=(1163 , 233), point2=(1163 , 230)) 
mdb.models['Model-1'].sketches['__profile__'].Line(point1=(1152 , 179), point2=(1156 , 175)) 
mdb.models['Model-1'].sketches['__profile__'].Line(point1=(1156 , 175), point2=(1146 , 166)) 
mdb.models['Model-1'].sketches['__profile__'].Line(point1=(1146 , 166), point2=(1139 , 173)) 
mdb.models['Model-1'].sketches['__profile__'].Line(point1=(1139 , 173), point2=(1136 , 175)) 
mdb.models['Model-1'].sketches['__profile__'].Line(point1=(1136 , 175), point2=(1144 , 187)) 
mdb.models['Model-1'].sketches['__profile__'].Line(point1=(1144 , 187), point2=(1152 , 179)) 
mdb.models['Model-1'].sketches['__profile__'].Line(point1=(1149 , 188), point2=(1145 , 188)) 
mdb.models['Model-1'].sketches['__profile__'].Line(point1=(1145 , 188), point2=(1144 , 191)) 
mdb.models['Model-1'].sketches['__profile__'].Line(point1=(1144 , 191), point2=(1137 , 197)) 
mdb.models['Model-1'].sketches['__profile__'].Line(point1=(1137 , 197), point2=(1138 , 204)) 
mdb.models['Model-1'].sketches['__profile__'].Line(point1=(1138 , 204), point2=(1139 , 206)) 
mdb.models['Model-1'].sketches['__profile__'].Line(point1=(1139 , 206), point2=(1142 , 206)) 
mdb.models['Model-1'].sketches['__profile__'].Line(point1=(1142 , 206), point2=(1153 , 196)) 
mdb.models['Model-1'].sketches['__profile__'].Line(point1=(1153 , 196), point2=(1153 , 193)) 
mdb.models['Model-1'].sketches['__profile__'].Line(point1=(1153 , 193), point2=(1149 , 188)) 
mdb.models['Model-1'].sketches['__profile__'].Line(point1=(1171 , 189), point2=(1167 , 188)) 
mdb.models['Model-1'].sketches['__profile__'].Line(point1=(1167 , 188), point2=(1147 , 204)) 
mdb.models['Model-1'].sketches['__profile__'].Line(point1=(1147 , 204), point2=(1144 , 207)) 
mdb.models['Model-1'].sketches['__profile__'].Line(point1=(1144 , 207), point2=(1144 , 210)) 
mdb.models['Model-1'].sketches['__profile__'].Line(point1=(1144 , 210), point2=(1148 , 212)) 
mdb.models['Model-1'].sketches['__profile__'].Line(point1=(1148 , 212), point2=(1162 , 206)) 
mdb.models['Model-1'].sketches['__profile__'].Line(point1=(1162 , 206), point2=(1165 , 202)) 
mdb.models['Model-1'].sketches['__profile__'].Line(point1=(1165 , 202), point2=(1173 , 199)) 
mdb.models['Model-1'].sketches['__profile__'].Line(point1=(1173 , 199), point2=(1174 , 195)) 
mdb.models['Model-1'].sketches['__profile__'].Line(point1=(1174 , 195), point2=(1171 , 189)) 
mdb.models['Model-1'].sketches['__profile__'].Line(point1=(1160 , 176), point2=(1157 , 176)) 
mdb.models['Model-1'].sketches['__profile__'].Line(point1=(1157 , 176), point2=(1149 , 184)) 
mdb.models['Model-1'].sketches['__profile__'].Line(point1=(1149 , 184), point2=(1149 , 187)) 
mdb.models['Model-1'].sketches['__profile__'].Line(point1=(1149 , 187), point2=(1156 , 193)) 
mdb.models['Model-1'].sketches['__profile__'].Line(point1=(1156 , 193), point2=(1159 , 193)) 
mdb.models['Model-1'].sketches['__profile__'].Line(point1=(1159 , 193), point2=(1167 , 186)) 
mdb.models['Model-1'].sketches['__profile__'].Line(point1=(1167 , 186), point2=(1167 , 184)) 
mdb.models['Model-1'].sketches['__profile__'].Line(point1=(1167 , 184), point2=(1163 , 181)) 
mdb.models['Model-1'].sketches['__profile__'].Line(point1=(1163 , 181), point2=(1160 , 176)) 
mdb.models['Model-1'].sketches['__profile__'].Line(point1=(1175 , 248), point2=(1171 , 248)) 
mdb.models['Model-1'].sketches['__profile__'].Line(point1=(1171 , 248), point2=(1166 , 252)) 
mdb.models['Model-1'].sketches['__profile__'].Line(point1=(1166 , 252), point2=(1162 , 258)) 
mdb.models['Model-1'].sketches['__profile__'].Line(point1=(1162 , 258), point2=(1154 , 265)) 
mdb.models['Model-1'].sketches['__profile__'].Line(point1=(1154 , 265), point2=(1155 , 269)) 
mdb.models['Model-1'].sketches['__profile__'].Line(point1=(1155 , 269), point2=(1157 , 271)) 
mdb.models['Model-1'].sketches['__profile__'].Line(point1=(1157 , 271), point2=(1160 , 271)) 
mdb.models['Model-1'].sketches['__profile__'].Line(point1=(1160 , 271), point2=(1162 , 269)) 
mdb.models['Model-1'].sketches['__profile__'].Line(point1=(1162 , 269), point2=(1166 , 261)) 
mdb.models['Model-1'].sketches['__profile__'].Line(point1=(1166 , 261), point2=(1175 , 252)) 
mdb.models['Model-1'].sketches['__profile__'].Line(point1=(1175 , 252), point2=(1175 , 248)) 
mdb.models['Model-1'].sketches['__profile__'].Line(point1=(772, 41), point2=(759, 39)) 
mdb.models['Model-1'].sketches['__profile__'].Line(point1=(759, 39), point2=(753, 49)) 
mdb.models['Model-1'].sketches['__profile__'].Line(point1=(753, 49), point2=(736, 69)) 
mdb.models['Model-1'].sketches['__profile__'].Line(point1=(736, 69), point2=(729, 72)) 
mdb.models['Model-1'].sketches['__profile__'].Line(point1=(729, 72), point2=(720, 81)) 
mdb.models['Model-1'].sketches['__profile__'].Line(point1=(720, 81), point2=(713, 85)) 
mdb.models['Model-1'].sketches['__profile__'].Line(point1=(713, 85), point2=(707, 92)) 
mdb.models['Model-1'].sketches['__profile__'].Line(point1=(707, 92), point2=(688, 99)) 
mdb.models['Model-1'].sketches['__profile__'].Line(point1=(688, 99), point2=(680, 108)) 
mdb.models['Model-1'].sketches['__profile__'].Line(point1=(680, 108), point2=(673, 110)) 
mdb.models['Model-1'].sketches['__profile__'].Line(point1=(673, 110), point2=(667, 115)) 
mdb.models['Model-1'].sketches['__profile__'].Line(point1=(667, 115), point2=(660, 117)) 
mdb.models['Model-1'].sketches['__profile__'].Line(point1=(660, 117), point2=(652, 111)) 
mdb.models['Model-1'].sketches['__profile__'].Line(point1=(652, 111), point2=(633, 113)) 
mdb.models['Model-1'].sketches['__profile__'].Line(point1=(633, 113), point2=(627, 122)) 
mdb.models['Model-1'].sketches['__profile__'].Line(point1=(627, 122), point2=(625, 123)) 
mdb.models['Model-1'].sketches['__profile__'].Line(point1=(625, 123), point2=(625, 126)) 
mdb.models['Model-1'].sketches['__profile__'].Line(point1=(625, 126), point2=(627, 129)) 
mdb.models['Model-1'].sketches['__profile__'].Line(point1=(627, 129), point2=(628, 141)) 
mdb.models['Model-1'].sketches['__profile__'].Line(point1=(628, 141), point2=(636, 140)) 
mdb.models['Model-1'].sketches['__profile__'].Line(point1=(636, 140), point2=(643, 141)) 
mdb.models['Model-1'].sketches['__profile__'].Line(point1=(643, 141), point2=(644, 151)) 
mdb.models['Model-1'].sketches['__profile__'].Line(point1=(644, 151), point2=(646, 154)) 
mdb.models['Model-1'].sketches['__profile__'].Line(point1=(646, 154), point2=(648, 165)) 
mdb.models['Model-1'].sketches['__profile__'].Line(point1=(648, 165), point2=(654, 164)) 
mdb.models['Model-1'].sketches['__profile__'].Line(point1=(654, 164), point2=(657, 164)) 
mdb.models['Model-1'].sketches['__profile__'].Line(point1=(657, 164), point2=(660, 167)) 
mdb.models['Model-1'].sketches['__profile__'].Line(point1=(660, 167), point2=(662, 173)) 
mdb.models['Model-1'].sketches['__profile__'].Line(point1=(662, 173), point2=(668, 182)) 
mdb.models['Model-1'].sketches['__profile__'].Line(point1=(668, 182), point2=(673, 183)) 
mdb.models['Model-1'].sketches['__profile__'].Line(point1=(673, 183), point2=(701, 168)) 
mdb.models['Model-1'].sketches['__profile__'].Line(point1=(701, 168), point2=(716, 158)) 
mdb.models['Model-1'].sketches['__profile__'].Line(point1=(716, 158), point2=(725, 155)) 
mdb.models['Model-1'].sketches['__profile__'].Line(point1=(725, 155), point2=(728, 152)) 
mdb.models['Model-1'].sketches['__profile__'].Line(point1=(728, 152), point2=(738, 148)) 
mdb.models['Model-1'].sketches['__profile__'].Line(point1=(738, 148), point2=(751, 138)) 
mdb.models['Model-1'].sketches['__profile__'].Line(point1=(751, 138), point2=(757, 136)) 
mdb.models['Model-1'].sketches['__profile__'].Line(point1=(757, 136), point2=(768, 129)) 
mdb.models['Model-1'].sketches['__profile__'].Line(point1=(768, 129), point2=(783, 117)) 
mdb.models['Model-1'].sketches['__profile__'].Line(point1=(783, 117), point2=(783, 113)) 
mdb.models['Model-1'].sketches['__profile__'].Line(point1=(783, 113), point2=(767, 100)) 
mdb.models['Model-1'].sketches['__profile__'].Line(point1=(767, 100), point2=(764, 94)) 
mdb.models['Model-1'].sketches['__profile__'].Line(point1=(764, 94), point2=(765, 91)) 
mdb.models['Model-1'].sketches['__profile__'].Line(point1=(765, 91), point2=(752, 81)) 
mdb.models['Model-1'].sketches['__profile__'].Line(point1=(752, 81), point2=(748, 76)) 
mdb.models['Model-1'].sketches['__profile__'].Line(point1=(748, 76), point2=(750, 70)) 
mdb.models['Model-1'].sketches['__profile__'].Line(point1=(750, 70), point2=(765, 57)) 
mdb.models['Model-1'].sketches['__profile__'].Line(point1=(765, 57), point2=(766, 51)) 
mdb.models['Model-1'].sketches['__profile__'].Line(point1=(766, 51), point2=(771, 45)) 
mdb.models['Model-1'].sketches['__profile__'].Line(point1=(771, 45), point2=(772, 41)) 
mdb.models['Model-1'].parts['Part-1'].PartitionFaceBySketch(faces=
    mdb.models['Model-1'].parts['Part-1'].faces.findAt(((1040, 204, 0.0), )),
    sketch=mdb.models['Model-1'].sketches['__profile__'], 
    sketchUpEdge=mdb.models['Model-1'].parts['Part-1'].datums[4])
del mdb.models['Model-1'].sketches['__profile__'] 
mdb.models['Model-1'].parts['Part-1'].RemoveFaces(deleteCells=False, faceList=(
    mdb.models['Model-1'].parts['Part-1'].faces.findAt((626, 125, 0.0), ), ))
mdb.models['Model-1'].Material(name='Material-1')
mdb.models['Model-1'].materials['Material-1'].Density(table=((1, ), ))
mdb.models['Model-1'].materials['Material-1'].Elastic(table=((1, 1), ))
mdb.models['Model-1'].Material(name='Material-2')
mdb.models['Model-1'].materials['Material-2'].Density(table=((1, ), ))
mdb.models['Model-1'].materials['Material-2'].Elastic(table=((1, 1), ))
mdb.models['Model-1'].HomogeneousShellSection(idealization=NO_IDEALIZATION, 
    integrationRule=SIMPSON, material='Material-1', name='Section-1', 
    numIntPts=5, poissonDefinition=DEFAULT, preIntegrate=OFF, temperature=
    GRADIENT, thickness=1000.0, thicknessField='', thicknessModulus=None, 
    thicknessType=UNIFORM, useDensity=OFF)
mdb.models['Model-1'].HomogeneousShellSection(idealization=NO_IDEALIZATION, 
    integrationRule=SIMPSON, material='Material-2', name='Section-2', 
    numIntPts=5, poissonDefinition=DEFAULT, preIntegrate=OFF, temperature=
    GRADIENT, thickness=1000.0, thicknessField='', thicknessModulus=None, 
    thicknessType=UNIFORM, useDensity=OFF)
mdb.models['Model-1'].parts['Part-1'].Set(faces=mdb.models['Model-1'].parts['Part-1'].faces.findAt(((1040 , 204 , 0.0), )), name='Set-1') 
mdb.models['Model-1'].parts['Part-1'].SectionAssignment(offset=0.0, 
    offsetField='', offsetType=MIDDLE_SURFACE, region=
    mdb.models['Model-1'].parts['Part-1'].sets['Set-1'], sectionName=
    'Section-1', thicknessAssignment=FROM_SECTION)
mdb.models['Model-1'].parts['Part-1'].Set(faces=mdb.models['Model-1'].parts['Part-1'].faces.findAt(((24 , 237 , 0.0), )), name='Set-2') 
mdb.models['Model-1'].parts['Part-1'].SectionAssignment(offset=0.0, 
    offsetField='', offsetType=MIDDLE_SURFACE, region=
    mdb.models['Model-1'].parts['Part-1'].sets['Set-2'], sectionName=
    'Section-2', thicknessAssignment=FROM_SECTION)
mdb.models['Model-1'].parts['Part-1'].Set(faces=mdb.models['Model-1'].parts['Part-1'].faces.findAt(((27 , 246 , 0.0), )), name='Set-3') 
mdb.models['Model-1'].parts['Part-1'].SectionAssignment(offset=0.0, 
    offsetField='', offsetType=MIDDLE_SURFACE, region=
    mdb.models['Model-1'].parts['Part-1'].sets['Set-3'], sectionName=
    'Section-2', thicknessAssignment=FROM_SECTION)
mdb.models['Model-1'].parts['Part-1'].Set(faces=mdb.models['Model-1'].parts['Part-1'].faces.findAt(((34 , 255 , 0.0), )), name='Set-4') 
mdb.models['Model-1'].parts['Part-1'].SectionAssignment(offset=0.0, 
    offsetField='', offsetType=MIDDLE_SURFACE, region=
    mdb.models['Model-1'].parts['Part-1'].sets['Set-4'], sectionName=
    'Section-2', thicknessAssignment=FROM_SECTION)
mdb.models['Model-1'].parts['Part-1'].Set(faces=mdb.models['Model-1'].parts['Part-1'].faces.findAt(((35 , 265 , 0.0), )), name='Set-5') 
mdb.models['Model-1'].parts['Part-1'].SectionAssignment(offset=0.0, 
    offsetField='', offsetType=MIDDLE_SURFACE, region=
    mdb.models['Model-1'].parts['Part-1'].sets['Set-5'], sectionName=
    'Section-2', thicknessAssignment=FROM_SECTION)
mdb.models['Model-1'].parts['Part-1'].Set(faces=mdb.models['Model-1'].parts['Part-1'].faces.findAt(((40 , 277 , 0.0), )), name='Set-6') 
mdb.models['Model-1'].parts['Part-1'].SectionAssignment(offset=0.0, 
    offsetField='', offsetType=MIDDLE_SURFACE, region=
    mdb.models['Model-1'].parts['Part-1'].sets['Set-6'], sectionName=
    'Section-2', thicknessAssignment=FROM_SECTION)
mdb.models['Model-1'].parts['Part-1'].Set(faces=mdb.models['Model-1'].parts['Part-1'].faces.findAt(((60 , 202 , 0.0), )), name='Set-7') 
mdb.models['Model-1'].parts['Part-1'].SectionAssignment(offset=0.0, 
    offsetField='', offsetType=MIDDLE_SURFACE, region=
    mdb.models['Model-1'].parts['Part-1'].sets['Set-7'], sectionName=
    'Section-2', thicknessAssignment=FROM_SECTION)
mdb.models['Model-1'].parts['Part-1'].Set(faces=mdb.models['Model-1'].parts['Part-1'].faces.findAt(((83 , 176 , 0.0), )), name='Set-8') 
mdb.models['Model-1'].parts['Part-1'].SectionAssignment(offset=0.0, 
    offsetField='', offsetType=MIDDLE_SURFACE, region=
    mdb.models['Model-1'].parts['Part-1'].sets['Set-8'], sectionName=
    'Section-2', thicknessAssignment=FROM_SECTION)
mdb.models['Model-1'].parts['Part-1'].Set(faces=mdb.models['Model-1'].parts['Part-1'].faces.findAt(((108 , 157 , 0.0), )), name='Set-9') 
mdb.models['Model-1'].parts['Part-1'].SectionAssignment(offset=0.0, 
    offsetField='', offsetType=MIDDLE_SURFACE, region=
    mdb.models['Model-1'].parts['Part-1'].sets['Set-9'], sectionName=
    'Section-2', thicknessAssignment=FROM_SECTION)
mdb.models['Model-1'].parts['Part-1'].Set(faces=mdb.models['Model-1'].parts['Part-1'].faces.findAt(((113 , 211 , 0.0), )), name='Set-10') 
mdb.models['Model-1'].parts['Part-1'].SectionAssignment(offset=0.0, 
    offsetField='', offsetType=MIDDLE_SURFACE, region=
    mdb.models['Model-1'].parts['Part-1'].sets['Set-10'], sectionName=
    'Section-2', thicknessAssignment=FROM_SECTION)
mdb.models['Model-1'].parts['Part-1'].Set(faces=mdb.models['Model-1'].parts['Part-1'].faces.findAt(((123 , 228 , 0.0), )), name='Set-11') 
mdb.models['Model-1'].parts['Part-1'].SectionAssignment(offset=0.0, 
    offsetField='', offsetType=MIDDLE_SURFACE, region=
    mdb.models['Model-1'].parts['Part-1'].sets['Set-11'], sectionName=
    'Section-2', thicknessAssignment=FROM_SECTION)
mdb.models['Model-1'].parts['Part-1'].Set(faces=mdb.models['Model-1'].parts['Part-1'].faces.findAt(((139 , 308 , 0.0), )), name='Set-12') 
mdb.models['Model-1'].parts['Part-1'].SectionAssignment(offset=0.0, 
    offsetField='', offsetType=MIDDLE_SURFACE, region=
    mdb.models['Model-1'].parts['Part-1'].sets['Set-12'], sectionName=
    'Section-2', thicknessAssignment=FROM_SECTION)
mdb.models['Model-1'].parts['Part-1'].Set(faces=mdb.models['Model-1'].parts['Part-1'].faces.findAt(((142 , 267 , 0.0), )), name='Set-13') 
mdb.models['Model-1'].parts['Part-1'].SectionAssignment(offset=0.0, 
    offsetField='', offsetType=MIDDLE_SURFACE, region=
    mdb.models['Model-1'].parts['Part-1'].sets['Set-13'], sectionName=
    'Section-2', thicknessAssignment=FROM_SECTION)
mdb.models['Model-1'].parts['Part-1'].Set(faces=mdb.models['Model-1'].parts['Part-1'].faces.findAt(((142 , 164 , 0.0), )), name='Set-14') 
mdb.models['Model-1'].parts['Part-1'].SectionAssignment(offset=0.0, 
    offsetField='', offsetType=MIDDLE_SURFACE, region=
    mdb.models['Model-1'].parts['Part-1'].sets['Set-14'], sectionName=
    'Section-2', thicknessAssignment=FROM_SECTION)
mdb.models['Model-1'].parts['Part-1'].Set(faces=mdb.models['Model-1'].parts['Part-1'].faces.findAt(((154 , 209 , 0.0), )), name='Set-15') 
mdb.models['Model-1'].parts['Part-1'].SectionAssignment(offset=0.0, 
    offsetField='', offsetType=MIDDLE_SURFACE, region=
    mdb.models['Model-1'].parts['Part-1'].sets['Set-15'], sectionName=
    'Section-2', thicknessAssignment=FROM_SECTION)
mdb.models['Model-1'].parts['Part-1'].Set(faces=mdb.models['Model-1'].parts['Part-1'].faces.findAt(((186 , 254 , 0.0), )), name='Set-16') 
mdb.models['Model-1'].parts['Part-1'].SectionAssignment(offset=0.0, 
    offsetField='', offsetType=MIDDLE_SURFACE, region=
    mdb.models['Model-1'].parts['Part-1'].sets['Set-16'], sectionName=
    'Section-2', thicknessAssignment=FROM_SECTION)
mdb.models['Model-1'].parts['Part-1'].Set(faces=mdb.models['Model-1'].parts['Part-1'].faces.findAt(((193 , 159 , 0.0), )), name='Set-17') 
mdb.models['Model-1'].parts['Part-1'].SectionAssignment(offset=0.0, 
    offsetField='', offsetType=MIDDLE_SURFACE, region=
    mdb.models['Model-1'].parts['Part-1'].sets['Set-17'], sectionName=
    'Section-2', thicknessAssignment=FROM_SECTION)
mdb.models['Model-1'].parts['Part-1'].Set(faces=mdb.models['Model-1'].parts['Part-1'].faces.findAt(((197 , 240 , 0.0), )), name='Set-18') 
mdb.models['Model-1'].parts['Part-1'].SectionAssignment(offset=0.0, 
    offsetField='', offsetType=MIDDLE_SURFACE, region=
    mdb.models['Model-1'].parts['Part-1'].sets['Set-18'], sectionName=
    'Section-2', thicknessAssignment=FROM_SECTION)
mdb.models['Model-1'].parts['Part-1'].Set(faces=mdb.models['Model-1'].parts['Part-1'].faces.findAt(((198 , 209 , 0.0), )), name='Set-19') 
mdb.models['Model-1'].parts['Part-1'].SectionAssignment(offset=0.0, 
    offsetField='', offsetType=MIDDLE_SURFACE, region=
    mdb.models['Model-1'].parts['Part-1'].sets['Set-19'], sectionName=
    'Section-2', thicknessAssignment=FROM_SECTION)
mdb.models['Model-1'].parts['Part-1'].Set(faces=mdb.models['Model-1'].parts['Part-1'].faces.findAt(((201 , 138 , 0.0), )), name='Set-20') 
mdb.models['Model-1'].parts['Part-1'].SectionAssignment(offset=0.0, 
    offsetField='', offsetType=MIDDLE_SURFACE, region=
    mdb.models['Model-1'].parts['Part-1'].sets['Set-20'], sectionName=
    'Section-2', thicknessAssignment=FROM_SECTION)
mdb.models['Model-1'].parts['Part-1'].Set(faces=mdb.models['Model-1'].parts['Part-1'].faces.findAt(((212 , 322 , 0.0), )), name='Set-21') 
mdb.models['Model-1'].parts['Part-1'].SectionAssignment(offset=0.0, 
    offsetField='', offsetType=MIDDLE_SURFACE, region=
    mdb.models['Model-1'].parts['Part-1'].sets['Set-21'], sectionName=
    'Section-2', thicknessAssignment=FROM_SECTION)
mdb.models['Model-1'].parts['Part-1'].Set(faces=mdb.models['Model-1'].parts['Part-1'].faces.findAt(((216 , 283 , 0.0), )), name='Set-22') 
mdb.models['Model-1'].parts['Part-1'].SectionAssignment(offset=0.0, 
    offsetField='', offsetType=MIDDLE_SURFACE, region=
    mdb.models['Model-1'].parts['Part-1'].sets['Set-22'], sectionName=
    'Section-2', thicknessAssignment=FROM_SECTION)
mdb.models['Model-1'].parts['Part-1'].Set(faces=mdb.models['Model-1'].parts['Part-1'].faces.findAt(((227 , 128 , 0.0), )), name='Set-23') 
mdb.models['Model-1'].parts['Part-1'].SectionAssignment(offset=0.0, 
    offsetField='', offsetType=MIDDLE_SURFACE, region=
    mdb.models['Model-1'].parts['Part-1'].sets['Set-23'], sectionName=
    'Section-2', thicknessAssignment=FROM_SECTION)
mdb.models['Model-1'].parts['Part-1'].Set(faces=mdb.models['Model-1'].parts['Part-1'].faces.findAt(((228 , 254 , 0.0), )), name='Set-24') 
mdb.models['Model-1'].parts['Part-1'].SectionAssignment(offset=0.0, 
    offsetField='', offsetType=MIDDLE_SURFACE, region=
    mdb.models['Model-1'].parts['Part-1'].sets['Set-24'], sectionName=
    'Section-2', thicknessAssignment=FROM_SECTION)
mdb.models['Model-1'].parts['Part-1'].Set(faces=mdb.models['Model-1'].parts['Part-1'].faces.findAt(((235 , 161 , 0.0), )), name='Set-25') 
mdb.models['Model-1'].parts['Part-1'].SectionAssignment(offset=0.0, 
    offsetField='', offsetType=MIDDLE_SURFACE, region=
    mdb.models['Model-1'].parts['Part-1'].sets['Set-25'], sectionName=
    'Section-2', thicknessAssignment=FROM_SECTION)
mdb.models['Model-1'].parts['Part-1'].Set(faces=mdb.models['Model-1'].parts['Part-1'].faces.findAt(((238 , 213 , 0.0), )), name='Set-26') 
mdb.models['Model-1'].parts['Part-1'].SectionAssignment(offset=0.0, 
    offsetField='', offsetType=MIDDLE_SURFACE, region=
    mdb.models['Model-1'].parts['Part-1'].sets['Set-26'], sectionName=
    'Section-2', thicknessAssignment=FROM_SECTION)
mdb.models['Model-1'].parts['Part-1'].Set(faces=mdb.models['Model-1'].parts['Part-1'].faces.findAt(((241 , 137 , 0.0), )), name='Set-27') 
mdb.models['Model-1'].parts['Part-1'].SectionAssignment(offset=0.0, 
    offsetField='', offsetType=MIDDLE_SURFACE, region=
    mdb.models['Model-1'].parts['Part-1'].sets['Set-27'], sectionName=
    'Section-2', thicknessAssignment=FROM_SECTION)
mdb.models['Model-1'].parts['Part-1'].Set(faces=mdb.models['Model-1'].parts['Part-1'].faces.findAt(((260 , 113 , 0.0), )), name='Set-28') 
mdb.models['Model-1'].parts['Part-1'].SectionAssignment(offset=0.0, 
    offsetField='', offsetType=MIDDLE_SURFACE, region=
    mdb.models['Model-1'].parts['Part-1'].sets['Set-28'], sectionName=
    'Section-2', thicknessAssignment=FROM_SECTION)
mdb.models['Model-1'].parts['Part-1'].Set(faces=mdb.models['Model-1'].parts['Part-1'].faces.findAt(((276 , 268 , 0.0), )), name='Set-29') 
mdb.models['Model-1'].parts['Part-1'].SectionAssignment(offset=0.0, 
    offsetField='', offsetType=MIDDLE_SURFACE, region=
    mdb.models['Model-1'].parts['Part-1'].sets['Set-29'], sectionName=
    'Section-2', thicknessAssignment=FROM_SECTION)
mdb.models['Model-1'].parts['Part-1'].Set(faces=mdb.models['Model-1'].parts['Part-1'].faces.findAt(((277 , 323 , 0.0), )), name='Set-30') 
mdb.models['Model-1'].parts['Part-1'].SectionAssignment(offset=0.0, 
    offsetField='', offsetType=MIDDLE_SURFACE, region=
    mdb.models['Model-1'].parts['Part-1'].sets['Set-30'], sectionName=
    'Section-2', thicknessAssignment=FROM_SECTION)
mdb.models['Model-1'].parts['Part-1'].Set(faces=mdb.models['Model-1'].parts['Part-1'].faces.findAt(((280 , 290 , 0.0), )), name='Set-31') 
mdb.models['Model-1'].parts['Part-1'].SectionAssignment(offset=0.0, 
    offsetField='', offsetType=MIDDLE_SURFACE, region=
    mdb.models['Model-1'].parts['Part-1'].sets['Set-31'], sectionName=
    'Section-2', thicknessAssignment=FROM_SECTION)
mdb.models['Model-1'].parts['Part-1'].Set(faces=mdb.models['Model-1'].parts['Part-1'].faces.findAt(((281 , 254 , 0.0), )), name='Set-32') 
mdb.models['Model-1'].parts['Part-1'].SectionAssignment(offset=0.0, 
    offsetField='', offsetType=MIDDLE_SURFACE, region=
    mdb.models['Model-1'].parts['Part-1'].sets['Set-32'], sectionName=
    'Section-2', thicknessAssignment=FROM_SECTION)
mdb.models['Model-1'].parts['Part-1'].Set(faces=mdb.models['Model-1'].parts['Part-1'].faces.findAt(((281 , 226 , 0.0), )), name='Set-33') 
mdb.models['Model-1'].parts['Part-1'].SectionAssignment(offset=0.0, 
    offsetField='', offsetType=MIDDLE_SURFACE, region=
    mdb.models['Model-1'].parts['Part-1'].sets['Set-33'], sectionName=
    'Section-2', thicknessAssignment=FROM_SECTION)
mdb.models['Model-1'].parts['Part-1'].Set(faces=mdb.models['Model-1'].parts['Part-1'].faces.findAt(((281 , 179 , 0.0), )), name='Set-34') 
mdb.models['Model-1'].parts['Part-1'].SectionAssignment(offset=0.0, 
    offsetField='', offsetType=MIDDLE_SURFACE, region=
    mdb.models['Model-1'].parts['Part-1'].sets['Set-34'], sectionName=
    'Section-2', thicknessAssignment=FROM_SECTION)
mdb.models['Model-1'].parts['Part-1'].Set(faces=mdb.models['Model-1'].parts['Part-1'].faces.findAt(((281 , 115 , 0.0), )), name='Set-35') 
mdb.models['Model-1'].parts['Part-1'].SectionAssignment(offset=0.0, 
    offsetField='', offsetType=MIDDLE_SURFACE, region=
    mdb.models['Model-1'].parts['Part-1'].sets['Set-35'], sectionName=
    'Section-2', thicknessAssignment=FROM_SECTION)
mdb.models['Model-1'].parts['Part-1'].Set(faces=mdb.models['Model-1'].parts['Part-1'].faces.findAt(((284 , 128 , 0.0), )), name='Set-36') 
mdb.models['Model-1'].parts['Part-1'].SectionAssignment(offset=0.0, 
    offsetField='', offsetType=MIDDLE_SURFACE, region=
    mdb.models['Model-1'].parts['Part-1'].sets['Set-36'], sectionName=
    'Section-2', thicknessAssignment=FROM_SECTION)
mdb.models['Model-1'].parts['Part-1'].Set(faces=mdb.models['Model-1'].parts['Part-1'].faces.findAt(((290 , 139 , 0.0), )), name='Set-37') 
mdb.models['Model-1'].parts['Part-1'].SectionAssignment(offset=0.0, 
    offsetField='', offsetType=MIDDLE_SURFACE, region=
    mdb.models['Model-1'].parts['Part-1'].sets['Set-37'], sectionName=
    'Section-2', thicknessAssignment=FROM_SECTION)
mdb.models['Model-1'].parts['Part-1'].Set(faces=mdb.models['Model-1'].parts['Part-1'].faces.findAt(((311 , 170 , 0.0), )), name='Set-38') 
mdb.models['Model-1'].parts['Part-1'].SectionAssignment(offset=0.0, 
    offsetField='', offsetType=MIDDLE_SURFACE, region=
    mdb.models['Model-1'].parts['Part-1'].sets['Set-38'], sectionName=
    'Section-2', thicknessAssignment=FROM_SECTION)
mdb.models['Model-1'].parts['Part-1'].Set(faces=mdb.models['Model-1'].parts['Part-1'].faces.findAt(((312 , 105 , 0.0), )), name='Set-39') 
mdb.models['Model-1'].parts['Part-1'].SectionAssignment(offset=0.0, 
    offsetField='', offsetType=MIDDLE_SURFACE, region=
    mdb.models['Model-1'].parts['Part-1'].sets['Set-39'], sectionName=
    'Section-2', thicknessAssignment=FROM_SECTION)
mdb.models['Model-1'].parts['Part-1'].Set(faces=mdb.models['Model-1'].parts['Part-1'].faces.findAt(((324 , 131 , 0.0), )), name='Set-40') 
mdb.models['Model-1'].parts['Part-1'].SectionAssignment(offset=0.0, 
    offsetField='', offsetType=MIDDLE_SURFACE, region=
    mdb.models['Model-1'].parts['Part-1'].sets['Set-40'], sectionName=
    'Section-2', thicknessAssignment=FROM_SECTION)
mdb.models['Model-1'].parts['Part-1'].Set(faces=mdb.models['Model-1'].parts['Part-1'].faces.findAt(((325 , 242 , 0.0), )), name='Set-41') 
mdb.models['Model-1'].parts['Part-1'].SectionAssignment(offset=0.0, 
    offsetField='', offsetType=MIDDLE_SURFACE, region=
    mdb.models['Model-1'].parts['Part-1'].sets['Set-41'], sectionName=
    'Section-2', thicknessAssignment=FROM_SECTION)
mdb.models['Model-1'].parts['Part-1'].Set(faces=mdb.models['Model-1'].parts['Part-1'].faces.findAt(((330 , 270 , 0.0), )), name='Set-42') 
mdb.models['Model-1'].parts['Part-1'].SectionAssignment(offset=0.0, 
    offsetField='', offsetType=MIDDLE_SURFACE, region=
    mdb.models['Model-1'].parts['Part-1'].sets['Set-42'], sectionName=
    'Section-2', thicknessAssignment=FROM_SECTION)
mdb.models['Model-1'].parts['Part-1'].Set(faces=mdb.models['Model-1'].parts['Part-1'].faces.findAt(((331 , 210 , 0.0), )), name='Set-43') 
mdb.models['Model-1'].parts['Part-1'].SectionAssignment(offset=0.0, 
    offsetField='', offsetType=MIDDLE_SURFACE, region=
    mdb.models['Model-1'].parts['Part-1'].sets['Set-43'], sectionName=
    'Section-2', thicknessAssignment=FROM_SECTION)
mdb.models['Model-1'].parts['Part-1'].Set(faces=mdb.models['Model-1'].parts['Part-1'].faces.findAt(((333 , 153 , 0.0), )), name='Set-44') 
mdb.models['Model-1'].parts['Part-1'].SectionAssignment(offset=0.0, 
    offsetField='', offsetType=MIDDLE_SURFACE, region=
    mdb.models['Model-1'].parts['Part-1'].sets['Set-44'], sectionName=
    'Section-2', thicknessAssignment=FROM_SECTION)
mdb.models['Model-1'].parts['Part-1'].Set(faces=mdb.models['Model-1'].parts['Part-1'].faces.findAt(((338 , 105 , 0.0), )), name='Set-45') 
mdb.models['Model-1'].parts['Part-1'].SectionAssignment(offset=0.0, 
    offsetField='', offsetType=MIDDLE_SURFACE, region=
    mdb.models['Model-1'].parts['Part-1'].sets['Set-45'], sectionName=
    'Section-2', thicknessAssignment=FROM_SECTION)
mdb.models['Model-1'].parts['Part-1'].Set(faces=mdb.models['Model-1'].parts['Part-1'].faces.findAt(((339 , 308 , 0.0), )), name='Set-46') 
mdb.models['Model-1'].parts['Part-1'].SectionAssignment(offset=0.0, 
    offsetField='', offsetType=MIDDLE_SURFACE, region=
    mdb.models['Model-1'].parts['Part-1'].sets['Set-46'], sectionName=
    'Section-2', thicknessAssignment=FROM_SECTION)
mdb.models['Model-1'].parts['Part-1'].Set(faces=mdb.models['Model-1'].parts['Part-1'].faces.findAt(((339 , 295 , 0.0), )), name='Set-47') 
mdb.models['Model-1'].parts['Part-1'].SectionAssignment(offset=0.0, 
    offsetField='', offsetType=MIDDLE_SURFACE, region=
    mdb.models['Model-1'].parts['Part-1'].sets['Set-47'], sectionName=
    'Section-2', thicknessAssignment=FROM_SECTION)
mdb.models['Model-1'].parts['Part-1'].Set(faces=mdb.models['Model-1'].parts['Part-1'].faces.findAt(((358 , 175 , 0.0), )), name='Set-48') 
mdb.models['Model-1'].parts['Part-1'].SectionAssignment(offset=0.0, 
    offsetField='', offsetType=MIDDLE_SURFACE, region=
    mdb.models['Model-1'].parts['Part-1'].sets['Set-48'], sectionName=
    'Section-2', thicknessAssignment=FROM_SECTION)
mdb.models['Model-1'].parts['Part-1'].Set(faces=mdb.models['Model-1'].parts['Part-1'].faces.findAt(((362 , 110 , 0.0), )), name='Set-49') 
mdb.models['Model-1'].parts['Part-1'].SectionAssignment(offset=0.0, 
    offsetField='', offsetType=MIDDLE_SURFACE, region=
    mdb.models['Model-1'].parts['Part-1'].sets['Set-49'], sectionName=
    'Section-2', thicknessAssignment=FROM_SECTION)
mdb.models['Model-1'].parts['Part-1'].Set(faces=mdb.models['Model-1'].parts['Part-1'].faces.findAt(((363 , 134 , 0.0), )), name='Set-50') 
mdb.models['Model-1'].parts['Part-1'].SectionAssignment(offset=0.0, 
    offsetField='', offsetType=MIDDLE_SURFACE, region=
    mdb.models['Model-1'].parts['Part-1'].sets['Set-50'], sectionName=
    'Section-2', thicknessAssignment=FROM_SECTION)
mdb.models['Model-1'].parts['Part-1'].Set(faces=mdb.models['Model-1'].parts['Part-1'].faces.findAt(((365 , 234 , 0.0), )), name='Set-51') 
mdb.models['Model-1'].parts['Part-1'].SectionAssignment(offset=0.0, 
    offsetField='', offsetType=MIDDLE_SURFACE, region=
    mdb.models['Model-1'].parts['Part-1'].sets['Set-51'], sectionName=
    'Section-2', thicknessAssignment=FROM_SECTION)
mdb.models['Model-1'].parts['Part-1'].Set(faces=mdb.models['Model-1'].parts['Part-1'].faces.findAt(((374 , 201 , 0.0), )), name='Set-52') 
mdb.models['Model-1'].parts['Part-1'].SectionAssignment(offset=0.0, 
    offsetField='', offsetType=MIDDLE_SURFACE, region=
    mdb.models['Model-1'].parts['Part-1'].sets['Set-52'], sectionName=
    'Section-2', thicknessAssignment=FROM_SECTION)
mdb.models['Model-1'].parts['Part-1'].Set(faces=mdb.models['Model-1'].parts['Part-1'].faces.findAt(((377 , 155 , 0.0), )), name='Set-53') 
mdb.models['Model-1'].parts['Part-1'].SectionAssignment(offset=0.0, 
    offsetField='', offsetType=MIDDLE_SURFACE, region=
    mdb.models['Model-1'].parts['Part-1'].sets['Set-53'], sectionName=
    'Section-2', thicknessAssignment=FROM_SECTION)
mdb.models['Model-1'].parts['Part-1'].Set(faces=mdb.models['Model-1'].parts['Part-1'].faces.findAt(((386 , 81 , 0.0), )), name='Set-54') 
mdb.models['Model-1'].parts['Part-1'].SectionAssignment(offset=0.0, 
    offsetField='', offsetType=MIDDLE_SURFACE, region=
    mdb.models['Model-1'].parts['Part-1'].sets['Set-54'], sectionName=
    'Section-2', thicknessAssignment=FROM_SECTION)
mdb.models['Model-1'].parts['Part-1'].Set(faces=mdb.models['Model-1'].parts['Part-1'].faces.findAt(((393 , 298 , 0.0), )), name='Set-55') 
mdb.models['Model-1'].parts['Part-1'].SectionAssignment(offset=0.0, 
    offsetField='', offsetType=MIDDLE_SURFACE, region=
    mdb.models['Model-1'].parts['Part-1'].sets['Set-55'], sectionName=
    'Section-2', thicknessAssignment=FROM_SECTION)
mdb.models['Model-1'].parts['Part-1'].Set(faces=mdb.models['Model-1'].parts['Part-1'].faces.findAt(((394 , 122 , 0.0), )), name='Set-56') 
mdb.models['Model-1'].parts['Part-1'].SectionAssignment(offset=0.0, 
    offsetField='', offsetType=MIDDLE_SURFACE, region=
    mdb.models['Model-1'].parts['Part-1'].sets['Set-56'], sectionName=
    'Section-2', thicknessAssignment=FROM_SECTION)
mdb.models['Model-1'].parts['Part-1'].Set(faces=mdb.models['Model-1'].parts['Part-1'].faces.findAt(((395 , 306 , 0.0), )), name='Set-57') 
mdb.models['Model-1'].parts['Part-1'].SectionAssignment(offset=0.0, 
    offsetField='', offsetType=MIDDLE_SURFACE, region=
    mdb.models['Model-1'].parts['Part-1'].sets['Set-57'], sectionName=
    'Section-2', thicknessAssignment=FROM_SECTION)
mdb.models['Model-1'].parts['Part-1'].Set(faces=mdb.models['Model-1'].parts['Part-1'].faces.findAt(((396 , 266 , 0.0), )), name='Set-58') 
mdb.models['Model-1'].parts['Part-1'].SectionAssignment(offset=0.0, 
    offsetField='', offsetType=MIDDLE_SURFACE, region=
    mdb.models['Model-1'].parts['Part-1'].sets['Set-58'], sectionName=
    'Section-2', thicknessAssignment=FROM_SECTION)
mdb.models['Model-1'].parts['Part-1'].Set(faces=mdb.models['Model-1'].parts['Part-1'].faces.findAt(((401 , 186 , 0.0), )), name='Set-59') 
mdb.models['Model-1'].parts['Part-1'].SectionAssignment(offset=0.0, 
    offsetField='', offsetType=MIDDLE_SURFACE, region=
    mdb.models['Model-1'].parts['Part-1'].sets['Set-59'], sectionName=
    'Section-2', thicknessAssignment=FROM_SECTION)
mdb.models['Model-1'].parts['Part-1'].Set(faces=mdb.models['Model-1'].parts['Part-1'].faces.findAt(((401 , 111 , 0.0), )), name='Set-60') 
mdb.models['Model-1'].parts['Part-1'].SectionAssignment(offset=0.0, 
    offsetField='', offsetType=MIDDLE_SURFACE, region=
    mdb.models['Model-1'].parts['Part-1'].sets['Set-60'], sectionName=
    'Section-2', thicknessAssignment=FROM_SECTION)
mdb.models['Model-1'].parts['Part-1'].Set(faces=mdb.models['Model-1'].parts['Part-1'].faces.findAt(((403 , 84 , 0.0), )), name='Set-61') 
mdb.models['Model-1'].parts['Part-1'].SectionAssignment(offset=0.0, 
    offsetField='', offsetType=MIDDLE_SURFACE, region=
    mdb.models['Model-1'].parts['Part-1'].sets['Set-61'], sectionName=
    'Section-2', thicknessAssignment=FROM_SECTION)
mdb.models['Model-1'].parts['Part-1'].Set(faces=mdb.models['Model-1'].parts['Part-1'].faces.findAt(((409 , 222 , 0.0), )), name='Set-62') 
mdb.models['Model-1'].parts['Part-1'].SectionAssignment(offset=0.0, 
    offsetField='', offsetType=MIDDLE_SURFACE, region=
    mdb.models['Model-1'].parts['Part-1'].sets['Set-62'], sectionName=
    'Section-2', thicknessAssignment=FROM_SECTION)
mdb.models['Model-1'].parts['Part-1'].Set(faces=mdb.models['Model-1'].parts['Part-1'].faces.findAt(((414 , 239 , 0.0), )), name='Set-63') 
mdb.models['Model-1'].parts['Part-1'].SectionAssignment(offset=0.0, 
    offsetField='', offsetType=MIDDLE_SURFACE, region=
    mdb.models['Model-1'].parts['Part-1'].sets['Set-63'], sectionName=
    'Section-2', thicknessAssignment=FROM_SECTION)
mdb.models['Model-1'].parts['Part-1'].Set(faces=mdb.models['Model-1'].parts['Part-1'].faces.findAt(((416 , 154 , 0.0), )), name='Set-64') 
mdb.models['Model-1'].parts['Part-1'].SectionAssignment(offset=0.0, 
    offsetField='', offsetType=MIDDLE_SURFACE, region=
    mdb.models['Model-1'].parts['Part-1'].sets['Set-64'], sectionName=
    'Section-2', thicknessAssignment=FROM_SECTION)
mdb.models['Model-1'].parts['Part-1'].Set(faces=mdb.models['Model-1'].parts['Part-1'].faces.findAt(((432 , 65 , 0.0), )), name='Set-65') 
mdb.models['Model-1'].parts['Part-1'].SectionAssignment(offset=0.0, 
    offsetField='', offsetType=MIDDLE_SURFACE, region=
    mdb.models['Model-1'].parts['Part-1'].sets['Set-65'], sectionName=
    'Section-2', thicknessAssignment=FROM_SECTION)
mdb.models['Model-1'].parts['Part-1'].Set(faces=mdb.models['Model-1'].parts['Part-1'].faces.findAt(((438 , 291 , 0.0), )), name='Set-66') 
mdb.models['Model-1'].parts['Part-1'].SectionAssignment(offset=0.0, 
    offsetField='', offsetType=MIDDLE_SURFACE, region=
    mdb.models['Model-1'].parts['Part-1'].sets['Set-66'], sectionName=
    'Section-2', thicknessAssignment=FROM_SECTION)
mdb.models['Model-1'].parts['Part-1'].Set(faces=mdb.models['Model-1'].parts['Part-1'].faces.findAt(((440 , 219 , 0.0), )), name='Set-67') 
mdb.models['Model-1'].parts['Part-1'].SectionAssignment(offset=0.0, 
    offsetField='', offsetType=MIDDLE_SURFACE, region=
    mdb.models['Model-1'].parts['Part-1'].sets['Set-67'], sectionName=
    'Section-2', thicknessAssignment=FROM_SECTION)
mdb.models['Model-1'].parts['Part-1'].Set(faces=mdb.models['Model-1'].parts['Part-1'].faces.findAt(((441 , 189 , 0.0), )), name='Set-68') 
mdb.models['Model-1'].parts['Part-1'].SectionAssignment(offset=0.0, 
    offsetField='', offsetType=MIDDLE_SURFACE, region=
    mdb.models['Model-1'].parts['Part-1'].sets['Set-68'], sectionName=
    'Section-2', thicknessAssignment=FROM_SECTION)
mdb.models['Model-1'].parts['Part-1'].Set(faces=mdb.models['Model-1'].parts['Part-1'].faces.findAt(((443 , 312 , 0.0), )), name='Set-69') 
mdb.models['Model-1'].parts['Part-1'].SectionAssignment(offset=0.0, 
    offsetField='', offsetType=MIDDLE_SURFACE, region=
    mdb.models['Model-1'].parts['Part-1'].sets['Set-69'], sectionName=
    'Section-2', thicknessAssignment=FROM_SECTION)
mdb.models['Model-1'].parts['Part-1'].Set(faces=mdb.models['Model-1'].parts['Part-1'].faces.findAt(((450 , 259 , 0.0), )), name='Set-70') 
mdb.models['Model-1'].parts['Part-1'].SectionAssignment(offset=0.0, 
    offsetField='', offsetType=MIDDLE_SURFACE, region=
    mdb.models['Model-1'].parts['Part-1'].sets['Set-70'], sectionName=
    'Section-2', thicknessAssignment=FROM_SECTION)
mdb.models['Model-1'].parts['Part-1'].Set(faces=mdb.models['Model-1'].parts['Part-1'].faces.findAt(((452 , 276 , 0.0), )), name='Set-71') 
mdb.models['Model-1'].parts['Part-1'].SectionAssignment(offset=0.0, 
    offsetField='', offsetType=MIDDLE_SURFACE, region=
    mdb.models['Model-1'].parts['Part-1'].sets['Set-71'], sectionName=
    'Section-2', thicknessAssignment=FROM_SECTION)
mdb.models['Model-1'].parts['Part-1'].Set(faces=mdb.models['Model-1'].parts['Part-1'].faces.findAt(((457 , 151 , 0.0), )), name='Set-72') 
mdb.models['Model-1'].parts['Part-1'].SectionAssignment(offset=0.0, 
    offsetField='', offsetType=MIDDLE_SURFACE, region=
    mdb.models['Model-1'].parts['Part-1'].sets['Set-72'], sectionName=
    'Section-2', thicknessAssignment=FROM_SECTION)
mdb.models['Model-1'].parts['Part-1'].Set(faces=mdb.models['Model-1'].parts['Part-1'].faces.findAt(((458 , 225 , 0.0), )), name='Set-73') 
mdb.models['Model-1'].parts['Part-1'].SectionAssignment(offset=0.0, 
    offsetField='', offsetType=MIDDLE_SURFACE, region=
    mdb.models['Model-1'].parts['Part-1'].sets['Set-73'], sectionName=
    'Section-2', thicknessAssignment=FROM_SECTION)
mdb.models['Model-1'].parts['Part-1'].Set(faces=mdb.models['Model-1'].parts['Part-1'].faces.findAt(((479 , 184 , 0.0), )), name='Set-74') 
mdb.models['Model-1'].parts['Part-1'].SectionAssignment(offset=0.0, 
    offsetField='', offsetType=MIDDLE_SURFACE, region=
    mdb.models['Model-1'].parts['Part-1'].sets['Set-74'], sectionName=
    'Section-2', thicknessAssignment=FROM_SECTION)
mdb.models['Model-1'].parts['Part-1'].Set(faces=mdb.models['Model-1'].parts['Part-1'].faces.findAt(((480 , 265 , 0.0), )), name='Set-75') 
mdb.models['Model-1'].parts['Part-1'].SectionAssignment(offset=0.0, 
    offsetField='', offsetType=MIDDLE_SURFACE, region=
    mdb.models['Model-1'].parts['Part-1'].sets['Set-75'], sectionName=
    'Section-2', thicknessAssignment=FROM_SECTION)
mdb.models['Model-1'].parts['Part-1'].Set(faces=mdb.models['Model-1'].parts['Part-1'].faces.findAt(((483 , 127 , 0.0), )), name='Set-76') 
mdb.models['Model-1'].parts['Part-1'].SectionAssignment(offset=0.0, 
    offsetField='', offsetType=MIDDLE_SURFACE, region=
    mdb.models['Model-1'].parts['Part-1'].sets['Set-76'], sectionName=
    'Section-2', thicknessAssignment=FROM_SECTION)
mdb.models['Model-1'].parts['Part-1'].Set(faces=mdb.models['Model-1'].parts['Part-1'].faces.findAt(((484 , 211 , 0.0), )), name='Set-77') 
mdb.models['Model-1'].parts['Part-1'].SectionAssignment(offset=0.0, 
    offsetField='', offsetType=MIDDLE_SURFACE, region=
    mdb.models['Model-1'].parts['Part-1'].sets['Set-77'], sectionName=
    'Section-2', thicknessAssignment=FROM_SECTION)
mdb.models['Model-1'].parts['Part-1'].Set(faces=mdb.models['Model-1'].parts['Part-1'].faces.findAt(((485 , 283 , 0.0), )), name='Set-78') 
mdb.models['Model-1'].parts['Part-1'].SectionAssignment(offset=0.0, 
    offsetField='', offsetType=MIDDLE_SURFACE, region=
    mdb.models['Model-1'].parts['Part-1'].sets['Set-78'], sectionName=
    'Section-2', thicknessAssignment=FROM_SECTION)
mdb.models['Model-1'].parts['Part-1'].Set(faces=mdb.models['Model-1'].parts['Part-1'].faces.findAt(((494 , 147 , 0.0), )), name='Set-79') 
mdb.models['Model-1'].parts['Part-1'].SectionAssignment(offset=0.0, 
    offsetField='', offsetType=MIDDLE_SURFACE, region=
    mdb.models['Model-1'].parts['Part-1'].sets['Set-79'], sectionName=
    'Section-2', thicknessAssignment=FROM_SECTION)
mdb.models['Model-1'].parts['Part-1'].Set(faces=mdb.models['Model-1'].parts['Part-1'].faces.findAt(((496 , 311 , 0.0), )), name='Set-80') 
mdb.models['Model-1'].parts['Part-1'].SectionAssignment(offset=0.0, 
    offsetField='', offsetType=MIDDLE_SURFACE, region=
    mdb.models['Model-1'].parts['Part-1'].sets['Set-80'], sectionName=
    'Section-2', thicknessAssignment=FROM_SECTION)
mdb.models['Model-1'].parts['Part-1'].Set(faces=mdb.models['Model-1'].parts['Part-1'].faces.findAt(((507 , 99 , 0.0), )), name='Set-81') 
mdb.models['Model-1'].parts['Part-1'].SectionAssignment(offset=0.0, 
    offsetField='', offsetType=MIDDLE_SURFACE, region=
    mdb.models['Model-1'].parts['Part-1'].sets['Set-81'], sectionName=
    'Section-2', thicknessAssignment=FROM_SECTION)
mdb.models['Model-1'].parts['Part-1'].Set(faces=mdb.models['Model-1'].parts['Part-1'].faces.findAt(((508 , 217 , 0.0), )), name='Set-82') 
mdb.models['Model-1'].parts['Part-1'].SectionAssignment(offset=0.0, 
    offsetField='', offsetType=MIDDLE_SURFACE, region=
    mdb.models['Model-1'].parts['Part-1'].sets['Set-82'], sectionName=
    'Section-2', thicknessAssignment=FROM_SECTION)
mdb.models['Model-1'].parts['Part-1'].Set(faces=mdb.models['Model-1'].parts['Part-1'].faces.findAt(((519 , 159 , 0.0), )), name='Set-83') 
mdb.models['Model-1'].parts['Part-1'].SectionAssignment(offset=0.0, 
    offsetField='', offsetType=MIDDLE_SURFACE, region=
    mdb.models['Model-1'].parts['Part-1'].sets['Set-83'], sectionName=
    'Section-2', thicknessAssignment=FROM_SECTION)
mdb.models['Model-1'].parts['Part-1'].Set(faces=mdb.models['Model-1'].parts['Part-1'].faces.findAt(((526 , 121 , 0.0), )), name='Set-84') 
mdb.models['Model-1'].parts['Part-1'].SectionAssignment(offset=0.0, 
    offsetField='', offsetType=MIDDLE_SURFACE, region=
    mdb.models['Model-1'].parts['Part-1'].sets['Set-84'], sectionName=
    'Section-2', thicknessAssignment=FROM_SECTION)
mdb.models['Model-1'].parts['Part-1'].Set(faces=mdb.models['Model-1'].parts['Part-1'].faces.findAt(((530 , 183 , 0.0), )), name='Set-85') 
mdb.models['Model-1'].parts['Part-1'].SectionAssignment(offset=0.0, 
    offsetField='', offsetType=MIDDLE_SURFACE, region=
    mdb.models['Model-1'].parts['Part-1'].sets['Set-85'], sectionName=
    'Section-2', thicknessAssignment=FROM_SECTION)
mdb.models['Model-1'].parts['Part-1'].Set(faces=mdb.models['Model-1'].parts['Part-1'].faces.findAt(((530 , 74 , 0.0), )), name='Set-86') 
mdb.models['Model-1'].parts['Part-1'].SectionAssignment(offset=0.0, 
    offsetField='', offsetType=MIDDLE_SURFACE, region=
    mdb.models['Model-1'].parts['Part-1'].sets['Set-86'], sectionName=
    'Section-2', thicknessAssignment=FROM_SECTION)
mdb.models['Model-1'].parts['Part-1'].Set(faces=mdb.models['Model-1'].parts['Part-1'].faces.findAt(((532 , 139 , 0.0), )), name='Set-87') 
mdb.models['Model-1'].parts['Part-1'].SectionAssignment(offset=0.0, 
    offsetField='', offsetType=MIDDLE_SURFACE, region=
    mdb.models['Model-1'].parts['Part-1'].sets['Set-87'], sectionName=
    'Section-2', thicknessAssignment=FROM_SECTION)
mdb.models['Model-1'].parts['Part-1'].Set(faces=mdb.models['Model-1'].parts['Part-1'].faces.findAt(((547 , 304 , 0.0), )), name='Set-88') 
mdb.models['Model-1'].parts['Part-1'].SectionAssignment(offset=0.0, 
    offsetField='', offsetType=MIDDLE_SURFACE, region=
    mdb.models['Model-1'].parts['Part-1'].sets['Set-88'], sectionName=
    'Section-2', thicknessAssignment=FROM_SECTION)
mdb.models['Model-1'].parts['Part-1'].Set(faces=mdb.models['Model-1'].parts['Part-1'].faces.findAt(((548 , 92 , 0.0), )), name='Set-89') 
mdb.models['Model-1'].parts['Part-1'].SectionAssignment(offset=0.0, 
    offsetField='', offsetType=MIDDLE_SURFACE, region=
    mdb.models['Model-1'].parts['Part-1'].sets['Set-89'], sectionName=
    'Section-2', thicknessAssignment=FROM_SECTION)
mdb.models['Model-1'].parts['Part-1'].Set(faces=mdb.models['Model-1'].parts['Part-1'].faces.findAt(((549 , 205 , 0.0), )), name='Set-90') 
mdb.models['Model-1'].parts['Part-1'].SectionAssignment(offset=0.0, 
    offsetField='', offsetType=MIDDLE_SURFACE, region=
    mdb.models['Model-1'].parts['Part-1'].sets['Set-90'], sectionName=
    'Section-2', thicknessAssignment=FROM_SECTION)
mdb.models['Model-1'].parts['Part-1'].Set(faces=mdb.models['Model-1'].parts['Part-1'].faces.findAt(((557 , 145 , 0.0), )), name='Set-91') 
mdb.models['Model-1'].parts['Part-1'].SectionAssignment(offset=0.0, 
    offsetField='', offsetType=MIDDLE_SURFACE, region=
    mdb.models['Model-1'].parts['Part-1'].sets['Set-91'], sectionName=
    'Section-2', thicknessAssignment=FROM_SECTION)
mdb.models['Model-1'].parts['Part-1'].Set(faces=mdb.models['Model-1'].parts['Part-1'].faces.findAt(((565 , 127 , 0.0), )), name='Set-92') 
mdb.models['Model-1'].parts['Part-1'].SectionAssignment(offset=0.0, 
    offsetField='', offsetType=MIDDLE_SURFACE, region=
    mdb.models['Model-1'].parts['Part-1'].sets['Set-92'], sectionName=
    'Section-2', thicknessAssignment=FROM_SECTION)
mdb.models['Model-1'].parts['Part-1'].Set(faces=mdb.models['Model-1'].parts['Part-1'].faces.findAt(((569 , 233 , 0.0), )), name='Set-93') 
mdb.models['Model-1'].parts['Part-1'].SectionAssignment(offset=0.0, 
    offsetField='', offsetType=MIDDLE_SURFACE, region=
    mdb.models['Model-1'].parts['Part-1'].sets['Set-93'], sectionName=
    'Section-2', thicknessAssignment=FROM_SECTION)
mdb.models['Model-1'].parts['Part-1'].Set(faces=mdb.models['Model-1'].parts['Part-1'].faces.findAt(((570 , 181 , 0.0), )), name='Set-94') 
mdb.models['Model-1'].parts['Part-1'].SectionAssignment(offset=0.0, 
    offsetField='', offsetType=MIDDLE_SURFACE, region=
    mdb.models['Model-1'].parts['Part-1'].sets['Set-94'], sectionName=
    'Section-2', thicknessAssignment=FROM_SECTION)
mdb.models['Model-1'].parts['Part-1'].Set(faces=mdb.models['Model-1'].parts['Part-1'].faces.findAt(((573 , 108 , 0.0), )), name='Set-95') 
mdb.models['Model-1'].parts['Part-1'].SectionAssignment(offset=0.0, 
    offsetField='', offsetType=MIDDLE_SURFACE, region=
    mdb.models['Model-1'].parts['Part-1'].sets['Set-95'], sectionName=
    'Section-2', thicknessAssignment=FROM_SECTION)
mdb.models['Model-1'].parts['Part-1'].Set(faces=mdb.models['Model-1'].parts['Part-1'].faces.findAt(((587 , 284 , 0.0), )), name='Set-96') 
mdb.models['Model-1'].parts['Part-1'].SectionAssignment(offset=0.0, 
    offsetField='', offsetType=MIDDLE_SURFACE, region=
    mdb.models['Model-1'].parts['Part-1'].sets['Set-96'], sectionName=
    'Section-2', thicknessAssignment=FROM_SECTION)
mdb.models['Model-1'].parts['Part-1'].Set(faces=mdb.models['Model-1'].parts['Part-1'].faces.findAt(((588 , 194 , 0.0), )), name='Set-97') 
mdb.models['Model-1'].parts['Part-1'].SectionAssignment(offset=0.0, 
    offsetField='', offsetType=MIDDLE_SURFACE, region=
    mdb.models['Model-1'].parts['Part-1'].sets['Set-97'], sectionName=
    'Section-2', thicknessAssignment=FROM_SECTION)
mdb.models['Model-1'].parts['Part-1'].Set(faces=mdb.models['Model-1'].parts['Part-1'].faces.findAt(((589 , 243 , 0.0), )), name='Set-98') 
mdb.models['Model-1'].parts['Part-1'].SectionAssignment(offset=0.0, 
    offsetField='', offsetType=MIDDLE_SURFACE, region=
    mdb.models['Model-1'].parts['Part-1'].sets['Set-98'], sectionName=
    'Section-2', thicknessAssignment=FROM_SECTION)
mdb.models['Model-1'].parts['Part-1'].Set(faces=mdb.models['Model-1'].parts['Part-1'].faces.findAt(((593 , 272 , 0.0), )), name='Set-99') 
mdb.models['Model-1'].parts['Part-1'].SectionAssignment(offset=0.0, 
    offsetField='', offsetType=MIDDLE_SURFACE, region=
    mdb.models['Model-1'].parts['Part-1'].sets['Set-99'], sectionName=
    'Section-2', thicknessAssignment=FROM_SECTION)
mdb.models['Model-1'].parts['Part-1'].Set(faces=mdb.models['Model-1'].parts['Part-1'].faces.findAt(((594 , 62 , 0.0), )), name='Set-100') 
mdb.models['Model-1'].parts['Part-1'].SectionAssignment(offset=0.0, 
    offsetField='', offsetType=MIDDLE_SURFACE, region=
    mdb.models['Model-1'].parts['Part-1'].sets['Set-100'], sectionName=
    'Section-2', thicknessAssignment=FROM_SECTION)
mdb.models['Model-1'].parts['Part-1'].Set(faces=mdb.models['Model-1'].parts['Part-1'].faces.findAt(((595 , 134 , 0.0), )), name='Set-101') 
mdb.models['Model-1'].parts['Part-1'].SectionAssignment(offset=0.0, 
    offsetField='', offsetType=MIDDLE_SURFACE, region=
    mdb.models['Model-1'].parts['Part-1'].sets['Set-101'], sectionName=
    'Section-2', thicknessAssignment=FROM_SECTION)
mdb.models['Model-1'].parts['Part-1'].Set(faces=mdb.models['Model-1'].parts['Part-1'].faces.findAt(((597 , 83 , 0.0), )), name='Set-102') 
mdb.models['Model-1'].parts['Part-1'].SectionAssignment(offset=0.0, 
    offsetField='', offsetType=MIDDLE_SURFACE, region=
    mdb.models['Model-1'].parts['Part-1'].sets['Set-102'], sectionName=
    'Section-2', thicknessAssignment=FROM_SECTION)
mdb.models['Model-1'].parts['Part-1'].Set(faces=mdb.models['Model-1'].parts['Part-1'].faces.findAt(((603 , 108 , 0.0), )), name='Set-103') 
mdb.models['Model-1'].parts['Part-1'].SectionAssignment(offset=0.0, 
    offsetField='', offsetType=MIDDLE_SURFACE, region=
    mdb.models['Model-1'].parts['Part-1'].sets['Set-103'], sectionName=
    'Section-2', thicknessAssignment=FROM_SECTION)
mdb.models['Model-1'].parts['Part-1'].Set(faces=mdb.models['Model-1'].parts['Part-1'].faces.findAt(((606 , 260 , 0.0), )), name='Set-104') 
mdb.models['Model-1'].parts['Part-1'].SectionAssignment(offset=0.0, 
    offsetField='', offsetType=MIDDLE_SURFACE, region=
    mdb.models['Model-1'].parts['Part-1'].sets['Set-104'], sectionName=
    'Section-2', thicknessAssignment=FROM_SECTION)
mdb.models['Model-1'].parts['Part-1'].Set(faces=mdb.models['Model-1'].parts['Part-1'].faces.findAt(((606 , 100 , 0.0), )), name='Set-105') 
mdb.models['Model-1'].parts['Part-1'].SectionAssignment(offset=0.0, 
    offsetField='', offsetType=MIDDLE_SURFACE, region=
    mdb.models['Model-1'].parts['Part-1'].sets['Set-105'], sectionName=
    'Section-2', thicknessAssignment=FROM_SECTION)
mdb.models['Model-1'].parts['Part-1'].Set(faces=mdb.models['Model-1'].parts['Part-1'].faces.findAt(((607 , 179 , 0.0), )), name='Set-106') 
mdb.models['Model-1'].parts['Part-1'].SectionAssignment(offset=0.0, 
    offsetField='', offsetType=MIDDLE_SURFACE, region=
    mdb.models['Model-1'].parts['Part-1'].sets['Set-106'], sectionName=
    'Section-2', thicknessAssignment=FROM_SECTION)
mdb.models['Model-1'].parts['Part-1'].Set(faces=mdb.models['Model-1'].parts['Part-1'].faces.findAt(((616 , 56 , 0.0), )), name='Set-107') 
mdb.models['Model-1'].parts['Part-1'].SectionAssignment(offset=0.0, 
    offsetField='', offsetType=MIDDLE_SURFACE, region=
    mdb.models['Model-1'].parts['Part-1'].sets['Set-107'], sectionName=
    'Section-2', thicknessAssignment=FROM_SECTION)
mdb.models['Model-1'].parts['Part-1'].Set(faces=mdb.models['Model-1'].parts['Part-1'].faces.findAt(((622 , 181 , 0.0), )), name='Set-108') 
mdb.models['Model-1'].parts['Part-1'].SectionAssignment(offset=0.0, 
    offsetField='', offsetType=MIDDLE_SURFACE, region=
    mdb.models['Model-1'].parts['Part-1'].sets['Set-108'], sectionName=
    'Section-2', thicknessAssignment=FROM_SECTION)
mdb.models['Model-1'].parts['Part-1'].Set(faces=mdb.models['Model-1'].parts['Part-1'].faces.findAt(((626 , 74 , 0.0), )), name='Set-109') 
mdb.models['Model-1'].parts['Part-1'].SectionAssignment(offset=0.0, 
    offsetField='', offsetType=MIDDLE_SURFACE, region=
    mdb.models['Model-1'].parts['Part-1'].sets['Set-109'], sectionName=
    'Section-2', thicknessAssignment=FROM_SECTION)
mdb.models['Model-1'].parts['Part-1'].Set(faces=mdb.models['Model-1'].parts['Part-1'].faces.findAt(((629 , 208 , 0.0), )), name='Set-110') 
mdb.models['Model-1'].parts['Part-1'].SectionAssignment(offset=0.0, 
    offsetField='', offsetType=MIDDLE_SURFACE, region=
    mdb.models['Model-1'].parts['Part-1'].sets['Set-110'], sectionName=
    'Section-2', thicknessAssignment=FROM_SECTION)
mdb.models['Model-1'].parts['Part-1'].Set(faces=mdb.models['Model-1'].parts['Part-1'].faces.findAt(((635 , 99 , 0.0), )), name='Set-111') 
mdb.models['Model-1'].parts['Part-1'].SectionAssignment(offset=0.0, 
    offsetField='', offsetType=MIDDLE_SURFACE, region=
    mdb.models['Model-1'].parts['Part-1'].sets['Set-111'], sectionName=
    'Section-2', thicknessAssignment=FROM_SECTION)
mdb.models['Model-1'].parts['Part-1'].Set(faces=mdb.models['Model-1'].parts['Part-1'].faces.findAt(((636 , 86 , 0.0), )), name='Set-112') 
mdb.models['Model-1'].parts['Part-1'].SectionAssignment(offset=0.0, 
    offsetField='', offsetType=MIDDLE_SURFACE, region=
    mdb.models['Model-1'].parts['Part-1'].sets['Set-112'], sectionName=
    'Section-2', thicknessAssignment=FROM_SECTION)
mdb.models['Model-1'].parts['Part-1'].Set(faces=mdb.models['Model-1'].parts['Part-1'].faces.findAt(((643 , 313 , 0.0), )), name='Set-113') 
mdb.models['Model-1'].parts['Part-1'].SectionAssignment(offset=0.0, 
    offsetField='', offsetType=MIDDLE_SURFACE, region=
    mdb.models['Model-1'].parts['Part-1'].sets['Set-113'], sectionName=
    'Section-2', thicknessAssignment=FROM_SECTION)
mdb.models['Model-1'].parts['Part-1'].Set(faces=mdb.models['Model-1'].parts['Part-1'].faces.findAt(((655 , 108 , 0.0), )), name='Set-114') 
mdb.models['Model-1'].parts['Part-1'].SectionAssignment(offset=0.0, 
    offsetField='', offsetType=MIDDLE_SURFACE, region=
    mdb.models['Model-1'].parts['Part-1'].sets['Set-114'], sectionName=
    'Section-2', thicknessAssignment=FROM_SECTION)
mdb.models['Model-1'].parts['Part-1'].Set(faces=mdb.models['Model-1'].parts['Part-1'].faces.findAt(((656 , 240 , 0.0), )), name='Set-115') 
mdb.models['Model-1'].parts['Part-1'].SectionAssignment(offset=0.0, 
    offsetField='', offsetType=MIDDLE_SURFACE, region=
    mdb.models['Model-1'].parts['Part-1'].sets['Set-115'], sectionName=
    'Section-2', thicknessAssignment=FROM_SECTION)
mdb.models['Model-1'].parts['Part-1'].Set(faces=mdb.models['Model-1'].parts['Part-1'].faces.findAt(((659 , 62 , 0.0), )), name='Set-116') 
mdb.models['Model-1'].parts['Part-1'].SectionAssignment(offset=0.0, 
    offsetField='', offsetType=MIDDLE_SURFACE, region=
    mdb.models['Model-1'].parts['Part-1'].sets['Set-116'], sectionName=
    'Section-2', thicknessAssignment=FROM_SECTION)
mdb.models['Model-1'].parts['Part-1'].Set(faces=mdb.models['Model-1'].parts['Part-1'].faces.findAt(((664 , 193 , 0.0), )), name='Set-117') 
mdb.models['Model-1'].parts['Part-1'].SectionAssignment(offset=0.0, 
    offsetField='', offsetType=MIDDLE_SURFACE, region=
    mdb.models['Model-1'].parts['Part-1'].sets['Set-117'], sectionName=
    'Section-2', thicknessAssignment=FROM_SECTION)
mdb.models['Model-1'].parts['Part-1'].Set(faces=mdb.models['Model-1'].parts['Part-1'].faces.findAt(((669 , 71 , 0.0), )), name='Set-118') 
mdb.models['Model-1'].parts['Part-1'].SectionAssignment(offset=0.0, 
    offsetField='', offsetType=MIDDLE_SURFACE, region=
    mdb.models['Model-1'].parts['Part-1'].sets['Set-118'], sectionName=
    'Section-2', thicknessAssignment=FROM_SECTION)
mdb.models['Model-1'].parts['Part-1'].Set(faces=mdb.models['Model-1'].parts['Part-1'].faces.findAt(((679 , 215 , 0.0), )), name='Set-119') 
mdb.models['Model-1'].parts['Part-1'].SectionAssignment(offset=0.0, 
    offsetField='', offsetType=MIDDLE_SURFACE, region=
    mdb.models['Model-1'].parts['Part-1'].sets['Set-119'], sectionName=
    'Section-2', thicknessAssignment=FROM_SECTION)
mdb.models['Model-1'].parts['Part-1'].Set(faces=mdb.models['Model-1'].parts['Part-1'].faces.findAt(((683 , 84 , 0.0), )), name='Set-120') 
mdb.models['Model-1'].parts['Part-1'].SectionAssignment(offset=0.0, 
    offsetField='', offsetType=MIDDLE_SURFACE, region=
    mdb.models['Model-1'].parts['Part-1'].sets['Set-120'], sectionName=
    'Section-2', thicknessAssignment=FROM_SECTION)
mdb.models['Model-1'].parts['Part-1'].Set(faces=mdb.models['Model-1'].parts['Part-1'].faces.findAt(((684 , 267 , 0.0), )), name='Set-121') 
mdb.models['Model-1'].parts['Part-1'].SectionAssignment(offset=0.0, 
    offsetField='', offsetType=MIDDLE_SURFACE, region=
    mdb.models['Model-1'].parts['Part-1'].sets['Set-121'], sectionName=
    'Section-2', thicknessAssignment=FROM_SECTION)
mdb.models['Model-1'].parts['Part-1'].Set(faces=mdb.models['Model-1'].parts['Part-1'].faces.findAt(((688 , 52 , 0.0), )), name='Set-122') 
mdb.models['Model-1'].parts['Part-1'].SectionAssignment(offset=0.0, 
    offsetField='', offsetType=MIDDLE_SURFACE, region=
    mdb.models['Model-1'].parts['Part-1'].sets['Set-122'], sectionName=
    'Section-2', thicknessAssignment=FROM_SECTION)
mdb.models['Model-1'].parts['Part-1'].Set(faces=mdb.models['Model-1'].parts['Part-1'].faces.findAt(((693 , 317 , 0.0), )), name='Set-123') 
mdb.models['Model-1'].parts['Part-1'].SectionAssignment(offset=0.0, 
    offsetField='', offsetType=MIDDLE_SURFACE, region=
    mdb.models['Model-1'].parts['Part-1'].sets['Set-123'], sectionName=
    'Section-2', thicknessAssignment=FROM_SECTION)
mdb.models['Model-1'].parts['Part-1'].Set(faces=mdb.models['Model-1'].parts['Part-1'].faces.findAt(((701 , 174 , 0.0), )), name='Set-124') 
mdb.models['Model-1'].parts['Part-1'].SectionAssignment(offset=0.0, 
    offsetField='', offsetType=MIDDLE_SURFACE, region=
    mdb.models['Model-1'].parts['Part-1'].sets['Set-124'], sectionName=
    'Section-2', thicknessAssignment=FROM_SECTION)
mdb.models['Model-1'].parts['Part-1'].Set(faces=mdb.models['Model-1'].parts['Part-1'].faces.findAt(((702 , 62 , 0.0), )), name='Set-125') 
mdb.models['Model-1'].parts['Part-1'].SectionAssignment(offset=0.0, 
    offsetField='', offsetType=MIDDLE_SURFACE, region=
    mdb.models['Model-1'].parts['Part-1'].sets['Set-125'], sectionName=
    'Section-2', thicknessAssignment=FROM_SECTION)
mdb.models['Model-1'].parts['Part-1'].Set(faces=mdb.models['Model-1'].parts['Part-1'].faces.findAt(((710 , 219 , 0.0), )), name='Set-126') 
mdb.models['Model-1'].parts['Part-1'].SectionAssignment(offset=0.0, 
    offsetField='', offsetType=MIDDLE_SURFACE, region=
    mdb.models['Model-1'].parts['Part-1'].sets['Set-126'], sectionName=
    'Section-2', thicknessAssignment=FROM_SECTION)
mdb.models['Model-1'].parts['Part-1'].Set(faces=mdb.models['Model-1'].parts['Part-1'].faces.findAt(((727 , 56 , 0.0), )), name='Set-127') 
mdb.models['Model-1'].parts['Part-1'].SectionAssignment(offset=0.0, 
    offsetField='', offsetType=MIDDLE_SURFACE, region=
    mdb.models['Model-1'].parts['Part-1'].sets['Set-127'], sectionName=
    'Section-2', thicknessAssignment=FROM_SECTION)
mdb.models['Model-1'].parts['Part-1'].Set(faces=mdb.models['Model-1'].parts['Part-1'].faces.findAt(((731 , 318 , 0.0), )), name='Set-128') 
mdb.models['Model-1'].parts['Part-1'].SectionAssignment(offset=0.0, 
    offsetField='', offsetType=MIDDLE_SURFACE, region=
    mdb.models['Model-1'].parts['Part-1'].sets['Set-128'], sectionName=
    'Section-2', thicknessAssignment=FROM_SECTION)
mdb.models['Model-1'].parts['Part-1'].Set(faces=mdb.models['Model-1'].parts['Part-1'].faces.findAt(((731 , 244 , 0.0), )), name='Set-129') 
mdb.models['Model-1'].parts['Part-1'].SectionAssignment(offset=0.0, 
    offsetField='', offsetType=MIDDLE_SURFACE, region=
    mdb.models['Model-1'].parts['Part-1'].sets['Set-129'], sectionName=
    'Section-2', thicknessAssignment=FROM_SECTION)
mdb.models['Model-1'].parts['Part-1'].Set(faces=mdb.models['Model-1'].parts['Part-1'].faces.findAt(((735 , 236 , 0.0), )), name='Set-130') 
mdb.models['Model-1'].parts['Part-1'].SectionAssignment(offset=0.0, 
    offsetField='', offsetType=MIDDLE_SURFACE, region=
    mdb.models['Model-1'].parts['Part-1'].sets['Set-130'], sectionName=
    'Section-2', thicknessAssignment=FROM_SECTION)
mdb.models['Model-1'].parts['Part-1'].Set(faces=mdb.models['Model-1'].parts['Part-1'].faces.findAt(((736 , 183 , 0.0), )), name='Set-131') 
mdb.models['Model-1'].parts['Part-1'].SectionAssignment(offset=0.0, 
    offsetField='', offsetType=MIDDLE_SURFACE, region=
    mdb.models['Model-1'].parts['Part-1'].sets['Set-131'], sectionName=
    'Section-2', thicknessAssignment=FROM_SECTION)
mdb.models['Model-1'].parts['Part-1'].Set(faces=mdb.models['Model-1'].parts['Part-1'].faces.findAt(((737 , 161 , 0.0), )), name='Set-132') 
mdb.models['Model-1'].parts['Part-1'].SectionAssignment(offset=0.0, 
    offsetField='', offsetType=MIDDLE_SURFACE, region=
    mdb.models['Model-1'].parts['Part-1'].sets['Set-132'], sectionName=
    'Section-2', thicknessAssignment=FROM_SECTION)
mdb.models['Model-1'].parts['Part-1'].Set(faces=mdb.models['Model-1'].parts['Part-1'].faces.findAt(((738 , 216 , 0.0), )), name='Set-133') 
mdb.models['Model-1'].parts['Part-1'].SectionAssignment(offset=0.0, 
    offsetField='', offsetType=MIDDLE_SURFACE, region=
    mdb.models['Model-1'].parts['Part-1'].sets['Set-133'], sectionName=
    'Section-2', thicknessAssignment=FROM_SECTION)
mdb.models['Model-1'].parts['Part-1'].Set(faces=mdb.models['Model-1'].parts['Part-1'].faces.findAt(((752 , 75 , 0.0), )), name='Set-134') 
mdb.models['Model-1'].parts['Part-1'].SectionAssignment(offset=0.0, 
    offsetField='', offsetType=MIDDLE_SURFACE, region=
    mdb.models['Model-1'].parts['Part-1'].sets['Set-134'], sectionName=
    'Section-2', thicknessAssignment=FROM_SECTION)
mdb.models['Model-1'].parts['Part-1'].Set(faces=mdb.models['Model-1'].parts['Part-1'].faces.findAt(((763 , 223 , 0.0), )), name='Set-135') 
mdb.models['Model-1'].parts['Part-1'].SectionAssignment(offset=0.0, 
    offsetField='', offsetType=MIDDLE_SURFACE, region=
    mdb.models['Model-1'].parts['Part-1'].sets['Set-135'], sectionName=
    'Section-2', thicknessAssignment=FROM_SECTION)
mdb.models['Model-1'].parts['Part-1'].Set(faces=mdb.models['Model-1'].parts['Part-1'].faces.findAt(((767 , 171 , 0.0), )), name='Set-136') 
mdb.models['Model-1'].parts['Part-1'].SectionAssignment(offset=0.0, 
    offsetField='', offsetType=MIDDLE_SURFACE, region=
    mdb.models['Model-1'].parts['Part-1'].sets['Set-136'], sectionName=
    'Section-2', thicknessAssignment=FROM_SECTION)
mdb.models['Model-1'].parts['Part-1'].Set(faces=mdb.models['Model-1'].parts['Part-1'].faces.findAt(((768 , 318 , 0.0), )), name='Set-137') 
mdb.models['Model-1'].parts['Part-1'].SectionAssignment(offset=0.0, 
    offsetField='', offsetType=MIDDLE_SURFACE, region=
    mdb.models['Model-1'].parts['Part-1'].sets['Set-137'], sectionName=
    'Section-2', thicknessAssignment=FROM_SECTION)
mdb.models['Model-1'].parts['Part-1'].Set(faces=mdb.models['Model-1'].parts['Part-1'].faces.findAt(((769 , 156 , 0.0), )), name='Set-138') 
mdb.models['Model-1'].parts['Part-1'].SectionAssignment(offset=0.0, 
    offsetField='', offsetType=MIDDLE_SURFACE, region=
    mdb.models['Model-1'].parts['Part-1'].sets['Set-138'], sectionName=
    'Section-2', thicknessAssignment=FROM_SECTION)
mdb.models['Model-1'].parts['Part-1'].Set(faces=mdb.models['Model-1'].parts['Part-1'].faces.findAt(((769 , 56 , 0.0), )), name='Set-139') 
mdb.models['Model-1'].parts['Part-1'].SectionAssignment(offset=0.0, 
    offsetField='', offsetType=MIDDLE_SURFACE, region=
    mdb.models['Model-1'].parts['Part-1'].sets['Set-139'], sectionName=
    'Section-2', thicknessAssignment=FROM_SECTION)
mdb.models['Model-1'].parts['Part-1'].Set(faces=mdb.models['Model-1'].parts['Part-1'].faces.findAt(((770 , 97 , 0.0), )), name='Set-140') 
mdb.models['Model-1'].parts['Part-1'].SectionAssignment(offset=0.0, 
    offsetField='', offsetType=MIDDLE_SURFACE, region=
    mdb.models['Model-1'].parts['Part-1'].sets['Set-140'], sectionName=
    'Section-2', thicknessAssignment=FROM_SECTION)
mdb.models['Model-1'].parts['Part-1'].Set(faces=mdb.models['Model-1'].parts['Part-1'].faces.findAt(((771 , 210 , 0.0), )), name='Set-141') 
mdb.models['Model-1'].parts['Part-1'].SectionAssignment(offset=0.0, 
    offsetField='', offsetType=MIDDLE_SURFACE, region=
    mdb.models['Model-1'].parts['Part-1'].sets['Set-141'], sectionName=
    'Section-2', thicknessAssignment=FROM_SECTION)
mdb.models['Model-1'].parts['Part-1'].Set(faces=mdb.models['Model-1'].parts['Part-1'].faces.findAt(((774 , 291 , 0.0), )), name='Set-142') 
mdb.models['Model-1'].parts['Part-1'].SectionAssignment(offset=0.0, 
    offsetField='', offsetType=MIDDLE_SURFACE, region=
    mdb.models['Model-1'].parts['Part-1'].sets['Set-142'], sectionName=
    'Section-2', thicknessAssignment=FROM_SECTION)
mdb.models['Model-1'].parts['Part-1'].Set(faces=mdb.models['Model-1'].parts['Part-1'].faces.findAt(((779 , 63 , 0.0), )), name='Set-143') 
mdb.models['Model-1'].parts['Part-1'].SectionAssignment(offset=0.0, 
    offsetField='', offsetType=MIDDLE_SURFACE, region=
    mdb.models['Model-1'].parts['Part-1'].sets['Set-143'], sectionName=
    'Section-2', thicknessAssignment=FROM_SECTION)
mdb.models['Model-1'].parts['Part-1'].Set(faces=mdb.models['Model-1'].parts['Part-1'].faces.findAt(((780 , 276 , 0.0), )), name='Set-144') 
mdb.models['Model-1'].parts['Part-1'].SectionAssignment(offset=0.0, 
    offsetField='', offsetType=MIDDLE_SURFACE, region=
    mdb.models['Model-1'].parts['Part-1'].sets['Set-144'], sectionName=
    'Section-2', thicknessAssignment=FROM_SECTION)
mdb.models['Model-1'].parts['Part-1'].Set(faces=mdb.models['Model-1'].parts['Part-1'].faces.findAt(((788 , 154 , 0.0), )), name='Set-145') 
mdb.models['Model-1'].parts['Part-1'].SectionAssignment(offset=0.0, 
    offsetField='', offsetType=MIDDLE_SURFACE, region=
    mdb.models['Model-1'].parts['Part-1'].sets['Set-145'], sectionName=
    'Section-2', thicknessAssignment=FROM_SECTION)
mdb.models['Model-1'].parts['Part-1'].Set(faces=mdb.models['Model-1'].parts['Part-1'].faces.findAt(((792 , 114 , 0.0), )), name='Set-146') 
mdb.models['Model-1'].parts['Part-1'].SectionAssignment(offset=0.0, 
    offsetField='', offsetType=MIDDLE_SURFACE, region=
    mdb.models['Model-1'].parts['Part-1'].sets['Set-146'], sectionName=
    'Section-2', thicknessAssignment=FROM_SECTION)
mdb.models['Model-1'].parts['Part-1'].Set(faces=mdb.models['Model-1'].parts['Part-1'].faces.findAt(((793 , 175 , 0.0), )), name='Set-147') 
mdb.models['Model-1'].parts['Part-1'].SectionAssignment(offset=0.0, 
    offsetField='', offsetType=MIDDLE_SURFACE, region=
    mdb.models['Model-1'].parts['Part-1'].sets['Set-147'], sectionName=
    'Section-2', thicknessAssignment=FROM_SECTION)
mdb.models['Model-1'].parts['Part-1'].Set(faces=mdb.models['Model-1'].parts['Part-1'].faces.findAt(((794 , 71 , 0.0), )), name='Set-148') 
mdb.models['Model-1'].parts['Part-1'].SectionAssignment(offset=0.0, 
    offsetField='', offsetType=MIDDLE_SURFACE, region=
    mdb.models['Model-1'].parts['Part-1'].sets['Set-148'], sectionName=
    'Section-2', thicknessAssignment=FROM_SECTION)
mdb.models['Model-1'].parts['Part-1'].Set(faces=mdb.models['Model-1'].parts['Part-1'].faces.findAt(((800 , 214 , 0.0), )), name='Set-149') 
mdb.models['Model-1'].parts['Part-1'].SectionAssignment(offset=0.0, 
    offsetField='', offsetType=MIDDLE_SURFACE, region=
    mdb.models['Model-1'].parts['Part-1'].sets['Set-149'], sectionName=
    'Section-2', thicknessAssignment=FROM_SECTION)
mdb.models['Model-1'].parts['Part-1'].Set(faces=mdb.models['Model-1'].parts['Part-1'].faces.findAt(((808 , 206 , 0.0), )), name='Set-150') 
mdb.models['Model-1'].parts['Part-1'].SectionAssignment(offset=0.0, 
    offsetField='', offsetType=MIDDLE_SURFACE, region=
    mdb.models['Model-1'].parts['Part-1'].sets['Set-150'], sectionName=
    'Section-2', thicknessAssignment=FROM_SECTION)
mdb.models['Model-1'].parts['Part-1'].Set(faces=mdb.models['Model-1'].parts['Part-1'].faces.findAt(((809 , 317 , 0.0), )), name='Set-151') 
mdb.models['Model-1'].parts['Part-1'].SectionAssignment(offset=0.0, 
    offsetField='', offsetType=MIDDLE_SURFACE, region=
    mdb.models['Model-1'].parts['Part-1'].sets['Set-151'], sectionName=
    'Section-2', thicknessAssignment=FROM_SECTION)
mdb.models['Model-1'].parts['Part-1'].Set(faces=mdb.models['Model-1'].parts['Part-1'].faces.findAt(((811 , 126 , 0.0), )), name='Set-152') 
mdb.models['Model-1'].parts['Part-1'].SectionAssignment(offset=0.0, 
    offsetField='', offsetType=MIDDLE_SURFACE, region=
    mdb.models['Model-1'].parts['Part-1'].sets['Set-152'], sectionName=
    'Section-2', thicknessAssignment=FROM_SECTION)
mdb.models['Model-1'].parts['Part-1'].Set(faces=mdb.models['Model-1'].parts['Part-1'].faces.findAt(((814 , 289 , 0.0), )), name='Set-153') 
mdb.models['Model-1'].parts['Part-1'].SectionAssignment(offset=0.0, 
    offsetField='', offsetType=MIDDLE_SURFACE, region=
    mdb.models['Model-1'].parts['Part-1'].sets['Set-153'], sectionName=
    'Section-2', thicknessAssignment=FROM_SECTION)
mdb.models['Model-1'].parts['Part-1'].Set(faces=mdb.models['Model-1'].parts['Part-1'].faces.findAt(((822 , 249 , 0.0), )), name='Set-154') 
mdb.models['Model-1'].parts['Part-1'].SectionAssignment(offset=0.0, 
    offsetField='', offsetType=MIDDLE_SURFACE, region=
    mdb.models['Model-1'].parts['Part-1'].sets['Set-154'], sectionName=
    'Section-2', thicknessAssignment=FROM_SECTION)
mdb.models['Model-1'].parts['Part-1'].Set(faces=mdb.models['Model-1'].parts['Part-1'].faces.findAt(((823 , 284 , 0.0), )), name='Set-155') 
mdb.models['Model-1'].parts['Part-1'].SectionAssignment(offset=0.0, 
    offsetField='', offsetType=MIDDLE_SURFACE, region=
    mdb.models['Model-1'].parts['Part-1'].sets['Set-155'], sectionName=
    'Section-2', thicknessAssignment=FROM_SECTION)
mdb.models['Model-1'].parts['Part-1'].Set(faces=mdb.models['Model-1'].parts['Part-1'].faces.findAt(((823 , 146 , 0.0), )), name='Set-156') 
mdb.models['Model-1'].parts['Part-1'].SectionAssignment(offset=0.0, 
    offsetField='', offsetType=MIDDLE_SURFACE, region=
    mdb.models['Model-1'].parts['Part-1'].sets['Set-156'], sectionName=
    'Section-2', thicknessAssignment=FROM_SECTION)
mdb.models['Model-1'].parts['Part-1'].Set(faces=mdb.models['Model-1'].parts['Part-1'].faces.findAt(((826 , 98 , 0.0), )), name='Set-157') 
mdb.models['Model-1'].parts['Part-1'].SectionAssignment(offset=0.0, 
    offsetField='', offsetType=MIDDLE_SURFACE, region=
    mdb.models['Model-1'].parts['Part-1'].sets['Set-157'], sectionName=
    'Section-2', thicknessAssignment=FROM_SECTION)
mdb.models['Model-1'].parts['Part-1'].Set(faces=mdb.models['Model-1'].parts['Part-1'].faces.findAt(((837 , 209 , 0.0), )), name='Set-158') 
mdb.models['Model-1'].parts['Part-1'].SectionAssignment(offset=0.0, 
    offsetField='', offsetType=MIDDLE_SURFACE, region=
    mdb.models['Model-1'].parts['Part-1'].sets['Set-158'], sectionName=
    'Section-2', thicknessAssignment=FROM_SECTION)
mdb.models['Model-1'].parts['Part-1'].Set(faces=mdb.models['Model-1'].parts['Part-1'].faces.findAt(((838 , 166 , 0.0), )), name='Set-159') 
mdb.models['Model-1'].parts['Part-1'].SectionAssignment(offset=0.0, 
    offsetField='', offsetType=MIDDLE_SURFACE, region=
    mdb.models['Model-1'].parts['Part-1'].sets['Set-159'], sectionName=
    'Section-2', thicknessAssignment=FROM_SECTION)
mdb.models['Model-1'].parts['Part-1'].Set(faces=mdb.models['Model-1'].parts['Part-1'].faces.findAt(((840 , 123 , 0.0), )), name='Set-160') 
mdb.models['Model-1'].parts['Part-1'].SectionAssignment(offset=0.0, 
    offsetField='', offsetType=MIDDLE_SURFACE, region=
    mdb.models['Model-1'].parts['Part-1'].sets['Set-160'], sectionName=
    'Section-2', thicknessAssignment=FROM_SECTION)
mdb.models['Model-1'].parts['Part-1'].Set(faces=mdb.models['Model-1'].parts['Part-1'].faces.findAt(((843 , 320 , 0.0), )), name='Set-161') 
mdb.models['Model-1'].parts['Part-1'].SectionAssignment(offset=0.0, 
    offsetField='', offsetType=MIDDLE_SURFACE, region=
    mdb.models['Model-1'].parts['Part-1'].sets['Set-161'], sectionName=
    'Section-2', thicknessAssignment=FROM_SECTION)
mdb.models['Model-1'].parts['Part-1'].Set(faces=mdb.models['Model-1'].parts['Part-1'].faces.findAt(((843 , 202 , 0.0), )), name='Set-162') 
mdb.models['Model-1'].parts['Part-1'].SectionAssignment(offset=0.0, 
    offsetField='', offsetType=MIDDLE_SURFACE, region=
    mdb.models['Model-1'].parts['Part-1'].sets['Set-162'], sectionName=
    'Section-2', thicknessAssignment=FROM_SECTION)
mdb.models['Model-1'].parts['Part-1'].Set(faces=mdb.models['Model-1'].parts['Part-1'].faces.findAt(((852 , 301 , 0.0), )), name='Set-163') 
mdb.models['Model-1'].parts['Part-1'].SectionAssignment(offset=0.0, 
    offsetField='', offsetType=MIDDLE_SURFACE, region=
    mdb.models['Model-1'].parts['Part-1'].sets['Set-163'], sectionName=
    'Section-2', thicknessAssignment=FROM_SECTION)
mdb.models['Model-1'].parts['Part-1'].Set(faces=mdb.models['Model-1'].parts['Part-1'].faces.findAt(((853 , 129 , 0.0), )), name='Set-164') 
mdb.models['Model-1'].parts['Part-1'].SectionAssignment(offset=0.0, 
    offsetField='', offsetType=MIDDLE_SURFACE, region=
    mdb.models['Model-1'].parts['Part-1'].sets['Set-164'], sectionName=
    'Section-2', thicknessAssignment=FROM_SECTION)
mdb.models['Model-1'].parts['Part-1'].Set(faces=mdb.models['Model-1'].parts['Part-1'].faces.findAt(((861 , 254 , 0.0), )), name='Set-165') 
mdb.models['Model-1'].parts['Part-1'].SectionAssignment(offset=0.0, 
    offsetField='', offsetType=MIDDLE_SURFACE, region=
    mdb.models['Model-1'].parts['Part-1'].sets['Set-165'], sectionName=
    'Section-2', thicknessAssignment=FROM_SECTION)
mdb.models['Model-1'].parts['Part-1'].Set(faces=mdb.models['Model-1'].parts['Part-1'].faces.findAt(((866 , 290 , 0.0), )), name='Set-166') 
mdb.models['Model-1'].parts['Part-1'].SectionAssignment(offset=0.0, 
    offsetField='', offsetType=MIDDLE_SURFACE, region=
    mdb.models['Model-1'].parts['Part-1'].sets['Set-166'], sectionName=
    'Section-2', thicknessAssignment=FROM_SECTION)
mdb.models['Model-1'].parts['Part-1'].Set(faces=mdb.models['Model-1'].parts['Part-1'].faces.findAt(((867 , 139 , 0.0), )), name='Set-167') 
mdb.models['Model-1'].parts['Part-1'].SectionAssignment(offset=0.0, 
    offsetField='', offsetType=MIDDLE_SURFACE, region=
    mdb.models['Model-1'].parts['Part-1'].sets['Set-167'], sectionName=
    'Section-2', thicknessAssignment=FROM_SECTION)
mdb.models['Model-1'].parts['Part-1'].Set(faces=mdb.models['Model-1'].parts['Part-1'].faces.findAt(((873 , 205 , 0.0), )), name='Set-168') 
mdb.models['Model-1'].parts['Part-1'].SectionAssignment(offset=0.0, 
    offsetField='', offsetType=MIDDLE_SURFACE, region=
    mdb.models['Model-1'].parts['Part-1'].sets['Set-168'], sectionName=
    'Section-2', thicknessAssignment=FROM_SECTION)
mdb.models['Model-1'].parts['Part-1'].Set(faces=mdb.models['Model-1'].parts['Part-1'].faces.findAt(((876 , 299 , 0.0), )), name='Set-169') 
mdb.models['Model-1'].parts['Part-1'].SectionAssignment(offset=0.0, 
    offsetField='', offsetType=MIDDLE_SURFACE, region=
    mdb.models['Model-1'].parts['Part-1'].sets['Set-169'], sectionName=
    'Section-2', thicknessAssignment=FROM_SECTION)
mdb.models['Model-1'].parts['Part-1'].Set(faces=mdb.models['Model-1'].parts['Part-1'].faces.findAt(((876 , 164 , 0.0), )), name='Set-170') 
mdb.models['Model-1'].parts['Part-1'].SectionAssignment(offset=0.0, 
    offsetField='', offsetType=MIDDLE_SURFACE, region=
    mdb.models['Model-1'].parts['Part-1'].sets['Set-170'], sectionName=
    'Section-2', thicknessAssignment=FROM_SECTION)
mdb.models['Model-1'].parts['Part-1'].Set(faces=mdb.models['Model-1'].parts['Part-1'].faces.findAt(((879 , 198 , 0.0), )), name='Set-171') 
mdb.models['Model-1'].parts['Part-1'].SectionAssignment(offset=0.0, 
    offsetField='', offsetType=MIDDLE_SURFACE, region=
    mdb.models['Model-1'].parts['Part-1'].sets['Set-171'], sectionName=
    'Section-2', thicknessAssignment=FROM_SECTION)
mdb.models['Model-1'].parts['Part-1'].Set(faces=mdb.models['Model-1'].parts['Part-1'].faces.findAt(((889 , 324 , 0.0), )), name='Set-172') 
mdb.models['Model-1'].parts['Part-1'].SectionAssignment(offset=0.0, 
    offsetField='', offsetType=MIDDLE_SURFACE, region=
    mdb.models['Model-1'].parts['Part-1'].sets['Set-172'], sectionName=
    'Section-2', thicknessAssignment=FROM_SECTION)
mdb.models['Model-1'].parts['Part-1'].Set(faces=mdb.models['Model-1'].parts['Part-1'].faces.findAt(((895 , 256 , 0.0), )), name='Set-173') 
mdb.models['Model-1'].parts['Part-1'].SectionAssignment(offset=0.0, 
    offsetField='', offsetType=MIDDLE_SURFACE, region=
    mdb.models['Model-1'].parts['Part-1'].sets['Set-173'], sectionName=
    'Section-2', thicknessAssignment=FROM_SECTION)
mdb.models['Model-1'].parts['Part-1'].Set(faces=mdb.models['Model-1'].parts['Part-1'].faces.findAt(((896 , 127 , 0.0), )), name='Set-174') 
mdb.models['Model-1'].parts['Part-1'].SectionAssignment(offset=0.0, 
    offsetField='', offsetType=MIDDLE_SURFACE, region=
    mdb.models['Model-1'].parts['Part-1'].sets['Set-174'], sectionName=
    'Section-2', thicknessAssignment=FROM_SECTION)
mdb.models['Model-1'].parts['Part-1'].Set(faces=mdb.models['Model-1'].parts['Part-1'].faces.findAt(((897 , 145 , 0.0), )), name='Set-175') 
mdb.models['Model-1'].parts['Part-1'].SectionAssignment(offset=0.0, 
    offsetField='', offsetType=MIDDLE_SURFACE, region=
    mdb.models['Model-1'].parts['Part-1'].sets['Set-175'], sectionName=
    'Section-2', thicknessAssignment=FROM_SECTION)
mdb.models['Model-1'].parts['Part-1'].Set(faces=mdb.models['Model-1'].parts['Part-1'].faces.findAt(((899 , 233 , 0.0), )), name='Set-176') 
mdb.models['Model-1'].parts['Part-1'].SectionAssignment(offset=0.0, 
    offsetField='', offsetType=MIDDLE_SURFACE, region=
    mdb.models['Model-1'].parts['Part-1'].sets['Set-176'], sectionName=
    'Section-2', thicknessAssignment=FROM_SECTION)
mdb.models['Model-1'].parts['Part-1'].Set(faces=mdb.models['Model-1'].parts['Part-1'].faces.findAt(((903 , 294 , 0.0), )), name='Set-177') 
mdb.models['Model-1'].parts['Part-1'].SectionAssignment(offset=0.0, 
    offsetField='', offsetType=MIDDLE_SURFACE, region=
    mdb.models['Model-1'].parts['Part-1'].sets['Set-177'], sectionName=
    'Section-2', thicknessAssignment=FROM_SECTION)
mdb.models['Model-1'].parts['Part-1'].Set(faces=mdb.models['Model-1'].parts['Part-1'].faces.findAt(((907 , 169 , 0.0), )), name='Set-178') 
mdb.models['Model-1'].parts['Part-1'].SectionAssignment(offset=0.0, 
    offsetField='', offsetType=MIDDLE_SURFACE, region=
    mdb.models['Model-1'].parts['Part-1'].sets['Set-178'], sectionName=
    'Section-2', thicknessAssignment=FROM_SECTION)
mdb.models['Model-1'].parts['Part-1'].Set(faces=mdb.models['Model-1'].parts['Part-1'].faces.findAt(((908 , 203 , 0.0), )), name='Set-179') 
mdb.models['Model-1'].parts['Part-1'].SectionAssignment(offset=0.0, 
    offsetField='', offsetType=MIDDLE_SURFACE, region=
    mdb.models['Model-1'].parts['Part-1'].sets['Set-179'], sectionName=
    'Section-2', thicknessAssignment=FROM_SECTION)
mdb.models['Model-1'].parts['Part-1'].Set(faces=mdb.models['Model-1'].parts['Part-1'].faces.findAt(((916 , 194 , 0.0), )), name='Set-180') 
mdb.models['Model-1'].parts['Part-1'].SectionAssignment(offset=0.0, 
    offsetField='', offsetType=MIDDLE_SURFACE, region=
    mdb.models['Model-1'].parts['Part-1'].sets['Set-180'], sectionName=
    'Section-2', thicknessAssignment=FROM_SECTION)
mdb.models['Model-1'].parts['Part-1'].Set(faces=mdb.models['Model-1'].parts['Part-1'].faces.findAt(((922 , 140 , 0.0), )), name='Set-181') 
mdb.models['Model-1'].parts['Part-1'].SectionAssignment(offset=0.0, 
    offsetField='', offsetType=MIDDLE_SURFACE, region=
    mdb.models['Model-1'].parts['Part-1'].sets['Set-181'], sectionName=
    'Section-2', thicknessAssignment=FROM_SECTION)
mdb.models['Model-1'].parts['Part-1'].Set(faces=mdb.models['Model-1'].parts['Part-1'].faces.findAt(((925 , 304 , 0.0), )), name='Set-182') 
mdb.models['Model-1'].parts['Part-1'].SectionAssignment(offset=0.0, 
    offsetField='', offsetType=MIDDLE_SURFACE, region=
    mdb.models['Model-1'].parts['Part-1'].sets['Set-182'], sectionName=
    'Section-2', thicknessAssignment=FROM_SECTION)
mdb.models['Model-1'].parts['Part-1'].Set(faces=mdb.models['Model-1'].parts['Part-1'].faces.findAt(((930 , 248 , 0.0), )), name='Set-183') 
mdb.models['Model-1'].parts['Part-1'].SectionAssignment(offset=0.0, 
    offsetField='', offsetType=MIDDLE_SURFACE, region=
    mdb.models['Model-1'].parts['Part-1'].sets['Set-183'], sectionName=
    'Section-2', thicknessAssignment=FROM_SECTION)
mdb.models['Model-1'].parts['Part-1'].Set(faces=mdb.models['Model-1'].parts['Part-1'].faces.findAt(((930 , 198 , 0.0), )), name='Set-184') 
mdb.models['Model-1'].parts['Part-1'].SectionAssignment(offset=0.0, 
    offsetField='', offsetType=MIDDLE_SURFACE, region=
    mdb.models['Model-1'].parts['Part-1'].sets['Set-184'], sectionName=
    'Section-2', thicknessAssignment=FROM_SECTION)
mdb.models['Model-1'].parts['Part-1'].Set(faces=mdb.models['Model-1'].parts['Part-1'].faces.findAt(((932 , 175 , 0.0), )), name='Set-185') 
mdb.models['Model-1'].parts['Part-1'].SectionAssignment(offset=0.0, 
    offsetField='', offsetType=MIDDLE_SURFACE, region=
    mdb.models['Model-1'].parts['Part-1'].sets['Set-185'], sectionName=
    'Section-2', thicknessAssignment=FROM_SECTION)
mdb.models['Model-1'].parts['Part-1'].Set(faces=mdb.models['Model-1'].parts['Part-1'].faces.findAt(((935 , 150 , 0.0), )), name='Set-186') 
mdb.models['Model-1'].parts['Part-1'].SectionAssignment(offset=0.0, 
    offsetField='', offsetType=MIDDLE_SURFACE, region=
    mdb.models['Model-1'].parts['Part-1'].sets['Set-186'], sectionName=
    'Section-2', thicknessAssignment=FROM_SECTION)
mdb.models['Model-1'].parts['Part-1'].Set(faces=mdb.models['Model-1'].parts['Part-1'].faces.findAt(((939 , 226 , 0.0), )), name='Set-187') 
mdb.models['Model-1'].parts['Part-1'].SectionAssignment(offset=0.0, 
    offsetField='', offsetType=MIDDLE_SURFACE, region=
    mdb.models['Model-1'].parts['Part-1'].sets['Set-187'], sectionName=
    'Section-2', thicknessAssignment=FROM_SECTION)
mdb.models['Model-1'].parts['Part-1'].Set(faces=mdb.models['Model-1'].parts['Part-1'].faces.findAt(((941 , 325 , 0.0), )), name='Set-188') 
mdb.models['Model-1'].parts['Part-1'].SectionAssignment(offset=0.0, 
    offsetField='', offsetType=MIDDLE_SURFACE, region=
    mdb.models['Model-1'].parts['Part-1'].sets['Set-188'], sectionName=
    'Section-2', thicknessAssignment=FROM_SECTION)
mdb.models['Model-1'].parts['Part-1'].Set(faces=mdb.models['Model-1'].parts['Part-1'].faces.findAt(((946 , 263 , 0.0), )), name='Set-189') 
mdb.models['Model-1'].parts['Part-1'].SectionAssignment(offset=0.0, 
    offsetField='', offsetType=MIDDLE_SURFACE, region=
    mdb.models['Model-1'].parts['Part-1'].sets['Set-189'], sectionName=
    'Section-2', thicknessAssignment=FROM_SECTION)
mdb.models['Model-1'].parts['Part-1'].Set(faces=mdb.models['Model-1'].parts['Part-1'].faces.findAt(((956 , 195 , 0.0), )), name='Set-190') 
mdb.models['Model-1'].parts['Part-1'].SectionAssignment(offset=0.0, 
    offsetField='', offsetType=MIDDLE_SURFACE, region=
    mdb.models['Model-1'].parts['Part-1'].sets['Set-190'], sectionName=
    'Section-2', thicknessAssignment=FROM_SECTION)
mdb.models['Model-1'].parts['Part-1'].Set(faces=mdb.models['Model-1'].parts['Part-1'].faces.findAt(((956 , 160 , 0.0), )), name='Set-191') 
mdb.models['Model-1'].parts['Part-1'].SectionAssignment(offset=0.0, 
    offsetField='', offsetType=MIDDLE_SURFACE, region=
    mdb.models['Model-1'].parts['Part-1'].sets['Set-191'], sectionName=
    'Section-2', thicknessAssignment=FROM_SECTION)
mdb.models['Model-1'].parts['Part-1'].Set(faces=mdb.models['Model-1'].parts['Part-1'].faces.findAt(((966 , 238 , 0.0), )), name='Set-192') 
mdb.models['Model-1'].parts['Part-1'].SectionAssignment(offset=0.0, 
    offsetField='', offsetType=MIDDLE_SURFACE, region=
    mdb.models['Model-1'].parts['Part-1'].sets['Set-192'], sectionName=
    'Section-2', thicknessAssignment=FROM_SECTION)
mdb.models['Model-1'].parts['Part-1'].Set(faces=mdb.models['Model-1'].parts['Part-1'].faces.findAt(((967 , 256 , 0.0), )), name='Set-193') 
mdb.models['Model-1'].parts['Part-1'].SectionAssignment(offset=0.0, 
    offsetField='', offsetType=MIDDLE_SURFACE, region=
    mdb.models['Model-1'].parts['Part-1'].sets['Set-193'], sectionName=
    'Section-2', thicknessAssignment=FROM_SECTION)
mdb.models['Model-1'].parts['Part-1'].Set(faces=mdb.models['Model-1'].parts['Part-1'].faces.findAt(((970 , 174 , 0.0), )), name='Set-194') 
mdb.models['Model-1'].parts['Part-1'].SectionAssignment(offset=0.0, 
    offsetField='', offsetType=MIDDLE_SURFACE, region=
    mdb.models['Model-1'].parts['Part-1'].sets['Set-194'], sectionName=
    'Section-2', thicknessAssignment=FROM_SECTION)
mdb.models['Model-1'].parts['Part-1'].Set(faces=mdb.models['Model-1'].parts['Part-1'].faces.findAt(((973 , 217 , 0.0), )), name='Set-195') 
mdb.models['Model-1'].parts['Part-1'].SectionAssignment(offset=0.0, 
    offsetField='', offsetType=MIDDLE_SURFACE, region=
    mdb.models['Model-1'].parts['Part-1'].sets['Set-195'], sectionName=
    'Section-2', thicknessAssignment=FROM_SECTION)
mdb.models['Model-1'].parts['Part-1'].Set(faces=mdb.models['Model-1'].parts['Part-1'].faces.findAt(((977 , 142 , 0.0), )), name='Set-196') 
mdb.models['Model-1'].parts['Part-1'].SectionAssignment(offset=0.0, 
    offsetField='', offsetType=MIDDLE_SURFACE, region=
    mdb.models['Model-1'].parts['Part-1'].sets['Set-196'], sectionName=
    'Section-2', thicknessAssignment=FROM_SECTION)
mdb.models['Model-1'].parts['Part-1'].Set(faces=mdb.models['Model-1'].parts['Part-1'].faces.findAt(((982 , 185 , 0.0), )), name='Set-197') 
mdb.models['Model-1'].parts['Part-1'].SectionAssignment(offset=0.0, 
    offsetField='', offsetType=MIDDLE_SURFACE, region=
    mdb.models['Model-1'].parts['Part-1'].sets['Set-197'], sectionName=
    'Section-2', thicknessAssignment=FROM_SECTION)
mdb.models['Model-1'].parts['Part-1'].Set(faces=mdb.models['Model-1'].parts['Part-1'].faces.findAt(((987 , 294 , 0.0), )), name='Set-198') 
mdb.models['Model-1'].parts['Part-1'].SectionAssignment(offset=0.0, 
    offsetField='', offsetType=MIDDLE_SURFACE, region=
    mdb.models['Model-1'].parts['Part-1'].sets['Set-198'], sectionName=
    'Section-2', thicknessAssignment=FROM_SECTION)
mdb.models['Model-1'].parts['Part-1'].Set(faces=mdb.models['Model-1'].parts['Part-1'].faces.findAt(((993 , 320 , 0.0), )), name='Set-199') 
mdb.models['Model-1'].parts['Part-1'].SectionAssignment(offset=0.0, 
    offsetField='', offsetType=MIDDLE_SURFACE, region=
    mdb.models['Model-1'].parts['Part-1'].sets['Set-199'], sectionName=
    'Section-2', thicknessAssignment=FROM_SECTION)
mdb.models['Model-1'].parts['Part-1'].Set(faces=mdb.models['Model-1'].parts['Part-1'].faces.findAt(((995 , 252 , 0.0), )), name='Set-200') 
mdb.models['Model-1'].parts['Part-1'].SectionAssignment(offset=0.0, 
    offsetField='', offsetType=MIDDLE_SURFACE, region=
    mdb.models['Model-1'].parts['Part-1'].sets['Set-200'], sectionName=
    'Section-2', thicknessAssignment=FROM_SECTION)
mdb.models['Model-1'].parts['Part-1'].Set(faces=mdb.models['Model-1'].parts['Part-1'].faces.findAt(((1000 , 231 , 0.0), )), name='Set-201') 
mdb.models['Model-1'].parts['Part-1'].SectionAssignment(offset=0.0, 
    offsetField='', offsetType=MIDDLE_SURFACE, region=
    mdb.models['Model-1'].parts['Part-1'].sets['Set-201'], sectionName=
    'Section-2', thicknessAssignment=FROM_SECTION)
mdb.models['Model-1'].parts['Part-1'].Set(faces=mdb.models['Model-1'].parts['Part-1'].faces.findAt(((1001 , 177 , 0.0), )), name='Set-202') 
mdb.models['Model-1'].parts['Part-1'].SectionAssignment(offset=0.0, 
    offsetField='', offsetType=MIDDLE_SURFACE, region=
    mdb.models['Model-1'].parts['Part-1'].sets['Set-202'], sectionName=
    'Section-2', thicknessAssignment=FROM_SECTION)
mdb.models['Model-1'].parts['Part-1'].Set(faces=mdb.models['Model-1'].parts['Part-1'].faces.findAt(((1009 , 212 , 0.0), )), name='Set-203') 
mdb.models['Model-1'].parts['Part-1'].SectionAssignment(offset=0.0, 
    offsetField='', offsetType=MIDDLE_SURFACE, region=
    mdb.models['Model-1'].parts['Part-1'].sets['Set-203'], sectionName=
    'Section-2', thicknessAssignment=FROM_SECTION)
mdb.models['Model-1'].parts['Part-1'].Set(faces=mdb.models['Model-1'].parts['Part-1'].faces.findAt(((1014 , 292 , 0.0), )), name='Set-204') 
mdb.models['Model-1'].parts['Part-1'].SectionAssignment(offset=0.0, 
    offsetField='', offsetType=MIDDLE_SURFACE, region=
    mdb.models['Model-1'].parts['Part-1'].sets['Set-204'], sectionName=
    'Section-2', thicknessAssignment=FROM_SECTION)
mdb.models['Model-1'].parts['Part-1'].Set(faces=mdb.models['Model-1'].parts['Part-1'].faces.findAt(((1016 , 191 , 0.0), )), name='Set-205') 
mdb.models['Model-1'].parts['Part-1'].SectionAssignment(offset=0.0, 
    offsetField='', offsetType=MIDDLE_SURFACE, region=
    mdb.models['Model-1'].parts['Part-1'].sets['Set-205'], sectionName=
    'Section-2', thicknessAssignment=FROM_SECTION)
mdb.models['Model-1'].parts['Part-1'].Set(faces=mdb.models['Model-1'].parts['Part-1'].faces.findAt(((1022 , 161 , 0.0), )), name='Set-206') 
mdb.models['Model-1'].parts['Part-1'].SectionAssignment(offset=0.0, 
    offsetField='', offsetType=MIDDLE_SURFACE, region=
    mdb.models['Model-1'].parts['Part-1'].sets['Set-206'], sectionName=
    'Section-2', thicknessAssignment=FROM_SECTION)
mdb.models['Model-1'].parts['Part-1'].Set(faces=mdb.models['Model-1'].parts['Part-1'].faces.findAt(((1024 , 240 , 0.0), )), name='Set-207') 
mdb.models['Model-1'].parts['Part-1'].SectionAssignment(offset=0.0, 
    offsetField='', offsetType=MIDDLE_SURFACE, region=
    mdb.models['Model-1'].parts['Part-1'].sets['Set-207'], sectionName=
    'Section-2', thicknessAssignment=FROM_SECTION)
mdb.models['Model-1'].parts['Part-1'].Set(faces=mdb.models['Model-1'].parts['Part-1'].faces.findAt(((1030 , 296 , 0.0), )), name='Set-208') 
mdb.models['Model-1'].parts['Part-1'].SectionAssignment(offset=0.0, 
    offsetField='', offsetType=MIDDLE_SURFACE, region=
    mdb.models['Model-1'].parts['Part-1'].sets['Set-208'], sectionName=
    'Section-2', thicknessAssignment=FROM_SECTION)
mdb.models['Model-1'].parts['Part-1'].Set(faces=mdb.models['Model-1'].parts['Part-1'].faces.findAt(((1031 , 221 , 0.0), )), name='Set-209') 
mdb.models['Model-1'].parts['Part-1'].SectionAssignment(offset=0.0, 
    offsetField='', offsetType=MIDDLE_SURFACE, region=
    mdb.models['Model-1'].parts['Part-1'].sets['Set-209'], sectionName=
    'Section-2', thicknessAssignment=FROM_SECTION)
mdb.models['Model-1'].parts['Part-1'].Set(faces=mdb.models['Model-1'].parts['Part-1'].faces.findAt(((1039 , 260 , 0.0), )), name='Set-210') 
mdb.models['Model-1'].parts['Part-1'].SectionAssignment(offset=0.0, 
    offsetField='', offsetType=MIDDLE_SURFACE, region=
    mdb.models['Model-1'].parts['Part-1'].sets['Set-210'], sectionName=
    'Section-2', thicknessAssignment=FROM_SECTION)
mdb.models['Model-1'].parts['Part-1'].Set(faces=mdb.models['Model-1'].parts['Part-1'].faces.findAt(((1049 , 234 , 0.0), )), name='Set-211') 
mdb.models['Model-1'].parts['Part-1'].SectionAssignment(offset=0.0, 
    offsetField='', offsetType=MIDDLE_SURFACE, region=
    mdb.models['Model-1'].parts['Part-1'].sets['Set-211'], sectionName=
    'Section-2', thicknessAssignment=FROM_SECTION)
mdb.models['Model-1'].parts['Part-1'].Set(faces=mdb.models['Model-1'].parts['Part-1'].faces.findAt(((1062 , 222 , 0.0), )), name='Set-212') 
mdb.models['Model-1'].parts['Part-1'].SectionAssignment(offset=0.0, 
    offsetField='', offsetType=MIDDLE_SURFACE, region=
    mdb.models['Model-1'].parts['Part-1'].sets['Set-212'], sectionName=
    'Section-2', thicknessAssignment=FROM_SECTION)
mdb.models['Model-1'].parts['Part-1'].Set(faces=mdb.models['Model-1'].parts['Part-1'].faces.findAt(((1064 , 278 , 0.0), )), name='Set-213') 
mdb.models['Model-1'].parts['Part-1'].SectionAssignment(offset=0.0, 
    offsetField='', offsetType=MIDDLE_SURFACE, region=
    mdb.models['Model-1'].parts['Part-1'].sets['Set-213'], sectionName=
    'Section-2', thicknessAssignment=FROM_SECTION)
mdb.models['Model-1'].parts['Part-1'].Set(faces=mdb.models['Model-1'].parts['Part-1'].faces.findAt(((1075 , 237 , 0.0), )), name='Set-214') 
mdb.models['Model-1'].parts['Part-1'].SectionAssignment(offset=0.0, 
    offsetField='', offsetType=MIDDLE_SURFACE, region=
    mdb.models['Model-1'].parts['Part-1'].sets['Set-214'], sectionName=
    'Section-2', thicknessAssignment=FROM_SECTION)
mdb.models['Model-1'].parts['Part-1'].Set(faces=mdb.models['Model-1'].parts['Part-1'].faces.findAt(((1082 , 195 , 0.0), )), name='Set-215') 
mdb.models['Model-1'].parts['Part-1'].SectionAssignment(offset=0.0, 
    offsetField='', offsetType=MIDDLE_SURFACE, region=
    mdb.models['Model-1'].parts['Part-1'].sets['Set-215'], sectionName=
    'Section-2', thicknessAssignment=FROM_SECTION)
mdb.models['Model-1'].parts['Part-1'].Set(faces=mdb.models['Model-1'].parts['Part-1'].faces.findAt(((1083 , 259 , 0.0), )), name='Set-216') 
mdb.models['Model-1'].parts['Part-1'].SectionAssignment(offset=0.0, 
    offsetField='', offsetType=MIDDLE_SURFACE, region=
    mdb.models['Model-1'].parts['Part-1'].sets['Set-216'], sectionName=
    'Section-2', thicknessAssignment=FROM_SECTION)
mdb.models['Model-1'].parts['Part-1'].Set(faces=mdb.models['Model-1'].parts['Part-1'].faces.findAt(((1090 , 213 , 0.0), )), name='Set-217') 
mdb.models['Model-1'].parts['Part-1'].SectionAssignment(offset=0.0, 
    offsetField='', offsetType=MIDDLE_SURFACE, region=
    mdb.models['Model-1'].parts['Part-1'].sets['Set-217'], sectionName=
    'Section-2', thicknessAssignment=FROM_SECTION)
mdb.models['Model-1'].parts['Part-1'].Set(faces=mdb.models['Model-1'].parts['Part-1'].faces.findAt(((1103 , 283 , 0.0), )), name='Set-218') 
mdb.models['Model-1'].parts['Part-1'].SectionAssignment(offset=0.0, 
    offsetField='', offsetType=MIDDLE_SURFACE, region=
    mdb.models['Model-1'].parts['Part-1'].sets['Set-218'], sectionName=
    'Section-2', thicknessAssignment=FROM_SECTION)
mdb.models['Model-1'].parts['Part-1'].Set(faces=mdb.models['Model-1'].parts['Part-1'].faces.findAt(((1105 , 299 , 0.0), )), name='Set-219') 
mdb.models['Model-1'].parts['Part-1'].SectionAssignment(offset=0.0, 
    offsetField='', offsetType=MIDDLE_SURFACE, region=
    mdb.models['Model-1'].parts['Part-1'].sets['Set-219'], sectionName=
    'Section-2', thicknessAssignment=FROM_SECTION)
mdb.models['Model-1'].parts['Part-1'].Set(faces=mdb.models['Model-1'].parts['Part-1'].faces.findAt(((1109 , 261 , 0.0), )), name='Set-220') 
mdb.models['Model-1'].parts['Part-1'].SectionAssignment(offset=0.0, 
    offsetField='', offsetType=MIDDLE_SURFACE, region=
    mdb.models['Model-1'].parts['Part-1'].sets['Set-220'], sectionName=
    'Section-2', thicknessAssignment=FROM_SECTION)
mdb.models['Model-1'].parts['Part-1'].Set(faces=mdb.models['Model-1'].parts['Part-1'].faces.findAt(((1109 , 216 , 0.0), )), name='Set-221') 
mdb.models['Model-1'].parts['Part-1'].SectionAssignment(offset=0.0, 
    offsetField='', offsetType=MIDDLE_SURFACE, region=
    mdb.models['Model-1'].parts['Part-1'].sets['Set-221'], sectionName=
    'Section-2', thicknessAssignment=FROM_SECTION)
mdb.models['Model-1'].parts['Part-1'].Set(faces=mdb.models['Model-1'].parts['Part-1'].faces.findAt(((1114 , 230 , 0.0), )), name='Set-222') 
mdb.models['Model-1'].parts['Part-1'].SectionAssignment(offset=0.0, 
    offsetField='', offsetType=MIDDLE_SURFACE, region=
    mdb.models['Model-1'].parts['Part-1'].sets['Set-222'], sectionName=
    'Section-2', thicknessAssignment=FROM_SECTION)
mdb.models['Model-1'].parts['Part-1'].Set(faces=mdb.models['Model-1'].parts['Part-1'].faces.findAt(((1122 , 199 , 0.0), )), name='Set-223') 
mdb.models['Model-1'].parts['Part-1'].SectionAssignment(offset=0.0, 
    offsetField='', offsetType=MIDDLE_SURFACE, region=
    mdb.models['Model-1'].parts['Part-1'].sets['Set-223'], sectionName=
    'Section-2', thicknessAssignment=FROM_SECTION)
mdb.models['Model-1'].parts['Part-1'].Set(faces=mdb.models['Model-1'].parts['Part-1'].faces.findAt(((1134 , 264 , 0.0), )), name='Set-224') 
mdb.models['Model-1'].parts['Part-1'].SectionAssignment(offset=0.0, 
    offsetField='', offsetType=MIDDLE_SURFACE, region=
    mdb.models['Model-1'].parts['Part-1'].sets['Set-224'], sectionName=
    'Section-2', thicknessAssignment=FROM_SECTION)
mdb.models['Model-1'].parts['Part-1'].Set(faces=mdb.models['Model-1'].parts['Part-1'].faces.findAt(((1135 , 283 , 0.0), )), name='Set-225') 
mdb.models['Model-1'].parts['Part-1'].SectionAssignment(offset=0.0, 
    offsetField='', offsetType=MIDDLE_SURFACE, region=
    mdb.models['Model-1'].parts['Part-1'].sets['Set-225'], sectionName=
    'Section-2', thicknessAssignment=FROM_SECTION)
mdb.models['Model-1'].parts['Part-1'].Set(faces=mdb.models['Model-1'].parts['Part-1'].faces.findAt(((1136 , 243 , 0.0), )), name='Set-226') 
mdb.models['Model-1'].parts['Part-1'].SectionAssignment(offset=0.0, 
    offsetField='', offsetType=MIDDLE_SURFACE, region=
    mdb.models['Model-1'].parts['Part-1'].sets['Set-226'], sectionName=
    'Section-2', thicknessAssignment=FROM_SECTION)
mdb.models['Model-1'].parts['Part-1'].Set(faces=mdb.models['Model-1'].parts['Part-1'].faces.findAt(((1137 , 175 , 0.0), )), name='Set-227') 
mdb.models['Model-1'].parts['Part-1'].SectionAssignment(offset=0.0, 
    offsetField='', offsetType=MIDDLE_SURFACE, region=
    mdb.models['Model-1'].parts['Part-1'].sets['Set-227'], sectionName=
    'Section-2', thicknessAssignment=FROM_SECTION)
mdb.models['Model-1'].parts['Part-1'].Set(faces=mdb.models['Model-1'].parts['Part-1'].faces.findAt(((1138 , 202 , 0.0), )), name='Set-228') 
mdb.models['Model-1'].parts['Part-1'].SectionAssignment(offset=0.0, 
    offsetField='', offsetType=MIDDLE_SURFACE, region=
    mdb.models['Model-1'].parts['Part-1'].sets['Set-228'], sectionName=
    'Section-2', thicknessAssignment=FROM_SECTION)
mdb.models['Model-1'].parts['Part-1'].Set(faces=mdb.models['Model-1'].parts['Part-1'].faces.findAt(((1145 , 209 , 0.0), )), name='Set-229') 
mdb.models['Model-1'].parts['Part-1'].SectionAssignment(offset=0.0, 
    offsetField='', offsetType=MIDDLE_SURFACE, region=
    mdb.models['Model-1'].parts['Part-1'].sets['Set-229'], sectionName=
    'Section-2', thicknessAssignment=FROM_SECTION)
mdb.models['Model-1'].parts['Part-1'].Set(faces=mdb.models['Model-1'].parts['Part-1'].faces.findAt(((1150 , 186 , 0.0), )), name='Set-230') 
mdb.models['Model-1'].parts['Part-1'].SectionAssignment(offset=0.0, 
    offsetField='', offsetType=MIDDLE_SURFACE, region=
    mdb.models['Model-1'].parts['Part-1'].sets['Set-230'], sectionName=
    'Section-2', thicknessAssignment=FROM_SECTION)
mdb.models['Model-1'].parts['Part-1'].Set(faces=mdb.models['Model-1'].parts['Part-1'].faces.findAt(((1155 , 267 , 0.0), )), name='Set-231') 
mdb.models['Model-1'].parts['Part-1'].SectionAssignment(offset=0.0, 
    offsetField='', offsetType=MIDDLE_SURFACE, region=
    mdb.models['Model-1'].parts['Part-1'].sets['Set-231'], sectionName=
    'Section-2', thicknessAssignment=FROM_SECTION)
