# Supplementary material for: An image based application in Matlab for automated modelling and morphological analysis of insect wings
Source: Sci Rep. 2022 Aug 17;12:13917. doi: 10.1038/s41598-022-17859-9 (PMC9386019; doi:10.1038/s41598-022-17859-9)
Supplement: Supplementary file 18 — Supplementary Information 14. [file 41598_2022_17859_MOESM18_ESM.py]

from part import * 
from material import * 
from section import * 
from assembly import * 
from step import * 
from interaction import * 
from load import * 
from mesh import * 
from optimization import * 
from job import * 
from sketch import * 
from visualization import * 
from connectorBehavior import * 
mdb.models['Model-1'].ConstrainedSketch(name='__profile__', sheetSize=4132)
mdb.models['Model-1'].sketches['__profile__'].Line(point1=(1838, 224), point2=(1832, 219))
mdb.models['Model-1'].sketches['__profile__'].Line(point1=(1832, 219), point2=(1815, 209))
mdb.models['Model-1'].sketches['__profile__'].Line(point1=(1815, 209), point2=(1804, 226))
mdb.models['Model-1'].sketches['__profile__'].Line(point1=(1804, 226), point2=(1800, 230))
mdb.models['Model-1'].sketches['__profile__'].Line(point1=(1800, 230), point2=(1795, 230))
mdb.models['Model-1'].sketches['__profile__'].Line(point1=(1795, 230), point2=(1790, 224))
mdb.models['Model-1'].sketches['__profile__'].Line(point1=(1790, 224), point2=(1788, 224))
mdb.models['Model-1'].sketches['__profile__'].Line(point1=(1788, 224), point2=(1780, 218))
mdb.models['Model-1'].sketches['__profile__'].Line(point1=(1780, 218), point2=(1769, 217))
mdb.models['Model-1'].sketches['__profile__'].Line(point1=(1769, 217), point2=(1767, 215))
mdb.models['Model-1'].sketches['__profile__'].Line(point1=(1767, 215), point2=(1765, 212))
mdb.models['Model-1'].sketches['__profile__'].Line(point1=(1765, 212), point2=(1765, 208))
mdb.models['Model-1'].sketches['__profile__'].Line(point1=(1765, 208), point2=(1772, 196))
mdb.models['Model-1'].sketches['__profile__'].Line(point1=(1772, 196), point2=(1774, 190))
mdb.models['Model-1'].sketches['__profile__'].Line(point1=(1774, 190), point2=(1770, 186))
mdb.models['Model-1'].sketches['__profile__'].Line(point1=(1770, 186), point2=(1754, 179))
mdb.models['Model-1'].sketches['__profile__'].Line(point1=(1754, 179), point2=(1750, 176))
mdb.models['Model-1'].sketches['__profile__'].Line(point1=(1750, 176), point2=(1747, 176))
mdb.models['Model-1'].sketches['__profile__'].Line(point1=(1747, 176), point2=(1716, 163))
mdb.models['Model-1'].sketches['__profile__'].Line(point1=(1716, 163), point2=(1710, 162))
mdb.models['Model-1'].sketches['__profile__'].Line(point1=(1710, 162), point2=(1707, 160))
mdb.models['Model-1'].sketches['__profile__'].Line(point1=(1707, 160), point2=(1627, 134))
mdb.models['Model-1'].sketches['__profile__'].Line(point1=(1627, 134), point2=(1548, 113))
mdb.models['Model-1'].sketches['__profile__'].Line(point1=(1548, 113), point2=(1512, 106))
mdb.models['Model-1'].sketches['__profile__'].Line(point1=(1512, 106), point2=(1495, 99))
mdb.models['Model-1'].sketches['__profile__'].Line(point1=(1495, 99), point2=(1460, 89))
mdb.models['Model-1'].sketches['__profile__'].Line(point1=(1460, 89), point2=(1447, 84))
mdb.models['Model-1'].sketches['__profile__'].Line(point1=(1447, 84), point2=(1408, 73))
mdb.models['Model-1'].sketches['__profile__'].Line(point1=(1408, 73), point2=(1373, 65))
mdb.models['Model-1'].sketches['__profile__'].Line(point1=(1373, 65), point2=(1369, 63))
mdb.models['Model-1'].sketches['__profile__'].Line(point1=(1369, 63), point2=(1367, 63))
mdb.models['Model-1'].sketches['__profile__'].Line(point1=(1367, 63), point2=(1364, 66))
mdb.models['Model-1'].sketches['__profile__'].Line(point1=(1364, 66), point2=(1355, 83))
mdb.models['Model-1'].sketches['__profile__'].Line(point1=(1355, 83), point2=(1356, 99))
mdb.models['Model-1'].sketches['__profile__'].Line(point1=(1356, 99), point2=(1354, 104))
mdb.models['Model-1'].sketches['__profile__'].Line(point1=(1354, 104), point2=(1346, 110))
mdb.models['Model-1'].sketches['__profile__'].Line(point1=(1346, 110), point2=(1341, 110))
mdb.models['Model-1'].sketches['__profile__'].Line(point1=(1341, 110), point2=(1331, 101))
mdb.models['Model-1'].sketches['__profile__'].Line(point1=(1331, 101), point2=(1328, 101))
mdb.models['Model-1'].sketches['__profile__'].Line(point1=(1328, 101), point2=(1326, 103))
mdb.models['Model-1'].sketches['__profile__'].Line(point1=(1326, 103), point2=(1320, 105))
mdb.models['Model-1'].sketches['__profile__'].Line(point1=(1320, 105), point2=(1314, 105))
mdb.models['Model-1'].sketches['__profile__'].Line(point1=(1314, 105), point2=(1306, 98))
mdb.models['Model-1'].sketches['__profile__'].Line(point1=(1306, 98), point2=(1299, 94))
mdb.models['Model-1'].sketches['__profile__'].Line(point1=(1299, 94), point2=(1296, 96))
mdb.models['Model-1'].sketches['__profile__'].Line(point1=(1296, 96), point2=(1293, 96))
mdb.models['Model-1'].sketches['__profile__'].Line(point1=(1293, 96), point2=(1283, 88))
mdb.models['Model-1'].sketches['__profile__'].Line(point1=(1283, 88), point2=(1283, 75))
mdb.models['Model-1'].sketches['__profile__'].Line(point1=(1283, 75), point2=(1276, 69))
mdb.models['Model-1'].sketches['__profile__'].Line(point1=(1276, 69), point2=(1266, 69))
mdb.models['Model-1'].sketches['__profile__'].Line(point1=(1266, 69), point2=(1263, 71))
mdb.models['Model-1'].sketches['__profile__'].Line(point1=(1263, 71), point2=(1256, 71))
mdb.models['Model-1'].sketches['__profile__'].Line(point1=(1256, 71), point2=(1253, 69))
mdb.models['Model-1'].sketches['__profile__'].Line(point1=(1253, 69), point2=(1239, 67))
mdb.models['Model-1'].sketches['__profile__'].Line(point1=(1239, 67), point2=(1238, 55))
mdb.models['Model-1'].sketches['__profile__'].Line(point1=(1238, 55), point2=(1236, 53))
mdb.models['Model-1'].sketches['__profile__'].Line(point1=(1236, 53), point2=(1187, 53))
mdb.models['Model-1'].sketches['__profile__'].Line(point1=(1187, 53), point2=(1186, 52))
mdb.models['Model-1'].sketches['__profile__'].Line(point1=(1186, 52), point2=(1184, 53))
mdb.models['Model-1'].sketches['__profile__'].Line(point1=(1184, 53), point2=(1181, 52))
mdb.models['Model-1'].sketches['__profile__'].Line(point1=(1181, 52), point2=(1015, 52))
mdb.models['Model-1'].sketches['__profile__'].Line(point1=(1015, 52), point2=(1014, 53))
mdb.models['Model-1'].sketches['__profile__'].Line(point1=(1014, 53), point2=(1002, 53))
mdb.models['Model-1'].sketches['__profile__'].Line(point1=(1002, 53), point2=(994, 56))
mdb.models['Model-1'].sketches['__profile__'].Line(point1=(994, 56), point2=(963, 60))
mdb.models['Model-1'].sketches['__profile__'].Line(point1=(963, 60), point2=(926, 69))
mdb.models['Model-1'].sketches['__profile__'].Line(point1=(926, 69), point2=(898, 78))
mdb.models['Model-1'].sketches['__profile__'].Line(point1=(898, 78), point2=(896, 80))
mdb.models['Model-1'].sketches['__profile__'].Line(point1=(896, 80), point2=(886, 83))
mdb.models['Model-1'].sketches['__profile__'].Line(point1=(886, 83), point2=(863, 94))
mdb.models['Model-1'].sketches['__profile__'].Line(point1=(863, 94), point2=(859, 98))
mdb.models['Model-1'].sketches['__profile__'].Line(point1=(859, 98), point2=(857, 105))
mdb.models['Model-1'].sketches['__profile__'].Line(point1=(857, 105), point2=(847, 120))
mdb.models['Model-1'].sketches['__profile__'].Line(point1=(847, 120), point2=(838, 140))
mdb.models['Model-1'].sketches['__profile__'].Line(point1=(838, 140), point2=(835, 143))
mdb.models['Model-1'].sketches['__profile__'].Line(point1=(835, 143), point2=(827, 159))
mdb.models['Model-1'].sketches['__profile__'].Line(point1=(827, 159), point2=(806, 159))
mdb.models['Model-1'].sketches['__profile__'].Line(point1=(806, 159), point2=(806, 153))
mdb.models['Model-1'].sketches['__profile__'].Line(point1=(806, 153), point2=(809, 143))
mdb.models['Model-1'].sketches['__profile__'].Line(point1=(809, 143), point2=(812, 138))
mdb.models['Model-1'].sketches['__profile__'].Line(point1=(812, 138), point2=(818, 134))
mdb.models['Model-1'].sketches['__profile__'].Line(point1=(818, 134), point2=(818, 126))
mdb.models['Model-1'].sketches['__profile__'].Line(point1=(818, 126), point2=(816, 121))
mdb.models['Model-1'].sketches['__profile__'].Line(point1=(816, 121), point2=(813, 121))
mdb.models['Model-1'].sketches['__profile__'].Line(point1=(813, 121), point2=(790, 129))
mdb.models['Model-1'].sketches['__profile__'].Line(point1=(790, 129), point2=(746, 140))
mdb.models['Model-1'].sketches['__profile__'].Line(point1=(746, 140), point2=(710, 148))
mdb.models['Model-1'].sketches['__profile__'].Line(point1=(710, 148), point2=(694, 150))
mdb.models['Model-1'].sketches['__profile__'].Line(point1=(694, 150), point2=(690, 152))
mdb.models['Model-1'].sketches['__profile__'].Line(point1=(690, 152), point2=(667, 174))
mdb.models['Model-1'].sketches['__profile__'].Line(point1=(667, 174), point2=(669, 181))
mdb.models['Model-1'].sketches['__profile__'].Line(point1=(669, 181), point2=(674, 187))
mdb.models['Model-1'].sketches['__profile__'].Line(point1=(674, 187), point2=(674, 191))
mdb.models['Model-1'].sketches['__profile__'].Line(point1=(674, 191), point2=(654, 212))
mdb.models['Model-1'].sketches['__profile__'].Line(point1=(654, 212), point2=(649, 212))
mdb.models['Model-1'].sketches['__profile__'].Line(point1=(649, 212), point2=(639, 204))
mdb.models['Model-1'].sketches['__profile__'].Line(point1=(639, 204), point2=(632, 201))
mdb.models['Model-1'].sketches['__profile__'].Line(point1=(632, 201), point2=(610, 225))
mdb.models['Model-1'].sketches['__profile__'].Line(point1=(610, 225), point2=(606, 225))
mdb.models['Model-1'].sketches['__profile__'].Line(point1=(606, 225), point2=(596, 203))
mdb.models['Model-1'].sketches['__profile__'].Line(point1=(596, 203), point2=(589, 197))
mdb.models['Model-1'].sketches['__profile__'].Line(point1=(589, 197), point2=(577, 195))
mdb.models['Model-1'].sketches['__profile__'].Line(point1=(577, 195), point2=(572, 197))
mdb.models['Model-1'].sketches['__profile__'].Line(point1=(572, 197), point2=(564, 203))
mdb.models['Model-1'].sketches['__profile__'].Line(point1=(564, 203), point2=(546, 220))
mdb.models['Model-1'].sketches['__profile__'].Line(point1=(546, 220), point2=(545, 223))
mdb.models['Model-1'].sketches['__profile__'].Line(point1=(545, 223), point2=(534, 236))
mdb.models['Model-1'].sketches['__profile__'].Line(point1=(534, 236), point2=(522, 256))
mdb.models['Model-1'].sketches['__profile__'].Line(point1=(522, 256), point2=(516, 261))
mdb.models['Model-1'].sketches['__profile__'].Line(point1=(516, 261), point2=(500, 265))
mdb.models['Model-1'].sketches['__profile__'].Line(point1=(500, 265), point2=(480, 266))
mdb.models['Model-1'].sketches['__profile__'].Line(point1=(480, 266), point2=(479, 267))
mdb.models['Model-1'].sketches['__profile__'].Line(point1=(479, 267), point2=(436, 266))
mdb.models['Model-1'].sketches['__profile__'].Line(point1=(436, 266), point2=(428, 268))
mdb.models['Model-1'].sketches['__profile__'].Line(point1=(428, 268), point2=(414, 268))
mdb.models['Model-1'].sketches['__profile__'].Line(point1=(414, 268), point2=(401, 271))
mdb.models['Model-1'].sketches['__profile__'].Line(point1=(401, 271), point2=(387, 278))
mdb.models['Model-1'].sketches['__profile__'].Line(point1=(387, 278), point2=(369, 294))
mdb.models['Model-1'].sketches['__profile__'].Line(point1=(369, 294), point2=(358, 310))
mdb.models['Model-1'].sketches['__profile__'].Line(point1=(358, 310), point2=(366, 317))
mdb.models['Model-1'].sketches['__profile__'].Line(point1=(366, 317), point2=(366, 323))
mdb.models['Model-1'].sketches['__profile__'].Line(point1=(366, 323), point2=(349, 396))
mdb.models['Model-1'].sketches['__profile__'].Line(point1=(349, 396), point2=(348, 405))
mdb.models['Model-1'].sketches['__profile__'].Line(point1=(348, 405), point2=(346, 409))
mdb.models['Model-1'].sketches['__profile__'].Line(point1=(346, 409), point2=(343, 409))
mdb.models['Model-1'].sketches['__profile__'].Line(point1=(343, 409), point2=(341, 412))
mdb.models['Model-1'].sketches['__profile__'].Line(point1=(341, 412), point2=(331, 415))
mdb.models['Model-1'].sketches['__profile__'].Line(point1=(331, 415), point2=(283, 422))
mdb.models['Model-1'].sketches['__profile__'].Line(point1=(283, 422), point2=(276, 422))
mdb.models['Model-1'].sketches['__profile__'].Line(point1=(276, 422), point2=(237, 429))
mdb.models['Model-1'].sketches['__profile__'].Line(point1=(237, 429), point2=(230, 429))
mdb.models['Model-1'].sketches['__profile__'].Line(point1=(230, 429), point2=(219, 432))
mdb.models['Model-1'].sketches['__profile__'].Line(point1=(219, 432), point2=(189, 436))
mdb.models['Model-1'].sketches['__profile__'].Line(point1=(189, 436), point2=(177, 438))
mdb.models['Model-1'].sketches['__profile__'].Line(point1=(177, 438), point2=(169, 441))
mdb.models['Model-1'].sketches['__profile__'].Line(point1=(169, 441), point2=(147, 444))
mdb.models['Model-1'].sketches['__profile__'].Line(point1=(147, 444), point2=(144, 446))
mdb.models['Model-1'].sketches['__profile__'].Line(point1=(144, 446), point2=(138, 446))
mdb.models['Model-1'].sketches['__profile__'].Line(point1=(138, 446), point2=(136, 448))
mdb.models['Model-1'].sketches['__profile__'].Line(point1=(136, 448), point2=(130, 448))
mdb.models['Model-1'].sketches['__profile__'].Line(point1=(130, 448), point2=(128, 450))
mdb.models['Model-1'].sketches['__profile__'].Line(point1=(128, 450), point2=(124, 450))
mdb.models['Model-1'].sketches['__profile__'].Line(point1=(124, 450), point2=(97, 459))
mdb.models['Model-1'].sketches['__profile__'].Line(point1=(97, 459), point2=(79, 468))
mdb.models['Model-1'].sketches['__profile__'].Line(point1=(79, 468), point2=(69, 475))
mdb.models['Model-1'].sketches['__profile__'].Line(point1=(69, 475), point2=(64, 487))
mdb.models['Model-1'].sketches['__profile__'].Line(point1=(64, 487), point2=(62, 499))
mdb.models['Model-1'].sketches['__profile__'].Line(point1=(62, 499), point2=(62, 509))
mdb.models['Model-1'].sketches['__profile__'].Line(point1=(62, 509), point2=(64, 511))
mdb.models['Model-1'].sketches['__profile__'].Line(point1=(64, 511), point2=(72, 514))
mdb.models['Model-1'].sketches['__profile__'].Line(point1=(72, 514), point2=(89, 518))
mdb.models['Model-1'].sketches['__profile__'].Line(point1=(89, 518), point2=(101, 523))
mdb.models['Model-1'].sketches['__profile__'].Line(point1=(101, 523), point2=(105, 523))
mdb.models['Model-1'].sketches['__profile__'].Line(point1=(105, 523), point2=(112, 526))
mdb.models['Model-1'].sketches['__profile__'].Line(point1=(112, 526), point2=(166, 541))
mdb.models['Model-1'].sketches['__profile__'].Line(point1=(166, 541), point2=(184, 545))
mdb.models['Model-1'].sketches['__profile__'].Line(point1=(184, 545), point2=(190, 545))
mdb.models['Model-1'].sketches['__profile__'].Line(point1=(190, 545), point2=(198, 548))
mdb.models['Model-1'].sketches['__profile__'].Line(point1=(198, 548), point2=(221, 553))
mdb.models['Model-1'].sketches['__profile__'].Line(point1=(221, 553), point2=(277, 561))
mdb.models['Model-1'].sketches['__profile__'].Line(point1=(277, 561), point2=(320, 564))
mdb.models['Model-1'].sketches['__profile__'].Line(point1=(320, 564), point2=(321, 565))
mdb.models['Model-1'].sketches['__profile__'].Line(point1=(321, 565), point2=(335, 565))
mdb.models['Model-1'].sketches['__profile__'].Line(point1=(335, 565), point2=(336, 566))
mdb.models['Model-1'].sketches['__profile__'].Line(point1=(336, 566), point2=(353, 566))
mdb.models['Model-1'].sketches['__profile__'].Line(point1=(353, 566), point2=(354, 567))
mdb.models['Model-1'].sketches['__profile__'].Line(point1=(354, 567), point2=(419, 568))
mdb.models['Model-1'].sketches['__profile__'].Line(point1=(419, 568), point2=(420, 569))
mdb.models['Model-1'].sketches['__profile__'].Line(point1=(420, 569), point2=(521, 569))
mdb.models['Model-1'].sketches['__profile__'].Line(point1=(521, 569), point2=(522, 568))
mdb.models['Model-1'].sketches['__profile__'].Line(point1=(522, 568), point2=(585, 568))
mdb.models['Model-1'].sketches['__profile__'].Line(point1=(585, 568), point2=(586, 567))
mdb.models['Model-1'].sketches['__profile__'].Line(point1=(586, 567), point2=(719, 565))
mdb.models['Model-1'].sketches['__profile__'].Line(point1=(719, 565), point2=(720, 564))
mdb.models['Model-1'].sketches['__profile__'].Line(point1=(720, 564), point2=(767, 563))
mdb.models['Model-1'].sketches['__profile__'].Line(point1=(767, 563), point2=(768, 562))
mdb.models['Model-1'].sketches['__profile__'].Line(point1=(768, 562), point2=(803, 561))
mdb.models['Model-1'].sketches['__profile__'].Line(point1=(803, 561), point2=(804, 560))
mdb.models['Model-1'].sketches['__profile__'].Line(point1=(804, 560), point2=(820, 560))
mdb.models['Model-1'].sketches['__profile__'].Line(point1=(820, 560), point2=(821, 559))
mdb.models['Model-1'].sketches['__profile__'].Line(point1=(821, 559), point2=(910, 554))
mdb.models['Model-1'].sketches['__profile__'].Line(point1=(910, 554), point2=(911, 553))
mdb.models['Model-1'].sketches['__profile__'].Line(point1=(911, 553), point2=(923, 553))
mdb.models['Model-1'].sketches['__profile__'].Line(point1=(923, 553), point2=(924, 552))
mdb.models['Model-1'].sketches['__profile__'].Line(point1=(924, 552), point2=(989, 547))
mdb.models['Model-1'].sketches['__profile__'].Line(point1=(989, 547), point2=(1022, 542))
mdb.models['Model-1'].sketches['__profile__'].Line(point1=(1022, 542), point2=(1036, 542))
mdb.models['Model-1'].sketches['__profile__'].Line(point1=(1036, 542), point2=(1047, 545))
mdb.models['Model-1'].sketches['__profile__'].Line(point1=(1047, 545), point2=(1084, 548))
mdb.models['Model-1'].sketches['__profile__'].Line(point1=(1084, 548), point2=(1085, 549))
mdb.models['Model-1'].sketches['__profile__'].Line(point1=(1085, 549), point2=(1191, 556))
mdb.models['Model-1'].sketches['__profile__'].Line(point1=(1191, 556), point2=(1192, 557))
mdb.models['Model-1'].sketches['__profile__'].Line(point1=(1192, 557), point2=(1258, 562))
mdb.models['Model-1'].sketches['__profile__'].Line(point1=(1258, 562), point2=(1384, 579))
mdb.models['Model-1'].sketches['__profile__'].Line(point1=(1384, 579), point2=(1476, 588))
mdb.models['Model-1'].sketches['__profile__'].Line(point1=(1476, 588), point2=(1477, 589))
mdb.models['Model-1'].sketches['__profile__'].Line(point1=(1477, 589), point2=(1487, 589))
mdb.models['Model-1'].sketches['__profile__'].Line(point1=(1487, 589), point2=(1531, 594))
mdb.models['Model-1'].sketches['__profile__'].Line(point1=(1531, 594), point2=(1543, 594))
mdb.models['Model-1'].sketches['__profile__'].Line(point1=(1543, 594), point2=(1544, 595))
mdb.models['Model-1'].sketches['__profile__'].Line(point1=(1544, 595), point2=(1571, 596))
mdb.models['Model-1'].sketches['__profile__'].Line(point1=(1571, 596), point2=(1572, 597))
mdb.models['Model-1'].sketches['__profile__'].Line(point1=(1572, 597), point2=(1633, 599))
mdb.models['Model-1'].sketches['__profile__'].Line(point1=(1633, 599), point2=(1634, 600))
mdb.models['Model-1'].sketches['__profile__'].Line(point1=(1634, 600), point2=(1683, 600))
mdb.models['Model-1'].sketches['__profile__'].Line(point1=(1683, 600), point2=(1684, 599))
mdb.models['Model-1'].sketches['__profile__'].Line(point1=(1684, 599), point2=(1729, 596))
mdb.models['Model-1'].sketches['__profile__'].Line(point1=(1729, 596), point2=(1766, 591))
mdb.models['Model-1'].sketches['__profile__'].Line(point1=(1766, 591), point2=(1810, 581))
mdb.models['Model-1'].sketches['__profile__'].Line(point1=(1810, 581), point2=(1846, 568))
mdb.models['Model-1'].sketches['__profile__'].Line(point1=(1846, 568), point2=(1891, 546))
mdb.models['Model-1'].sketches['__profile__'].Line(point1=(1891, 546), point2=(1935, 518))
mdb.models['Model-1'].sketches['__profile__'].Line(point1=(1935, 518), point2=(1957, 501))
mdb.models['Model-1'].sketches['__profile__'].Line(point1=(1957, 501), point2=(1979, 479))
mdb.models['Model-1'].sketches['__profile__'].Line(point1=(1979, 479), point2=(1985, 471))
mdb.models['Model-1'].sketches['__profile__'].Line(point1=(1985, 471), point2=(2001, 441))
mdb.models['Model-1'].sketches['__profile__'].Line(point1=(2001, 441), point2=(2008, 418))
mdb.models['Model-1'].sketches['__profile__'].Line(point1=(2008, 418), point2=(2010, 394))
mdb.models['Model-1'].sketches['__profile__'].Line(point1=(2010, 394), point2=(2008, 390))
mdb.models['Model-1'].sketches['__profile__'].Line(point1=(2008, 390), point2=(2007, 379))
mdb.models['Model-1'].sketches['__profile__'].Line(point1=(2007, 379), point2=(1997, 354))
mdb.models['Model-1'].sketches['__profile__'].Line(point1=(1997, 354), point2=(1981, 333))
mdb.models['Model-1'].sketches['__profile__'].Line(point1=(1981, 333), point2=(1959, 311))
mdb.models['Model-1'].sketches['__profile__'].Line(point1=(1959, 311), point2=(1914, 274))
mdb.models['Model-1'].sketches['__profile__'].Line(point1=(1914, 274), point2=(1911, 273))
mdb.models['Model-1'].sketches['__profile__'].Line(point1=(1911, 273), point2=(1898, 262))
mdb.models['Model-1'].sketches['__profile__'].Line(point1=(1898, 262), point2=(1896, 262))
mdb.models['Model-1'].sketches['__profile__'].Line(point1=(1896, 262), point2=(1890, 258))
mdb.models['Model-1'].sketches['__profile__'].Line(point1=(1890, 258), point2=(1862, 238))
mdb.models['Model-1'].sketches['__profile__'].Line(point1=(1862, 238), point2=(1860, 238))
mdb.models['Model-1'].sketches['__profile__'].Line(point1=(1860, 238), point2=(1856, 234))
mdb.models['Model-1'].sketches['__profile__'].Line(point1=(1856, 234), point2=(1851, 232))
mdb.models['Model-1'].sketches['__profile__'].Line(point1=(1851, 232), point2=(1840, 224))
mdb.models['Model-1'].sketches['__profile__'].Line(point1=(1840, 224), point2=(1838, 224))
mdb.models['Model-1'].Part(dimensionality=THREE_D, name='Part-1', type=DEFORMABLE_BODY) 
mdb.models['Model-1'].parts['Part-1'].BaseShell(sketch=mdb.models['Model-1'].sketches['__profile__'])
del mdb.models['Model-1'].sketches['__profile__'] 
mdb.models['Model-1'].parts['Part-1'].DatumPointByCoordinate(coords=(2066,0.0, 0.0))
mdb.models['Model-1'].parts['Part-1'].DatumPointByCoordinate(coords=(2066,20.0, 0.0))
mdb.models['Model-1'].parts['Part-1'].DatumAxisByTwoPoint(point1=mdb.models['Model-1'].parts['Part-1'].datums[3], point2=mdb.models['Model-1'].parts['Part-1'].datums[2])
mdb.models['Model-1'].parts['Part-1'].DatumPlaneByPrincipalPlane(offset=0.0,principalPlane=XYPLANE)
mdb.models['Model-1'].ConstrainedSketch(name='__profile__', sheetSize=4132)
mdb.models['Model-1'].sketches['__profile__'].Line(point1=(97 , 514), point2=(97 , 510)) 
mdb.models['Model-1'].sketches['__profile__'].Line(point1=(97 , 510), point2=(91 , 499)) 
mdb.models['Model-1'].sketches['__profile__'].Line(point1=(91 , 499), point2=(90 , 494)) 
mdb.models['Model-1'].sketches['__profile__'].Line(point1=(90 , 494), point2=(87 , 493)) 
mdb.models['Model-1'].sketches['__profile__'].Line(point1=(87 , 493), point2=(69 , 494)) 
mdb.models['Model-1'].sketches['__profile__'].Line(point1=(69 , 494), point2=(68 , 494)) 
mdb.models['Model-1'].sketches['__profile__'].Line(point1=(68 , 494), point2=(67 , 497)) 
mdb.models['Model-1'].sketches['__profile__'].Line(point1=(67 , 497), point2=(67 , 506)) 
mdb.models['Model-1'].sketches['__profile__'].Line(point1=(67 , 506), point2=(68 , 507)) 
mdb.models['Model-1'].sketches['__profile__'].Line(point1=(68 , 507), point2=(80 , 511)) 
mdb.models['Model-1'].sketches['__profile__'].Line(point1=(80 , 511), point2=(83 , 511)) 
mdb.models['Model-1'].sketches['__profile__'].Line(point1=(83 , 511), point2=(90 , 514)) 
mdb.models['Model-1'].sketches['__profile__'].Line(point1=(90 , 514), point2=(97 , 514)) 
mdb.models['Model-1'].sketches['__profile__'].Line(point1=(285 , 429), point2=(283 , 427)) 
mdb.models['Model-1'].sketches['__profile__'].Line(point1=(283 , 427), point2=(259 , 429)) 
mdb.models['Model-1'].sketches['__profile__'].Line(point1=(259 , 429), point2=(258 , 430)) 
mdb.models['Model-1'].sketches['__profile__'].Line(point1=(258 , 430), point2=(253 , 430)) 
mdb.models['Model-1'].sketches['__profile__'].Line(point1=(253 , 430), point2=(252 , 431)) 
mdb.models['Model-1'].sketches['__profile__'].Line(point1=(252 , 431), point2=(235 , 433)) 
mdb.models['Model-1'].sketches['__profile__'].Line(point1=(235 , 433), point2=(234 , 434)) 
mdb.models['Model-1'].sketches['__profile__'].Line(point1=(234 , 434), point2=(229 , 434)) 
mdb.models['Model-1'].sketches['__profile__'].Line(point1=(229 , 434), point2=(228 , 435)) 
mdb.models['Model-1'].sketches['__profile__'].Line(point1=(228 , 435), point2=(205 , 438)) 
mdb.models['Model-1'].sketches['__profile__'].Line(point1=(205 , 438), point2=(199 , 440)) 
mdb.models['Model-1'].sketches['__profile__'].Line(point1=(199 , 440), point2=(182 , 442)) 
mdb.models['Model-1'].sketches['__profile__'].Line(point1=(182 , 442), point2=(176 , 444)) 
mdb.models['Model-1'].sketches['__profile__'].Line(point1=(176 , 444), point2=(171 , 444)) 
mdb.models['Model-1'].sketches['__profile__'].Line(point1=(171 , 444), point2=(170 , 445)) 
mdb.models['Model-1'].sketches['__profile__'].Line(point1=(170 , 445), point2=(152 , 448)) 
mdb.models['Model-1'].sketches['__profile__'].Line(point1=(152 , 448), point2=(147 , 450)) 
mdb.models['Model-1'].sketches['__profile__'].Line(point1=(147 , 450), point2=(143 , 450)) 
mdb.models['Model-1'].sketches['__profile__'].Line(point1=(143 , 450), point2=(138 , 452)) 
mdb.models['Model-1'].sketches['__profile__'].Line(point1=(138 , 452), point2=(134 , 452)) 
mdb.models['Model-1'].sketches['__profile__'].Line(point1=(134 , 452), point2=(130 , 454)) 
mdb.models['Model-1'].sketches['__profile__'].Line(point1=(130 , 454), point2=(123 , 455)) 
mdb.models['Model-1'].sketches['__profile__'].Line(point1=(123 , 455), point2=(116 , 458)) 
mdb.models['Model-1'].sketches['__profile__'].Line(point1=(116 , 458), point2=(113 , 458)) 
mdb.models['Model-1'].sketches['__profile__'].Line(point1=(113 , 458), point2=(101 , 462)) 
mdb.models['Model-1'].sketches['__profile__'].Line(point1=(101 , 462), point2=(82 , 470)) 
mdb.models['Model-1'].sketches['__profile__'].Line(point1=(82 , 470), point2=(71 , 478)) 
mdb.models['Model-1'].sketches['__profile__'].Line(point1=(71 , 478), point2=(70 , 480)) 
mdb.models['Model-1'].sketches['__profile__'].Line(point1=(70 , 480), point2=(70 , 485)) 
mdb.models['Model-1'].sketches['__profile__'].Line(point1=(70 , 485), point2=(74 , 485)) 
mdb.models['Model-1'].sketches['__profile__'].Line(point1=(74 , 485), point2=(77 , 483)) 
mdb.models['Model-1'].sketches['__profile__'].Line(point1=(77 , 483), point2=(86 , 480)) 
mdb.models['Model-1'].sketches['__profile__'].Line(point1=(86 , 480), point2=(98 , 476)) 
mdb.models['Model-1'].sketches['__profile__'].Line(point1=(98 , 476), point2=(103 , 476)) 
mdb.models['Model-1'].sketches['__profile__'].Line(point1=(103 , 476), point2=(104 , 475)) 
mdb.models['Model-1'].sketches['__profile__'].Line(point1=(104 , 475), point2=(117 , 475)) 
mdb.models['Model-1'].sketches['__profile__'].Line(point1=(117 , 475), point2=(118 , 474)) 
mdb.models['Model-1'].sketches['__profile__'].Line(point1=(118 , 474), point2=(213 , 473)) 
mdb.models['Model-1'].sketches['__profile__'].Line(point1=(213 , 473), point2=(214 , 472)) 
mdb.models['Model-1'].sketches['__profile__'].Line(point1=(214 , 472), point2=(249 , 472)) 
mdb.models['Model-1'].sketches['__profile__'].Line(point1=(249 , 472), point2=(250 , 471)) 
mdb.models['Model-1'].sketches['__profile__'].Line(point1=(250 , 471), point2=(275 , 471)) 
mdb.models['Model-1'].sketches['__profile__'].Line(point1=(275 , 471), point2=(276 , 470)) 
mdb.models['Model-1'].sketches['__profile__'].Line(point1=(276 , 470), point2=(283 , 470)) 
mdb.models['Model-1'].sketches['__profile__'].Line(point1=(283 , 470), point2=(283 , 467)) 
mdb.models['Model-1'].sketches['__profile__'].Line(point1=(283 , 467), point2=(284 , 466)) 
mdb.models['Model-1'].sketches['__profile__'].Line(point1=(284 , 466), point2=(284 , 455)) 
mdb.models['Model-1'].sketches['__profile__'].Line(point1=(284 , 455), point2=(287 , 446)) 
mdb.models['Model-1'].sketches['__profile__'].Line(point1=(287 , 446), point2=(287 , 435)) 
mdb.models['Model-1'].sketches['__profile__'].Line(point1=(287 , 435), point2=(285 , 429)) 
mdb.models['Model-1'].sketches['__profile__'].Line(point1=(230 , 480), point2=(189 , 480)) 
mdb.models['Model-1'].sketches['__profile__'].Line(point1=(189 , 480), point2=(188 , 481)) 
mdb.models['Model-1'].sketches['__profile__'].Line(point1=(188 , 481), point2=(180 , 481)) 
mdb.models['Model-1'].sketches['__profile__'].Line(point1=(180 , 481), point2=(179 , 480)) 
mdb.models['Model-1'].sketches['__profile__'].Line(point1=(179 , 480), point2=(155 , 480)) 
mdb.models['Model-1'].sketches['__profile__'].Line(point1=(155 , 480), point2=(154 , 479)) 
mdb.models['Model-1'].sketches['__profile__'].Line(point1=(154 , 479), point2=(123 , 479)) 
mdb.models['Model-1'].sketches['__profile__'].Line(point1=(123 , 479), point2=(122 , 478)) 
mdb.models['Model-1'].sketches['__profile__'].Line(point1=(122 , 478), point2=(110 , 478)) 
mdb.models['Model-1'].sketches['__profile__'].Line(point1=(110 , 478), point2=(104 , 480)) 
mdb.models['Model-1'].sketches['__profile__'].Line(point1=(104 , 480), point2=(92 , 481)) 
mdb.models['Model-1'].sketches['__profile__'].Line(point1=(92 , 481), point2=(91 , 482)) 
mdb.models['Model-1'].sketches['__profile__'].Line(point1=(91 , 482), point2=(84 , 483)) 
mdb.models['Model-1'].sketches['__profile__'].Line(point1=(84 , 483), point2=(78 , 486)) 
mdb.models['Model-1'].sketches['__profile__'].Line(point1=(78 , 486), point2=(74 , 486)) 
mdb.models['Model-1'].sketches['__profile__'].Line(point1=(74 , 486), point2=(73 , 487)) 
mdb.models['Model-1'].sketches['__profile__'].Line(point1=(73 , 487), point2=(73 , 490)) 
mdb.models['Model-1'].sketches['__profile__'].Line(point1=(73 , 490), point2=(75 , 490)) 
mdb.models['Model-1'].sketches['__profile__'].Line(point1=(75 , 490), point2=(112 , 488)) 
mdb.models['Model-1'].sketches['__profile__'].Line(point1=(112 , 488), point2=(113 , 487)) 
mdb.models['Model-1'].sketches['__profile__'].Line(point1=(113 , 487), point2=(118 , 489)) 
mdb.models['Model-1'].sketches['__profile__'].Line(point1=(118 , 489), point2=(230 , 488)) 
mdb.models['Model-1'].sketches['__profile__'].Line(point1=(230 , 488), point2=(230 , 480)) 
mdb.models['Model-1'].sketches['__profile__'].Line(point1=(222 , 546), point2=(226 , 496)) 
mdb.models['Model-1'].sketches['__profile__'].Line(point1=(226 , 496), point2=(223 , 495)) 
mdb.models['Model-1'].sketches['__profile__'].Line(point1=(223 , 495), point2=(202 , 495)) 
mdb.models['Model-1'].sketches['__profile__'].Line(point1=(202 , 495), point2=(201 , 494)) 
mdb.models['Model-1'].sketches['__profile__'].Line(point1=(201 , 494), point2=(125 , 494)) 
mdb.models['Model-1'].sketches['__profile__'].Line(point1=(125 , 494), point2=(124 , 493)) 
mdb.models['Model-1'].sketches['__profile__'].Line(point1=(124 , 493), point2=(117 , 493)) 
mdb.models['Model-1'].sketches['__profile__'].Line(point1=(117 , 493), point2=(99 , 493)) 
mdb.models['Model-1'].sketches['__profile__'].Line(point1=(99 , 493), point2=(96 , 494)) 
mdb.models['Model-1'].sketches['__profile__'].Line(point1=(96 , 494), point2=(96 , 497)) 
mdb.models['Model-1'].sketches['__profile__'].Line(point1=(96 , 497), point2=(98 , 501)) 
mdb.models['Model-1'].sketches['__profile__'].Line(point1=(98 , 501), point2=(98 , 505)) 
mdb.models['Model-1'].sketches['__profile__'].Line(point1=(98 , 505), point2=(103 , 515)) 
mdb.models['Model-1'].sketches['__profile__'].Line(point1=(103 , 515), point2=(105 , 517)) 
mdb.models['Model-1'].sketches['__profile__'].Line(point1=(105 , 517), point2=(126 , 524)) 
mdb.models['Model-1'].sketches['__profile__'].Line(point1=(126 , 524), point2=(129 , 524)) 
mdb.models['Model-1'].sketches['__profile__'].Line(point1=(129 , 524), point2=(133 , 526)) 
mdb.models['Model-1'].sketches['__profile__'].Line(point1=(133 , 526), point2=(136 , 526)) 
mdb.models['Model-1'].sketches['__profile__'].Line(point1=(136 , 526), point2=(140 , 528)) 
mdb.models['Model-1'].sketches['__profile__'].Line(point1=(140 , 528), point2=(147 , 529)) 
mdb.models['Model-1'].sketches['__profile__'].Line(point1=(147 , 529), point2=(155 , 532)) 
mdb.models['Model-1'].sketches['__profile__'].Line(point1=(155 , 532), point2=(166 , 534)) 
mdb.models['Model-1'].sketches['__profile__'].Line(point1=(166 , 534), point2=(170 , 536)) 
mdb.models['Model-1'].sketches['__profile__'].Line(point1=(170 , 536), point2=(174 , 536)) 
mdb.models['Model-1'].sketches['__profile__'].Line(point1=(174 , 536), point2=(191 , 541)) 
mdb.models['Model-1'].sketches['__profile__'].Line(point1=(191 , 541), point2=(209 , 544)) 
mdb.models['Model-1'].sketches['__profile__'].Line(point1=(209 , 544), point2=(210 , 545)) 
mdb.models['Model-1'].sketches['__profile__'].Line(point1=(210 , 545), point2=(222 , 546)) 
mdb.models['Model-1'].sketches['__profile__'].Line(point1=(307 , 499), point2=(276 , 498)) 
mdb.models['Model-1'].sketches['__profile__'].Line(point1=(276 , 498), point2=(275 , 497)) 
mdb.models['Model-1'].sketches['__profile__'].Line(point1=(275 , 497), point2=(258 , 497)) 
mdb.models['Model-1'].sketches['__profile__'].Line(point1=(258 , 497), point2=(257 , 496)) 
mdb.models['Model-1'].sketches['__profile__'].Line(point1=(257 , 496), point2=(239 , 496)) 
mdb.models['Model-1'].sketches['__profile__'].Line(point1=(239 , 496), point2=(238 , 495)) 
mdb.models['Model-1'].sketches['__profile__'].Line(point1=(238 , 495), point2=(231 , 495)) 
mdb.models['Model-1'].sketches['__profile__'].Line(point1=(231 , 495), point2=(229 , 496)) 
mdb.models['Model-1'].sketches['__profile__'].Line(point1=(229 , 496), point2=(228 , 518)) 
mdb.models['Model-1'].sketches['__profile__'].Line(point1=(228 , 518), point2=(227 , 519)) 
mdb.models['Model-1'].sketches['__profile__'].Line(point1=(227 , 519), point2=(227 , 547)) 
mdb.models['Model-1'].sketches['__profile__'].Line(point1=(227 , 547), point2=(233 , 549)) 
mdb.models['Model-1'].sketches['__profile__'].Line(point1=(233 , 549), point2=(252 , 551)) 
mdb.models['Model-1'].sketches['__profile__'].Line(point1=(252 , 551), point2=(253 , 552)) 
mdb.models['Model-1'].sketches['__profile__'].Line(point1=(253 , 552), point2=(260 , 552)) 
mdb.models['Model-1'].sketches['__profile__'].Line(point1=(260 , 552), point2=(261 , 553)) 
mdb.models['Model-1'].sketches['__profile__'].Line(point1=(261 , 553), point2=(268 , 553)) 
mdb.models['Model-1'].sketches['__profile__'].Line(point1=(268 , 553), point2=(269 , 554)) 
mdb.models['Model-1'].sketches['__profile__'].Line(point1=(269 , 554), point2=(276 , 554)) 
mdb.models['Model-1'].sketches['__profile__'].Line(point1=(276 , 554), point2=(277 , 555)) 
mdb.models['Model-1'].sketches['__profile__'].Line(point1=(277 , 555), point2=(285 , 555)) 
mdb.models['Model-1'].sketches['__profile__'].Line(point1=(285 , 555), point2=(286 , 556)) 
mdb.models['Model-1'].sketches['__profile__'].Line(point1=(286 , 556), point2=(312 , 557)) 
mdb.models['Model-1'].sketches['__profile__'].Line(point1=(312 , 557), point2=(310 , 539)) 
mdb.models['Model-1'].sketches['__profile__'].Line(point1=(310 , 539), point2=(309 , 538)) 
mdb.models['Model-1'].sketches['__profile__'].Line(point1=(309 , 538), point2=(309 , 533)) 
mdb.models['Model-1'].sketches['__profile__'].Line(point1=(309 , 533), point2=(308 , 532)) 
mdb.models['Model-1'].sketches['__profile__'].Line(point1=(308 , 532), point2=(308 , 526)) 
mdb.models['Model-1'].sketches['__profile__'].Line(point1=(308 , 526), point2=(307 , 525)) 
mdb.models['Model-1'].sketches['__profile__'].Line(point1=(307 , 525), point2=(307 , 499)) 
mdb.models['Model-1'].sketches['__profile__'].Line(point1=(310 , 480), point2=(306 , 480)) 
mdb.models['Model-1'].sketches['__profile__'].Line(point1=(306 , 480), point2=(305 , 479)) 
mdb.models['Model-1'].sketches['__profile__'].Line(point1=(305 , 479), point2=(240 , 479)) 
mdb.models['Model-1'].sketches['__profile__'].Line(point1=(240 , 479), point2=(239 , 480)) 
mdb.models['Model-1'].sketches['__profile__'].Line(point1=(239 , 480), point2=(234 , 480)) 
mdb.models['Model-1'].sketches['__profile__'].Line(point1=(234 , 480), point2=(233 , 482)) 
mdb.models['Model-1'].sketches['__profile__'].Line(point1=(233 , 482), point2=(233 , 487)) 
mdb.models['Model-1'].sketches['__profile__'].Line(point1=(233 , 487), point2=(234 , 488)) 
mdb.models['Model-1'].sketches['__profile__'].Line(point1=(234 , 488), point2=(258 , 489)) 
mdb.models['Model-1'].sketches['__profile__'].Line(point1=(258 , 489), point2=(259 , 490)) 
mdb.models['Model-1'].sketches['__profile__'].Line(point1=(259 , 490), point2=(277 , 490)) 
mdb.models['Model-1'].sketches['__profile__'].Line(point1=(277 , 490), point2=(278 , 491)) 
mdb.models['Model-1'].sketches['__profile__'].Line(point1=(278 , 491), point2=(308 , 491)) 
mdb.models['Model-1'].sketches['__profile__'].Line(point1=(308 , 491), point2=(310 , 486)) 
mdb.models['Model-1'].sketches['__profile__'].Line(point1=(310 , 486), point2=(310 , 480)) 
mdb.models['Model-1'].sketches['__profile__'].Line(point1=(547 , 451), point2=(504 , 452)) 
mdb.models['Model-1'].sketches['__profile__'].Line(point1=(504 , 452), point2=(503 , 453)) 
mdb.models['Model-1'].sketches['__profile__'].Line(point1=(503 , 453), point2=(464 , 453)) 
mdb.models['Model-1'].sketches['__profile__'].Line(point1=(464 , 453), point2=(463 , 454)) 
mdb.models['Model-1'].sketches['__profile__'].Line(point1=(463 , 454), point2=(392 , 454)) 
mdb.models['Model-1'].sketches['__profile__'].Line(point1=(392 , 454), point2=(391 , 455)) 
mdb.models['Model-1'].sketches['__profile__'].Line(point1=(391 , 455), point2=(366 , 455)) 
mdb.models['Model-1'].sketches['__profile__'].Line(point1=(366 , 455), point2=(365 , 454)) 
mdb.models['Model-1'].sketches['__profile__'].Line(point1=(365 , 454), point2=(319 , 454)) 
mdb.models['Model-1'].sketches['__profile__'].Line(point1=(319 , 454), point2=(318 , 453)) 
mdb.models['Model-1'].sketches['__profile__'].Line(point1=(318 , 453), point2=(309 , 453)) 
mdb.models['Model-1'].sketches['__profile__'].Line(point1=(309 , 453), point2=(305 , 451)) 
mdb.models['Model-1'].sketches['__profile__'].Line(point1=(305 , 451), point2=(295 , 451)) 
mdb.models['Model-1'].sketches['__profile__'].Line(point1=(295 , 451), point2=(293 , 449)) 
mdb.models['Model-1'].sketches['__profile__'].Line(point1=(293 , 449), point2=(291 , 449)) 
mdb.models['Model-1'].sketches['__profile__'].Line(point1=(291 , 449), point2=(289 , 451)) 
mdb.models['Model-1'].sketches['__profile__'].Line(point1=(289 , 451), point2=(289 , 470)) 
mdb.models['Model-1'].sketches['__profile__'].Line(point1=(289 , 470), point2=(293 , 470)) 
mdb.models['Model-1'].sketches['__profile__'].Line(point1=(293 , 470), point2=(294 , 471)) 
mdb.models['Model-1'].sketches['__profile__'].Line(point1=(294 , 471), point2=(321 , 472)) 
mdb.models['Model-1'].sketches['__profile__'].Line(point1=(321 , 472), point2=(322 , 473)) 
mdb.models['Model-1'].sketches['__profile__'].Line(point1=(322 , 473), point2=(337 , 473)) 
mdb.models['Model-1'].sketches['__profile__'].Line(point1=(337 , 473), point2=(338 , 474)) 
mdb.models['Model-1'].sketches['__profile__'].Line(point1=(338 , 474), point2=(352 , 474)) 
mdb.models['Model-1'].sketches['__profile__'].Line(point1=(352 , 474), point2=(353 , 475)) 
mdb.models['Model-1'].sketches['__profile__'].Line(point1=(353 , 475), point2=(394 , 477)) 
mdb.models['Model-1'].sketches['__profile__'].Line(point1=(394 , 477), point2=(395 , 478)) 
mdb.models['Model-1'].sketches['__profile__'].Line(point1=(395 , 478), point2=(410 , 478)) 
mdb.models['Model-1'].sketches['__profile__'].Line(point1=(410 , 478), point2=(411 , 479)) 
mdb.models['Model-1'].sketches['__profile__'].Line(point1=(411 , 479), point2=(451 , 479)) 
mdb.models['Model-1'].sketches['__profile__'].Line(point1=(451 , 479), point2=(452 , 480)) 
mdb.models['Model-1'].sketches['__profile__'].Line(point1=(452 , 480), point2=(546 , 480)) 
mdb.models['Model-1'].sketches['__profile__'].Line(point1=(546 , 480), point2=(547 , 479)) 
mdb.models['Model-1'].sketches['__profile__'].Line(point1=(547 , 479), point2=(550 , 479)) 
mdb.models['Model-1'].sketches['__profile__'].Line(point1=(550 , 479), point2=(550 , 472)) 
mdb.models['Model-1'].sketches['__profile__'].Line(point1=(550 , 472), point2=(549 , 471)) 
mdb.models['Model-1'].sketches['__profile__'].Line(point1=(549 , 471), point2=(547 , 451)) 
mdb.models['Model-1'].sketches['__profile__'].Line(point1=(466 , 411), point2=(463 , 408)) 
mdb.models['Model-1'].sketches['__profile__'].Line(point1=(463 , 408), point2=(458 , 408)) 
mdb.models['Model-1'].sketches['__profile__'].Line(point1=(458 , 408), point2=(456 , 409)) 
mdb.models['Model-1'].sketches['__profile__'].Line(point1=(456 , 409), point2=(455 , 408)) 
mdb.models['Model-1'].sketches['__profile__'].Line(point1=(455 , 408), point2=(449 , 408)) 
mdb.models['Model-1'].sketches['__profile__'].Line(point1=(449 , 408), point2=(448 , 407)) 
mdb.models['Model-1'].sketches['__profile__'].Line(point1=(448 , 407), point2=(431 , 407)) 
mdb.models['Model-1'].sketches['__profile__'].Line(point1=(431 , 407), point2=(430 , 408)) 
mdb.models['Model-1'].sketches['__profile__'].Line(point1=(430 , 408), point2=(425 , 408)) 
mdb.models['Model-1'].sketches['__profile__'].Line(point1=(425 , 408), point2=(424 , 409)) 
mdb.models['Model-1'].sketches['__profile__'].Line(point1=(424 , 409), point2=(402 , 410)) 
mdb.models['Model-1'].sketches['__profile__'].Line(point1=(402 , 410), point2=(401 , 411)) 
mdb.models['Model-1'].sketches['__profile__'].Line(point1=(401 , 411), point2=(397 , 411)) 
mdb.models['Model-1'].sketches['__profile__'].Line(point1=(397 , 411), point2=(394 , 413)) 
mdb.models['Model-1'].sketches['__profile__'].Line(point1=(394 , 413), point2=(386 , 413)) 
mdb.models['Model-1'].sketches['__profile__'].Line(point1=(386 , 413), point2=(376 , 416)) 
mdb.models['Model-1'].sketches['__profile__'].Line(point1=(376 , 416), point2=(353 , 417)) 
mdb.models['Model-1'].sketches['__profile__'].Line(point1=(353 , 417), point2=(351 , 415)) 
mdb.models['Model-1'].sketches['__profile__'].Line(point1=(351 , 415), point2=(347 , 415)) 
mdb.models['Model-1'].sketches['__profile__'].Line(point1=(347 , 415), point2=(345 , 417)) 
mdb.models['Model-1'].sketches['__profile__'].Line(point1=(345 , 417), point2=(340 , 417)) 
mdb.models['Model-1'].sketches['__profile__'].Line(point1=(340 , 417), point2=(337 , 419)) 
mdb.models['Model-1'].sketches['__profile__'].Line(point1=(337 , 419), point2=(329 , 419)) 
mdb.models['Model-1'].sketches['__profile__'].Line(point1=(329 , 419), point2=(326 , 421)) 
mdb.models['Model-1'].sketches['__profile__'].Line(point1=(326 , 421), point2=(317 , 421)) 
mdb.models['Model-1'].sketches['__profile__'].Line(point1=(317 , 421), point2=(314 , 423)) 
mdb.models['Model-1'].sketches['__profile__'].Line(point1=(314 , 423), point2=(304 , 423)) 
mdb.models['Model-1'].sketches['__profile__'].Line(point1=(304 , 423), point2=(300 , 425)) 
mdb.models['Model-1'].sketches['__profile__'].Line(point1=(300 , 425), point2=(290 , 425)) 
mdb.models['Model-1'].sketches['__profile__'].Line(point1=(290 , 425), point2=(289 , 426)) 
mdb.models['Model-1'].sketches['__profile__'].Line(point1=(289 , 426), point2=(289 , 431)) 
mdb.models['Model-1'].sketches['__profile__'].Line(point1=(289 , 431), point2=(290 , 432)) 
mdb.models['Model-1'].sketches['__profile__'].Line(point1=(290 , 432), point2=(293 , 432)) 
mdb.models['Model-1'].sketches['__profile__'].Line(point1=(293 , 432), point2=(294 , 433)) 
mdb.models['Model-1'].sketches['__profile__'].Line(point1=(294 , 433), point2=(340 , 434)) 
mdb.models['Model-1'].sketches['__profile__'].Line(point1=(340 , 434), point2=(341 , 433)) 
mdb.models['Model-1'].sketches['__profile__'].Line(point1=(341 , 433), point2=(380 , 433)) 
mdb.models['Model-1'].sketches['__profile__'].Line(point1=(380 , 433), point2=(381 , 432)) 
mdb.models['Model-1'].sketches['__profile__'].Line(point1=(381 , 432), point2=(396 , 432)) 
mdb.models['Model-1'].sketches['__profile__'].Line(point1=(396 , 432), point2=(397 , 431)) 
mdb.models['Model-1'].sketches['__profile__'].Line(point1=(397 , 431), point2=(415 , 431)) 
mdb.models['Model-1'].sketches['__profile__'].Line(point1=(415 , 431), point2=(425 , 428)) 
mdb.models['Model-1'].sketches['__profile__'].Line(point1=(425 , 428), point2=(437 , 427)) 
mdb.models['Model-1'].sketches['__profile__'].Line(point1=(437 , 427), point2=(438 , 426)) 
mdb.models['Model-1'].sketches['__profile__'].Line(point1=(438 , 426), point2=(447 , 425)) 
mdb.models['Model-1'].sketches['__profile__'].Line(point1=(447 , 425), point2=(460 , 421)) 
mdb.models['Model-1'].sketches['__profile__'].Line(point1=(460 , 421), point2=(464 , 421)) 
mdb.models['Model-1'].sketches['__profile__'].Line(point1=(464 , 421), point2=(468 , 418)) 
mdb.models['Model-1'].sketches['__profile__'].Line(point1=(468 , 418), point2=(468 , 415)) 
mdb.models['Model-1'].sketches['__profile__'].Line(point1=(468 , 415), point2=(466 , 411)) 
mdb.models['Model-1'].sketches['__profile__'].Line(point1=(442 , 434), point2=(441 , 433)) 
mdb.models['Model-1'].sketches['__profile__'].Line(point1=(441 , 433), point2=(430 , 433)) 
mdb.models['Model-1'].sketches['__profile__'].Line(point1=(430 , 433), point2=(429 , 434)) 
mdb.models['Model-1'].sketches['__profile__'].Line(point1=(429 , 434), point2=(420 , 435)) 
mdb.models['Model-1'].sketches['__profile__'].Line(point1=(420 , 435), point2=(419 , 436)) 
mdb.models['Model-1'].sketches['__profile__'].Line(point1=(419 , 436), point2=(398 , 437)) 
mdb.models['Model-1'].sketches['__profile__'].Line(point1=(398 , 437), point2=(397 , 438)) 
mdb.models['Model-1'].sketches['__profile__'].Line(point1=(397 , 438), point2=(303 , 439)) 
mdb.models['Model-1'].sketches['__profile__'].Line(point1=(303 , 439), point2=(302 , 440)) 
mdb.models['Model-1'].sketches['__profile__'].Line(point1=(302 , 440), point2=(291 , 440)) 
mdb.models['Model-1'].sketches['__profile__'].Line(point1=(291 , 440), point2=(291 , 443)) 
mdb.models['Model-1'].sketches['__profile__'].Line(point1=(291 , 443), point2=(296 , 445)) 
mdb.models['Model-1'].sketches['__profile__'].Line(point1=(296 , 445), point2=(310 , 446)) 
mdb.models['Model-1'].sketches['__profile__'].Line(point1=(310 , 446), point2=(311 , 447)) 
mdb.models['Model-1'].sketches['__profile__'].Line(point1=(311 , 447), point2=(354 , 448)) 
mdb.models['Model-1'].sketches['__profile__'].Line(point1=(354 , 448), point2=(355 , 449)) 
mdb.models['Model-1'].sketches['__profile__'].Line(point1=(355 , 449), point2=(442 , 448)) 
mdb.models['Model-1'].sketches['__profile__'].Line(point1=(442 , 448), point2=(442 , 434)) 
mdb.models['Model-1'].sketches['__profile__'].Line(point1=(376 , 559), point2=(375 , 558)) 
mdb.models['Model-1'].sketches['__profile__'].Line(point1=(375 , 558), point2=(374 , 547)) 
mdb.models['Model-1'].sketches['__profile__'].Line(point1=(374 , 547), point2=(373 , 546)) 
mdb.models['Model-1'].sketches['__profile__'].Line(point1=(373 , 546), point2=(373 , 541)) 
mdb.models['Model-1'].sketches['__profile__'].Line(point1=(373 , 541), point2=(372 , 540)) 
mdb.models['Model-1'].sketches['__profile__'].Line(point1=(372 , 540), point2=(370 , 521)) 
mdb.models['Model-1'].sketches['__profile__'].Line(point1=(370 , 521), point2=(369 , 520)) 
mdb.models['Model-1'].sketches['__profile__'].Line(point1=(369 , 520), point2=(369 , 514)) 
mdb.models['Model-1'].sketches['__profile__'].Line(point1=(369 , 514), point2=(368 , 513)) 
mdb.models['Model-1'].sketches['__profile__'].Line(point1=(368 , 513), point2=(368 , 507)) 
mdb.models['Model-1'].sketches['__profile__'].Line(point1=(368 , 507), point2=(367 , 505)) 
mdb.models['Model-1'].sketches['__profile__'].Line(point1=(367 , 505), point2=(351 , 504)) 
mdb.models['Model-1'].sketches['__profile__'].Line(point1=(351 , 504), point2=(350 , 503)) 
mdb.models['Model-1'].sketches['__profile__'].Line(point1=(350 , 503), point2=(343 , 503)) 
mdb.models['Model-1'].sketches['__profile__'].Line(point1=(343 , 503), point2=(342 , 502)) 
mdb.models['Model-1'].sketches['__profile__'].Line(point1=(342 , 502), point2=(334 , 502)) 
mdb.models['Model-1'].sketches['__profile__'].Line(point1=(334 , 502), point2=(333 , 501)) 
mdb.models['Model-1'].sketches['__profile__'].Line(point1=(333 , 501), point2=(324 , 501)) 
mdb.models['Model-1'].sketches['__profile__'].Line(point1=(324 , 501), point2=(323 , 500)) 
mdb.models['Model-1'].sketches['__profile__'].Line(point1=(323 , 500), point2=(316 , 500)) 
mdb.models['Model-1'].sketches['__profile__'].Line(point1=(316 , 500), point2=(315 , 499)) 
mdb.models['Model-1'].sketches['__profile__'].Line(point1=(315 , 499), point2=(310 , 499)) 
mdb.models['Model-1'].sketches['__profile__'].Line(point1=(310 , 499), point2=(311 , 503)) 
mdb.models['Model-1'].sketches['__profile__'].Line(point1=(311 , 503), point2=(311 , 527)) 
mdb.models['Model-1'].sketches['__profile__'].Line(point1=(311 , 527), point2=(312 , 528)) 
mdb.models['Model-1'].sketches['__profile__'].Line(point1=(312 , 528), point2=(312 , 537)) 
mdb.models['Model-1'].sketches['__profile__'].Line(point1=(312 , 537), point2=(313 , 538)) 
mdb.models['Model-1'].sketches['__profile__'].Line(point1=(313 , 538), point2=(313 , 544)) 
mdb.models['Model-1'].sketches['__profile__'].Line(point1=(313 , 544), point2=(314 , 545)) 
mdb.models['Model-1'].sketches['__profile__'].Line(point1=(314 , 545), point2=(314 , 553)) 
mdb.models['Model-1'].sketches['__profile__'].Line(point1=(314 , 553), point2=(316 , 558)) 
mdb.models['Model-1'].sketches['__profile__'].Line(point1=(316 , 558), point2=(338 , 559)) 
mdb.models['Model-1'].sketches['__profile__'].Line(point1=(338 , 559), point2=(339 , 560)) 
mdb.models['Model-1'].sketches['__profile__'].Line(point1=(339 , 560), point2=(356 , 560)) 
mdb.models['Model-1'].sketches['__profile__'].Line(point1=(356 , 560), point2=(357 , 561)) 
mdb.models['Model-1'].sketches['__profile__'].Line(point1=(357 , 561), point2=(376 , 561)) 
mdb.models['Model-1'].sketches['__profile__'].Line(point1=(376 , 561), point2=(376 , 559)) 
mdb.models['Model-1'].sketches['__profile__'].Line(point1=(515 , 504), point2=(516 , 489)) 
mdb.models['Model-1'].sketches['__profile__'].Line(point1=(516 , 489), point2=(431 , 488)) 
mdb.models['Model-1'].sketches['__profile__'].Line(point1=(431 , 488), point2=(430 , 487)) 
mdb.models['Model-1'].sketches['__profile__'].Line(point1=(430 , 487), point2=(410 , 487)) 
mdb.models['Model-1'].sketches['__profile__'].Line(point1=(410 , 487), point2=(409 , 486)) 
mdb.models['Model-1'].sketches['__profile__'].Line(point1=(409 , 486), point2=(394 , 486)) 
mdb.models['Model-1'].sketches['__profile__'].Line(point1=(394 , 486), point2=(393 , 485)) 
mdb.models['Model-1'].sketches['__profile__'].Line(point1=(393 , 485), point2=(350 , 483)) 
mdb.models['Model-1'].sketches['__profile__'].Line(point1=(350 , 483), point2=(349 , 482)) 
mdb.models['Model-1'].sketches['__profile__'].Line(point1=(349 , 482), point2=(338 , 482)) 
mdb.models['Model-1'].sketches['__profile__'].Line(point1=(338 , 482), point2=(337 , 481)) 
mdb.models['Model-1'].sketches['__profile__'].Line(point1=(337 , 481), point2=(317 , 481)) 
mdb.models['Model-1'].sketches['__profile__'].Line(point1=(317 , 481), point2=(314 , 482)) 
mdb.models['Model-1'].sketches['__profile__'].Line(point1=(314 , 482), point2=(312 , 487)) 
mdb.models['Model-1'].sketches['__profile__'].Line(point1=(312 , 487), point2=(312 , 492)) 
mdb.models['Model-1'].sketches['__profile__'].Line(point1=(312 , 492), point2=(315 , 492)) 
mdb.models['Model-1'].sketches['__profile__'].Line(point1=(315 , 492), point2=(316 , 493)) 
mdb.models['Model-1'].sketches['__profile__'].Line(point1=(316 , 493), point2=(325 , 493)) 
mdb.models['Model-1'].sketches['__profile__'].Line(point1=(325 , 493), point2=(326 , 494)) 
mdb.models['Model-1'].sketches['__profile__'].Line(point1=(326 , 494), point2=(343 , 495)) 
mdb.models['Model-1'].sketches['__profile__'].Line(point1=(343 , 495), point2=(344 , 496)) 
mdb.models['Model-1'].sketches['__profile__'].Line(point1=(344 , 496), point2=(351 , 496)) 
mdb.models['Model-1'].sketches['__profile__'].Line(point1=(351 , 496), point2=(352 , 497)) 
mdb.models['Model-1'].sketches['__profile__'].Line(point1=(352 , 497), point2=(360 , 497)) 
mdb.models['Model-1'].sketches['__profile__'].Line(point1=(360 , 497), point2=(361 , 498)) 
mdb.models['Model-1'].sketches['__profile__'].Line(point1=(361 , 498), point2=(386 , 499)) 
mdb.models['Model-1'].sketches['__profile__'].Line(point1=(386 , 499), point2=(387 , 500)) 
mdb.models['Model-1'].sketches['__profile__'].Line(point1=(387 , 500), point2=(404 , 500)) 
mdb.models['Model-1'].sketches['__profile__'].Line(point1=(404 , 500), point2=(405 , 501)) 
mdb.models['Model-1'].sketches['__profile__'].Line(point1=(405 , 501), point2=(447 , 502)) 
mdb.models['Model-1'].sketches['__profile__'].Line(point1=(447 , 502), point2=(448 , 503)) 
mdb.models['Model-1'].sketches['__profile__'].Line(point1=(448 , 503), point2=(471 , 503)) 
mdb.models['Model-1'].sketches['__profile__'].Line(point1=(471 , 503), point2=(472 , 504)) 
mdb.models['Model-1'].sketches['__profile__'].Line(point1=(472 , 504), point2=(493 , 504)) 
mdb.models['Model-1'].sketches['__profile__'].Line(point1=(493 , 504), point2=(494 , 505)) 
mdb.models['Model-1'].sketches['__profile__'].Line(point1=(494 , 505), point2=(514 , 505)) 
mdb.models['Model-1'].sketches['__profile__'].Line(point1=(514 , 505), point2=(515 , 504)) 
mdb.models['Model-1'].sketches['__profile__'].Line(point1=(451 , 394), point2=(406 , 352)) 
mdb.models['Model-1'].sketches['__profile__'].Line(point1=(406 , 352), point2=(400 , 348)) 
mdb.models['Model-1'].sketches['__profile__'].Line(point1=(400 , 348), point2=(385 , 334)) 
mdb.models['Model-1'].sketches['__profile__'].Line(point1=(385 , 334), point2=(380 , 331)) 
mdb.models['Model-1'].sketches['__profile__'].Line(point1=(380 , 331), point2=(372 , 323)) 
mdb.models['Model-1'].sketches['__profile__'].Line(point1=(372 , 323), point2=(369 , 323)) 
mdb.models['Model-1'].sketches['__profile__'].Line(point1=(369 , 323), point2=(368 , 324)) 
mdb.models['Model-1'].sketches['__profile__'].Line(point1=(368 , 324), point2=(367 , 333)) 
mdb.models['Model-1'].sketches['__profile__'].Line(point1=(367 , 333), point2=(364 , 341)) 
mdb.models['Model-1'].sketches['__profile__'].Line(point1=(364 , 341), point2=(363 , 352)) 
mdb.models['Model-1'].sketches['__profile__'].Line(point1=(363 , 352), point2=(361 , 356)) 
mdb.models['Model-1'].sketches['__profile__'].Line(point1=(361 , 356), point2=(360 , 364)) 
mdb.models['Model-1'].sketches['__profile__'].Line(point1=(360 , 364), point2=(358 , 368)) 
mdb.models['Model-1'].sketches['__profile__'].Line(point1=(358 , 368), point2=(357 , 380)) 
mdb.models['Model-1'].sketches['__profile__'].Line(point1=(357 , 380), point2=(355 , 383)) 
mdb.models['Model-1'].sketches['__profile__'].Line(point1=(355 , 383), point2=(355 , 385)) 
mdb.models['Model-1'].sketches['__profile__'].Line(point1=(355 , 385), point2=(354 , 386)) 
mdb.models['Model-1'].sketches['__profile__'].Line(point1=(354 , 386), point2=(353 , 397)) 
mdb.models['Model-1'].sketches['__profile__'].Line(point1=(353 , 397), point2=(350 , 405)) 
mdb.models['Model-1'].sketches['__profile__'].Line(point1=(350 , 405), point2=(350 , 412)) 
mdb.models['Model-1'].sketches['__profile__'].Line(point1=(350 , 412), point2=(382 , 411)) 
mdb.models['Model-1'].sketches['__profile__'].Line(point1=(382 , 411), point2=(383 , 410)) 
mdb.models['Model-1'].sketches['__profile__'].Line(point1=(383 , 410), point2=(398 , 408)) 
mdb.models['Model-1'].sketches['__profile__'].Line(point1=(398 , 408), point2=(404 , 406)) 
mdb.models['Model-1'].sketches['__profile__'].Line(point1=(404 , 406), point2=(410 , 406)) 
mdb.models['Model-1'].sketches['__profile__'].Line(point1=(410 , 406), point2=(411 , 405)) 
mdb.models['Model-1'].sketches['__profile__'].Line(point1=(411 , 405), point2=(450 , 405)) 
mdb.models['Model-1'].sketches['__profile__'].Line(point1=(450 , 405), point2=(451 , 404)) 
mdb.models['Model-1'].sketches['__profile__'].Line(point1=(451 , 404), point2=(458 , 404)) 
mdb.models['Model-1'].sketches['__profile__'].Line(point1=(458 , 404), point2=(458 , 402)) 
mdb.models['Model-1'].sketches['__profile__'].Line(point1=(458 , 402), point2=(451 , 394)) 
mdb.models['Model-1'].sketches['__profile__'].Line(point1=(420 , 271), point2=(410 , 271)) 
mdb.models['Model-1'].sketches['__profile__'].Line(point1=(410 , 271), point2=(392 , 277)) 
mdb.models['Model-1'].sketches['__profile__'].Line(point1=(392 , 277), point2=(379 , 287)) 
mdb.models['Model-1'].sketches['__profile__'].Line(point1=(379 , 287), point2=(370 , 296)) 
mdb.models['Model-1'].sketches['__profile__'].Line(point1=(370 , 296), point2=(363 , 306)) 
mdb.models['Model-1'].sketches['__profile__'].Line(point1=(363 , 306), point2=(363 , 311)) 
mdb.models['Model-1'].sketches['__profile__'].Line(point1=(363 , 311), point2=(368 , 316)) 
mdb.models['Model-1'].sketches['__profile__'].Line(point1=(368 , 316), point2=(379 , 316)) 
mdb.models['Model-1'].sketches['__profile__'].Line(point1=(379 , 316), point2=(409 , 315)) 
mdb.models['Model-1'].sketches['__profile__'].Line(point1=(409 , 315), point2=(410 , 314)) 
mdb.models['Model-1'].sketches['__profile__'].Line(point1=(410 , 314), point2=(417 , 314)) 
mdb.models['Model-1'].sketches['__profile__'].Line(point1=(417 , 314), point2=(420 , 312)) 
mdb.models['Model-1'].sketches['__profile__'].Line(point1=(420 , 312), point2=(420 , 271)) 
mdb.models['Model-1'].sketches['__profile__'].Line(point1=(440 , 563), point2=(441 , 556)) 
mdb.models['Model-1'].sketches['__profile__'].Line(point1=(441 , 556), point2=(440 , 555)) 
mdb.models['Model-1'].sketches['__profile__'].Line(point1=(440 , 555), point2=(440 , 546)) 
mdb.models['Model-1'].sketches['__profile__'].Line(point1=(440 , 546), point2=(439 , 545)) 
mdb.models['Model-1'].sketches['__profile__'].Line(point1=(439 , 545), point2=(439 , 538)) 
mdb.models['Model-1'].sketches['__profile__'].Line(point1=(439 , 538), point2=(438 , 537)) 
mdb.models['Model-1'].sketches['__profile__'].Line(point1=(438 , 537), point2=(438 , 529)) 
mdb.models['Model-1'].sketches['__profile__'].Line(point1=(438 , 529), point2=(437 , 528)) 
mdb.models['Model-1'].sketches['__profile__'].Line(point1=(437 , 528), point2=(437 , 520)) 
mdb.models['Model-1'].sketches['__profile__'].Line(point1=(437 , 520), point2=(436 , 519)) 
mdb.models['Model-1'].sketches['__profile__'].Line(point1=(436 , 519), point2=(436 , 511)) 
mdb.models['Model-1'].sketches['__profile__'].Line(point1=(436 , 511), point2=(435 , 509)) 
mdb.models['Model-1'].sketches['__profile__'].Line(point1=(435 , 509), point2=(383 , 507)) 
mdb.models['Model-1'].sketches['__profile__'].Line(point1=(383 , 507), point2=(382 , 506)) 
mdb.models['Model-1'].sketches['__profile__'].Line(point1=(382 , 506), point2=(374 , 506)) 
mdb.models['Model-1'].sketches['__profile__'].Line(point1=(374 , 506), point2=(372 , 505)) 
mdb.models['Model-1'].sketches['__profile__'].Line(point1=(372 , 505), point2=(371 , 505)) 
mdb.models['Model-1'].sketches['__profile__'].Line(point1=(371 , 505), point2=(372 , 522)) 
mdb.models['Model-1'].sketches['__profile__'].Line(point1=(372 , 522), point2=(374 , 526)) 
mdb.models['Model-1'].sketches['__profile__'].Line(point1=(374 , 526), point2=(374 , 533)) 
mdb.models['Model-1'].sketches['__profile__'].Line(point1=(374 , 533), point2=(375 , 534)) 
mdb.models['Model-1'].sketches['__profile__'].Line(point1=(375 , 534), point2=(376 , 545)) 
mdb.models['Model-1'].sketches['__profile__'].Line(point1=(376 , 545), point2=(377 , 546)) 
mdb.models['Model-1'].sketches['__profile__'].Line(point1=(377 , 546), point2=(377 , 551)) 
mdb.models['Model-1'].sketches['__profile__'].Line(point1=(377 , 551), point2=(378 , 552)) 
mdb.models['Model-1'].sketches['__profile__'].Line(point1=(378 , 552), point2=(378 , 560)) 
mdb.models['Model-1'].sketches['__profile__'].Line(point1=(378 , 560), point2=(379 , 561)) 
mdb.models['Model-1'].sketches['__profile__'].Line(point1=(379 , 561), point2=(385 , 561)) 
mdb.models['Model-1'].sketches['__profile__'].Line(point1=(385 , 561), point2=(386 , 562)) 
mdb.models['Model-1'].sketches['__profile__'].Line(point1=(386 , 562), point2=(435 , 562)) 
mdb.models['Model-1'].sketches['__profile__'].Line(point1=(435 , 562), point2=(436 , 563)) 
mdb.models['Model-1'].sketches['__profile__'].Line(point1=(436 , 563), point2=(440 , 563)) 
mdb.models['Model-1'].sketches['__profile__'].Line(point1=(417 , 356), point2=(420 , 343)) 
mdb.models['Model-1'].sketches['__profile__'].Line(point1=(420 , 343), point2=(421 , 342)) 
mdb.models['Model-1'].sketches['__profile__'].Line(point1=(421 , 342), point2=(423 , 330)) 
mdb.models['Model-1'].sketches['__profile__'].Line(point1=(423 , 330), point2=(424 , 329)) 
mdb.models['Model-1'].sketches['__profile__'].Line(point1=(424 , 329), point2=(425 , 317)) 
mdb.models['Model-1'].sketches['__profile__'].Line(point1=(425 , 317), point2=(421 , 315)) 
mdb.models['Model-1'].sketches['__profile__'].Line(point1=(421 , 315), point2=(417 , 315)) 
mdb.models['Model-1'].sketches['__profile__'].Line(point1=(417 , 315), point2=(413 , 317)) 
mdb.models['Model-1'].sketches['__profile__'].Line(point1=(413 , 317), point2=(398 , 318)) 
mdb.models['Model-1'].sketches['__profile__'].Line(point1=(398 , 318), point2=(377 , 319)) 
mdb.models['Model-1'].sketches['__profile__'].Line(point1=(377 , 319), point2=(375 , 320)) 
mdb.models['Model-1'].sketches['__profile__'].Line(point1=(375 , 320), point2=(375 , 322)) 
mdb.models['Model-1'].sketches['__profile__'].Line(point1=(375 , 322), point2=(394 , 339)) 
mdb.models['Model-1'].sketches['__profile__'].Line(point1=(394 , 339), point2=(400 , 343)) 
mdb.models['Model-1'].sketches['__profile__'].Line(point1=(400 , 343), point2=(409 , 352)) 
mdb.models['Model-1'].sketches['__profile__'].Line(point1=(409 , 352), point2=(414 , 356)) 
mdb.models['Model-1'].sketches['__profile__'].Line(point1=(414 , 356), point2=(417 , 356)) 
mdb.models['Model-1'].sketches['__profile__'].Line(point1=(467 , 319), point2=(465 , 317)) 
mdb.models['Model-1'].sketches['__profile__'].Line(point1=(465 , 317), point2=(458 , 317)) 
mdb.models['Model-1'].sketches['__profile__'].Line(point1=(458 , 317), point2=(454 , 319)) 
mdb.models['Model-1'].sketches['__profile__'].Line(point1=(454 , 319), point2=(429 , 319)) 
mdb.models['Model-1'].sketches['__profile__'].Line(point1=(429 , 319), point2=(428 , 320)) 
mdb.models['Model-1'].sketches['__profile__'].Line(point1=(428 , 320), point2=(428 , 325)) 
mdb.models['Model-1'].sketches['__profile__'].Line(point1=(428 , 325), point2=(426 , 330)) 
mdb.models['Model-1'].sketches['__profile__'].Line(point1=(426 , 330), point2=(425 , 340)) 
mdb.models['Model-1'].sketches['__profile__'].Line(point1=(425 , 340), point2=(423 , 343)) 
mdb.models['Model-1'].sketches['__profile__'].Line(point1=(423 , 343), point2=(422 , 351)) 
mdb.models['Model-1'].sketches['__profile__'].Line(point1=(422 , 351), point2=(420 , 354)) 
mdb.models['Model-1'].sketches['__profile__'].Line(point1=(420 , 354), point2=(420 , 361)) 
mdb.models['Model-1'].sketches['__profile__'].Line(point1=(420 , 361), point2=(429 , 371)) 
mdb.models['Model-1'].sketches['__profile__'].Line(point1=(429 , 371), point2=(431 , 373)) 
mdb.models['Model-1'].sketches['__profile__'].Line(point1=(431 , 373), point2=(434 , 374)) 
mdb.models['Model-1'].sketches['__profile__'].Line(point1=(434 , 374), point2=(449 , 388)) 
mdb.models['Model-1'].sketches['__profile__'].Line(point1=(449 , 388), point2=(451 , 388)) 
mdb.models['Model-1'].sketches['__profile__'].Line(point1=(451 , 388), point2=(473 , 365)) 
mdb.models['Model-1'].sketches['__profile__'].Line(point1=(473 , 365), point2=(474 , 363)) 
mdb.models['Model-1'].sketches['__profile__'].Line(point1=(474 , 363), point2=(474 , 354)) 
mdb.models['Model-1'].sketches['__profile__'].Line(point1=(474 , 354), point2=(473 , 353)) 
mdb.models['Model-1'].sketches['__profile__'].Line(point1=(473 , 353), point2=(473 , 348)) 
mdb.models['Model-1'].sketches['__profile__'].Line(point1=(473 , 348), point2=(472 , 347)) 
mdb.models['Model-1'].sketches['__profile__'].Line(point1=(472 , 347), point2=(472 , 343)) 
mdb.models['Model-1'].sketches['__profile__'].Line(point1=(472 , 343), point2=(471 , 342)) 
mdb.models['Model-1'].sketches['__profile__'].Line(point1=(471 , 342), point2=(471 , 338)) 
mdb.models['Model-1'].sketches['__profile__'].Line(point1=(471 , 338), point2=(469 , 332)) 
mdb.models['Model-1'].sketches['__profile__'].Line(point1=(469 , 332), point2=(469 , 326)) 
mdb.models['Model-1'].sketches['__profile__'].Line(point1=(469 , 326), point2=(468 , 325)) 
mdb.models['Model-1'].sketches['__profile__'].Line(point1=(468 , 325), point2=(467 , 319)) 
mdb.models['Model-1'].sketches['__profile__'].Line(point1=(467 , 271), point2=(466 , 270)) 
mdb.models['Model-1'].sketches['__profile__'].Line(point1=(466 , 270), point2=(458 , 270)) 
mdb.models['Model-1'].sketches['__profile__'].Line(point1=(458 , 270), point2=(457 , 269)) 
mdb.models['Model-1'].sketches['__profile__'].Line(point1=(457 , 269), point2=(435 , 269)) 
mdb.models['Model-1'].sketches['__profile__'].Line(point1=(435 , 269), point2=(434 , 270)) 
mdb.models['Model-1'].sketches['__profile__'].Line(point1=(434 , 270), point2=(424 , 271)) 
mdb.models['Model-1'].sketches['__profile__'].Line(point1=(424 , 271), point2=(423 , 312)) 
mdb.models['Model-1'].sketches['__profile__'].Line(point1=(423 , 312), point2=(423 , 314)) 
mdb.models['Model-1'].sketches['__profile__'].Line(point1=(423 , 314), point2=(429 , 315)) 
mdb.models['Model-1'].sketches['__profile__'].Line(point1=(429 , 315), point2=(430 , 316)) 
mdb.models['Model-1'].sketches['__profile__'].Line(point1=(430 , 316), point2=(454 , 316)) 
mdb.models['Model-1'].sketches['__profile__'].Line(point1=(454 , 316), point2=(455 , 315)) 
mdb.models['Model-1'].sketches['__profile__'].Line(point1=(455 , 315), point2=(464 , 314)) 
mdb.models['Model-1'].sketches['__profile__'].Line(point1=(464 , 314), point2=(467 , 271)) 
mdb.models['Model-1'].sketches['__profile__'].Line(point1=(511 , 562), point2=(510 , 518)) 
mdb.models['Model-1'].sketches['__profile__'].Line(point1=(510 , 518), point2=(508 , 513)) 
mdb.models['Model-1'].sketches['__profile__'].Line(point1=(508 , 513), point2=(505 , 512)) 
mdb.models['Model-1'].sketches['__profile__'].Line(point1=(505 , 512), point2=(492 , 512)) 
mdb.models['Model-1'].sketches['__profile__'].Line(point1=(492 , 512), point2=(491 , 511)) 
mdb.models['Model-1'].sketches['__profile__'].Line(point1=(491 , 511), point2=(468 , 511)) 
mdb.models['Model-1'].sketches['__profile__'].Line(point1=(468 , 511), point2=(467 , 510)) 
mdb.models['Model-1'].sketches['__profile__'].Line(point1=(467 , 510), point2=(439 , 509)) 
mdb.models['Model-1'].sketches['__profile__'].Line(point1=(439 , 509), point2=(438 , 509)) 
mdb.models['Model-1'].sketches['__profile__'].Line(point1=(438 , 509), point2=(438 , 511)) 
mdb.models['Model-1'].sketches['__profile__'].Line(point1=(438 , 511), point2=(439 , 512)) 
mdb.models['Model-1'].sketches['__profile__'].Line(point1=(439 , 512), point2=(439 , 517)) 
mdb.models['Model-1'].sketches['__profile__'].Line(point1=(439 , 517), point2=(440 , 518)) 
mdb.models['Model-1'].sketches['__profile__'].Line(point1=(440 , 518), point2=(440 , 529)) 
mdb.models['Model-1'].sketches['__profile__'].Line(point1=(440 , 529), point2=(441 , 530)) 
mdb.models['Model-1'].sketches['__profile__'].Line(point1=(441 , 530), point2=(441 , 534)) 
mdb.models['Model-1'].sketches['__profile__'].Line(point1=(441 , 534), point2=(443 , 540)) 
mdb.models['Model-1'].sketches['__profile__'].Line(point1=(443 , 540), point2=(444 , 559)) 
mdb.models['Model-1'].sketches['__profile__'].Line(point1=(444 , 559), point2=(446 , 563)) 
mdb.models['Model-1'].sketches['__profile__'].Line(point1=(446 , 563), point2=(492 , 563)) 
mdb.models['Model-1'].sketches['__profile__'].Line(point1=(492 , 563), point2=(493 , 562)) 
mdb.models['Model-1'].sketches['__profile__'].Line(point1=(493 , 562), point2=(511 , 562)) 
mdb.models['Model-1'].sketches['__profile__'].Line(point1=(577 , 418), point2=(576 , 417)) 
mdb.models['Model-1'].sketches['__profile__'].Line(point1=(576 , 417), point2=(536 , 417)) 
mdb.models['Model-1'].sketches['__profile__'].Line(point1=(536 , 417), point2=(535 , 418)) 
mdb.models['Model-1'].sketches['__profile__'].Line(point1=(535 , 418), point2=(527 , 418)) 
mdb.models['Model-1'].sketches['__profile__'].Line(point1=(527 , 418), point2=(526 , 419)) 
mdb.models['Model-1'].sketches['__profile__'].Line(point1=(526 , 419), point2=(511 , 419)) 
mdb.models['Model-1'].sketches['__profile__'].Line(point1=(511 , 419), point2=(507 , 421)) 
mdb.models['Model-1'].sketches['__profile__'].Line(point1=(507 , 421), point2=(488 , 421)) 
mdb.models['Model-1'].sketches['__profile__'].Line(point1=(488 , 421), point2=(483 , 423)) 
mdb.models['Model-1'].sketches['__profile__'].Line(point1=(483 , 423), point2=(473 , 423)) 
mdb.models['Model-1'].sketches['__profile__'].Line(point1=(473 , 423), point2=(469 , 425)) 
mdb.models['Model-1'].sketches['__profile__'].Line(point1=(469 , 425), point2=(466 , 425)) 
mdb.models['Model-1'].sketches['__profile__'].Line(point1=(466 , 425), point2=(461 , 428)) 
mdb.models['Model-1'].sketches['__profile__'].Line(point1=(461 , 428), point2=(448 , 430)) 
mdb.models['Model-1'].sketches['__profile__'].Line(point1=(448 , 430), point2=(446 , 432)) 
mdb.models['Model-1'].sketches['__profile__'].Line(point1=(446 , 432), point2=(446 , 448)) 
mdb.models['Model-1'].sketches['__profile__'].Line(point1=(446 , 448), point2=(449 , 448)) 
mdb.models['Model-1'].sketches['__profile__'].Line(point1=(449 , 448), point2=(574 , 444)) 
mdb.models['Model-1'].sketches['__profile__'].Line(point1=(574 , 444), point2=(575 , 442)) 
mdb.models['Model-1'].sketches['__profile__'].Line(point1=(575 , 442), point2=(576 , 421)) 
mdb.models['Model-1'].sketches['__profile__'].Line(point1=(576 , 421), point2=(577 , 418)) 
mdb.models['Model-1'].sketches['__profile__'].Line(point1=(527 , 361), point2=(522 , 357)) 
mdb.models['Model-1'].sketches['__profile__'].Line(point1=(522 , 357), point2=(520 , 357)) 
mdb.models['Model-1'].sketches['__profile__'].Line(point1=(520 , 357), point2=(517 , 355)) 
mdb.models['Model-1'].sketches['__profile__'].Line(point1=(517 , 355), point2=(510 , 355)) 
mdb.models['Model-1'].sketches['__profile__'].Line(point1=(510 , 355), point2=(507 , 357)) 
mdb.models['Model-1'].sketches['__profile__'].Line(point1=(507 , 357), point2=(500 , 357)) 
mdb.models['Model-1'].sketches['__profile__'].Line(point1=(500 , 357), point2=(497 , 359)) 
mdb.models['Model-1'].sketches['__profile__'].Line(point1=(497 , 359), point2=(493 , 359)) 
mdb.models['Model-1'].sketches['__profile__'].Line(point1=(493 , 359), point2=(490 , 361)) 
mdb.models['Model-1'].sketches['__profile__'].Line(point1=(490 , 361), point2=(485 , 361)) 
mdb.models['Model-1'].sketches['__profile__'].Line(point1=(485 , 361), point2=(482 , 363)) 
mdb.models['Model-1'].sketches['__profile__'].Line(point1=(482 , 363), point2=(479 , 363)) 
mdb.models['Model-1'].sketches['__profile__'].Line(point1=(479 , 363), point2=(471 , 370)) 
mdb.models['Model-1'].sketches['__profile__'].Line(point1=(471 , 370), point2=(453 , 389)) 
mdb.models['Model-1'].sketches['__profile__'].Line(point1=(453 , 389), point2=(453 , 392)) 
mdb.models['Model-1'].sketches['__profile__'].Line(point1=(453 , 392), point2=(470 , 411)) 
mdb.models['Model-1'].sketches['__profile__'].Line(point1=(470 , 411), point2=(472 , 416)) 
mdb.models['Model-1'].sketches['__profile__'].Line(point1=(472 , 416), point2=(477 , 416)) 
mdb.models['Model-1'].sketches['__profile__'].Line(point1=(477 , 416), point2=(490 , 416)) 
mdb.models['Model-1'].sketches['__profile__'].Line(point1=(490 , 416), point2=(491 , 415)) 
mdb.models['Model-1'].sketches['__profile__'].Line(point1=(491 , 415), point2=(504 , 415)) 
mdb.models['Model-1'].sketches['__profile__'].Line(point1=(504 , 415), point2=(505 , 414)) 
mdb.models['Model-1'].sketches['__profile__'].Line(point1=(505 , 414), point2=(525 , 413)) 
mdb.models['Model-1'].sketches['__profile__'].Line(point1=(525 , 413), point2=(526 , 412)) 
mdb.models['Model-1'].sketches['__profile__'].Line(point1=(526 , 412), point2=(531 , 412)) 
mdb.models['Model-1'].sketches['__profile__'].Line(point1=(531 , 412), point2=(536 , 410)) 
mdb.models['Model-1'].sketches['__profile__'].Line(point1=(536 , 410), point2=(536 , 406)) 
mdb.models['Model-1'].sketches['__profile__'].Line(point1=(536 , 406), point2=(534 , 402)) 
mdb.models['Model-1'].sketches['__profile__'].Line(point1=(534 , 402), point2=(533 , 392)) 
mdb.models['Model-1'].sketches['__profile__'].Line(point1=(533 , 392), point2=(532 , 391)) 
mdb.models['Model-1'].sketches['__profile__'].Line(point1=(532 , 391), point2=(532 , 387)) 
mdb.models['Model-1'].sketches['__profile__'].Line(point1=(532 , 387), point2=(530 , 381)) 
mdb.models['Model-1'].sketches['__profile__'].Line(point1=(530 , 381), point2=(529 , 368)) 
mdb.models['Model-1'].sketches['__profile__'].Line(point1=(529 , 368), point2=(528 , 367)) 
mdb.models['Model-1'].sketches['__profile__'].Line(point1=(528 , 367), point2=(527 , 361)) 
mdb.models['Model-1'].sketches['__profile__'].Line(point1=(521 , 263), point2=(515 , 263)) 
mdb.models['Model-1'].sketches['__profile__'].Line(point1=(515 , 263), point2=(512 , 265)) 
mdb.models['Model-1'].sketches['__profile__'].Line(point1=(512 , 265), point2=(507 , 265)) 
mdb.models['Model-1'].sketches['__profile__'].Line(point1=(507 , 265), point2=(504 , 267)) 
mdb.models['Model-1'].sketches['__profile__'].Line(point1=(504 , 267), point2=(496 , 267)) 
mdb.models['Model-1'].sketches['__profile__'].Line(point1=(496 , 267), point2=(492 , 269)) 
mdb.models['Model-1'].sketches['__profile__'].Line(point1=(492 , 269), point2=(471 , 269)) 
mdb.models['Model-1'].sketches['__profile__'].Line(point1=(471 , 269), point2=(470 , 271)) 
mdb.models['Model-1'].sketches['__profile__'].Line(point1=(470 , 271), point2=(470 , 282)) 
mdb.models['Model-1'].sketches['__profile__'].Line(point1=(470 , 282), point2=(469 , 283)) 
mdb.models['Model-1'].sketches['__profile__'].Line(point1=(469 , 283), point2=(469 , 296)) 
mdb.models['Model-1'].sketches['__profile__'].Line(point1=(469 , 296), point2=(468 , 297)) 
mdb.models['Model-1'].sketches['__profile__'].Line(point1=(468 , 297), point2=(468 , 305)) 
mdb.models['Model-1'].sketches['__profile__'].Line(point1=(468 , 305), point2=(469 , 306)) 
mdb.models['Model-1'].sketches['__profile__'].Line(point1=(469 , 306), point2=(470 , 315)) 
mdb.models['Model-1'].sketches['__profile__'].Line(point1=(470 , 315), point2=(471 , 316)) 
mdb.models['Model-1'].sketches['__profile__'].Line(point1=(471 , 316), point2=(514 , 316)) 
mdb.models['Model-1'].sketches['__profile__'].Line(point1=(514 , 316), point2=(516 , 298)) 
mdb.models['Model-1'].sketches['__profile__'].Line(point1=(516 , 298), point2=(517 , 297)) 
mdb.models['Model-1'].sketches['__profile__'].Line(point1=(517 , 297), point2=(519 , 280)) 
mdb.models['Model-1'].sketches['__profile__'].Line(point1=(519 , 280), point2=(520 , 279)) 
mdb.models['Model-1'].sketches['__profile__'].Line(point1=(520 , 279), point2=(520 , 274)) 
mdb.models['Model-1'].sketches['__profile__'].Line(point1=(520 , 274), point2=(521 , 273)) 
mdb.models['Model-1'].sketches['__profile__'].Line(point1=(521 , 273), point2=(521 , 263)) 
mdb.models['Model-1'].sketches['__profile__'].Line(point1=(514 , 351), point2=(515 , 349)) 
mdb.models['Model-1'].sketches['__profile__'].Line(point1=(515 , 349), point2=(515 , 344)) 
mdb.models['Model-1'].sketches['__profile__'].Line(point1=(515 , 344), point2=(516 , 343)) 
mdb.models['Model-1'].sketches['__profile__'].Line(point1=(516 , 343), point2=(516 , 338)) 
mdb.models['Model-1'].sketches['__profile__'].Line(point1=(516 , 338), point2=(517 , 337)) 
mdb.models['Model-1'].sketches['__profile__'].Line(point1=(517 , 337), point2=(517 , 331)) 
mdb.models['Model-1'].sketches['__profile__'].Line(point1=(517 , 331), point2=(518 , 330)) 
mdb.models['Model-1'].sketches['__profile__'].Line(point1=(518 , 330), point2=(518 , 318)) 
mdb.models['Model-1'].sketches['__profile__'].Line(point1=(518 , 318), point2=(517 , 317)) 
mdb.models['Model-1'].sketches['__profile__'].Line(point1=(517 , 317), point2=(515 , 317)) 
mdb.models['Model-1'].sketches['__profile__'].Line(point1=(515 , 317), point2=(512 , 319)) 
mdb.models['Model-1'].sketches['__profile__'].Line(point1=(512 , 319), point2=(477 , 319)) 
mdb.models['Model-1'].sketches['__profile__'].Line(point1=(477 , 319), point2=(474 , 320)) 
mdb.models['Model-1'].sketches['__profile__'].Line(point1=(474 , 320), point2=(471 , 320)) 
mdb.models['Model-1'].sketches['__profile__'].Line(point1=(471 , 320), point2=(471 , 324)) 
mdb.models['Model-1'].sketches['__profile__'].Line(point1=(471 , 324), point2=(473 , 329)) 
mdb.models['Model-1'].sketches['__profile__'].Line(point1=(473 , 329), point2=(473 , 335)) 
mdb.models['Model-1'].sketches['__profile__'].Line(point1=(473 , 335), point2=(474 , 336)) 
mdb.models['Model-1'].sketches['__profile__'].Line(point1=(474 , 336), point2=(475 , 348)) 
mdb.models['Model-1'].sketches['__profile__'].Line(point1=(475 , 348), point2=(476 , 349)) 
mdb.models['Model-1'].sketches['__profile__'].Line(point1=(476 , 349), point2=(476 , 355)) 
mdb.models['Model-1'].sketches['__profile__'].Line(point1=(476 , 355), point2=(477 , 358)) 
mdb.models['Model-1'].sketches['__profile__'].Line(point1=(477 , 358), point2=(479 , 360)) 
mdb.models['Model-1'].sketches['__profile__'].Line(point1=(479 , 360), point2=(484 , 360)) 
mdb.models['Model-1'].sketches['__profile__'].Line(point1=(484 , 360), point2=(487 , 358)) 
mdb.models['Model-1'].sketches['__profile__'].Line(point1=(487 , 358), point2=(495 , 357)) 
mdb.models['Model-1'].sketches['__profile__'].Line(point1=(495 , 357), point2=(502 , 354)) 
mdb.models['Model-1'].sketches['__profile__'].Line(point1=(502 , 354), point2=(512 , 353)) 
mdb.models['Model-1'].sketches['__profile__'].Line(point1=(512 , 353), point2=(514 , 351)) 
mdb.models['Model-1'].sketches['__profile__'].Line(point1=(592 , 561), point2=(592 , 554)) 
mdb.models['Model-1'].sketches['__profile__'].Line(point1=(592 , 554), point2=(591 , 553)) 
mdb.models['Model-1'].sketches['__profile__'].Line(point1=(591 , 553), point2=(590 , 543)) 
mdb.models['Model-1'].sketches['__profile__'].Line(point1=(590 , 543), point2=(589 , 542)) 
mdb.models['Model-1'].sketches['__profile__'].Line(point1=(589 , 542), point2=(589 , 536)) 
mdb.models['Model-1'].sketches['__profile__'].Line(point1=(589 , 536), point2=(588 , 535)) 
mdb.models['Model-1'].sketches['__profile__'].Line(point1=(588 , 535), point2=(586 , 517)) 
mdb.models['Model-1'].sketches['__profile__'].Line(point1=(586 , 517), point2=(548 , 516)) 
mdb.models['Model-1'].sketches['__profile__'].Line(point1=(548 , 516), point2=(547 , 515)) 
mdb.models['Model-1'].sketches['__profile__'].Line(point1=(547 , 515), point2=(520 , 514)) 
mdb.models['Model-1'].sketches['__profile__'].Line(point1=(520 , 514), point2=(519 , 513)) 
mdb.models['Model-1'].sketches['__profile__'].Line(point1=(519 , 513), point2=(512 , 513)) 
mdb.models['Model-1'].sketches['__profile__'].Line(point1=(512 , 513), point2=(512 , 516)) 
mdb.models['Model-1'].sketches['__profile__'].Line(point1=(512 , 516), point2=(513 , 517)) 
mdb.models['Model-1'].sketches['__profile__'].Line(point1=(513 , 517), point2=(513 , 529)) 
mdb.models['Model-1'].sketches['__profile__'].Line(point1=(513 , 529), point2=(514 , 530)) 
mdb.models['Model-1'].sketches['__profile__'].Line(point1=(514 , 530), point2=(514 , 558)) 
mdb.models['Model-1'].sketches['__profile__'].Line(point1=(514 , 558), point2=(515 , 559)) 
mdb.models['Model-1'].sketches['__profile__'].Line(point1=(515 , 559), point2=(515 , 562)) 
mdb.models['Model-1'].sketches['__profile__'].Line(point1=(515 , 562), point2=(568 , 562)) 
mdb.models['Model-1'].sketches['__profile__'].Line(point1=(568 , 562), point2=(569 , 561)) 
mdb.models['Model-1'].sketches['__profile__'].Line(point1=(569 , 561), point2=(592 , 561)) 
mdb.models['Model-1'].sketches['__profile__'].Line(point1=(587 , 489), point2=(521 , 489)) 
mdb.models['Model-1'].sketches['__profile__'].Line(point1=(521 , 489), point2=(520 , 490)) 
mdb.models['Model-1'].sketches['__profile__'].Line(point1=(520 , 490), point2=(518 , 506)) 
mdb.models['Model-1'].sketches['__profile__'].Line(point1=(518 , 506), point2=(522 , 506)) 
mdb.models['Model-1'].sketches['__profile__'].Line(point1=(522 , 506), point2=(524 , 507)) 
mdb.models['Model-1'].sketches['__profile__'].Line(point1=(524 , 507), point2=(535 , 507)) 
mdb.models['Model-1'].sketches['__profile__'].Line(point1=(535 , 507), point2=(536 , 508)) 
mdb.models['Model-1'].sketches['__profile__'].Line(point1=(536 , 508), point2=(549 , 508)) 
mdb.models['Model-1'].sketches['__profile__'].Line(point1=(549 , 508), point2=(550 , 509)) 
mdb.models['Model-1'].sketches['__profile__'].Line(point1=(550 , 509), point2=(562 , 509)) 
mdb.models['Model-1'].sketches['__profile__'].Line(point1=(562 , 509), point2=(563 , 510)) 
mdb.models['Model-1'].sketches['__profile__'].Line(point1=(563 , 510), point2=(585 , 510)) 
mdb.models['Model-1'].sketches['__profile__'].Line(point1=(585 , 510), point2=(588 , 511)) 
mdb.models['Model-1'].sketches['__profile__'].Line(point1=(588 , 511), point2=(589 , 510)) 
mdb.models['Model-1'].sketches['__profile__'].Line(point1=(589 , 510), point2=(589 , 505)) 
mdb.models['Model-1'].sketches['__profile__'].Line(point1=(589 , 505), point2=(588 , 504)) 
mdb.models['Model-1'].sketches['__profile__'].Line(point1=(588 , 504), point2=(588 , 493)) 
mdb.models['Model-1'].sketches['__profile__'].Line(point1=(588 , 493), point2=(587 , 492)) 
mdb.models['Model-1'].sketches['__profile__'].Line(point1=(587 , 492), point2=(587 , 489)) 
mdb.models['Model-1'].sketches['__profile__'].Line(point1=(573 , 313), point2=(560 , 313)) 
mdb.models['Model-1'].sketches['__profile__'].Line(point1=(560 , 313), point2=(555 , 315)) 
mdb.models['Model-1'].sketches['__profile__'].Line(point1=(555 , 315), point2=(544 , 315)) 
mdb.models['Model-1'].sketches['__profile__'].Line(point1=(544 , 315), point2=(539 , 317)) 
mdb.models['Model-1'].sketches['__profile__'].Line(point1=(539 , 317), point2=(523 , 317)) 
mdb.models['Model-1'].sketches['__profile__'].Line(point1=(523 , 317), point2=(522 , 318)) 
mdb.models['Model-1'].sketches['__profile__'].Line(point1=(522 , 318), point2=(522 , 324)) 
mdb.models['Model-1'].sketches['__profile__'].Line(point1=(522 , 324), point2=(521 , 325)) 
mdb.models['Model-1'].sketches['__profile__'].Line(point1=(521 , 325), point2=(521 , 331)) 
mdb.models['Model-1'].sketches['__profile__'].Line(point1=(521 , 331), point2=(520 , 332)) 
mdb.models['Model-1'].sketches['__profile__'].Line(point1=(520 , 332), point2=(518 , 353)) 
mdb.models['Model-1'].sketches['__profile__'].Line(point1=(518 , 353), point2=(518 , 354)) 
mdb.models['Model-1'].sketches['__profile__'].Line(point1=(518 , 354), point2=(524 , 356)) 
mdb.models['Model-1'].sketches['__profile__'].Line(point1=(524 , 356), point2=(535 , 356)) 
mdb.models['Model-1'].sketches['__profile__'].Line(point1=(535 , 356), point2=(538 , 354)) 
mdb.models['Model-1'].sketches['__profile__'].Line(point1=(538 , 354), point2=(543 , 354)) 
mdb.models['Model-1'].sketches['__profile__'].Line(point1=(543 , 354), point2=(547 , 352)) 
mdb.models['Model-1'].sketches['__profile__'].Line(point1=(547 , 352), point2=(552 , 352)) 
mdb.models['Model-1'].sketches['__profile__'].Line(point1=(552 , 352), point2=(556 , 350)) 
mdb.models['Model-1'].sketches['__profile__'].Line(point1=(556 , 350), point2=(561 , 350)) 
mdb.models['Model-1'].sketches['__profile__'].Line(point1=(561 , 350), point2=(564 , 348)) 
mdb.models['Model-1'].sketches['__profile__'].Line(point1=(564 , 348), point2=(569 , 348)) 
mdb.models['Model-1'].sketches['__profile__'].Line(point1=(569 , 348), point2=(571 , 346)) 
mdb.models['Model-1'].sketches['__profile__'].Line(point1=(571 , 346), point2=(571 , 341)) 
mdb.models['Model-1'].sketches['__profile__'].Line(point1=(571 , 341), point2=(572 , 340)) 
mdb.models['Model-1'].sketches['__profile__'].Line(point1=(572 , 340), point2=(573 , 313)) 
mdb.models['Model-1'].sketches['__profile__'].Line(point1=(565 , 268), point2=(564 , 267)) 
mdb.models['Model-1'].sketches['__profile__'].Line(point1=(564 , 267), point2=(534 , 267)) 
mdb.models['Model-1'].sketches['__profile__'].Line(point1=(534 , 267), point2=(531 , 265)) 
mdb.models['Model-1'].sketches['__profile__'].Line(point1=(531 , 265), point2=(526 , 265)) 
mdb.models['Model-1'].sketches['__profile__'].Line(point1=(526 , 265), point2=(524 , 267)) 
mdb.models['Model-1'].sketches['__profile__'].Line(point1=(524 , 267), point2=(523 , 282)) 
mdb.models['Model-1'].sketches['__profile__'].Line(point1=(523 , 282), point2=(520 , 292)) 
mdb.models['Model-1'].sketches['__profile__'].Line(point1=(520 , 292), point2=(520 , 299)) 
mdb.models['Model-1'].sketches['__profile__'].Line(point1=(520 , 299), point2=(518 , 305)) 
mdb.models['Model-1'].sketches['__profile__'].Line(point1=(518 , 305), point2=(518 , 314)) 
mdb.models['Model-1'].sketches['__profile__'].Line(point1=(518 , 314), point2=(521 , 314)) 
mdb.models['Model-1'].sketches['__profile__'].Line(point1=(521 , 314), point2=(537 , 314)) 
mdb.models['Model-1'].sketches['__profile__'].Line(point1=(537 , 314), point2=(538 , 313)) 
mdb.models['Model-1'].sketches['__profile__'].Line(point1=(538 , 313), point2=(557 , 312)) 
mdb.models['Model-1'].sketches['__profile__'].Line(point1=(557 , 312), point2=(558 , 311)) 
mdb.models['Model-1'].sketches['__profile__'].Line(point1=(558 , 311), point2=(571 , 310)) 
mdb.models['Model-1'].sketches['__profile__'].Line(point1=(571 , 310), point2=(574 , 308)) 
mdb.models['Model-1'].sketches['__profile__'].Line(point1=(574 , 308), point2=(571 , 288)) 
mdb.models['Model-1'].sketches['__profile__'].Line(point1=(571 , 288), point2=(565 , 268)) 
mdb.models['Model-1'].sketches['__profile__'].Line(point1=(574 , 234), point2=(570 , 231)) 
mdb.models['Model-1'].sketches['__profile__'].Line(point1=(570 , 231), point2=(566 , 231)) 
mdb.models['Model-1'].sketches['__profile__'].Line(point1=(566 , 231), point2=(563 , 229)) 
mdb.models['Model-1'].sketches['__profile__'].Line(point1=(563 , 229), point2=(560 , 229)) 
mdb.models['Model-1'].sketches['__profile__'].Line(point1=(560 , 229), point2=(558 , 227)) 
mdb.models['Model-1'].sketches['__profile__'].Line(point1=(558 , 227), point2=(554 , 227)) 
mdb.models['Model-1'].sketches['__profile__'].Line(point1=(554 , 227), point2=(552 , 225)) 
mdb.models['Model-1'].sketches['__profile__'].Line(point1=(552 , 225), point2=(546 , 226)) 
mdb.models['Model-1'].sketches['__profile__'].Line(point1=(546 , 226), point2=(540 , 232)) 
mdb.models['Model-1'].sketches['__profile__'].Line(point1=(540 , 232), point2=(524 , 256)) 
mdb.models['Model-1'].sketches['__profile__'].Line(point1=(524 , 256), point2=(524 , 259)) 
mdb.models['Model-1'].sketches['__profile__'].Line(point1=(524 , 259), point2=(527 , 262)) 
mdb.models['Model-1'].sketches['__profile__'].Line(point1=(527 , 262), point2=(530 , 262)) 
mdb.models['Model-1'].sketches['__profile__'].Line(point1=(530 , 262), point2=(532 , 263)) 
mdb.models['Model-1'].sketches['__profile__'].Line(point1=(532 , 263), point2=(542 , 263)) 
mdb.models['Model-1'].sketches['__profile__'].Line(point1=(542 , 263), point2=(543 , 264)) 
mdb.models['Model-1'].sketches['__profile__'].Line(point1=(543 , 264), point2=(568 , 264)) 
mdb.models['Model-1'].sketches['__profile__'].Line(point1=(568 , 264), point2=(570 , 262)) 
mdb.models['Model-1'].sketches['__profile__'].Line(point1=(570 , 262), point2=(571 , 259)) 
mdb.models['Model-1'].sketches['__profile__'].Line(point1=(571 , 259), point2=(571 , 254)) 
mdb.models['Model-1'].sketches['__profile__'].Line(point1=(571 , 254), point2=(572 , 253)) 
mdb.models['Model-1'].sketches['__profile__'].Line(point1=(572 , 253), point2=(572 , 249)) 
mdb.models['Model-1'].sketches['__profile__'].Line(point1=(572 , 249), point2=(574 , 243)) 
mdb.models['Model-1'].sketches['__profile__'].Line(point1=(574 , 243), point2=(574 , 234)) 
mdb.models['Model-1'].sketches['__profile__'].Line(point1=(592 , 409), point2=(592 , 403)) 
mdb.models['Model-1'].sketches['__profile__'].Line(point1=(592 , 403), point2=(591 , 402)) 
mdb.models['Model-1'].sketches['__profile__'].Line(point1=(591 , 402), point2=(584 , 371)) 
mdb.models['Model-1'].sketches['__profile__'].Line(point1=(584 , 371), point2=(583 , 370)) 
mdb.models['Model-1'].sketches['__profile__'].Line(point1=(583 , 370), point2=(581 , 355)) 
mdb.models['Model-1'].sketches['__profile__'].Line(point1=(581 , 355), point2=(579 , 351)) 
mdb.models['Model-1'].sketches['__profile__'].Line(point1=(579 , 351), point2=(576 , 351)) 
mdb.models['Model-1'].sketches['__profile__'].Line(point1=(576 , 351), point2=(574 , 349)) 
mdb.models['Model-1'].sketches['__profile__'].Line(point1=(574 , 349), point2=(570 , 349)) 
mdb.models['Model-1'].sketches['__profile__'].Line(point1=(570 , 349), point2=(568 , 351)) 
mdb.models['Model-1'].sketches['__profile__'].Line(point1=(568 , 351), point2=(563 , 351)) 
mdb.models['Model-1'].sketches['__profile__'].Line(point1=(563 , 351), point2=(560 , 353)) 
mdb.models['Model-1'].sketches['__profile__'].Line(point1=(560 , 353), point2=(554 , 353)) 
mdb.models['Model-1'].sketches['__profile__'].Line(point1=(554 , 353), point2=(551 , 355)) 
mdb.models['Model-1'].sketches['__profile__'].Line(point1=(551 , 355), point2=(544 , 355)) 
mdb.models['Model-1'].sketches['__profile__'].Line(point1=(544 , 355), point2=(541 , 357)) 
mdb.models['Model-1'].sketches['__profile__'].Line(point1=(541 , 357), point2=(536 , 357)) 
mdb.models['Model-1'].sketches['__profile__'].Line(point1=(536 , 357), point2=(533 , 359)) 
mdb.models['Model-1'].sketches['__profile__'].Line(point1=(533 , 359), point2=(531 , 359)) 
mdb.models['Model-1'].sketches['__profile__'].Line(point1=(531 , 359), point2=(531 , 367)) 
mdb.models['Model-1'].sketches['__profile__'].Line(point1=(531 , 367), point2=(532 , 368)) 
mdb.models['Model-1'].sketches['__profile__'].Line(point1=(532 , 368), point2=(532 , 375)) 
mdb.models['Model-1'].sketches['__profile__'].Line(point1=(532 , 375), point2=(534 , 379)) 
mdb.models['Model-1'].sketches['__profile__'].Line(point1=(534 , 379), point2=(534 , 387)) 
mdb.models['Model-1'].sketches['__profile__'].Line(point1=(534 , 387), point2=(536 , 391)) 
mdb.models['Model-1'].sketches['__profile__'].Line(point1=(536 , 391), point2=(536 , 397)) 
mdb.models['Model-1'].sketches['__profile__'].Line(point1=(536 , 397), point2=(537 , 398)) 
mdb.models['Model-1'].sketches['__profile__'].Line(point1=(537 , 398), point2=(539 , 409)) 
mdb.models['Model-1'].sketches['__profile__'].Line(point1=(539 , 409), point2=(545 , 411)) 
mdb.models['Model-1'].sketches['__profile__'].Line(point1=(545 , 411), point2=(569 , 411)) 
mdb.models['Model-1'].sketches['__profile__'].Line(point1=(569 , 411), point2=(570 , 410)) 
mdb.models['Model-1'].sketches['__profile__'].Line(point1=(570 , 410), point2=(588 , 410)) 
mdb.models['Model-1'].sketches['__profile__'].Line(point1=(588 , 410), point2=(589 , 409)) 
mdb.models['Model-1'].sketches['__profile__'].Line(point1=(589 , 409), point2=(592 , 409)) 
mdb.models['Model-1'].sketches['__profile__'].Line(point1=(642 , 482), point2=(643 , 470)) 
mdb.models['Model-1'].sketches['__profile__'].Line(point1=(643 , 470), point2=(644 , 469)) 
mdb.models['Model-1'].sketches['__profile__'].Line(point1=(644 , 469), point2=(644 , 461)) 
mdb.models['Model-1'].sketches['__profile__'].Line(point1=(644 , 461), point2=(645 , 460)) 
mdb.models['Model-1'].sketches['__profile__'].Line(point1=(645 , 460), point2=(645 , 449)) 
mdb.models['Model-1'].sketches['__profile__'].Line(point1=(645 , 449), point2=(593 , 449)) 
mdb.models['Model-1'].sketches['__profile__'].Line(point1=(593 , 449), point2=(592 , 450)) 
mdb.models['Model-1'].sketches['__profile__'].Line(point1=(592 , 450), point2=(556 , 451)) 
mdb.models['Model-1'].sketches['__profile__'].Line(point1=(556 , 451), point2=(550 , 451)) 
mdb.models['Model-1'].sketches['__profile__'].Line(point1=(550 , 451), point2=(552 , 469)) 
mdb.models['Model-1'].sketches['__profile__'].Line(point1=(552 , 469), point2=(553 , 470)) 
mdb.models['Model-1'].sketches['__profile__'].Line(point1=(553 , 470), point2=(553 , 476)) 
mdb.models['Model-1'].sketches['__profile__'].Line(point1=(553 , 476), point2=(555 , 481)) 
mdb.models['Model-1'].sketches['__profile__'].Line(point1=(555 , 481), point2=(573 , 481)) 
mdb.models['Model-1'].sketches['__profile__'].Line(point1=(573 , 481), point2=(574 , 482)) 
mdb.models['Model-1'].sketches['__profile__'].Line(point1=(574 , 482), point2=(642 , 482)) 
mdb.models['Model-1'].sketches['__profile__'].Line(point1=(594 , 205), point2=(588 , 200)) 
mdb.models['Model-1'].sketches['__profile__'].Line(point1=(588 , 200), point2=(584 , 200)) 
mdb.models['Model-1'].sketches['__profile__'].Line(point1=(584 , 200), point2=(583 , 199)) 
mdb.models['Model-1'].sketches['__profile__'].Line(point1=(583 , 199), point2=(575 , 199)) 
mdb.models['Model-1'].sketches['__profile__'].Line(point1=(575 , 199), point2=(573 , 200)) 
mdb.models['Model-1'].sketches['__profile__'].Line(point1=(573 , 200), point2=(571 , 203)) 
mdb.models['Model-1'].sketches['__profile__'].Line(point1=(571 , 203), point2=(562 , 209)) 
mdb.models['Model-1'].sketches['__profile__'].Line(point1=(562 , 209), point2=(550 , 220)) 
mdb.models['Model-1'].sketches['__profile__'].Line(point1=(550 , 220), point2=(550 , 223)) 
mdb.models['Model-1'].sketches['__profile__'].Line(point1=(550 , 223), point2=(556 , 224)) 
mdb.models['Model-1'].sketches['__profile__'].Line(point1=(556 , 224), point2=(559 , 226)) 
mdb.models['Model-1'].sketches['__profile__'].Line(point1=(559 , 226), point2=(562 , 226)) 
mdb.models['Model-1'].sketches['__profile__'].Line(point1=(562 , 226), point2=(571 , 230)) 
mdb.models['Model-1'].sketches['__profile__'].Line(point1=(571 , 230), point2=(578 , 230)) 
mdb.models['Model-1'].sketches['__profile__'].Line(point1=(578 , 230), point2=(580 , 228)) 
mdb.models['Model-1'].sketches['__profile__'].Line(point1=(580 , 228), point2=(582 , 228)) 
mdb.models['Model-1'].sketches['__profile__'].Line(point1=(582 , 228), point2=(585 , 226)) 
mdb.models['Model-1'].sketches['__profile__'].Line(point1=(585 , 226), point2=(590 , 226)) 
mdb.models['Model-1'].sketches['__profile__'].Line(point1=(590 , 226), point2=(593 , 224)) 
mdb.models['Model-1'].sketches['__profile__'].Line(point1=(593 , 224), point2=(598 , 224)) 
mdb.models['Model-1'].sketches['__profile__'].Line(point1=(598 , 224), point2=(598 , 215)) 
mdb.models['Model-1'].sketches['__profile__'].Line(point1=(598 , 215), point2=(594 , 205)) 
mdb.models['Model-1'].sketches['__profile__'].Line(point1=(621 , 302), point2=(621 , 293)) 
mdb.models['Model-1'].sketches['__profile__'].Line(point1=(621 , 293), point2=(620 , 292)) 
mdb.models['Model-1'].sketches['__profile__'].Line(point1=(620 , 292), point2=(620 , 286)) 
mdb.models['Model-1'].sketches['__profile__'].Line(point1=(620 , 286), point2=(619 , 285)) 
mdb.models['Model-1'].sketches['__profile__'].Line(point1=(619 , 285), point2=(618 , 279)) 
mdb.models['Model-1'].sketches['__profile__'].Line(point1=(618 , 279), point2=(616 , 275)) 
mdb.models['Model-1'].sketches['__profile__'].Line(point1=(616 , 275), point2=(611 , 270)) 
mdb.models['Model-1'].sketches['__profile__'].Line(point1=(611 , 270), point2=(610 , 265)) 
mdb.models['Model-1'].sketches['__profile__'].Line(point1=(610 , 265), point2=(607 , 261)) 
mdb.models['Model-1'].sketches['__profile__'].Line(point1=(607 , 261), point2=(602 , 261)) 
mdb.models['Model-1'].sketches['__profile__'].Line(point1=(602 , 261), point2=(599 , 263)) 
mdb.models['Model-1'].sketches['__profile__'].Line(point1=(599 , 263), point2=(594 , 263)) 
mdb.models['Model-1'].sketches['__profile__'].Line(point1=(594 , 263), point2=(585 , 266)) 
mdb.models['Model-1'].sketches['__profile__'].Line(point1=(585 , 266), point2=(570 , 267)) 
mdb.models['Model-1'].sketches['__profile__'].Line(point1=(570 , 267), point2=(568 , 270)) 
mdb.models['Model-1'].sketches['__profile__'].Line(point1=(568 , 270), point2=(571 , 276)) 
mdb.models['Model-1'].sketches['__profile__'].Line(point1=(571 , 276), point2=(571 , 280)) 
mdb.models['Model-1'].sketches['__profile__'].Line(point1=(571 , 280), point2=(572 , 281)) 
mdb.models['Model-1'].sketches['__profile__'].Line(point1=(572 , 281), point2=(573 , 288)) 
mdb.models['Model-1'].sketches['__profile__'].Line(point1=(573 , 288), point2=(575 , 293)) 
mdb.models['Model-1'].sketches['__profile__'].Line(point1=(575 , 293), point2=(575 , 297)) 
mdb.models['Model-1'].sketches['__profile__'].Line(point1=(575 , 297), point2=(576 , 298)) 
mdb.models['Model-1'].sketches['__profile__'].Line(point1=(576 , 298), point2=(577 , 308)) 
mdb.models['Model-1'].sketches['__profile__'].Line(point1=(577 , 308), point2=(587 , 308)) 
mdb.models['Model-1'].sketches['__profile__'].Line(point1=(587 , 308), point2=(591 , 306)) 
mdb.models['Model-1'].sketches['__profile__'].Line(point1=(591 , 306), point2=(601 , 306)) 
mdb.models['Model-1'].sketches['__profile__'].Line(point1=(601 , 306), point2=(604 , 304)) 
mdb.models['Model-1'].sketches['__profile__'].Line(point1=(604 , 304), point2=(610 , 304)) 
mdb.models['Model-1'].sketches['__profile__'].Line(point1=(610 , 304), point2=(611 , 303)) 
mdb.models['Model-1'].sketches['__profile__'].Line(point1=(611 , 303), point2=(618 , 303)) 
mdb.models['Model-1'].sketches['__profile__'].Line(point1=(618 , 303), point2=(621 , 302)) 
mdb.models['Model-1'].sketches['__profile__'].Line(point1=(606 , 230), point2=(600 , 227)) 
mdb.models['Model-1'].sketches['__profile__'].Line(point1=(600 , 227), point2=(592 , 227)) 
mdb.models['Model-1'].sketches['__profile__'].Line(point1=(592 , 227), point2=(591 , 228)) 
mdb.models['Model-1'].sketches['__profile__'].Line(point1=(591 , 228), point2=(584 , 229)) 
mdb.models['Model-1'].sketches['__profile__'].Line(point1=(584 , 229), point2=(578 , 232)) 
mdb.models['Model-1'].sketches['__profile__'].Line(point1=(578 , 232), point2=(577 , 244)) 
mdb.models['Model-1'].sketches['__profile__'].Line(point1=(577 , 244), point2=(576 , 245)) 
mdb.models['Model-1'].sketches['__profile__'].Line(point1=(576 , 245), point2=(576 , 248)) 
mdb.models['Model-1'].sketches['__profile__'].Line(point1=(576 , 248), point2=(574 , 253)) 
mdb.models['Model-1'].sketches['__profile__'].Line(point1=(574 , 253), point2=(574 , 258)) 
mdb.models['Model-1'].sketches['__profile__'].Line(point1=(574 , 258), point2=(573 , 259)) 
mdb.models['Model-1'].sketches['__profile__'].Line(point1=(573 , 259), point2=(573 , 262)) 
mdb.models['Model-1'].sketches['__profile__'].Line(point1=(573 , 262), point2=(577 , 262)) 
mdb.models['Model-1'].sketches['__profile__'].Line(point1=(577 , 262), point2=(586 , 262)) 
mdb.models['Model-1'].sketches['__profile__'].Line(point1=(586 , 262), point2=(590 , 260)) 
mdb.models['Model-1'].sketches['__profile__'].Line(point1=(590 , 260), point2=(597 , 260)) 
mdb.models['Model-1'].sketches['__profile__'].Line(point1=(597 , 260), point2=(600 , 258)) 
mdb.models['Model-1'].sketches['__profile__'].Line(point1=(600 , 258), point2=(605 , 258)) 
mdb.models['Model-1'].sketches['__profile__'].Line(point1=(605 , 258), point2=(609 , 256)) 
mdb.models['Model-1'].sketches['__profile__'].Line(point1=(609 , 256), point2=(613 , 256)) 
mdb.models['Model-1'].sketches['__profile__'].Line(point1=(613 , 256), point2=(616 , 254)) 
mdb.models['Model-1'].sketches['__profile__'].Line(point1=(616 , 254), point2=(616 , 249)) 
mdb.models['Model-1'].sketches['__profile__'].Line(point1=(616 , 249), point2=(606 , 230)) 
mdb.models['Model-1'].sketches['__profile__'].Line(point1=(623 , 307), point2=(621 , 305)) 
mdb.models['Model-1'].sketches['__profile__'].Line(point1=(621 , 305), point2=(614 , 305)) 
mdb.models['Model-1'].sketches['__profile__'].Line(point1=(614 , 305), point2=(611 , 307)) 
mdb.models['Model-1'].sketches['__profile__'].Line(point1=(611 , 307), point2=(603 , 307)) 
mdb.models['Model-1'].sketches['__profile__'].Line(point1=(603 , 307), point2=(599 , 309)) 
mdb.models['Model-1'].sketches['__profile__'].Line(point1=(599 , 309), point2=(590 , 309)) 
mdb.models['Model-1'].sketches['__profile__'].Line(point1=(590 , 309), point2=(586 , 311)) 
mdb.models['Model-1'].sketches['__profile__'].Line(point1=(586 , 311), point2=(577 , 311)) 
mdb.models['Model-1'].sketches['__profile__'].Line(point1=(577 , 311), point2=(576 , 312)) 
mdb.models['Model-1'].sketches['__profile__'].Line(point1=(576 , 312), point2=(576 , 332)) 
mdb.models['Model-1'].sketches['__profile__'].Line(point1=(576 , 332), point2=(575 , 333)) 
mdb.models['Model-1'].sketches['__profile__'].Line(point1=(575 , 333), point2=(575 , 344)) 
mdb.models['Model-1'].sketches['__profile__'].Line(point1=(575 , 344), point2=(574 , 345)) 
mdb.models['Model-1'].sketches['__profile__'].Line(point1=(574 , 345), point2=(574 , 348)) 
mdb.models['Model-1'].sketches['__profile__'].Line(point1=(574 , 348), point2=(575 , 348)) 
mdb.models['Model-1'].sketches['__profile__'].Line(point1=(575 , 348), point2=(578 , 348)) 
mdb.models['Model-1'].sketches['__profile__'].Line(point1=(578 , 348), point2=(581 , 350)) 
mdb.models['Model-1'].sketches['__profile__'].Line(point1=(581 , 350), point2=(585 , 350)) 
mdb.models['Model-1'].sketches['__profile__'].Line(point1=(585 , 350), point2=(589 , 348)) 
mdb.models['Model-1'].sketches['__profile__'].Line(point1=(589 , 348), point2=(595 , 348)) 
mdb.models['Model-1'].sketches['__profile__'].Line(point1=(595 , 348), point2=(599 , 346)) 
mdb.models['Model-1'].sketches['__profile__'].Line(point1=(599 , 346), point2=(604 , 346)) 
mdb.models['Model-1'].sketches['__profile__'].Line(point1=(604 , 346), point2=(605 , 345)) 
mdb.models['Model-1'].sketches['__profile__'].Line(point1=(605 , 345), point2=(610 , 345)) 
mdb.models['Model-1'].sketches['__profile__'].Line(point1=(610 , 345), point2=(616 , 343)) 
mdb.models['Model-1'].sketches['__profile__'].Line(point1=(616 , 343), point2=(626 , 342)) 
mdb.models['Model-1'].sketches['__profile__'].Line(point1=(626 , 342), point2=(626 , 328)) 
mdb.models['Model-1'].sketches['__profile__'].Line(point1=(626 , 328), point2=(625 , 327)) 
mdb.models['Model-1'].sketches['__profile__'].Line(point1=(625 , 327), point2=(625 , 319)) 
mdb.models['Model-1'].sketches['__profile__'].Line(point1=(625 , 319), point2=(624 , 318)) 
mdb.models['Model-1'].sketches['__profile__'].Line(point1=(624 , 318), point2=(623 , 307)) 
mdb.models['Model-1'].sketches['__profile__'].Line(point1=(676 , 404), point2=(675 , 403)) 
mdb.models['Model-1'].sketches['__profile__'].Line(point1=(675 , 403), point2=(666 , 403)) 
mdb.models['Model-1'].sketches['__profile__'].Line(point1=(666 , 403), point2=(661 , 405)) 
mdb.models['Model-1'].sketches['__profile__'].Line(point1=(661 , 405), point2=(653 , 405)) 
mdb.models['Model-1'].sketches['__profile__'].Line(point1=(653 , 405), point2=(650 , 407)) 
mdb.models['Model-1'].sketches['__profile__'].Line(point1=(650 , 407), point2=(642 , 407)) 
mdb.models['Model-1'].sketches['__profile__'].Line(point1=(642 , 407), point2=(638 , 409)) 
mdb.models['Model-1'].sketches['__profile__'].Line(point1=(638 , 409), point2=(630 , 409)) 
mdb.models['Model-1'].sketches['__profile__'].Line(point1=(630 , 409), point2=(626 , 411)) 
mdb.models['Model-1'].sketches['__profile__'].Line(point1=(626 , 411), point2=(618 , 411)) 
mdb.models['Model-1'].sketches['__profile__'].Line(point1=(618 , 411), point2=(613 , 413)) 
mdb.models['Model-1'].sketches['__profile__'].Line(point1=(613 , 413), point2=(581 , 415)) 
mdb.models['Model-1'].sketches['__profile__'].Line(point1=(581 , 415), point2=(579 , 420)) 
mdb.models['Model-1'].sketches['__profile__'].Line(point1=(579 , 420), point2=(579 , 432)) 
mdb.models['Model-1'].sketches['__profile__'].Line(point1=(579 , 432), point2=(578 , 433)) 
mdb.models['Model-1'].sketches['__profile__'].Line(point1=(578 , 433), point2=(578 , 444)) 
mdb.models['Model-1'].sketches['__profile__'].Line(point1=(578 , 444), point2=(581 , 444)) 
mdb.models['Model-1'].sketches['__profile__'].Line(point1=(581 , 444), point2=(592 , 444)) 
mdb.models['Model-1'].sketches['__profile__'].Line(point1=(592 , 444), point2=(593 , 443)) 
mdb.models['Model-1'].sketches['__profile__'].Line(point1=(593 , 443), point2=(627 , 443)) 
mdb.models['Model-1'].sketches['__profile__'].Line(point1=(627 , 443), point2=(628 , 442)) 
mdb.models['Model-1'].sketches['__profile__'].Line(point1=(628 , 442), point2=(660 , 442)) 
mdb.models['Model-1'].sketches['__profile__'].Line(point1=(660 , 442), point2=(670 , 436)) 
mdb.models['Model-1'].sketches['__profile__'].Line(point1=(670 , 436), point2=(675 , 435)) 
mdb.models['Model-1'].sketches['__profile__'].Line(point1=(675 , 435), point2=(681 , 432)) 
mdb.models['Model-1'].sketches['__profile__'].Line(point1=(681 , 432), point2=(681 , 426)) 
mdb.models['Model-1'].sketches['__profile__'].Line(point1=(681 , 426), point2=(680 , 425)) 
mdb.models['Model-1'].sketches['__profile__'].Line(point1=(680 , 425), point2=(680 , 421)) 
mdb.models['Model-1'].sketches['__profile__'].Line(point1=(680 , 421), point2=(679 , 420)) 
mdb.models['Model-1'].sketches['__profile__'].Line(point1=(679 , 420), point2=(679 , 416)) 
mdb.models['Model-1'].sketches['__profile__'].Line(point1=(679 , 416), point2=(678 , 415)) 
mdb.models['Model-1'].sketches['__profile__'].Line(point1=(678 , 415), point2=(676 , 404)) 
mdb.models['Model-1'].sketches['__profile__'].Line(point1=(646 , 401), point2=(645 , 394)) 
mdb.models['Model-1'].sketches['__profile__'].Line(point1=(645 , 394), point2=(641 , 385)) 
mdb.models['Model-1'].sketches['__profile__'].Line(point1=(641 , 385), point2=(639 , 377)) 
mdb.models['Model-1'].sketches['__profile__'].Line(point1=(639 , 377), point2=(625 , 345)) 
mdb.models['Model-1'].sketches['__profile__'].Line(point1=(625 , 345), point2=(617 , 345)) 
mdb.models['Model-1'].sketches['__profile__'].Line(point1=(617 , 345), point2=(614 , 347)) 
mdb.models['Model-1'].sketches['__profile__'].Line(point1=(614 , 347), point2=(607 , 347)) 
mdb.models['Model-1'].sketches['__profile__'].Line(point1=(607 , 347), point2=(604 , 349)) 
mdb.models['Model-1'].sketches['__profile__'].Line(point1=(604 , 349), point2=(597 , 349)) 
mdb.models['Model-1'].sketches['__profile__'].Line(point1=(597 , 349), point2=(594 , 351)) 
mdb.models['Model-1'].sketches['__profile__'].Line(point1=(594 , 351), point2=(584 , 351)) 
mdb.models['Model-1'].sketches['__profile__'].Line(point1=(584 , 351), point2=(584 , 355)) 
mdb.models['Model-1'].sketches['__profile__'].Line(point1=(584 , 355), point2=(585 , 357)) 
mdb.models['Model-1'].sketches['__profile__'].Line(point1=(585 , 357), point2=(586 , 372)) 
mdb.models['Model-1'].sketches['__profile__'].Line(point1=(586 , 372), point2=(588 , 375)) 
mdb.models['Model-1'].sketches['__profile__'].Line(point1=(588 , 375), point2=(588 , 380)) 
mdb.models['Model-1'].sketches['__profile__'].Line(point1=(588 , 380), point2=(590 , 383)) 
mdb.models['Model-1'].sketches['__profile__'].Line(point1=(590 , 383), point2=(590 , 388)) 
mdb.models['Model-1'].sketches['__profile__'].Line(point1=(590 , 388), point2=(592 , 391)) 
mdb.models['Model-1'].sketches['__profile__'].Line(point1=(592 , 391), point2=(592 , 395)) 
mdb.models['Model-1'].sketches['__profile__'].Line(point1=(592 , 395), point2=(594 , 399)) 
mdb.models['Model-1'].sketches['__profile__'].Line(point1=(594 , 399), point2=(594 , 402)) 
mdb.models['Model-1'].sketches['__profile__'].Line(point1=(594 , 402), point2=(597 , 408)) 
mdb.models['Model-1'].sketches['__profile__'].Line(point1=(597 , 408), point2=(606 , 408)) 
mdb.models['Model-1'].sketches['__profile__'].Line(point1=(606 , 408), point2=(607 , 407)) 
mdb.models['Model-1'].sketches['__profile__'].Line(point1=(607 , 407), point2=(613 , 407)) 
mdb.models['Model-1'].sketches['__profile__'].Line(point1=(613 , 407), point2=(614 , 406)) 
mdb.models['Model-1'].sketches['__profile__'].Line(point1=(614 , 406), point2=(625 , 405)) 
mdb.models['Model-1'].sketches['__profile__'].Line(point1=(625 , 405), point2=(626 , 404)) 
mdb.models['Model-1'].sketches['__profile__'].Line(point1=(626 , 404), point2=(639 , 403)) 
mdb.models['Model-1'].sketches['__profile__'].Line(point1=(639 , 403), point2=(640 , 402)) 
mdb.models['Model-1'].sketches['__profile__'].Line(point1=(640 , 402), point2=(646 , 401)) 
mdb.models['Model-1'].sketches['__profile__'].Line(point1=(662 , 559), point2=(661 , 548)) 
mdb.models['Model-1'].sketches['__profile__'].Line(point1=(661 , 548), point2=(660 , 547)) 
mdb.models['Model-1'].sketches['__profile__'].Line(point1=(660 , 547), point2=(660 , 538)) 
mdb.models['Model-1'].sketches['__profile__'].Line(point1=(660 , 538), point2=(659 , 537)) 
mdb.models['Model-1'].sketches['__profile__'].Line(point1=(659 , 537), point2=(658 , 521)) 
mdb.models['Model-1'].sketches['__profile__'].Line(point1=(658 , 521), point2=(590 , 519)) 
mdb.models['Model-1'].sketches['__profile__'].Line(point1=(590 , 519), point2=(590 , 530)) 
mdb.models['Model-1'].sketches['__profile__'].Line(point1=(590 , 530), point2=(592 , 535)) 
mdb.models['Model-1'].sketches['__profile__'].Line(point1=(592 , 535), point2=(592 , 543)) 
mdb.models['Model-1'].sketches['__profile__'].Line(point1=(592 , 543), point2=(594 , 547)) 
mdb.models['Model-1'].sketches['__profile__'].Line(point1=(594 , 547), point2=(594 , 553)) 
mdb.models['Model-1'].sketches['__profile__'].Line(point1=(594 , 553), point2=(597 , 561)) 
mdb.models['Model-1'].sketches['__profile__'].Line(point1=(597 , 561), point2=(633 , 561)) 
mdb.models['Model-1'].sketches['__profile__'].Line(point1=(633 , 561), point2=(634 , 560)) 
mdb.models['Model-1'].sketches['__profile__'].Line(point1=(634 , 560), point2=(661 , 560)) 
mdb.models['Model-1'].sketches['__profile__'].Line(point1=(661 , 560), point2=(662 , 559)) 
mdb.models['Model-1'].sketches['__profile__'].Line(point1=(649 , 513), point2=(648 , 495)) 
mdb.models['Model-1'].sketches['__profile__'].Line(point1=(648 , 495), point2=(646 , 490)) 
mdb.models['Model-1'].sketches['__profile__'].Line(point1=(646 , 490), point2=(643 , 490)) 
mdb.models['Model-1'].sketches['__profile__'].Line(point1=(643 , 490), point2=(642 , 489)) 
mdb.models['Model-1'].sketches['__profile__'].Line(point1=(642 , 489), point2=(591 , 489)) 
mdb.models['Model-1'].sketches['__profile__'].Line(point1=(591 , 489), point2=(590 , 489)) 
mdb.models['Model-1'].sketches['__profile__'].Line(point1=(590 , 489), point2=(590 , 495)) 
mdb.models['Model-1'].sketches['__profile__'].Line(point1=(590 , 495), point2=(592 , 499)) 
mdb.models['Model-1'].sketches['__profile__'].Line(point1=(592 , 499), point2=(592 , 511)) 
mdb.models['Model-1'].sketches['__profile__'].Line(point1=(592 , 511), point2=(619 , 512)) 
mdb.models['Model-1'].sketches['__profile__'].Line(point1=(619 , 512), point2=(620 , 513)) 
mdb.models['Model-1'].sketches['__profile__'].Line(point1=(620 , 513), point2=(639 , 513)) 
mdb.models['Model-1'].sketches['__profile__'].Line(point1=(639 , 513), point2=(640 , 514)) 
mdb.models['Model-1'].sketches['__profile__'].Line(point1=(640 , 514), point2=(647 , 514)) 
mdb.models['Model-1'].sketches['__profile__'].Line(point1=(647 , 514), point2=(649 , 513)) 
mdb.models['Model-1'].sketches['__profile__'].Line(point1=(650 , 215), point2=(642 , 209)) 
mdb.models['Model-1'].sketches['__profile__'].Line(point1=(642 , 209), point2=(640 , 209)) 
mdb.models['Model-1'].sketches['__profile__'].Line(point1=(640 , 209), point2=(636 , 206)) 
mdb.models['Model-1'].sketches['__profile__'].Line(point1=(636 , 206), point2=(631 , 206)) 
mdb.models['Model-1'].sketches['__profile__'].Line(point1=(631 , 206), point2=(610 , 228)) 
mdb.models['Model-1'].sketches['__profile__'].Line(point1=(610 , 228), point2=(610 , 233)) 
mdb.models['Model-1'].sketches['__profile__'].Line(point1=(610 , 233), point2=(613 , 237)) 
mdb.models['Model-1'].sketches['__profile__'].Line(point1=(613 , 237), point2=(616 , 244)) 
mdb.models['Model-1'].sketches['__profile__'].Line(point1=(616 , 244), point2=(618 , 247)) 
mdb.models['Model-1'].sketches['__profile__'].Line(point1=(618 , 247), point2=(618 , 249)) 
mdb.models['Model-1'].sketches['__profile__'].Line(point1=(618 , 249), point2=(621 , 252)) 
mdb.models['Model-1'].sketches['__profile__'].Line(point1=(621 , 252), point2=(628 , 252)) 
mdb.models['Model-1'].sketches['__profile__'].Line(point1=(628 , 252), point2=(630 , 250)) 
mdb.models['Model-1'].sketches['__profile__'].Line(point1=(630 , 250), point2=(634 , 250)) 
mdb.models['Model-1'].sketches['__profile__'].Line(point1=(634 , 250), point2=(636 , 248)) 
mdb.models['Model-1'].sketches['__profile__'].Line(point1=(636 , 248), point2=(638 , 248)) 
mdb.models['Model-1'].sketches['__profile__'].Line(point1=(638 , 248), point2=(645 , 233)) 
mdb.models['Model-1'].sketches['__profile__'].Line(point1=(645 , 233), point2=(650 , 218)) 
mdb.models['Model-1'].sketches['__profile__'].Line(point1=(650 , 218), point2=(650 , 215)) 
mdb.models['Model-1'].sketches['__profile__'].Line(point1=(659 , 294), point2=(659 , 265)) 
mdb.models['Model-1'].sketches['__profile__'].Line(point1=(659 , 265), point2=(658 , 264)) 
mdb.models['Model-1'].sketches['__profile__'].Line(point1=(658 , 264), point2=(658 , 253)) 
mdb.models['Model-1'].sketches['__profile__'].Line(point1=(658 , 253), point2=(648 , 253)) 
mdb.models['Model-1'].sketches['__profile__'].Line(point1=(648 , 253), point2=(645 , 251)) 
mdb.models['Model-1'].sketches['__profile__'].Line(point1=(645 , 251), point2=(639 , 251)) 
mdb.models['Model-1'].sketches['__profile__'].Line(point1=(639 , 251), point2=(635 , 253)) 
mdb.models['Model-1'].sketches['__profile__'].Line(point1=(635 , 253), point2=(632 , 253)) 
mdb.models['Model-1'].sketches['__profile__'].Line(point1=(632 , 253), point2=(629 , 255)) 
mdb.models['Model-1'].sketches['__profile__'].Line(point1=(629 , 255), point2=(625 , 255)) 
mdb.models['Model-1'].sketches['__profile__'].Line(point1=(625 , 255), point2=(622 , 257)) 
mdb.models['Model-1'].sketches['__profile__'].Line(point1=(622 , 257), point2=(619 , 257)) 
mdb.models['Model-1'].sketches['__profile__'].Line(point1=(619 , 257), point2=(614 , 259)) 
mdb.models['Model-1'].sketches['__profile__'].Line(point1=(614 , 259), point2=(612 , 261)) 
mdb.models['Model-1'].sketches['__profile__'].Line(point1=(612 , 261), point2=(612 , 264)) 
mdb.models['Model-1'].sketches['__profile__'].Line(point1=(612 , 264), point2=(615 , 271)) 
mdb.models['Model-1'].sketches['__profile__'].Line(point1=(615 , 271), point2=(620 , 276)) 
mdb.models['Model-1'].sketches['__profile__'].Line(point1=(620 , 276), point2=(622 , 280)) 
mdb.models['Model-1'].sketches['__profile__'].Line(point1=(622 , 280), point2=(623 , 291)) 
mdb.models['Model-1'].sketches['__profile__'].Line(point1=(623 , 291), point2=(624 , 292)) 
mdb.models['Model-1'].sketches['__profile__'].Line(point1=(624 , 292), point2=(624 , 300)) 
mdb.models['Model-1'].sketches['__profile__'].Line(point1=(624 , 300), point2=(633 , 300)) 
mdb.models['Model-1'].sketches['__profile__'].Line(point1=(633 , 300), point2=(637 , 298)) 
mdb.models['Model-1'].sketches['__profile__'].Line(point1=(637 , 298), point2=(643 , 298)) 
mdb.models['Model-1'].sketches['__profile__'].Line(point1=(643 , 298), point2=(647 , 296)) 
mdb.models['Model-1'].sketches['__profile__'].Line(point1=(647 , 296), point2=(652 , 296)) 
mdb.models['Model-1'].sketches['__profile__'].Line(point1=(652 , 296), point2=(655 , 294)) 
mdb.models['Model-1'].sketches['__profile__'].Line(point1=(655 , 294), point2=(659 , 294)) 
mdb.models['Model-1'].sketches['__profile__'].Line(point1=(676 , 332), point2=(676 , 318)) 
mdb.models['Model-1'].sketches['__profile__'].Line(point1=(676 , 318), point2=(675 , 317)) 
mdb.models['Model-1'].sketches['__profile__'].Line(point1=(675 , 317), point2=(675 , 306)) 
mdb.models['Model-1'].sketches['__profile__'].Line(point1=(675 , 306), point2=(674 , 305)) 
mdb.models['Model-1'].sketches['__profile__'].Line(point1=(674 , 305), point2=(674 , 297)) 
mdb.models['Model-1'].sketches['__profile__'].Line(point1=(674 , 297), point2=(673 , 294)) 
mdb.models['Model-1'].sketches['__profile__'].Line(point1=(673 , 294), point2=(662 , 295)) 
mdb.models['Model-1'].sketches['__profile__'].Line(point1=(662 , 295), point2=(659 , 297)) 
mdb.models['Model-1'].sketches['__profile__'].Line(point1=(659 , 297), point2=(654 , 297)) 
mdb.models['Model-1'].sketches['__profile__'].Line(point1=(654 , 297), point2=(651 , 299)) 
mdb.models['Model-1'].sketches['__profile__'].Line(point1=(651 , 299), point2=(645 , 299)) 
mdb.models['Model-1'].sketches['__profile__'].Line(point1=(645 , 299), point2=(641 , 301)) 
mdb.models['Model-1'].sketches['__profile__'].Line(point1=(641 , 301), point2=(634 , 301)) 
mdb.models['Model-1'].sketches['__profile__'].Line(point1=(634 , 301), point2=(631 , 303)) 
mdb.models['Model-1'].sketches['__profile__'].Line(point1=(631 , 303), point2=(628 , 303)) 
mdb.models['Model-1'].sketches['__profile__'].Line(point1=(628 , 303), point2=(626 , 303)) 
mdb.models['Model-1'].sketches['__profile__'].Line(point1=(626 , 303), point2=(626 , 307)) 
mdb.models['Model-1'].sketches['__profile__'].Line(point1=(626 , 307), point2=(627 , 308)) 
mdb.models['Model-1'].sketches['__profile__'].Line(point1=(627 , 308), point2=(629 , 333)) 
mdb.models['Model-1'].sketches['__profile__'].Line(point1=(629 , 333), point2=(630 , 334)) 
mdb.models['Model-1'].sketches['__profile__'].Line(point1=(630 , 334), point2=(631 , 340)) 
mdb.models['Model-1'].sketches['__profile__'].Line(point1=(631 , 340), point2=(636 , 340)) 
mdb.models['Model-1'].sketches['__profile__'].Line(point1=(636 , 340), point2=(640 , 338)) 
mdb.models['Model-1'].sketches['__profile__'].Line(point1=(640 , 338), point2=(647 , 338)) 
mdb.models['Model-1'].sketches['__profile__'].Line(point1=(647 , 338), point2=(651 , 336)) 
mdb.models['Model-1'].sketches['__profile__'].Line(point1=(651 , 336), point2=(656 , 336)) 
mdb.models['Model-1'].sketches['__profile__'].Line(point1=(656 , 336), point2=(657 , 335)) 
mdb.models['Model-1'].sketches['__profile__'].Line(point1=(657 , 335), point2=(662 , 335)) 
mdb.models['Model-1'].sketches['__profile__'].Line(point1=(662 , 335), point2=(663 , 334)) 
mdb.models['Model-1'].sketches['__profile__'].Line(point1=(663 , 334), point2=(676 , 332)) 
mdb.models['Model-1'].sketches['__profile__'].Line(point1=(731 , 457), point2=(709 , 457)) 
mdb.models['Model-1'].sketches['__profile__'].Line(point1=(709 , 457), point2=(708 , 456)) 
mdb.models['Model-1'].sketches['__profile__'].Line(point1=(708 , 456), point2=(682 , 455)) 
mdb.models['Model-1'].sketches['__profile__'].Line(point1=(682 , 455), point2=(681 , 454)) 
mdb.models['Model-1'].sketches['__profile__'].Line(point1=(681 , 454), point2=(670 , 453)) 
mdb.models['Model-1'].sketches['__profile__'].Line(point1=(670 , 453), point2=(659 , 449)) 
mdb.models['Model-1'].sketches['__profile__'].Line(point1=(659 , 449), point2=(649 , 449)) 
mdb.models['Model-1'].sketches['__profile__'].Line(point1=(649 , 449), point2=(648 , 450)) 
mdb.models['Model-1'].sketches['__profile__'].Line(point1=(648 , 450), point2=(647 , 477)) 
mdb.models['Model-1'].sketches['__profile__'].Line(point1=(647 , 477), point2=(646 , 478)) 
mdb.models['Model-1'].sketches['__profile__'].Line(point1=(646 , 478), point2=(646 , 483)) 
mdb.models['Model-1'].sketches['__profile__'].Line(point1=(646 , 483), point2=(725 , 483)) 
mdb.models['Model-1'].sketches['__profile__'].Line(point1=(725 , 483), point2=(728 , 470)) 
mdb.models['Model-1'].sketches['__profile__'].Line(point1=(728 , 470), point2=(729 , 469)) 
mdb.models['Model-1'].sketches['__profile__'].Line(point1=(729 , 469), point2=(729 , 466)) 
mdb.models['Model-1'].sketches['__profile__'].Line(point1=(729 , 466), point2=(730 , 465)) 
mdb.models['Model-1'].sketches['__profile__'].Line(point1=(730 , 465), point2=(730 , 462)) 
mdb.models['Model-1'].sketches['__profile__'].Line(point1=(730 , 462), point2=(731 , 461)) 
mdb.models['Model-1'].sketches['__profile__'].Line(point1=(731 , 461), point2=(731 , 457)) 
mdb.models['Model-1'].sketches['__profile__'].Line(point1=(715 , 516), point2=(715 , 491)) 
mdb.models['Model-1'].sketches['__profile__'].Line(point1=(715 , 491), point2=(671 , 491)) 
mdb.models['Model-1'].sketches['__profile__'].Line(point1=(671 , 491), point2=(670 , 490)) 
mdb.models['Model-1'].sketches['__profile__'].Line(point1=(670 , 490), point2=(654 , 490)) 
mdb.models['Model-1'].sketches['__profile__'].Line(point1=(654 , 490), point2=(651 , 491)) 
mdb.models['Model-1'].sketches['__profile__'].Line(point1=(651 , 491), point2=(652 , 513)) 
mdb.models['Model-1'].sketches['__profile__'].Line(point1=(652 , 513), point2=(653 , 514)) 
mdb.models['Model-1'].sketches['__profile__'].Line(point1=(653 , 514), point2=(689 , 515)) 
mdb.models['Model-1'].sketches['__profile__'].Line(point1=(689 , 515), point2=(690 , 516)) 
mdb.models['Model-1'].sketches['__profile__'].Line(point1=(690 , 516), point2=(715 , 516)) 
mdb.models['Model-1'].sketches['__profile__'].Line(point1=(737 , 557), point2=(736 , 542)) 
mdb.models['Model-1'].sketches['__profile__'].Line(point1=(736 , 542), point2=(735 , 541)) 
mdb.models['Model-1'].sketches['__profile__'].Line(point1=(735 , 541), point2=(735 , 535)) 
mdb.models['Model-1'].sketches['__profile__'].Line(point1=(735 , 535), point2=(734 , 534)) 
mdb.models['Model-1'].sketches['__profile__'].Line(point1=(734 , 534), point2=(734 , 527)) 
mdb.models['Model-1'].sketches['__profile__'].Line(point1=(734 , 527), point2=(732 , 523)) 
mdb.models['Model-1'].sketches['__profile__'].Line(point1=(732 , 523), point2=(690 , 523)) 
mdb.models['Model-1'].sketches['__profile__'].Line(point1=(690 , 523), point2=(689 , 522)) 
mdb.models['Model-1'].sketches['__profile__'].Line(point1=(689 , 522), point2=(668 , 522)) 
mdb.models['Model-1'].sketches['__profile__'].Line(point1=(668 , 522), point2=(667 , 521)) 
mdb.models['Model-1'].sketches['__profile__'].Line(point1=(667 , 521), point2=(662 , 521)) 
mdb.models['Model-1'].sketches['__profile__'].Line(point1=(662 , 521), point2=(662 , 523)) 
mdb.models['Model-1'].sketches['__profile__'].Line(point1=(662 , 523), point2=(662 , 527)) 
mdb.models['Model-1'].sketches['__profile__'].Line(point1=(662 , 527), point2=(663 , 528)) 
mdb.models['Model-1'].sketches['__profile__'].Line(point1=(663 , 528), point2=(663 , 545)) 
mdb.models['Model-1'].sketches['__profile__'].Line(point1=(663 , 545), point2=(664 , 546)) 
mdb.models['Model-1'].sketches['__profile__'].Line(point1=(664 , 546), point2=(664 , 556)) 
mdb.models['Model-1'].sketches['__profile__'].Line(point1=(664 , 556), point2=(665 , 559)) 
mdb.models['Model-1'].sketches['__profile__'].Line(point1=(665 , 559), point2=(668 , 559)) 
mdb.models['Model-1'].sketches['__profile__'].Line(point1=(668 , 559), point2=(669 , 560)) 
mdb.models['Model-1'].sketches['__profile__'].Line(point1=(669 , 560), point2=(674 , 560)) 
mdb.models['Model-1'].sketches['__profile__'].Line(point1=(674 , 560), point2=(675 , 559)) 
mdb.models['Model-1'].sketches['__profile__'].Line(point1=(675 , 559), point2=(712 , 559)) 
mdb.models['Model-1'].sketches['__profile__'].Line(point1=(712 , 559), point2=(713 , 558)) 
mdb.models['Model-1'].sketches['__profile__'].Line(point1=(713 , 558), point2=(734 , 558)) 
mdb.models['Model-1'].sketches['__profile__'].Line(point1=(734 , 558), point2=(737 , 557)) 
mdb.models['Model-1'].sketches['__profile__'].Line(point1=(694 , 245), point2=(692 , 243)) 
mdb.models['Model-1'].sketches['__profile__'].Line(point1=(692 , 243), point2=(688 , 243)) 
mdb.models['Model-1'].sketches['__profile__'].Line(point1=(688 , 243), point2=(685 , 245)) 
mdb.models['Model-1'].sketches['__profile__'].Line(point1=(685 , 245), point2=(676 , 245)) 
mdb.models['Model-1'].sketches['__profile__'].Line(point1=(676 , 245), point2=(668 , 248)) 
mdb.models['Model-1'].sketches['__profile__'].Line(point1=(668 , 248), point2=(663 , 252)) 
mdb.models['Model-1'].sketches['__profile__'].Line(point1=(663 , 252), point2=(663 , 255)) 
mdb.models['Model-1'].sketches['__profile__'].Line(point1=(663 , 255), point2=(662 , 256)) 
mdb.models['Model-1'].sketches['__profile__'].Line(point1=(662 , 256), point2=(662 , 292)) 
mdb.models['Model-1'].sketches['__profile__'].Line(point1=(662 , 292), point2=(665 , 292)) 
mdb.models['Model-1'].sketches['__profile__'].Line(point1=(665 , 292), point2=(670 , 292)) 
mdb.models['Model-1'].sketches['__profile__'].Line(point1=(670 , 292), point2=(673 , 290)) 
mdb.models['Model-1'].sketches['__profile__'].Line(point1=(673 , 290), point2=(678 , 290)) 
mdb.models['Model-1'].sketches['__profile__'].Line(point1=(678 , 290), point2=(682 , 288)) 
mdb.models['Model-1'].sketches['__profile__'].Line(point1=(682 , 288), point2=(687 , 288)) 
mdb.models['Model-1'].sketches['__profile__'].Line(point1=(687 , 288), point2=(690 , 286)) 
mdb.models['Model-1'].sketches['__profile__'].Line(point1=(690 , 286), point2=(695 , 286)) 
mdb.models['Model-1'].sketches['__profile__'].Line(point1=(695 , 286), point2=(699 , 284)) 
mdb.models['Model-1'].sketches['__profile__'].Line(point1=(699 , 284), point2=(702 , 284)) 
mdb.models['Model-1'].sketches['__profile__'].Line(point1=(702 , 284), point2=(703 , 282)) 
mdb.models['Model-1'].sketches['__profile__'].Line(point1=(703 , 282), point2=(702 , 270)) 
mdb.models['Model-1'].sketches['__profile__'].Line(point1=(702 , 270), point2=(694 , 245)) 
mdb.models['Model-1'].sketches['__profile__'].Line(point1=(739 , 430), point2=(734 , 426)) 
mdb.models['Model-1'].sketches['__profile__'].Line(point1=(734 , 426), point2=(729 , 425)) 
mdb.models['Model-1'].sketches['__profile__'].Line(point1=(729 , 425), point2=(726 , 427)) 
mdb.models['Model-1'].sketches['__profile__'].Line(point1=(726 , 427), point2=(718 , 427)) 
mdb.models['Model-1'].sketches['__profile__'].Line(point1=(718 , 427), point2=(714 , 429)) 
mdb.models['Model-1'].sketches['__profile__'].Line(point1=(714 , 429), point2=(706 , 429)) 
mdb.models['Model-1'].sketches['__profile__'].Line(point1=(706 , 429), point2=(703 , 431)) 
mdb.models['Model-1'].sketches['__profile__'].Line(point1=(703 , 431), point2=(697 , 431)) 
mdb.models['Model-1'].sketches['__profile__'].Line(point1=(697 , 431), point2=(693 , 433)) 
mdb.models['Model-1'].sketches['__profile__'].Line(point1=(693 , 433), point2=(689 , 433)) 
mdb.models['Model-1'].sketches['__profile__'].Line(point1=(689 , 433), point2=(686 , 435)) 
mdb.models['Model-1'].sketches['__profile__'].Line(point1=(686 , 435), point2=(682 , 435)) 
mdb.models['Model-1'].sketches['__profile__'].Line(point1=(682 , 435), point2=(680 , 437)) 
mdb.models['Model-1'].sketches['__profile__'].Line(point1=(680 , 437), point2=(676 , 437)) 
mdb.models['Model-1'].sketches['__profile__'].Line(point1=(676 , 437), point2=(674 , 439)) 
mdb.models['Model-1'].sketches['__profile__'].Line(point1=(674 , 439), point2=(671 , 439)) 
mdb.models['Model-1'].sketches['__profile__'].Line(point1=(671 , 439), point2=(669 , 441)) 
mdb.models['Model-1'].sketches['__profile__'].Line(point1=(669 , 441), point2=(663 , 443)) 
mdb.models['Model-1'].sketches['__profile__'].Line(point1=(663 , 443), point2=(663 , 446)) 
mdb.models['Model-1'].sketches['__profile__'].Line(point1=(663 , 446), point2=(668 , 447)) 
mdb.models['Model-1'].sketches['__profile__'].Line(point1=(668 , 447), point2=(670 , 448)) 
mdb.models['Model-1'].sketches['__profile__'].Line(point1=(670 , 448), point2=(675 , 448)) 
mdb.models['Model-1'].sketches['__profile__'].Line(point1=(675 , 448), point2=(676 , 449)) 
mdb.models['Model-1'].sketches['__profile__'].Line(point1=(676 , 449), point2=(682 , 449)) 
mdb.models['Model-1'].sketches['__profile__'].Line(point1=(682 , 449), point2=(683 , 450)) 
mdb.models['Model-1'].sketches['__profile__'].Line(point1=(683 , 450), point2=(691 , 450)) 
mdb.models['Model-1'].sketches['__profile__'].Line(point1=(691 , 450), point2=(692 , 451)) 
mdb.models['Model-1'].sketches['__profile__'].Line(point1=(692 , 451), point2=(732 , 452)) 
mdb.models['Model-1'].sketches['__profile__'].Line(point1=(732 , 452), point2=(735 , 447)) 
mdb.models['Model-1'].sketches['__profile__'].Line(point1=(735 , 447), point2=(743 , 438)) 
mdb.models['Model-1'].sketches['__profile__'].Line(point1=(743 , 438), point2=(743 , 435)) 
mdb.models['Model-1'].sketches['__profile__'].Line(point1=(743 , 435), point2=(739 , 430)) 
mdb.models['Model-1'].sketches['__profile__'].Line(point1=(701 , 164), point2=(700 , 163)) 
mdb.models['Model-1'].sketches['__profile__'].Line(point1=(700 , 163), point2=(696 , 163)) 
mdb.models['Model-1'].sketches['__profile__'].Line(point1=(696 , 163), point2=(694 , 161)) 
mdb.models['Model-1'].sketches['__profile__'].Line(point1=(694 , 161), point2=(686 , 160)) 
mdb.models['Model-1'].sketches['__profile__'].Line(point1=(686 , 160), point2=(673 , 170)) 
mdb.models['Model-1'].sketches['__profile__'].Line(point1=(673 , 170), point2=(670 , 176)) 
mdb.models['Model-1'].sketches['__profile__'].Line(point1=(670 , 176), point2=(670 , 178)) 
mdb.models['Model-1'].sketches['__profile__'].Line(point1=(670 , 178), point2=(671 , 181)) 
mdb.models['Model-1'].sketches['__profile__'].Line(point1=(671 , 181), point2=(676 , 187)) 
mdb.models['Model-1'].sketches['__profile__'].Line(point1=(676 , 187), point2=(680 , 187)) 
mdb.models['Model-1'].sketches['__profile__'].Line(point1=(680 , 187), point2=(700 , 168)) 
mdb.models['Model-1'].sketches['__profile__'].Line(point1=(700 , 168), point2=(701 , 164)) 
mdb.models['Model-1'].sketches['__profile__'].Line(point1=(740 , 419), point2=(738 , 403)) 
mdb.models['Model-1'].sketches['__profile__'].Line(point1=(738 , 403), point2=(735 , 393)) 
mdb.models['Model-1'].sketches['__profile__'].Line(point1=(735 , 393), point2=(724 , 393)) 
mdb.models['Model-1'].sketches['__profile__'].Line(point1=(724 , 393), point2=(720 , 395)) 
mdb.models['Model-1'].sketches['__profile__'].Line(point1=(720 , 395), point2=(712 , 395)) 
mdb.models['Model-1'].sketches['__profile__'].Line(point1=(712 , 395), point2=(708 , 397)) 
mdb.models['Model-1'].sketches['__profile__'].Line(point1=(708 , 397), point2=(700 , 397)) 
mdb.models['Model-1'].sketches['__profile__'].Line(point1=(700 , 397), point2=(697 , 399)) 
mdb.models['Model-1'].sketches['__profile__'].Line(point1=(697 , 399), point2=(689 , 399)) 
mdb.models['Model-1'].sketches['__profile__'].Line(point1=(689 , 399), point2=(685 , 401)) 
mdb.models['Model-1'].sketches['__profile__'].Line(point1=(685 , 401), point2=(679 , 401)) 
mdb.models['Model-1'].sketches['__profile__'].Line(point1=(679 , 401), point2=(680 , 412)) 
mdb.models['Model-1'].sketches['__profile__'].Line(point1=(680 , 412), point2=(682 , 415)) 
mdb.models['Model-1'].sketches['__profile__'].Line(point1=(682 , 415), point2=(682 , 421)) 
mdb.models['Model-1'].sketches['__profile__'].Line(point1=(682 , 421), point2=(685 , 430)) 
mdb.models['Model-1'].sketches['__profile__'].Line(point1=(685 , 430), point2=(690 , 430)) 
mdb.models['Model-1'].sketches['__profile__'].Line(point1=(690 , 430), point2=(691 , 429)) 
mdb.models['Model-1'].sketches['__profile__'].Line(point1=(691 , 429), point2=(695 , 429)) 
mdb.models['Model-1'].sketches['__profile__'].Line(point1=(695 , 429), point2=(700 , 427)) 
mdb.models['Model-1'].sketches['__profile__'].Line(point1=(700 , 427), point2=(714 , 425)) 
mdb.models['Model-1'].sketches['__profile__'].Line(point1=(714 , 425), point2=(715 , 424)) 
mdb.models['Model-1'].sketches['__profile__'].Line(point1=(715 , 424), point2=(733 , 422)) 
mdb.models['Model-1'].sketches['__profile__'].Line(point1=(733 , 422), point2=(734 , 421)) 
mdb.models['Model-1'].sketches['__profile__'].Line(point1=(734 , 421), point2=(738 , 421)) 
mdb.models['Model-1'].sketches['__profile__'].Line(point1=(738 , 421), point2=(740 , 419)) 
mdb.models['Model-1'].sketches['__profile__'].Line(point1=(713 , 150), point2=(702 , 151)) 
mdb.models['Model-1'].sketches['__profile__'].Line(point1=(702 , 151), point2=(698 , 153)) 
mdb.models['Model-1'].sketches['__profile__'].Line(point1=(698 , 153), point2=(691 , 153)) 
mdb.models['Model-1'].sketches['__profile__'].Line(point1=(691 , 153), point2=(690 , 154)) 
mdb.models['Model-1'].sketches['__profile__'].Line(point1=(690 , 154), point2=(690 , 157)) 
mdb.models['Model-1'].sketches['__profile__'].Line(point1=(690 , 157), point2=(691 , 158)) 
mdb.models['Model-1'].sketches['__profile__'].Line(point1=(691 , 158), point2=(694 , 160)) 
mdb.models['Model-1'].sketches['__profile__'].Line(point1=(694 , 160), point2=(698 , 160)) 
mdb.models['Model-1'].sketches['__profile__'].Line(point1=(698 , 160), point2=(700 , 162)) 
mdb.models['Model-1'].sketches['__profile__'].Line(point1=(700 , 162), point2=(706 , 162)) 
mdb.models['Model-1'].sketches['__profile__'].Line(point1=(706 , 162), point2=(712 , 157)) 
mdb.models['Model-1'].sketches['__profile__'].Line(point1=(712 , 157), point2=(713 , 155)) 
mdb.models['Model-1'].sketches['__profile__'].Line(point1=(713 , 155), point2=(713 , 150)) 
mdb.models['Model-1'].sketches['__profile__'].Line(point1=(728 , 218), point2=(727 , 217)) 
mdb.models['Model-1'].sketches['__profile__'].Line(point1=(727 , 217), point2=(724 , 217)) 
mdb.models['Model-1'].sketches['__profile__'].Line(point1=(724 , 217), point2=(718 , 213)) 
mdb.models['Model-1'].sketches['__profile__'].Line(point1=(718 , 213), point2=(715 , 213)) 
mdb.models['Model-1'].sketches['__profile__'].Line(point1=(715 , 213), point2=(713 , 215)) 
mdb.models['Model-1'].sketches['__profile__'].Line(point1=(713 , 215), point2=(710 , 215)) 
mdb.models['Model-1'].sketches['__profile__'].Line(point1=(710 , 215), point2=(707 , 217)) 
mdb.models['Model-1'].sketches['__profile__'].Line(point1=(707 , 217), point2=(703 , 217)) 
mdb.models['Model-1'].sketches['__profile__'].Line(point1=(703 , 217), point2=(700 , 219)) 
mdb.models['Model-1'].sketches['__profile__'].Line(point1=(700 , 219), point2=(695 , 220)) 
mdb.models['Model-1'].sketches['__profile__'].Line(point1=(695 , 220), point2=(695 , 223)) 
mdb.models['Model-1'].sketches['__profile__'].Line(point1=(695 , 223), point2=(694 , 224)) 
mdb.models['Model-1'].sketches['__profile__'].Line(point1=(694 , 224), point2=(694 , 237)) 
mdb.models['Model-1'].sketches['__profile__'].Line(point1=(694 , 237), point2=(695 , 240)) 
mdb.models['Model-1'].sketches['__profile__'].Line(point1=(695 , 240), point2=(699 , 240)) 
mdb.models['Model-1'].sketches['__profile__'].Line(point1=(699 , 240), point2=(702 , 238)) 
mdb.models['Model-1'].sketches['__profile__'].Line(point1=(702 , 238), point2=(708 , 238)) 
mdb.models['Model-1'].sketches['__profile__'].Line(point1=(708 , 238), point2=(712 , 236)) 
mdb.models['Model-1'].sketches['__profile__'].Line(point1=(712 , 236), point2=(718 , 236)) 
mdb.models['Model-1'].sketches['__profile__'].Line(point1=(718 , 236), point2=(722 , 234)) 
mdb.models['Model-1'].sketches['__profile__'].Line(point1=(722 , 234), point2=(727 , 234)) 
mdb.models['Model-1'].sketches['__profile__'].Line(point1=(727 , 234), point2=(729 , 231)) 
mdb.models['Model-1'].sketches['__profile__'].Line(point1=(729 , 231), point2=(728 , 218)) 
mdb.models['Model-1'].sketches['__profile__'].Line(point1=(744 , 272), point2=(743 , 264)) 
mdb.models['Model-1'].sketches['__profile__'].Line(point1=(743 , 264), point2=(741 , 260)) 
mdb.models['Model-1'].sketches['__profile__'].Line(point1=(741 , 260), point2=(741 , 257)) 
mdb.models['Model-1'].sketches['__profile__'].Line(point1=(741 , 257), point2=(738 , 250)) 
mdb.models['Model-1'].sketches['__profile__'].Line(point1=(738 , 250), point2=(738 , 247)) 
mdb.models['Model-1'].sketches['__profile__'].Line(point1=(738 , 247), point2=(734 , 235)) 
mdb.models['Model-1'].sketches['__profile__'].Line(point1=(734 , 235), point2=(728 , 235)) 
mdb.models['Model-1'].sketches['__profile__'].Line(point1=(728 , 235), point2=(725 , 237)) 
mdb.models['Model-1'].sketches['__profile__'].Line(point1=(725 , 237), point2=(719 , 237)) 
mdb.models['Model-1'].sketches['__profile__'].Line(point1=(719 , 237), point2=(716 , 239)) 
mdb.models['Model-1'].sketches['__profile__'].Line(point1=(716 , 239), point2=(711 , 239)) 
mdb.models['Model-1'].sketches['__profile__'].Line(point1=(711 , 239), point2=(707 , 241)) 
mdb.models['Model-1'].sketches['__profile__'].Line(point1=(707 , 241), point2=(700 , 241)) 
mdb.models['Model-1'].sketches['__profile__'].Line(point1=(700 , 241), point2=(696 , 243)) 
mdb.models['Model-1'].sketches['__profile__'].Line(point1=(696 , 243), point2=(696 , 245)) 
mdb.models['Model-1'].sketches['__profile__'].Line(point1=(696 , 245), point2=(698 , 247)) 
mdb.models['Model-1'].sketches['__profile__'].Line(point1=(698 , 247), point2=(698 , 251)) 
mdb.models['Model-1'].sketches['__profile__'].Line(point1=(698 , 251), point2=(700 , 253)) 
mdb.models['Model-1'].sketches['__profile__'].Line(point1=(700 , 253), point2=(700 , 257)) 
mdb.models['Model-1'].sketches['__profile__'].Line(point1=(700 , 257), point2=(702 , 259)) 
mdb.models['Model-1'].sketches['__profile__'].Line(point1=(702 , 259), point2=(702 , 263)) 
mdb.models['Model-1'].sketches['__profile__'].Line(point1=(702 , 263), point2=(705 , 268)) 
mdb.models['Model-1'].sketches['__profile__'].Line(point1=(705 , 268), point2=(705 , 273)) 
mdb.models['Model-1'].sketches['__profile__'].Line(point1=(705 , 273), point2=(706 , 274)) 
mdb.models['Model-1'].sketches['__profile__'].Line(point1=(706 , 274), point2=(706 , 280)) 
mdb.models['Model-1'].sketches['__profile__'].Line(point1=(706 , 280), point2=(707 , 282)) 
mdb.models['Model-1'].sketches['__profile__'].Line(point1=(707 , 282), point2=(711 , 282)) 
mdb.models['Model-1'].sketches['__profile__'].Line(point1=(711 , 282), point2=(714 , 280)) 
mdb.models['Model-1'].sketches['__profile__'].Line(point1=(714 , 280), point2=(718 , 280)) 
mdb.models['Model-1'].sketches['__profile__'].Line(point1=(718 , 280), point2=(721 , 278)) 
mdb.models['Model-1'].sketches['__profile__'].Line(point1=(721 , 278), point2=(725 , 278)) 
mdb.models['Model-1'].sketches['__profile__'].Line(point1=(725 , 278), point2=(728 , 276)) 
mdb.models['Model-1'].sketches['__profile__'].Line(point1=(728 , 276), point2=(733 , 276)) 
mdb.models['Model-1'].sketches['__profile__'].Line(point1=(733 , 276), point2=(736 , 274)) 
mdb.models['Model-1'].sketches['__profile__'].Line(point1=(736 , 274), point2=(740 , 274)) 
mdb.models['Model-1'].sketches['__profile__'].Line(point1=(740 , 274), point2=(742 , 272)) 
mdb.models['Model-1'].sketches['__profile__'].Line(point1=(742 , 272), point2=(744 , 272)) 
mdb.models['Model-1'].sketches['__profile__'].Line(point1=(740 , 191), point2=(737 , 189)) 
mdb.models['Model-1'].sketches['__profile__'].Line(point1=(737 , 189), point2=(732 , 189)) 
mdb.models['Model-1'].sketches['__profile__'].Line(point1=(732 , 189), point2=(730 , 187)) 
mdb.models['Model-1'].sketches['__profile__'].Line(point1=(730 , 187), point2=(726 , 187)) 
mdb.models['Model-1'].sketches['__profile__'].Line(point1=(726 , 187), point2=(722 , 189)) 
mdb.models['Model-1'].sketches['__profile__'].Line(point1=(722 , 189), point2=(716 , 194)) 
mdb.models['Model-1'].sketches['__profile__'].Line(point1=(716 , 194), point2=(714 , 198)) 
mdb.models['Model-1'].sketches['__profile__'].Line(point1=(714 , 198), point2=(714 , 201)) 
mdb.models['Model-1'].sketches['__profile__'].Line(point1=(714 , 201), point2=(716 , 203)) 
mdb.models['Model-1'].sketches['__profile__'].Line(point1=(716 , 203), point2=(716 , 207)) 
mdb.models['Model-1'].sketches['__profile__'].Line(point1=(716 , 207), point2=(717 , 208)) 
mdb.models['Model-1'].sketches['__profile__'].Line(point1=(717 , 208), point2=(718 , 211)) 
mdb.models['Model-1'].sketches['__profile__'].Line(point1=(718 , 211), point2=(723 , 214)) 
mdb.models['Model-1'].sketches['__profile__'].Line(point1=(723 , 214), point2=(731 , 214)) 
mdb.models['Model-1'].sketches['__profile__'].Line(point1=(731 , 214), point2=(740 , 204)) 
mdb.models['Model-1'].sketches['__profile__'].Line(point1=(740 , 204), point2=(740 , 191)) 
mdb.models['Model-1'].sketches['__profile__'].Line(point1=(743 , 146), point2=(742 , 145)) 
mdb.models['Model-1'].sketches['__profile__'].Line(point1=(742 , 145), point2=(732 , 145)) 
mdb.models['Model-1'].sketches['__profile__'].Line(point1=(732 , 145), point2=(728 , 147)) 
mdb.models['Model-1'].sketches['__profile__'].Line(point1=(728 , 147), point2=(719 , 148)) 
mdb.models['Model-1'].sketches['__profile__'].Line(point1=(719 , 148), point2=(717 , 149)) 
mdb.models['Model-1'].sketches['__profile__'].Line(point1=(717 , 149), point2=(716 , 151)) 
mdb.models['Model-1'].sketches['__profile__'].Line(point1=(716 , 151), point2=(716 , 155)) 
mdb.models['Model-1'].sketches['__profile__'].Line(point1=(716 , 155), point2=(719 , 158)) 
mdb.models['Model-1'].sketches['__profile__'].Line(point1=(719 , 158), point2=(722 , 158)) 
mdb.models['Model-1'].sketches['__profile__'].Line(point1=(722 , 158), point2=(724 , 160)) 
mdb.models['Model-1'].sketches['__profile__'].Line(point1=(724 , 160), point2=(731 , 160)) 
mdb.models['Model-1'].sketches['__profile__'].Line(point1=(731 , 160), point2=(733 , 158)) 
mdb.models['Model-1'].sketches['__profile__'].Line(point1=(733 , 158), point2=(736 , 158)) 
mdb.models['Model-1'].sketches['__profile__'].Line(point1=(736 , 158), point2=(738 , 156)) 
mdb.models['Model-1'].sketches['__profile__'].Line(point1=(738 , 156), point2=(740 , 156)) 
mdb.models['Model-1'].sketches['__profile__'].Line(point1=(740 , 156), point2=(743 , 151)) 
mdb.models['Model-1'].sketches['__profile__'].Line(point1=(743 , 151), point2=(743 , 146)) 
mdb.models['Model-1'].sketches['__profile__'].Line(point1=(773 , 491), point2=(770 , 491)) 
mdb.models['Model-1'].sketches['__profile__'].Line(point1=(770 , 491), point2=(769 , 490)) 
mdb.models['Model-1'].sketches['__profile__'].Line(point1=(769 , 490), point2=(759 , 490)) 
mdb.models['Model-1'].sketches['__profile__'].Line(point1=(759 , 490), point2=(758 , 491)) 
mdb.models['Model-1'].sketches['__profile__'].Line(point1=(758 , 491), point2=(718 , 491)) 
mdb.models['Model-1'].sketches['__profile__'].Line(point1=(718 , 491), point2=(718 , 516)) 
mdb.models['Model-1'].sketches['__profile__'].Line(point1=(718 , 516), point2=(719 , 516)) 
mdb.models['Model-1'].sketches['__profile__'].Line(point1=(719 , 516), point2=(725 , 516)) 
mdb.models['Model-1'].sketches['__profile__'].Line(point1=(725 , 516), point2=(726 , 517)) 
mdb.models['Model-1'].sketches['__profile__'].Line(point1=(726 , 517), point2=(776 , 517)) 
mdb.models['Model-1'].sketches['__profile__'].Line(point1=(776 , 517), point2=(776 , 509)) 
mdb.models['Model-1'].sketches['__profile__'].Line(point1=(776 , 509), point2=(775 , 508)) 
mdb.models['Model-1'].sketches['__profile__'].Line(point1=(775 , 508), point2=(775 , 502)) 
mdb.models['Model-1'].sketches['__profile__'].Line(point1=(775 , 502), point2=(774 , 501)) 
mdb.models['Model-1'].sketches['__profile__'].Line(point1=(774 , 501), point2=(773 , 491)) 
mdb.models['Model-1'].sketches['__profile__'].Line(point1=(769 , 310), point2=(769 , 298)) 
mdb.models['Model-1'].sketches['__profile__'].Line(point1=(769 , 298), point2=(768 , 297)) 
mdb.models['Model-1'].sketches['__profile__'].Line(point1=(768 , 297), point2=(767 , 285)) 
mdb.models['Model-1'].sketches['__profile__'].Line(point1=(767 , 285), point2=(764 , 275)) 
mdb.models['Model-1'].sketches['__profile__'].Line(point1=(764 , 275), point2=(762 , 272)) 
mdb.models['Model-1'].sketches['__profile__'].Line(point1=(762 , 272), point2=(756 , 271)) 
mdb.models['Model-1'].sketches['__profile__'].Line(point1=(756 , 271), point2=(753 , 273)) 
mdb.models['Model-1'].sketches['__profile__'].Line(point1=(753 , 273), point2=(749 , 273)) 
mdb.models['Model-1'].sketches['__profile__'].Line(point1=(749 , 273), point2=(746 , 275)) 
mdb.models['Model-1'].sketches['__profile__'].Line(point1=(746 , 275), point2=(742 , 275)) 
mdb.models['Model-1'].sketches['__profile__'].Line(point1=(742 , 275), point2=(739 , 277)) 
mdb.models['Model-1'].sketches['__profile__'].Line(point1=(739 , 277), point2=(734 , 277)) 
mdb.models['Model-1'].sketches['__profile__'].Line(point1=(734 , 277), point2=(731 , 279)) 
mdb.models['Model-1'].sketches['__profile__'].Line(point1=(731 , 279), point2=(727 , 279)) 
mdb.models['Model-1'].sketches['__profile__'].Line(point1=(727 , 279), point2=(724 , 281)) 
mdb.models['Model-1'].sketches['__profile__'].Line(point1=(724 , 281), point2=(722 , 281)) 
mdb.models['Model-1'].sketches['__profile__'].Line(point1=(722 , 281), point2=(722 , 283)) 
mdb.models['Model-1'].sketches['__profile__'].Line(point1=(722 , 283), point2=(722 , 287)) 
mdb.models['Model-1'].sketches['__profile__'].Line(point1=(722 , 287), point2=(724 , 289)) 
mdb.models['Model-1'].sketches['__profile__'].Line(point1=(724 , 289), point2=(724 , 296)) 
mdb.models['Model-1'].sketches['__profile__'].Line(point1=(724 , 296), point2=(726 , 300)) 
mdb.models['Model-1'].sketches['__profile__'].Line(point1=(726 , 300), point2=(726 , 318)) 
mdb.models['Model-1'].sketches['__profile__'].Line(point1=(726 , 318), point2=(727 , 319)) 
mdb.models['Model-1'].sketches['__profile__'].Line(point1=(727 , 319), point2=(727 , 322)) 
mdb.models['Model-1'].sketches['__profile__'].Line(point1=(727 , 322), point2=(730 , 322)) 
mdb.models['Model-1'].sketches['__profile__'].Line(point1=(730 , 322), point2=(732 , 320)) 
mdb.models['Model-1'].sketches['__profile__'].Line(point1=(732 , 320), point2=(735 , 320)) 
mdb.models['Model-1'].sketches['__profile__'].Line(point1=(735 , 320), point2=(738 , 318)) 
mdb.models['Model-1'].sketches['__profile__'].Line(point1=(738 , 318), point2=(743 , 318)) 
mdb.models['Model-1'].sketches['__profile__'].Line(point1=(743 , 318), point2=(745 , 316)) 
mdb.models['Model-1'].sketches['__profile__'].Line(point1=(745 , 316), point2=(749 , 316)) 
mdb.models['Model-1'].sketches['__profile__'].Line(point1=(749 , 316), point2=(752 , 314)) 
mdb.models['Model-1'].sketches['__profile__'].Line(point1=(752 , 314), point2=(756 , 314)) 
mdb.models['Model-1'].sketches['__profile__'].Line(point1=(756 , 314), point2=(759 , 312)) 
mdb.models['Model-1'].sketches['__profile__'].Line(point1=(759 , 312), point2=(763 , 312)) 
mdb.models['Model-1'].sketches['__profile__'].Line(point1=(763 , 312), point2=(765 , 310)) 
mdb.models['Model-1'].sketches['__profile__'].Line(point1=(765 , 310), point2=(769 , 310)) 
mdb.models['Model-1'].sketches['__profile__'].Line(point1=(787 , 459), point2=(782 , 457)) 
mdb.models['Model-1'].sketches['__profile__'].Line(point1=(782 , 457), point2=(734 , 457)) 
mdb.models['Model-1'].sketches['__profile__'].Line(point1=(734 , 457), point2=(734 , 462)) 
mdb.models['Model-1'].sketches['__profile__'].Line(point1=(734 , 462), point2=(732 , 465)) 
mdb.models['Model-1'].sketches['__profile__'].Line(point1=(732 , 465), point2=(732 , 469)) 
mdb.models['Model-1'].sketches['__profile__'].Line(point1=(732 , 469), point2=(730 , 472)) 
mdb.models['Model-1'].sketches['__profile__'].Line(point1=(730 , 472), point2=(730 , 476)) 
mdb.models['Model-1'].sketches['__profile__'].Line(point1=(730 , 476), point2=(728 , 479)) 
mdb.models['Model-1'].sketches['__profile__'].Line(point1=(728 , 479), point2=(728 , 482)) 
mdb.models['Model-1'].sketches['__profile__'].Line(point1=(728 , 482), point2=(731 , 483)) 
mdb.models['Model-1'].sketches['__profile__'].Line(point1=(731 , 483), point2=(782 , 483)) 
mdb.models['Model-1'].sketches['__profile__'].Line(point1=(782 , 483), point2=(783 , 482)) 
mdb.models['Model-1'].sketches['__profile__'].Line(point1=(783 , 482), point2=(790 , 482)) 
mdb.models['Model-1'].sketches['__profile__'].Line(point1=(790 , 482), point2=(790 , 471)) 
mdb.models['Model-1'].sketches['__profile__'].Line(point1=(790 , 471), point2=(789 , 470)) 
mdb.models['Model-1'].sketches['__profile__'].Line(point1=(789 , 470), point2=(789 , 466)) 
mdb.models['Model-1'].sketches['__profile__'].Line(point1=(789 , 466), point2=(788 , 465)) 
mdb.models['Model-1'].sketches['__profile__'].Line(point1=(788 , 465), point2=(787 , 459)) 
mdb.models['Model-1'].sketches['__profile__'].Line(point1=(759 , 168), point2=(746 , 160)) 
mdb.models['Model-1'].sketches['__profile__'].Line(point1=(746 , 160), point2=(737 , 159)) 
mdb.models['Model-1'].sketches['__profile__'].Line(point1=(737 , 159), point2=(735 , 161)) 
mdb.models['Model-1'].sketches['__profile__'].Line(point1=(735 , 161), point2=(730 , 162)) 
mdb.models['Model-1'].sketches['__profile__'].Line(point1=(730 , 162), point2=(728 , 168)) 
mdb.models['Model-1'].sketches['__profile__'].Line(point1=(728 , 168), point2=(728 , 175)) 
mdb.models['Model-1'].sketches['__profile__'].Line(point1=(728 , 175), point2=(728 , 183)) 
mdb.models['Model-1'].sketches['__profile__'].Line(point1=(728 , 183), point2=(730 , 186)) 
mdb.models['Model-1'].sketches['__profile__'].Line(point1=(730 , 186), point2=(743 , 186)) 
mdb.models['Model-1'].sketches['__profile__'].Line(point1=(743 , 186), point2=(757 , 174)) 
mdb.models['Model-1'].sketches['__profile__'].Line(point1=(757 , 174), point2=(759 , 171)) 
mdb.models['Model-1'].sketches['__profile__'].Line(point1=(759 , 171), point2=(759 , 168)) 
mdb.models['Model-1'].sketches['__profile__'].Line(point1=(770 , 211), point2=(767 , 208)) 
mdb.models['Model-1'].sketches['__profile__'].Line(point1=(767 , 208), point2=(763 , 208)) 
mdb.models['Model-1'].sketches['__profile__'].Line(point1=(763 , 208), point2=(762 , 207)) 
mdb.models['Model-1'].sketches['__profile__'].Line(point1=(762 , 207), point2=(748 , 207)) 
mdb.models['Model-1'].sketches['__profile__'].Line(point1=(748 , 207), point2=(746 , 205)) 
mdb.models['Model-1'].sketches['__profile__'].Line(point1=(746 , 205), point2=(744 , 205)) 
mdb.models['Model-1'].sketches['__profile__'].Line(point1=(744 , 205), point2=(735 , 213)) 
mdb.models['Model-1'].sketches['__profile__'].Line(point1=(735 , 213), point2=(732 , 217)) 
mdb.models['Model-1'].sketches['__profile__'].Line(point1=(732 , 217), point2=(732 , 230)) 
mdb.models['Model-1'].sketches['__profile__'].Line(point1=(732 , 230), point2=(733 , 232)) 
mdb.models['Model-1'].sketches['__profile__'].Line(point1=(733 , 232), point2=(736 , 232)) 
mdb.models['Model-1'].sketches['__profile__'].Line(point1=(736 , 232), point2=(739 , 230)) 
mdb.models['Model-1'].sketches['__profile__'].Line(point1=(739 , 230), point2=(743 , 230)) 
mdb.models['Model-1'].sketches['__profile__'].Line(point1=(743 , 230), point2=(746 , 228)) 
mdb.models['Model-1'].sketches['__profile__'].Line(point1=(746 , 228), point2=(751 , 228)) 
mdb.models['Model-1'].sketches['__profile__'].Line(point1=(751 , 228), point2=(753 , 226)) 
mdb.models['Model-1'].sketches['__profile__'].Line(point1=(753 , 226), point2=(757 , 226)) 
mdb.models['Model-1'].sketches['__profile__'].Line(point1=(757 , 226), point2=(761 , 224)) 
mdb.models['Model-1'].sketches['__profile__'].Line(point1=(761 , 224), point2=(765 , 224)) 
mdb.models['Model-1'].sketches['__profile__'].Line(point1=(765 , 224), point2=(767 , 222)) 
mdb.models['Model-1'].sketches['__profile__'].Line(point1=(767 , 222), point2=(771 , 222)) 
mdb.models['Model-1'].sketches['__profile__'].Line(point1=(771 , 222), point2=(774 , 220)) 
mdb.models['Model-1'].sketches['__profile__'].Line(point1=(774 , 220), point2=(774 , 217)) 
mdb.models['Model-1'].sketches['__profile__'].Line(point1=(774 , 217), point2=(772 , 216)) 
mdb.models['Model-1'].sketches['__profile__'].Line(point1=(772 , 216), point2=(770 , 211)) 
mdb.models['Model-1'].sketches['__profile__'].Line(point1=(800 , 555), point2=(800 , 541)) 
mdb.models['Model-1'].sketches['__profile__'].Line(point1=(800 , 541), point2=(799 , 540)) 
mdb.models['Model-1'].sketches['__profile__'].Line(point1=(799 , 540), point2=(799 , 533)) 
mdb.models['Model-1'].sketches['__profile__'].Line(point1=(799 , 533), point2=(798 , 532)) 
mdb.models['Model-1'].sketches['__profile__'].Line(point1=(798 , 532), point2=(798 , 527)) 
mdb.models['Model-1'].sketches['__profile__'].Line(point1=(798 , 527), point2=(797 , 526)) 
mdb.models['Model-1'].sketches['__profile__'].Line(point1=(797 , 526), point2=(792 , 526)) 
mdb.models['Model-1'].sketches['__profile__'].Line(point1=(792 , 526), point2=(791 , 525)) 
mdb.models['Model-1'].sketches['__profile__'].Line(point1=(791 , 525), point2=(736 , 525)) 
mdb.models['Model-1'].sketches['__profile__'].Line(point1=(736 , 525), point2=(737 , 534)) 
mdb.models['Model-1'].sketches['__profile__'].Line(point1=(737 , 534), point2=(738 , 535)) 
mdb.models['Model-1'].sketches['__profile__'].Line(point1=(738 , 535), point2=(738 , 543)) 
mdb.models['Model-1'].sketches['__profile__'].Line(point1=(738 , 543), point2=(740 , 547)) 
mdb.models['Model-1'].sketches['__profile__'].Line(point1=(740 , 547), point2=(740 , 557)) 
mdb.models['Model-1'].sketches['__profile__'].Line(point1=(740 , 557), point2=(764 , 557)) 
mdb.models['Model-1'].sketches['__profile__'].Line(point1=(764 , 557), point2=(765 , 556)) 
mdb.models['Model-1'].sketches['__profile__'].Line(point1=(765 , 556), point2=(800 , 555)) 
mdb.models['Model-1'].sketches['__profile__'].Line(point1=(779 , 262), point2=(779 , 258)) 
mdb.models['Model-1'].sketches['__profile__'].Line(point1=(779 , 258), point2=(777 , 254)) 
mdb.models['Model-1'].sketches['__profile__'].Line(point1=(777 , 254), point2=(777 , 251)) 
mdb.models['Model-1'].sketches['__profile__'].Line(point1=(777 , 251), point2=(773 , 239)) 
mdb.models['Model-1'].sketches['__profile__'].Line(point1=(773 , 239), point2=(769 , 232)) 
mdb.models['Model-1'].sketches['__profile__'].Line(point1=(769 , 232), point2=(768 , 228)) 
mdb.models['Model-1'].sketches['__profile__'].Line(point1=(768 , 228), point2=(766 , 226)) 
mdb.models['Model-1'].sketches['__profile__'].Line(point1=(766 , 226), point2=(759 , 227)) 
mdb.models['Model-1'].sketches['__profile__'].Line(point1=(759 , 227), point2=(756 , 229)) 
mdb.models['Model-1'].sketches['__profile__'].Line(point1=(756 , 229), point2=(752 , 229)) 
mdb.models['Model-1'].sketches['__profile__'].Line(point1=(752 , 229), point2=(749 , 231)) 
mdb.models['Model-1'].sketches['__profile__'].Line(point1=(749 , 231), point2=(745 , 231)) 
mdb.models['Model-1'].sketches['__profile__'].Line(point1=(745 , 231), point2=(742 , 233)) 
mdb.models['Model-1'].sketches['__profile__'].Line(point1=(742 , 233), point2=(736 , 234)) 
mdb.models['Model-1'].sketches['__profile__'].Line(point1=(736 , 234), point2=(736 , 236)) 
mdb.models['Model-1'].sketches['__profile__'].Line(point1=(736 , 236), point2=(738 , 237)) 
mdb.models['Model-1'].sketches['__profile__'].Line(point1=(738 , 237), point2=(738 , 241)) 
mdb.models['Model-1'].sketches['__profile__'].Line(point1=(738 , 241), point2=(740 , 243)) 
mdb.models['Model-1'].sketches['__profile__'].Line(point1=(740 , 243), point2=(740 , 247)) 
mdb.models['Model-1'].sketches['__profile__'].Line(point1=(740 , 247), point2=(742 , 249)) 
mdb.models['Model-1'].sketches['__profile__'].Line(point1=(742 , 249), point2=(743 , 252)) 
mdb.models['Model-1'].sketches['__profile__'].Line(point1=(743 , 252), point2=(744 , 261)) 
mdb.models['Model-1'].sketches['__profile__'].Line(point1=(744 , 261), point2=(746 , 263)) 
mdb.models['Model-1'].sketches['__profile__'].Line(point1=(746 , 263), point2=(746 , 266)) 
mdb.models['Model-1'].sketches['__profile__'].Line(point1=(746 , 266), point2=(748 , 270)) 
mdb.models['Model-1'].sketches['__profile__'].Line(point1=(748 , 270), point2=(754 , 270)) 
mdb.models['Model-1'].sketches['__profile__'].Line(point1=(754 , 270), point2=(758 , 268)) 
mdb.models['Model-1'].sketches['__profile__'].Line(point1=(758 , 268), point2=(761 , 268)) 
mdb.models['Model-1'].sketches['__profile__'].Line(point1=(761 , 268), point2=(763 , 266)) 
mdb.models['Model-1'].sketches['__profile__'].Line(point1=(763 , 266), point2=(767 , 266)) 
mdb.models['Model-1'].sketches['__profile__'].Line(point1=(767 , 266), point2=(779 , 262)) 
mdb.models['Model-1'].sketches['__profile__'].Line(point1=(839 , 431), point2=(830 , 431)) 
mdb.models['Model-1'].sketches['__profile__'].Line(point1=(830 , 431), point2=(827 , 433)) 
mdb.models['Model-1'].sketches['__profile__'].Line(point1=(827 , 433), point2=(822 , 433)) 
mdb.models['Model-1'].sketches['__profile__'].Line(point1=(822 , 433), point2=(821 , 434)) 
mdb.models['Model-1'].sketches['__profile__'].Line(point1=(821 , 434), point2=(809 , 434)) 
mdb.models['Model-1'].sketches['__profile__'].Line(point1=(809 , 434), point2=(808 , 435)) 
mdb.models['Model-1'].sketches['__profile__'].Line(point1=(808 , 435), point2=(789 , 436)) 
mdb.models['Model-1'].sketches['__profile__'].Line(point1=(789 , 436), point2=(788 , 437)) 
mdb.models['Model-1'].sketches['__profile__'].Line(point1=(788 , 437), point2=(762 , 438)) 
mdb.models['Model-1'].sketches['__profile__'].Line(point1=(762 , 438), point2=(761 , 439)) 
mdb.models['Model-1'].sketches['__profile__'].Line(point1=(761 , 439), point2=(747 , 439)) 
mdb.models['Model-1'].sketches['__profile__'].Line(point1=(747 , 439), point2=(744 , 440)) 
mdb.models['Model-1'].sketches['__profile__'].Line(point1=(744 , 440), point2=(737 , 448)) 
mdb.models['Model-1'].sketches['__profile__'].Line(point1=(737 , 448), point2=(737 , 452)) 
mdb.models['Model-1'].sketches['__profile__'].Line(point1=(737 , 452), point2=(743 , 452)) 
mdb.models['Model-1'].sketches['__profile__'].Line(point1=(743 , 452), point2=(822 , 452)) 
mdb.models['Model-1'].sketches['__profile__'].Line(point1=(822 , 452), point2=(823 , 451)) 
mdb.models['Model-1'].sketches['__profile__'].Line(point1=(823 , 451), point2=(838 , 451)) 
mdb.models['Model-1'].sketches['__profile__'].Line(point1=(838 , 451), point2=(839 , 450)) 
mdb.models['Model-1'].sketches['__profile__'].Line(point1=(839 , 450), point2=(839 , 431)) 
mdb.models['Model-1'].sketches['__profile__'].Line(point1=(769 , 416), point2=(769 , 410)) 
mdb.models['Model-1'].sketches['__profile__'].Line(point1=(769 , 410), point2=(768 , 409)) 
mdb.models['Model-1'].sketches['__profile__'].Line(point1=(768 , 409), point2=(767 , 401)) 
mdb.models['Model-1'].sketches['__profile__'].Line(point1=(767 , 401), point2=(763 , 391)) 
mdb.models['Model-1'].sketches['__profile__'].Line(point1=(763 , 391), point2=(760 , 387)) 
mdb.models['Model-1'].sketches['__profile__'].Line(point1=(760 , 387), point2=(755 , 387)) 
mdb.models['Model-1'].sketches['__profile__'].Line(point1=(755 , 387), point2=(753 , 389)) 
mdb.models['Model-1'].sketches['__profile__'].Line(point1=(753 , 389), point2=(746 , 389)) 
mdb.models['Model-1'].sketches['__profile__'].Line(point1=(746 , 389), point2=(738 , 392)) 
mdb.models['Model-1'].sketches['__profile__'].Line(point1=(738 , 392), point2=(738 , 395)) 
mdb.models['Model-1'].sketches['__profile__'].Line(point1=(738 , 395), point2=(741 , 401)) 
mdb.models['Model-1'].sketches['__profile__'].Line(point1=(741 , 401), point2=(742 , 417)) 
mdb.models['Model-1'].sketches['__profile__'].Line(point1=(742 , 417), point2=(744 , 420)) 
mdb.models['Model-1'].sketches['__profile__'].Line(point1=(744 , 420), point2=(749 , 420)) 
mdb.models['Model-1'].sketches['__profile__'].Line(point1=(749 , 420), point2=(750 , 419)) 
mdb.models['Model-1'].sketches['__profile__'].Line(point1=(750 , 419), point2=(755 , 419)) 
mdb.models['Model-1'].sketches['__profile__'].Line(point1=(755 , 419), point2=(756 , 418)) 
mdb.models['Model-1'].sketches['__profile__'].Line(point1=(756 , 418), point2=(764 , 418)) 
mdb.models['Model-1'].sketches['__profile__'].Line(point1=(764 , 418), point2=(769 , 416)) 
mdb.models['Model-1'].sketches['__profile__'].Line(point1=(887 , 405), point2=(885 , 403)) 
mdb.models['Model-1'].sketches['__profile__'].Line(point1=(885 , 403), point2=(883 , 403)) 
mdb.models['Model-1'].sketches['__profile__'].Line(point1=(883 , 403), point2=(881 , 405)) 
mdb.models['Model-1'].sketches['__profile__'].Line(point1=(881 , 405), point2=(874 , 405)) 
mdb.models['Model-1'].sketches['__profile__'].Line(point1=(874 , 405), point2=(871 , 407)) 
mdb.models['Model-1'].sketches['__profile__'].Line(point1=(871 , 407), point2=(863 , 407)) 
mdb.models['Model-1'].sketches['__profile__'].Line(point1=(863 , 407), point2=(859 , 409)) 
mdb.models['Model-1'].sketches['__profile__'].Line(point1=(859 , 409), point2=(851 , 409)) 
mdb.models['Model-1'].sketches['__profile__'].Line(point1=(851 , 409), point2=(847 , 411)) 
mdb.models['Model-1'].sketches['__profile__'].Line(point1=(847 , 411), point2=(838 , 411)) 
mdb.models['Model-1'].sketches['__profile__'].Line(point1=(838 , 411), point2=(834 , 413)) 
mdb.models['Model-1'].sketches['__profile__'].Line(point1=(834 , 413), point2=(824 , 413)) 
mdb.models['Model-1'].sketches['__profile__'].Line(point1=(824 , 413), point2=(820 , 415)) 
mdb.models['Model-1'].sketches['__profile__'].Line(point1=(820 , 415), point2=(810 , 415)) 
mdb.models['Model-1'].sketches['__profile__'].Line(point1=(810 , 415), point2=(805 , 417)) 
mdb.models['Model-1'].sketches['__profile__'].Line(point1=(805 , 417), point2=(794 , 417)) 
mdb.models['Model-1'].sketches['__profile__'].Line(point1=(794 , 417), point2=(789 , 419)) 
mdb.models['Model-1'].sketches['__profile__'].Line(point1=(789 , 419), point2=(777 , 419)) 
mdb.models['Model-1'].sketches['__profile__'].Line(point1=(777 , 419), point2=(776 , 420)) 
mdb.models['Model-1'].sketches['__profile__'].Line(point1=(776 , 420), point2=(767 , 421)) 
mdb.models['Model-1'].sketches['__profile__'].Line(point1=(767 , 421), point2=(766 , 422)) 
mdb.models['Model-1'].sketches['__profile__'].Line(point1=(766 , 422), point2=(745 , 423)) 
mdb.models['Model-1'].sketches['__profile__'].Line(point1=(745 , 423), point2=(739 , 425)) 
mdb.models['Model-1'].sketches['__profile__'].Line(point1=(739 , 425), point2=(739 , 428)) 
mdb.models['Model-1'].sketches['__profile__'].Line(point1=(739 , 428), point2=(744 , 434)) 
mdb.models['Model-1'].sketches['__profile__'].Line(point1=(744 , 434), point2=(778 , 434)) 
mdb.models['Model-1'].sketches['__profile__'].Line(point1=(778 , 434), point2=(779 , 433)) 
mdb.models['Model-1'].sketches['__profile__'].Line(point1=(779 , 433), point2=(818 , 430)) 
mdb.models['Model-1'].sketches['__profile__'].Line(point1=(818 , 430), point2=(819 , 429)) 
mdb.models['Model-1'].sketches['__profile__'].Line(point1=(819 , 429), point2=(826 , 429)) 
mdb.models['Model-1'].sketches['__profile__'].Line(point1=(826 , 429), point2=(827 , 428)) 
mdb.models['Model-1'].sketches['__profile__'].Line(point1=(827 , 428), point2=(834 , 428)) 
mdb.models['Model-1'].sketches['__profile__'].Line(point1=(834 , 428), point2=(835 , 427)) 
mdb.models['Model-1'].sketches['__profile__'].Line(point1=(835 , 427), point2=(842 , 427)) 
mdb.models['Model-1'].sketches['__profile__'].Line(point1=(842 , 427), point2=(843 , 426)) 
mdb.models['Model-1'].sketches['__profile__'].Line(point1=(843 , 426), point2=(850 , 426)) 
mdb.models['Model-1'].sketches['__profile__'].Line(point1=(850 , 426), point2=(851 , 425)) 
mdb.models['Model-1'].sketches['__profile__'].Line(point1=(851 , 425), point2=(857 , 425)) 
mdb.models['Model-1'].sketches['__profile__'].Line(point1=(857 , 425), point2=(858 , 424)) 
mdb.models['Model-1'].sketches['__profile__'].Line(point1=(858 , 424), point2=(865 , 424)) 
mdb.models['Model-1'].sketches['__profile__'].Line(point1=(865 , 424), point2=(866 , 423)) 
mdb.models['Model-1'].sketches['__profile__'].Line(point1=(866 , 423), point2=(885 , 421)) 
mdb.models['Model-1'].sketches['__profile__'].Line(point1=(885 , 421), point2=(888 , 420)) 
mdb.models['Model-1'].sketches['__profile__'].Line(point1=(888 , 420), point2=(887 , 405)) 
mdb.models['Model-1'].sketches['__profile__'].Line(point1=(776 , 190), point2=(768 , 183)) 
mdb.models['Model-1'].sketches['__profile__'].Line(point1=(768 , 183), point2=(761 , 179)) 
mdb.models['Model-1'].sketches['__profile__'].Line(point1=(761 , 179), point2=(760 , 177)) 
mdb.models['Model-1'].sketches['__profile__'].Line(point1=(760 , 177), point2=(758 , 177)) 
mdb.models['Model-1'].sketches['__profile__'].Line(point1=(758 , 177), point2=(750 , 182)) 
mdb.models['Model-1'].sketches['__profile__'].Line(point1=(750 , 182), point2=(745 , 187)) 
mdb.models['Model-1'].sketches['__profile__'].Line(point1=(745 , 187), point2=(743 , 191)) 
mdb.models['Model-1'].sketches['__profile__'].Line(point1=(743 , 191), point2=(743 , 199)) 
mdb.models['Model-1'].sketches['__profile__'].Line(point1=(743 , 199), point2=(744 , 203)) 
mdb.models['Model-1'].sketches['__profile__'].Line(point1=(744 , 203), point2=(746 , 204)) 
mdb.models['Model-1'].sketches['__profile__'].Line(point1=(746 , 204), point2=(769 , 206)) 
mdb.models['Model-1'].sketches['__profile__'].Line(point1=(769 , 206), point2=(774 , 196)) 
mdb.models['Model-1'].sketches['__profile__'].Line(point1=(774 , 196), point2=(776 , 194)) 
mdb.models['Model-1'].sketches['__profile__'].Line(point1=(776 , 194), point2=(776 , 190)) 
mdb.models['Model-1'].sketches['__profile__'].Line(point1=(780 , 146), point2=(777 , 145)) 
mdb.models['Model-1'].sketches['__profile__'].Line(point1=(777 , 145), point2=(767 , 145)) 
mdb.models['Model-1'].sketches['__profile__'].Line(point1=(767 , 145), point2=(761 , 147)) 
mdb.models['Model-1'].sketches['__profile__'].Line(point1=(761 , 147), point2=(750 , 147)) 
mdb.models['Model-1'].sketches['__profile__'].Line(point1=(750 , 147), point2=(747 , 148)) 
mdb.models['Model-1'].sketches['__profile__'].Line(point1=(747 , 148), point2=(745 , 152)) 
mdb.models['Model-1'].sketches['__profile__'].Line(point1=(745 , 152), point2=(745 , 157)) 
mdb.models['Model-1'].sketches['__profile__'].Line(point1=(745 , 157), point2=(745 , 158)) 
mdb.models['Model-1'].sketches['__profile__'].Line(point1=(745 , 158), point2=(751 , 160)) 
mdb.models['Model-1'].sketches['__profile__'].Line(point1=(751 , 160), point2=(752 , 162)) 
mdb.models['Model-1'].sketches['__profile__'].Line(point1=(752 , 162), point2=(754 , 162)) 
mdb.models['Model-1'].sketches['__profile__'].Line(point1=(754 , 162), point2=(756 , 164)) 
mdb.models['Model-1'].sketches['__profile__'].Line(point1=(756 , 164), point2=(763 , 166)) 
mdb.models['Model-1'].sketches['__profile__'].Line(point1=(763 , 166), point2=(778 , 155)) 
mdb.models['Model-1'].sketches['__profile__'].Line(point1=(778 , 155), point2=(780 , 151)) 
mdb.models['Model-1'].sketches['__profile__'].Line(point1=(780 , 151), point2=(780 , 146)) 
mdb.models['Model-1'].sketches['__profile__'].Line(point1=(764 , 138), point2=(755 , 139)) 
mdb.models['Model-1'].sketches['__profile__'].Line(point1=(755 , 139), point2=(751 , 141)) 
mdb.models['Model-1'].sketches['__profile__'].Line(point1=(751 , 141), point2=(746 , 141)) 
mdb.models['Model-1'].sketches['__profile__'].Line(point1=(746 , 141), point2=(746 , 144)) 
mdb.models['Model-1'].sketches['__profile__'].Line(point1=(746 , 144), point2=(747 , 145)) 
mdb.models['Model-1'].sketches['__profile__'].Line(point1=(747 , 145), point2=(762 , 145)) 
mdb.models['Model-1'].sketches['__profile__'].Line(point1=(762 , 145), point2=(764 , 144)) 
mdb.models['Model-1'].sketches['__profile__'].Line(point1=(764 , 144), point2=(764 , 138)) 
mdb.models['Model-1'].sketches['__profile__'].Line(point1=(793 , 166), point2=(781 , 159)) 
mdb.models['Model-1'].sketches['__profile__'].Line(point1=(781 , 159), point2=(777 , 159)) 
mdb.models['Model-1'].sketches['__profile__'].Line(point1=(777 , 159), point2=(763 , 168)) 
mdb.models['Model-1'].sketches['__profile__'].Line(point1=(763 , 168), point2=(760 , 172)) 
mdb.models['Model-1'].sketches['__profile__'].Line(point1=(760 , 172), point2=(760 , 175)) 
mdb.models['Model-1'].sketches['__profile__'].Line(point1=(760 , 175), point2=(765 , 179)) 
mdb.models['Model-1'].sketches['__profile__'].Line(point1=(765 , 179), point2=(777 , 188)) 
mdb.models['Model-1'].sketches['__profile__'].Line(point1=(777 , 188), point2=(785 , 188)) 
mdb.models['Model-1'].sketches['__profile__'].Line(point1=(785 , 188), point2=(787 , 186)) 
mdb.models['Model-1'].sketches['__profile__'].Line(point1=(787 , 186), point2=(789 , 186)) 
mdb.models['Model-1'].sketches['__profile__'].Line(point1=(789 , 186), point2=(790 , 184)) 
mdb.models['Model-1'].sketches['__profile__'].Line(point1=(790 , 184), point2=(792 , 174)) 
mdb.models['Model-1'].sketches['__profile__'].Line(point1=(792 , 174), point2=(793 , 173)) 
mdb.models['Model-1'].sketches['__profile__'].Line(point1=(793 , 173), point2=(793 , 166)) 
mdb.models['Model-1'].sketches['__profile__'].Line(point1=(810 , 411), point2=(809 , 397)) 
mdb.models['Model-1'].sketches['__profile__'].Line(point1=(809 , 397), point2=(808 , 396)) 
mdb.models['Model-1'].sketches['__profile__'].Line(point1=(808 , 396), point2=(805 , 383)) 
mdb.models['Model-1'].sketches['__profile__'].Line(point1=(805 , 383), point2=(802 , 379)) 
mdb.models['Model-1'].sketches['__profile__'].Line(point1=(802 , 379), point2=(798 , 379)) 
mdb.models['Model-1'].sketches['__profile__'].Line(point1=(798 , 379), point2=(795 , 381)) 
mdb.models['Model-1'].sketches['__profile__'].Line(point1=(795 , 381), point2=(788 , 381)) 
mdb.models['Model-1'].sketches['__profile__'].Line(point1=(788 , 381), point2=(785 , 383)) 
mdb.models['Model-1'].sketches['__profile__'].Line(point1=(785 , 383), point2=(778 , 383)) 
mdb.models['Model-1'].sketches['__profile__'].Line(point1=(778 , 383), point2=(775 , 385)) 
mdb.models['Model-1'].sketches['__profile__'].Line(point1=(775 , 385), point2=(765 , 385)) 
mdb.models['Model-1'].sketches['__profile__'].Line(point1=(765 , 385), point2=(765 , 389)) 
mdb.models['Model-1'].sketches['__profile__'].Line(point1=(765 , 389), point2=(767 , 392)) 
mdb.models['Model-1'].sketches['__profile__'].Line(point1=(767 , 392), point2=(768 , 398)) 
mdb.models['Model-1'].sketches['__profile__'].Line(point1=(768 , 398), point2=(770 , 399)) 
mdb.models['Model-1'].sketches['__profile__'].Line(point1=(770 , 399), point2=(770 , 404)) 
mdb.models['Model-1'].sketches['__profile__'].Line(point1=(770 , 404), point2=(772 , 407)) 
mdb.models['Model-1'].sketches['__profile__'].Line(point1=(772 , 407), point2=(772 , 416)) 
mdb.models['Model-1'].sketches['__profile__'].Line(point1=(772 , 416), point2=(781 , 416)) 
mdb.models['Model-1'].sketches['__profile__'].Line(point1=(781 , 416), point2=(782 , 415)) 
mdb.models['Model-1'].sketches['__profile__'].Line(point1=(782 , 415), point2=(805 , 413)) 
mdb.models['Model-1'].sketches['__profile__'].Line(point1=(805 , 413), point2=(810 , 411)) 
mdb.models['Model-1'].sketches['__profile__'].Line(point1=(812 , 298), point2=(812 , 285)) 
mdb.models['Model-1'].sketches['__profile__'].Line(point1=(812 , 285), point2=(811 , 284)) 
mdb.models['Model-1'].sketches['__profile__'].Line(point1=(811 , 284), point2=(810 , 269)) 
mdb.models['Model-1'].sketches['__profile__'].Line(point1=(810 , 269), point2=(809 , 268)) 
mdb.models['Model-1'].sketches['__profile__'].Line(point1=(809 , 268), point2=(808 , 259)) 
mdb.models['Model-1'].sketches['__profile__'].Line(point1=(808 , 259), point2=(806 , 257)) 
mdb.models['Model-1'].sketches['__profile__'].Line(point1=(806 , 257), point2=(802 , 257)) 
mdb.models['Model-1'].sketches['__profile__'].Line(point1=(802 , 257), point2=(799 , 259)) 
mdb.models['Model-1'].sketches['__profile__'].Line(point1=(799 , 259), point2=(795 , 259)) 
mdb.models['Model-1'].sketches['__profile__'].Line(point1=(795 , 259), point2=(792 , 261)) 
mdb.models['Model-1'].sketches['__profile__'].Line(point1=(792 , 261), point2=(789 , 261)) 
mdb.models['Model-1'].sketches['__profile__'].Line(point1=(789 , 261), point2=(786 , 263)) 
mdb.models['Model-1'].sketches['__profile__'].Line(point1=(786 , 263), point2=(782 , 263)) 
mdb.models['Model-1'].sketches['__profile__'].Line(point1=(782 , 263), point2=(773 , 267)) 
mdb.models['Model-1'].sketches['__profile__'].Line(point1=(773 , 267), point2=(769 , 267)) 
mdb.models['Model-1'].sketches['__profile__'].Line(point1=(769 , 267), point2=(766 , 269)) 
mdb.models['Model-1'].sketches['__profile__'].Line(point1=(766 , 269), point2=(765 , 269)) 
mdb.models['Model-1'].sketches['__profile__'].Line(point1=(765 , 269), point2=(765 , 272)) 
mdb.models['Model-1'].sketches['__profile__'].Line(point1=(765 , 272), point2=(766 , 273)) 
mdb.models['Model-1'].sketches['__profile__'].Line(point1=(766 , 273), point2=(766 , 276)) 
mdb.models['Model-1'].sketches['__profile__'].Line(point1=(766 , 276), point2=(768 , 277)) 
mdb.models['Model-1'].sketches['__profile__'].Line(point1=(768 , 277), point2=(768 , 281)) 
mdb.models['Model-1'].sketches['__profile__'].Line(point1=(768 , 281), point2=(770 , 284)) 
mdb.models['Model-1'].sketches['__profile__'].Line(point1=(770 , 284), point2=(770 , 291)) 
mdb.models['Model-1'].sketches['__profile__'].Line(point1=(770 , 291), point2=(772 , 295)) 
mdb.models['Model-1'].sketches['__profile__'].Line(point1=(772 , 295), point2=(772 , 310)) 
mdb.models['Model-1'].sketches['__profile__'].Line(point1=(772 , 310), point2=(784 , 310)) 
mdb.models['Model-1'].sketches['__profile__'].Line(point1=(784 , 310), point2=(786 , 308)) 
mdb.models['Model-1'].sketches['__profile__'].Line(point1=(786 , 308), point2=(789 , 308)) 
mdb.models['Model-1'].sketches['__profile__'].Line(point1=(789 , 308), point2=(796 , 304)) 
mdb.models['Model-1'].sketches['__profile__'].Line(point1=(796 , 304), point2=(803 , 302)) 
mdb.models['Model-1'].sketches['__profile__'].Line(point1=(803 , 302), point2=(805 , 300)) 
mdb.models['Model-1'].sketches['__profile__'].Line(point1=(805 , 300), point2=(808 , 300)) 
mdb.models['Model-1'].sketches['__profile__'].Line(point1=(808 , 300), point2=(810 , 298)) 
mdb.models['Model-1'].sketches['__profile__'].Line(point1=(810 , 298), point2=(812 , 298)) 
mdb.models['Model-1'].sketches['__profile__'].Line(point1=(789 , 132), point2=(780 , 133)) 
mdb.models['Model-1'].sketches['__profile__'].Line(point1=(780 , 133), point2=(777 , 135)) 
mdb.models['Model-1'].sketches['__profile__'].Line(point1=(777 , 135), point2=(771 , 136)) 
mdb.models['Model-1'].sketches['__profile__'].Line(point1=(771 , 136), point2=(769 , 137)) 
mdb.models['Model-1'].sketches['__profile__'].Line(point1=(769 , 137), point2=(768 , 141)) 
mdb.models['Model-1'].sketches['__profile__'].Line(point1=(768 , 141), point2=(768 , 142)) 
mdb.models['Model-1'].sketches['__profile__'].Line(point1=(768 , 142), point2=(781 , 142)) 
mdb.models['Model-1'].sketches['__profile__'].Line(point1=(781 , 142), point2=(789 , 135)) 
mdb.models['Model-1'].sketches['__profile__'].Line(point1=(789 , 135), point2=(789 , 132)) 
mdb.models['Model-1'].sketches['__profile__'].Line(point1=(815 , 250), point2=(815 , 247)) 
mdb.models['Model-1'].sketches['__profile__'].Line(point1=(815 , 247), point2=(810 , 237)) 
mdb.models['Model-1'].sketches['__profile__'].Line(point1=(810 , 237), point2=(810 , 235)) 
mdb.models['Model-1'].sketches['__profile__'].Line(point1=(810 , 235), point2=(806 , 230)) 
mdb.models['Model-1'].sketches['__profile__'].Line(point1=(806 , 230), point2=(806 , 228)) 
mdb.models['Model-1'].sketches['__profile__'].Line(point1=(806 , 228), point2=(804 , 226)) 
mdb.models['Model-1'].sketches['__profile__'].Line(point1=(804 , 226), point2=(804 , 224)) 
mdb.models['Model-1'].sketches['__profile__'].Line(point1=(804 , 224), point2=(799 , 216)) 
mdb.models['Model-1'].sketches['__profile__'].Line(point1=(799 , 216), point2=(794 , 215)) 
mdb.models['Model-1'].sketches['__profile__'].Line(point1=(794 , 215), point2=(786 , 219)) 
mdb.models['Model-1'].sketches['__profile__'].Line(point1=(786 , 219), point2=(783 , 219)) 
mdb.models['Model-1'].sketches['__profile__'].Line(point1=(783 , 219), point2=(781 , 221)) 
mdb.models['Model-1'].sketches['__profile__'].Line(point1=(781 , 221), point2=(772 , 223)) 
mdb.models['Model-1'].sketches['__profile__'].Line(point1=(772 , 223), point2=(770 , 224)) 
mdb.models['Model-1'].sketches['__profile__'].Line(point1=(770 , 224), point2=(770 , 226)) 
mdb.models['Model-1'].sketches['__profile__'].Line(point1=(770 , 226), point2=(771 , 230)) 
mdb.models['Model-1'].sketches['__profile__'].Line(point1=(771 , 230), point2=(774 , 235)) 
mdb.models['Model-1'].sketches['__profile__'].Line(point1=(774 , 235), point2=(774 , 238)) 
mdb.models['Model-1'].sketches['__profile__'].Line(point1=(774 , 238), point2=(777 , 242)) 
mdb.models['Model-1'].sketches['__profile__'].Line(point1=(777 , 242), point2=(783 , 260)) 
mdb.models['Model-1'].sketches['__profile__'].Line(point1=(783 , 260), point2=(787 , 260)) 
mdb.models['Model-1'].sketches['__profile__'].Line(point1=(787 , 260), point2=(790 , 258)) 
mdb.models['Model-1'].sketches['__profile__'].Line(point1=(790 , 258), point2=(794 , 258)) 
mdb.models['Model-1'].sketches['__profile__'].Line(point1=(794 , 258), point2=(796 , 256)) 
mdb.models['Model-1'].sketches['__profile__'].Line(point1=(796 , 256), point2=(800 , 256)) 
mdb.models['Model-1'].sketches['__profile__'].Line(point1=(800 , 256), point2=(803 , 254)) 
mdb.models['Model-1'].sketches['__profile__'].Line(point1=(803 , 254), point2=(807 , 254)) 
mdb.models['Model-1'].sketches['__profile__'].Line(point1=(807 , 254), point2=(809 , 252)) 
mdb.models['Model-1'].sketches['__profile__'].Line(point1=(809 , 252), point2=(813 , 252)) 
mdb.models['Model-1'].sketches['__profile__'].Line(point1=(813 , 252), point2=(815 , 250)) 
mdb.models['Model-1'].sketches['__profile__'].Line(point1=(812 , 193), point2=(809 , 191)) 
mdb.models['Model-1'].sketches['__profile__'].Line(point1=(809 , 191), point2=(802 , 191)) 
mdb.models['Model-1'].sketches['__profile__'].Line(point1=(802 , 191), point2=(797 , 189)) 
mdb.models['Model-1'].sketches['__profile__'].Line(point1=(797 , 189), point2=(789 , 189)) 
mdb.models['Model-1'].sketches['__profile__'].Line(point1=(789 , 189), point2=(788 , 190)) 
mdb.models['Model-1'].sketches['__profile__'].Line(point1=(788 , 190), point2=(781 , 191)) 
mdb.models['Model-1'].sketches['__profile__'].Line(point1=(781 , 191), point2=(774 , 200)) 
mdb.models['Model-1'].sketches['__profile__'].Line(point1=(774 , 200), point2=(774 , 202)) 
mdb.models['Model-1'].sketches['__profile__'].Line(point1=(774 , 202), point2=(772 , 205)) 
mdb.models['Model-1'].sketches['__profile__'].Line(point1=(772 , 205), point2=(772 , 210)) 
mdb.models['Model-1'].sketches['__profile__'].Line(point1=(772 , 210), point2=(773 , 213)) 
mdb.models['Model-1'].sketches['__profile__'].Line(point1=(773 , 213), point2=(777 , 218)) 
mdb.models['Model-1'].sketches['__profile__'].Line(point1=(777 , 218), point2=(783 , 218)) 
mdb.models['Model-1'].sketches['__profile__'].Line(point1=(783 , 218), point2=(789 , 214)) 
mdb.models['Model-1'].sketches['__profile__'].Line(point1=(789 , 214), point2=(792 , 214)) 
mdb.models['Model-1'].sketches['__profile__'].Line(point1=(792 , 214), point2=(794 , 212)) 
mdb.models['Model-1'].sketches['__profile__'].Line(point1=(794 , 212), point2=(797 , 212)) 
mdb.models['Model-1'].sketches['__profile__'].Line(point1=(797 , 212), point2=(799 , 210)) 
mdb.models['Model-1'].sketches['__profile__'].Line(point1=(799 , 210), point2=(801 , 210)) 
mdb.models['Model-1'].sketches['__profile__'].Line(point1=(801 , 210), point2=(807 , 206)) 
mdb.models['Model-1'].sketches['__profile__'].Line(point1=(807 , 206), point2=(811 , 201)) 
mdb.models['Model-1'].sketches['__profile__'].Line(point1=(811 , 201), point2=(812 , 193)) 
mdb.models['Model-1'].sketches['__profile__'].Line(point1=(819 , 516), point2=(819 , 506)) 
mdb.models['Model-1'].sketches['__profile__'].Line(point1=(819 , 506), point2=(818 , 505)) 
mdb.models['Model-1'].sketches['__profile__'].Line(point1=(818 , 505), point2=(818 , 499)) 
mdb.models['Model-1'].sketches['__profile__'].Line(point1=(818 , 499), point2=(817 , 498)) 
mdb.models['Model-1'].sketches['__profile__'].Line(point1=(817 , 498), point2=(816 , 489)) 
mdb.models['Model-1'].sketches['__profile__'].Line(point1=(816 , 489), point2=(777 , 489)) 
mdb.models['Model-1'].sketches['__profile__'].Line(point1=(777 , 489), point2=(776 , 489)) 
mdb.models['Model-1'].sketches['__profile__'].Line(point1=(776 , 489), point2=(776 , 496)) 
mdb.models['Model-1'].sketches['__profile__'].Line(point1=(776 , 496), point2=(778 , 499)) 
mdb.models['Model-1'].sketches['__profile__'].Line(point1=(778 , 499), point2=(778 , 509)) 
mdb.models['Model-1'].sketches['__profile__'].Line(point1=(778 , 509), point2=(780 , 513)) 
mdb.models['Model-1'].sketches['__profile__'].Line(point1=(780 , 513), point2=(780 , 517)) 
mdb.models['Model-1'].sketches['__profile__'].Line(point1=(780 , 517), point2=(807 , 517)) 
mdb.models['Model-1'].sketches['__profile__'].Line(point1=(807 , 517), point2=(808 , 516)) 
mdb.models['Model-1'].sketches['__profile__'].Line(point1=(808 , 516), point2=(819 , 516)) 
mdb.models['Model-1'].sketches['__profile__'].Line(point1=(808 , 138), point2=(807 , 137)) 
mdb.models['Model-1'].sketches['__profile__'].Line(point1=(807 , 137), point2=(802 , 137)) 
mdb.models['Model-1'].sketches['__profile__'].Line(point1=(802 , 137), point2=(800 , 135)) 
mdb.models['Model-1'].sketches['__profile__'].Line(point1=(800 , 135), point2=(796 , 135)) 
mdb.models['Model-1'].sketches['__profile__'].Line(point1=(796 , 135), point2=(795 , 134)) 
mdb.models['Model-1'].sketches['__profile__'].Line(point1=(795 , 134), point2=(791 , 135)) 
mdb.models['Model-1'].sketches['__profile__'].Line(point1=(791 , 135), point2=(786 , 141)) 
mdb.models['Model-1'].sketches['__profile__'].Line(point1=(786 , 141), point2=(783 , 150)) 
mdb.models['Model-1'].sketches['__profile__'].Line(point1=(783 , 150), point2=(781 , 153)) 
mdb.models['Model-1'].sketches['__profile__'].Line(point1=(781 , 153), point2=(781 , 157)) 
mdb.models['Model-1'].sketches['__profile__'].Line(point1=(781 , 157), point2=(783 , 158)) 
mdb.models['Model-1'].sketches['__profile__'].Line(point1=(783 , 158), point2=(785 , 158)) 
mdb.models['Model-1'].sketches['__profile__'].Line(point1=(785 , 158), point2=(786 , 160)) 
mdb.models['Model-1'].sketches['__profile__'].Line(point1=(786 , 160), point2=(792 , 162)) 
mdb.models['Model-1'].sketches['__profile__'].Line(point1=(792 , 162), point2=(793 , 164)) 
mdb.models['Model-1'].sketches['__profile__'].Line(point1=(793 , 164), point2=(797 , 164)) 
mdb.models['Model-1'].sketches['__profile__'].Line(point1=(797 , 164), point2=(800 , 162)) 
mdb.models['Model-1'].sketches['__profile__'].Line(point1=(800 , 162), point2=(804 , 156)) 
mdb.models['Model-1'].sketches['__profile__'].Line(point1=(804 , 156), point2=(808 , 143)) 
mdb.models['Model-1'].sketches['__profile__'].Line(point1=(808 , 143), point2=(808 , 138)) 
mdb.models['Model-1'].sketches['__profile__'].Line(point1=(841 , 481), point2=(841 , 461)) 
mdb.models['Model-1'].sketches['__profile__'].Line(point1=(841 , 461), point2=(839 , 455)) 
mdb.models['Model-1'].sketches['__profile__'].Line(point1=(839 , 455), point2=(831 , 456)) 
mdb.models['Model-1'].sketches['__profile__'].Line(point1=(831 , 456), point2=(830 , 457)) 
mdb.models['Model-1'].sketches['__profile__'].Line(point1=(830 , 457), point2=(792 , 457)) 
mdb.models['Model-1'].sketches['__profile__'].Line(point1=(792 , 457), point2=(790 , 457)) 
mdb.models['Model-1'].sketches['__profile__'].Line(point1=(790 , 457), point2=(790 , 462)) 
mdb.models['Model-1'].sketches['__profile__'].Line(point1=(790 , 462), point2=(792 , 465)) 
mdb.models['Model-1'].sketches['__profile__'].Line(point1=(792 , 465), point2=(792 , 472)) 
mdb.models['Model-1'].sketches['__profile__'].Line(point1=(792 , 472), point2=(794 , 475)) 
mdb.models['Model-1'].sketches['__profile__'].Line(point1=(794 , 475), point2=(794 , 482)) 
mdb.models['Model-1'].sketches['__profile__'].Line(point1=(794 , 482), point2=(840 , 482)) 
mdb.models['Model-1'].sketches['__profile__'].Line(point1=(840 , 482), point2=(841 , 481)) 
mdb.models['Model-1'].sketches['__profile__'].Line(point1=(823 , 162), point2=(820 , 162)) 
mdb.models['Model-1'].sketches['__profile__'].Line(point1=(820 , 162), point2=(819 , 161)) 
mdb.models['Model-1'].sketches['__profile__'].Line(point1=(819 , 161), point2=(807 , 161)) 
mdb.models['Model-1'].sketches['__profile__'].Line(point1=(807 , 161), point2=(801 , 163)) 
mdb.models['Model-1'].sketches['__profile__'].Line(point1=(801 , 163), point2=(796 , 169)) 
mdb.models['Model-1'].sketches['__profile__'].Line(point1=(796 , 169), point2=(796 , 174)) 
mdb.models['Model-1'].sketches['__profile__'].Line(point1=(796 , 174), point2=(794 , 176)) 
mdb.models['Model-1'].sketches['__profile__'].Line(point1=(794 , 176), point2=(794 , 180)) 
mdb.models['Model-1'].sketches['__profile__'].Line(point1=(794 , 180), point2=(792 , 182)) 
mdb.models['Model-1'].sketches['__profile__'].Line(point1=(792 , 182), point2=(792 , 185)) 
mdb.models['Model-1'].sketches['__profile__'].Line(point1=(792 , 185), point2=(793 , 186)) 
mdb.models['Model-1'].sketches['__profile__'].Line(point1=(793 , 186), point2=(797 , 186)) 
mdb.models['Model-1'].sketches['__profile__'].Line(point1=(797 , 186), point2=(800 , 188)) 
mdb.models['Model-1'].sketches['__profile__'].Line(point1=(800 , 188), point2=(814 , 188)) 
mdb.models['Model-1'].sketches['__profile__'].Line(point1=(814 , 188), point2=(816 , 180)) 
mdb.models['Model-1'].sketches['__profile__'].Line(point1=(816 , 180), point2=(823 , 165)) 
mdb.models['Model-1'].sketches['__profile__'].Line(point1=(823 , 165), point2=(823 , 162)) 
mdb.models['Model-1'].sketches['__profile__'].Line(point1=(815 , 125), point2=(808 , 125)) 
mdb.models['Model-1'].sketches['__profile__'].Line(point1=(808 , 125), point2=(799 , 129)) 
mdb.models['Model-1'].sketches['__profile__'].Line(point1=(799 , 129), point2=(795 , 129)) 
mdb.models['Model-1'].sketches['__profile__'].Line(point1=(795 , 129), point2=(795 , 132)) 
mdb.models['Model-1'].sketches['__profile__'].Line(point1=(795 , 132), point2=(798 , 133)) 
mdb.models['Model-1'].sketches['__profile__'].Line(point1=(798 , 133), point2=(806 , 136)) 
mdb.models['Model-1'].sketches['__profile__'].Line(point1=(806 , 136), point2=(813 , 136)) 
mdb.models['Model-1'].sketches['__profile__'].Line(point1=(813 , 136), point2=(816 , 134)) 
mdb.models['Model-1'].sketches['__profile__'].Line(point1=(816 , 134), point2=(815 , 125)) 
mdb.models['Model-1'].sketches['__profile__'].Line(point1=(847 , 240), point2=(847 , 237)) 
mdb.models['Model-1'].sketches['__profile__'].Line(point1=(847 , 237), point2=(845 , 234)) 
mdb.models['Model-1'].sketches['__profile__'].Line(point1=(845 , 234), point2=(843 , 227)) 
mdb.models['Model-1'].sketches['__profile__'].Line(point1=(843 , 227), point2=(831 , 202)) 
mdb.models['Model-1'].sketches['__profile__'].Line(point1=(831 , 202), point2=(820 , 203)) 
mdb.models['Model-1'].sketches['__profile__'].Line(point1=(820 , 203), point2=(816 , 205)) 
mdb.models['Model-1'].sketches['__profile__'].Line(point1=(816 , 205), point2=(812 , 205)) 
mdb.models['Model-1'].sketches['__profile__'].Line(point1=(812 , 205), point2=(802 , 211)) 
mdb.models['Model-1'].sketches['__profile__'].Line(point1=(802 , 211), point2=(800 , 212)) 
mdb.models['Model-1'].sketches['__profile__'].Line(point1=(800 , 212), point2=(800 , 214)) 
mdb.models['Model-1'].sketches['__profile__'].Line(point1=(800 , 214), point2=(802 , 215)) 
mdb.models['Model-1'].sketches['__profile__'].Line(point1=(802 , 215), point2=(802 , 218)) 
mdb.models['Model-1'].sketches['__profile__'].Line(point1=(802 , 218), point2=(804 , 219)) 
mdb.models['Model-1'].sketches['__profile__'].Line(point1=(804 , 219), point2=(804 , 222)) 
mdb.models['Model-1'].sketches['__profile__'].Line(point1=(804 , 222), point2=(812 , 233)) 
mdb.models['Model-1'].sketches['__profile__'].Line(point1=(812 , 233), point2=(817 , 247)) 
mdb.models['Model-1'].sketches['__profile__'].Line(point1=(817 , 247), point2=(819 , 248)) 
mdb.models['Model-1'].sketches['__profile__'].Line(point1=(819 , 248), point2=(825 , 248)) 
mdb.models['Model-1'].sketches['__profile__'].Line(point1=(825 , 248), point2=(827 , 246)) 
mdb.models['Model-1'].sketches['__profile__'].Line(point1=(827 , 246), point2=(831 , 246)) 
mdb.models['Model-1'].sketches['__profile__'].Line(point1=(831 , 246), point2=(833 , 244)) 
mdb.models['Model-1'].sketches['__profile__'].Line(point1=(833 , 244), point2=(837 , 244)) 
mdb.models['Model-1'].sketches['__profile__'].Line(point1=(837 , 244), point2=(839 , 242)) 
mdb.models['Model-1'].sketches['__profile__'].Line(point1=(839 , 242), point2=(842 , 242)) 
mdb.models['Model-1'].sketches['__profile__'].Line(point1=(842 , 242), point2=(844 , 240)) 
mdb.models['Model-1'].sketches['__profile__'].Line(point1=(844 , 240), point2=(847 , 240)) 
mdb.models['Model-1'].sketches['__profile__'].Line(point1=(868 , 550), point2=(868 , 544)) 
mdb.models['Model-1'].sketches['__profile__'].Line(point1=(868 , 544), point2=(867 , 543)) 
mdb.models['Model-1'].sketches['__profile__'].Line(point1=(867 , 543), point2=(867 , 539)) 
mdb.models['Model-1'].sketches['__profile__'].Line(point1=(867 , 539), point2=(866 , 538)) 
mdb.models['Model-1'].sketches['__profile__'].Line(point1=(866 , 538), point2=(866 , 534)) 
mdb.models['Model-1'].sketches['__profile__'].Line(point1=(866 , 534), point2=(865 , 533)) 
mdb.models['Model-1'].sketches['__profile__'].Line(point1=(865 , 533), point2=(863 , 521)) 
mdb.models['Model-1'].sketches['__profile__'].Line(point1=(863 , 521), point2=(853 , 521)) 
mdb.models['Model-1'].sketches['__profile__'].Line(point1=(853 , 521), point2=(852 , 522)) 
mdb.models['Model-1'].sketches['__profile__'].Line(point1=(852 , 522), point2=(846 , 522)) 
mdb.models['Model-1'].sketches['__profile__'].Line(point1=(846 , 522), point2=(845 , 523)) 
mdb.models['Model-1'].sketches['__profile__'].Line(point1=(845 , 523), point2=(806 , 523)) 
mdb.models['Model-1'].sketches['__profile__'].Line(point1=(806 , 523), point2=(801 , 525)) 
mdb.models['Model-1'].sketches['__profile__'].Line(point1=(801 , 525), point2=(801 , 530)) 
mdb.models['Model-1'].sketches['__profile__'].Line(point1=(801 , 530), point2=(802 , 531)) 
mdb.models['Model-1'].sketches['__profile__'].Line(point1=(802 , 531), point2=(802 , 536)) 
mdb.models['Model-1'].sketches['__profile__'].Line(point1=(802 , 536), point2=(803 , 537)) 
mdb.models['Model-1'].sketches['__profile__'].Line(point1=(803 , 537), point2=(803 , 547)) 
mdb.models['Model-1'].sketches['__profile__'].Line(point1=(803 , 547), point2=(804 , 548)) 
mdb.models['Model-1'].sketches['__profile__'].Line(point1=(804 , 548), point2=(804 , 553)) 
mdb.models['Model-1'].sketches['__profile__'].Line(point1=(804 , 553), point2=(805 , 554)) 
mdb.models['Model-1'].sketches['__profile__'].Line(point1=(805 , 554), point2=(819 , 554)) 
mdb.models['Model-1'].sketches['__profile__'].Line(point1=(819 , 554), point2=(820 , 553)) 
mdb.models['Model-1'].sketches['__profile__'].Line(point1=(820 , 553), point2=(834 , 553)) 
mdb.models['Model-1'].sketches['__profile__'].Line(point1=(834 , 553), point2=(835 , 552)) 
mdb.models['Model-1'].sketches['__profile__'].Line(point1=(835 , 552), point2=(851 , 552)) 
mdb.models['Model-1'].sketches['__profile__'].Line(point1=(851 , 552), point2=(852 , 551)) 
mdb.models['Model-1'].sketches['__profile__'].Line(point1=(852 , 551), point2=(865 , 551)) 
mdb.models['Model-1'].sketches['__profile__'].Line(point1=(865 , 551), point2=(868 , 550)) 
mdb.models['Model-1'].sketches['__profile__'].Line(point1=(860 , 404), point2=(860 , 401)) 
mdb.models['Model-1'].sketches['__profile__'].Line(point1=(860 , 401), point2=(850 , 371)) 
mdb.models['Model-1'].sketches['__profile__'].Line(point1=(850 , 371), point2=(847 , 369)) 
mdb.models['Model-1'].sketches['__profile__'].Line(point1=(847 , 369), point2=(843 , 369)) 
mdb.models['Model-1'].sketches['__profile__'].Line(point1=(843 , 369), point2=(841 , 371)) 
mdb.models['Model-1'].sketches['__profile__'].Line(point1=(841 , 371), point2=(836 , 371)) 
mdb.models['Model-1'].sketches['__profile__'].Line(point1=(836 , 371), point2=(833 , 373)) 
mdb.models['Model-1'].sketches['__profile__'].Line(point1=(833 , 373), point2=(828 , 373)) 
mdb.models['Model-1'].sketches['__profile__'].Line(point1=(828 , 373), point2=(824 , 375)) 
mdb.models['Model-1'].sketches['__profile__'].Line(point1=(824 , 375), point2=(818 , 375)) 
mdb.models['Model-1'].sketches['__profile__'].Line(point1=(818 , 375), point2=(815 , 377)) 
mdb.models['Model-1'].sketches['__profile__'].Line(point1=(815 , 377), point2=(808 , 377)) 
mdb.models['Model-1'].sketches['__profile__'].Line(point1=(808 , 377), point2=(806 , 378)) 
mdb.models['Model-1'].sketches['__profile__'].Line(point1=(806 , 378), point2=(806 , 381)) 
mdb.models['Model-1'].sketches['__profile__'].Line(point1=(806 , 381), point2=(808 , 383)) 
mdb.models['Model-1'].sketches['__profile__'].Line(point1=(808 , 383), point2=(808 , 386)) 
mdb.models['Model-1'].sketches['__profile__'].Line(point1=(808 , 386), point2=(811 , 392)) 
mdb.models['Model-1'].sketches['__profile__'].Line(point1=(811 , 392), point2=(813 , 407)) 
mdb.models['Model-1'].sketches['__profile__'].Line(point1=(813 , 407), point2=(815 , 411)) 
mdb.models['Model-1'].sketches['__profile__'].Line(point1=(815 , 411), point2=(834 , 409)) 
mdb.models['Model-1'].sketches['__profile__'].Line(point1=(834 , 409), point2=(835 , 408)) 
mdb.models['Model-1'].sketches['__profile__'].Line(point1=(835 , 408), point2=(847 , 407)) 
mdb.models['Model-1'].sketches['__profile__'].Line(point1=(847 , 407), point2=(848 , 406)) 
mdb.models['Model-1'].sketches['__profile__'].Line(point1=(848 , 406), point2=(854 , 406)) 
mdb.models['Model-1'].sketches['__profile__'].Line(point1=(854 , 406), point2=(860 , 404)) 
mdb.models['Model-1'].sketches['__profile__'].Line(point1=(846 , 292), point2=(849 , 286)) 
mdb.models['Model-1'].sketches['__profile__'].Line(point1=(849 , 286), point2=(852 , 283)) 
mdb.models['Model-1'].sketches['__profile__'].Line(point1=(852 , 283), point2=(854 , 278)) 
mdb.models['Model-1'].sketches['__profile__'].Line(point1=(854 , 278), point2=(858 , 273)) 
mdb.models['Model-1'].sketches['__profile__'].Line(point1=(858 , 273), point2=(858 , 269)) 
mdb.models['Model-1'].sketches['__profile__'].Line(point1=(858 , 269), point2=(855 , 263)) 
mdb.models['Model-1'].sketches['__profile__'].Line(point1=(855 , 263), point2=(850 , 248)) 
mdb.models['Model-1'].sketches['__profile__'].Line(point1=(850 , 248), point2=(850 , 245)) 
mdb.models['Model-1'].sketches['__profile__'].Line(point1=(850 , 245), point2=(848 , 243)) 
mdb.models['Model-1'].sketches['__profile__'].Line(point1=(848 , 243), point2=(844 , 243)) 
mdb.models['Model-1'].sketches['__profile__'].Line(point1=(844 , 243), point2=(841 , 245)) 
mdb.models['Model-1'].sketches['__profile__'].Line(point1=(841 , 245), point2=(838 , 245)) 
mdb.models['Model-1'].sketches['__profile__'].Line(point1=(838 , 245), point2=(835 , 247)) 
mdb.models['Model-1'].sketches['__profile__'].Line(point1=(835 , 247), point2=(832 , 247)) 
mdb.models['Model-1'].sketches['__profile__'].Line(point1=(832 , 247), point2=(829 , 249)) 
mdb.models['Model-1'].sketches['__profile__'].Line(point1=(829 , 249), point2=(826 , 249)) 
mdb.models['Model-1'].sketches['__profile__'].Line(point1=(826 , 249), point2=(819 , 252)) 
mdb.models['Model-1'].sketches['__profile__'].Line(point1=(819 , 252), point2=(812 , 254)) 
mdb.models['Model-1'].sketches['__profile__'].Line(point1=(812 , 254), point2=(810 , 257)) 
mdb.models['Model-1'].sketches['__profile__'].Line(point1=(810 , 257), point2=(812 , 263)) 
mdb.models['Model-1'].sketches['__profile__'].Line(point1=(812 , 263), point2=(812 , 271)) 
mdb.models['Model-1'].sketches['__profile__'].Line(point1=(812 , 271), point2=(814 , 274)) 
mdb.models['Model-1'].sketches['__profile__'].Line(point1=(814 , 274), point2=(814 , 285)) 
mdb.models['Model-1'].sketches['__profile__'].Line(point1=(814 , 285), point2=(816 , 289)) 
mdb.models['Model-1'].sketches['__profile__'].Line(point1=(816 , 289), point2=(816 , 296)) 
mdb.models['Model-1'].sketches['__profile__'].Line(point1=(816 , 296), point2=(817 , 298)) 
mdb.models['Model-1'].sketches['__profile__'].Line(point1=(817 , 298), point2=(819 , 300)) 
mdb.models['Model-1'].sketches['__profile__'].Line(point1=(819 , 300), point2=(827 , 300)) 
mdb.models['Model-1'].sketches['__profile__'].Line(point1=(827 , 300), point2=(829 , 298)) 
mdb.models['Model-1'].sketches['__profile__'].Line(point1=(829 , 298), point2=(833 , 298)) 
mdb.models['Model-1'].sketches['__profile__'].Line(point1=(833 , 298), point2=(840 , 294)) 
mdb.models['Model-1'].sketches['__profile__'].Line(point1=(840 , 294), point2=(843 , 294)) 
mdb.models['Model-1'].sketches['__profile__'].Line(point1=(843 , 294), point2=(846 , 292)) 
mdb.models['Model-1'].sketches['__profile__'].Line(point1=(849 , 173), point2=(846 , 171)) 
mdb.models['Model-1'].sketches['__profile__'].Line(point1=(846 , 171), point2=(841 , 171)) 
mdb.models['Model-1'].sketches['__profile__'].Line(point1=(841 , 171), point2=(840 , 170)) 
mdb.models['Model-1'].sketches['__profile__'].Line(point1=(840 , 170), point2=(823 , 170)) 
mdb.models['Model-1'].sketches['__profile__'].Line(point1=(823 , 170), point2=(822 , 171)) 
mdb.models['Model-1'].sketches['__profile__'].Line(point1=(822 , 171), point2=(822 , 174)) 
mdb.models['Model-1'].sketches['__profile__'].Line(point1=(822 , 174), point2=(820 , 176)) 
mdb.models['Model-1'].sketches['__profile__'].Line(point1=(820 , 176), point2=(820 , 180)) 
mdb.models['Model-1'].sketches['__profile__'].Line(point1=(820 , 180), point2=(818 , 182)) 
mdb.models['Model-1'].sketches['__profile__'].Line(point1=(818 , 182), point2=(818 , 186)) 
mdb.models['Model-1'].sketches['__profile__'].Line(point1=(818 , 186), point2=(816 , 188)) 
mdb.models['Model-1'].sketches['__profile__'].Line(point1=(816 , 188), point2=(816 , 193)) 
mdb.models['Model-1'].sketches['__profile__'].Line(point1=(816 , 193), point2=(814 , 196)) 
mdb.models['Model-1'].sketches['__profile__'].Line(point1=(814 , 196), point2=(814 , 201)) 
mdb.models['Model-1'].sketches['__profile__'].Line(point1=(814 , 201), point2=(815 , 202)) 
mdb.models['Model-1'].sketches['__profile__'].Line(point1=(815 , 202), point2=(819 , 202)) 
mdb.models['Model-1'].sketches['__profile__'].Line(point1=(819 , 202), point2=(822 , 200)) 
mdb.models['Model-1'].sketches['__profile__'].Line(point1=(822 , 200), point2=(829 , 200)) 
mdb.models['Model-1'].sketches['__profile__'].Line(point1=(829 , 200), point2=(832 , 198)) 
mdb.models['Model-1'].sketches['__profile__'].Line(point1=(832 , 198), point2=(836 , 198)) 
mdb.models['Model-1'].sketches['__profile__'].Line(point1=(836 , 198), point2=(839 , 196)) 
mdb.models['Model-1'].sketches['__profile__'].Line(point1=(839 , 196), point2=(843 , 196)) 
mdb.models['Model-1'].sketches['__profile__'].Line(point1=(843 , 196), point2=(845 , 194)) 
mdb.models['Model-1'].sketches['__profile__'].Line(point1=(845 , 194), point2=(848 , 194)) 
mdb.models['Model-1'].sketches['__profile__'].Line(point1=(848 , 194), point2=(850 , 192)) 
mdb.models['Model-1'].sketches['__profile__'].Line(point1=(850 , 192), point2=(853 , 192)) 
mdb.models['Model-1'].sketches['__profile__'].Line(point1=(853 , 192), point2=(853 , 187)) 
mdb.models['Model-1'].sketches['__profile__'].Line(point1=(853 , 187), point2=(852 , 186)) 
mdb.models['Model-1'].sketches['__profile__'].Line(point1=(852 , 186), point2=(849 , 173)) 
mdb.models['Model-1'].sketches['__profile__'].Line(point1=(854 , 514), point2=(854 , 505)) 
mdb.models['Model-1'].sketches['__profile__'].Line(point1=(854 , 505), point2=(853 , 504)) 
mdb.models['Model-1'].sketches['__profile__'].Line(point1=(853 , 504), point2=(853 , 497)) 
mdb.models['Model-1'].sketches['__profile__'].Line(point1=(853 , 497), point2=(852 , 496)) 
mdb.models['Model-1'].sketches['__profile__'].Line(point1=(852 , 496), point2=(852 , 491)) 
mdb.models['Model-1'].sketches['__profile__'].Line(point1=(852 , 491), point2=(851 , 490)) 
mdb.models['Model-1'].sketches['__profile__'].Line(point1=(851 , 490), point2=(848 , 490)) 
mdb.models['Model-1'].sketches['__profile__'].Line(point1=(848 , 490), point2=(847 , 489)) 
mdb.models['Model-1'].sketches['__profile__'].Line(point1=(847 , 489), point2=(820 , 489)) 
mdb.models['Model-1'].sketches['__profile__'].Line(point1=(820 , 489), point2=(820 , 500)) 
mdb.models['Model-1'].sketches['__profile__'].Line(point1=(820 , 500), point2=(822 , 504)) 
mdb.models['Model-1'].sketches['__profile__'].Line(point1=(822 , 504), point2=(822 , 512)) 
mdb.models['Model-1'].sketches['__profile__'].Line(point1=(822 , 512), point2=(823 , 515)) 
mdb.models['Model-1'].sketches['__profile__'].Line(point1=(823 , 515), point2=(826 , 515)) 
mdb.models['Model-1'].sketches['__profile__'].Line(point1=(826 , 515), point2=(827 , 516)) 
mdb.models['Model-1'].sketches['__profile__'].Line(point1=(827 , 516), point2=(839 , 516)) 
mdb.models['Model-1'].sketches['__profile__'].Line(point1=(839 , 516), point2=(840 , 515)) 
mdb.models['Model-1'].sketches['__profile__'].Line(point1=(840 , 515), point2=(852 , 515)) 
mdb.models['Model-1'].sketches['__profile__'].Line(point1=(852 , 515), point2=(854 , 514)) 
mdb.models['Model-1'].sketches['__profile__'].Line(point1=(878 , 354), point2=(878 , 348)) 
mdb.models['Model-1'].sketches['__profile__'].Line(point1=(878 , 348), point2=(877 , 347)) 
mdb.models['Model-1'].sketches['__profile__'].Line(point1=(877 , 347), point2=(876 , 338)) 
mdb.models['Model-1'].sketches['__profile__'].Line(point1=(876 , 338), point2=(872 , 326)) 
mdb.models['Model-1'].sketches['__profile__'].Line(point1=(872 , 326), point2=(870 , 315)) 
mdb.models['Model-1'].sketches['__profile__'].Line(point1=(870 , 315), point2=(865 , 309)) 
mdb.models['Model-1'].sketches['__profile__'].Line(point1=(865 , 309), point2=(846 , 295)) 
mdb.models['Model-1'].sketches['__profile__'].Line(point1=(846 , 295), point2=(843 , 295)) 
mdb.models['Model-1'].sketches['__profile__'].Line(point1=(843 , 295), point2=(841 , 297)) 
mdb.models['Model-1'].sketches['__profile__'].Line(point1=(841 , 297), point2=(838 , 297)) 
mdb.models['Model-1'].sketches['__profile__'].Line(point1=(838 , 297), point2=(836 , 299)) 
mdb.models['Model-1'].sketches['__profile__'].Line(point1=(836 , 299), point2=(833 , 299)) 
mdb.models['Model-1'].sketches['__profile__'].Line(point1=(833 , 299), point2=(831 , 301)) 
mdb.models['Model-1'].sketches['__profile__'].Line(point1=(831 , 301), point2=(826 , 302)) 
mdb.models['Model-1'].sketches['__profile__'].Line(point1=(826 , 302), point2=(825 , 303)) 
mdb.models['Model-1'].sketches['__profile__'].Line(point1=(825 , 303), point2=(825 , 307)) 
mdb.models['Model-1'].sketches['__profile__'].Line(point1=(825 , 307), point2=(826 , 308)) 
mdb.models['Model-1'].sketches['__profile__'].Line(point1=(826 , 308), point2=(826 , 312)) 
mdb.models['Model-1'].sketches['__profile__'].Line(point1=(826 , 312), point2=(828 , 315)) 
mdb.models['Model-1'].sketches['__profile__'].Line(point1=(828 , 315), point2=(828 , 319)) 
mdb.models['Model-1'].sketches['__profile__'].Line(point1=(828 , 319), point2=(830 , 321)) 
mdb.models['Model-1'].sketches['__profile__'].Line(point1=(830 , 321), point2=(830 , 326)) 
mdb.models['Model-1'].sketches['__profile__'].Line(point1=(830 , 326), point2=(832 , 329)) 
mdb.models['Model-1'].sketches['__profile__'].Line(point1=(832 , 329), point2=(832 , 333)) 
mdb.models['Model-1'].sketches['__profile__'].Line(point1=(832 , 333), point2=(834 , 335)) 
mdb.models['Model-1'].sketches['__profile__'].Line(point1=(834 , 335), point2=(834 , 340)) 
mdb.models['Model-1'].sketches['__profile__'].Line(point1=(834 , 340), point2=(836 , 343)) 
mdb.models['Model-1'].sketches['__profile__'].Line(point1=(836 , 343), point2=(836 , 347)) 
mdb.models['Model-1'].sketches['__profile__'].Line(point1=(836 , 347), point2=(839 , 352)) 
mdb.models['Model-1'].sketches['__profile__'].Line(point1=(839 , 352), point2=(840 , 361)) 
mdb.models['Model-1'].sketches['__profile__'].Line(point1=(840 , 361), point2=(842 , 363)) 
mdb.models['Model-1'].sketches['__profile__'].Line(point1=(842 , 363), point2=(856 , 361)) 
mdb.models['Model-1'].sketches['__profile__'].Line(point1=(856 , 361), point2=(859 , 360)) 
mdb.models['Model-1'].sketches['__profile__'].Line(point1=(859 , 360), point2=(861 , 358)) 
mdb.models['Model-1'].sketches['__profile__'].Line(point1=(861 , 358), point2=(865 , 358)) 
mdb.models['Model-1'].sketches['__profile__'].Line(point1=(865 , 358), point2=(878 , 354)) 
mdb.models['Model-1'].sketches['__profile__'].Line(point1=(861 , 143), point2=(847 , 137)) 
mdb.models['Model-1'].sketches['__profile__'].Line(point1=(847 , 137), point2=(842 , 137)) 
mdb.models['Model-1'].sketches['__profile__'].Line(point1=(842 , 137), point2=(840 , 138)) 
mdb.models['Model-1'].sketches['__profile__'].Line(point1=(840 , 138), point2=(839 , 141)) 
mdb.models['Model-1'].sketches['__profile__'].Line(point1=(839 , 141), point2=(836 , 144)) 
mdb.models['Model-1'].sketches['__profile__'].Line(point1=(836 , 144), point2=(836 , 146)) 
mdb.models['Model-1'].sketches['__profile__'].Line(point1=(836 , 146), point2=(834 , 148)) 
mdb.models['Model-1'].sketches['__profile__'].Line(point1=(834 , 148), point2=(832 , 154)) 
mdb.models['Model-1'].sketches['__profile__'].Line(point1=(832 , 154), point2=(826 , 162)) 
mdb.models['Model-1'].sketches['__profile__'].Line(point1=(826 , 162), point2=(826 , 165)) 
mdb.models['Model-1'].sketches['__profile__'].Line(point1=(826 , 165), point2=(827 , 166)) 
mdb.models['Model-1'].sketches['__profile__'].Line(point1=(827 , 166), point2=(833 , 166)) 
mdb.models['Model-1'].sketches['__profile__'].Line(point1=(833 , 166), point2=(837 , 168)) 
mdb.models['Model-1'].sketches['__profile__'].Line(point1=(837 , 168), point2=(850 , 168)) 
mdb.models['Model-1'].sketches['__profile__'].Line(point1=(850 , 168), point2=(859 , 158)) 
mdb.models['Model-1'].sketches['__profile__'].Line(point1=(859 , 158), point2=(861 , 154)) 
mdb.models['Model-1'].sketches['__profile__'].Line(point1=(861 , 154), point2=(861 , 143)) 
mdb.models['Model-1'].sketches['__profile__'].Line(point1=(873 , 230), point2=(873 , 225)) 
mdb.models['Model-1'].sketches['__profile__'].Line(point1=(873 , 225), point2=(871 , 219)) 
mdb.models['Model-1'].sketches['__profile__'].Line(point1=(871 , 219), point2=(869 , 216)) 
mdb.models['Model-1'].sketches['__profile__'].Line(point1=(869 , 216), point2=(864 , 201)) 
mdb.models['Model-1'].sketches['__profile__'].Line(point1=(864 , 201), point2=(860 , 194)) 
mdb.models['Model-1'].sketches['__profile__'].Line(point1=(860 , 194), point2=(855 , 193)) 
mdb.models['Model-1'].sketches['__profile__'].Line(point1=(855 , 193), point2=(841 , 199)) 
mdb.models['Model-1'].sketches['__profile__'].Line(point1=(841 , 199), point2=(837 , 199)) 
mdb.models['Model-1'].sketches['__profile__'].Line(point1=(837 , 199), point2=(835 , 200)) 
mdb.models['Model-1'].sketches['__profile__'].Line(point1=(835 , 200), point2=(835 , 201)) 
mdb.models['Model-1'].sketches['__profile__'].Line(point1=(835 , 201), point2=(836 , 208)) 
mdb.models['Model-1'].sketches['__profile__'].Line(point1=(836 , 208), point2=(838 , 209)) 
mdb.models['Model-1'].sketches['__profile__'].Line(point1=(838 , 209), point2=(838 , 212)) 
mdb.models['Model-1'].sketches['__profile__'].Line(point1=(838 , 212), point2=(840 , 213)) 
mdb.models['Model-1'].sketches['__profile__'].Line(point1=(840 , 213), point2=(840 , 216)) 
mdb.models['Model-1'].sketches['__profile__'].Line(point1=(840 , 216), point2=(842 , 218)) 
mdb.models['Model-1'].sketches['__profile__'].Line(point1=(842 , 218), point2=(842 , 221)) 
mdb.models['Model-1'].sketches['__profile__'].Line(point1=(842 , 221), point2=(844 , 223)) 
mdb.models['Model-1'].sketches['__profile__'].Line(point1=(844 , 223), point2=(844 , 226)) 
mdb.models['Model-1'].sketches['__profile__'].Line(point1=(844 , 226), point2=(846 , 227)) 
mdb.models['Model-1'].sketches['__profile__'].Line(point1=(846 , 227), point2=(846 , 230)) 
mdb.models['Model-1'].sketches['__profile__'].Line(point1=(846 , 230), point2=(848 , 231)) 
mdb.models['Model-1'].sketches['__profile__'].Line(point1=(848 , 231), point2=(848 , 234)) 
mdb.models['Model-1'].sketches['__profile__'].Line(point1=(848 , 234), point2=(850 , 238)) 
mdb.models['Model-1'].sketches['__profile__'].Line(point1=(850 , 238), point2=(859 , 236)) 
mdb.models['Model-1'].sketches['__profile__'].Line(point1=(859 , 236), point2=(861 , 234)) 
mdb.models['Model-1'].sketches['__profile__'].Line(point1=(861 , 234), point2=(865 , 234)) 
mdb.models['Model-1'].sketches['__profile__'].Line(point1=(865 , 234), point2=(867 , 232)) 
mdb.models['Model-1'].sketches['__profile__'].Line(point1=(867 , 232), point2=(870 , 232)) 
mdb.models['Model-1'].sketches['__profile__'].Line(point1=(870 , 232), point2=(873 , 230)) 
mdb.models['Model-1'].sketches['__profile__'].Line(point1=(876 , 426), point2=(873 , 426)) 
mdb.models['Model-1'].sketches['__profile__'].Line(point1=(873 , 426), point2=(872 , 427)) 
mdb.models['Model-1'].sketches['__profile__'].Line(point1=(872 , 427), point2=(861 , 427)) 
mdb.models['Model-1'].sketches['__profile__'].Line(point1=(861 , 427), point2=(857 , 429)) 
mdb.models['Model-1'].sketches['__profile__'].Line(point1=(857 , 429), point2=(847 , 429)) 
mdb.models['Model-1'].sketches['__profile__'].Line(point1=(847 , 429), point2=(844 , 430)) 
mdb.models['Model-1'].sketches['__profile__'].Line(point1=(844 , 430), point2=(842 , 434)) 
mdb.models['Model-1'].sketches['__profile__'].Line(point1=(842 , 434), point2=(842 , 450)) 
mdb.models['Model-1'].sketches['__profile__'].Line(point1=(842 , 450), point2=(845 , 450)) 
mdb.models['Model-1'].sketches['__profile__'].Line(point1=(845 , 450), point2=(877 , 450)) 
mdb.models['Model-1'].sketches['__profile__'].Line(point1=(877 , 450), point2=(877 , 428)) 
mdb.models['Model-1'].sketches['__profile__'].Line(point1=(877 , 428), point2=(876 , 426)) 
mdb.models['Model-1'].sketches['__profile__'].Line(point1=(900 , 454), point2=(892 , 454)) 
mdb.models['Model-1'].sketches['__profile__'].Line(point1=(892 , 454), point2=(891 , 455)) 
mdb.models['Model-1'].sketches['__profile__'].Line(point1=(891 , 455), point2=(844 , 455)) 
mdb.models['Model-1'].sketches['__profile__'].Line(point1=(844 , 455), point2=(844 , 478)) 
mdb.models['Model-1'].sketches['__profile__'].Line(point1=(844 , 478), point2=(845 , 480)) 
mdb.models['Model-1'].sketches['__profile__'].Line(point1=(845 , 480), point2=(845 , 481)) 
mdb.models['Model-1'].sketches['__profile__'].Line(point1=(845 , 481), point2=(900 , 480)) 
mdb.models['Model-1'].sketches['__profile__'].Line(point1=(900 , 480), point2=(901 , 479)) 
mdb.models['Model-1'].sketches['__profile__'].Line(point1=(901 , 479), point2=(901 , 457)) 
mdb.models['Model-1'].sketches['__profile__'].Line(point1=(901 , 457), point2=(900 , 454)) 
mdb.models['Model-1'].sketches['__profile__'].Line(point1=(873 , 108), point2=(865 , 103)) 
mdb.models['Model-1'].sketches['__profile__'].Line(point1=(865 , 103), point2=(859 , 105)) 
mdb.models['Model-1'].sketches['__profile__'].Line(point1=(859 , 105), point2=(855 , 113)) 
mdb.models['Model-1'].sketches['__profile__'].Line(point1=(855 , 113), point2=(852 , 116)) 
mdb.models['Model-1'].sketches['__profile__'].Line(point1=(852 , 116), point2=(850 , 122)) 
mdb.models['Model-1'].sketches['__profile__'].Line(point1=(850 , 122), point2=(844 , 130)) 
mdb.models['Model-1'].sketches['__profile__'].Line(point1=(844 , 130), point2=(844 , 133)) 
mdb.models['Model-1'].sketches['__profile__'].Line(point1=(844 , 133), point2=(848 , 136)) 
mdb.models['Model-1'].sketches['__profile__'].Line(point1=(848 , 136), point2=(852 , 136)) 
mdb.models['Model-1'].sketches['__profile__'].Line(point1=(852 , 136), point2=(854 , 138)) 
mdb.models['Model-1'].sketches['__profile__'].Line(point1=(854 , 138), point2=(858 , 138)) 
mdb.models['Model-1'].sketches['__profile__'].Line(point1=(858 , 138), point2=(860 , 140)) 
mdb.models['Model-1'].sketches['__profile__'].Line(point1=(860 , 140), point2=(863 , 140)) 
mdb.models['Model-1'].sketches['__profile__'].Line(point1=(863 , 140), point2=(876 , 128)) 
mdb.models['Model-1'].sketches['__profile__'].Line(point1=(876 , 128), point2=(875 , 114)) 
mdb.models['Model-1'].sketches['__profile__'].Line(point1=(875 , 114), point2=(873 , 108)) 
mdb.models['Model-1'].sketches['__profile__'].Line(point1=(888 , 273), point2=(866 , 273)) 
mdb.models['Model-1'].sketches['__profile__'].Line(point1=(866 , 273), point2=(865 , 274)) 
mdb.models['Model-1'].sketches['__profile__'].Line(point1=(865 , 274), point2=(860 , 274)) 
mdb.models['Model-1'].sketches['__profile__'].Line(point1=(860 , 274), point2=(857 , 277)) 
mdb.models['Model-1'].sketches['__profile__'].Line(point1=(857 , 277), point2=(849 , 291)) 
mdb.models['Model-1'].sketches['__profile__'].Line(point1=(849 , 291), point2=(849 , 294)) 
mdb.models['Model-1'].sketches['__profile__'].Line(point1=(849 , 294), point2=(856 , 300)) 
mdb.models['Model-1'].sketches['__profile__'].Line(point1=(856 , 300), point2=(862 , 304)) 
mdb.models['Model-1'].sketches['__profile__'].Line(point1=(862 , 304), point2=(867 , 309)) 
mdb.models['Model-1'].sketches['__profile__'].Line(point1=(867 , 309), point2=(872 , 310)) 
mdb.models['Model-1'].sketches['__profile__'].Line(point1=(872 , 310), point2=(888 , 298)) 
mdb.models['Model-1'].sketches['__profile__'].Line(point1=(888 , 298), point2=(892 , 294)) 
mdb.models['Model-1'].sketches['__profile__'].Line(point1=(892 , 294), point2=(892 , 288)) 
mdb.models['Model-1'].sketches['__profile__'].Line(point1=(892 , 288), point2=(889 , 280)) 
mdb.models['Model-1'].sketches['__profile__'].Line(point1=(889 , 280), point2=(888 , 273)) 
mdb.models['Model-1'].sketches['__profile__'].Line(point1=(906 , 395), point2=(905 , 387)) 
mdb.models['Model-1'].sketches['__profile__'].Line(point1=(905 , 387), point2=(903 , 384)) 
mdb.models['Model-1'].sketches['__profile__'].Line(point1=(903 , 384), point2=(901 , 377)) 
mdb.models['Model-1'].sketches['__profile__'].Line(point1=(901 , 377), point2=(896 , 367)) 
mdb.models['Model-1'].sketches['__profile__'].Line(point1=(896 , 367), point2=(890 , 358)) 
mdb.models['Model-1'].sketches['__profile__'].Line(point1=(890 , 358), point2=(886 , 358)) 
mdb.models['Model-1'].sketches['__profile__'].Line(point1=(886 , 358), point2=(877 , 361)) 
mdb.models['Model-1'].sketches['__profile__'].Line(point1=(877 , 361), point2=(873 , 361)) 
mdb.models['Model-1'].sketches['__profile__'].Line(point1=(873 , 361), point2=(870 , 363)) 
mdb.models['Model-1'].sketches['__profile__'].Line(point1=(870 , 363), point2=(866 , 363)) 
mdb.models['Model-1'].sketches['__profile__'].Line(point1=(866 , 363), point2=(863 , 365)) 
mdb.models['Model-1'].sketches['__profile__'].Line(point1=(863 , 365), point2=(858 , 365)) 
mdb.models['Model-1'].sketches['__profile__'].Line(point1=(858 , 365), point2=(855 , 367)) 
mdb.models['Model-1'].sketches['__profile__'].Line(point1=(855 , 367), point2=(853 , 367)) 
mdb.models['Model-1'].sketches['__profile__'].Line(point1=(853 , 367), point2=(852 , 369)) 
mdb.models['Model-1'].sketches['__profile__'].Line(point1=(852 , 369), point2=(852 , 371)) 
mdb.models['Model-1'].sketches['__profile__'].Line(point1=(852 , 371), point2=(854 , 373)) 
mdb.models['Model-1'].sketches['__profile__'].Line(point1=(854 , 373), point2=(854 , 377)) 
mdb.models['Model-1'].sketches['__profile__'].Line(point1=(854 , 377), point2=(856 , 379)) 
mdb.models['Model-1'].sketches['__profile__'].Line(point1=(856 , 379), point2=(856 , 383)) 
mdb.models['Model-1'].sketches['__profile__'].Line(point1=(856 , 383), point2=(858 , 385)) 
mdb.models['Model-1'].sketches['__profile__'].Line(point1=(858 , 385), point2=(858 , 389)) 
mdb.models['Model-1'].sketches['__profile__'].Line(point1=(858 , 389), point2=(860 , 391)) 
mdb.models['Model-1'].sketches['__profile__'].Line(point1=(860 , 391), point2=(860 , 396)) 
mdb.models['Model-1'].sketches['__profile__'].Line(point1=(860 , 396), point2=(863 , 403)) 
mdb.models['Model-1'].sketches['__profile__'].Line(point1=(863 , 403), point2=(870 , 403)) 
mdb.models['Model-1'].sketches['__profile__'].Line(point1=(870 , 403), point2=(871 , 402)) 
mdb.models['Model-1'].sketches['__profile__'].Line(point1=(871 , 402), point2=(882 , 401)) 
mdb.models['Model-1'].sketches['__profile__'].Line(point1=(882 , 401), point2=(883 , 400)) 
mdb.models['Model-1'].sketches['__profile__'].Line(point1=(883 , 400), point2=(901 , 397)) 
mdb.models['Model-1'].sketches['__profile__'].Line(point1=(901 , 397), point2=(906 , 395)) 
mdb.models['Model-1'].sketches['__profile__'].Line(point1=(897 , 260), point2=(900 , 255)) 
mdb.models['Model-1'].sketches['__profile__'].Line(point1=(900 , 255), point2=(900 , 251)) 
mdb.models['Model-1'].sketches['__profile__'].Line(point1=(900 , 251), point2=(892 , 228)) 
mdb.models['Model-1'].sketches['__profile__'].Line(point1=(892 , 228), point2=(887 , 227)) 
mdb.models['Model-1'].sketches['__profile__'].Line(point1=(887 , 227), point2=(884 , 229)) 
mdb.models['Model-1'].sketches['__profile__'].Line(point1=(884 , 229), point2=(881 , 229)) 
mdb.models['Model-1'].sketches['__profile__'].Line(point1=(881 , 229), point2=(879 , 231)) 
mdb.models['Model-1'].sketches['__profile__'].Line(point1=(879 , 231), point2=(876 , 231)) 
mdb.models['Model-1'].sketches['__profile__'].Line(point1=(876 , 231), point2=(874 , 233)) 
mdb.models['Model-1'].sketches['__profile__'].Line(point1=(874 , 233), point2=(871 , 233)) 
mdb.models['Model-1'].sketches['__profile__'].Line(point1=(871 , 233), point2=(868 , 235)) 
mdb.models['Model-1'].sketches['__profile__'].Line(point1=(868 , 235), point2=(856 , 239)) 
mdb.models['Model-1'].sketches['__profile__'].Line(point1=(856 , 239), point2=(853 , 240)) 
mdb.models['Model-1'].sketches['__profile__'].Line(point1=(853 , 240), point2=(852 , 247)) 
mdb.models['Model-1'].sketches['__profile__'].Line(point1=(852 , 247), point2=(854 , 250)) 
mdb.models['Model-1'].sketches['__profile__'].Line(point1=(854 , 250), point2=(854 , 253)) 
mdb.models['Model-1'].sketches['__profile__'].Line(point1=(854 , 253), point2=(856 , 255)) 
mdb.models['Model-1'].sketches['__profile__'].Line(point1=(856 , 255), point2=(856 , 259)) 
mdb.models['Model-1'].sketches['__profile__'].Line(point1=(856 , 259), point2=(858 , 261)) 
mdb.models['Model-1'].sketches['__profile__'].Line(point1=(858 , 261), point2=(860 , 270)) 
mdb.models['Model-1'].sketches['__profile__'].Line(point1=(860 , 270), point2=(887 , 270)) 
mdb.models['Model-1'].sketches['__profile__'].Line(point1=(887 , 270), point2=(897 , 260)) 
mdb.models['Model-1'].sketches['__profile__'].Line(point1=(905 , 509), point2=(904 , 508)) 
mdb.models['Model-1'].sketches['__profile__'].Line(point1=(904 , 508), point2=(904 , 505)) 
mdb.models['Model-1'].sketches['__profile__'].Line(point1=(904 , 505), point2=(903 , 504)) 
mdb.models['Model-1'].sketches['__profile__'].Line(point1=(903 , 504), point2=(903 , 501)) 
mdb.models['Model-1'].sketches['__profile__'].Line(point1=(903 , 501), point2=(902 , 500)) 
mdb.models['Model-1'].sketches['__profile__'].Line(point1=(902 , 500), point2=(899 , 487)) 
mdb.models['Model-1'].sketches['__profile__'].Line(point1=(899 , 487), point2=(860 , 488)) 
mdb.models['Model-1'].sketches['__profile__'].Line(point1=(860 , 488), point2=(854 , 490)) 
mdb.models['Model-1'].sketches['__profile__'].Line(point1=(854 , 490), point2=(854 , 492)) 
mdb.models['Model-1'].sketches['__profile__'].Line(point1=(854 , 492), point2=(856 , 494)) 
mdb.models['Model-1'].sketches['__profile__'].Line(point1=(856 , 494), point2=(856 , 504)) 
mdb.models['Model-1'].sketches['__profile__'].Line(point1=(856 , 504), point2=(857 , 505)) 
mdb.models['Model-1'].sketches['__profile__'].Line(point1=(857 , 505), point2=(857 , 510)) 
mdb.models['Model-1'].sketches['__profile__'].Line(point1=(857 , 510), point2=(859 , 514)) 
mdb.models['Model-1'].sketches['__profile__'].Line(point1=(859 , 514), point2=(901 , 512)) 
mdb.models['Model-1'].sketches['__profile__'].Line(point1=(901 , 512), point2=(902 , 511)) 
mdb.models['Model-1'].sketches['__profile__'].Line(point1=(902 , 511), point2=(905 , 511)) 
mdb.models['Model-1'].sketches['__profile__'].Line(point1=(905 , 511), point2=(905 , 509)) 
mdb.models['Model-1'].sketches['__profile__'].Line(point1=(906 , 218), point2=(905 , 209)) 
mdb.models['Model-1'].sketches['__profile__'].Line(point1=(905 , 209), point2=(901 , 205)) 
mdb.models['Model-1'].sketches['__profile__'].Line(point1=(901 , 205), point2=(888 , 197)) 
mdb.models['Model-1'].sketches['__profile__'].Line(point1=(888 , 197), point2=(876 , 186)) 
mdb.models['Model-1'].sketches['__profile__'].Line(point1=(876 , 186), point2=(872 , 186)) 
mdb.models['Model-1'].sketches['__profile__'].Line(point1=(872 , 186), point2=(862 , 190)) 
mdb.models['Model-1'].sketches['__profile__'].Line(point1=(862 , 190), point2=(862 , 194)) 
mdb.models['Model-1'].sketches['__profile__'].Line(point1=(862 , 194), point2=(864 , 197)) 
mdb.models['Model-1'].sketches['__profile__'].Line(point1=(864 , 197), point2=(866 , 200)) 
mdb.models['Model-1'].sketches['__profile__'].Line(point1=(866 , 200), point2=(866 , 202)) 
mdb.models['Model-1'].sketches['__profile__'].Line(point1=(866 , 202), point2=(868 , 204)) 
mdb.models['Model-1'].sketches['__profile__'].Line(point1=(868 , 204), point2=(868 , 207)) 
mdb.models['Model-1'].sketches['__profile__'].Line(point1=(868 , 207), point2=(870 , 209)) 
mdb.models['Model-1'].sketches['__profile__'].Line(point1=(870 , 209), point2=(870 , 212)) 
mdb.models['Model-1'].sketches['__profile__'].Line(point1=(870 , 212), point2=(872 , 214)) 
mdb.models['Model-1'].sketches['__profile__'].Line(point1=(872 , 214), point2=(874 , 223)) 
mdb.models['Model-1'].sketches['__profile__'].Line(point1=(874 , 223), point2=(876 , 225)) 
mdb.models['Model-1'].sketches['__profile__'].Line(point1=(876 , 225), point2=(877 , 228)) 
mdb.models['Model-1'].sketches['__profile__'].Line(point1=(877 , 228), point2=(881 , 228)) 
mdb.models['Model-1'].sketches['__profile__'].Line(point1=(881 , 228), point2=(887 , 224)) 
mdb.models['Model-1'].sketches['__profile__'].Line(point1=(887 , 224), point2=(891 , 224)) 
mdb.models['Model-1'].sketches['__profile__'].Line(point1=(891 , 224), point2=(893 , 222)) 
mdb.models['Model-1'].sketches['__profile__'].Line(point1=(893 , 222), point2=(895 , 222)) 
mdb.models['Model-1'].sketches['__profile__'].Line(point1=(895 , 222), point2=(898 , 220)) 
mdb.models['Model-1'].sketches['__profile__'].Line(point1=(898 , 220), point2=(901 , 220)) 
mdb.models['Model-1'].sketches['__profile__'].Line(point1=(901 , 220), point2=(903 , 218)) 
mdb.models['Model-1'].sketches['__profile__'].Line(point1=(903 , 218), point2=(906 , 218)) 
mdb.models['Model-1'].sketches['__profile__'].Line(point1=(890 , 85), point2=(885 , 85)) 
mdb.models['Model-1'].sketches['__profile__'].Line(point1=(885 , 85), point2=(884 , 87)) 
mdb.models['Model-1'].sketches['__profile__'].Line(point1=(884 , 87), point2=(881 , 87)) 
mdb.models['Model-1'].sketches['__profile__'].Line(point1=(881 , 87), point2=(873 , 92)) 
mdb.models['Model-1'].sketches['__profile__'].Line(point1=(873 , 92), point2=(869 , 93)) 
mdb.models['Model-1'].sketches['__profile__'].Line(point1=(869 , 93), point2=(865 , 96)) 
mdb.models['Model-1'].sketches['__profile__'].Line(point1=(865 , 96), point2=(863 , 96)) 
mdb.models['Model-1'].sketches['__profile__'].Line(point1=(863 , 96), point2=(863 , 99)) 
mdb.models['Model-1'].sketches['__profile__'].Line(point1=(863 , 99), point2=(864 , 100)) 
mdb.models['Model-1'].sketches['__profile__'].Line(point1=(864 , 100), point2=(871 , 105)) 
mdb.models['Model-1'].sketches['__profile__'].Line(point1=(871 , 105), point2=(877 , 105)) 
mdb.models['Model-1'].sketches['__profile__'].Line(point1=(877 , 105), point2=(887 , 96)) 
mdb.models['Model-1'].sketches['__profile__'].Line(point1=(887 , 96), point2=(890 , 90)) 
mdb.models['Model-1'].sketches['__profile__'].Line(point1=(890 , 90), point2=(890 , 85)) 
mdb.models['Model-1'].sketches['__profile__'].Line(point1=(953 , 544), point2=(953 , 537)) 
mdb.models['Model-1'].sketches['__profile__'].Line(point1=(953 , 537), point2=(946 , 516)) 
mdb.models['Model-1'].sketches['__profile__'].Line(point1=(946 , 516), point2=(943 , 515)) 
mdb.models['Model-1'].sketches['__profile__'].Line(point1=(943 , 515), point2=(938 , 515)) 
mdb.models['Model-1'].sketches['__profile__'].Line(point1=(938 , 515), point2=(933 , 517)) 
mdb.models['Model-1'].sketches['__profile__'].Line(point1=(933 , 517), point2=(907 , 518)) 
mdb.models['Model-1'].sketches['__profile__'].Line(point1=(907 , 518), point2=(906 , 519)) 
mdb.models['Model-1'].sketches['__profile__'].Line(point1=(906 , 519), point2=(892 , 519)) 
mdb.models['Model-1'].sketches['__profile__'].Line(point1=(892 , 519), point2=(891 , 520)) 
mdb.models['Model-1'].sketches['__profile__'].Line(point1=(891 , 520), point2=(878 , 520)) 
mdb.models['Model-1'].sketches['__profile__'].Line(point1=(878 , 520), point2=(877 , 521)) 
mdb.models['Model-1'].sketches['__profile__'].Line(point1=(877 , 521), point2=(868 , 521)) 
mdb.models['Model-1'].sketches['__profile__'].Line(point1=(868 , 521), point2=(867 , 522)) 
mdb.models['Model-1'].sketches['__profile__'].Line(point1=(867 , 522), point2=(866 , 522)) 
mdb.models['Model-1'].sketches['__profile__'].Line(point1=(866 , 522), point2=(866 , 525)) 
mdb.models['Model-1'].sketches['__profile__'].Line(point1=(866 , 525), point2=(868 , 527)) 
mdb.models['Model-1'].sketches['__profile__'].Line(point1=(868 , 527), point2=(868 , 535)) 
mdb.models['Model-1'].sketches['__profile__'].Line(point1=(868 , 535), point2=(870 , 537)) 
mdb.models['Model-1'].sketches['__profile__'].Line(point1=(870 , 537), point2=(870 , 544)) 
mdb.models['Model-1'].sketches['__profile__'].Line(point1=(870 , 544), point2=(873 , 550)) 
mdb.models['Model-1'].sketches['__profile__'].Line(point1=(873 , 550), point2=(953 , 544)) 
mdb.models['Model-1'].sketches['__profile__'].Line(point1=(924 , 342), point2=(923 , 327)) 
mdb.models['Model-1'].sketches['__profile__'].Line(point1=(923 , 327), point2=(922 , 326)) 
mdb.models['Model-1'].sketches['__profile__'].Line(point1=(922 , 326), point2=(919 , 312)) 
mdb.models['Model-1'].sketches['__profile__'].Line(point1=(919 , 312), point2=(916 , 303)) 
mdb.models['Model-1'].sketches['__profile__'].Line(point1=(916 , 303), point2=(914 , 300)) 
mdb.models['Model-1'].sketches['__profile__'].Line(point1=(914 , 300), point2=(908 , 299)) 
mdb.models['Model-1'].sketches['__profile__'].Line(point1=(908 , 299), point2=(905 , 297)) 
mdb.models['Model-1'].sketches['__profile__'].Line(point1=(905 , 297), point2=(901 , 297)) 
mdb.models['Model-1'].sketches['__profile__'].Line(point1=(901 , 297), point2=(899 , 295)) 
mdb.models['Model-1'].sketches['__profile__'].Line(point1=(899 , 295), point2=(896 , 295)) 
mdb.models['Model-1'].sketches['__profile__'].Line(point1=(896 , 295), point2=(890 , 298)) 
mdb.models['Model-1'].sketches['__profile__'].Line(point1=(890 , 298), point2=(885 , 303)) 
mdb.models['Model-1'].sketches['__profile__'].Line(point1=(885 , 303), point2=(882 , 304)) 
mdb.models['Model-1'].sketches['__profile__'].Line(point1=(882 , 304), point2=(874 , 311)) 
mdb.models['Model-1'].sketches['__profile__'].Line(point1=(874 , 311), point2=(873 , 311)) 
mdb.models['Model-1'].sketches['__profile__'].Line(point1=(873 , 311), point2=(872 , 313)) 
mdb.models['Model-1'].sketches['__profile__'].Line(point1=(872 , 313), point2=(872 , 316)) 
mdb.models['Model-1'].sketches['__profile__'].Line(point1=(872 , 316), point2=(874 , 318)) 
mdb.models['Model-1'].sketches['__profile__'].Line(point1=(874 , 318), point2=(874 , 323)) 
mdb.models['Model-1'].sketches['__profile__'].Line(point1=(874 , 323), point2=(876 , 326)) 
mdb.models['Model-1'].sketches['__profile__'].Line(point1=(876 , 326), point2=(876 , 331)) 
mdb.models['Model-1'].sketches['__profile__'].Line(point1=(876 , 331), point2=(878 , 334)) 
mdb.models['Model-1'].sketches['__profile__'].Line(point1=(878 , 334), point2=(878 , 339)) 
mdb.models['Model-1'].sketches['__profile__'].Line(point1=(878 , 339), point2=(880 , 342)) 
mdb.models['Model-1'].sketches['__profile__'].Line(point1=(880 , 342), point2=(881 , 350)) 
mdb.models['Model-1'].sketches['__profile__'].Line(point1=(881 , 350), point2=(883 , 352)) 
mdb.models['Model-1'].sketches['__profile__'].Line(point1=(883 , 352), point2=(887 , 352)) 
mdb.models['Model-1'].sketches['__profile__'].Line(point1=(887 , 352), point2=(902 , 347)) 
mdb.models['Model-1'].sketches['__profile__'].Line(point1=(902 , 347), point2=(905 , 347)) 
mdb.models['Model-1'].sketches['__profile__'].Line(point1=(905 , 347), point2=(909 , 345)) 
mdb.models['Model-1'].sketches['__profile__'].Line(point1=(909 , 345), point2=(917 , 344)) 
mdb.models['Model-1'].sketches['__profile__'].Line(point1=(917 , 344), point2=(919 , 342)) 
mdb.models['Model-1'].sketches['__profile__'].Line(point1=(919 , 342), point2=(924 , 342)) 
mdb.models['Model-1'].sketches['__profile__'].Line(point1=(905 , 204), point2=(910 , 191)) 
mdb.models['Model-1'].sketches['__profile__'].Line(point1=(910 , 191), point2=(910 , 188)) 
mdb.models['Model-1'].sketches['__profile__'].Line(point1=(910 , 188), point2=(912 , 184)) 
mdb.models['Model-1'].sketches['__profile__'].Line(point1=(912 , 184), point2=(912 , 180)) 
mdb.models['Model-1'].sketches['__profile__'].Line(point1=(912 , 180), point2=(905 , 170)) 
mdb.models['Model-1'].sketches['__profile__'].Line(point1=(905 , 170), point2=(899 , 171)) 
mdb.models['Model-1'].sketches['__profile__'].Line(point1=(899 , 171), point2=(894 , 175)) 
mdb.models['Model-1'].sketches['__profile__'].Line(point1=(894 , 175), point2=(880 , 182)) 
mdb.models['Model-1'].sketches['__profile__'].Line(point1=(880 , 182), point2=(879 , 183)) 
mdb.models['Model-1'].sketches['__profile__'].Line(point1=(879 , 183), point2=(879 , 186)) 
mdb.models['Model-1'].sketches['__profile__'].Line(point1=(879 , 186), point2=(882 , 190)) 
mdb.models['Model-1'].sketches['__profile__'].Line(point1=(882 , 190), point2=(886 , 192)) 
mdb.models['Model-1'].sketches['__profile__'].Line(point1=(886 , 192), point2=(890 , 196)) 
mdb.models['Model-1'].sketches['__profile__'].Line(point1=(890 , 196), point2=(892 , 196)) 
mdb.models['Model-1'].sketches['__profile__'].Line(point1=(892 , 196), point2=(893 , 198)) 
mdb.models['Model-1'].sketches['__profile__'].Line(point1=(893 , 198), point2=(902 , 204)) 
mdb.models['Model-1'].sketches['__profile__'].Line(point1=(902 , 204), point2=(905 , 204)) 
mdb.models['Model-1'].sketches['__profile__'].Line(point1=(935 , 421), point2=(933 , 419)) 
mdb.models['Model-1'].sketches['__profile__'].Line(point1=(933 , 419), point2=(921 , 419)) 
mdb.models['Model-1'].sketches['__profile__'].Line(point1=(921 , 419), point2=(917 , 421)) 
mdb.models['Model-1'].sketches['__profile__'].Line(point1=(917 , 421), point2=(906 , 421)) 
mdb.models['Model-1'].sketches['__profile__'].Line(point1=(906 , 421), point2=(901 , 423)) 
mdb.models['Model-1'].sketches['__profile__'].Line(point1=(901 , 423), point2=(890 , 423)) 
mdb.models['Model-1'].sketches['__profile__'].Line(point1=(890 , 423), point2=(886 , 425)) 
mdb.models['Model-1'].sketches['__profile__'].Line(point1=(886 , 425), point2=(880 , 425)) 
mdb.models['Model-1'].sketches['__profile__'].Line(point1=(880 , 425), point2=(880 , 446)) 
mdb.models['Model-1'].sketches['__profile__'].Line(point1=(880 , 446), point2=(881 , 449)) 
mdb.models['Model-1'].sketches['__profile__'].Line(point1=(881 , 449), point2=(883 , 449)) 
mdb.models['Model-1'].sketches['__profile__'].Line(point1=(883 , 449), point2=(938 , 448)) 
mdb.models['Model-1'].sketches['__profile__'].Line(point1=(938 , 448), point2=(938 , 441)) 
mdb.models['Model-1'].sketches['__profile__'].Line(point1=(938 , 441), point2=(937 , 440)) 
mdb.models['Model-1'].sketches['__profile__'].Line(point1=(937 , 440), point2=(935 , 421)) 
mdb.models['Model-1'].sketches['__profile__'].Line(point1=(900 , 401), point2=(894 , 401)) 
mdb.models['Model-1'].sketches['__profile__'].Line(point1=(894 , 401), point2=(892 , 402)) 
mdb.models['Model-1'].sketches['__profile__'].Line(point1=(892 , 402), point2=(890 , 405)) 
mdb.models['Model-1'].sketches['__profile__'].Line(point1=(890 , 405), point2=(890 , 412)) 
mdb.models['Model-1'].sketches['__profile__'].Line(point1=(890 , 412), point2=(892 , 415)) 
mdb.models['Model-1'].sketches['__profile__'].Line(point1=(892 , 415), point2=(892 , 418)) 
mdb.models['Model-1'].sketches['__profile__'].Line(point1=(892 , 418), point2=(893 , 419)) 
mdb.models['Model-1'].sketches['__profile__'].Line(point1=(893 , 419), point2=(899 , 419)) 
mdb.models['Model-1'].sketches['__profile__'].Line(point1=(899 , 419), point2=(900 , 418)) 
mdb.models['Model-1'].sketches['__profile__'].Line(point1=(900 , 418), point2=(900 , 401)) 
mdb.models['Model-1'].sketches['__profile__'].Line(point1=(926 , 257), point2=(902 , 257)) 
mdb.models['Model-1'].sketches['__profile__'].Line(point1=(902 , 257), point2=(891 , 269)) 
mdb.models['Model-1'].sketches['__profile__'].Line(point1=(891 , 269), point2=(890 , 275)) 
mdb.models['Model-1'].sketches['__profile__'].Line(point1=(890 , 275), point2=(892 , 277)) 
mdb.models['Model-1'].sketches['__profile__'].Line(point1=(892 , 277), point2=(892 , 281)) 
mdb.models['Model-1'].sketches['__profile__'].Line(point1=(892 , 281), point2=(894 , 283)) 
mdb.models['Model-1'].sketches['__profile__'].Line(point1=(894 , 283), point2=(895 , 290)) 
mdb.models['Model-1'].sketches['__profile__'].Line(point1=(895 , 290), point2=(897 , 292)) 
mdb.models['Model-1'].sketches['__profile__'].Line(point1=(897 , 292), point2=(899 , 294)) 
mdb.models['Model-1'].sketches['__profile__'].Line(point1=(899 , 294), point2=(904 , 294)) 
mdb.models['Model-1'].sketches['__profile__'].Line(point1=(904 , 294), point2=(906 , 296)) 
mdb.models['Model-1'].sketches['__profile__'].Line(point1=(906 , 296), point2=(910 , 296)) 
mdb.models['Model-1'].sketches['__profile__'].Line(point1=(910 , 296), point2=(916 , 298)) 
mdb.models['Model-1'].sketches['__profile__'].Line(point1=(916 , 298), point2=(933 , 282)) 
mdb.models['Model-1'].sketches['__profile__'].Line(point1=(933 , 282), point2=(933 , 279)) 
mdb.models['Model-1'].sketches['__profile__'].Line(point1=(933 , 279), point2=(929 , 267)) 
mdb.models['Model-1'].sketches['__profile__'].Line(point1=(929 , 267), point2=(927 , 264)) 
mdb.models['Model-1'].sketches['__profile__'].Line(point1=(927 , 264), point2=(926 , 257)) 
mdb.models['Model-1'].sketches['__profile__'].Line(point1=(914 , 76), point2=(908 , 77)) 
mdb.models['Model-1'].sketches['__profile__'].Line(point1=(908 , 77), point2=(905 , 79)) 
mdb.models['Model-1'].sketches['__profile__'].Line(point1=(905 , 79), point2=(902 , 79)) 
mdb.models['Model-1'].sketches['__profile__'].Line(point1=(902 , 79), point2=(894 , 84)) 
mdb.models['Model-1'].sketches['__profile__'].Line(point1=(894 , 84), point2=(893 , 87)) 
mdb.models['Model-1'].sketches['__profile__'].Line(point1=(893 , 87), point2=(893 , 96)) 
mdb.models['Model-1'].sketches['__profile__'].Line(point1=(893 , 96), point2=(897 , 98)) 
mdb.models['Model-1'].sketches['__profile__'].Line(point1=(897 , 98), point2=(902 , 102)) 
mdb.models['Model-1'].sketches['__profile__'].Line(point1=(902 , 102), point2=(908 , 102)) 
mdb.models['Model-1'].sketches['__profile__'].Line(point1=(908 , 102), point2=(911 , 100)) 
mdb.models['Model-1'].sketches['__profile__'].Line(point1=(911 , 100), point2=(913 , 95)) 
mdb.models['Model-1'].sketches['__profile__'].Line(point1=(913 , 95), point2=(914 , 76)) 
mdb.models['Model-1'].sketches['__profile__'].Line(point1=(943 , 386), point2=(941 , 377)) 
mdb.models['Model-1'].sketches['__profile__'].Line(point1=(941 , 377), point2=(934 , 363)) 
mdb.models['Model-1'].sketches['__profile__'].Line(point1=(934 , 363), point2=(931 , 360)) 
mdb.models['Model-1'].sketches['__profile__'].Line(point1=(931 , 360), point2=(928 , 353)) 
mdb.models['Model-1'].sketches['__profile__'].Line(point1=(928 , 353), point2=(923 , 347)) 
mdb.models['Model-1'].sketches['__profile__'].Line(point1=(923 , 347), point2=(921 , 347)) 
mdb.models['Model-1'].sketches['__profile__'].Line(point1=(921 , 347), point2=(919 , 349)) 
mdb.models['Model-1'].sketches['__profile__'].Line(point1=(919 , 349), point2=(915 , 349)) 
mdb.models['Model-1'].sketches['__profile__'].Line(point1=(915 , 349), point2=(912 , 351)) 
mdb.models['Model-1'].sketches['__profile__'].Line(point1=(912 , 351), point2=(908 , 351)) 
mdb.models['Model-1'].sketches['__profile__'].Line(point1=(908 , 351), point2=(905 , 353)) 
mdb.models['Model-1'].sketches['__profile__'].Line(point1=(905 , 353), point2=(901 , 353)) 
mdb.models['Model-1'].sketches['__profile__'].Line(point1=(901 , 353), point2=(899 , 355)) 
mdb.models['Model-1'].sketches['__profile__'].Line(point1=(899 , 355), point2=(894 , 355)) 
mdb.models['Model-1'].sketches['__profile__'].Line(point1=(894 , 355), point2=(894 , 357)) 
mdb.models['Model-1'].sketches['__profile__'].Line(point1=(894 , 357), point2=(894 , 361)) 
mdb.models['Model-1'].sketches['__profile__'].Line(point1=(894 , 361), point2=(898 , 366)) 
mdb.models['Model-1'].sketches['__profile__'].Line(point1=(898 , 366), point2=(898 , 368)) 
mdb.models['Model-1'].sketches['__profile__'].Line(point1=(898 , 368), point2=(900 , 369)) 
mdb.models['Model-1'].sketches['__profile__'].Line(point1=(900 , 369), point2=(900 , 372)) 
mdb.models['Model-1'].sketches['__profile__'].Line(point1=(900 , 372), point2=(902 , 373)) 
mdb.models['Model-1'].sketches['__profile__'].Line(point1=(902 , 373), point2=(902 , 376)) 
mdb.models['Model-1'].sketches['__profile__'].Line(point1=(902 , 376), point2=(904 , 377)) 
mdb.models['Model-1'].sketches['__profile__'].Line(point1=(904 , 377), point2=(909 , 392)) 
mdb.models['Model-1'].sketches['__profile__'].Line(point1=(909 , 392), point2=(911 , 394)) 
mdb.models['Model-1'].sketches['__profile__'].Line(point1=(911 , 394), point2=(925 , 392)) 
mdb.models['Model-1'].sketches['__profile__'].Line(point1=(925 , 392), point2=(937 , 388)) 
mdb.models['Model-1'].sketches['__profile__'].Line(point1=(937 , 388), point2=(941 , 388)) 
mdb.models['Model-1'].sketches['__profile__'].Line(point1=(941 , 388), point2=(943 , 386)) 
mdb.models['Model-1'].sketches['__profile__'].Line(point1=(940 , 240), point2=(940 , 231)) 
mdb.models['Model-1'].sketches['__profile__'].Line(point1=(940 , 231), point2=(939 , 230)) 
mdb.models['Model-1'].sketches['__profile__'].Line(point1=(939 , 230), point2=(936 , 215)) 
mdb.models['Model-1'].sketches['__profile__'].Line(point1=(936 , 215), point2=(933 , 209)) 
mdb.models['Model-1'].sketches['__profile__'].Line(point1=(933 , 209), point2=(929 , 209)) 
mdb.models['Model-1'].sketches['__profile__'].Line(point1=(929 , 209), point2=(923 , 213)) 
mdb.models['Model-1'].sketches['__profile__'].Line(point1=(923 , 213), point2=(920 , 213)) 
mdb.models['Model-1'].sketches['__profile__'].Line(point1=(920 , 213), point2=(918 , 215)) 
mdb.models['Model-1'].sketches['__profile__'].Line(point1=(918 , 215), point2=(915 , 215)) 
mdb.models['Model-1'].sketches['__profile__'].Line(point1=(915 , 215), point2=(913 , 217)) 
mdb.models['Model-1'].sketches['__profile__'].Line(point1=(913 , 217), point2=(911 , 217)) 
mdb.models['Model-1'].sketches['__profile__'].Line(point1=(911 , 217), point2=(909 , 219)) 
mdb.models['Model-1'].sketches['__profile__'].Line(point1=(909 , 219), point2=(906 , 219)) 
mdb.models['Model-1'].sketches['__profile__'].Line(point1=(906 , 219), point2=(903 , 221)) 
mdb.models['Model-1'].sketches['__profile__'].Line(point1=(903 , 221), point2=(901 , 221)) 
mdb.models['Model-1'].sketches['__profile__'].Line(point1=(901 , 221), point2=(899 , 223)) 
mdb.models['Model-1'].sketches['__profile__'].Line(point1=(899 , 223), point2=(897 , 223)) 
mdb.models['Model-1'].sketches['__profile__'].Line(point1=(897 , 223), point2=(894 , 224)) 
mdb.models['Model-1'].sketches['__profile__'].Line(point1=(894 , 224), point2=(894 , 228)) 
mdb.models['Model-1'].sketches['__profile__'].Line(point1=(894 , 228), point2=(897 , 232)) 
mdb.models['Model-1'].sketches['__profile__'].Line(point1=(897 , 232), point2=(897 , 235)) 
mdb.models['Model-1'].sketches['__profile__'].Line(point1=(897 , 235), point2=(900 , 241)) 
mdb.models['Model-1'].sketches['__profile__'].Line(point1=(900 , 241), point2=(900 , 245)) 
mdb.models['Model-1'].sketches['__profile__'].Line(point1=(900 , 245), point2=(902 , 248)) 
mdb.models['Model-1'].sketches['__profile__'].Line(point1=(902 , 248), point2=(902 , 251)) 
mdb.models['Model-1'].sketches['__profile__'].Line(point1=(902 , 251), point2=(903 , 253)) 
mdb.models['Model-1'].sketches['__profile__'].Line(point1=(903 , 253), point2=(905 , 254)) 
mdb.models['Model-1'].sketches['__profile__'].Line(point1=(905 , 254), point2=(926 , 254)) 
mdb.models['Model-1'].sketches['__profile__'].Line(point1=(926 , 254), point2=(940 , 240)) 
mdb.models['Model-1'].sketches['__profile__'].Line(point1=(1008 , 501), point2=(1008 , 496)) 
mdb.models['Model-1'].sketches['__profile__'].Line(point1=(1008 , 496), point2=(1007 , 495)) 
mdb.models['Model-1'].sketches['__profile__'].Line(point1=(1007 , 495), point2=(1005 , 484)) 
mdb.models['Model-1'].sketches['__profile__'].Line(point1=(1005 , 484), point2=(1003 , 483)) 
mdb.models['Model-1'].sketches['__profile__'].Line(point1=(1003 , 483), point2=(976 , 483)) 
mdb.models['Model-1'].sketches['__profile__'].Line(point1=(976 , 483), point2=(975 , 484)) 
mdb.models['Model-1'].sketches['__profile__'].Line(point1=(975 , 484), point2=(967 , 484)) 
mdb.models['Model-1'].sketches['__profile__'].Line(point1=(967 , 484), point2=(966 , 485)) 
mdb.models['Model-1'].sketches['__profile__'].Line(point1=(966 , 485), point2=(920 , 486)) 
mdb.models['Model-1'].sketches['__profile__'].Line(point1=(920 , 486), point2=(919 , 487)) 
mdb.models['Model-1'].sketches['__profile__'].Line(point1=(919 , 487), point2=(905 , 487)) 
mdb.models['Model-1'].sketches['__profile__'].Line(point1=(905 , 487), point2=(902 , 488)) 
mdb.models['Model-1'].sketches['__profile__'].Line(point1=(902 , 488), point2=(902 , 490)) 
mdb.models['Model-1'].sketches['__profile__'].Line(point1=(902 , 490), point2=(904 , 492)) 
mdb.models['Model-1'].sketches['__profile__'].Line(point1=(904 , 492), point2=(904 , 497)) 
mdb.models['Model-1'].sketches['__profile__'].Line(point1=(904 , 497), point2=(906 , 500)) 
mdb.models['Model-1'].sketches['__profile__'].Line(point1=(906 , 500), point2=(906 , 505)) 
mdb.models['Model-1'].sketches['__profile__'].Line(point1=(906 , 505), point2=(909 , 511)) 
mdb.models['Model-1'].sketches['__profile__'].Line(point1=(909 , 511), point2=(929 , 510)) 
mdb.models['Model-1'].sketches['__profile__'].Line(point1=(929 , 510), point2=(930 , 509)) 
mdb.models['Model-1'].sketches['__profile__'].Line(point1=(930 , 509), point2=(941 , 509)) 
mdb.models['Model-1'].sketches['__profile__'].Line(point1=(941 , 509), point2=(942 , 508)) 
mdb.models['Model-1'].sketches['__profile__'].Line(point1=(942 , 508), point2=(953 , 508)) 
mdb.models['Model-1'].sketches['__profile__'].Line(point1=(953 , 508), point2=(954 , 507)) 
mdb.models['Model-1'].sketches['__profile__'].Line(point1=(954 , 507), point2=(965 , 507)) 
mdb.models['Model-1'].sketches['__profile__'].Line(point1=(965 , 507), point2=(966 , 506)) 
mdb.models['Model-1'].sketches['__profile__'].Line(point1=(966 , 506), point2=(976 , 506)) 
mdb.models['Model-1'].sketches['__profile__'].Line(point1=(976 , 506), point2=(977 , 505)) 
mdb.models['Model-1'].sketches['__profile__'].Line(point1=(977 , 505), point2=(1002 , 503)) 
mdb.models['Model-1'].sketches['__profile__'].Line(point1=(1002 , 503), point2=(1008 , 501)) 
mdb.models['Model-1'].sketches['__profile__'].Line(point1=(1034 , 451), point2=(974 , 451)) 
mdb.models['Model-1'].sketches['__profile__'].Line(point1=(974 , 451), point2=(973 , 452)) 
mdb.models['Model-1'].sketches['__profile__'].Line(point1=(973 , 452), point2=(948 , 452)) 
mdb.models['Model-1'].sketches['__profile__'].Line(point1=(948 , 452), point2=(947 , 453)) 
mdb.models['Model-1'].sketches['__profile__'].Line(point1=(947 , 453), point2=(904 , 453)) 
mdb.models['Model-1'].sketches['__profile__'].Line(point1=(904 , 453), point2=(904 , 467)) 
mdb.models['Model-1'].sketches['__profile__'].Line(point1=(904 , 467), point2=(904 , 480)) 
mdb.models['Model-1'].sketches['__profile__'].Line(point1=(904 , 480), point2=(1009 , 475)) 
mdb.models['Model-1'].sketches['__profile__'].Line(point1=(1009 , 475), point2=(1025 , 462)) 
mdb.models['Model-1'].sketches['__profile__'].Line(point1=(1025 , 462), point2=(1034 , 453)) 
mdb.models['Model-1'].sketches['__profile__'].Line(point1=(1034 , 453), point2=(1034 , 451)) 
mdb.models['Model-1'].sketches['__profile__'].Line(point1=(954 , 389), point2=(953 , 388)) 
mdb.models['Model-1'].sketches['__profile__'].Line(point1=(953 , 388), point2=(945 , 389)) 
mdb.models['Model-1'].sketches['__profile__'].Line(point1=(945 , 389), point2=(943 , 391)) 
mdb.models['Model-1'].sketches['__profile__'].Line(point1=(943 , 391), point2=(938 , 391)) 
mdb.models['Model-1'].sketches['__profile__'].Line(point1=(938 , 391), point2=(935 , 393)) 
mdb.models['Model-1'].sketches['__profile__'].Line(point1=(935 , 393), point2=(930 , 393)) 
mdb.models['Model-1'].sketches['__profile__'].Line(point1=(930 , 393), point2=(927 , 395)) 
mdb.models['Model-1'].sketches['__profile__'].Line(point1=(927 , 395), point2=(922 , 395)) 
mdb.models['Model-1'].sketches['__profile__'].Line(point1=(922 , 395), point2=(919 , 397)) 
mdb.models['Model-1'].sketches['__profile__'].Line(point1=(919 , 397), point2=(913 , 397)) 
mdb.models['Model-1'].sketches['__profile__'].Line(point1=(913 , 397), point2=(909 , 399)) 
mdb.models['Model-1'].sketches['__profile__'].Line(point1=(909 , 399), point2=(904 , 399)) 
mdb.models['Model-1'].sketches['__profile__'].Line(point1=(904 , 399), point2=(904 , 418)) 
mdb.models['Model-1'].sketches['__profile__'].Line(point1=(904 , 418), point2=(908 , 418)) 
mdb.models['Model-1'].sketches['__profile__'].Line(point1=(908 , 418), point2=(916 , 417)) 
mdb.models['Model-1'].sketches['__profile__'].Line(point1=(916 , 417), point2=(917 , 416)) 
mdb.models['Model-1'].sketches['__profile__'].Line(point1=(917 , 416), point2=(924 , 416)) 
mdb.models['Model-1'].sketches['__profile__'].Line(point1=(924 , 416), point2=(925 , 415)) 
mdb.models['Model-1'].sketches['__profile__'].Line(point1=(925 , 415), point2=(932 , 415)) 
mdb.models['Model-1'].sketches['__profile__'].Line(point1=(932 , 415), point2=(933 , 414)) 
mdb.models['Model-1'].sketches['__profile__'].Line(point1=(933 , 414), point2=(955 , 412)) 
mdb.models['Model-1'].sketches['__profile__'].Line(point1=(955 , 412), point2=(956 , 411)) 
mdb.models['Model-1'].sketches['__profile__'].Line(point1=(956 , 411), point2=(962 , 410)) 
mdb.models['Model-1'].sketches['__profile__'].Line(point1=(962 , 410), point2=(963 , 407)) 
mdb.models['Model-1'].sketches['__profile__'].Line(point1=(963 , 407), point2=(954 , 389)) 
mdb.models['Model-1'].sketches['__profile__'].Line(point1=(939 , 188), point2=(937 , 186)) 
mdb.models['Model-1'].sketches['__profile__'].Line(point1=(937 , 186), point2=(926 , 185)) 
mdb.models['Model-1'].sketches['__profile__'].Line(point1=(926 , 185), point2=(923 , 183)) 
mdb.models['Model-1'].sketches['__profile__'].Line(point1=(923 , 183), point2=(916 , 183)) 
mdb.models['Model-1'].sketches['__profile__'].Line(point1=(916 , 183), point2=(914 , 184)) 
mdb.models['Model-1'].sketches['__profile__'].Line(point1=(914 , 184), point2=(914 , 188)) 
mdb.models['Model-1'].sketches['__profile__'].Line(point1=(914 , 188), point2=(912 , 190)) 
mdb.models['Model-1'].sketches['__profile__'].Line(point1=(912 , 190), point2=(912 , 194)) 
mdb.models['Model-1'].sketches['__profile__'].Line(point1=(912 , 194), point2=(910 , 196)) 
mdb.models['Model-1'].sketches['__profile__'].Line(point1=(910 , 196), point2=(910 , 200)) 
mdb.models['Model-1'].sketches['__profile__'].Line(point1=(910 , 200), point2=(908 , 203)) 
mdb.models['Model-1'].sketches['__profile__'].Line(point1=(908 , 203), point2=(908 , 209)) 
mdb.models['Model-1'].sketches['__profile__'].Line(point1=(908 , 209), point2=(909 , 214)) 
mdb.models['Model-1'].sketches['__profile__'].Line(point1=(909 , 214), point2=(915 , 214)) 
mdb.models['Model-1'].sketches['__profile__'].Line(point1=(915 , 214), point2=(917 , 212)) 
mdb.models['Model-1'].sketches['__profile__'].Line(point1=(917 , 212), point2=(920 , 212)) 
mdb.models['Model-1'].sketches['__profile__'].Line(point1=(920 , 212), point2=(922 , 210)) 
mdb.models['Model-1'].sketches['__profile__'].Line(point1=(922 , 210), point2=(925 , 210)) 
mdb.models['Model-1'].sketches['__profile__'].Line(point1=(925 , 210), point2=(927 , 208)) 
mdb.models['Model-1'].sketches['__profile__'].Line(point1=(927 , 208), point2=(929 , 208)) 
mdb.models['Model-1'].sketches['__profile__'].Line(point1=(929 , 208), point2=(935 , 204)) 
mdb.models['Model-1'].sketches['__profile__'].Line(point1=(935 , 204), point2=(938 , 204)) 
mdb.models['Model-1'].sketches['__profile__'].Line(point1=(938 , 204), point2=(940 , 202)) 
mdb.models['Model-1'].sketches['__profile__'].Line(point1=(940 , 202), point2=(942 , 202)) 
mdb.models['Model-1'].sketches['__profile__'].Line(point1=(942 , 202), point2=(942 , 195)) 
mdb.models['Model-1'].sketches['__profile__'].Line(point1=(942 , 195), point2=(939 , 188)) 
mdb.models['Model-1'].sketches['__profile__'].Line(point1=(937 , 153), point2=(936 , 152)) 
mdb.models['Model-1'].sketches['__profile__'].Line(point1=(936 , 152), point2=(931 , 152)) 
mdb.models['Model-1'].sketches['__profile__'].Line(point1=(931 , 152), point2=(908 , 167)) 
mdb.models['Model-1'].sketches['__profile__'].Line(point1=(908 , 167), point2=(908 , 171)) 
mdb.models['Model-1'].sketches['__profile__'].Line(point1=(908 , 171), point2=(912 , 176)) 
mdb.models['Model-1'].sketches['__profile__'].Line(point1=(912 , 176), point2=(912 , 178)) 
mdb.models['Model-1'].sketches['__profile__'].Line(point1=(912 , 178), point2=(915 , 180)) 
mdb.models['Model-1'].sketches['__profile__'].Line(point1=(915 , 180), point2=(919 , 180)) 
mdb.models['Model-1'].sketches['__profile__'].Line(point1=(919 , 180), point2=(921 , 180)) 
mdb.models['Model-1'].sketches['__profile__'].Line(point1=(921 , 180), point2=(924 , 182)) 
mdb.models['Model-1'].sketches['__profile__'].Line(point1=(924 , 182), point2=(939 , 182)) 
mdb.models['Model-1'].sketches['__profile__'].Line(point1=(939 , 182), point2=(944 , 167)) 
mdb.models['Model-1'].sketches['__profile__'].Line(point1=(944 , 167), point2=(944 , 163)) 
mdb.models['Model-1'].sketches['__profile__'].Line(point1=(944 , 163), point2=(941 , 160)) 
mdb.models['Model-1'].sketches['__profile__'].Line(point1=(941 , 160), point2=(937 , 153)) 
mdb.models['Model-1'].sketches['__profile__'].Line(point1=(937 , 71), point2=(936 , 70)) 
mdb.models['Model-1'].sketches['__profile__'].Line(point1=(936 , 70), point2=(930 , 70)) 
mdb.models['Model-1'].sketches['__profile__'].Line(point1=(930 , 70), point2=(924 , 73)) 
mdb.models['Model-1'].sketches['__profile__'].Line(point1=(924 , 73), point2=(920 , 73)) 
mdb.models['Model-1'].sketches['__profile__'].Line(point1=(920 , 73), point2=(918 , 75)) 
mdb.models['Model-1'].sketches['__profile__'].Line(point1=(918 , 75), point2=(916 , 98)) 
mdb.models['Model-1'].sketches['__profile__'].Line(point1=(916 , 98), point2=(919 , 99)) 
mdb.models['Model-1'].sketches['__profile__'].Line(point1=(919 , 99), point2=(920 , 100)) 
mdb.models['Model-1'].sketches['__profile__'].Line(point1=(920 , 100), point2=(924 , 100)) 
mdb.models['Model-1'].sketches['__profile__'].Line(point1=(924 , 100), point2=(926 , 102)) 
mdb.models['Model-1'].sketches['__profile__'].Line(point1=(926 , 102), point2=(932 , 102)) 
mdb.models['Model-1'].sketches['__profile__'].Line(point1=(932 , 102), point2=(934 , 100)) 
mdb.models['Model-1'].sketches['__profile__'].Line(point1=(934 , 100), point2=(937 , 99)) 
mdb.models['Model-1'].sketches['__profile__'].Line(point1=(937 , 99), point2=(938 , 96)) 
mdb.models['Model-1'].sketches['__profile__'].Line(point1=(938 , 96), point2=(938 , 76)) 
mdb.models['Model-1'].sketches['__profile__'].Line(point1=(938 , 76), point2=(937 , 75)) 
mdb.models['Model-1'].sketches['__profile__'].Line(point1=(937 , 75), point2=(937 , 71)) 
mdb.models['Model-1'].sketches['__profile__'].Line(point1=(966 , 328), point2=(965 , 317)) 
mdb.models['Model-1'].sketches['__profile__'].Line(point1=(965 , 317), point2=(964 , 316)) 
mdb.models['Model-1'].sketches['__profile__'].Line(point1=(964 , 316), point2=(962 , 305)) 
mdb.models['Model-1'].sketches['__profile__'].Line(point1=(962 , 305), point2=(955 , 285)) 
mdb.models['Model-1'].sketches['__profile__'].Line(point1=(955 , 285), point2=(945 , 285)) 
mdb.models['Model-1'].sketches['__profile__'].Line(point1=(945 , 285), point2=(941 , 283)) 
mdb.models['Model-1'].sketches['__profile__'].Line(point1=(941 , 283), point2=(937 , 283)) 
mdb.models['Model-1'].sketches['__profile__'].Line(point1=(937 , 283), point2=(933 , 285)) 
mdb.models['Model-1'].sketches['__profile__'].Line(point1=(933 , 285), point2=(920 , 298)) 
mdb.models['Model-1'].sketches['__profile__'].Line(point1=(920 , 298), point2=(918 , 301)) 
mdb.models['Model-1'].sketches['__profile__'].Line(point1=(918 , 301), point2=(918 , 304)) 
mdb.models['Model-1'].sketches['__profile__'].Line(point1=(918 , 304), point2=(920 , 306)) 
mdb.models['Model-1'].sketches['__profile__'].Line(point1=(920 , 306), point2=(920 , 309)) 
mdb.models['Model-1'].sketches['__profile__'].Line(point1=(920 , 309), point2=(923 , 315)) 
mdb.models['Model-1'].sketches['__profile__'].Line(point1=(923 , 315), point2=(924 , 323)) 
mdb.models['Model-1'].sketches['__profile__'].Line(point1=(924 , 323), point2=(926 , 326)) 
mdb.models['Model-1'].sketches['__profile__'].Line(point1=(926 , 326), point2=(926 , 332)) 
mdb.models['Model-1'].sketches['__profile__'].Line(point1=(926 , 332), point2=(928 , 335)) 
mdb.models['Model-1'].sketches['__profile__'].Line(point1=(928 , 335), point2=(928 , 340)) 
mdb.models['Model-1'].sketches['__profile__'].Line(point1=(928 , 340), point2=(941 , 337)) 
mdb.models['Model-1'].sketches['__profile__'].Line(point1=(941 , 337), point2=(947 , 334)) 
mdb.models['Model-1'].sketches['__profile__'].Line(point1=(947 , 334), point2=(952 , 334)) 
mdb.models['Model-1'].sketches['__profile__'].Line(point1=(952 , 334), point2=(955 , 332)) 
mdb.models['Model-1'].sketches['__profile__'].Line(point1=(955 , 332), point2=(964 , 330)) 
mdb.models['Model-1'].sketches['__profile__'].Line(point1=(964 , 330), point2=(966 , 328)) 
mdb.models['Model-1'].sketches['__profile__'].Line(point1=(985 , 373), point2=(984 , 367)) 
mdb.models['Model-1'].sketches['__profile__'].Line(point1=(984 , 367), point2=(981 , 364)) 
mdb.models['Model-1'].sketches['__profile__'].Line(point1=(981 , 364), point2=(978 , 357)) 
mdb.models['Model-1'].sketches['__profile__'].Line(point1=(978 , 357), point2=(975 , 354)) 
mdb.models['Model-1'].sketches['__profile__'].Line(point1=(975 , 354), point2=(973 , 349)) 
mdb.models['Model-1'].sketches['__profile__'].Line(point1=(973 , 349), point2=(970 , 346)) 
mdb.models['Model-1'].sketches['__profile__'].Line(point1=(970 , 346), point2=(969 , 343)) 
mdb.models['Model-1'].sketches['__profile__'].Line(point1=(969 , 343), point2=(963 , 335)) 
mdb.models['Model-1'].sketches['__profile__'].Line(point1=(963 , 335), point2=(959 , 335)) 
mdb.models['Model-1'].sketches['__profile__'].Line(point1=(959 , 335), point2=(957 , 337)) 
mdb.models['Model-1'].sketches['__profile__'].Line(point1=(957 , 337), point2=(954 , 337)) 
mdb.models['Model-1'].sketches['__profile__'].Line(point1=(954 , 337), point2=(951 , 339)) 
mdb.models['Model-1'].sketches['__profile__'].Line(point1=(951 , 339), point2=(947 , 339)) 
mdb.models['Model-1'].sketches['__profile__'].Line(point1=(947 , 339), point2=(945 , 341)) 
mdb.models['Model-1'].sketches['__profile__'].Line(point1=(945 , 341), point2=(941 , 341)) 
mdb.models['Model-1'].sketches['__profile__'].Line(point1=(941 , 341), point2=(939 , 343)) 
mdb.models['Model-1'].sketches['__profile__'].Line(point1=(939 , 343), point2=(935 , 343)) 
mdb.models['Model-1'].sketches['__profile__'].Line(point1=(935 , 343), point2=(931 , 345)) 
mdb.models['Model-1'].sketches['__profile__'].Line(point1=(931 , 345), point2=(928 , 345)) 
mdb.models['Model-1'].sketches['__profile__'].Line(point1=(928 , 345), point2=(927 , 348)) 
mdb.models['Model-1'].sketches['__profile__'].Line(point1=(927 , 348), point2=(929 , 350)) 
mdb.models['Model-1'].sketches['__profile__'].Line(point1=(929 , 350), point2=(930 , 354)) 
mdb.models['Model-1'].sketches['__profile__'].Line(point1=(930 , 354), point2=(932 , 355)) 
mdb.models['Model-1'].sketches['__profile__'].Line(point1=(932 , 355), point2=(933 , 359)) 
mdb.models['Model-1'].sketches['__profile__'].Line(point1=(933 , 359), point2=(936 , 362)) 
mdb.models['Model-1'].sketches['__profile__'].Line(point1=(936 , 362), point2=(936 , 364)) 
mdb.models['Model-1'].sketches['__profile__'].Line(point1=(936 , 364), point2=(938 , 365)) 
mdb.models['Model-1'].sketches['__profile__'].Line(point1=(938 , 365), point2=(938 , 368)) 
mdb.models['Model-1'].sketches['__profile__'].Line(point1=(938 , 368), point2=(940 , 369)) 
mdb.models['Model-1'].sketches['__profile__'].Line(point1=(940 , 369), point2=(940 , 372)) 
mdb.models['Model-1'].sketches['__profile__'].Line(point1=(940 , 372), point2=(942 , 373)) 
mdb.models['Model-1'].sketches['__profile__'].Line(point1=(942 , 373), point2=(942 , 376)) 
mdb.models['Model-1'].sketches['__profile__'].Line(point1=(942 , 376), point2=(944 , 377)) 
mdb.models['Model-1'].sketches['__profile__'].Line(point1=(944 , 377), point2=(944 , 380)) 
mdb.models['Model-1'].sketches['__profile__'].Line(point1=(944 , 380), point2=(946 , 381)) 
mdb.models['Model-1'].sketches['__profile__'].Line(point1=(946 , 381), point2=(946 , 384)) 
mdb.models['Model-1'].sketches['__profile__'].Line(point1=(946 , 384), point2=(947 , 385)) 
mdb.models['Model-1'].sketches['__profile__'].Line(point1=(947 , 385), point2=(954 , 384)) 
mdb.models['Model-1'].sketches['__profile__'].Line(point1=(954 , 384), point2=(957 , 382)) 
mdb.models['Model-1'].sketches['__profile__'].Line(point1=(957 , 382), point2=(961 , 382)) 
mdb.models['Model-1'].sketches['__profile__'].Line(point1=(961 , 382), point2=(964 , 380)) 
mdb.models['Model-1'].sketches['__profile__'].Line(point1=(964 , 380), point2=(967 , 380)) 
mdb.models['Model-1'].sketches['__profile__'].Line(point1=(967 , 380), point2=(970 , 378)) 
mdb.models['Model-1'].sketches['__profile__'].Line(point1=(970 , 378), point2=(979 , 376)) 
mdb.models['Model-1'].sketches['__profile__'].Line(point1=(979 , 376), point2=(985 , 373)) 
mdb.models['Model-1'].sketches['__profile__'].Line(point1=(960 , 129), point2=(963 , 120)) 
mdb.models['Model-1'].sketches['__profile__'].Line(point1=(963 , 120), point2=(963 , 116)) 
mdb.models['Model-1'].sketches['__profile__'].Line(point1=(963 , 116), point2=(949 , 100)) 
mdb.models['Model-1'].sketches['__profile__'].Line(point1=(949 , 100), point2=(942 , 99)) 
mdb.models['Model-1'].sketches['__profile__'].Line(point1=(942 , 99), point2=(932 , 104)) 
mdb.models['Model-1'].sketches['__profile__'].Line(point1=(932 , 104), point2=(932 , 105)) 
mdb.models['Model-1'].sketches['__profile__'].Line(point1=(932 , 105), point2=(930 , 109)) 
mdb.models['Model-1'].sketches['__profile__'].Line(point1=(930 , 109), point2=(930 , 114)) 
mdb.models['Model-1'].sketches['__profile__'].Line(point1=(930 , 114), point2=(928 , 116)) 
mdb.models['Model-1'].sketches['__profile__'].Line(point1=(928 , 116), point2=(928 , 120)) 
mdb.models['Model-1'].sketches['__profile__'].Line(point1=(928 , 120), point2=(932 , 126)) 
mdb.models['Model-1'].sketches['__profile__'].Line(point1=(932 , 126), point2=(934 , 126)) 
mdb.models['Model-1'].sketches['__profile__'].Line(point1=(934 , 126), point2=(942 , 134)) 
mdb.models['Model-1'].sketches['__profile__'].Line(point1=(942 , 134), point2=(947 , 137)) 
mdb.models['Model-1'].sketches['__profile__'].Line(point1=(947 , 137), point2=(951 , 136)) 
mdb.models['Model-1'].sketches['__profile__'].Line(point1=(951 , 136), point2=(955 , 132)) 
mdb.models['Model-1'].sketches['__profile__'].Line(point1=(955 , 132), point2=(960 , 129)) 
mdb.models['Model-1'].sketches['__profile__'].Line(point1=(968 , 272), point2=(968 , 266)) 
mdb.models['Model-1'].sketches['__profile__'].Line(point1=(968 , 266), point2=(966 , 262)) 
mdb.models['Model-1'].sketches['__profile__'].Line(point1=(966 , 262), point2=(966 , 259)) 
mdb.models['Model-1'].sketches['__profile__'].Line(point1=(966 , 259), point2=(962 , 247)) 
mdb.models['Model-1'].sketches['__profile__'].Line(point1=(962 , 247), point2=(960 , 244)) 
mdb.models['Model-1'].sketches['__profile__'].Line(point1=(960 , 244), point2=(953 , 243)) 
mdb.models['Model-1'].sketches['__profile__'].Line(point1=(953 , 243), point2=(950 , 241)) 
mdb.models['Model-1'].sketches['__profile__'].Line(point1=(950 , 241), point2=(942 , 241)) 
mdb.models['Model-1'].sketches['__profile__'].Line(point1=(942 , 241), point2=(934 , 248)) 
mdb.models['Model-1'].sketches['__profile__'].Line(point1=(934 , 248), point2=(931 , 253)) 
mdb.models['Model-1'].sketches['__profile__'].Line(point1=(931 , 253), point2=(929 , 254)) 
mdb.models['Model-1'].sketches['__profile__'].Line(point1=(929 , 254), point2=(929 , 261)) 
mdb.models['Model-1'].sketches['__profile__'].Line(point1=(929 , 261), point2=(932 , 267)) 
mdb.models['Model-1'].sketches['__profile__'].Line(point1=(932 , 267), point2=(932 , 272)) 
mdb.models['Model-1'].sketches['__profile__'].Line(point1=(932 , 272), point2=(934 , 274)) 
mdb.models['Model-1'].sketches['__profile__'].Line(point1=(934 , 274), point2=(935 , 279)) 
mdb.models['Model-1'].sketches['__profile__'].Line(point1=(935 , 279), point2=(940 , 280)) 
mdb.models['Model-1'].sketches['__profile__'].Line(point1=(940 , 280), point2=(942 , 282)) 
mdb.models['Model-1'].sketches['__profile__'].Line(point1=(942 , 282), point2=(956 , 282)) 
mdb.models['Model-1'].sketches['__profile__'].Line(point1=(956 , 282), point2=(962 , 278)) 
mdb.models['Model-1'].sketches['__profile__'].Line(point1=(962 , 278), point2=(968 , 272)) 
mdb.models['Model-1'].sketches['__profile__'].Line(point1=(980 , 230), point2=(981 , 228)) 
mdb.models['Model-1'].sketches['__profile__'].Line(point1=(981 , 228), point2=(980 , 222)) 
mdb.models['Model-1'].sketches['__profile__'].Line(point1=(980 , 222), point2=(970 , 201)) 
mdb.models['Model-1'].sketches['__profile__'].Line(point1=(970 , 201), point2=(965 , 194)) 
mdb.models['Model-1'].sketches['__profile__'].Line(point1=(965 , 194), point2=(959 , 195)) 
mdb.models['Model-1'].sketches['__profile__'].Line(point1=(959 , 195), point2=(957 , 197)) 
mdb.models['Model-1'].sketches['__profile__'].Line(point1=(957 , 197), point2=(955 , 197)) 
mdb.models['Model-1'].sketches['__profile__'].Line(point1=(955 , 197), point2=(953 , 199)) 
mdb.models['Model-1'].sketches['__profile__'].Line(point1=(953 , 199), point2=(947 , 201)) 
mdb.models['Model-1'].sketches['__profile__'].Line(point1=(947 , 201), point2=(945 , 203)) 
mdb.models['Model-1'].sketches['__profile__'].Line(point1=(945 , 203), point2=(943 , 203)) 
mdb.models['Model-1'].sketches['__profile__'].Line(point1=(943 , 203), point2=(941 , 205)) 
mdb.models['Model-1'].sketches['__profile__'].Line(point1=(941 , 205), point2=(937 , 206)) 
mdb.models['Model-1'].sketches['__profile__'].Line(point1=(937 , 206), point2=(937 , 207)) 
mdb.models['Model-1'].sketches['__profile__'].Line(point1=(937 , 207), point2=(936 , 210)) 
mdb.models['Model-1'].sketches['__profile__'].Line(point1=(936 , 210), point2=(938 , 212)) 
mdb.models['Model-1'].sketches['__profile__'].Line(point1=(938 , 212), point2=(938 , 216)) 
mdb.models['Model-1'].sketches['__profile__'].Line(point1=(938 , 216), point2=(940 , 219)) 
mdb.models['Model-1'].sketches['__profile__'].Line(point1=(940 , 219), point2=(942 , 231)) 
mdb.models['Model-1'].sketches['__profile__'].Line(point1=(942 , 231), point2=(945 , 238)) 
mdb.models['Model-1'].sketches['__profile__'].Line(point1=(945 , 238), point2=(949 , 238)) 
mdb.models['Model-1'].sketches['__profile__'].Line(point1=(949 , 238), point2=(951 , 240)) 
mdb.models['Model-1'].sketches['__profile__'].Line(point1=(951 , 240), point2=(956 , 240)) 
mdb.models['Model-1'].sketches['__profile__'].Line(point1=(956 , 240), point2=(960 , 242)) 
mdb.models['Model-1'].sketches['__profile__'].Line(point1=(960 , 242), point2=(963 , 242)) 
mdb.models['Model-1'].sketches['__profile__'].Line(point1=(963 , 242), point2=(973 , 234)) 
mdb.models['Model-1'].sketches['__profile__'].Line(point1=(973 , 234), point2=(980 , 230)) 
mdb.models['Model-1'].sketches['__profile__'].Line(point1=(992 , 446), point2=(992 , 438)) 
mdb.models['Model-1'].sketches['__profile__'].Line(point1=(992 , 438), point2=(990 , 432)) 
mdb.models['Model-1'].sketches['__profile__'].Line(point1=(990 , 432), point2=(990 , 427)) 
mdb.models['Model-1'].sketches['__profile__'].Line(point1=(990 , 427), point2=(988 , 421)) 
mdb.models['Model-1'].sketches['__profile__'].Line(point1=(988 , 421), point2=(987 , 411)) 
mdb.models['Model-1'].sketches['__profile__'].Line(point1=(987 , 411), point2=(978 , 411)) 
mdb.models['Model-1'].sketches['__profile__'].Line(point1=(978 , 411), point2=(975 , 413)) 
mdb.models['Model-1'].sketches['__profile__'].Line(point1=(975 , 413), point2=(964 , 413)) 
mdb.models['Model-1'].sketches['__profile__'].Line(point1=(964 , 413), point2=(961 , 415)) 
mdb.models['Model-1'].sketches['__profile__'].Line(point1=(961 , 415), point2=(951 , 415)) 
mdb.models['Model-1'].sketches['__profile__'].Line(point1=(951 , 415), point2=(947 , 417)) 
mdb.models['Model-1'].sketches['__profile__'].Line(point1=(947 , 417), point2=(941 , 417)) 
mdb.models['Model-1'].sketches['__profile__'].Line(point1=(941 , 417), point2=(938 , 417)) 
mdb.models['Model-1'].sketches['__profile__'].Line(point1=(938 , 417), point2=(938 , 429)) 
mdb.models['Model-1'].sketches['__profile__'].Line(point1=(938 , 429), point2=(940 , 432)) 
mdb.models['Model-1'].sketches['__profile__'].Line(point1=(940 , 432), point2=(940 , 441)) 
mdb.models['Model-1'].sketches['__profile__'].Line(point1=(940 , 441), point2=(942 , 447)) 
mdb.models['Model-1'].sketches['__profile__'].Line(point1=(942 , 447), point2=(992 , 446)) 
mdb.models['Model-1'].sketches['__profile__'].Line(point1=(972 , 139), point2=(963 , 132)) 
mdb.models['Model-1'].sketches['__profile__'].Line(point1=(963 , 132), point2=(958 , 132)) 
mdb.models['Model-1'].sketches['__profile__'].Line(point1=(958 , 132), point2=(953 , 137)) 
mdb.models['Model-1'].sketches['__profile__'].Line(point1=(953 , 137), point2=(950 , 138)) 
mdb.models['Model-1'].sketches['__profile__'].Line(point1=(950 , 138), point2=(945 , 143)) 
mdb.models['Model-1'].sketches['__profile__'].Line(point1=(945 , 143), point2=(942 , 144)) 
mdb.models['Model-1'].sketches['__profile__'].Line(point1=(942 , 144), point2=(939 , 147)) 
mdb.models['Model-1'].sketches['__profile__'].Line(point1=(939 , 147), point2=(938 , 152)) 
mdb.models['Model-1'].sketches['__profile__'].Line(point1=(938 , 152), point2=(943 , 159)) 
mdb.models['Model-1'].sketches['__profile__'].Line(point1=(943 , 159), point2=(945 , 162)) 
mdb.models['Model-1'].sketches['__profile__'].Line(point1=(945 , 162), point2=(965 , 162)) 
mdb.models['Model-1'].sketches['__profile__'].Line(point1=(965 , 162), point2=(966 , 157)) 
mdb.models['Model-1'].sketches['__profile__'].Line(point1=(966 , 157), point2=(972 , 145)) 
mdb.models['Model-1'].sketches['__profile__'].Line(point1=(972 , 145), point2=(972 , 139)) 
mdb.models['Model-1'].sketches['__profile__'].Line(point1=(967 , 165), point2=(947 , 165)) 
mdb.models['Model-1'].sketches['__profile__'].Line(point1=(947 , 165), point2=(946 , 170)) 
mdb.models['Model-1'].sketches['__profile__'].Line(point1=(946 , 170), point2=(944 , 172)) 
mdb.models['Model-1'].sketches['__profile__'].Line(point1=(944 , 172), point2=(944 , 176)) 
mdb.models['Model-1'].sketches['__profile__'].Line(point1=(944 , 176), point2=(942 , 178)) 
mdb.models['Model-1'].sketches['__profile__'].Line(point1=(942 , 178), point2=(942 , 182)) 
mdb.models['Model-1'].sketches['__profile__'].Line(point1=(942 , 182), point2=(940 , 184)) 
mdb.models['Model-1'].sketches['__profile__'].Line(point1=(940 , 184), point2=(940 , 186)) 
mdb.models['Model-1'].sketches['__profile__'].Line(point1=(940 , 186), point2=(942 , 188)) 
mdb.models['Model-1'].sketches['__profile__'].Line(point1=(942 , 188), point2=(942 , 191)) 
mdb.models['Model-1'].sketches['__profile__'].Line(point1=(942 , 191), point2=(945 , 196)) 
mdb.models['Model-1'].sketches['__profile__'].Line(point1=(945 , 196), point2=(946 , 198)) 
mdb.models['Model-1'].sketches['__profile__'].Line(point1=(946 , 198), point2=(951 , 198)) 
mdb.models['Model-1'].sketches['__profile__'].Line(point1=(951 , 198), point2=(953 , 196)) 
mdb.models['Model-1'].sketches['__profile__'].Line(point1=(953 , 196), point2=(955 , 196)) 
mdb.models['Model-1'].sketches['__profile__'].Line(point1=(955 , 196), point2=(957 , 194)) 
mdb.models['Model-1'].sketches['__profile__'].Line(point1=(957 , 194), point2=(959 , 194)) 
mdb.models['Model-1'].sketches['__profile__'].Line(point1=(959 , 194), point2=(961 , 192)) 
mdb.models['Model-1'].sketches['__profile__'].Line(point1=(961 , 192), point2=(967 , 190)) 
mdb.models['Model-1'].sketches['__profile__'].Line(point1=(967 , 190), point2=(969 , 188)) 
mdb.models['Model-1'].sketches['__profile__'].Line(point1=(969 , 188), point2=(971 , 188)) 
mdb.models['Model-1'].sketches['__profile__'].Line(point1=(971 , 188), point2=(977 , 184)) 
mdb.models['Model-1'].sketches['__profile__'].Line(point1=(977 , 184), point2=(976 , 179)) 
mdb.models['Model-1'].sketches['__profile__'].Line(point1=(976 , 179), point2=(969 , 170)) 
mdb.models['Model-1'].sketches['__profile__'].Line(point1=(969 , 170), point2=(967 , 165)) 
mdb.models['Model-1'].sketches['__profile__'].Line(point1=(952 , 91), point2=(954 , 87)) 
mdb.models['Model-1'].sketches['__profile__'].Line(point1=(954 , 87), point2=(958 , 83)) 
mdb.models['Model-1'].sketches['__profile__'].Line(point1=(958 , 83), point2=(956 , 68)) 
mdb.models['Model-1'].sketches['__profile__'].Line(point1=(956 , 68), point2=(955 , 66)) 
mdb.models['Model-1'].sketches['__profile__'].Line(point1=(955 , 66), point2=(953 , 65)) 
mdb.models['Model-1'].sketches['__profile__'].Line(point1=(953 , 65), point2=(951 , 65)) 
mdb.models['Model-1'].sketches['__profile__'].Line(point1=(951 , 65), point2=(948 , 67)) 
mdb.models['Model-1'].sketches['__profile__'].Line(point1=(948 , 67), point2=(942 , 67)) 
mdb.models['Model-1'].sketches['__profile__'].Line(point1=(942 , 67), point2=(940 , 67)) 
mdb.models['Model-1'].sketches['__profile__'].Line(point1=(940 , 67), point2=(942 , 94)) 
mdb.models['Model-1'].sketches['__profile__'].Line(point1=(942 , 94), point2=(943 , 96)) 
mdb.models['Model-1'].sketches['__profile__'].Line(point1=(943 , 96), point2=(947 , 96)) 
mdb.models['Model-1'].sketches['__profile__'].Line(point1=(947 , 96), point2=(952 , 91)) 
mdb.models['Model-1'].sketches['__profile__'].Line(point1=(1015 , 536), point2=(1015 , 532)) 
mdb.models['Model-1'].sketches['__profile__'].Line(point1=(1015 , 532), point2=(1016 , 531)) 
mdb.models['Model-1'].sketches['__profile__'].Line(point1=(1016 , 531), point2=(1015 , 528)) 
mdb.models['Model-1'].sketches['__profile__'].Line(point1=(1015 , 528), point2=(1015 , 520)) 
mdb.models['Model-1'].sketches['__profile__'].Line(point1=(1015 , 520), point2=(1014 , 519)) 
mdb.models['Model-1'].sketches['__profile__'].Line(point1=(1014 , 519), point2=(1013 , 513)) 
mdb.models['Model-1'].sketches['__profile__'].Line(point1=(1013 , 513), point2=(1010 , 509)) 
mdb.models['Model-1'].sketches['__profile__'].Line(point1=(1010 , 509), point2=(1002 , 509)) 
mdb.models['Model-1'].sketches['__profile__'].Line(point1=(1002 , 509), point2=(998 , 511)) 
mdb.models['Model-1'].sketches['__profile__'].Line(point1=(998 , 511), point2=(992 , 511)) 
mdb.models['Model-1'].sketches['__profile__'].Line(point1=(992 , 511), point2=(991 , 512)) 
mdb.models['Model-1'].sketches['__profile__'].Line(point1=(991 , 512), point2=(979 , 512)) 
mdb.models['Model-1'].sketches['__profile__'].Line(point1=(979 , 512), point2=(978 , 513)) 
mdb.models['Model-1'].sketches['__profile__'].Line(point1=(978 , 513), point2=(968 , 513)) 
mdb.models['Model-1'].sketches['__profile__'].Line(point1=(968 , 513), point2=(967 , 514)) 
mdb.models['Model-1'].sketches['__profile__'].Line(point1=(967 , 514), point2=(950 , 515)) 
mdb.models['Model-1'].sketches['__profile__'].Line(point1=(950 , 515), point2=(948 , 516)) 
mdb.models['Model-1'].sketches['__profile__'].Line(point1=(948 , 516), point2=(948 , 518)) 
mdb.models['Model-1'].sketches['__profile__'].Line(point1=(948 , 518), point2=(950 , 519)) 
mdb.models['Model-1'].sketches['__profile__'].Line(point1=(950 , 519), point2=(950 , 523)) 
mdb.models['Model-1'].sketches['__profile__'].Line(point1=(950 , 523), point2=(952 , 525)) 
mdb.models['Model-1'].sketches['__profile__'].Line(point1=(952 , 525), point2=(952 , 529)) 
mdb.models['Model-1'].sketches['__profile__'].Line(point1=(952 , 529), point2=(954 , 531)) 
mdb.models['Model-1'].sketches['__profile__'].Line(point1=(954 , 531), point2=(954 , 535)) 
mdb.models['Model-1'].sketches['__profile__'].Line(point1=(954 , 535), point2=(956 , 537)) 
mdb.models['Model-1'].sketches['__profile__'].Line(point1=(956 , 537), point2=(956 , 542)) 
mdb.models['Model-1'].sketches['__profile__'].Line(point1=(956 , 542), point2=(958 , 543)) 
mdb.models['Model-1'].sketches['__profile__'].Line(point1=(958 , 543), point2=(970 , 543)) 
mdb.models['Model-1'].sketches['__profile__'].Line(point1=(970 , 543), point2=(971 , 542)) 
mdb.models['Model-1'].sketches['__profile__'].Line(point1=(971 , 542), point2=(980 , 542)) 
mdb.models['Model-1'].sketches['__profile__'].Line(point1=(980 , 542), point2=(981 , 541)) 
mdb.models['Model-1'].sketches['__profile__'].Line(point1=(981 , 541), point2=(989 , 541)) 
mdb.models['Model-1'].sketches['__profile__'].Line(point1=(989 , 541), point2=(990 , 540)) 
mdb.models['Model-1'].sketches['__profile__'].Line(point1=(990 , 540), point2=(998 , 540)) 
mdb.models['Model-1'].sketches['__profile__'].Line(point1=(998 , 540), point2=(999 , 539)) 
mdb.models['Model-1'].sketches['__profile__'].Line(point1=(999 , 539), point2=(1007 , 539)) 
mdb.models['Model-1'].sketches['__profile__'].Line(point1=(1007 , 539), point2=(1008 , 538)) 
mdb.models['Model-1'].sketches['__profile__'].Line(point1=(1008 , 538), point2=(1013 , 538)) 
mdb.models['Model-1'].sketches['__profile__'].Line(point1=(1013 , 538), point2=(1015 , 536)) 
mdb.models['Model-1'].sketches['__profile__'].Line(point1=(977 , 88), point2=(971 , 82)) 
mdb.models['Model-1'].sketches['__profile__'].Line(point1=(971 , 82), point2=(964 , 82)) 
mdb.models['Model-1'].sketches['__profile__'].Line(point1=(964 , 82), point2=(959 , 85)) 
mdb.models['Model-1'].sketches['__profile__'].Line(point1=(959 , 85), point2=(954 , 90)) 
mdb.models['Model-1'].sketches['__profile__'].Line(point1=(954 , 90), point2=(951 , 95)) 
mdb.models['Model-1'].sketches['__profile__'].Line(point1=(951 , 95), point2=(951 , 99)) 
mdb.models['Model-1'].sketches['__profile__'].Line(point1=(951 , 99), point2=(956 , 104)) 
mdb.models['Model-1'].sketches['__profile__'].Line(point1=(956 , 104), point2=(959 , 109)) 
mdb.models['Model-1'].sketches['__profile__'].Line(point1=(959 , 109), point2=(963 , 113)) 
mdb.models['Model-1'].sketches['__profile__'].Line(point1=(963 , 113), point2=(967 , 113)) 
mdb.models['Model-1'].sketches['__profile__'].Line(point1=(967 , 113), point2=(975 , 100)) 
mdb.models['Model-1'].sketches['__profile__'].Line(point1=(975 , 100), point2=(976 , 94)) 
mdb.models['Model-1'].sketches['__profile__'].Line(point1=(976 , 94), point2=(977 , 93)) 
mdb.models['Model-1'].sketches['__profile__'].Line(point1=(977 , 93), point2=(977 , 88)) 
mdb.models['Model-1'].sketches['__profile__'].Line(point1=(1018 , 402), point2=(1018 , 397)) 
mdb.models['Model-1'].sketches['__profile__'].Line(point1=(1018 , 397), point2=(1016 , 391)) 
mdb.models['Model-1'].sketches['__profile__'].Line(point1=(1016 , 391), point2=(1014 , 388)) 
mdb.models['Model-1'].sketches['__profile__'].Line(point1=(1014 , 388), point2=(1008 , 371)) 
mdb.models['Model-1'].sketches['__profile__'].Line(point1=(1008 , 371), point2=(1006 , 369)) 
mdb.models['Model-1'].sketches['__profile__'].Line(point1=(1006 , 369), point2=(1004 , 369)) 
mdb.models['Model-1'].sketches['__profile__'].Line(point1=(1004 , 369), point2=(1003 , 371)) 
mdb.models['Model-1'].sketches['__profile__'].Line(point1=(1003 , 371), point2=(999 , 371)) 
mdb.models['Model-1'].sketches['__profile__'].Line(point1=(999 , 371), point2=(997 , 373)) 
mdb.models['Model-1'].sketches['__profile__'].Line(point1=(997 , 373), point2=(994 , 373)) 
mdb.models['Model-1'].sketches['__profile__'].Line(point1=(994 , 373), point2=(992 , 375)) 
mdb.models['Model-1'].sketches['__profile__'].Line(point1=(992 , 375), point2=(989 , 375)) 
mdb.models['Model-1'].sketches['__profile__'].Line(point1=(989 , 375), point2=(987 , 377)) 
mdb.models['Model-1'].sketches['__profile__'].Line(point1=(987 , 377), point2=(983 , 377)) 
mdb.models['Model-1'].sketches['__profile__'].Line(point1=(983 , 377), point2=(981 , 379)) 
mdb.models['Model-1'].sketches['__profile__'].Line(point1=(981 , 379), point2=(977 , 379)) 
mdb.models['Model-1'].sketches['__profile__'].Line(point1=(977 , 379), point2=(975 , 381)) 
mdb.models['Model-1'].sketches['__profile__'].Line(point1=(975 , 381), point2=(972 , 381)) 
mdb.models['Model-1'].sketches['__profile__'].Line(point1=(972 , 381), point2=(969 , 383)) 
mdb.models['Model-1'].sketches['__profile__'].Line(point1=(969 , 383), point2=(965 , 383)) 
mdb.models['Model-1'].sketches['__profile__'].Line(point1=(965 , 383), point2=(962 , 385)) 
mdb.models['Model-1'].sketches['__profile__'].Line(point1=(962 , 385), point2=(958 , 386)) 
mdb.models['Model-1'].sketches['__profile__'].Line(point1=(958 , 386), point2=(958 , 392)) 
mdb.models['Model-1'].sketches['__profile__'].Line(point1=(958 , 392), point2=(960 , 395)) 
mdb.models['Model-1'].sketches['__profile__'].Line(point1=(960 , 395), point2=(960 , 398)) 
mdb.models['Model-1'].sketches['__profile__'].Line(point1=(960 , 398), point2=(962 , 399)) 
mdb.models['Model-1'].sketches['__profile__'].Line(point1=(962 , 399), point2=(962 , 402)) 
mdb.models['Model-1'].sketches['__profile__'].Line(point1=(962 , 402), point2=(964 , 403)) 
mdb.models['Model-1'].sketches['__profile__'].Line(point1=(964 , 403), point2=(964 , 405)) 
mdb.models['Model-1'].sketches['__profile__'].Line(point1=(964 , 405), point2=(967 , 409)) 
mdb.models['Model-1'].sketches['__profile__'].Line(point1=(967 , 409), point2=(981 , 408)) 
mdb.models['Model-1'].sketches['__profile__'].Line(point1=(981 , 408), point2=(982 , 407)) 
mdb.models['Model-1'].sketches['__profile__'].Line(point1=(982 , 407), point2=(988 , 407)) 
mdb.models['Model-1'].sketches['__profile__'].Line(point1=(988 , 407), point2=(989 , 406)) 
mdb.models['Model-1'].sketches['__profile__'].Line(point1=(989 , 406), point2=(996 , 406)) 
mdb.models['Model-1'].sketches['__profile__'].Line(point1=(996 , 406), point2=(997 , 405)) 
mdb.models['Model-1'].sketches['__profile__'].Line(point1=(997 , 405), point2=(1004 , 405)) 
mdb.models['Model-1'].sketches['__profile__'].Line(point1=(1004 , 405), point2=(1005 , 404)) 
mdb.models['Model-1'].sketches['__profile__'].Line(point1=(1005 , 404), point2=(1011 , 404)) 
mdb.models['Model-1'].sketches['__profile__'].Line(point1=(1011 , 404), point2=(1012 , 403)) 
mdb.models['Model-1'].sketches['__profile__'].Line(point1=(1012 , 403), point2=(1018 , 402)) 
mdb.models['Model-1'].sketches['__profile__'].Line(point1=(1008 , 314), point2=(1008 , 308)) 
mdb.models['Model-1'].sketches['__profile__'].Line(point1=(1008 , 308), point2=(1003 , 292)) 
mdb.models['Model-1'].sketches['__profile__'].Line(point1=(1003 , 292), point2=(998 , 281)) 
mdb.models['Model-1'].sketches['__profile__'].Line(point1=(998 , 281), point2=(994 , 276)) 
mdb.models['Model-1'].sketches['__profile__'].Line(point1=(994 , 276), point2=(991 , 275)) 
mdb.models['Model-1'].sketches['__profile__'].Line(point1=(991 , 275), point2=(983 , 275)) 
mdb.models['Model-1'].sketches['__profile__'].Line(point1=(983 , 275), point2=(978 , 273)) 
mdb.models['Model-1'].sketches['__profile__'].Line(point1=(978 , 273), point2=(972 , 273)) 
mdb.models['Model-1'].sketches['__profile__'].Line(point1=(972 , 273), point2=(967 , 275)) 
mdb.models['Model-1'].sketches['__profile__'].Line(point1=(967 , 275), point2=(960 , 282)) 
mdb.models['Model-1'].sketches['__profile__'].Line(point1=(960 , 282), point2=(958 , 286)) 
mdb.models['Model-1'].sketches['__profile__'].Line(point1=(958 , 286), point2=(958 , 288)) 
mdb.models['Model-1'].sketches['__profile__'].Line(point1=(958 , 288), point2=(960 , 290)) 
mdb.models['Model-1'].sketches['__profile__'].Line(point1=(960 , 290), point2=(960 , 292)) 
mdb.models['Model-1'].sketches['__profile__'].Line(point1=(960 , 292), point2=(962 , 294)) 
mdb.models['Model-1'].sketches['__profile__'].Line(point1=(962 , 294), point2=(963 , 297)) 
mdb.models['Model-1'].sketches['__profile__'].Line(point1=(963 , 297), point2=(964 , 305)) 
mdb.models['Model-1'].sketches['__profile__'].Line(point1=(964 , 305), point2=(966 , 308)) 
mdb.models['Model-1'].sketches['__profile__'].Line(point1=(966 , 308), point2=(966 , 313)) 
mdb.models['Model-1'].sketches['__profile__'].Line(point1=(966 , 313), point2=(968 , 316)) 
mdb.models['Model-1'].sketches['__profile__'].Line(point1=(968 , 316), point2=(968 , 321)) 
mdb.models['Model-1'].sketches['__profile__'].Line(point1=(968 , 321), point2=(969 , 324)) 
mdb.models['Model-1'].sketches['__profile__'].Line(point1=(969 , 324), point2=(971 , 326)) 
mdb.models['Model-1'].sketches['__profile__'].Line(point1=(971 , 326), point2=(975 , 326)) 
mdb.models['Model-1'].sketches['__profile__'].Line(point1=(975 , 326), point2=(978 , 324)) 
mdb.models['Model-1'].sketches['__profile__'].Line(point1=(978 , 324), point2=(981 , 324)) 
mdb.models['Model-1'].sketches['__profile__'].Line(point1=(981 , 324), point2=(983 , 322)) 
mdb.models['Model-1'].sketches['__profile__'].Line(point1=(983 , 322), point2=(987 , 322)) 
mdb.models['Model-1'].sketches['__profile__'].Line(point1=(987 , 322), point2=(989 , 320)) 
mdb.models['Model-1'].sketches['__profile__'].Line(point1=(989 , 320), point2=(992 , 320)) 
mdb.models['Model-1'].sketches['__profile__'].Line(point1=(992 , 320), point2=(1000 , 316)) 
mdb.models['Model-1'].sketches['__profile__'].Line(point1=(1000 , 316), point2=(1003 , 316)) 
mdb.models['Model-1'].sketches['__profile__'].Line(point1=(1003 , 316), point2=(1006 , 314)) 
mdb.models['Model-1'].sketches['__profile__'].Line(point1=(1006 , 314), point2=(1008 , 314)) 
mdb.models['Model-1'].sketches['__profile__'].Line(point1=(993 , 59), point2=(985 , 59)) 
mdb.models['Model-1'].sketches['__profile__'].Line(point1=(985 , 59), point2=(980 , 61)) 
mdb.models['Model-1'].sketches['__profile__'].Line(point1=(980 , 61), point2=(968 , 62)) 
mdb.models['Model-1'].sketches['__profile__'].Line(point1=(968 , 62), point2=(967 , 63)) 
mdb.models['Model-1'].sketches['__profile__'].Line(point1=(967 , 63), point2=(960 , 63)) 
mdb.models['Model-1'].sketches['__profile__'].Line(point1=(960 , 63), point2=(958 , 64)) 
mdb.models['Model-1'].sketches['__profile__'].Line(point1=(958 , 64), point2=(958 , 69)) 
mdb.models['Model-1'].sketches['__profile__'].Line(point1=(958 , 69), point2=(960 , 71)) 
mdb.models['Model-1'].sketches['__profile__'].Line(point1=(960 , 71), point2=(960 , 78)) 
mdb.models['Model-1'].sketches['__profile__'].Line(point1=(960 , 78), point2=(961 , 80)) 
mdb.models['Model-1'].sketches['__profile__'].Line(point1=(961 , 80), point2=(965 , 80)) 
mdb.models['Model-1'].sketches['__profile__'].Line(point1=(965 , 80), point2=(968 , 78)) 
mdb.models['Model-1'].sketches['__profile__'].Line(point1=(968 , 78), point2=(971 , 79)) 
mdb.models['Model-1'].sketches['__profile__'].Line(point1=(971 , 79), point2=(977 , 85)) 
mdb.models['Model-1'].sketches['__profile__'].Line(point1=(977 , 85), point2=(982 , 86)) 
mdb.models['Model-1'].sketches['__profile__'].Line(point1=(982 , 86), point2=(989 , 78)) 
mdb.models['Model-1'].sketches['__profile__'].Line(point1=(989 , 78), point2=(991 , 74)) 
mdb.models['Model-1'].sketches['__profile__'].Line(point1=(991 , 74), point2=(992 , 67)) 
mdb.models['Model-1'].sketches['__profile__'].Line(point1=(992 , 67), point2=(993 , 66)) 
mdb.models['Model-1'].sketches['__profile__'].Line(point1=(993 , 66), point2=(993 , 59)) 
mdb.models['Model-1'].sketches['__profile__'].Line(point1=(993 , 111), point2=(988 , 107)) 
mdb.models['Model-1'].sketches['__profile__'].Line(point1=(988 , 107), point2=(984 , 107)) 
mdb.models['Model-1'].sketches['__profile__'].Line(point1=(984 , 107), point2=(979 , 104)) 
mdb.models['Model-1'].sketches['__profile__'].Line(point1=(979 , 104), point2=(976 , 104)) 
mdb.models['Model-1'].sketches['__profile__'].Line(point1=(976 , 104), point2=(969 , 113)) 
mdb.models['Model-1'].sketches['__profile__'].Line(point1=(969 , 113), point2=(965 , 121)) 
mdb.models['Model-1'].sketches['__profile__'].Line(point1=(965 , 121), point2=(965 , 124)) 
mdb.models['Model-1'].sketches['__profile__'].Line(point1=(965 , 124), point2=(962 , 128)) 
mdb.models['Model-1'].sketches['__profile__'].Line(point1=(962 , 128), point2=(962 , 130)) 
mdb.models['Model-1'].sketches['__profile__'].Line(point1=(962 , 130), point2=(965 , 131)) 
mdb.models['Model-1'].sketches['__profile__'].Line(point1=(965 , 131), point2=(974 , 138)) 
mdb.models['Model-1'].sketches['__profile__'].Line(point1=(974 , 138), point2=(979 , 138)) 
mdb.models['Model-1'].sketches['__profile__'].Line(point1=(979 , 138), point2=(982 , 136)) 
mdb.models['Model-1'].sketches['__profile__'].Line(point1=(982 , 136), point2=(988 , 135)) 
mdb.models['Model-1'].sketches['__profile__'].Line(point1=(988 , 135), point2=(995 , 127)) 
mdb.models['Model-1'].sketches['__profile__'].Line(point1=(995 , 127), point2=(995 , 119)) 
mdb.models['Model-1'].sketches['__profile__'].Line(point1=(995 , 119), point2=(994 , 118)) 
mdb.models['Model-1'].sketches['__profile__'].Line(point1=(994 , 118), point2=(993 , 111)) 
mdb.models['Model-1'].sketches['__profile__'].Line(point1=(999 , 269), point2=(1006 , 260)) 
mdb.models['Model-1'].sketches['__profile__'].Line(point1=(1006 , 260), point2=(1005 , 249)) 
mdb.models['Model-1'].sketches['__profile__'].Line(point1=(1005 , 249), point2=(1004 , 248)) 
mdb.models['Model-1'].sketches['__profile__'].Line(point1=(1004 , 248), point2=(1003 , 242)) 
mdb.models['Model-1'].sketches['__profile__'].Line(point1=(1003 , 242), point2=(1000 , 239)) 
mdb.models['Model-1'].sketches['__profile__'].Line(point1=(1000 , 239), point2=(998 , 239)) 
mdb.models['Model-1'].sketches['__profile__'].Line(point1=(998 , 239), point2=(996 , 237)) 
mdb.models['Model-1'].sketches['__profile__'].Line(point1=(996 , 237), point2=(994 , 237)) 
mdb.models['Model-1'].sketches['__profile__'].Line(point1=(994 , 237), point2=(989 , 233)) 
mdb.models['Model-1'].sketches['__profile__'].Line(point1=(989 , 233), point2=(984 , 231)) 
mdb.models['Model-1'].sketches['__profile__'].Line(point1=(984 , 231), point2=(981 , 231)) 
mdb.models['Model-1'].sketches['__profile__'].Line(point1=(981 , 231), point2=(972 , 238)) 
mdb.models['Model-1'].sketches['__profile__'].Line(point1=(972 , 238), point2=(968 , 240)) 
mdb.models['Model-1'].sketches['__profile__'].Line(point1=(968 , 240), point2=(964 , 245)) 
mdb.models['Model-1'].sketches['__profile__'].Line(point1=(964 , 245), point2=(964 , 248)) 
mdb.models['Model-1'].sketches['__profile__'].Line(point1=(964 , 248), point2=(966 , 250)) 
mdb.models['Model-1'].sketches['__profile__'].Line(point1=(966 , 250), point2=(966 , 253)) 
mdb.models['Model-1'].sketches['__profile__'].Line(point1=(966 , 253), point2=(968 , 256)) 
mdb.models['Model-1'].sketches['__profile__'].Line(point1=(968 , 256), point2=(968 , 260)) 
mdb.models['Model-1'].sketches['__profile__'].Line(point1=(968 , 260), point2=(970 , 263)) 
mdb.models['Model-1'].sketches['__profile__'].Line(point1=(970 , 263), point2=(971 , 268)) 
mdb.models['Model-1'].sketches['__profile__'].Line(point1=(971 , 268), point2=(973 , 270)) 
mdb.models['Model-1'].sketches['__profile__'].Line(point1=(973 , 270), point2=(978 , 270)) 
mdb.models['Model-1'].sketches['__profile__'].Line(point1=(978 , 270), point2=(981 , 272)) 
mdb.models['Model-1'].sketches['__profile__'].Line(point1=(981 , 272), point2=(996 , 272)) 
mdb.models['Model-1'].sketches['__profile__'].Line(point1=(996 , 272), point2=(999 , 269)) 
mdb.models['Model-1'].sketches['__profile__'].Line(point1=(1028 , 358), point2=(1028 , 354)) 
mdb.models['Model-1'].sketches['__profile__'].Line(point1=(1028 , 354), point2=(1024 , 345)) 
mdb.models['Model-1'].sketches['__profile__'].Line(point1=(1024 , 345), point2=(1020 , 340)) 
mdb.models['Model-1'].sketches['__profile__'].Line(point1=(1020 , 340), point2=(1014 , 329)) 
mdb.models['Model-1'].sketches['__profile__'].Line(point1=(1014 , 329), point2=(1011 , 326)) 
mdb.models['Model-1'].sketches['__profile__'].Line(point1=(1011 , 326), point2=(1010 , 323)) 
mdb.models['Model-1'].sketches['__profile__'].Line(point1=(1010 , 323), point2=(1006 , 319)) 
mdb.models['Model-1'].sketches['__profile__'].Line(point1=(1006 , 319), point2=(1004 , 319)) 
mdb.models['Model-1'].sketches['__profile__'].Line(point1=(1004 , 319), point2=(1002 , 321)) 
mdb.models['Model-1'].sketches['__profile__'].Line(point1=(1002 , 321), point2=(999 , 321)) 
mdb.models['Model-1'].sketches['__profile__'].Line(point1=(999 , 321), point2=(997 , 323)) 
mdb.models['Model-1'].sketches['__profile__'].Line(point1=(997 , 323), point2=(993 , 323)) 
mdb.models['Model-1'].sketches['__profile__'].Line(point1=(993 , 323), point2=(991 , 325)) 
mdb.models['Model-1'].sketches['__profile__'].Line(point1=(991 , 325), point2=(982 , 327)) 
mdb.models['Model-1'].sketches['__profile__'].Line(point1=(982 , 327), point2=(980 , 329)) 
mdb.models['Model-1'].sketches['__profile__'].Line(point1=(980 , 329), point2=(977 , 329)) 
mdb.models['Model-1'].sketches['__profile__'].Line(point1=(977 , 329), point2=(975 , 331)) 
mdb.models['Model-1'].sketches['__profile__'].Line(point1=(975 , 331), point2=(971 , 331)) 
mdb.models['Model-1'].sketches['__profile__'].Line(point1=(971 , 331), point2=(969 , 333)) 
mdb.models['Model-1'].sketches['__profile__'].Line(point1=(969 , 333), point2=(966 , 334)) 
mdb.models['Model-1'].sketches['__profile__'].Line(point1=(966 , 334), point2=(966 , 336)) 
mdb.models['Model-1'].sketches['__profile__'].Line(point1=(966 , 336), point2=(968 , 337)) 
mdb.models['Model-1'].sketches['__profile__'].Line(point1=(968 , 337), point2=(968 , 339)) 
mdb.models['Model-1'].sketches['__profile__'].Line(point1=(968 , 339), point2=(973 , 345)) 
mdb.models['Model-1'].sketches['__profile__'].Line(point1=(973 , 345), point2=(974 , 348)) 
mdb.models['Model-1'].sketches['__profile__'].Line(point1=(974 , 348), point2=(976 , 349)) 
mdb.models['Model-1'].sketches['__profile__'].Line(point1=(976 , 349), point2=(977 , 353)) 
mdb.models['Model-1'].sketches['__profile__'].Line(point1=(977 , 353), point2=(980 , 356)) 
mdb.models['Model-1'].sketches['__profile__'].Line(point1=(980 , 356), point2=(980 , 358)) 
mdb.models['Model-1'].sketches['__profile__'].Line(point1=(980 , 358), point2=(982 , 359)) 
mdb.models['Model-1'].sketches['__profile__'].Line(point1=(982 , 359), point2=(985 , 366)) 
mdb.models['Model-1'].sketches['__profile__'].Line(point1=(985 , 366), point2=(988 , 369)) 
mdb.models['Model-1'].sketches['__profile__'].Line(point1=(988 , 369), point2=(988 , 371)) 
mdb.models['Model-1'].sketches['__profile__'].Line(point1=(988 , 371), point2=(992 , 371)) 
mdb.models['Model-1'].sketches['__profile__'].Line(point1=(992 , 371), point2=(1012 , 364)) 
mdb.models['Model-1'].sketches['__profile__'].Line(point1=(1012 , 364), point2=(1017 , 361)) 
mdb.models['Model-1'].sketches['__profile__'].Line(point1=(1017 , 361), point2=(1023 , 360)) 
mdb.models['Model-1'].sketches['__profile__'].Line(point1=(1023 , 360), point2=(1025 , 358)) 
mdb.models['Model-1'].sketches['__profile__'].Line(point1=(1025 , 358), point2=(1028 , 358)) 
mdb.models['Model-1'].sketches['__profile__'].Line(point1=(985 , 140), point2=(981 , 139)) 
mdb.models['Model-1'].sketches['__profile__'].Line(point1=(981 , 139), point2=(978 , 140)) 
mdb.models['Model-1'].sketches['__profile__'].Line(point1=(978 , 140), point2=(975 , 143)) 
mdb.models['Model-1'].sketches['__profile__'].Line(point1=(975 , 143), point2=(974 , 146)) 
mdb.models['Model-1'].sketches['__profile__'].Line(point1=(974 , 146), point2=(972 , 148)) 
mdb.models['Model-1'].sketches['__profile__'].Line(point1=(972 , 148), point2=(972 , 152)) 
mdb.models['Model-1'].sketches['__profile__'].Line(point1=(972 , 152), point2=(968 , 158)) 
mdb.models['Model-1'].sketches['__profile__'].Line(point1=(968 , 158), point2=(968 , 164)) 
mdb.models['Model-1'].sketches['__profile__'].Line(point1=(968 , 164), point2=(970 , 166)) 
mdb.models['Model-1'].sketches['__profile__'].Line(point1=(970 , 166), point2=(970 , 168)) 
mdb.models['Model-1'].sketches['__profile__'].Line(point1=(970 , 168), point2=(973 , 171)) 
mdb.models['Model-1'].sketches['__profile__'].Line(point1=(973 , 171), point2=(977 , 178)) 
mdb.models['Model-1'].sketches['__profile__'].Line(point1=(977 , 178), point2=(980 , 180)) 
mdb.models['Model-1'].sketches['__profile__'].Line(point1=(980 , 180), point2=(985 , 180)) 
mdb.models['Model-1'].sketches['__profile__'].Line(point1=(985 , 180), point2=(1000 , 170)) 
mdb.models['Model-1'].sketches['__profile__'].Line(point1=(1000 , 170), point2=(1000 , 167)) 
mdb.models['Model-1'].sketches['__profile__'].Line(point1=(1000 , 167), point2=(994 , 160)) 
mdb.models['Model-1'].sketches['__profile__'].Line(point1=(994 , 160), point2=(986 , 144)) 
mdb.models['Model-1'].sketches['__profile__'].Line(point1=(986 , 144), point2=(985 , 140)) 
mdb.models['Model-1'].sketches['__profile__'].Line(point1=(1000 , 176), point2=(995 , 175)) 
mdb.models['Model-1'].sketches['__profile__'].Line(point1=(995 , 175), point2=(987 , 181)) 
mdb.models['Model-1'].sketches['__profile__'].Line(point1=(987 , 181), point2=(985 , 181)) 
mdb.models['Model-1'].sketches['__profile__'].Line(point1=(985 , 181), point2=(977 , 187)) 
mdb.models['Model-1'].sketches['__profile__'].Line(point1=(977 , 187), point2=(975 , 187)) 
mdb.models['Model-1'].sketches['__profile__'].Line(point1=(975 , 187), point2=(969 , 191)) 
mdb.models['Model-1'].sketches['__profile__'].Line(point1=(969 , 191), point2=(970 , 198)) 
mdb.models['Model-1'].sketches['__profile__'].Line(point1=(970 , 198), point2=(972 , 200)) 
mdb.models['Model-1'].sketches['__profile__'].Line(point1=(972 , 200), point2=(972 , 202)) 
mdb.models['Model-1'].sketches['__profile__'].Line(point1=(972 , 202), point2=(974 , 204)) 
mdb.models['Model-1'].sketches['__profile__'].Line(point1=(974 , 204), point2=(976 , 210)) 
mdb.models['Model-1'].sketches['__profile__'].Line(point1=(976 , 210), point2=(978 , 212)) 
mdb.models['Model-1'].sketches['__profile__'].Line(point1=(978 , 212), point2=(978 , 214)) 
mdb.models['Model-1'].sketches['__profile__'].Line(point1=(978 , 214), point2=(979 , 214)) 
mdb.models['Model-1'].sketches['__profile__'].Line(point1=(979 , 214), point2=(981 , 219)) 
mdb.models['Model-1'].sketches['__profile__'].Line(point1=(981 , 219), point2=(982 , 220)) 
mdb.models['Model-1'].sketches['__profile__'].Line(point1=(982 , 220), point2=(985 , 220)) 
mdb.models['Model-1'].sketches['__profile__'].Line(point1=(985 , 220), point2=(989 , 216)) 
mdb.models['Model-1'].sketches['__profile__'].Line(point1=(989 , 216), point2=(993 , 214)) 
mdb.models['Model-1'].sketches['__profile__'].Line(point1=(993 , 214), point2=(1002 , 205)) 
mdb.models['Model-1'].sketches['__profile__'].Line(point1=(1002 , 205), point2=(1007 , 202)) 
mdb.models['Model-1'].sketches['__profile__'].Line(point1=(1007 , 202), point2=(1007 , 194)) 
mdb.models['Model-1'].sketches['__profile__'].Line(point1=(1007 , 194), point2=(1000 , 176)) 
mdb.models['Model-1'].sketches['__profile__'].Line(point1=(1007 , 83), point2=(1005 , 81)) 
mdb.models['Model-1'].sketches['__profile__'].Line(point1=(1005 , 81), point2=(1002 , 80)) 
mdb.models['Model-1'].sketches['__profile__'].Line(point1=(1002 , 80), point2=(997 , 80)) 
mdb.models['Model-1'].sketches['__profile__'].Line(point1=(997 , 80), point2=(996 , 79)) 
mdb.models['Model-1'].sketches['__profile__'].Line(point1=(996 , 79), point2=(990 , 80)) 
mdb.models['Model-1'].sketches['__profile__'].Line(point1=(990 , 80), point2=(981 , 90)) 
mdb.models['Model-1'].sketches['__profile__'].Line(point1=(981 , 90), point2=(980 , 94)) 
mdb.models['Model-1'].sketches['__profile__'].Line(point1=(980 , 94), point2=(978 , 96)) 
mdb.models['Model-1'].sketches['__profile__'].Line(point1=(978 , 96), point2=(978 , 102)) 
mdb.models['Model-1'].sketches['__profile__'].Line(point1=(978 , 102), point2=(979 , 102)) 
mdb.models['Model-1'].sketches['__profile__'].Line(point1=(979 , 102), point2=(981 , 102)) 
mdb.models['Model-1'].sketches['__profile__'].Line(point1=(981 , 102), point2=(983 , 104)) 
mdb.models['Model-1'].sketches['__profile__'].Line(point1=(983 , 104), point2=(986 , 104)) 
mdb.models['Model-1'].sketches['__profile__'].Line(point1=(986 , 104), point2=(988 , 106)) 
mdb.models['Model-1'].sketches['__profile__'].Line(point1=(988 , 106), point2=(996 , 106)) 
mdb.models['Model-1'].sketches['__profile__'].Line(point1=(996 , 106), point2=(999 , 104)) 
mdb.models['Model-1'].sketches['__profile__'].Line(point1=(999 , 104), point2=(1008 , 94)) 
mdb.models['Model-1'].sketches['__profile__'].Line(point1=(1008 , 94), point2=(1007 , 83)) 
mdb.models['Model-1'].sketches['__profile__'].Line(point1=(1024 , 201), point2=(1009 , 201)) 
mdb.models['Model-1'].sketches['__profile__'].Line(point1=(1009 , 201), point2=(997 , 213)) 
mdb.models['Model-1'].sketches['__profile__'].Line(point1=(997 , 213), point2=(993 , 215)) 
mdb.models['Model-1'].sketches['__profile__'].Line(point1=(993 , 215), point2=(985 , 223)) 
mdb.models['Model-1'].sketches['__profile__'].Line(point1=(985 , 223), point2=(984 , 225)) 
mdb.models['Model-1'].sketches['__profile__'].Line(point1=(984 , 225), point2=(985 , 229)) 
mdb.models['Model-1'].sketches['__profile__'].Line(point1=(985 , 229), point2=(988 , 230)) 
mdb.models['Model-1'].sketches['__profile__'].Line(point1=(988 , 230), point2=(993 , 234)) 
mdb.models['Model-1'].sketches['__profile__'].Line(point1=(993 , 234), point2=(995 , 234)) 
mdb.models['Model-1'].sketches['__profile__'].Line(point1=(995 , 234), point2=(996 , 236)) 
mdb.models['Model-1'].sketches['__profile__'].Line(point1=(996 , 236), point2=(997 , 236)) 
mdb.models['Model-1'].sketches['__profile__'].Line(point1=(997 , 236), point2=(1000 , 238)) 
mdb.models['Model-1'].sketches['__profile__'].Line(point1=(1000 , 238), point2=(1002 , 238)) 
mdb.models['Model-1'].sketches['__profile__'].Line(point1=(1002 , 238), point2=(1004 , 240)) 
mdb.models['Model-1'].sketches['__profile__'].Line(point1=(1004 , 240), point2=(1006 , 240)) 
mdb.models['Model-1'].sketches['__profile__'].Line(point1=(1006 , 240), point2=(1008 , 238)) 
mdb.models['Model-1'].sketches['__profile__'].Line(point1=(1008 , 238), point2=(1015 , 236)) 
mdb.models['Model-1'].sketches['__profile__'].Line(point1=(1015 , 236), point2=(1017 , 234)) 
mdb.models['Model-1'].sketches['__profile__'].Line(point1=(1017 , 234), point2=(1019 , 234)) 
mdb.models['Model-1'].sketches['__profile__'].Line(point1=(1019 , 234), point2=(1021 , 232)) 
mdb.models['Model-1'].sketches['__profile__'].Line(point1=(1021 , 232), point2=(1027 , 230)) 
mdb.models['Model-1'].sketches['__profile__'].Line(point1=(1027 , 230), point2=(1029 , 228)) 
mdb.models['Model-1'].sketches['__profile__'].Line(point1=(1029 , 228), point2=(1031 , 214)) 
mdb.models['Model-1'].sketches['__profile__'].Line(point1=(1031 , 214), point2=(1029 , 212)) 
mdb.models['Model-1'].sketches['__profile__'].Line(point1=(1029 , 212), point2=(1024 , 201)) 
mdb.models['Model-1'].sketches['__profile__'].Line(point1=(1022 , 156), point2=(1021 , 149)) 
mdb.models['Model-1'].sketches['__profile__'].Line(point1=(1021 , 149), point2=(1010 , 130)) 
mdb.models['Model-1'].sketches['__profile__'].Line(point1=(1010 , 130), point2=(1007 , 129)) 
mdb.models['Model-1'].sketches['__profile__'].Line(point1=(1007 , 129), point2=(996 , 130)) 
mdb.models['Model-1'].sketches['__profile__'].Line(point1=(996 , 130), point2=(990 , 135)) 
mdb.models['Model-1'].sketches['__profile__'].Line(point1=(990 , 135), point2=(988 , 138)) 
mdb.models['Model-1'].sketches['__profile__'].Line(point1=(988 , 138), point2=(988 , 144)) 
mdb.models['Model-1'].sketches['__profile__'].Line(point1=(988 , 144), point2=(990 , 146)) 
mdb.models['Model-1'].sketches['__profile__'].Line(point1=(990 , 146), point2=(991 , 150)) 
mdb.models['Model-1'].sketches['__profile__'].Line(point1=(991 , 150), point2=(994 , 154)) 
mdb.models['Model-1'].sketches['__profile__'].Line(point1=(994 , 154), point2=(994 , 156)) 
mdb.models['Model-1'].sketches['__profile__'].Line(point1=(994 , 156), point2=(1000 , 164)) 
mdb.models['Model-1'].sketches['__profile__'].Line(point1=(1000 , 164), point2=(1000 , 166)) 
mdb.models['Model-1'].sketches['__profile__'].Line(point1=(1000 , 166), point2=(1007 , 166)) 
mdb.models['Model-1'].sketches['__profile__'].Line(point1=(1007 , 166), point2=(1022 , 156)) 
mdb.models['Model-1'].sketches['__profile__'].Line(point1=(1035 , 445), point2=(1035 , 428)) 
mdb.models['Model-1'].sketches['__profile__'].Line(point1=(1035 , 428), point2=(1036 , 427)) 
mdb.models['Model-1'].sketches['__profile__'].Line(point1=(1036 , 427), point2=(1035 , 405)) 
mdb.models['Model-1'].sketches['__profile__'].Line(point1=(1035 , 405), point2=(1023 , 405)) 
mdb.models['Model-1'].sketches['__profile__'].Line(point1=(1023 , 405), point2=(1018 , 407)) 
mdb.models['Model-1'].sketches['__profile__'].Line(point1=(1018 , 407), point2=(1008 , 407)) 
mdb.models['Model-1'].sketches['__profile__'].Line(point1=(1008 , 407), point2=(1003 , 409)) 
mdb.models['Model-1'].sketches['__profile__'].Line(point1=(1003 , 409), point2=(997 , 409)) 
mdb.models['Model-1'].sketches['__profile__'].Line(point1=(997 , 409), point2=(996 , 410)) 
mdb.models['Model-1'].sketches['__profile__'].Line(point1=(996 , 410), point2=(991 , 410)) 
mdb.models['Model-1'].sketches['__profile__'].Line(point1=(991 , 410), point2=(990 , 411)) 
mdb.models['Model-1'].sketches['__profile__'].Line(point1=(990 , 411), point2=(990 , 416)) 
mdb.models['Model-1'].sketches['__profile__'].Line(point1=(990 , 416), point2=(992 , 420)) 
mdb.models['Model-1'].sketches['__profile__'].Line(point1=(992 , 420), point2=(992 , 428)) 
mdb.models['Model-1'].sketches['__profile__'].Line(point1=(992 , 428), point2=(994 , 431)) 
mdb.models['Model-1'].sketches['__profile__'].Line(point1=(994 , 431), point2=(994 , 439)) 
mdb.models['Model-1'].sketches['__profile__'].Line(point1=(994 , 439), point2=(996 , 441)) 
mdb.models['Model-1'].sketches['__profile__'].Line(point1=(996 , 441), point2=(996 , 446)) 
mdb.models['Model-1'].sketches['__profile__'].Line(point1=(996 , 446), point2=(1034 , 446)) 
mdb.models['Model-1'].sketches['__profile__'].Line(point1=(1034 , 446), point2=(1035 , 445)) 
mdb.models['Model-1'].sketches['__profile__'].Line(point1=(1027 , 110), point2=(1017 , 100)) 
mdb.models['Model-1'].sketches['__profile__'].Line(point1=(1017 , 100), point2=(1013 , 97)) 
mdb.models['Model-1'].sketches['__profile__'].Line(point1=(1013 , 97), point2=(1011 , 97)) 
mdb.models['Model-1'].sketches['__profile__'].Line(point1=(1011 , 97), point2=(1007 , 99)) 
mdb.models['Model-1'].sketches['__profile__'].Line(point1=(1007 , 99), point2=(1002 , 104)) 
mdb.models['Model-1'].sketches['__profile__'].Line(point1=(1002 , 104), point2=(999 , 105)) 
mdb.models['Model-1'].sketches['__profile__'].Line(point1=(999 , 105), point2=(997 , 107)) 
mdb.models['Model-1'].sketches['__profile__'].Line(point1=(997 , 107), point2=(996 , 109)) 
mdb.models['Model-1'].sketches['__profile__'].Line(point1=(996 , 109), point2=(996 , 115)) 
mdb.models['Model-1'].sketches['__profile__'].Line(point1=(996 , 115), point2=(997 , 116)) 
mdb.models['Model-1'].sketches['__profile__'].Line(point1=(997 , 116), point2=(998 , 118)) 
mdb.models['Model-1'].sketches['__profile__'].Line(point1=(998 , 118), point2=(998 , 126)) 
mdb.models['Model-1'].sketches['__profile__'].Line(point1=(998 , 126), point2=(1011 , 126)) 
mdb.models['Model-1'].sketches['__profile__'].Line(point1=(1011 , 126), point2=(1021 , 118)) 
mdb.models['Model-1'].sketches['__profile__'].Line(point1=(1021 , 118), point2=(1027 , 112)) 
mdb.models['Model-1'].sketches['__profile__'].Line(point1=(1027 , 112), point2=(1027 , 110)) 
mdb.models['Model-1'].sketches['__profile__'].Line(point1=(1043 , 300), point2=(1043 , 276)) 
mdb.models['Model-1'].sketches['__profile__'].Line(point1=(1043 , 276), point2=(1042 , 275)) 
mdb.models['Model-1'].sketches['__profile__'].Line(point1=(1042 , 275), point2=(1042 , 265)) 
mdb.models['Model-1'].sketches['__profile__'].Line(point1=(1042 , 265), point2=(1034 , 265)) 
mdb.models['Model-1'].sketches['__profile__'].Line(point1=(1034 , 265), point2=(1030 , 263)) 
mdb.models['Model-1'].sketches['__profile__'].Line(point1=(1030 , 263), point2=(1022 , 263)) 
mdb.models['Model-1'].sketches['__profile__'].Line(point1=(1022 , 263), point2=(1017 , 261)) 
mdb.models['Model-1'].sketches['__profile__'].Line(point1=(1017 , 261), point2=(1010 , 261)) 
mdb.models['Model-1'].sketches['__profile__'].Line(point1=(1010 , 261), point2=(1007 , 262)) 
mdb.models['Model-1'].sketches['__profile__'].Line(point1=(1007 , 262), point2=(1004 , 266)) 
mdb.models['Model-1'].sketches['__profile__'].Line(point1=(1004 , 266), point2=(1000 , 270)) 
mdb.models['Model-1'].sketches['__profile__'].Line(point1=(1000 , 270), point2=(998 , 274)) 
mdb.models['Model-1'].sketches['__profile__'].Line(point1=(998 , 274), point2=(998 , 278)) 
mdb.models['Model-1'].sketches['__profile__'].Line(point1=(998 , 278), point2=(1000 , 280)) 
mdb.models['Model-1'].sketches['__profile__'].Line(point1=(1000 , 280), point2=(1000 , 282)) 
mdb.models['Model-1'].sketches['__profile__'].Line(point1=(1000 , 282), point2=(1002 , 284)) 
mdb.models['Model-1'].sketches['__profile__'].Line(point1=(1002 , 284), point2=(1004 , 290)) 
mdb.models['Model-1'].sketches['__profile__'].Line(point1=(1004 , 290), point2=(1006 , 292)) 
mdb.models['Model-1'].sketches['__profile__'].Line(point1=(1006 , 292), point2=(1006 , 296)) 
mdb.models['Model-1'].sketches['__profile__'].Line(point1=(1006 , 296), point2=(1008 , 298)) 
mdb.models['Model-1'].sketches['__profile__'].Line(point1=(1008 , 298), point2=(1008 , 301)) 
mdb.models['Model-1'].sketches['__profile__'].Line(point1=(1008 , 301), point2=(1010 , 304)) 
mdb.models['Model-1'].sketches['__profile__'].Line(point1=(1010 , 304), point2=(1010 , 307)) 
mdb.models['Model-1'].sketches['__profile__'].Line(point1=(1010 , 307), point2=(1012 , 311)) 
mdb.models['Model-1'].sketches['__profile__'].Line(point1=(1012 , 311), point2=(1019 , 310)) 
mdb.models['Model-1'].sketches['__profile__'].Line(point1=(1019 , 310), point2=(1021 , 308)) 
mdb.models['Model-1'].sketches['__profile__'].Line(point1=(1021 , 308), point2=(1024 , 308)) 
mdb.models['Model-1'].sketches['__profile__'].Line(point1=(1024 , 308), point2=(1027 , 306)) 
mdb.models['Model-1'].sketches['__profile__'].Line(point1=(1027 , 306), point2=(1029 , 306)) 
mdb.models['Model-1'].sketches['__profile__'].Line(point1=(1029 , 306), point2=(1031 , 304)) 
mdb.models['Model-1'].sketches['__profile__'].Line(point1=(1031 , 304), point2=(1034 , 304)) 
mdb.models['Model-1'].sketches['__profile__'].Line(point1=(1034 , 304), point2=(1037 , 302)) 
mdb.models['Model-1'].sketches['__profile__'].Line(point1=(1037 , 302), point2=(1039 , 302)) 
mdb.models['Model-1'].sketches['__profile__'].Line(point1=(1039 , 302), point2=(1041 , 300)) 
mdb.models['Model-1'].sketches['__profile__'].Line(point1=(1041 , 300), point2=(1043 , 300)) 
mdb.models['Model-1'].sketches['__profile__'].Line(point1=(1024 , 198), point2=(1026 , 193)) 
mdb.models['Model-1'].sketches['__profile__'].Line(point1=(1026 , 193), point2=(1036 , 180)) 
mdb.models['Model-1'].sketches['__profile__'].Line(point1=(1036 , 180), point2=(1036 , 173)) 
mdb.models['Model-1'].sketches['__profile__'].Line(point1=(1036 , 173), point2=(1033 , 170)) 
mdb.models['Model-1'].sketches['__profile__'].Line(point1=(1033 , 170), point2=(1026 , 158)) 
mdb.models['Model-1'].sketches['__profile__'].Line(point1=(1026 , 158), point2=(1022 , 158)) 
mdb.models['Model-1'].sketches['__profile__'].Line(point1=(1022 , 158), point2=(1018 , 160)) 
mdb.models['Model-1'].sketches['__profile__'].Line(point1=(1018 , 160), point2=(1015 , 163)) 
mdb.models['Model-1'].sketches['__profile__'].Line(point1=(1015 , 163), point2=(1003 , 171)) 
mdb.models['Model-1'].sketches['__profile__'].Line(point1=(1003 , 171), point2=(1002 , 173)) 
mdb.models['Model-1'].sketches['__profile__'].Line(point1=(1002 , 173), point2=(1003 , 179)) 
mdb.models['Model-1'].sketches['__profile__'].Line(point1=(1003 , 179), point2=(1010 , 194)) 
mdb.models['Model-1'].sketches['__profile__'].Line(point1=(1010 , 194), point2=(1010 , 198)) 
mdb.models['Model-1'].sketches['__profile__'].Line(point1=(1010 , 198), point2=(1024 , 198)) 
mdb.models['Model-1'].sketches['__profile__'].Line(point1=(1044 , 262), point2=(1050 , 250)) 
mdb.models['Model-1'].sketches['__profile__'].Line(point1=(1050 , 250), point2=(1050 , 247)) 
mdb.models['Model-1'].sketches['__profile__'].Line(point1=(1050 , 247), point2=(1034 , 233)) 
mdb.models['Model-1'].sketches['__profile__'].Line(point1=(1034 , 233), point2=(1031 , 231)) 
mdb.models['Model-1'].sketches['__profile__'].Line(point1=(1031 , 231), point2=(1029 , 231)) 
mdb.models['Model-1'].sketches['__profile__'].Line(point1=(1029 , 231), point2=(1027 , 233)) 
mdb.models['Model-1'].sketches['__profile__'].Line(point1=(1027 , 233), point2=(1024 , 233)) 
mdb.models['Model-1'].sketches['__profile__'].Line(point1=(1024 , 233), point2=(1021 , 235)) 
mdb.models['Model-1'].sketches['__profile__'].Line(point1=(1021 , 235), point2=(1019 , 235)) 
mdb.models['Model-1'].sketches['__profile__'].Line(point1=(1019 , 235), point2=(1017 , 237)) 
mdb.models['Model-1'].sketches['__profile__'].Line(point1=(1017 , 237), point2=(1015 , 237)) 
mdb.models['Model-1'].sketches['__profile__'].Line(point1=(1015 , 237), point2=(1013 , 239)) 
mdb.models['Model-1'].sketches['__profile__'].Line(point1=(1013 , 239), point2=(1011 , 239)) 
mdb.models['Model-1'].sketches['__profile__'].Line(point1=(1011 , 239), point2=(1009 , 241)) 
mdb.models['Model-1'].sketches['__profile__'].Line(point1=(1009 , 241), point2=(1006 , 242)) 
mdb.models['Model-1'].sketches['__profile__'].Line(point1=(1006 , 242), point2=(1006 , 245)) 
mdb.models['Model-1'].sketches['__profile__'].Line(point1=(1006 , 245), point2=(1008 , 247)) 
mdb.models['Model-1'].sketches['__profile__'].Line(point1=(1008 , 247), point2=(1008 , 254)) 
mdb.models['Model-1'].sketches['__profile__'].Line(point1=(1008 , 254), point2=(1009 , 257)) 
mdb.models['Model-1'].sketches['__profile__'].Line(point1=(1009 , 257), point2=(1014 , 259)) 
mdb.models['Model-1'].sketches['__profile__'].Line(point1=(1014 , 259), point2=(1029 , 260)) 
mdb.models['Model-1'].sketches['__profile__'].Line(point1=(1029 , 260), point2=(1032 , 262)) 
mdb.models['Model-1'].sketches['__profile__'].Line(point1=(1032 , 262), point2=(1044 , 262)) 
mdb.models['Model-1'].sketches['__profile__'].Line(point1=(1067 , 396), point2=(1066 , 388)) 
mdb.models['Model-1'].sketches['__profile__'].Line(point1=(1066 , 388), point2=(1064 , 385)) 
mdb.models['Model-1'].sketches['__profile__'].Line(point1=(1064 , 385), point2=(1062 , 378)) 
mdb.models['Model-1'].sketches['__profile__'].Line(point1=(1062 , 378), point2=(1050 , 354)) 
mdb.models['Model-1'].sketches['__profile__'].Line(point1=(1050 , 354), point2=(1046 , 353)) 
mdb.models['Model-1'].sketches['__profile__'].Line(point1=(1046 , 353), point2=(1044 , 355)) 
mdb.models['Model-1'].sketches['__profile__'].Line(point1=(1044 , 355), point2=(1041 , 355)) 
mdb.models['Model-1'].sketches['__profile__'].Line(point1=(1041 , 355), point2=(1039 , 357)) 
mdb.models['Model-1'].sketches['__profile__'].Line(point1=(1039 , 357), point2=(1037 , 357)) 
mdb.models['Model-1'].sketches['__profile__'].Line(point1=(1037 , 357), point2=(1034 , 359)) 
mdb.models['Model-1'].sketches['__profile__'].Line(point1=(1034 , 359), point2=(1031 , 359)) 
mdb.models['Model-1'].sketches['__profile__'].Line(point1=(1031 , 359), point2=(1029 , 361)) 
mdb.models['Model-1'].sketches['__profile__'].Line(point1=(1029 , 361), point2=(1026 , 361)) 
mdb.models['Model-1'].sketches['__profile__'].Line(point1=(1026 , 361), point2=(1023 , 363)) 
mdb.models['Model-1'].sketches['__profile__'].Line(point1=(1023 , 363), point2=(1021 , 363)) 
mdb.models['Model-1'].sketches['__profile__'].Line(point1=(1021 , 363), point2=(1019 , 365)) 
mdb.models['Model-1'].sketches['__profile__'].Line(point1=(1019 , 365), point2=(1015 , 365)) 
mdb.models['Model-1'].sketches['__profile__'].Line(point1=(1015 , 365), point2=(1013 , 367)) 
mdb.models['Model-1'].sketches['__profile__'].Line(point1=(1013 , 367), point2=(1010 , 368)) 
mdb.models['Model-1'].sketches['__profile__'].Line(point1=(1010 , 368), point2=(1010 , 372)) 
mdb.models['Model-1'].sketches['__profile__'].Line(point1=(1010 , 372), point2=(1012 , 374)) 
mdb.models['Model-1'].sketches['__profile__'].Line(point1=(1012 , 374), point2=(1012 , 377)) 
mdb.models['Model-1'].sketches['__profile__'].Line(point1=(1012 , 377), point2=(1014 , 379)) 
mdb.models['Model-1'].sketches['__profile__'].Line(point1=(1014 , 379), point2=(1014 , 382)) 
mdb.models['Model-1'].sketches['__profile__'].Line(point1=(1014 , 382), point2=(1016 , 384)) 
mdb.models['Model-1'].sketches['__profile__'].Line(point1=(1016 , 384), point2=(1016 , 387)) 
mdb.models['Model-1'].sketches['__profile__'].Line(point1=(1016 , 387), point2=(1018 , 389)) 
mdb.models['Model-1'].sketches['__profile__'].Line(point1=(1018 , 389), point2=(1018 , 392)) 
mdb.models['Model-1'].sketches['__profile__'].Line(point1=(1018 , 392), point2=(1020 , 394)) 
mdb.models['Model-1'].sketches['__profile__'].Line(point1=(1020 , 394), point2=(1020 , 398)) 
mdb.models['Model-1'].sketches['__profile__'].Line(point1=(1020 , 398), point2=(1023 , 402)) 
mdb.models['Model-1'].sketches['__profile__'].Line(point1=(1023 , 402), point2=(1028 , 402)) 
mdb.models['Model-1'].sketches['__profile__'].Line(point1=(1028 , 402), point2=(1029 , 401)) 
mdb.models['Model-1'].sketches['__profile__'].Line(point1=(1029 , 401), point2=(1034 , 401)) 
mdb.models['Model-1'].sketches['__profile__'].Line(point1=(1034 , 401), point2=(1035 , 400)) 
mdb.models['Model-1'].sketches['__profile__'].Line(point1=(1035 , 400), point2=(1043 , 400)) 
mdb.models['Model-1'].sketches['__profile__'].Line(point1=(1043 , 400), point2=(1044 , 399)) 
mdb.models['Model-1'].sketches['__profile__'].Line(point1=(1044 , 399), point2=(1052 , 399)) 
mdb.models['Model-1'].sketches['__profile__'].Line(point1=(1052 , 399), point2=(1053 , 398)) 
mdb.models['Model-1'].sketches['__profile__'].Line(point1=(1053 , 398), point2=(1061 , 398)) 
mdb.models['Model-1'].sketches['__profile__'].Line(point1=(1061 , 398), point2=(1067 , 396)) 
mdb.models['Model-1'].sketches['__profile__'].Line(point1=(1075 , 337), point2=(1075 , 333)) 
mdb.models['Model-1'].sketches['__profile__'].Line(point1=(1075 , 333), point2=(1072 , 330)) 
mdb.models['Model-1'].sketches['__profile__'].Line(point1=(1072 , 330), point2=(1069 , 323)) 
mdb.models['Model-1'].sketches['__profile__'].Line(point1=(1069 , 323), point2=(1064 , 316)) 
mdb.models['Model-1'].sketches['__profile__'].Line(point1=(1064 , 316), point2=(1059 , 306)) 
mdb.models['Model-1'].sketches['__profile__'].Line(point1=(1059 , 306), point2=(1056 , 302)) 
mdb.models['Model-1'].sketches['__profile__'].Line(point1=(1056 , 302), point2=(1054 , 301)) 
mdb.models['Model-1'].sketches['__profile__'].Line(point1=(1054 , 301), point2=(1050 , 301)) 
mdb.models['Model-1'].sketches['__profile__'].Line(point1=(1050 , 301), point2=(1047 , 303)) 
mdb.models['Model-1'].sketches['__profile__'].Line(point1=(1047 , 303), point2=(1045 , 303)) 
mdb.models['Model-1'].sketches['__profile__'].Line(point1=(1045 , 303), point2=(1043 , 305)) 
mdb.models['Model-1'].sketches['__profile__'].Line(point1=(1043 , 305), point2=(1040 , 305)) 
mdb.models['Model-1'].sketches['__profile__'].Line(point1=(1040 , 305), point2=(1037 , 307)) 
mdb.models['Model-1'].sketches['__profile__'].Line(point1=(1037 , 307), point2=(1035 , 307)) 
mdb.models['Model-1'].sketches['__profile__'].Line(point1=(1035 , 307), point2=(1033 , 309)) 
mdb.models['Model-1'].sketches['__profile__'].Line(point1=(1033 , 309), point2=(1031 , 309)) 
mdb.models['Model-1'].sketches['__profile__'].Line(point1=(1031 , 309), point2=(1028 , 311)) 
mdb.models['Model-1'].sketches['__profile__'].Line(point1=(1028 , 311), point2=(1025 , 311)) 
mdb.models['Model-1'].sketches['__profile__'].Line(point1=(1025 , 311), point2=(1023 , 313)) 
mdb.models['Model-1'].sketches['__profile__'].Line(point1=(1023 , 313), point2=(1021 , 313)) 
mdb.models['Model-1'].sketches['__profile__'].Line(point1=(1021 , 313), point2=(1018 , 315)) 
mdb.models['Model-1'].sketches['__profile__'].Line(point1=(1018 , 315), point2=(1015 , 315)) 
mdb.models['Model-1'].sketches['__profile__'].Line(point1=(1015 , 315), point2=(1013 , 317)) 
mdb.models['Model-1'].sketches['__profile__'].Line(point1=(1013 , 317), point2=(1010 , 318)) 
mdb.models['Model-1'].sketches['__profile__'].Line(point1=(1010 , 318), point2=(1010 , 321)) 
mdb.models['Model-1'].sketches['__profile__'].Line(point1=(1010 , 321), point2=(1012 , 322)) 
mdb.models['Model-1'].sketches['__profile__'].Line(point1=(1012 , 322), point2=(1012 , 324)) 
mdb.models['Model-1'].sketches['__profile__'].Line(point1=(1012 , 324), point2=(1014 , 325)) 
mdb.models['Model-1'].sketches['__profile__'].Line(point1=(1014 , 325), point2=(1014 , 327)) 
mdb.models['Model-1'].sketches['__profile__'].Line(point1=(1014 , 327), point2=(1020 , 336)) 
mdb.models['Model-1'].sketches['__profile__'].Line(point1=(1020 , 336), point2=(1022 , 337)) 
mdb.models['Model-1'].sketches['__profile__'].Line(point1=(1022 , 337), point2=(1023 , 341)) 
mdb.models['Model-1'].sketches['__profile__'].Line(point1=(1023 , 341), point2=(1026 , 344)) 
mdb.models['Model-1'].sketches['__profile__'].Line(point1=(1026 , 344), point2=(1026 , 346)) 
mdb.models['Model-1'].sketches['__profile__'].Line(point1=(1026 , 346), point2=(1031 , 354)) 
mdb.models['Model-1'].sketches['__profile__'].Line(point1=(1031 , 354), point2=(1040 , 353)) 
mdb.models['Model-1'].sketches['__profile__'].Line(point1=(1040 , 353), point2=(1062 , 343)) 
mdb.models['Model-1'].sketches['__profile__'].Line(point1=(1062 , 343), point2=(1067 , 342)) 
mdb.models['Model-1'].sketches['__profile__'].Line(point1=(1067 , 342), point2=(1075 , 337)) 
mdb.models['Model-1'].sketches['__profile__'].Line(point1=(1079 , 536), point2=(1094 , 512)) 
mdb.models['Model-1'].sketches['__profile__'].Line(point1=(1094 , 512), point2=(1097 , 505)) 
mdb.models['Model-1'].sketches['__profile__'].Line(point1=(1097 , 505), point2=(1098 , 498)) 
mdb.models['Model-1'].sketches['__profile__'].Line(point1=(1098 , 498), point2=(1097 , 497)) 
mdb.models['Model-1'].sketches['__profile__'].Line(point1=(1097 , 497), point2=(1092 , 497)) 
mdb.models['Model-1'].sketches['__profile__'].Line(point1=(1092 , 497), point2=(1089 , 495)) 
mdb.models['Model-1'].sketches['__profile__'].Line(point1=(1089 , 495), point2=(1083 , 495)) 
mdb.models['Model-1'].sketches['__profile__'].Line(point1=(1083 , 495), point2=(1080 , 493)) 
mdb.models['Model-1'].sketches['__profile__'].Line(point1=(1080 , 493), point2=(1074 , 493)) 
mdb.models['Model-1'].sketches['__profile__'].Line(point1=(1074 , 493), point2=(1071 , 491)) 
mdb.models['Model-1'].sketches['__profile__'].Line(point1=(1071 , 491), point2=(1065 , 491)) 
mdb.models['Model-1'].sketches['__profile__'].Line(point1=(1065 , 491), point2=(1062 , 489)) 
mdb.models['Model-1'].sketches['__profile__'].Line(point1=(1062 , 489), point2=(1056 , 489)) 
mdb.models['Model-1'].sketches['__profile__'].Line(point1=(1056 , 489), point2=(1053 , 487)) 
mdb.models['Model-1'].sketches['__profile__'].Line(point1=(1053 , 487), point2=(1046 , 487)) 
mdb.models['Model-1'].sketches['__profile__'].Line(point1=(1046 , 487), point2=(1043 , 485)) 
mdb.models['Model-1'].sketches['__profile__'].Line(point1=(1043 , 485), point2=(1036 , 485)) 
mdb.models['Model-1'].sketches['__profile__'].Line(point1=(1036 , 485), point2=(1032 , 483)) 
mdb.models['Model-1'].sketches['__profile__'].Line(point1=(1032 , 483), point2=(1027 , 483)) 
mdb.models['Model-1'].sketches['__profile__'].Line(point1=(1027 , 483), point2=(1023 , 483)) 
mdb.models['Model-1'].sketches['__profile__'].Line(point1=(1023 , 483), point2=(1020 , 481)) 
mdb.models['Model-1'].sketches['__profile__'].Line(point1=(1020 , 481), point2=(1013 , 481)) 
mdb.models['Model-1'].sketches['__profile__'].Line(point1=(1013 , 481), point2=(1012 , 482)) 
mdb.models['Model-1'].sketches['__profile__'].Line(point1=(1012 , 482), point2=(1012 , 489)) 
mdb.models['Model-1'].sketches['__profile__'].Line(point1=(1012 , 489), point2=(1014 , 491)) 
mdb.models['Model-1'].sketches['__profile__'].Line(point1=(1014 , 491), point2=(1014 , 497)) 
mdb.models['Model-1'].sketches['__profile__'].Line(point1=(1014 , 497), point2=(1016 , 499)) 
mdb.models['Model-1'].sketches['__profile__'].Line(point1=(1016 , 499), point2=(1016 , 506)) 
mdb.models['Model-1'].sketches['__profile__'].Line(point1=(1016 , 506), point2=(1018 , 508)) 
mdb.models['Model-1'].sketches['__profile__'].Line(point1=(1018 , 508), point2=(1018 , 512)) 
mdb.models['Model-1'].sketches['__profile__'].Line(point1=(1018 , 512), point2=(1020 , 513)) 
mdb.models['Model-1'].sketches['__profile__'].Line(point1=(1020 , 513), point2=(1020 , 515)) 
mdb.models['Model-1'].sketches['__profile__'].Line(point1=(1020 , 515), point2=(1022 , 516)) 
mdb.models['Model-1'].sketches['__profile__'].Line(point1=(1022 , 516), point2=(1024 , 520)) 
mdb.models['Model-1'].sketches['__profile__'].Line(point1=(1024 , 520), point2=(1036 , 530)) 
mdb.models['Model-1'].sketches['__profile__'].Line(point1=(1036 , 530), point2=(1056 , 539)) 
mdb.models['Model-1'].sketches['__profile__'].Line(point1=(1056 , 539), point2=(1059 , 539)) 
mdb.models['Model-1'].sketches['__profile__'].Line(point1=(1059 , 539), point2=(1064 , 541)) 
mdb.models['Model-1'].sketches['__profile__'].Line(point1=(1064 , 541), point2=(1074 , 541)) 
mdb.models['Model-1'].sketches['__profile__'].Line(point1=(1074 , 541), point2=(1079 , 536)) 
mdb.models['Model-1'].sketches['__profile__'].Line(point1=(1047 , 138), point2=(1047 , 135)) 
mdb.models['Model-1'].sketches['__profile__'].Line(point1=(1047 , 135), point2=(1043 , 128)) 
mdb.models['Model-1'].sketches['__profile__'].Line(point1=(1043 , 128), point2=(1032 , 113)) 
mdb.models['Model-1'].sketches['__profile__'].Line(point1=(1032 , 113), point2=(1028 , 114)) 
mdb.models['Model-1'].sketches['__profile__'].Line(point1=(1028 , 114), point2=(1024 , 118)) 
mdb.models['Model-1'].sketches['__profile__'].Line(point1=(1024 , 118), point2=(1019 , 121)) 
mdb.models['Model-1'].sketches['__profile__'].Line(point1=(1019 , 121), point2=(1013 , 128)) 
mdb.models['Model-1'].sketches['__profile__'].Line(point1=(1013 , 128), point2=(1014 , 134)) 
mdb.models['Model-1'].sketches['__profile__'].Line(point1=(1014 , 134), point2=(1020 , 142)) 
mdb.models['Model-1'].sketches['__profile__'].Line(point1=(1020 , 142), point2=(1020 , 144)) 
mdb.models['Model-1'].sketches['__profile__'].Line(point1=(1020 , 144), point2=(1022 , 146)) 
mdb.models['Model-1'].sketches['__profile__'].Line(point1=(1022 , 146), point2=(1024 , 152)) 
mdb.models['Model-1'].sketches['__profile__'].Line(point1=(1024 , 152), point2=(1028 , 152)) 
mdb.models['Model-1'].sketches['__profile__'].Line(point1=(1028 , 152), point2=(1047 , 138)) 
mdb.models['Model-1'].sketches['__profile__'].Line(point1=(1142 , 501), point2=(1143 , 491)) 
mdb.models['Model-1'].sketches['__profile__'].Line(point1=(1143 , 491), point2=(1144 , 490)) 
mdb.models['Model-1'].sketches['__profile__'].Line(point1=(1144 , 490), point2=(1144 , 483)) 
mdb.models['Model-1'].sketches['__profile__'].Line(point1=(1144 , 483), point2=(1145 , 482)) 
mdb.models['Model-1'].sketches['__profile__'].Line(point1=(1145 , 482), point2=(1145 , 474)) 
mdb.models['Model-1'].sketches['__profile__'].Line(point1=(1145 , 474), point2=(1144 , 472)) 
mdb.models['Model-1'].sketches['__profile__'].Line(point1=(1144 , 472), point2=(1141 , 471)) 
mdb.models['Model-1'].sketches['__profile__'].Line(point1=(1141 , 471), point2=(1128 , 471)) 
mdb.models['Model-1'].sketches['__profile__'].Line(point1=(1128 , 471), point2=(1124 , 469)) 
mdb.models['Model-1'].sketches['__profile__'].Line(point1=(1124 , 469), point2=(1113 , 469)) 
mdb.models['Model-1'].sketches['__profile__'].Line(point1=(1113 , 469), point2=(1109 , 467)) 
mdb.models['Model-1'].sketches['__profile__'].Line(point1=(1109 , 467), point2=(1099 , 467)) 
mdb.models['Model-1'].sketches['__profile__'].Line(point1=(1099 , 467), point2=(1095 , 465)) 
mdb.models['Model-1'].sketches['__profile__'].Line(point1=(1095 , 465), point2=(1081 , 464)) 
mdb.models['Model-1'].sketches['__profile__'].Line(point1=(1081 , 464), point2=(1080 , 463)) 
mdb.models['Model-1'].sketches['__profile__'].Line(point1=(1080 , 463), point2=(1076 , 463)) 
mdb.models['Model-1'].sketches['__profile__'].Line(point1=(1076 , 463), point2=(1074 , 461)) 
mdb.models['Model-1'].sketches['__profile__'].Line(point1=(1074 , 461), point2=(1068 , 461)) 
mdb.models['Model-1'].sketches['__profile__'].Line(point1=(1068 , 461), point2=(1065 , 459)) 
mdb.models['Model-1'].sketches['__profile__'].Line(point1=(1065 , 459), point2=(1059 , 459)) 
mdb.models['Model-1'].sketches['__profile__'].Line(point1=(1059 , 459), point2=(1057 , 457)) 
mdb.models['Model-1'].sketches['__profile__'].Line(point1=(1057 , 457), point2=(1052 , 457)) 
mdb.models['Model-1'].sketches['__profile__'].Line(point1=(1052 , 457), point2=(1046 , 453)) 
mdb.models['Model-1'].sketches['__profile__'].Line(point1=(1046 , 453), point2=(1039 , 454)) 
mdb.models['Model-1'].sketches['__profile__'].Line(point1=(1039 , 454), point2=(1033 , 459)) 
mdb.models['Model-1'].sketches['__profile__'].Line(point1=(1033 , 459), point2=(1018 , 474)) 
mdb.models['Model-1'].sketches['__profile__'].Line(point1=(1018 , 474), point2=(1018 , 476)) 
mdb.models['Model-1'].sketches['__profile__'].Line(point1=(1018 , 476), point2=(1023 , 476)) 
mdb.models['Model-1'].sketches['__profile__'].Line(point1=(1023 , 476), point2=(1024 , 477)) 
mdb.models['Model-1'].sketches['__profile__'].Line(point1=(1024 , 477), point2=(1041 , 479)) 
mdb.models['Model-1'].sketches['__profile__'].Line(point1=(1041 , 479), point2=(1047 , 481)) 
mdb.models['Model-1'].sketches['__profile__'].Line(point1=(1047 , 481), point2=(1066 , 484)) 
mdb.models['Model-1'].sketches['__profile__'].Line(point1=(1066 , 484), point2=(1079 , 488)) 
mdb.models['Model-1'].sketches['__profile__'].Line(point1=(1079 , 488), point2=(1083 , 488)) 
mdb.models['Model-1'].sketches['__profile__'].Line(point1=(1083 , 488), point2=(1088 , 490)) 
mdb.models['Model-1'].sketches['__profile__'].Line(point1=(1088 , 490), point2=(1092 , 490)) 
mdb.models['Model-1'].sketches['__profile__'].Line(point1=(1092 , 490), point2=(1097 , 492)) 
mdb.models['Model-1'].sketches['__profile__'].Line(point1=(1097 , 492), point2=(1109 , 494)) 
mdb.models['Model-1'].sketches['__profile__'].Line(point1=(1109 , 494), point2=(1110 , 495)) 
mdb.models['Model-1'].sketches['__profile__'].Line(point1=(1110 , 495), point2=(1114 , 495)) 
mdb.models['Model-1'].sketches['__profile__'].Line(point1=(1114 , 495), point2=(1115 , 496)) 
mdb.models['Model-1'].sketches['__profile__'].Line(point1=(1115 , 496), point2=(1123 , 497)) 
mdb.models['Model-1'].sketches['__profile__'].Line(point1=(1123 , 497), point2=(1128 , 499)) 
mdb.models['Model-1'].sketches['__profile__'].Line(point1=(1128 , 499), point2=(1142 , 501)) 
mdb.models['Model-1'].sketches['__profile__'].Line(point1=(1056 , 177), point2=(1053 , 175)) 
mdb.models['Model-1'].sketches['__profile__'].Line(point1=(1053 , 175), point2=(1051 , 175)) 
mdb.models['Model-1'].sketches['__profile__'].Line(point1=(1051 , 175), point2=(1048 , 177)) 
mdb.models['Model-1'].sketches['__profile__'].Line(point1=(1048 , 177), point2=(1044 , 177)) 
mdb.models['Model-1'].sketches['__profile__'].Line(point1=(1044 , 177), point2=(1039 , 179)) 
mdb.models['Model-1'].sketches['__profile__'].Line(point1=(1039 , 179), point2=(1037 , 181)) 
mdb.models['Model-1'].sketches['__profile__'].Line(point1=(1037 , 181), point2=(1037 , 183)) 
mdb.models['Model-1'].sketches['__profile__'].Line(point1=(1037 , 183), point2=(1033 , 187)) 
mdb.models['Model-1'].sketches['__profile__'].Line(point1=(1033 , 187), point2=(1032 , 190)) 
mdb.models['Model-1'].sketches['__profile__'].Line(point1=(1032 , 190), point2=(1028 , 194)) 
mdb.models['Model-1'].sketches['__profile__'].Line(point1=(1028 , 194), point2=(1028 , 196)) 
mdb.models['Model-1'].sketches['__profile__'].Line(point1=(1028 , 196), point2=(1026 , 198)) 
mdb.models['Model-1'].sketches['__profile__'].Line(point1=(1026 , 198), point2=(1026 , 202)) 
mdb.models['Model-1'].sketches['__profile__'].Line(point1=(1026 , 202), point2=(1028 , 204)) 
mdb.models['Model-1'].sketches['__profile__'].Line(point1=(1028 , 204), point2=(1028 , 206)) 
mdb.models['Model-1'].sketches['__profile__'].Line(point1=(1028 , 206), point2=(1030 , 208)) 
mdb.models['Model-1'].sketches['__profile__'].Line(point1=(1030 , 208), point2=(1032 , 214)) 
mdb.models['Model-1'].sketches['__profile__'].Line(point1=(1032 , 214), point2=(1035 , 214)) 
mdb.models['Model-1'].sketches['__profile__'].Line(point1=(1035 , 214), point2=(1038 , 212)) 
mdb.models['Model-1'].sketches['__profile__'].Line(point1=(1038 , 212), point2=(1041 , 212)) 
mdb.models['Model-1'].sketches['__profile__'].Line(point1=(1041 , 212), point2=(1043 , 210)) 
mdb.models['Model-1'].sketches['__profile__'].Line(point1=(1043 , 210), point2=(1047 , 210)) 
mdb.models['Model-1'].sketches['__profile__'].Line(point1=(1047 , 210), point2=(1049 , 208)) 
mdb.models['Model-1'].sketches['__profile__'].Line(point1=(1049 , 208), point2=(1053 , 208)) 
mdb.models['Model-1'].sketches['__profile__'].Line(point1=(1053 , 208), point2=(1055 , 206)) 
mdb.models['Model-1'].sketches['__profile__'].Line(point1=(1055 , 206), point2=(1057 , 206)) 
mdb.models['Model-1'].sketches['__profile__'].Line(point1=(1057 , 206), point2=(1061 , 194)) 
mdb.models['Model-1'].sketches['__profile__'].Line(point1=(1061 , 194), point2=(1062 , 186)) 
mdb.models['Model-1'].sketches['__profile__'].Line(point1=(1062 , 186), point2=(1057 , 180)) 
mdb.models['Model-1'].sketches['__profile__'].Line(point1=(1057 , 180), point2=(1056 , 177)) 
mdb.models['Model-1'].sketches['__profile__'].Line(point1=(1056 , 143), point2=(1052 , 139)) 
mdb.models['Model-1'].sketches['__profile__'].Line(point1=(1052 , 139), point2=(1049 , 139)) 
mdb.models['Model-1'].sketches['__profile__'].Line(point1=(1049 , 139), point2=(1028 , 154)) 
mdb.models['Model-1'].sketches['__profile__'].Line(point1=(1028 , 154), point2=(1028 , 158)) 
mdb.models['Model-1'].sketches['__profile__'].Line(point1=(1028 , 158), point2=(1030 , 159)) 
mdb.models['Model-1'].sketches['__profile__'].Line(point1=(1030 , 159), point2=(1030 , 161)) 
mdb.models['Model-1'].sketches['__profile__'].Line(point1=(1030 , 161), point2=(1034 , 166)) 
mdb.models['Model-1'].sketches['__profile__'].Line(point1=(1034 , 166), point2=(1034 , 168)) 
mdb.models['Model-1'].sketches['__profile__'].Line(point1=(1034 , 168), point2=(1037 , 171)) 
mdb.models['Model-1'].sketches['__profile__'].Line(point1=(1037 , 171), point2=(1038 , 174)) 
mdb.models['Model-1'].sketches['__profile__'].Line(point1=(1038 , 174), point2=(1050 , 174)) 
mdb.models['Model-1'].sketches['__profile__'].Line(point1=(1050 , 174), point2=(1052 , 172)) 
mdb.models['Model-1'].sketches['__profile__'].Line(point1=(1052 , 172), point2=(1054 , 172)) 
mdb.models['Model-1'].sketches['__profile__'].Line(point1=(1054 , 172), point2=(1059 , 166)) 
mdb.models['Model-1'].sketches['__profile__'].Line(point1=(1059 , 166), point2=(1060 , 163)) 
mdb.models['Model-1'].sketches['__profile__'].Line(point1=(1060 , 163), point2=(1064 , 158)) 
mdb.models['Model-1'].sketches['__profile__'].Line(point1=(1064 , 158), point2=(1064 , 155)) 
mdb.models['Model-1'].sketches['__profile__'].Line(point1=(1064 , 155), point2=(1061 , 152)) 
mdb.models['Model-1'].sketches['__profile__'].Line(point1=(1061 , 152), point2=(1056 , 143)) 
mdb.models['Model-1'].sketches['__profile__'].Line(point1=(1070 , 218), point2=(1061 , 210)) 
mdb.models['Model-1'].sketches['__profile__'].Line(point1=(1061 , 210), point2=(1058 , 209)) 
mdb.models['Model-1'].sketches['__profile__'].Line(point1=(1058 , 209), point2=(1054 , 209)) 
mdb.models['Model-1'].sketches['__profile__'].Line(point1=(1054 , 209), point2=(1051 , 211)) 
mdb.models['Model-1'].sketches['__profile__'].Line(point1=(1051 , 211), point2=(1042 , 213)) 
mdb.models['Model-1'].sketches['__profile__'].Line(point1=(1042 , 213), point2=(1035 , 216)) 
mdb.models['Model-1'].sketches['__profile__'].Line(point1=(1035 , 216), point2=(1034 , 222)) 
mdb.models['Model-1'].sketches['__profile__'].Line(point1=(1034 , 222), point2=(1032 , 224)) 
mdb.models['Model-1'].sketches['__profile__'].Line(point1=(1032 , 224), point2=(1032 , 229)) 
mdb.models['Model-1'].sketches['__profile__'].Line(point1=(1032 , 229), point2=(1033 , 231)) 
mdb.models['Model-1'].sketches['__profile__'].Line(point1=(1033 , 231), point2=(1037 , 233)) 
mdb.models['Model-1'].sketches['__profile__'].Line(point1=(1037 , 233), point2=(1044 , 240)) 
mdb.models['Model-1'].sketches['__profile__'].Line(point1=(1044 , 240), point2=(1048 , 242)) 
mdb.models['Model-1'].sketches['__profile__'].Line(point1=(1048 , 242), point2=(1052 , 246)) 
mdb.models['Model-1'].sketches['__profile__'].Line(point1=(1052 , 246), point2=(1054 , 246)) 
mdb.models['Model-1'].sketches['__profile__'].Line(point1=(1054 , 246), point2=(1056 , 244)) 
mdb.models['Model-1'].sketches['__profile__'].Line(point1=(1056 , 244), point2=(1058 , 244)) 
mdb.models['Model-1'].sketches['__profile__'].Line(point1=(1058 , 244), point2=(1061 , 242)) 
mdb.models['Model-1'].sketches['__profile__'].Line(point1=(1061 , 242), point2=(1064 , 238)) 
mdb.models['Model-1'].sketches['__profile__'].Line(point1=(1064 , 238), point2=(1067 , 228)) 
mdb.models['Model-1'].sketches['__profile__'].Line(point1=(1067 , 228), point2=(1069 , 225)) 
mdb.models['Model-1'].sketches['__profile__'].Line(point1=(1069 , 225), point2=(1070 , 218)) 
mdb.models['Model-1'].sketches['__profile__'].Line(point1=(1066 , 123), point2=(1066 , 117)) 
mdb.models['Model-1'].sketches['__profile__'].Line(point1=(1066 , 117), point2=(1063 , 114)) 
mdb.models['Model-1'].sketches['__profile__'].Line(point1=(1063 , 114), point2=(1059 , 107)) 
mdb.models['Model-1'].sketches['__profile__'].Line(point1=(1059 , 107), point2=(1056 , 105)) 
mdb.models['Model-1'].sketches['__profile__'].Line(point1=(1056 , 105), point2=(1054 , 105)) 
mdb.models['Model-1'].sketches['__profile__'].Line(point1=(1054 , 105), point2=(1052 , 103)) 
mdb.models['Model-1'].sketches['__profile__'].Line(point1=(1052 , 103), point2=(1050 , 103)) 
mdb.models['Model-1'].sketches['__profile__'].Line(point1=(1050 , 103), point2=(1047 , 101)) 
mdb.models['Model-1'].sketches['__profile__'].Line(point1=(1047 , 101), point2=(1043 , 101)) 
mdb.models['Model-1'].sketches['__profile__'].Line(point1=(1043 , 101), point2=(1039 , 103)) 
mdb.models['Model-1'].sketches['__profile__'].Line(point1=(1039 , 103), point2=(1035 , 107)) 
mdb.models['Model-1'].sketches['__profile__'].Line(point1=(1035 , 107), point2=(1035 , 109)) 
mdb.models['Model-1'].sketches['__profile__'].Line(point1=(1035 , 109), point2=(1035 , 114)) 
mdb.models['Model-1'].sketches['__profile__'].Line(point1=(1035 , 114), point2=(1042 , 122)) 
mdb.models['Model-1'].sketches['__profile__'].Line(point1=(1042 , 122), point2=(1042 , 124)) 
mdb.models['Model-1'].sketches['__profile__'].Line(point1=(1042 , 124), point2=(1048 , 132)) 
mdb.models['Model-1'].sketches['__profile__'].Line(point1=(1048 , 132), point2=(1048 , 134)) 
mdb.models['Model-1'].sketches['__profile__'].Line(point1=(1048 , 134), point2=(1054 , 133)) 
mdb.models['Model-1'].sketches['__profile__'].Line(point1=(1054 , 133), point2=(1066 , 123)) 
mdb.models['Model-1'].sketches['__profile__'].Line(point1=(1095 , 400), point2=(1094 , 399)) 
mdb.models['Model-1'].sketches['__profile__'].Line(point1=(1094 , 399), point2=(1080 , 399)) 
mdb.models['Model-1'].sketches['__profile__'].Line(point1=(1080 , 399), point2=(1079 , 400)) 
mdb.models['Model-1'].sketches['__profile__'].Line(point1=(1079 , 400), point2=(1056 , 401)) 
mdb.models['Model-1'].sketches['__profile__'].Line(point1=(1056 , 401), point2=(1051 , 403)) 
mdb.models['Model-1'].sketches['__profile__'].Line(point1=(1051 , 403), point2=(1038 , 403)) 
mdb.models['Model-1'].sketches['__profile__'].Line(point1=(1038 , 403), point2=(1038 , 437)) 
mdb.models['Model-1'].sketches['__profile__'].Line(point1=(1038 , 437), point2=(1039 , 446)) 
mdb.models['Model-1'].sketches['__profile__'].Line(point1=(1039 , 446), point2=(1044 , 446)) 
mdb.models['Model-1'].sketches['__profile__'].Line(point1=(1044 , 446), point2=(1050 , 442)) 
mdb.models['Model-1'].sketches['__profile__'].Line(point1=(1050 , 442), point2=(1065 , 435)) 
mdb.models['Model-1'].sketches['__profile__'].Line(point1=(1065 , 435), point2=(1070 , 434)) 
mdb.models['Model-1'].sketches['__profile__'].Line(point1=(1070 , 434), point2=(1079 , 430)) 
mdb.models['Model-1'].sketches['__profile__'].Line(point1=(1079 , 430), point2=(1082 , 430)) 
mdb.models['Model-1'].sketches['__profile__'].Line(point1=(1082 , 430), point2=(1086 , 428)) 
mdb.models['Model-1'].sketches['__profile__'].Line(point1=(1086 , 428), point2=(1096 , 426)) 
mdb.models['Model-1'].sketches['__profile__'].Line(point1=(1096 , 426), point2=(1097 , 425)) 
mdb.models['Model-1'].sketches['__profile__'].Line(point1=(1097 , 425), point2=(1097 , 417)) 
mdb.models['Model-1'].sketches['__profile__'].Line(point1=(1097 , 417), point2=(1096 , 416)) 
mdb.models['Model-1'].sketches['__profile__'].Line(point1=(1096 , 416), point2=(1095 , 400)) 
mdb.models['Model-1'].sketches['__profile__'].Line(point1=(1074 , 83), point2=(1060 , 76)) 
mdb.models['Model-1'].sketches['__profile__'].Line(point1=(1060 , 76), point2=(1056 , 76)) 
mdb.models['Model-1'].sketches['__profile__'].Line(point1=(1056 , 76), point2=(1054 , 78)) 
mdb.models['Model-1'].sketches['__profile__'].Line(point1=(1054 , 78), point2=(1054 , 80)) 
mdb.models['Model-1'].sketches['__profile__'].Line(point1=(1054 , 80), point2=(1052 , 82)) 
mdb.models['Model-1'].sketches['__profile__'].Line(point1=(1052 , 82), point2=(1052 , 84)) 
mdb.models['Model-1'].sketches['__profile__'].Line(point1=(1052 , 84), point2=(1050 , 86)) 
mdb.models['Model-1'].sketches['__profile__'].Line(point1=(1050 , 86), point2=(1049 , 89)) 
mdb.models['Model-1'].sketches['__profile__'].Line(point1=(1049 , 89), point2=(1045 , 93)) 
mdb.models['Model-1'].sketches['__profile__'].Line(point1=(1045 , 93), point2=(1044 , 97)) 
mdb.models['Model-1'].sketches['__profile__'].Line(point1=(1044 , 97), point2=(1044 , 98)) 
mdb.models['Model-1'].sketches['__profile__'].Line(point1=(1044 , 98), point2=(1046 , 98)) 
mdb.models['Model-1'].sketches['__profile__'].Line(point1=(1046 , 98), point2=(1048 , 100)) 
mdb.models['Model-1'].sketches['__profile__'].Line(point1=(1048 , 100), point2=(1050 , 100)) 
mdb.models['Model-1'].sketches['__profile__'].Line(point1=(1050 , 100), point2=(1053 , 102)) 
mdb.models['Model-1'].sketches['__profile__'].Line(point1=(1053 , 102), point2=(1061 , 102)) 
mdb.models['Model-1'].sketches['__profile__'].Line(point1=(1061 , 102), point2=(1074 , 92)) 
mdb.models['Model-1'].sketches['__profile__'].Line(point1=(1074 , 92), point2=(1074 , 83)) 
mdb.models['Model-1'].sketches['__profile__'].Line(point1=(1083 , 253), point2=(1079 , 249)) 
mdb.models['Model-1'].sketches['__profile__'].Line(point1=(1079 , 249), point2=(1077 , 249)) 
mdb.models['Model-1'].sketches['__profile__'].Line(point1=(1077 , 249), point2=(1075 , 247)) 
mdb.models['Model-1'].sketches['__profile__'].Line(point1=(1075 , 247), point2=(1072 , 247)) 
mdb.models['Model-1'].sketches['__profile__'].Line(point1=(1072 , 247), point2=(1066 , 243)) 
mdb.models['Model-1'].sketches['__profile__'].Line(point1=(1066 , 243), point2=(1062 , 243)) 
mdb.models['Model-1'].sketches['__profile__'].Line(point1=(1062 , 243), point2=(1052 , 250)) 
mdb.models['Model-1'].sketches['__profile__'].Line(point1=(1052 , 250), point2=(1052 , 252)) 
mdb.models['Model-1'].sketches['__profile__'].Line(point1=(1052 , 252), point2=(1048 , 258)) 
mdb.models['Model-1'].sketches['__profile__'].Line(point1=(1048 , 258), point2=(1047 , 264)) 
mdb.models['Model-1'].sketches['__profile__'].Line(point1=(1047 , 264), point2=(1046 , 265)) 
mdb.models['Model-1'].sketches['__profile__'].Line(point1=(1046 , 265), point2=(1046 , 292)) 
mdb.models['Model-1'].sketches['__profile__'].Line(point1=(1046 , 292), point2=(1047 , 298)) 
mdb.models['Model-1'].sketches['__profile__'].Line(point1=(1047 , 298), point2=(1049 , 298)) 
mdb.models['Model-1'].sketches['__profile__'].Line(point1=(1049 , 298), point2=(1055 , 294)) 
mdb.models['Model-1'].sketches['__profile__'].Line(point1=(1055 , 294), point2=(1067 , 290)) 
mdb.models['Model-1'].sketches['__profile__'].Line(point1=(1067 , 290), point2=(1073 , 286)) 
mdb.models['Model-1'].sketches['__profile__'].Line(point1=(1073 , 286), point2=(1076 , 286)) 
mdb.models['Model-1'].sketches['__profile__'].Line(point1=(1076 , 286), point2=(1080 , 284)) 
mdb.models['Model-1'].sketches['__profile__'].Line(point1=(1080 , 284), point2=(1086 , 281)) 
mdb.models['Model-1'].sketches['__profile__'].Line(point1=(1086 , 281), point2=(1091 , 277)) 
mdb.models['Model-1'].sketches['__profile__'].Line(point1=(1091 , 277), point2=(1083 , 253)) 
mdb.models['Model-1'].sketches['__profile__'].Line(point1=(1141 , 424), point2=(1138 , 423)) 
mdb.models['Model-1'].sketches['__profile__'].Line(point1=(1138 , 423), point2=(1133 , 425)) 
mdb.models['Model-1'].sketches['__profile__'].Line(point1=(1133 , 425), point2=(1120 , 425)) 
mdb.models['Model-1'].sketches['__profile__'].Line(point1=(1120 , 425), point2=(1116 , 427)) 
mdb.models['Model-1'].sketches['__profile__'].Line(point1=(1116 , 427), point2=(1107 , 427)) 
mdb.models['Model-1'].sketches['__profile__'].Line(point1=(1107 , 427), point2=(1103 , 429)) 
mdb.models['Model-1'].sketches['__profile__'].Line(point1=(1103 , 429), point2=(1096 , 429)) 
mdb.models['Model-1'].sketches['__profile__'].Line(point1=(1096 , 429), point2=(1093 , 431)) 
mdb.models['Model-1'].sketches['__profile__'].Line(point1=(1093 , 431), point2=(1087 , 431)) 
mdb.models['Model-1'].sketches['__profile__'].Line(point1=(1087 , 431), point2=(1085 , 433)) 
mdb.models['Model-1'].sketches['__profile__'].Line(point1=(1085 , 433), point2=(1080 , 433)) 
mdb.models['Model-1'].sketches['__profile__'].Line(point1=(1080 , 433), point2=(1077 , 435)) 
mdb.models['Model-1'].sketches['__profile__'].Line(point1=(1077 , 435), point2=(1073 , 435)) 
mdb.models['Model-1'].sketches['__profile__'].Line(point1=(1073 , 435), point2=(1071 , 437)) 
mdb.models['Model-1'].sketches['__profile__'].Line(point1=(1071 , 437), point2=(1069 , 437)) 
mdb.models['Model-1'].sketches['__profile__'].Line(point1=(1069 , 437), point2=(1066 , 439)) 
mdb.models['Model-1'].sketches['__profile__'].Line(point1=(1066 , 439), point2=(1063 , 439)) 
mdb.models['Model-1'].sketches['__profile__'].Line(point1=(1063 , 439), point2=(1061 , 441)) 
mdb.models['Model-1'].sketches['__profile__'].Line(point1=(1061 , 441), point2=(1055 , 443)) 
mdb.models['Model-1'].sketches['__profile__'].Line(point1=(1055 , 443), point2=(1053 , 445)) 
mdb.models['Model-1'].sketches['__profile__'].Line(point1=(1053 , 445), point2=(1051 , 445)) 
mdb.models['Model-1'].sketches['__profile__'].Line(point1=(1051 , 445), point2=(1049 , 447)) 
mdb.models['Model-1'].sketches['__profile__'].Line(point1=(1049 , 447), point2=(1049 , 449)) 
mdb.models['Model-1'].sketches['__profile__'].Line(point1=(1049 , 449), point2=(1056 , 452)) 
mdb.models['Model-1'].sketches['__profile__'].Line(point1=(1056 , 452), point2=(1067 , 454)) 
mdb.models['Model-1'].sketches['__profile__'].Line(point1=(1067 , 454), point2=(1072 , 456)) 
mdb.models['Model-1'].sketches['__profile__'].Line(point1=(1072 , 456), point2=(1082 , 457)) 
mdb.models['Model-1'].sketches['__profile__'].Line(point1=(1082 , 457), point2=(1088 , 459)) 
mdb.models['Model-1'].sketches['__profile__'].Line(point1=(1088 , 459), point2=(1093 , 459)) 
mdb.models['Model-1'].sketches['__profile__'].Line(point1=(1093 , 459), point2=(1094 , 460)) 
mdb.models['Model-1'].sketches['__profile__'].Line(point1=(1094 , 460), point2=(1100 , 460)) 
mdb.models['Model-1'].sketches['__profile__'].Line(point1=(1100 , 460), point2=(1101 , 461)) 
mdb.models['Model-1'].sketches['__profile__'].Line(point1=(1101 , 461), point2=(1121 , 463)) 
mdb.models['Model-1'].sketches['__profile__'].Line(point1=(1121 , 463), point2=(1122 , 464)) 
mdb.models['Model-1'].sketches['__profile__'].Line(point1=(1122 , 464), point2=(1129 , 464)) 
mdb.models['Model-1'].sketches['__profile__'].Line(point1=(1129 , 464), point2=(1130 , 465)) 
mdb.models['Model-1'].sketches['__profile__'].Line(point1=(1130 , 465), point2=(1140 , 465)) 
mdb.models['Model-1'].sketches['__profile__'].Line(point1=(1140 , 465), point2=(1141 , 464)) 
mdb.models['Model-1'].sketches['__profile__'].Line(point1=(1141 , 464), point2=(1141 , 424)) 
mdb.models['Model-1'].sketches['__profile__'].Line(point1=(1103 , 393), point2=(1102 , 365)) 
mdb.models['Model-1'].sketches['__profile__'].Line(point1=(1102 , 365), point2=(1101 , 364)) 
mdb.models['Model-1'].sketches['__profile__'].Line(point1=(1101 , 364), point2=(1101 , 359)) 
mdb.models['Model-1'].sketches['__profile__'].Line(point1=(1101 , 359), point2=(1100 , 358)) 
mdb.models['Model-1'].sketches['__profile__'].Line(point1=(1100 , 358), point2=(1099 , 350)) 
mdb.models['Model-1'].sketches['__profile__'].Line(point1=(1099 , 350), point2=(1094 , 337)) 
mdb.models['Model-1'].sketches['__profile__'].Line(point1=(1094 , 337), point2=(1092 , 335)) 
mdb.models['Model-1'].sketches['__profile__'].Line(point1=(1092 , 335), point2=(1089 , 335)) 
mdb.models['Model-1'].sketches['__profile__'].Line(point1=(1089 , 335), point2=(1087 , 337)) 
mdb.models['Model-1'].sketches['__profile__'].Line(point1=(1087 , 337), point2=(1084 , 337)) 
mdb.models['Model-1'].sketches['__profile__'].Line(point1=(1084 , 337), point2=(1081 , 339)) 
mdb.models['Model-1'].sketches['__profile__'].Line(point1=(1081 , 339), point2=(1079 , 339)) 
mdb.models['Model-1'].sketches['__profile__'].Line(point1=(1079 , 339), point2=(1077 , 341)) 
mdb.models['Model-1'].sketches['__profile__'].Line(point1=(1077 , 341), point2=(1065 , 345)) 
mdb.models['Model-1'].sketches['__profile__'].Line(point1=(1065 , 345), point2=(1063 , 347)) 
mdb.models['Model-1'].sketches['__profile__'].Line(point1=(1063 , 347), point2=(1054 , 350)) 
mdb.models['Model-1'].sketches['__profile__'].Line(point1=(1054 , 350), point2=(1052 , 352)) 
mdb.models['Model-1'].sketches['__profile__'].Line(point1=(1052 , 352), point2=(1052 , 354)) 
mdb.models['Model-1'].sketches['__profile__'].Line(point1=(1052 , 354), point2=(1057 , 361)) 
mdb.models['Model-1'].sketches['__profile__'].Line(point1=(1057 , 361), point2=(1057 , 363)) 
mdb.models['Model-1'].sketches['__profile__'].Line(point1=(1057 , 363), point2=(1060 , 368)) 
mdb.models['Model-1'].sketches['__profile__'].Line(point1=(1060 , 368), point2=(1060 , 370)) 
mdb.models['Model-1'].sketches['__profile__'].Line(point1=(1060 , 370), point2=(1062 , 372)) 
mdb.models['Model-1'].sketches['__profile__'].Line(point1=(1062 , 372), point2=(1062 , 374)) 
mdb.models['Model-1'].sketches['__profile__'].Line(point1=(1062 , 374), point2=(1064 , 375)) 
mdb.models['Model-1'].sketches['__profile__'].Line(point1=(1064 , 375), point2=(1064 , 378)) 
mdb.models['Model-1'].sketches['__profile__'].Line(point1=(1064 , 378), point2=(1066 , 380)) 
mdb.models['Model-1'].sketches['__profile__'].Line(point1=(1066 , 380), point2=(1066 , 383)) 
mdb.models['Model-1'].sketches['__profile__'].Line(point1=(1066 , 383), point2=(1068 , 385)) 
mdb.models['Model-1'].sketches['__profile__'].Line(point1=(1068 , 385), point2=(1068 , 390)) 
mdb.models['Model-1'].sketches['__profile__'].Line(point1=(1068 , 390), point2=(1070 , 392)) 
mdb.models['Model-1'].sketches['__profile__'].Line(point1=(1070 , 392), point2=(1070 , 396)) 
mdb.models['Model-1'].sketches['__profile__'].Line(point1=(1070 , 396), point2=(1079 , 396)) 
mdb.models['Model-1'].sketches['__profile__'].Line(point1=(1079 , 396), point2=(1080 , 395)) 
mdb.models['Model-1'].sketches['__profile__'].Line(point1=(1080 , 395), point2=(1089 , 395)) 
mdb.models['Model-1'].sketches['__profile__'].Line(point1=(1089 , 395), point2=(1090 , 394)) 
mdb.models['Model-1'].sketches['__profile__'].Line(point1=(1090 , 394), point2=(1100 , 394)) 
mdb.models['Model-1'].sketches['__profile__'].Line(point1=(1100 , 394), point2=(1103 , 393)) 
mdb.models['Model-1'].sketches['__profile__'].Line(point1=(1080 , 153), point2=(1080 , 151)) 
mdb.models['Model-1'].sketches['__profile__'].Line(point1=(1080 , 151), point2=(1086 , 140)) 
mdb.models['Model-1'].sketches['__profile__'].Line(point1=(1086 , 140), point2=(1086 , 136)) 
mdb.models['Model-1'].sketches['__profile__'].Line(point1=(1086 , 136), point2=(1084 , 131)) 
mdb.models['Model-1'].sketches['__profile__'].Line(point1=(1084 , 131), point2=(1075 , 120)) 
mdb.models['Model-1'].sketches['__profile__'].Line(point1=(1075 , 120), point2=(1072 , 120)) 
mdb.models['Model-1'].sketches['__profile__'].Line(point1=(1072 , 120), point2=(1066 , 126)) 
mdb.models['Model-1'].sketches['__profile__'].Line(point1=(1066 , 126), point2=(1062 , 128)) 
mdb.models['Model-1'].sketches['__profile__'].Line(point1=(1062 , 128), point2=(1055 , 135)) 
mdb.models['Model-1'].sketches['__profile__'].Line(point1=(1055 , 135), point2=(1056 , 141)) 
mdb.models['Model-1'].sketches['__profile__'].Line(point1=(1056 , 141), point2=(1065 , 153)) 
mdb.models['Model-1'].sketches['__profile__'].Line(point1=(1065 , 153), point2=(1067 , 154)) 
mdb.models['Model-1'].sketches['__profile__'].Line(point1=(1067 , 154), point2=(1079 , 154)) 
mdb.models['Model-1'].sketches['__profile__'].Line(point1=(1079 , 154), point2=(1080 , 153)) 
mdb.models['Model-1'].sketches['__profile__'].Line(point1=(1091 , 168), point2=(1080 , 157)) 
mdb.models['Model-1'].sketches['__profile__'].Line(point1=(1080 , 157), point2=(1069 , 157)) 
mdb.models['Model-1'].sketches['__profile__'].Line(point1=(1069 , 157), point2=(1066 , 158)) 
mdb.models['Model-1'].sketches['__profile__'].Line(point1=(1066 , 158), point2=(1064 , 162)) 
mdb.models['Model-1'].sketches['__profile__'].Line(point1=(1064 , 162), point2=(1061 , 165)) 
mdb.models['Model-1'].sketches['__profile__'].Line(point1=(1061 , 165), point2=(1060 , 168)) 
mdb.models['Model-1'].sketches['__profile__'].Line(point1=(1060 , 168), point2=(1056 , 172)) 
mdb.models['Model-1'].sketches['__profile__'].Line(point1=(1056 , 172), point2=(1056 , 175)) 
mdb.models['Model-1'].sketches['__profile__'].Line(point1=(1056 , 175), point2=(1062 , 182)) 
mdb.models['Model-1'].sketches['__profile__'].Line(point1=(1062 , 182), point2=(1062 , 184)) 
mdb.models['Model-1'].sketches['__profile__'].Line(point1=(1062 , 184), point2=(1072 , 184)) 
mdb.models['Model-1'].sketches['__profile__'].Line(point1=(1072 , 184), point2=(1074 , 182)) 
mdb.models['Model-1'].sketches['__profile__'].Line(point1=(1074 , 182), point2=(1078 , 182)) 
mdb.models['Model-1'].sketches['__profile__'].Line(point1=(1078 , 182), point2=(1081 , 180)) 
mdb.models['Model-1'].sketches['__profile__'].Line(point1=(1081 , 180), point2=(1085 , 180)) 
mdb.models['Model-1'].sketches['__profile__'].Line(point1=(1085 , 180), point2=(1089 , 176)) 
mdb.models['Model-1'].sketches['__profile__'].Line(point1=(1089 , 176), point2=(1091 , 168)) 
mdb.models['Model-1'].sketches['__profile__'].Line(point1=(1119 , 318), point2=(1119 , 314)) 
mdb.models['Model-1'].sketches['__profile__'].Line(point1=(1119 , 314), point2=(1117 , 311)) 
mdb.models['Model-1'].sketches['__profile__'].Line(point1=(1117 , 311), point2=(1116 , 306)) 
mdb.models['Model-1'].sketches['__profile__'].Line(point1=(1116 , 306), point2=(1113 , 302)) 
mdb.models['Model-1'].sketches['__profile__'].Line(point1=(1113 , 302), point2=(1110 , 293)) 
mdb.models['Model-1'].sketches['__profile__'].Line(point1=(1110 , 293), point2=(1101 , 277)) 
mdb.models['Model-1'].sketches['__profile__'].Line(point1=(1101 , 277), point2=(1099 , 277)) 
mdb.models['Model-1'].sketches['__profile__'].Line(point1=(1099 , 277), point2=(1095 , 281)) 
mdb.models['Model-1'].sketches['__profile__'].Line(point1=(1095 , 281), point2=(1093 , 281)) 
mdb.models['Model-1'].sketches['__profile__'].Line(point1=(1093 , 281), point2=(1091 , 283)) 
mdb.models['Model-1'].sketches['__profile__'].Line(point1=(1091 , 283), point2=(1089 , 283)) 
mdb.models['Model-1'].sketches['__profile__'].Line(point1=(1089 , 283), point2=(1087 , 285)) 
mdb.models['Model-1'].sketches['__profile__'].Line(point1=(1087 , 285), point2=(1081 , 287)) 
mdb.models['Model-1'].sketches['__profile__'].Line(point1=(1081 , 287), point2=(1079 , 289)) 
mdb.models['Model-1'].sketches['__profile__'].Line(point1=(1079 , 289), point2=(1077 , 289)) 
mdb.models['Model-1'].sketches['__profile__'].Line(point1=(1077 , 289), point2=(1071 , 293)) 
mdb.models['Model-1'].sketches['__profile__'].Line(point1=(1071 , 293), point2=(1068 , 293)) 
mdb.models['Model-1'].sketches['__profile__'].Line(point1=(1068 , 293), point2=(1066 , 295)) 
mdb.models['Model-1'].sketches['__profile__'].Line(point1=(1066 , 295), point2=(1063 , 295)) 
mdb.models['Model-1'].sketches['__profile__'].Line(point1=(1063 , 295), point2=(1060 , 297)) 
mdb.models['Model-1'].sketches['__profile__'].Line(point1=(1060 , 297), point2=(1058 , 298)) 
mdb.models['Model-1'].sketches['__profile__'].Line(point1=(1058 , 298), point2=(1058 , 302)) 
mdb.models['Model-1'].sketches['__profile__'].Line(point1=(1058 , 302), point2=(1064 , 310)) 
mdb.models['Model-1'].sketches['__profile__'].Line(point1=(1064 , 310), point2=(1064 , 312)) 
mdb.models['Model-1'].sketches['__profile__'].Line(point1=(1064 , 312), point2=(1067 , 315)) 
mdb.models['Model-1'].sketches['__profile__'].Line(point1=(1067 , 315), point2=(1070 , 322)) 
mdb.models['Model-1'].sketches['__profile__'].Line(point1=(1070 , 322), point2=(1072 , 323)) 
mdb.models['Model-1'].sketches['__profile__'].Line(point1=(1072 , 323), point2=(1072 , 326)) 
mdb.models['Model-1'].sketches['__profile__'].Line(point1=(1072 , 326), point2=(1074 , 328)) 
mdb.models['Model-1'].sketches['__profile__'].Line(point1=(1074 , 328), point2=(1074 , 330)) 
mdb.models['Model-1'].sketches['__profile__'].Line(point1=(1074 , 330), point2=(1076 , 331)) 
mdb.models['Model-1'].sketches['__profile__'].Line(point1=(1076 , 331), point2=(1076 , 333)) 
mdb.models['Model-1'].sketches['__profile__'].Line(point1=(1076 , 333), point2=(1078 , 334)) 
mdb.models['Model-1'].sketches['__profile__'].Line(point1=(1078 , 334), point2=(1078 , 336)) 
mdb.models['Model-1'].sketches['__profile__'].Line(point1=(1078 , 336), point2=(1081 , 336)) 
mdb.models['Model-1'].sketches['__profile__'].Line(point1=(1081 , 336), point2=(1083 , 334)) 
mdb.models['Model-1'].sketches['__profile__'].Line(point1=(1083 , 334), point2=(1095 , 330)) 
mdb.models['Model-1'].sketches['__profile__'].Line(point1=(1095 , 330), point2=(1101 , 326)) 
mdb.models['Model-1'].sketches['__profile__'].Line(point1=(1101 , 326), point2=(1113 , 322)) 
mdb.models['Model-1'].sketches['__profile__'].Line(point1=(1113 , 322), point2=(1119 , 318)) 
mdb.models['Model-1'].sketches['__profile__'].Line(point1=(1102 , 56), point2=(1063 , 55)) 
mdb.models['Model-1'].sketches['__profile__'].Line(point1=(1063 , 55), point2=(1062 , 63)) 
mdb.models['Model-1'].sketches['__profile__'].Line(point1=(1062 , 63), point2=(1060 , 65)) 
mdb.models['Model-1'].sketches['__profile__'].Line(point1=(1060 , 65), point2=(1059 , 71)) 
mdb.models['Model-1'].sketches['__profile__'].Line(point1=(1059 , 71), point2=(1060 , 74)) 
mdb.models['Model-1'].sketches['__profile__'].Line(point1=(1060 , 74), point2=(1062 , 74)) 
mdb.models['Model-1'].sketches['__profile__'].Line(point1=(1062 , 74), point2=(1068 , 78)) 
mdb.models['Model-1'].sketches['__profile__'].Line(point1=(1068 , 78), point2=(1077 , 80)) 
mdb.models['Model-1'].sketches['__profile__'].Line(point1=(1077 , 80), point2=(1079 , 78)) 
mdb.models['Model-1'].sketches['__profile__'].Line(point1=(1079 , 78), point2=(1082 , 78)) 
mdb.models['Model-1'].sketches['__profile__'].Line(point1=(1082 , 78), point2=(1084 , 76)) 
mdb.models['Model-1'].sketches['__profile__'].Line(point1=(1084 , 76), point2=(1087 , 76)) 
mdb.models['Model-1'].sketches['__profile__'].Line(point1=(1087 , 76), point2=(1089 , 74)) 
mdb.models['Model-1'].sketches['__profile__'].Line(point1=(1089 , 74), point2=(1091 , 74)) 
mdb.models['Model-1'].sketches['__profile__'].Line(point1=(1091 , 74), point2=(1097 , 70)) 
mdb.models['Model-1'].sketches['__profile__'].Line(point1=(1097 , 70), point2=(1100 , 70)) 
mdb.models['Model-1'].sketches['__profile__'].Line(point1=(1100 , 70), point2=(1100 , 67)) 
mdb.models['Model-1'].sketches['__profile__'].Line(point1=(1100 , 67), point2=(1102 , 63)) 
mdb.models['Model-1'].sketches['__profile__'].Line(point1=(1102 , 63), point2=(1102 , 56)) 
mdb.models['Model-1'].sketches['__profile__'].Line(point1=(1102 , 193), point2=(1088 , 181)) 
mdb.models['Model-1'].sketches['__profile__'].Line(point1=(1088 , 181), point2=(1085 , 181)) 
mdb.models['Model-1'].sketches['__profile__'].Line(point1=(1085 , 181), point2=(1083 , 183)) 
mdb.models['Model-1'].sketches['__profile__'].Line(point1=(1083 , 183), point2=(1080 , 183)) 
mdb.models['Model-1'].sketches['__profile__'].Line(point1=(1080 , 183), point2=(1077 , 185)) 
mdb.models['Model-1'].sketches['__profile__'].Line(point1=(1077 , 185), point2=(1073 , 185)) 
mdb.models['Model-1'].sketches['__profile__'].Line(point1=(1073 , 185), point2=(1066 , 188)) 
mdb.models['Model-1'].sketches['__profile__'].Line(point1=(1066 , 188), point2=(1063 , 194)) 
mdb.models['Model-1'].sketches['__profile__'].Line(point1=(1063 , 194), point2=(1063 , 198)) 
mdb.models['Model-1'].sketches['__profile__'].Line(point1=(1063 , 198), point2=(1061 , 204)) 
mdb.models['Model-1'].sketches['__profile__'].Line(point1=(1061 , 204), point2=(1061 , 208)) 
mdb.models['Model-1'].sketches['__profile__'].Line(point1=(1061 , 208), point2=(1069 , 215)) 
mdb.models['Model-1'].sketches['__profile__'].Line(point1=(1069 , 215), point2=(1071 , 216)) 
mdb.models['Model-1'].sketches['__profile__'].Line(point1=(1071 , 216), point2=(1077 , 216)) 
mdb.models['Model-1'].sketches['__profile__'].Line(point1=(1077 , 216), point2=(1079 , 214)) 
mdb.models['Model-1'].sketches['__profile__'].Line(point1=(1079 , 214), point2=(1081 , 214)) 
mdb.models['Model-1'].sketches['__profile__'].Line(point1=(1081 , 214), point2=(1083 , 212)) 
mdb.models['Model-1'].sketches['__profile__'].Line(point1=(1083 , 212), point2=(1089 , 210)) 
mdb.models['Model-1'].sketches['__profile__'].Line(point1=(1089 , 210), point2=(1091 , 208)) 
mdb.models['Model-1'].sketches['__profile__'].Line(point1=(1091 , 208), point2=(1097 , 206)) 
mdb.models['Model-1'].sketches['__profile__'].Line(point1=(1097 , 206), point2=(1102 , 198)) 
mdb.models['Model-1'].sketches['__profile__'].Line(point1=(1102 , 198), point2=(1102 , 193)) 
mdb.models['Model-1'].sketches['__profile__'].Line(point1=(1085 , 102), point2=(1078 , 95)) 
mdb.models['Model-1'].sketches['__profile__'].Line(point1=(1078 , 95), point2=(1074 , 94)) 
mdb.models['Model-1'].sketches['__profile__'].Line(point1=(1074 , 94), point2=(1063 , 103)) 
mdb.models['Model-1'].sketches['__profile__'].Line(point1=(1063 , 103), point2=(1062 , 109)) 
mdb.models['Model-1'].sketches['__profile__'].Line(point1=(1062 , 109), point2=(1068 , 118)) 
mdb.models['Model-1'].sketches['__profile__'].Line(point1=(1068 , 118), point2=(1072 , 118)) 
mdb.models['Model-1'].sketches['__profile__'].Line(point1=(1072 , 118), point2=(1084 , 107)) 
mdb.models['Model-1'].sketches['__profile__'].Line(point1=(1084 , 107), point2=(1085 , 102)) 
mdb.models['Model-1'].sketches['__profile__'].Line(point1=(1100 , 211), point2=(1098 , 209)) 
mdb.models['Model-1'].sketches['__profile__'].Line(point1=(1098 , 209), point2=(1094 , 209)) 
mdb.models['Model-1'].sketches['__profile__'].Line(point1=(1094 , 209), point2=(1083 , 215)) 
mdb.models['Model-1'].sketches['__profile__'].Line(point1=(1083 , 215), point2=(1081 , 215)) 
mdb.models['Model-1'].sketches['__profile__'].Line(point1=(1081 , 215), point2=(1073 , 221)) 
mdb.models['Model-1'].sketches['__profile__'].Line(point1=(1073 , 221), point2=(1070 , 230)) 
mdb.models['Model-1'].sketches['__profile__'].Line(point1=(1070 , 230), point2=(1068 , 232)) 
mdb.models['Model-1'].sketches['__profile__'].Line(point1=(1068 , 232), point2=(1068 , 236)) 
mdb.models['Model-1'].sketches['__profile__'].Line(point1=(1068 , 236), point2=(1066 , 238)) 
mdb.models['Model-1'].sketches['__profile__'].Line(point1=(1066 , 238), point2=(1066 , 242)) 
mdb.models['Model-1'].sketches['__profile__'].Line(point1=(1066 , 242), point2=(1073 , 244)) 
mdb.models['Model-1'].sketches['__profile__'].Line(point1=(1073 , 244), point2=(1076 , 246)) 
mdb.models['Model-1'].sketches['__profile__'].Line(point1=(1076 , 246), point2=(1078 , 246)) 
mdb.models['Model-1'].sketches['__profile__'].Line(point1=(1078 , 246), point2=(1080 , 248)) 
mdb.models['Model-1'].sketches['__profile__'].Line(point1=(1080 , 248), point2=(1084 , 248)) 
mdb.models['Model-1'].sketches['__profile__'].Line(point1=(1084 , 248), point2=(1095 , 238)) 
mdb.models['Model-1'].sketches['__profile__'].Line(point1=(1095 , 238), point2=(1104 , 232)) 
mdb.models['Model-1'].sketches['__profile__'].Line(point1=(1104 , 232), point2=(1107 , 232)) 
mdb.models['Model-1'].sketches['__profile__'].Line(point1=(1107 , 232), point2=(1109 , 230)) 
mdb.models['Model-1'].sketches['__profile__'].Line(point1=(1109 , 230), point2=(1111 , 230)) 
mdb.models['Model-1'].sketches['__profile__'].Line(point1=(1111 , 230), point2=(1111 , 226)) 
mdb.models['Model-1'].sketches['__profile__'].Line(point1=(1111 , 226), point2=(1107 , 222)) 
mdb.models['Model-1'].sketches['__profile__'].Line(point1=(1107 , 222), point2=(1104 , 216)) 
mdb.models['Model-1'].sketches['__profile__'].Line(point1=(1104 , 216), point2=(1100 , 211)) 
mdb.models['Model-1'].sketches['__profile__'].Line(point1=(1103 , 134), point2=(1105 , 129)) 
mdb.models['Model-1'].sketches['__profile__'].Line(point1=(1105 , 129), point2=(1106 , 116)) 
mdb.models['Model-1'].sketches['__profile__'].Line(point1=(1106 , 116), point2=(1107 , 115)) 
mdb.models['Model-1'].sketches['__profile__'].Line(point1=(1107 , 115), point2=(1106 , 109)) 
mdb.models['Model-1'].sketches['__profile__'].Line(point1=(1106 , 109), point2=(1098 , 100)) 
mdb.models['Model-1'].sketches['__profile__'].Line(point1=(1098 , 100), point2=(1094 , 100)) 
mdb.models['Model-1'].sketches['__profile__'].Line(point1=(1094 , 100), point2=(1088 , 106)) 
mdb.models['Model-1'].sketches['__profile__'].Line(point1=(1088 , 106), point2=(1082 , 112)) 
mdb.models['Model-1'].sketches['__profile__'].Line(point1=(1082 , 112), point2=(1077 , 115)) 
mdb.models['Model-1'].sketches['__profile__'].Line(point1=(1077 , 115), point2=(1076 , 118)) 
mdb.models['Model-1'].sketches['__profile__'].Line(point1=(1076 , 118), point2=(1086 , 130)) 
mdb.models['Model-1'].sketches['__profile__'].Line(point1=(1086 , 130), point2=(1086 , 132)) 
mdb.models['Model-1'].sketches['__profile__'].Line(point1=(1086 , 132), point2=(1089 , 136)) 
mdb.models['Model-1'].sketches['__profile__'].Line(point1=(1089 , 136), point2=(1093 , 136)) 
mdb.models['Model-1'].sketches['__profile__'].Line(point1=(1093 , 136), point2=(1096 , 134)) 
mdb.models['Model-1'].sketches['__profile__'].Line(point1=(1096 , 134), point2=(1103 , 134)) 
mdb.models['Model-1'].sketches['__profile__'].Line(point1=(1108 , 76), point2=(1102 , 72)) 
mdb.models['Model-1'].sketches['__profile__'].Line(point1=(1102 , 72), point2=(1097 , 73)) 
mdb.models['Model-1'].sketches['__profile__'].Line(point1=(1097 , 73), point2=(1094 , 75)) 
mdb.models['Model-1'].sketches['__profile__'].Line(point1=(1094 , 75), point2=(1091 , 75)) 
mdb.models['Model-1'].sketches['__profile__'].Line(point1=(1091 , 75), point2=(1089 , 77)) 
mdb.models['Model-1'].sketches['__profile__'].Line(point1=(1089 , 77), point2=(1087 , 77)) 
mdb.models['Model-1'].sketches['__profile__'].Line(point1=(1087 , 77), point2=(1085 , 79)) 
mdb.models['Model-1'].sketches['__profile__'].Line(point1=(1085 , 79), point2=(1078 , 82)) 
mdb.models['Model-1'].sketches['__profile__'].Line(point1=(1078 , 82), point2=(1077 , 85)) 
mdb.models['Model-1'].sketches['__profile__'].Line(point1=(1077 , 85), point2=(1078 , 91)) 
mdb.models['Model-1'].sketches['__profile__'].Line(point1=(1078 , 91), point2=(1079 , 95)) 
mdb.models['Model-1'].sketches['__profile__'].Line(point1=(1079 , 95), point2=(1083 , 98)) 
mdb.models['Model-1'].sketches['__profile__'].Line(point1=(1083 , 98), point2=(1086 , 100)) 
mdb.models['Model-1'].sketches['__profile__'].Line(point1=(1086 , 100), point2=(1091 , 100)) 
mdb.models['Model-1'].sketches['__profile__'].Line(point1=(1091 , 100), point2=(1106 , 84)) 
mdb.models['Model-1'].sketches['__profile__'].Line(point1=(1106 , 84), point2=(1108 , 81)) 
mdb.models['Model-1'].sketches['__profile__'].Line(point1=(1108 , 81), point2=(1108 , 76)) 
mdb.models['Model-1'].sketches['__profile__'].Line(point1=(1171 , 514), point2=(1170 , 513)) 
mdb.models['Model-1'].sketches['__profile__'].Line(point1=(1170 , 513), point2=(1165 , 513)) 
mdb.models['Model-1'].sketches['__profile__'].Line(point1=(1165 , 513), point2=(1162 , 511)) 
mdb.models['Model-1'].sketches['__profile__'].Line(point1=(1162 , 511), point2=(1156 , 511)) 
mdb.models['Model-1'].sketches['__profile__'].Line(point1=(1156 , 511), point2=(1153 , 509)) 
mdb.models['Model-1'].sketches['__profile__'].Line(point1=(1153 , 509), point2=(1146 , 509)) 
mdb.models['Model-1'].sketches['__profile__'].Line(point1=(1146 , 509), point2=(1143 , 507)) 
mdb.models['Model-1'].sketches['__profile__'].Line(point1=(1143 , 507), point2=(1136 , 507)) 
mdb.models['Model-1'].sketches['__profile__'].Line(point1=(1136 , 507), point2=(1134 , 505)) 
mdb.models['Model-1'].sketches['__profile__'].Line(point1=(1134 , 505), point2=(1122 , 504)) 
mdb.models['Model-1'].sketches['__profile__'].Line(point1=(1122 , 504), point2=(1121 , 503)) 
mdb.models['Model-1'].sketches['__profile__'].Line(point1=(1121 , 503), point2=(1118 , 503)) 
mdb.models['Model-1'].sketches['__profile__'].Line(point1=(1118 , 503), point2=(1116 , 501)) 
mdb.models['Model-1'].sketches['__profile__'].Line(point1=(1116 , 501), point2=(1110 , 501)) 
mdb.models['Model-1'].sketches['__profile__'].Line(point1=(1110 , 501), point2=(1107 , 499)) 
mdb.models['Model-1'].sketches['__profile__'].Line(point1=(1107 , 499), point2=(1102 , 499)) 
mdb.models['Model-1'].sketches['__profile__'].Line(point1=(1102 , 499), point2=(1100 , 500)) 
mdb.models['Model-1'].sketches['__profile__'].Line(point1=(1100 , 500), point2=(1100 , 504)) 
mdb.models['Model-1'].sketches['__profile__'].Line(point1=(1100 , 504), point2=(1098 , 507)) 
mdb.models['Model-1'].sketches['__profile__'].Line(point1=(1098 , 507), point2=(1098 , 510)) 
mdb.models['Model-1'].sketches['__profile__'].Line(point1=(1098 , 510), point2=(1088 , 526)) 
mdb.models['Model-1'].sketches['__profile__'].Line(point1=(1088 , 526), point2=(1088 , 528)) 
mdb.models['Model-1'].sketches['__profile__'].Line(point1=(1088 , 528), point2=(1079 , 539)) 
mdb.models['Model-1'].sketches['__profile__'].Line(point1=(1079 , 539), point2=(1079 , 542)) 
mdb.models['Model-1'].sketches['__profile__'].Line(point1=(1079 , 542), point2=(1082 , 542)) 
mdb.models['Model-1'].sketches['__profile__'].Line(point1=(1082 , 542), point2=(1086 , 542)) 
mdb.models['Model-1'].sketches['__profile__'].Line(point1=(1086 , 542), point2=(1087 , 543)) 
mdb.models['Model-1'].sketches['__profile__'].Line(point1=(1087 , 543), point2=(1098 , 543)) 
mdb.models['Model-1'].sketches['__profile__'].Line(point1=(1098 , 543), point2=(1099 , 544)) 
mdb.models['Model-1'].sketches['__profile__'].Line(point1=(1099 , 544), point2=(1111 , 544)) 
mdb.models['Model-1'].sketches['__profile__'].Line(point1=(1111 , 544), point2=(1112 , 545)) 
mdb.models['Model-1'].sketches['__profile__'].Line(point1=(1112 , 545), point2=(1124 , 545)) 
mdb.models['Model-1'].sketches['__profile__'].Line(point1=(1124 , 545), point2=(1125 , 546)) 
mdb.models['Model-1'].sketches['__profile__'].Line(point1=(1125 , 546), point2=(1165 , 548)) 
mdb.models['Model-1'].sketches['__profile__'].Line(point1=(1165 , 548), point2=(1169 , 524)) 
mdb.models['Model-1'].sketches['__profile__'].Line(point1=(1169 , 524), point2=(1171 , 518)) 
mdb.models['Model-1'].sketches['__profile__'].Line(point1=(1171 , 518), point2=(1171 , 514)) 
mdb.models['Model-1'].sketches['__profile__'].Line(point1=(1108 , 137), point2=(1106 , 135)) 
mdb.models['Model-1'].sketches['__profile__'].Line(point1=(1106 , 135), point2=(1104 , 135)) 
mdb.models['Model-1'].sketches['__profile__'].Line(point1=(1104 , 135), point2=(1101 , 137)) 
mdb.models['Model-1'].sketches['__profile__'].Line(point1=(1101 , 137), point2=(1091 , 138)) 
mdb.models['Model-1'].sketches['__profile__'].Line(point1=(1091 , 138), point2=(1088 , 140)) 
mdb.models['Model-1'].sketches['__profile__'].Line(point1=(1088 , 140), point2=(1088 , 142)) 
mdb.models['Model-1'].sketches['__profile__'].Line(point1=(1088 , 142), point2=(1086 , 144)) 
mdb.models['Model-1'].sketches['__profile__'].Line(point1=(1086 , 144), point2=(1086 , 146)) 
mdb.models['Model-1'].sketches['__profile__'].Line(point1=(1086 , 146), point2=(1084 , 148)) 
mdb.models['Model-1'].sketches['__profile__'].Line(point1=(1084 , 148), point2=(1083 , 151)) 
mdb.models['Model-1'].sketches['__profile__'].Line(point1=(1083 , 151), point2=(1083 , 156)) 
mdb.models['Model-1'].sketches['__profile__'].Line(point1=(1083 , 156), point2=(1085 , 159)) 
mdb.models['Model-1'].sketches['__profile__'].Line(point1=(1085 , 159), point2=(1092 , 165)) 
mdb.models['Model-1'].sketches['__profile__'].Line(point1=(1092 , 165), point2=(1095 , 165)) 
mdb.models['Model-1'].sketches['__profile__'].Line(point1=(1095 , 165), point2=(1101 , 160)) 
mdb.models['Model-1'].sketches['__profile__'].Line(point1=(1101 , 160), point2=(1103 , 160)) 
mdb.models['Model-1'].sketches['__profile__'].Line(point1=(1103 , 160), point2=(1106 , 157)) 
mdb.models['Model-1'].sketches['__profile__'].Line(point1=(1106 , 157), point2=(1107 , 154)) 
mdb.models['Model-1'].sketches['__profile__'].Line(point1=(1107 , 154), point2=(1108 , 137)) 
mdb.models['Model-1'].sketches['__profile__'].Line(point1=(1129 , 260), point2=(1129 , 257)) 
mdb.models['Model-1'].sketches['__profile__'].Line(point1=(1129 , 257), point2=(1123 , 250)) 
mdb.models['Model-1'].sketches['__profile__'].Line(point1=(1123 , 250), point2=(1123 , 248)) 
mdb.models['Model-1'].sketches['__profile__'].Line(point1=(1123 , 248), point2=(1119 , 244)) 
mdb.models['Model-1'].sketches['__profile__'].Line(point1=(1119 , 244), point2=(1114 , 235)) 
mdb.models['Model-1'].sketches['__profile__'].Line(point1=(1114 , 235), point2=(1111 , 233)) 
mdb.models['Model-1'].sketches['__profile__'].Line(point1=(1111 , 233), point2=(1108 , 233)) 
mdb.models['Model-1'].sketches['__profile__'].Line(point1=(1108 , 233), point2=(1105 , 235)) 
mdb.models['Model-1'].sketches['__profile__'].Line(point1=(1105 , 235), point2=(1103 , 235)) 
mdb.models['Model-1'].sketches['__profile__'].Line(point1=(1103 , 235), point2=(1090 , 244)) 
mdb.models['Model-1'].sketches['__profile__'].Line(point1=(1090 , 244), point2=(1087 , 247)) 
mdb.models['Model-1'].sketches['__profile__'].Line(point1=(1087 , 247), point2=(1086 , 252)) 
mdb.models['Model-1'].sketches['__profile__'].Line(point1=(1086 , 252), point2=(1086 , 256)) 
mdb.models['Model-1'].sketches['__profile__'].Line(point1=(1086 , 256), point2=(1088 , 258)) 
mdb.models['Model-1'].sketches['__profile__'].Line(point1=(1088 , 258), point2=(1088 , 262)) 
mdb.models['Model-1'].sketches['__profile__'].Line(point1=(1088 , 262), point2=(1090 , 264)) 
mdb.models['Model-1'].sketches['__profile__'].Line(point1=(1090 , 264), point2=(1090 , 268)) 
mdb.models['Model-1'].sketches['__profile__'].Line(point1=(1090 , 268), point2=(1092 , 270)) 
mdb.models['Model-1'].sketches['__profile__'].Line(point1=(1092 , 270), point2=(1094 , 276)) 
mdb.models['Model-1'].sketches['__profile__'].Line(point1=(1094 , 276), point2=(1097 , 276)) 
mdb.models['Model-1'].sketches['__profile__'].Line(point1=(1097 , 276), point2=(1099 , 274)) 
mdb.models['Model-1'].sketches['__profile__'].Line(point1=(1099 , 274), point2=(1105 , 272)) 
mdb.models['Model-1'].sketches['__profile__'].Line(point1=(1105 , 272), point2=(1110 , 268)) 
mdb.models['Model-1'].sketches['__profile__'].Line(point1=(1110 , 268), point2=(1112 , 268)) 
mdb.models['Model-1'].sketches['__profile__'].Line(point1=(1112 , 268), point2=(1114 , 266)) 
mdb.models['Model-1'].sketches['__profile__'].Line(point1=(1114 , 266), point2=(1121 , 264)) 
mdb.models['Model-1'].sketches['__profile__'].Line(point1=(1121 , 264), point2=(1123 , 262)) 
mdb.models['Model-1'].sketches['__profile__'].Line(point1=(1123 , 262), point2=(1129 , 260)) 
mdb.models['Model-1'].sketches['__profile__'].Line(point1=(1123 , 164), point2=(1121 , 162)) 
mdb.models['Model-1'].sketches['__profile__'].Line(point1=(1121 , 162), point2=(1116 , 161)) 
mdb.models['Model-1'].sketches['__profile__'].Line(point1=(1116 , 161), point2=(1114 , 159)) 
mdb.models['Model-1'].sketches['__profile__'].Line(point1=(1114 , 159), point2=(1108 , 159)) 
mdb.models['Model-1'].sketches['__profile__'].Line(point1=(1108 , 159), point2=(1105 , 161)) 
mdb.models['Model-1'].sketches['__profile__'].Line(point1=(1105 , 161), point2=(1103 , 161)) 
mdb.models['Model-1'].sketches['__profile__'].Line(point1=(1103 , 161), point2=(1099 , 165)) 
mdb.models['Model-1'].sketches['__profile__'].Line(point1=(1099 , 165), point2=(1096 , 166)) 
mdb.models['Model-1'].sketches['__profile__'].Line(point1=(1096 , 166), point2=(1094 , 168)) 
mdb.models['Model-1'].sketches['__profile__'].Line(point1=(1094 , 168), point2=(1091 , 175)) 
mdb.models['Model-1'].sketches['__profile__'].Line(point1=(1091 , 175), point2=(1091 , 180)) 
mdb.models['Model-1'].sketches['__profile__'].Line(point1=(1091 , 180), point2=(1096 , 186)) 
mdb.models['Model-1'].sketches['__profile__'].Line(point1=(1096 , 186), point2=(1103 , 192)) 
mdb.models['Model-1'].sketches['__profile__'].Line(point1=(1103 , 192), point2=(1110 , 192)) 
mdb.models['Model-1'].sketches['__profile__'].Line(point1=(1110 , 192), point2=(1112 , 190)) 
mdb.models['Model-1'].sketches['__profile__'].Line(point1=(1112 , 190), point2=(1114 , 190)) 
mdb.models['Model-1'].sketches['__profile__'].Line(point1=(1114 , 190), point2=(1116 , 188)) 
mdb.models['Model-1'].sketches['__profile__'].Line(point1=(1116 , 188), point2=(1122 , 186)) 
mdb.models['Model-1'].sketches['__profile__'].Line(point1=(1122 , 186), point2=(1126 , 183)) 
mdb.models['Model-1'].sketches['__profile__'].Line(point1=(1126 , 183), point2=(1129 , 180)) 
mdb.models['Model-1'].sketches['__profile__'].Line(point1=(1129 , 180), point2=(1130 , 175)) 
mdb.models['Model-1'].sketches['__profile__'].Line(point1=(1130 , 175), point2=(1127 , 172)) 
mdb.models['Model-1'].sketches['__profile__'].Line(point1=(1127 , 172), point2=(1123 , 164)) 
mdb.models['Model-1'].sketches['__profile__'].Line(point1=(1137 , 389), point2=(1137 , 377)) 
mdb.models['Model-1'].sketches['__profile__'].Line(point1=(1137 , 377), point2=(1136 , 376)) 
mdb.models['Model-1'].sketches['__profile__'].Line(point1=(1136 , 376), point2=(1136 , 368)) 
mdb.models['Model-1'].sketches['__profile__'].Line(point1=(1136 , 368), point2=(1135 , 367)) 
mdb.models['Model-1'].sketches['__profile__'].Line(point1=(1135 , 367), point2=(1135 , 360)) 
mdb.models['Model-1'].sketches['__profile__'].Line(point1=(1135 , 360), point2=(1134 , 359)) 
mdb.models['Model-1'].sketches['__profile__'].Line(point1=(1134 , 359), point2=(1133 , 348)) 
mdb.models['Model-1'].sketches['__profile__'].Line(point1=(1133 , 348), point2=(1130 , 340)) 
mdb.models['Model-1'].sketches['__profile__'].Line(point1=(1130 , 340), point2=(1129 , 334)) 
mdb.models['Model-1'].sketches['__profile__'].Line(point1=(1129 , 334), point2=(1123 , 322)) 
mdb.models['Model-1'].sketches['__profile__'].Line(point1=(1123 , 322), point2=(1120 , 321)) 
mdb.models['Model-1'].sketches['__profile__'].Line(point1=(1120 , 321), point2=(1119 , 323)) 
mdb.models['Model-1'].sketches['__profile__'].Line(point1=(1119 , 323), point2=(1116 , 323)) 
mdb.models['Model-1'].sketches['__profile__'].Line(point1=(1116 , 323), point2=(1113 , 325)) 
mdb.models['Model-1'].sketches['__profile__'].Line(point1=(1113 , 325), point2=(1111 , 325)) 
mdb.models['Model-1'].sketches['__profile__'].Line(point1=(1111 , 325), point2=(1109 , 327)) 
mdb.models['Model-1'].sketches['__profile__'].Line(point1=(1109 , 327), point2=(1107 , 327)) 
mdb.models['Model-1'].sketches['__profile__'].Line(point1=(1107 , 327), point2=(1105 , 329)) 
mdb.models['Model-1'].sketches['__profile__'].Line(point1=(1105 , 329), point2=(1099 , 331)) 
mdb.models['Model-1'].sketches['__profile__'].Line(point1=(1099 , 331), point2=(1096 , 332)) 
mdb.models['Model-1'].sketches['__profile__'].Line(point1=(1096 , 332), point2=(1096 , 337)) 
mdb.models['Model-1'].sketches['__profile__'].Line(point1=(1096 , 337), point2=(1098 , 339)) 
mdb.models['Model-1'].sketches['__profile__'].Line(point1=(1098 , 339), point2=(1098 , 342)) 
mdb.models['Model-1'].sketches['__profile__'].Line(point1=(1098 , 342), point2=(1100 , 344)) 
mdb.models['Model-1'].sketches['__profile__'].Line(point1=(1100 , 344), point2=(1100 , 348)) 
mdb.models['Model-1'].sketches['__profile__'].Line(point1=(1100 , 348), point2=(1102 , 350)) 
mdb.models['Model-1'].sketches['__profile__'].Line(point1=(1102 , 350), point2=(1102 , 355)) 
mdb.models['Model-1'].sketches['__profile__'].Line(point1=(1102 , 355), point2=(1104 , 358)) 
mdb.models['Model-1'].sketches['__profile__'].Line(point1=(1104 , 358), point2=(1104 , 366)) 
mdb.models['Model-1'].sketches['__profile__'].Line(point1=(1104 , 366), point2=(1106 , 370)) 
mdb.models['Model-1'].sketches['__profile__'].Line(point1=(1106 , 370), point2=(1106 , 392)) 
mdb.models['Model-1'].sketches['__profile__'].Line(point1=(1106 , 392), point2=(1123 , 392)) 
mdb.models['Model-1'].sketches['__profile__'].Line(point1=(1123 , 392), point2=(1124 , 391)) 
mdb.models['Model-1'].sketches['__profile__'].Line(point1=(1124 , 391), point2=(1132 , 391)) 
mdb.models['Model-1'].sketches['__profile__'].Line(point1=(1132 , 391), point2=(1137 , 389)) 
mdb.models['Model-1'].sketches['__profile__'].Line(point1=(1152 , 394), point2=(1150 , 393)) 
mdb.models['Model-1'].sketches['__profile__'].Line(point1=(1150 , 393), point2=(1144 , 393)) 
mdb.models['Model-1'].sketches['__profile__'].Line(point1=(1144 , 393), point2=(1141 , 395)) 
mdb.models['Model-1'].sketches['__profile__'].Line(point1=(1141 , 395), point2=(1130 , 394)) 
mdb.models['Model-1'].sketches['__profile__'].Line(point1=(1130 , 394), point2=(1129 , 395)) 
mdb.models['Model-1'].sketches['__profile__'].Line(point1=(1129 , 395), point2=(1118 , 395)) 
mdb.models['Model-1'].sketches['__profile__'].Line(point1=(1118 , 395), point2=(1117 , 396)) 
mdb.models['Model-1'].sketches['__profile__'].Line(point1=(1117 , 396), point2=(1112 , 396)) 
mdb.models['Model-1'].sketches['__profile__'].Line(point1=(1112 , 396), point2=(1111 , 397)) 
mdb.models['Model-1'].sketches['__profile__'].Line(point1=(1111 , 397), point2=(1098 , 397)) 
mdb.models['Model-1'].sketches['__profile__'].Line(point1=(1098 , 397), point2=(1099 , 415)) 
mdb.models['Model-1'].sketches['__profile__'].Line(point1=(1099 , 415), point2=(1100 , 416)) 
mdb.models['Model-1'].sketches['__profile__'].Line(point1=(1100 , 416), point2=(1100 , 424)) 
mdb.models['Model-1'].sketches['__profile__'].Line(point1=(1100 , 424), point2=(1112 , 424)) 
mdb.models['Model-1'].sketches['__profile__'].Line(point1=(1112 , 424), point2=(1113 , 423)) 
mdb.models['Model-1'].sketches['__profile__'].Line(point1=(1113 , 423), point2=(1120 , 423)) 
mdb.models['Model-1'].sketches['__profile__'].Line(point1=(1120 , 423), point2=(1126 , 421)) 
mdb.models['Model-1'].sketches['__profile__'].Line(point1=(1126 , 421), point2=(1140 , 420)) 
mdb.models['Model-1'].sketches['__profile__'].Line(point1=(1140 , 420), point2=(1143 , 417)) 
mdb.models['Model-1'].sketches['__profile__'].Line(point1=(1143 , 417), point2=(1148 , 408)) 
mdb.models['Model-1'].sketches['__profile__'].Line(point1=(1148 , 408), point2=(1148 , 406)) 
mdb.models['Model-1'].sketches['__profile__'].Line(point1=(1148 , 406), point2=(1152 , 398)) 
mdb.models['Model-1'].sketches['__profile__'].Line(point1=(1152 , 398), point2=(1152 , 394)) 
mdb.models['Model-1'].sketches['__profile__'].Line(point1=(1126 , 188), point2=(1123 , 187)) 
mdb.models['Model-1'].sketches['__profile__'].Line(point1=(1123 , 187), point2=(1121 , 189)) 
mdb.models['Model-1'].sketches['__profile__'].Line(point1=(1121 , 189), point2=(1119 , 189)) 
mdb.models['Model-1'].sketches['__profile__'].Line(point1=(1119 , 189), point2=(1117 , 191)) 
mdb.models['Model-1'].sketches['__profile__'].Line(point1=(1117 , 191), point2=(1115 , 191)) 
mdb.models['Model-1'].sketches['__profile__'].Line(point1=(1115 , 191), point2=(1113 , 193)) 
mdb.models['Model-1'].sketches['__profile__'].Line(point1=(1113 , 193), point2=(1111 , 193)) 
mdb.models['Model-1'].sketches['__profile__'].Line(point1=(1111 , 193), point2=(1109 , 195)) 
mdb.models['Model-1'].sketches['__profile__'].Line(point1=(1109 , 195), point2=(1106 , 196)) 
mdb.models['Model-1'].sketches['__profile__'].Line(point1=(1106 , 196), point2=(1104 , 198)) 
mdb.models['Model-1'].sketches['__profile__'].Line(point1=(1104 , 198), point2=(1104 , 200)) 
mdb.models['Model-1'].sketches['__profile__'].Line(point1=(1104 , 200), point2=(1100 , 204)) 
mdb.models['Model-1'].sketches['__profile__'].Line(point1=(1100 , 204), point2=(1101 , 210)) 
mdb.models['Model-1'].sketches['__profile__'].Line(point1=(1101 , 210), point2=(1107 , 217)) 
mdb.models['Model-1'].sketches['__profile__'].Line(point1=(1107 , 217), point2=(1108 , 220)) 
mdb.models['Model-1'].sketches['__profile__'].Line(point1=(1108 , 220), point2=(1112 , 223)) 
mdb.models['Model-1'].sketches['__profile__'].Line(point1=(1112 , 223), point2=(1113 , 224)) 
mdb.models['Model-1'].sketches['__profile__'].Line(point1=(1113 , 224), point2=(1117 , 224)) 
mdb.models['Model-1'].sketches['__profile__'].Line(point1=(1117 , 224), point2=(1119 , 222)) 
mdb.models['Model-1'].sketches['__profile__'].Line(point1=(1119 , 222), point2=(1121 , 222)) 
mdb.models['Model-1'].sketches['__profile__'].Line(point1=(1121 , 222), point2=(1123 , 220)) 
mdb.models['Model-1'].sketches['__profile__'].Line(point1=(1123 , 220), point2=(1125 , 220)) 
mdb.models['Model-1'].sketches['__profile__'].Line(point1=(1125 , 220), point2=(1127 , 218)) 
mdb.models['Model-1'].sketches['__profile__'].Line(point1=(1127 , 218), point2=(1129 , 218)) 
mdb.models['Model-1'].sketches['__profile__'].Line(point1=(1129 , 218), point2=(1131 , 216)) 
mdb.models['Model-1'].sketches['__profile__'].Line(point1=(1131 , 216), point2=(1133 , 216)) 
mdb.models['Model-1'].sketches['__profile__'].Line(point1=(1133 , 216), point2=(1136 , 214)) 
mdb.models['Model-1'].sketches['__profile__'].Line(point1=(1136 , 214), point2=(1135 , 209)) 
mdb.models['Model-1'].sketches['__profile__'].Line(point1=(1135 , 209), point2=(1133 , 206)) 
mdb.models['Model-1'].sketches['__profile__'].Line(point1=(1133 , 206), point2=(1133 , 204)) 
mdb.models['Model-1'].sketches['__profile__'].Line(point1=(1133 , 204), point2=(1131 , 202)) 
mdb.models['Model-1'].sketches['__profile__'].Line(point1=(1131 , 202), point2=(1126 , 188)) 
mdb.models['Model-1'].sketches['__profile__'].Line(point1=(1152 , 305), point2=(1152 , 297)) 
mdb.models['Model-1'].sketches['__profile__'].Line(point1=(1152 , 297), point2=(1151 , 296)) 
mdb.models['Model-1'].sketches['__profile__'].Line(point1=(1151 , 296), point2=(1150 , 288)) 
mdb.models['Model-1'].sketches['__profile__'].Line(point1=(1150 , 288), point2=(1148 , 283)) 
mdb.models['Model-1'].sketches['__profile__'].Line(point1=(1148 , 283), point2=(1148 , 279)) 
mdb.models['Model-1'].sketches['__profile__'].Line(point1=(1148 , 279), point2=(1147 , 278)) 
mdb.models['Model-1'].sketches['__profile__'].Line(point1=(1147 , 278), point2=(1145 , 267)) 
mdb.models['Model-1'].sketches['__profile__'].Line(point1=(1145 , 267), point2=(1142 , 258)) 
mdb.models['Model-1'].sketches['__profile__'].Line(point1=(1142 , 258), point2=(1127 , 263)) 
mdb.models['Model-1'].sketches['__profile__'].Line(point1=(1127 , 263), point2=(1125 , 265)) 
mdb.models['Model-1'].sketches['__profile__'].Line(point1=(1125 , 265), point2=(1123 , 265)) 
mdb.models['Model-1'].sketches['__profile__'].Line(point1=(1123 , 265), point2=(1121 , 267)) 
mdb.models['Model-1'].sketches['__profile__'].Line(point1=(1121 , 267), point2=(1119 , 267)) 
mdb.models['Model-1'].sketches['__profile__'].Line(point1=(1119 , 267), point2=(1117 , 269)) 
mdb.models['Model-1'].sketches['__profile__'].Line(point1=(1117 , 269), point2=(1115 , 269)) 
mdb.models['Model-1'].sketches['__profile__'].Line(point1=(1115 , 269), point2=(1112 , 271)) 
mdb.models['Model-1'].sketches['__profile__'].Line(point1=(1112 , 271), point2=(1106 , 274)) 
mdb.models['Model-1'].sketches['__profile__'].Line(point1=(1106 , 274), point2=(1104 , 276)) 
mdb.models['Model-1'].sketches['__profile__'].Line(point1=(1104 , 276), point2=(1104 , 278)) 
mdb.models['Model-1'].sketches['__profile__'].Line(point1=(1104 , 278), point2=(1106 , 280)) 
mdb.models['Model-1'].sketches['__profile__'].Line(point1=(1106 , 280), point2=(1106 , 282)) 
mdb.models['Model-1'].sketches['__profile__'].Line(point1=(1106 , 282), point2=(1108 , 284)) 
mdb.models['Model-1'].sketches['__profile__'].Line(point1=(1108 , 284), point2=(1108 , 286)) 
mdb.models['Model-1'].sketches['__profile__'].Line(point1=(1108 , 286), point2=(1110 , 288)) 
mdb.models['Model-1'].sketches['__profile__'].Line(point1=(1110 , 288), point2=(1112 , 294)) 
mdb.models['Model-1'].sketches['__profile__'].Line(point1=(1112 , 294), point2=(1114 , 296)) 
mdb.models['Model-1'].sketches['__profile__'].Line(point1=(1114 , 296), point2=(1114 , 298)) 
mdb.models['Model-1'].sketches['__profile__'].Line(point1=(1114 , 298), point2=(1116 , 300)) 
mdb.models['Model-1'].sketches['__profile__'].Line(point1=(1116 , 300), point2=(1116 , 302)) 
mdb.models['Model-1'].sketches['__profile__'].Line(point1=(1116 , 302), point2=(1120 , 309)) 
mdb.models['Model-1'].sketches['__profile__'].Line(point1=(1120 , 309), point2=(1120 , 312)) 
mdb.models['Model-1'].sketches['__profile__'].Line(point1=(1120 , 312), point2=(1122 , 314)) 
mdb.models['Model-1'].sketches['__profile__'].Line(point1=(1122 , 314), point2=(1122 , 316)) 
mdb.models['Model-1'].sketches['__profile__'].Line(point1=(1122 , 316), point2=(1127 , 316)) 
mdb.models['Model-1'].sketches['__profile__'].Line(point1=(1127 , 316), point2=(1133 , 312)) 
mdb.models['Model-1'].sketches['__profile__'].Line(point1=(1133 , 312), point2=(1136 , 312)) 
mdb.models['Model-1'].sketches['__profile__'].Line(point1=(1136 , 312), point2=(1139 , 310)) 
mdb.models['Model-1'].sketches['__profile__'].Line(point1=(1139 , 310), point2=(1141 , 310)) 
mdb.models['Model-1'].sketches['__profile__'].Line(point1=(1141 , 310), point2=(1143 , 308)) 
mdb.models['Model-1'].sketches['__profile__'].Line(point1=(1143 , 308), point2=(1152 , 305)) 
mdb.models['Model-1'].sketches['__profile__'].Line(point1=(1120 , 56), point2=(1117 , 56)) 
mdb.models['Model-1'].sketches['__profile__'].Line(point1=(1117 , 56), point2=(1116 , 55)) 
mdb.models['Model-1'].sketches['__profile__'].Line(point1=(1116 , 55), point2=(1106 , 55)) 
mdb.models['Model-1'].sketches['__profile__'].Line(point1=(1106 , 55), point2=(1106 , 60)) 
mdb.models['Model-1'].sketches['__profile__'].Line(point1=(1106 , 60), point2=(1104 , 62)) 
mdb.models['Model-1'].sketches['__profile__'].Line(point1=(1104 , 62), point2=(1104 , 68)) 
mdb.models['Model-1'].sketches['__profile__'].Line(point1=(1104 , 68), point2=(1105 , 72)) 
mdb.models['Model-1'].sketches['__profile__'].Line(point1=(1105 , 72), point2=(1108 , 74)) 
mdb.models['Model-1'].sketches['__profile__'].Line(point1=(1108 , 74), point2=(1112 , 74)) 
mdb.models['Model-1'].sketches['__profile__'].Line(point1=(1112 , 74), point2=(1114 , 72)) 
mdb.models['Model-1'].sketches['__profile__'].Line(point1=(1114 , 72), point2=(1118 , 64)) 
mdb.models['Model-1'].sketches['__profile__'].Line(point1=(1118 , 64), point2=(1118 , 62)) 
mdb.models['Model-1'].sketches['__profile__'].Line(point1=(1118 , 62), point2=(1120 , 59)) 
mdb.models['Model-1'].sketches['__profile__'].Line(point1=(1120 , 59), point2=(1120 , 56)) 
mdb.models['Model-1'].sketches['__profile__'].Line(point1=(1133 , 113), point2=(1128 , 108)) 
mdb.models['Model-1'].sketches['__profile__'].Line(point1=(1128 , 108), point2=(1125 , 108)) 
mdb.models['Model-1'].sketches['__profile__'].Line(point1=(1125 , 108), point2=(1124 , 107)) 
mdb.models['Model-1'].sketches['__profile__'].Line(point1=(1124 , 107), point2=(1121 , 107)) 
mdb.models['Model-1'].sketches['__profile__'].Line(point1=(1121 , 107), point2=(1119 , 109)) 
mdb.models['Model-1'].sketches['__profile__'].Line(point1=(1119 , 109), point2=(1116 , 109)) 
mdb.models['Model-1'].sketches['__profile__'].Line(point1=(1116 , 109), point2=(1112 , 111)) 
mdb.models['Model-1'].sketches['__profile__'].Line(point1=(1112 , 111), point2=(1110 , 113)) 
mdb.models['Model-1'].sketches['__profile__'].Line(point1=(1110 , 113), point2=(1109 , 116)) 
mdb.models['Model-1'].sketches['__profile__'].Line(point1=(1109 , 116), point2=(1109 , 124)) 
mdb.models['Model-1'].sketches['__profile__'].Line(point1=(1109 , 124), point2=(1108 , 127)) 
mdb.models['Model-1'].sketches['__profile__'].Line(point1=(1108 , 127), point2=(1108 , 134)) 
mdb.models['Model-1'].sketches['__profile__'].Line(point1=(1108 , 134), point2=(1113 , 134)) 
mdb.models['Model-1'].sketches['__profile__'].Line(point1=(1113 , 134), point2=(1119 , 130)) 
mdb.models['Model-1'].sketches['__profile__'].Line(point1=(1119 , 130), point2=(1122 , 130)) 
mdb.models['Model-1'].sketches['__profile__'].Line(point1=(1122 , 130), point2=(1127 , 126)) 
mdb.models['Model-1'].sketches['__profile__'].Line(point1=(1127 , 126), point2=(1128 , 123)) 
mdb.models['Model-1'].sketches['__profile__'].Line(point1=(1128 , 123), point2=(1131 , 120)) 
mdb.models['Model-1'].sketches['__profile__'].Line(point1=(1131 , 120), point2=(1131 , 118)) 
mdb.models['Model-1'].sketches['__profile__'].Line(point1=(1131 , 118), point2=(1133 , 116)) 
mdb.models['Model-1'].sketches['__profile__'].Line(point1=(1133 , 116), point2=(1133 , 113)) 
mdb.models['Model-1'].sketches['__profile__'].Line(point1=(1134 , 137), point2=(1130 , 133)) 
mdb.models['Model-1'].sketches['__profile__'].Line(point1=(1130 , 133), point2=(1126 , 131)) 
mdb.models['Model-1'].sketches['__profile__'].Line(point1=(1126 , 131), point2=(1123 , 131)) 
mdb.models['Model-1'].sketches['__profile__'].Line(point1=(1123 , 131), point2=(1121 , 133)) 
mdb.models['Model-1'].sketches['__profile__'].Line(point1=(1121 , 133), point2=(1114 , 135)) 
mdb.models['Model-1'].sketches['__profile__'].Line(point1=(1114 , 135), point2=(1112 , 137)) 
mdb.models['Model-1'].sketches['__profile__'].Line(point1=(1112 , 137), point2=(1112 , 140)) 
mdb.models['Model-1'].sketches['__profile__'].Line(point1=(1112 , 140), point2=(1111 , 141)) 
mdb.models['Model-1'].sketches['__profile__'].Line(point1=(1111 , 141), point2=(1111 , 149)) 
mdb.models['Model-1'].sketches['__profile__'].Line(point1=(1111 , 149), point2=(1110 , 152)) 
mdb.models['Model-1'].sketches['__profile__'].Line(point1=(1110 , 152), point2=(1110 , 156)) 
mdb.models['Model-1'].sketches['__profile__'].Line(point1=(1110 , 156), point2=(1112 , 156)) 
mdb.models['Model-1'].sketches['__profile__'].Line(point1=(1112 , 156), point2=(1115 , 158)) 
mdb.models['Model-1'].sketches['__profile__'].Line(point1=(1115 , 158), point2=(1122 , 158)) 
mdb.models['Model-1'].sketches['__profile__'].Line(point1=(1122 , 158), point2=(1124 , 157)) 
mdb.models['Model-1'].sketches['__profile__'].Line(point1=(1124 , 157), point2=(1134 , 144)) 
mdb.models['Model-1'].sketches['__profile__'].Line(point1=(1134 , 144), point2=(1135 , 142)) 
mdb.models['Model-1'].sketches['__profile__'].Line(point1=(1135 , 142), point2=(1134 , 137)) 
mdb.models['Model-1'].sketches['__profile__'].Line(point1=(1155 , 246), point2=(1147 , 230)) 
mdb.models['Model-1'].sketches['__profile__'].Line(point1=(1147 , 230), point2=(1147 , 228)) 
mdb.models['Model-1'].sketches['__profile__'].Line(point1=(1147 , 228), point2=(1145 , 226)) 
mdb.models['Model-1'].sketches['__profile__'].Line(point1=(1145 , 226), point2=(1143 , 220)) 
mdb.models['Model-1'].sketches['__profile__'].Line(point1=(1143 , 220), point2=(1139 , 216)) 
mdb.models['Model-1'].sketches['__profile__'].Line(point1=(1139 , 216), point2=(1133 , 217)) 
mdb.models['Model-1'].sketches['__profile__'].Line(point1=(1133 , 217), point2=(1131 , 219)) 
mdb.models['Model-1'].sketches['__profile__'].Line(point1=(1131 , 219), point2=(1129 , 219)) 
mdb.models['Model-1'].sketches['__profile__'].Line(point1=(1129 , 219), point2=(1127 , 221)) 
mdb.models['Model-1'].sketches['__profile__'].Line(point1=(1127 , 221), point2=(1125 , 221)) 
mdb.models['Model-1'].sketches['__profile__'].Line(point1=(1125 , 221), point2=(1123 , 223)) 
mdb.models['Model-1'].sketches['__profile__'].Line(point1=(1123 , 223), point2=(1121 , 223)) 
mdb.models['Model-1'].sketches['__profile__'].Line(point1=(1121 , 223), point2=(1115 , 227)) 
mdb.models['Model-1'].sketches['__profile__'].Line(point1=(1115 , 227), point2=(1114 , 228)) 
mdb.models['Model-1'].sketches['__profile__'].Line(point1=(1114 , 228), point2=(1114 , 232)) 
mdb.models['Model-1'].sketches['__profile__'].Line(point1=(1114 , 232), point2=(1116 , 236)) 
mdb.models['Model-1'].sketches['__profile__'].Line(point1=(1116 , 236), point2=(1124 , 246)) 
mdb.models['Model-1'].sketches['__profile__'].Line(point1=(1124 , 246), point2=(1124 , 248)) 
mdb.models['Model-1'].sketches['__profile__'].Line(point1=(1124 , 248), point2=(1128 , 252)) 
mdb.models['Model-1'].sketches['__profile__'].Line(point1=(1128 , 252), point2=(1128 , 254)) 
mdb.models['Model-1'].sketches['__profile__'].Line(point1=(1128 , 254), point2=(1130 , 256)) 
mdb.models['Model-1'].sketches['__profile__'].Line(point1=(1130 , 256), point2=(1136 , 257)) 
mdb.models['Model-1'].sketches['__profile__'].Line(point1=(1136 , 257), point2=(1140 , 254)) 
mdb.models['Model-1'].sketches['__profile__'].Line(point1=(1140 , 254), point2=(1143 , 254)) 
mdb.models['Model-1'].sketches['__profile__'].Line(point1=(1143 , 254), point2=(1145 , 252)) 
mdb.models['Model-1'].sketches['__profile__'].Line(point1=(1145 , 252), point2=(1147 , 252)) 
mdb.models['Model-1'].sketches['__profile__'].Line(point1=(1147 , 252), point2=(1149 , 250)) 
mdb.models['Model-1'].sketches['__profile__'].Line(point1=(1149 , 250), point2=(1155 , 248)) 
mdb.models['Model-1'].sketches['__profile__'].Line(point1=(1155 , 248), point2=(1155 , 246)) 
mdb.models['Model-1'].sketches['__profile__'].Line(point1=(1156 , 147), point2=(1151 , 142)) 
mdb.models['Model-1'].sketches['__profile__'].Line(point1=(1151 , 142), point2=(1148 , 142)) 
mdb.models['Model-1'].sketches['__profile__'].Line(point1=(1148 , 142), point2=(1147 , 141)) 
mdb.models['Model-1'].sketches['__profile__'].Line(point1=(1147 , 141), point2=(1138 , 142)) 
mdb.models['Model-1'].sketches['__profile__'].Line(point1=(1138 , 142), point2=(1134 , 146)) 
mdb.models['Model-1'].sketches['__profile__'].Line(point1=(1134 , 146), point2=(1133 , 149)) 
mdb.models['Model-1'].sketches['__profile__'].Line(point1=(1133 , 149), point2=(1129 , 153)) 
mdb.models['Model-1'].sketches['__profile__'].Line(point1=(1129 , 153), point2=(1128 , 156)) 
mdb.models['Model-1'].sketches['__profile__'].Line(point1=(1128 , 156), point2=(1124 , 160)) 
mdb.models['Model-1'].sketches['__profile__'].Line(point1=(1124 , 160), point2=(1124 , 164)) 
mdb.models['Model-1'].sketches['__profile__'].Line(point1=(1124 , 164), point2=(1127 , 167)) 
mdb.models['Model-1'].sketches['__profile__'].Line(point1=(1127 , 167), point2=(1129 , 171)) 
mdb.models['Model-1'].sketches['__profile__'].Line(point1=(1129 , 171), point2=(1133 , 174)) 
mdb.models['Model-1'].sketches['__profile__'].Line(point1=(1133 , 174), point2=(1137 , 174)) 
mdb.models['Model-1'].sketches['__profile__'].Line(point1=(1137 , 174), point2=(1139 , 172)) 
mdb.models['Model-1'].sketches['__profile__'].Line(point1=(1139 , 172), point2=(1141 , 172)) 
mdb.models['Model-1'].sketches['__profile__'].Line(point1=(1141 , 172), point2=(1143 , 170)) 
mdb.models['Model-1'].sketches['__profile__'].Line(point1=(1143 , 170), point2=(1145 , 170)) 
mdb.models['Model-1'].sketches['__profile__'].Line(point1=(1145 , 170), point2=(1148 , 168)) 
mdb.models['Model-1'].sketches['__profile__'].Line(point1=(1148 , 168), point2=(1157 , 160)) 
mdb.models['Model-1'].sketches['__profile__'].Line(point1=(1157 , 160), point2=(1160 , 156)) 
mdb.models['Model-1'].sketches['__profile__'].Line(point1=(1160 , 156), point2=(1160 , 153)) 
mdb.models['Model-1'].sketches['__profile__'].Line(point1=(1160 , 153), point2=(1156 , 147)) 
mdb.models['Model-1'].sketches['__profile__'].Line(point1=(1152 , 390), point2=(1154 , 380)) 
mdb.models['Model-1'].sketches['__profile__'].Line(point1=(1154 , 380), point2=(1155 , 379)) 
mdb.models['Model-1'].sketches['__profile__'].Line(point1=(1155 , 379), point2=(1155 , 375)) 
mdb.models['Model-1'].sketches['__profile__'].Line(point1=(1155 , 375), point2=(1157 , 371)) 
mdb.models['Model-1'].sketches['__profile__'].Line(point1=(1157 , 371), point2=(1159 , 362)) 
mdb.models['Model-1'].sketches['__profile__'].Line(point1=(1159 , 362), point2=(1165 , 349)) 
mdb.models['Model-1'].sketches['__profile__'].Line(point1=(1165 , 349), point2=(1170 , 342)) 
mdb.models['Model-1'].sketches['__profile__'].Line(point1=(1170 , 342), point2=(1170 , 337)) 
mdb.models['Model-1'].sketches['__profile__'].Line(point1=(1170 , 337), point2=(1163 , 322)) 
mdb.models['Model-1'].sketches['__profile__'].Line(point1=(1163 , 322), point2=(1160 , 312)) 
mdb.models['Model-1'].sketches['__profile__'].Line(point1=(1160 , 312), point2=(1157 , 307)) 
mdb.models['Model-1'].sketches['__profile__'].Line(point1=(1157 , 307), point2=(1154 , 307)) 
mdb.models['Model-1'].sketches['__profile__'].Line(point1=(1154 , 307), point2=(1152 , 309)) 
mdb.models['Model-1'].sketches['__profile__'].Line(point1=(1152 , 309), point2=(1149 , 309)) 
mdb.models['Model-1'].sketches['__profile__'].Line(point1=(1149 , 309), point2=(1147 , 311)) 
mdb.models['Model-1'].sketches['__profile__'].Line(point1=(1147 , 311), point2=(1143 , 311)) 
mdb.models['Model-1'].sketches['__profile__'].Line(point1=(1143 , 311), point2=(1141 , 313)) 
mdb.models['Model-1'].sketches['__profile__'].Line(point1=(1141 , 313), point2=(1135 , 315)) 
mdb.models['Model-1'].sketches['__profile__'].Line(point1=(1135 , 315), point2=(1133 , 317)) 
mdb.models['Model-1'].sketches['__profile__'].Line(point1=(1133 , 317), point2=(1128 , 318)) 
mdb.models['Model-1'].sketches['__profile__'].Line(point1=(1128 , 318), point2=(1126 , 320)) 
mdb.models['Model-1'].sketches['__profile__'].Line(point1=(1126 , 320), point2=(1126 , 324)) 
mdb.models['Model-1'].sketches['__profile__'].Line(point1=(1126 , 324), point2=(1128 , 326))
[truncated: 1,187,396 more chars]
