# Supplementary material for: An image based application in Matlab for automated modelling and morphological analysis of insect wings
Source: Sci Rep. 2022 Aug 17;12:13917. doi: 10.1038/s41598-022-17859-9 (PMC9386019; doi:10.1038/s41598-022-17859-9)
Supplement: Supplementary file 19 — Supplementary Information 15. [file 41598_2022_17859_MOESM19_ESM.py]

# -*- coding: mbcs -*- 
from part import * 
from material import * 
from section import * 
from assembly import * 
from step import * 
from interaction import * 
from load import * 
from mesh import * 
from optimization import * 
from job import * 
from sketch import * 
from visualization import * 
from connectorBehavior import * 
mdb.models['Model-1'].Part(dimensionality=THREE_D, name='Part-1', type=DEFORMABLE_BODY) 
mdb.models['Model-1'].parts['Part-1'].ReferencePoint(point=(0,0,0)) 
mdb.models['Model-1'].parts['Part-1'].DatumPointByCoordinate(coords=(500,1,1)) 
mdb.models['Model-1'].parts['Part-1'].DatumPointByCoordinate(coords=(500,2,1)) 
mdb.models['Model-1'].parts['Part-1'].DatumPointByCoordinate(coords=(500,500,1)) 
mdb.models['Model-1'].parts['Part-1'].DatumPointByCoordinate(coords=(500,500,2)) 
mdb.models['Model-1'].parts['Part-1'].DatumAxisByTwoPoint(point1= 
    mdb.models['Model-1'].parts['Part-1'].datums[2], point2= 
    mdb.models['Model-1'].parts['Part-1'].datums[3]) 
mdb.models['Model-1'].parts['Part-1'].DatumAxisByTwoPoint(point1= 
 mdb.models['Model-1'].parts['Part-1'].datums[4], point2= 
    mdb.models['Model-1'].parts['Part-1'].datums[5]) 
mdb.models['Model-1'].parts['Part-1'].DatumPlaneByPrincipalPlane(offset=0, principalPlane=XYPLANE) 
mdb.models['Model-1'].parts['Part-1'].DatumPlaneByPrincipalPlane(offset=72, principalPlane=XYPLANE) 
mdb.models['Model-1'].parts['Part-1'].DatumPlaneByPrincipalPlane(offset=144, principalPlane=XYPLANE) 
mdb.models['Model-1'].parts['Part-1'].DatumPlaneByPrincipalPlane(offset=216, principalPlane=XYPLANE) 
mdb.models['Model-1'].parts['Part-1'].DatumPlaneByPrincipalPlane(offset=289, principalPlane=XYPLANE) 
mdb.models['Model-1'].parts['Part-1'].DatumPlaneByPrincipalPlane(offset=361, principalPlane=XYPLANE) 
mdb.models['Model-1'].parts['Part-1'].DatumPlaneByPrincipalPlane(offset=433, principalPlane=XYPLANE) 
mdb.models['Model-1'].parts['Part-1'].DatumPlaneByPrincipalPlane(offset=505, principalPlane=XYPLANE) 
mdb.models['Model-1'].parts['Part-1'].DatumPlaneByPrincipalPlane(offset=577, principalPlane=XYPLANE) 
mdb.models['Model-1'].parts['Part-1'].DatumPlaneByPrincipalPlane(offset=649, principalPlane=XYPLANE) 
mdb.models['Model-1'].parts['Part-1'].DatumPlaneByPrincipalPlane(offset=721, principalPlane=XYPLANE) 
mdb.models['Model-1'].parts['Part-1'].DatumPlaneByPrincipalPlane(offset=793, principalPlane=XYPLANE) 
mdb.models['Model-1'].parts['Part-1'].DatumPlaneByPrincipalPlane(offset=866, principalPlane=XYPLANE) 
mdb.models['Model-1'].parts['Part-1'].DatumPlaneByPrincipalPlane(offset=938, principalPlane=XYPLANE) 
mdb.models['Model-1'].parts['Part-1'].DatumPlaneByPrincipalPlane(offset=1010, principalPlane=XYPLANE) 
mdb.models['Model-1'].parts['Part-1'].DatumPlaneByPrincipalPlane(offset=1082, principalPlane=XYPLANE) 
mdb.models['Model-1'].parts['Part-1'].DatumPlaneByPrincipalPlane(offset=1154, principalPlane=XYPLANE) 
mdb.models['Model-1'].parts['Part-1'].DatumPlaneByPrincipalPlane(offset=500, principalPlane=XZPLANE) 
mdb.models['Model-1'].ConstrainedSketch(gridSpacing=75, name='__profile__', sheetSize=3000, transform= 
mdb.models['Model-1'].parts['Part-1'].MakeSketchTransform( 
sketchPlane=mdb.models['Model-1'].parts['Part-1'].datums[8], 
sketchPlaneSide=SIDE1,  
 sketchUpEdge=mdb.models['Model-1'].parts['Part-1'].datums[6],  
sketchOrientation=RIGHT, origin=(0,0,0))) 
mdb.models['Model-1'].parts['Part-1'].projectReferencesOntoSketch(filter= 
  COPLANAR_EDGES, sketch=mdb.models['Model-1'].sketches['__profile__']) 
mdb.models['Model-1'].sketches['__profile__'].Spline(points=( 
(1 , 30.9605), (371,30.9605))) 
mdb.models['Model-1'].parts['Part-1'].Wire(sketch= 
 mdb.models['Model-1'].sketches['__profile__'], sketchOrientation=RIGHT,  
    sketchPlane=mdb.models['Model-1'].parts['Part-1'].datums[8], 
    sketchPlaneSide=SIDE1, sketchUpEdge= 
    mdb.models['Model-1'].parts['Part-1'].datums[6]) 
del mdb.models['Model-1'].sketches['__profile__'] 
mdb.models['Model-1'].ConstrainedSketch(gridSpacing=75, name='__profile__', sheetSize=3000, transform= 
mdb.models['Model-1'].parts['Part-1'].MakeSketchTransform( 
sketchPlane=mdb.models['Model-1'].parts['Part-1'].datums[9], 
sketchPlaneSide=SIDE1,  
 sketchUpEdge=mdb.models['Model-1'].parts['Part-1'].datums[6],  
sketchOrientation=RIGHT, origin=(0,0,72))) 
mdb.models['Model-1'].parts['Part-1'].projectReferencesOntoSketch(filter= 
  COPLANAR_EDGES, sketch=mdb.models['Model-1'].sketches['__profile__']) 
mdb.models['Model-1'].sketches['__profile__'].Spline(points=( 
(1 , 30.9605), (204 , 30.7068), (215 , 28.3045), (229 , 18.699), (235 , 16.9177), (239 , 18.0221), (249 , 24.5023), (254 , 26.124), (259 , 25.3722), (269 , 20.091), (274 , 19.0088), (279 , 20.3894), (292 , 28.2126), (300 , 30.3741), (371,30.9605))) 
mdb.models['Model-1'].parts['Part-1'].Wire(sketch= 
 mdb.models['Model-1'].sketches['__profile__'], sketchOrientation=RIGHT,  
    sketchPlane=mdb.models['Model-1'].parts['Part-1'].datums[9], 
    sketchPlaneSide=SIDE1, sketchUpEdge= 
    mdb.models['Model-1'].parts['Part-1'].datums[6]) 
del mdb.models['Model-1'].sketches['__profile__'] 
mdb.models['Model-1'].ConstrainedSketch(gridSpacing=75, name='__profile__', sheetSize=3000, transform= 
mdb.models['Model-1'].parts['Part-1'].MakeSketchTransform( 
sketchPlane=mdb.models['Model-1'].parts['Part-1'].datums[10], 
sketchPlaneSide=SIDE1,  
 sketchUpEdge=mdb.models['Model-1'].parts['Part-1'].datums[6],  
sketchOrientation=RIGHT, origin=(0,0,144))) 
mdb.models['Model-1'].parts['Part-1'].projectReferencesOntoSketch(filter= 
  COPLANAR_EDGES, sketch=mdb.models['Model-1'].sketches['__profile__']) 
mdb.models['Model-1'].sketches['__profile__'].Spline(points=( 
(1 , 30.9605), (202 , 30.7414), (214 , 28.014), (228 , 17.8722), (233 , 16.2375), (238 , 17.6569), (251 , 26.8628), (257 , 28.2531), (263 , 26.6095), (275 , 17.8974), (280 , 16.1286), (286 , 17.9538), (299 , 27.5462), (307 , 30.2144), (371,30.9605))) 
mdb.models['Model-1'].parts['Part-1'].Wire(sketch= 
 mdb.models['Model-1'].sketches['__profile__'], sketchOrientation=RIGHT,  
    sketchPlane=mdb.models['Model-1'].parts['Part-1'].datums[10], 
    sketchPlaneSide=SIDE1, sketchUpEdge= 
    mdb.models['Model-1'].parts['Part-1'].datums[6]) 
del mdb.models['Model-1'].sketches['__profile__'] 
mdb.models['Model-1'].ConstrainedSketch(gridSpacing=75, name='__profile__', sheetSize=3000, transform= 
mdb.models['Model-1'].parts['Part-1'].MakeSketchTransform( 
sketchPlane=mdb.models['Model-1'].parts['Part-1'].datums[11], 
sketchPlaneSide=SIDE1,  
 sketchUpEdge=mdb.models['Model-1'].parts['Part-1'].datums[6],  
sketchOrientation=RIGHT, origin=(0,0,216))) 
mdb.models['Model-1'].parts['Part-1'].projectReferencesOntoSketch(filter= 
  COPLANAR_EDGES, sketch=mdb.models['Model-1'].sketches['__profile__']) 
mdb.models['Model-1'].sketches['__profile__'].Spline(points=( 
(1 , 30.9605), (202 , 30.7474), (214 , 27.9936), (228 , 16.9448), (233 , 14.4076), (237 , 14.1932), (247 , 16.2506), (258 , 16.1429), (273 , 20.8241), (277 , 19.7704), (286 , 14.0646), (290 , 13.001), (296 , 15.4828), (309 , 27.0377), (316 , 29.9201), (327 , 30.9022), (371,30.9605))) 
mdb.models['Model-1'].parts['Part-1'].Wire(sketch= 
 mdb.models['Model-1'].sketches['__profile__'], sketchOrientation=RIGHT,  
    sketchPlane=mdb.models['Model-1'].parts['Part-1'].datums[11], 
    sketchPlaneSide=SIDE1, sketchUpEdge= 
    mdb.models['Model-1'].parts['Part-1'].datums[6]) 
del mdb.models['Model-1'].sketches['__profile__'] 
mdb.models['Model-1'].ConstrainedSketch(gridSpacing=75, name='__profile__', sheetSize=3000, transform= 
mdb.models['Model-1'].parts['Part-1'].MakeSketchTransform( 
sketchPlane=mdb.models['Model-1'].parts['Part-1'].datums[12], 
sketchPlaneSide=SIDE1,  
 sketchUpEdge=mdb.models['Model-1'].parts['Part-1'].datums[6],  
sketchOrientation=RIGHT, origin=(0,0,289))) 
mdb.models['Model-1'].parts['Part-1'].projectReferencesOntoSketch(filter= 
  COPLANAR_EDGES, sketch=mdb.models['Model-1'].sketches['__profile__']) 
mdb.models['Model-1'].sketches['__profile__'].Spline(points=( 
(1 , 30.9605), (106 , 30.5683), (115 , 28.5069), (129 , 20.2027), (134 , 18.9442), (139 , 20.2074), (153 , 28.5098), (161 , 30.4641), (228 , 30.7304), (240 , 27.9445), (257 , 16.5161), (262 , 16.8), (273 , 23.501), (278 , 24.6085), (283 , 22.8219), (293 , 15.3347), (297 , 14.1807), (302 , 15.8369), (314 , 26.0921), (322 , 29.8013), (333 , 30.8915), (371,30.9605))) 
mdb.models['Model-1'].parts['Part-1'].Wire(sketch= 
 mdb.models['Model-1'].sketches['__profile__'], sketchOrientation=RIGHT,  
    sketchPlane=mdb.models['Model-1'].parts['Part-1'].datums[12], 
    sketchPlaneSide=SIDE1, sketchUpEdge= 
    mdb.models['Model-1'].parts['Part-1'].datums[6]) 
del mdb.models['Model-1'].sketches['__profile__'] 
mdb.models['Model-1'].ConstrainedSketch(gridSpacing=75, name='__profile__', sheetSize=3000, transform= 
mdb.models['Model-1'].parts['Part-1'].MakeSketchTransform( 
sketchPlane=mdb.models['Model-1'].parts['Part-1'].datums[13], 
sketchPlaneSide=SIDE1,  
 sketchUpEdge=mdb.models['Model-1'].parts['Part-1'].datums[6],  
sketchOrientation=RIGHT, origin=(0,0,361))) 
mdb.models['Model-1'].parts['Part-1'].projectReferencesOntoSketch(filter= 
  COPLANAR_EDGES, sketch=mdb.models['Model-1'].sketches['__profile__']) 
mdb.models['Model-1'].sketches['__profile__'].Spline(points=( 
(1 , 30.9605), (112 , 30.5418), (121 , 28.3081), (135 , 19.0881), (140 , 17.5931), (146 , 19.4528), (159 , 28.1397), (166 , 30.2317), (227 , 30.7325), (239 , 27.7946), (253 , 16.2762), (259 , 14.1669), (263 , 15.5477), (274 , 24.5361), (279 , 26.6518), (285 , 25.5884), (297 , 16.4007), (302 , 14.7375), (307 , 16.4411), (320 , 27.0468), (327 , 29.8978), (337 , 30.8781), (371,30.9605))) 
mdb.models['Model-1'].parts['Part-1'].Wire(sketch= 
 mdb.models['Model-1'].sketches['__profile__'], sketchOrientation=RIGHT,  
    sketchPlane=mdb.models['Model-1'].parts['Part-1'].datums[13], 
    sketchPlaneSide=SIDE1, sketchUpEdge= 
    mdb.models['Model-1'].parts['Part-1'].datums[6]) 
del mdb.models['Model-1'].sketches['__profile__'] 
mdb.models['Model-1'].ConstrainedSketch(gridSpacing=75, name='__profile__', sheetSize=3000, transform= 
mdb.models['Model-1'].parts['Part-1'].MakeSketchTransform( 
sketchPlane=mdb.models['Model-1'].parts['Part-1'].datums[14], 
sketchPlaneSide=SIDE1,  
 sketchUpEdge=mdb.models['Model-1'].parts['Part-1'].datums[6],  
sketchOrientation=RIGHT, origin=(0,0,433))) 
mdb.models['Model-1'].parts['Part-1'].projectReferencesOntoSketch(filter= 
  COPLANAR_EDGES, sketch=mdb.models['Model-1'].sketches['__profile__']) 
mdb.models['Model-1'].sketches['__profile__'].Spline(points=( 
(1 , 30.9605), (106 , 30.5777), (115 , 28.6553), (129 , 20.8863), (134 , 19.6053), (140 , 21.1155), (153 , 28.4645), (161 , 30.43), (225 , 30.5618), (232 , 29.0996), (237 , 26.4985), (254 , 8.26748), (260 , 5.46189), (266 , 8.00239), (278 , 20.977), (284 , 24.4668), (289 , 23.8826), (300 , 16.2427), (305 , 14.8258), (310 , 16.71), (323 , 27.2502), (329 , 29.7368), (339 , 30.8606), (371,30.9605))) 
mdb.models['Model-1'].parts['Part-1'].Wire(sketch= 
 mdb.models['Model-1'].sketches['__profile__'], sketchOrientation=RIGHT,  
    sketchPlane=mdb.models['Model-1'].parts['Part-1'].datums[14], 
    sketchPlaneSide=SIDE1, sketchUpEdge= 
    mdb.models['Model-1'].parts['Part-1'].datums[6]) 
del mdb.models['Model-1'].sketches['__profile__'] 
mdb.models['Model-1'].ConstrainedSketch(gridSpacing=75, name='__profile__', sheetSize=3000, transform= 
mdb.models['Model-1'].parts['Part-1'].MakeSketchTransform( 
sketchPlane=mdb.models['Model-1'].parts['Part-1'].datums[15], 
sketchPlaneSide=SIDE1,  
 sketchUpEdge=mdb.models['Model-1'].parts['Part-1'].datums[6],  
sketchOrientation=RIGHT, origin=(0,0,505))) 
mdb.models['Model-1'].parts['Part-1'].projectReferencesOntoSketch(filter= 
  COPLANAR_EDGES, sketch=mdb.models['Model-1'].sketches['__profile__']) 
mdb.models['Model-1'].sketches['__profile__'].Spline(points=( 
(1 , 30.9605), (97 , 30.4682), (106 , 28.0423), (119 , 19.3622), (125 , 17.498), (130 , 18.9434), (143 , 27.6859), (151 , 30.2341), (207 , 30.7729), (219 , 28.4223), (233 , 18.9306), (238 , 16.7468), (242 , 16.7284), (254 , 19.9377), (268 , 18.2026), (280 , 23.0621), (284 , 23.627), (288 , 22.5062), (298 , 15.7897), (302 , 14.603), (307 , 16.0842), (319 , 26.0656), (327 , 29.7817), (337 , 30.8653), (371,30.9605))) 
mdb.models['Model-1'].parts['Part-1'].Wire(sketch= 
 mdb.models['Model-1'].sketches['__profile__'], sketchOrientation=RIGHT,  
    sketchPlane=mdb.models['Model-1'].parts['Part-1'].datums[15], 
    sketchPlaneSide=SIDE1, sketchUpEdge= 
    mdb.models['Model-1'].parts['Part-1'].datums[6]) 
del mdb.models['Model-1'].sketches['__profile__'] 
mdb.models['Model-1'].ConstrainedSketch(gridSpacing=75, name='__profile__', sheetSize=3000, transform= 
mdb.models['Model-1'].parts['Part-1'].MakeSketchTransform( 
sketchPlane=mdb.models['Model-1'].parts['Part-1'].datums[16], 
sketchPlaneSide=SIDE1,  
 sketchUpEdge=mdb.models['Model-1'].parts['Part-1'].datums[6],  
sketchOrientation=RIGHT, origin=(0,0,577))) 
mdb.models['Model-1'].parts['Part-1'].projectReferencesOntoSketch(filter= 
  COPLANAR_EDGES, sketch=mdb.models['Model-1'].sketches['__profile__']) 
mdb.models['Model-1'].sketches['__profile__'].Spline(points=( 
(1 , 30.9605), (77 , 30.4815), (86 , 28.2399), (100 , 19.8046), (105 , 18.4302), (111 , 19.9728), (124 , 27.9374), (132 , 30.2621), (188 , 30.4694), (198 , 27.7039), (212 , 17.9717), (217 , 16.1354), (223 , 17.3936), (235 , 24.3462), (241 , 24.0658), (247 , 19.3939), (259 , 5.05507), (266 , 1.90336), (270 , 2.62411), (275 , 5.48921), (293 , 24.1328), (303 , 29.5318), (316 , 30.8701), (371,30.9605))) 
mdb.models['Model-1'].parts['Part-1'].Wire(sketch= 
 mdb.models['Model-1'].sketches['__profile__'], sketchOrientation=RIGHT,  
    sketchPlane=mdb.models['Model-1'].parts['Part-1'].datums[16], 
    sketchPlaneSide=SIDE1, sketchUpEdge= 
    mdb.models['Model-1'].parts['Part-1'].datums[6]) 
del mdb.models['Model-1'].sketches['__profile__'] 
mdb.models['Model-1'].ConstrainedSketch(gridSpacing=75, name='__profile__', sheetSize=3000, transform= 
mdb.models['Model-1'].parts['Part-1'].MakeSketchTransform( 
sketchPlane=mdb.models['Model-1'].parts['Part-1'].datums[17], 
sketchPlaneSide=SIDE1,  
 sketchUpEdge=mdb.models['Model-1'].parts['Part-1'].datums[6],  
sketchOrientation=RIGHT, origin=(0,0,649))) 
mdb.models['Model-1'].parts['Part-1'].projectReferencesOntoSketch(filter= 
  COPLANAR_EDGES, sketch=mdb.models['Model-1'].sketches['__profile__']) 
mdb.models['Model-1'].sketches['__profile__'].Spline(points=( 
(1 , 30.9605), (54 , 30.2182), (62 , 27.9934), (76 , 19.6512), (82 , 18.0626), (88 , 19.7482), (101 , 27.7136), (109 , 30.1566), (153 , 30.6286), (165 , 27.9112), (180 , 18.4257), (186 , 16.57), (192 , 18.0382), (208 , 28.0017), (219 , 29.9299), (228 , 27.4296), (240 , 19.1502), (245 , 17.0132), (259 , 17.4362), (272 , 13.834), (290 , 11.9461), (297 , 14.2189), (310 , 25.7012), (319 , 29.8978), (330 , 30.8978), (371,30.9605))) 
mdb.models['Model-1'].parts['Part-1'].Wire(sketch= 
 mdb.models['Model-1'].sketches['__profile__'], sketchOrientation=RIGHT,  
    sketchPlane=mdb.models['Model-1'].parts['Part-1'].datums[17], 
    sketchPlaneSide=SIDE1, sketchUpEdge= 
    mdb.models['Model-1'].parts['Part-1'].datums[6]) 
del mdb.models['Model-1'].sketches['__profile__'] 
mdb.models['Model-1'].ConstrainedSketch(gridSpacing=75, name='__profile__', sheetSize=3000, transform= 
mdb.models['Model-1'].parts['Part-1'].MakeSketchTransform( 
sketchPlane=mdb.models['Model-1'].parts['Part-1'].datums[18], 
sketchPlaneSide=SIDE1,  
 sketchUpEdge=mdb.models['Model-1'].parts['Part-1'].datums[6],  
sketchOrientation=RIGHT, origin=(0,0,721))) 
mdb.models['Model-1'].parts['Part-1'].projectReferencesOntoSketch(filter= 
  COPLANAR_EDGES, sketch=mdb.models['Model-1'].sketches['__profile__']) 
mdb.models['Model-1'].sketches['__profile__'].Spline(points=( 
(1 , 30.9605), (23 , 30.3919), (47 , 26.0765), (75 , 30.5953), (114 , 30.4449), (124 , 28.0196), (140 , 18.2313), (146 , 16.492), (152 , 17.8946), (164 , 25.3722), (171 , 27.6146), (178 , 26.4664), (192 , 18.6176), (199 , 16.9826), (204 , 17.781), (221 , 23.8887), (226 , 23.2748), (237 , 18.8923), (241 , 18.7201), (253 , 24.1653), (258 , 25.2025), (263 , 23.8015), (276 , 16.2422), (290 , 17.4583), (303 , 14.6242), (308 , 16.2311), (321 , 26.611), (328 , 29.7098), (338 , 30.8552), (371,30.9605))) 
mdb.models['Model-1'].parts['Part-1'].Wire(sketch= 
 mdb.models['Model-1'].sketches['__profile__'], sketchOrientation=RIGHT,  
    sketchPlane=mdb.models['Model-1'].parts['Part-1'].datums[18], 
    sketchPlaneSide=SIDE1, sketchUpEdge= 
    mdb.models['Model-1'].parts['Part-1'].datums[6]) 
del mdb.models['Model-1'].sketches['__profile__'] 
mdb.models['Model-1'].ConstrainedSketch(gridSpacing=75, name='__profile__', sheetSize=3000, transform= 
mdb.models['Model-1'].parts['Part-1'].MakeSketchTransform( 
sketchPlane=mdb.models['Model-1'].parts['Part-1'].datums[19], 
sketchPlaneSide=SIDE1,  
 sketchUpEdge=mdb.models['Model-1'].parts['Part-1'].datums[6],  
sketchOrientation=RIGHT, origin=(0,0,793))) 
mdb.models['Model-1'].parts['Part-1'].projectReferencesOntoSketch(filter= 
  COPLANAR_EDGES, sketch=mdb.models['Model-1'].sketches['__profile__']) 
mdb.models['Model-1'].sketches['__profile__'].Spline(points=( 
(1 , 30.9605), (41 , 29.888), (50 , 27.4211), (69 , 19.4359), (79 , 17.7939), (90 , 19.5133), (115 , 28.6872), (128 , 30.5995), (143 , 30.7646), (152 , 29.5749), (158 , 27.2011), (170 , 19.6377), (175 , 18.4368), (180 , 19.7607), (194 , 28.2963), (202 , 30.3655), (211 , 30.5335), (218 , 29.252), (224 , 26.4544), (234 , 19.5697), (239 , 17.9572), (244 , 19.0714), (257 , 27.2119), (263 , 28.3001), (270 , 25.7775), (285 , 14.7243), (289 , 14.1246), (300 , 15.395), (310 , 13.6178), (316 , 15.3098), (329 , 26.1533), (336 , 29.5413), (345 , 30.7963), (371,30.9605))) 
mdb.models['Model-1'].parts['Part-1'].Wire(sketch= 
 mdb.models['Model-1'].sketches['__profile__'], sketchOrientation=RIGHT,  
    sketchPlane=mdb.models['Model-1'].parts['Part-1'].datums[19], 
    sketchPlaneSide=SIDE1, sketchUpEdge= 
    mdb.models['Model-1'].parts['Part-1'].datums[6]) 
del mdb.models['Model-1'].sketches['__profile__'] 
mdb.models['Model-1'].ConstrainedSketch(gridSpacing=75, name='__profile__', sheetSize=3000, transform= 
mdb.models['Model-1'].parts['Part-1'].MakeSketchTransform( 
sketchPlane=mdb.models['Model-1'].parts['Part-1'].datums[20], 
sketchPlaneSide=SIDE1,  
 sketchUpEdge=mdb.models['Model-1'].parts['Part-1'].datums[6],  
sketchOrientation=RIGHT, origin=(0,0,866))) 
mdb.models['Model-1'].parts['Part-1'].projectReferencesOntoSketch(filter= 
  COPLANAR_EDGES, sketch=mdb.models['Model-1'].sketches['__profile__']) 
mdb.models['Model-1'].sketches['__profile__'].Spline(points=( 
(1 , 30.9605), (140 , 30.6809), (151 , 28.1759), (165 , 19.0461), (170 , 17.6956), (175 , 19.0915), (190 , 28.6176), (202 , 30.2953), (211 , 27.9441), (225 , 17.9361), (230 , 16.2278), (236 , 18.0711), (246 , 25.7335), (252 , 28.9225), (259 , 30.4613), (267 , 30.5885), (278 , 27.6903), (295 , 13.7184), (304 , 11.517), (314 , 11.9473), (319 , 13.3986), (335 , 26.3384), (342 , 29.6119), (351 , 30.8069), (371,30.9605))) 
mdb.models['Model-1'].parts['Part-1'].Wire(sketch= 
 mdb.models['Model-1'].sketches['__profile__'], sketchOrientation=RIGHT,  
    sketchPlane=mdb.models['Model-1'].parts['Part-1'].datums[20], 
    sketchPlaneSide=SIDE1, sketchUpEdge= 
    mdb.models['Model-1'].parts['Part-1'].datums[6]) 
del mdb.models['Model-1'].sketches['__profile__'] 
mdb.models['Model-1'].ConstrainedSketch(gridSpacing=75, name='__profile__', sheetSize=3000, transform= 
mdb.models['Model-1'].parts['Part-1'].MakeSketchTransform( 
sketchPlane=mdb.models['Model-1'].parts['Part-1'].datums[21], 
sketchPlaneSide=SIDE1,  
 sketchUpEdge=mdb.models['Model-1'].parts['Part-1'].datums[6],  
sketchOrientation=RIGHT, origin=(0,0,938))) 
mdb.models['Model-1'].parts['Part-1'].projectReferencesOntoSketch(filter= 
  COPLANAR_EDGES, sketch=mdb.models['Model-1'].sketches['__profile__']) 
mdb.models['Model-1'].sketches['__profile__'].Spline(points=( 
(1 , 30.9605), (171 , 30.4306), (192 , 27.5488), (208 , 18.1434), (213 , 16.8568), (218 , 18.3268), (230 , 26.8373), (237 , 29.7223), (247 , 30.8476), (269 , 30.728), (276 , 29.7421), (282 , 27.2988), (300 , 13.1187), (313 , 10.5966), (318 , 11.117), (322 , 12.8674), (336 , 25.4508), (343 , 29.2789), (352 , 30.7573), (371,30.9605))) 
mdb.models['Model-1'].parts['Part-1'].Wire(sketch= 
 mdb.models['Model-1'].sketches['__profile__'], sketchOrientation=RIGHT,  
    sketchPlane=mdb.models['Model-1'].parts['Part-1'].datums[21], 
    sketchPlaneSide=SIDE1, sketchUpEdge= 
    mdb.models['Model-1'].parts['Part-1'].datums[6]) 
del mdb.models['Model-1'].sketches['__profile__'] 
mdb.models['Model-1'].ConstrainedSketch(gridSpacing=75, name='__profile__', sheetSize=3000, transform= 
mdb.models['Model-1'].parts['Part-1'].MakeSketchTransform( 
sketchPlane=mdb.models['Model-1'].parts['Part-1'].datums[22], 
sketchPlaneSide=SIDE1,  
 sketchUpEdge=mdb.models['Model-1'].parts['Part-1'].datums[6],  
sketchOrientation=RIGHT, origin=(0,0,1010))) 
mdb.models['Model-1'].parts['Part-1'].projectReferencesOntoSketch(filter= 
  COPLANAR_EDGES, sketch=mdb.models['Model-1'].sketches['__profile__']) 
mdb.models['Model-1'].sketches['__profile__'].Spline(points=( 
(1 , 30.9605), (162 , 30.7173), (173 , 28.6971), (188 , 20.591), (193 , 19.3464), (198 , 20.2764), (211 , 27.509), (219 , 30.057), (261 , 30.7833), (273 , 28.5067), (288 , 18.5303), (293 , 16.9964), (299 , 18.8685), (312 , 27.8784), (319 , 30.1386), (371,30.9605))) 
mdb.models['Model-1'].parts['Part-1'].Wire(sketch= 
 mdb.models['Model-1'].sketches['__profile__'], sketchOrientation=RIGHT,  
    sketchPlane=mdb.models['Model-1'].parts['Part-1'].datums[22], 
    sketchPlaneSide=SIDE1, sketchUpEdge= 
    mdb.models['Model-1'].parts['Part-1'].datums[6]) 
del mdb.models['Model-1'].sketches['__profile__'] 
mdb.models['Model-1'].ConstrainedSketch(gridSpacing=75, name='__profile__', sheetSize=3000, transform= 
mdb.models['Model-1'].parts['Part-1'].MakeSketchTransform( 
sketchPlane=mdb.models['Model-1'].parts['Part-1'].datums[23], 
sketchPlaneSide=SIDE1,  
 sketchUpEdge=mdb.models['Model-1'].parts['Part-1'].datums[6],  
sketchOrientation=RIGHT, origin=(0,0,1082))) 
mdb.models['Model-1'].parts['Part-1'].projectReferencesOntoSketch(filter= 
  COPLANAR_EDGES, sketch=mdb.models['Model-1'].sketches['__profile__']) 
mdb.models['Model-1'].sketches['__profile__'].Spline(points=( 
(1 , 30.9605), (242 , 30.7631), (255 , 28.3856), (271 , 18.2385), (277 , 16.5387), (283 , 18.4544), (297 , 27.8818), (305 , 30.2613), (371,30.9605))) 
mdb.models['Model-1'].parts['Part-1'].Wire(sketch= 
 mdb.models['Model-1'].sketches['__profile__'], sketchOrientation=RIGHT,  
    sketchPlane=mdb.models['Model-1'].parts['Part-1'].datums[23], 
    sketchPlaneSide=SIDE1, sketchUpEdge= 
    mdb.models['Model-1'].parts['Part-1'].datums[6]) 
del mdb.models['Model-1'].sketches['__profile__'] 
mdb.models['Model-1'].ConstrainedSketch(gridSpacing=75, name='__profile__', sheetSize=3000, transform= 
mdb.models['Model-1'].parts['Part-1'].MakeSketchTransform( 
sketchPlane=mdb.models['Model-1'].parts['Part-1'].datums[24], 
sketchPlaneSide=SIDE1,  
 sketchUpEdge=mdb.models['Model-1'].parts['Part-1'].datums[6],  
sketchOrientation=RIGHT, origin=(0,0,1154))) 
mdb.models['Model-1'].parts['Part-1'].projectReferencesOntoSketch(filter= 
  COPLANAR_EDGES, sketch=mdb.models['Model-1'].sketches['__profile__']) 
mdb.models['Model-1'].sketches['__profile__'].Spline(points=( 
(1 , 30.9605), (207 , 30.9143), (239 , 28.4203), (269 , 30.8605), (371,30.9605))) 
mdb.models['Model-1'].parts['Part-1'].Wire(sketch= 
 mdb.models['Model-1'].sketches['__profile__'], sketchOrientation=RIGHT,  
    sketchPlane=mdb.models['Model-1'].parts['Part-1'].datums[24], 
    sketchPlaneSide=SIDE1, sketchUpEdge= 
    mdb.models['Model-1'].parts['Part-1'].datums[6]) 
del mdb.models['Model-1'].sketches['__profile__'] 
mdb.models['Model-1'].parts['Part-1'].ShellLoft(endCondition=NONE,  
    loftsections=((mdb.models['Model-1'].parts['Part-1'].edges.findAt((204,30.7068,72), ), ), ( 
    mdb.models['Model-1'].parts['Part-1'].edges.findAt((371,30.9605,0), ), )), startCondition=NONE) 
mdb.models['Model-1'].parts['Part-1'].ShellLoft(endCondition=NONE,  
    loftsections=((mdb.models['Model-1'].parts['Part-1'].edges.findAt((202,30.7414,144), ), ), ( 
    mdb.models['Model-1'].parts['Part-1'].edges.findAt((204,30.7068,72), ), )), startCondition=NONE) 
mdb.models['Model-1'].parts['Part-1'].ShellLoft(endCondition=NONE,  
    loftsections=((mdb.models['Model-1'].parts['Part-1'].edges.findAt((202,30.7474,216), ), ), ( 
    mdb.models['Model-1'].parts['Part-1'].edges.findAt((202,30.7414,144), ), )), startCondition=NONE) 
mdb.models['Model-1'].parts['Part-1'].ShellLoft(endCondition=NONE,  
    loftsections=((mdb.models['Model-1'].parts['Part-1'].edges.findAt((106,30.5683,289), ), ), ( 
    mdb.models['Model-1'].parts['Part-1'].edges.findAt((202,30.7474,216), ), )), startCondition=NONE) 
mdb.models['Model-1'].parts['Part-1'].ShellLoft(endCondition=NONE,  
    loftsections=((mdb.models['Model-1'].parts['Part-1'].edges.findAt((112,30.5418,361), ), ), ( 
    mdb.models['Model-1'].parts['Part-1'].edges.findAt((106,30.5683,289), ), )), startCondition=NONE) 
mdb.models['Model-1'].parts['Part-1'].ShellLoft(endCondition=NONE,  
    loftsections=((mdb.models['Model-1'].parts['Part-1'].edges.findAt((106,30.5777,433), ), ), ( 
    mdb.models['Model-1'].parts['Part-1'].edges.findAt((112,30.5418,361), ), )), startCondition=NONE) 
mdb.models['Model-1'].parts['Part-1'].ShellLoft(endCondition=NONE,  
    loftsections=((mdb.models['Model-1'].parts['Part-1'].edges.findAt((97,30.4682,505), ), ), ( 
    mdb.models['Model-1'].parts['Part-1'].edges.findAt((106,30.5777,433), ), )), startCondition=NONE) 
mdb.models['Model-1'].parts['Part-1'].ShellLoft(endCondition=NONE,  
    loftsections=((mdb.models['Model-1'].parts['Part-1'].edges.findAt((77,30.4815,577), ), ), ( 
    mdb.models['Model-1'].parts['Part-1'].edges.findAt((97,30.4682,505), ), )), startCondition=NONE) 
mdb.models['Model-1'].parts['Part-1'].ShellLoft(endCondition=NONE,  
    loftsections=((mdb.models['Model-1'].parts['Part-1'].edges.findAt((54,30.2182,649), ), ), ( 
    mdb.models['Model-1'].parts['Part-1'].edges.findAt((77,30.4815,577), ), )), startCondition=NONE) 
mdb.models['Model-1'].parts['Part-1'].ShellLoft(endCondition=NONE,  
    loftsections=((mdb.models['Model-1'].parts['Part-1'].edges.findAt((23,30.3919,721), ), ), ( 
    mdb.models['Model-1'].parts['Part-1'].edges.findAt((54,30.2182,649), ), )), startCondition=NONE) 
mdb.models['Model-1'].parts['Part-1'].ShellLoft(endCondition=NONE,  
    loftsections=((mdb.models['Model-1'].parts['Part-1'].edges.findAt((41,29.888,793), ), ), ( 
    mdb.models['Model-1'].parts['Part-1'].edges.findAt((23,30.3919,721), ), )), startCondition=NONE) 
mdb.models['Model-1'].parts['Part-1'].ShellLoft(endCondition=NONE,  
    loftsections=((mdb.models['Model-1'].parts['Part-1'].edges.findAt((140,30.6809,866), ), ), ( 
    mdb.models['Model-1'].parts['Part-1'].edges.findAt((41,29.888,793), ), )), startCondition=NONE) 
mdb.models['Model-1'].parts['Part-1'].ShellLoft(endCondition=NONE,  
    loftsections=((mdb.models['Model-1'].parts['Part-1'].edges.findAt((171,30.4306,938), ), ), ( 
    mdb.models['Model-1'].parts['Part-1'].edges.findAt((140,30.6809,866), ), )), startCondition=NONE) 
mdb.models['Model-1'].parts['Part-1'].ShellLoft(endCondition=NONE,  
    loftsections=((mdb.models['Model-1'].parts['Part-1'].edges.findAt((162,30.7173,1010), ), ), ( 
    mdb.models['Model-1'].parts['Part-1'].edges.findAt((171,30.4306,938), ), )), startCondition=NONE) 
mdb.models['Model-1'].parts['Part-1'].ShellLoft(endCondition=NONE,  
    loftsections=((mdb.models['Model-1'].parts['Part-1'].edges.findAt((242,30.7631,1082), ), ), ( 
    mdb.models['Model-1'].parts['Part-1'].edges.findAt((162,30.7173,1010), ), )), startCondition=NONE) 
mdb.models['Model-1'].parts['Part-1'].ShellLoft(endCondition=NONE,  
    loftsections=((mdb.models['Model-1'].parts['Part-1'].edges.findAt((207,30.9143,1154), ), ), ( 
    mdb.models['Model-1'].parts['Part-1'].edges.findAt((242,30.7631,1082), ), )), startCondition=NONE) 
mdb.models['Model-1'].ConstrainedSketch(gridSpacing=75, name='__profile__', sheetSize=3000, transform= 
  mdb.models['Model-1'].parts['Part-1'].MakeSketchTransform( 
 
sketchPlane=mdb.models['Model-1'].parts['Part-1'].datums[25], 
  sketchPlaneSide=SIDE1,  
  sketchUpEdge=mdb.models['Model-1'].parts['Part-1'].datums[7],  
sketchOrientation=TOP, origin=(17,500,577))) 
mdb.models['Model-1'].parts['Part-1'].projectReferencesOntoSketch(filter= 
 COPLANAR_EDGES, sketch=mdb.models['Model-1'].sketches['__profile__']) 
mdb.models['Model-1'].sketches['__profile__'].Line(point1=(441 , 187), point2=(437 , 184)) 
mdb.models['Model-1'].sketches['__profile__'].Line(point1=(437 , 184), point2=(437 , 180)) 
mdb.models['Model-1'].sketches['__profile__'].Line(point1=(437 , 180), point2=(435 , 177)) 
mdb.models['Model-1'].sketches['__profile__'].Line(point1=(435 , 177), point2=(435 , 175)) 
mdb.models['Model-1'].sketches['__profile__'].Line(point1=(435 , 175), point2=(440 , 171)) 
mdb.models['Model-1'].sketches['__profile__'].Line(point1=(440 , 171), point2=(440 , 166)) 
mdb.models['Model-1'].sketches['__profile__'].Line(point1=(440 , 166), point2=(436 , 163)) 
mdb.models['Model-1'].sketches['__profile__'].Line(point1=(436 , 163), point2=(433 , 158)) 
mdb.models['Model-1'].sketches['__profile__'].Line(point1=(433 , 158), point2=(457 , 138)) 
mdb.models['Model-1'].sketches['__profile__'].Line(point1=(457 , 138), point2=(457 , 135)) 
mdb.models['Model-1'].sketches['__profile__'].Line(point1=(457 , 135), point2=(441 , 121)) 
mdb.models['Model-1'].sketches['__profile__'].Line(point1=(441 , 121), point2=(432 , 127)) 
mdb.models['Model-1'].sketches['__profile__'].Line(point1=(432 , 127), point2=(431 , 130)) 
mdb.models['Model-1'].sketches['__profile__'].Line(point1=(431 , 130), point2=(429 , 130)) 
mdb.models['Model-1'].sketches['__profile__'].Line(point1=(429 , 130), point2=(421 , 136)) 
mdb.models['Model-1'].sketches['__profile__'].Line(point1=(421 , 136), point2=(416 , 143)) 
mdb.models['Model-1'].sketches['__profile__'].Line(point1=(416 , 143), point2=(405 , 150)) 
mdb.models['Model-1'].sketches['__profile__'].Line(point1=(405 , 150), point2=(393 , 139)) 
mdb.models['Model-1'].sketches['__profile__'].Line(point1=(393 , 139), point2=(402 , 127)) 
mdb.models['Model-1'].sketches['__profile__'].Line(point1=(402 , 127), point2=(402 , 122)) 
mdb.models['Model-1'].sketches['__profile__'].Line(point1=(402 , 122), point2=(395 , 108)) 
mdb.models['Model-1'].sketches['__profile__'].Line(point1=(395 , 108), point2=(393 , 108)) 
mdb.models['Model-1'].sketches['__profile__'].Line(point1=(393 , 108), point2=(384 , 114)) 
mdb.models['Model-1'].sketches['__profile__'].Line(point1=(384 , 114), point2=(374 , 124)) 
mdb.models['Model-1'].sketches['__profile__'].Line(point1=(374 , 124), point2=(368 , 125)) 
mdb.models['Model-1'].sketches['__profile__'].Line(point1=(368 , 125), point2=(365 , 125)) 
mdb.models['Model-1'].sketches['__profile__'].Line(point1=(365 , 125), point2=(359 , 117)) 
mdb.models['Model-1'].sketches['__profile__'].Line(point1=(359 , 117), point2=(355 , 116)) 
mdb.models['Model-1'].sketches['__profile__'].Line(point1=(355 , 116), point2=(345 , 120)) 
mdb.models['Model-1'].sketches['__profile__'].Line(point1=(345 , 120), point2=(337 , 111)) 
mdb.models['Model-1'].sketches['__profile__'].Line(point1=(337 , 111), point2=(331 , 112)) 
mdb.models['Model-1'].sketches['__profile__'].Line(point1=(331 , 112), point2=(323 , 117)) 
mdb.models['Model-1'].sketches['__profile__'].Line(point1=(323 , 117), point2=(322 , 116)) 
mdb.models['Model-1'].sketches['__profile__'].Line(point1=(322 , 116), point2=(318 , 117)) 
mdb.models['Model-1'].sketches['__profile__'].Line(point1=(318 , 117), point2=(313 , 113)) 
mdb.models['Model-1'].sketches['__profile__'].Line(point1=(313 , 113), point2=(313 , 111)) 
mdb.models['Model-1'].sketches['__profile__'].Line(point1=(313 , 111), point2=(321 , 101)) 
mdb.models['Model-1'].sketches['__profile__'].Line(point1=(321 , 101), point2=(322 , 99)) 
mdb.models['Model-1'].sketches['__profile__'].Line(point1=(322 , 99), point2=(321 , 98)) 
mdb.models['Model-1'].sketches['__profile__'].Line(point1=(321 , 98), point2=(324 , 96)) 
mdb.models['Model-1'].sketches['__profile__'].Line(point1=(324 , 96), point2=(325 , 91)) 
mdb.models['Model-1'].sketches['__profile__'].Line(point1=(325 , 91), point2=(320 , 89)) 
mdb.models['Model-1'].sketches['__profile__'].Line(point1=(320 , 89), point2=(311 , 82)) 
mdb.models['Model-1'].sketches['__profile__'].Line(point1=(311 , 82), point2=(308 , 82)) 
mdb.models['Model-1'].sketches['__profile__'].Line(point1=(308 , 82), point2=(292 , 106)) 
mdb.models['Model-1'].sketches['__profile__'].Line(point1=(292 , 106), point2=(283 , 104)) 
mdb.models['Model-1'].sketches['__profile__'].Line(point1=(283 , 104), point2=(281 , 102)) 
mdb.models['Model-1'].sketches['__profile__'].Line(point1=(281 , 102), point2=(283 , 96)) 
mdb.models['Model-1'].sketches['__profile__'].Line(point1=(283 , 96), point2=(279 , 92)) 
mdb.models['Model-1'].sketches['__profile__'].Line(point1=(279 , 92), point2=(270 , 89)) 
mdb.models['Model-1'].sketches['__profile__'].Line(point1=(270 , 89), point2=(267 , 85)) 
mdb.models['Model-1'].sketches['__profile__'].Line(point1=(267 , 85), point2=(268 , 84)) 
mdb.models['Model-1'].sketches['__profile__'].Line(point1=(268 , 84), point2=(259 , 82)) 
mdb.models['Model-1'].sketches['__profile__'].Line(point1=(259 , 82), point2=(253 , 79)) 
mdb.models['Model-1'].sketches['__profile__'].Line(point1=(253 , 79), point2=(255 , 66)) 
mdb.models['Model-1'].sketches['__profile__'].Line(point1=(255 , 66), point2=(248 , 61)) 
mdb.models['Model-1'].sketches['__profile__'].Line(point1=(248 , 61), point2=(238 , 57)) 
mdb.models['Model-1'].sketches['__profile__'].Line(point1=(238 , 57), point2=(233 , 59)) 
mdb.models['Model-1'].sketches['__profile__'].Line(point1=(233 , 59), point2=(224 , 79)) 
mdb.models['Model-1'].sketches['__profile__'].Line(point1=(224 , 79), point2=(216 , 85)) 
mdb.models['Model-1'].sketches['__profile__'].Line(point1=(216 , 85), point2=(208 , 78)) 
mdb.models['Model-1'].sketches['__profile__'].Line(point1=(208 , 78), point2=(208 , 76)) 
mdb.models['Model-1'].sketches['__profile__'].Line(point1=(208 , 76), point2=(211 , 70)) 
mdb.models['Model-1'].sketches['__profile__'].Line(point1=(211 , 70), point2=(222 , 56)) 
mdb.models['Model-1'].sketches['__profile__'].Line(point1=(222 , 56), point2=(228 , 43)) 
mdb.models['Model-1'].sketches['__profile__'].Line(point1=(228 , 43), point2=(230 , 35)) 
mdb.models['Model-1'].sketches['__profile__'].Line(point1=(230 , 35), point2=(213 , 29)) 
mdb.models['Model-1'].sketches['__profile__'].Line(point1=(213 , 29), point2=(175 , 20)) 
mdb.models['Model-1'].sketches['__profile__'].Line(point1=(175 , 20), point2=(134 , 16)) 
mdb.models['Model-1'].sketches['__profile__'].Line(point1=(134 , 16), point2=(131 , 17)) 
mdb.models['Model-1'].sketches['__profile__'].Line(point1=(131 , 17), point2=(116 , 16)) 
mdb.models['Model-1'].sketches['__profile__'].Line(point1=(116 , 16), point2=(115 , 17)) 
mdb.models['Model-1'].sketches['__profile__'].Line(point1=(115 , 17), point2=(89 , 17)) 
mdb.models['Model-1'].sketches['__profile__'].Line(point1=(89 , 17), point2=(75 , 19)) 
mdb.models['Model-1'].sketches['__profile__'].Line(point1=(75 , 19), point2=(50 , 19)) 
mdb.models['Model-1'].sketches['__profile__'].Line(point1=(50 , 19), point2=(-2 , 24)) 
mdb.models['Model-1'].sketches['__profile__'].Line(point1=(-2 , 24), point2=(-4 , 27)) 
mdb.models['Model-1'].sketches['__profile__'].Line(point1=(-4 , 27), point2=(-7 , 39)) 
mdb.models['Model-1'].sketches['__profile__'].Line(point1=(-7 , 39), point2=(-9 , 41)) 
mdb.models['Model-1'].sketches['__profile__'].Line(point1=(-9 , 41), point2=(-9 , 45)) 
mdb.models['Model-1'].sketches['__profile__'].Line(point1=(-9 , 45), point2=(-4 , 53)) 
mdb.models['Model-1'].sketches['__profile__'].Line(point1=(-4 , 53), point2=(-2 , 54)) 
mdb.models['Model-1'].sketches['__profile__'].Line(point1=(-2 , 54), point2=(-2 , 56)) 
mdb.models['Model-1'].sketches['__profile__'].Line(point1=(-2 , 56), point2=(-10 , 66)) 
mdb.models['Model-1'].sketches['__profile__'].Line(point1=(-10 , 66), point2=(-17 , 70)) 
mdb.models['Model-1'].sketches['__profile__'].Line(point1=(-17 , 70), point2=(-23 , 63)) 
mdb.models['Model-1'].sketches['__profile__'].Line(point1=(-23 , 63), point2=(-28 , 52)) 
mdb.models['Model-1'].sketches['__profile__'].Line(point1=(-28 , 52), point2=(-32 , 52)) 
mdb.models['Model-1'].sketches['__profile__'].Line(point1=(-32 , 52), point2=(-36 , 54)) 
mdb.models['Model-1'].sketches['__profile__'].Line(point1=(-36 , 54), point2=(-44 , 42)) 
mdb.models['Model-1'].sketches['__profile__'].Line(point1=(-44 , 42), point2=(-60 , 37)) 
mdb.models['Model-1'].sketches['__profile__'].Line(point1=(-60 , 37), point2=(-72 , 52)) 
mdb.models['Model-1'].sketches['__profile__'].Line(point1=(-72 , 52), point2=(-73 , 55)) 
mdb.models['Model-1'].sketches['__profile__'].Line(point1=(-73 , 55), point2=(-84 , 64)) 
mdb.models['Model-1'].sketches['__profile__'].Line(point1=(-84 , 64), point2=(-91 , 72)) 
mdb.models['Model-1'].sketches['__profile__'].Line(point1=(-91 , 72), point2=(-97 , 82)) 
mdb.models['Model-1'].sketches['__profile__'].Line(point1=(-97 , 82), point2=(-114 , 93)) 
mdb.models['Model-1'].sketches['__profile__'].Line(point1=(-114 , 93), point2=(-121 , 112)) 
mdb.models['Model-1'].sketches['__profile__'].Line(point1=(-121 , 112), point2=(-143 , 114)) 
mdb.models['Model-1'].sketches['__profile__'].Line(point1=(-143 , 114), point2=(-145 , 116)) 
mdb.models['Model-1'].sketches['__profile__'].Line(point1=(-145 , 116), point2=(-154 , 116)) 
mdb.models['Model-1'].sketches['__profile__'].Line(point1=(-154 , 116), point2=(-155 , 118)) 
mdb.models['Model-1'].sketches['__profile__'].Line(point1=(-155 , 118), point2=(-173 , 119)) 
mdb.models['Model-1'].sketches['__profile__'].Line(point1=(-173 , 119), point2=(-175 , 116)) 
mdb.models['Model-1'].sketches['__profile__'].Line(point1=(-175 , 116), point2=(-175 , 110)) 
mdb.models['Model-1'].sketches['__profile__'].Line(point1=(-175 , 110), point2=(-177 , 109)) 
mdb.models['Model-1'].sketches['__profile__'].Line(point1=(-177 , 109), point2=(-176 , 100)) 
mdb.models['Model-1'].sketches['__profile__'].Line(point1=(-176 , 100), point2=(-169 , 98)) 
mdb.models['Model-1'].sketches['__profile__'].Line(point1=(-169 , 98), point2=(-165 , 95)) 
mdb.models['Model-1'].sketches['__profile__'].Line(point1=(-165 , 95), point2=(-157 , 94)) 
mdb.models['Model-1'].sketches['__profile__'].Line(point1=(-157 , 94), point2=(-153 , 88)) 
mdb.models['Model-1'].sketches['__profile__'].Line(point1=(-153 , 88), point2=(-153 , 81)) 
mdb.models['Model-1'].sketches['__profile__'].Line(point1=(-153 , 81), point2=(-155 , 79)) 
mdb.models['Model-1'].sketches['__profile__'].Line(point1=(-155 , 79), point2=(-158 , 70)) 
mdb.models['Model-1'].sketches['__profile__'].Line(point1=(-158 , 70), point2=(-164 , 66)) 
mdb.models['Model-1'].sketches['__profile__'].Line(point1=(-164 , 66), point2=(-167 , 62)) 
mdb.models['Model-1'].sketches['__profile__'].Line(point1=(-167 , 62), point2=(-153 , 47)) 
mdb.models['Model-1'].sketches['__profile__'].Line(point1=(-153 , 47), point2=(-152 , 39)) 
mdb.models['Model-1'].sketches['__profile__'].Line(point1=(-152 , 39), point2=(-154 , 37)) 
mdb.models['Model-1'].sketches['__profile__'].Line(point1=(-154 , 37), point2=(-162 , 40)) 
mdb.models['Model-1'].sketches['__profile__'].Line(point1=(-162 , 40), point2=(-171 , 41)) 
mdb.models['Model-1'].sketches['__profile__'].Line(point1=(-171 , 41), point2=(-174 , 43)) 
mdb.models['Model-1'].sketches['__profile__'].Line(point1=(-174 , 43), point2=(-185 , 45)) 
mdb.models['Model-1'].sketches['__profile__'].Line(point1=(-185 , 45), point2=(-202 , 51)) 
mdb.models['Model-1'].sketches['__profile__'].Line(point1=(-202 , 51), point2=(-211 , 52)) 
mdb.models['Model-1'].sketches['__profile__'].Line(point1=(-211 , 52), point2=(-228 , 58)) 
mdb.models['Model-1'].sketches['__profile__'].Line(point1=(-228 , 58), point2=(-236 , 59)) 
mdb.models['Model-1'].sketches['__profile__'].Line(point1=(-236 , 59), point2=(-239 , 61)) 
mdb.models['Model-1'].sketches['__profile__'].Line(point1=(-239 , 61), point2=(-285 , 72)) 
mdb.models['Model-1'].sketches['__profile__'].Line(point1=(-285 , 72), point2=(-296 , 76)) 
mdb.models['Model-1'].sketches['__profile__'].Line(point1=(-296 , 76), point2=(-300 , 76)) 
mdb.models['Model-1'].sketches['__profile__'].Line(point1=(-300 , 76), point2=(-303 , 78)) 
mdb.models['Model-1'].sketches['__profile__'].Line(point1=(-303 , 78), point2=(-350 , 91)) 
mdb.models['Model-1'].sketches['__profile__'].Line(point1=(-350 , 91), point2=(-359 , 95)) 
mdb.models['Model-1'].sketches['__profile__'].Line(point1=(-359 , 95), point2=(-366 , 96)) 
mdb.models['Model-1'].sketches['__profile__'].Line(point1=(-366 , 96), point2=(-368 , 98)) 
mdb.models['Model-1'].sketches['__profile__'].Line(point1=(-368 , 98), point2=(-378 , 100)) 
mdb.models['Model-1'].sketches['__profile__'].Line(point1=(-378 , 100), point2=(-384 , 103)) 
mdb.models['Model-1'].sketches['__profile__'].Line(point1=(-384 , 103), point2=(-401 , 107)) 
mdb.models['Model-1'].sketches['__profile__'].Line(point1=(-401 , 107), point2=(-402 , 111)) 
mdb.models['Model-1'].sketches['__profile__'].Line(point1=(-402 , 111), point2=(-401 , 125)) 
mdb.models['Model-1'].sketches['__profile__'].Line(point1=(-401 , 125), point2=(-404 , 128)) 
mdb.models['Model-1'].sketches['__profile__'].Line(point1=(-404 , 128), point2=(-408 , 138)) 
mdb.models['Model-1'].sketches['__profile__'].Line(point1=(-408 , 138), point2=(-411 , 141)) 
mdb.models['Model-1'].sketches['__profile__'].Line(point1=(-411 , 141), point2=(-417 , 143)) 
mdb.models['Model-1'].sketches['__profile__'].Line(point1=(-417 , 143), point2=(-429 , 143)) 
mdb.models['Model-1'].sketches['__profile__'].Line(point1=(-429 , 143), point2=(-431 , 141)) 
mdb.models['Model-1'].sketches['__profile__'].Line(point1=(-431 , 141), point2=(-431 , 121)) 
mdb.models['Model-1'].sketches['__profile__'].Line(point1=(-431 , 121), point2=(-433 , 117)) 
mdb.models['Model-1'].sketches['__profile__'].Line(point1=(-433 , 117), point2=(-441 , 120)) 
mdb.models['Model-1'].sketches['__profile__'].Line(point1=(-441 , 120), point2=(-455 , 122)) 
mdb.models['Model-1'].sketches['__profile__'].Line(point1=(-455 , 122), point2=(-458 , 124)) 
mdb.models['Model-1'].sketches['__profile__'].Line(point1=(-458 , 124), point2=(-481 , 130)) 
mdb.models['Model-1'].sketches['__profile__'].Line(point1=(-481 , 130), point2=(-486 , 133)) 
mdb.models['Model-1'].sketches['__profile__'].Line(point1=(-486 , 133), point2=(-493 , 134)) 
mdb.models['Model-1'].sketches['__profile__'].Line(point1=(-493 , 134), point2=(-498 , 137)) 
mdb.models['Model-1'].sketches['__profile__'].Line(point1=(-498 , 137), point2=(-516 , 143)) 
mdb.models['Model-1'].sketches['__profile__'].Line(point1=(-516 , 143), point2=(-532 , 151)) 
mdb.models['Model-1'].sketches['__profile__'].Line(point1=(-532 , 151), point2=(-543 , 159)) 
mdb.models['Model-1'].sketches['__profile__'].Line(point1=(-543 , 159), point2=(-555 , 171)) 
mdb.models['Model-1'].sketches['__profile__'].Line(point1=(-555 , 171), point2=(-555 , 173)) 
mdb.models['Model-1'].sketches['__profile__'].Line(point1=(-555 , 173), point2=(-560 , 178)) 
mdb.models['Model-1'].sketches['__profile__'].Line(point1=(-560 , 178), point2=(-566 , 190)) 
mdb.models['Model-1'].sketches['__profile__'].Line(point1=(-566 , 190), point2=(-567 , 195)) 
mdb.models['Model-1'].sketches['__profile__'].Line(point1=(-567 , 195), point2=(-578 , 215)) 
mdb.models['Model-1'].sketches['__profile__'].Line(point1=(-578 , 215), point2=(-579 , 222)) 
mdb.models['Model-1'].sketches['__profile__'].Line(point1=(-579 , 222), point2=(-572 , 235)) 
mdb.models['Model-1'].sketches['__profile__'].Line(point1=(-572 , 235), point2=(-572 , 239)) 
mdb.models['Model-1'].sketches['__profile__'].Line(point1=(-572 , 239), point2=(-568 , 249)) 
mdb.models['Model-1'].sketches['__profile__'].Line(point1=(-568 , 249), point2=(-567 , 262)) 
mdb.models['Model-1'].sketches['__profile__'].Line(point1=(-567 , 262), point2=(-563 , 269)) 
mdb.models['Model-1'].sketches['__profile__'].Line(point1=(-563 , 269), point2=(-557 , 275)) 
mdb.models['Model-1'].sketches['__profile__'].Line(point1=(-557 , 275), point2=(-555 , 275)) 
mdb.models['Model-1'].sketches['__profile__'].Line(point1=(-555 , 275), point2=(-551 , 280)) 
mdb.models['Model-1'].sketches['__profile__'].Line(point1=(-551 , 280), point2=(-540 , 283)) 
mdb.models['Model-1'].sketches['__profile__'].Line(point1=(-540 , 283), point2=(-536 , 286)) 
mdb.models['Model-1'].sketches['__profile__'].Line(point1=(-536 , 286), point2=(-535 , 285)) 
mdb.models['Model-1'].sketches['__profile__'].Line(point1=(-535 , 285), point2=(-527 , 288)) 
mdb.models['Model-1'].sketches['__profile__'].Line(point1=(-527 , 288), point2=(-497 , 292)) 
mdb.models['Model-1'].sketches['__profile__'].Line(point1=(-497 , 292), point2=(-488 , 295)) 
mdb.models['Model-1'].sketches['__profile__'].Line(point1=(-488 , 295), point2=(-485 , 294)) 
mdb.models['Model-1'].sketches['__profile__'].Line(point1=(-485 , 294), point2=(-480 , 296)) 
mdb.models['Model-1'].sketches['__profile__'].Line(point1=(-480 , 296), point2=(-470 , 297)) 
mdb.models['Model-1'].sketches['__profile__'].Line(point1=(-470 , 297), point2=(-465 , 300)) 
mdb.models['Model-1'].sketches['__profile__'].Line(point1=(-465 , 300), point2=(-459 , 300)) 
mdb.models['Model-1'].sketches['__profile__'].Line(point1=(-459 , 300), point2=(-426 , 307)) 
mdb.models['Model-1'].sketches['__profile__'].Line(point1=(-426 , 307), point2=(-419 , 308)) 
mdb.models['Model-1'].sketches['__profile__'].Line(point1=(-419 , 308), point2=(-416 , 307)) 
mdb.models['Model-1'].sketches['__profile__'].Line(point1=(-416 , 307), point2=(-413 , 309)) 
mdb.models['Model-1'].sketches['__profile__'].Line(point1=(-413 , 309), point2=(-349 , 314)) 
mdb.models['Model-1'].sketches['__profile__'].Line(point1=(-349 , 314), point2=(-251 , 315)) 
mdb.models['Model-1'].sketches['__profile__'].Line(point1=(-251 , 315), point2=(-250 , 314)) 
mdb.models['Model-1'].sketches['__profile__'].Line(point1=(-250 , 314), point2=(-212 , 314)) 
mdb.models['Model-1'].sketches['__profile__'].Line(point1=(-212 , 314), point2=(-185 , 312)) 
mdb.models['Model-1'].sketches['__profile__'].Line(point1=(-185 , 312), point2=(-176 , 313)) 
mdb.models['Model-1'].sketches['__profile__'].Line(point1=(-176 , 313), point2=(-133 , 310)) 
mdb.models['Model-1'].sketches['__profile__'].Line(point1=(-133 , 310), point2=(-120 , 311)) 
mdb.models['Model-1'].sketches['__profile__'].Line(point1=(-120 , 311), point2=(-106 , 309)) 
mdb.models['Model-1'].sketches['__profile__'].Line(point1=(-106 , 309), point2=(-95 , 310)) 
mdb.models['Model-1'].sketches['__profile__'].Line(point1=(-95 , 310), point2=(-28 , 304)) 
mdb.models['Model-1'].sketches['__profile__'].Line(point1=(-28 , 304), point2=(-19 , 305)) 
mdb.models['Model-1'].sketches['__profile__'].Line(point1=(-19 , 305), point2=(-13 , 303)) 
mdb.models['Model-1'].sketches['__profile__'].Line(point1=(-13 , 303), point2=(-4 , 303)) 
mdb.models['Model-1'].sketches['__profile__'].Line(point1=(-4 , 303), point2=(0 , 300)) 
mdb.models['Model-1'].sketches['__profile__'].Line(point1=(0 , 300), point2=(6 , 302)) 
mdb.models['Model-1'].sketches['__profile__'].Line(point1=(6 , 302), point2=(27 , 302)) 
mdb.models['Model-1'].sketches['__profile__'].Line(point1=(27 , 302), point2=(46 , 304)) 
mdb.models['Model-1'].sketches['__profile__'].Line(point1=(46 , 304), point2=(52 , 303)) 
mdb.models['Model-1'].sketches['__profile__'].Line(point1=(52 , 303), point2=(146 , 311)) 
mdb.models['Model-1'].sketches['__profile__'].Line(point1=(146 , 311), point2=(160 , 311)) 
mdb.models['Model-1'].sketches['__profile__'].Line(point1=(160 , 311), point2=(177 , 314)) 
mdb.models['Model-1'].sketches['__profile__'].Line(point1=(177 , 314), point2=(183 , 313)) 
mdb.models['Model-1'].sketches['__profile__'].Line(point1=(183 , 313), point2=(201 , 316)) 
mdb.models['Model-1'].sketches['__profile__'].Line(point1=(201 , 316), point2=(208 , 315)) 
mdb.models['Model-1'].sketches['__profile__'].Line(point1=(208 , 315), point2=(215 , 317)) 
mdb.models['Model-1'].sketches['__profile__'].Line(point1=(215 , 317), point2=(219 , 316)) 
mdb.models['Model-1'].sketches['__profile__'].Line(point1=(219 , 316), point2=(228 , 318)) 
mdb.models['Model-1'].sketches['__profile__'].Line(point1=(228 , 318), point2=(262 , 321)) 
mdb.models['Model-1'].sketches['__profile__'].Line(point1=(262 , 321), point2=(276 , 320)) 
mdb.models['Model-1'].sketches['__profile__'].Line(point1=(276 , 320), point2=(302 , 323)) 
mdb.models['Model-1'].sketches['__profile__'].Line(point1=(302 , 323), point2=(319 , 324)) 
mdb.models['Model-1'].sketches['__profile__'].Line(point1=(319 , 324), point2=(327 , 323)) 
mdb.models['Model-1'].sketches['__profile__'].Line(point1=(327 , 323), point2=(344 , 325)) 
mdb.models['Model-1'].sketches['__profile__'].Line(point1=(344 , 325), point2=(376 , 326)) 
mdb.models['Model-1'].sketches['__profile__'].Line(point1=(376 , 326), point2=(403 , 324)) 
mdb.models['Model-1'].sketches['__profile__'].Line(point1=(403 , 324), point2=(416 , 325)) 
mdb.models['Model-1'].sketches['__profile__'].Line(point1=(416 , 325), point2=(431 , 324)) 
mdb.models['Model-1'].sketches['__profile__'].Line(point1=(431 , 324), point2=(435 , 322)) 
mdb.models['Model-1'].sketches['__profile__'].Line(point1=(435 , 322), point2=(438 , 323)) 
mdb.models['Model-1'].sketches['__profile__'].Line(point1=(438 , 323), point2=(449 , 322)) 
mdb.models['Model-1'].sketches['__profile__'].Line(point1=(449 , 322), point2=(481 , 314)) 
mdb.models['Model-1'].sketches['__profile__'].Line(point1=(481 , 314), point2=(498 , 307)) 
mdb.models['Model-1'].sketches['__profile__'].Line(point1=(498 , 307), point2=(500 , 305)) 
mdb.models['Model-1'].sketches['__profile__'].Line(point1=(500 , 305), point2=(503 , 305)) 
mdb.models['Model-1'].sketches['__profile__'].Line(point1=(503 , 305), point2=(509 , 300)) 
mdb.models['Model-1'].sketches['__profile__'].Line(point1=(509 , 300), point2=(531 , 287)) 
mdb.models['Model-1'].sketches['__profile__'].Line(point1=(531 , 287), point2=(548 , 273)) 
mdb.models['Model-1'].sketches['__profile__'].Line(point1=(548 , 273), point2=(563 , 257)) 
mdb.models['Model-1'].sketches['__profile__'].Line(point1=(563 , 257), point2=(577 , 235)) 
mdb.models['Model-1'].sketches['__profile__'].Line(point1=(577 , 235), point2=(579 , 226)) 
mdb.models['Model-1'].sketches['__profile__'].Line(point1=(579 , 226), point2=(576 , 226)) 
mdb.models['Model-1'].sketches['__profile__'].Line(point1=(576 , 226), point2=(560 , 240)) 
mdb.models['Model-1'].sketches['__profile__'].Line(point1=(560 , 240), point2=(553 , 231)) 
mdb.models['Model-1'].sketches['__profile__'].Line(point1=(553 , 231), point2=(567 , 217)) 
mdb.models['Model-1'].sketches['__profile__'].Line(point1=(567 , 217), point2=(566 , 211)) 
mdb.models['Model-1'].sketches['__profile__'].Line(point1=(566 , 211), point2=(560 , 205)) 
mdb.models['Model-1'].sketches['__profile__'].Line(point1=(560 , 205), point2=(551 , 210)) 
mdb.models['Model-1'].sketches['__profile__'].Line(point1=(551 , 210), point2=(548 , 211)) 
mdb.models['Model-1'].sketches['__profile__'].Line(point1=(548 , 211), point2=(546 , 210)) 
mdb.models['Model-1'].sketches['__profile__'].Line(point1=(546 , 210), point2=(547 , 200)) 
mdb.models['Model-1'].sketches['__profile__'].Line(point1=(547 , 200), point2=(549 , 198)) 
mdb.models['Model-1'].sketches['__profile__'].Line(point1=(549 , 198), point2=(556 , 196)) 
mdb.models['Model-1'].sketches['__profile__'].Line(point1=(556 , 196), point2=(560 , 192)) 
mdb.models['Model-1'].sketches['__profile__'].Line(point1=(560 , 192), point2=(578 , 182)) 
mdb.models['Model-1'].sketches['__profile__'].Line(point1=(578 , 182), point2=(577 , 174)) 
mdb.models['Model-1'].sketches['__profile__'].Line(point1=(577 , 174), point2=(570 , 164)) 
mdb.models['Model-1'].sketches['__profile__'].Line(point1=(570 , 164), point2=(552 , 147)) 
mdb.models['Model-1'].sketches['__profile__'].Line(point1=(552 , 147), point2=(545 , 147)) 
mdb.models['Model-1'].sketches['__profile__'].Line(point1=(545 , 147), point2=(542 , 149)) 
mdb.models['Model-1'].sketches['__profile__'].Line(point1=(542 , 149), point2=(538 , 154)) 
mdb.models['Model-1'].sketches['__profile__'].Line(point1=(538 , 154), point2=(529 , 160)) 
mdb.models['Model-1'].sketches['__profile__'].Line(point1=(529 , 160), point2=(521 , 168)) 
mdb.models['Model-1'].sketches['__profile__'].Line(point1=(521 , 168), point2=(514 , 164)) 
mdb.models['Model-1'].sketches['__profile__'].Line(point1=(514 , 164), point2=(515 , 158)) 
mdb.models['Model-1'].sketches['__profile__'].Line(point1=(515 , 158), point2=(513 , 158)) 
mdb.models['Model-1'].sketches['__profile__'].Line(point1=(513 , 158), point2=(505 , 152)) 
mdb.models['Model-1'].sketches['__profile__'].Line(point1=(505 , 152), point2=(502 , 152)) 
mdb.models['Model-1'].sketches['__profile__'].Line(point1=(502 , 152), point2=(498 , 156)) 
mdb.models['Model-1'].sketches['__profile__'].Line(point1=(498 , 156), point2=(480 , 164)) 
mdb.models['Model-1'].sketches['__profile__'].Line(point1=(480 , 164), point2=(479 , 177)) 
mdb.models['Model-1'].sketches['__profile__'].Line(point1=(479 , 177), point2=(461 , 190)) 
mdb.models['Model-1'].sketches['__profile__'].Line(point1=(461 , 190), point2=(452 , 183)) 
mdb.models['Model-1'].sketches['__profile__'].Line(point1=(452 , 183), point2=(449 , 183)) 
mdb.models['Model-1'].sketches['__profile__'].Line(point1=(449 , 183), point2=(441 , 187)) 
mdb.models['Model-1'].sketches['__profile__'].Line(point1=(449 , 183), point2=(441 , 187)) 
mdb.models['Model-1'].sketches['__profile__'].Line(point1=(-542 , 163), point2=(-547 , 164)) 
mdb.models['Model-1'].sketches['__profile__'].Line(point1=(-547 , 164), point2=(-554 , 172)) 
mdb.models['Model-1'].sketches['__profile__'].Line(point1=(-554 , 172), point2=(-576 , 215)) 
mdb.models['Model-1'].sketches['__profile__'].Line(point1=(-576 , 215), point2=(-575 , 222)) 
mdb.models['Model-1'].sketches['__profile__'].Line(point1=(-575 , 222), point2=(-571 , 222)) 
mdb.models['Model-1'].sketches['__profile__'].Line(point1=(-571 , 222), point2=(-567 , 218)) 
mdb.models['Model-1'].sketches['__profile__'].Line(point1=(-567 , 218), point2=(-564 , 215)) 
mdb.models['Model-1'].sketches['__profile__'].Line(point1=(-564 , 215), point2=(-554 , 210)) 
mdb.models['Model-1'].sketches['__profile__'].Line(point1=(-554 , 210), point2=(-537 , 205)) 
mdb.models['Model-1'].sketches['__profile__'].Line(point1=(-537 , 205), point2=(-542 , 188)) 
mdb.models['Model-1'].sketches['__profile__'].Line(point1=(-542 , 188), point2=(-542 , 163)) 
mdb.models['Model-1'].sketches['__profile__'].Line(point1=(-542 , 188), point2=(-542 , 163)) 
mdb.models['Model-1'].sketches['__profile__'].Line(point1=(-479 , 201), point2=(-487 , 200)) 
mdb.models['Model-1'].sketches['__profile__'].Line(point1=(-487 , 200), point2=(-504 , 202)) 
mdb.models['Model-1'].sketches['__profile__'].Line(point1=(-504 , 202), point2=(-529 , 207)) 
mdb.models['Model-1'].sketches['__profile__'].Line(point1=(-529 , 207), point2=(-535 , 207)) 
mdb.models['Model-1'].sketches['__profile__'].Line(point1=(-535 , 207), point2=(-554 , 212)) 
mdb.models['Model-1'].sketches['__profile__'].Line(point1=(-554 , 212), point2=(-573 , 224)) 
mdb.models['Model-1'].sketches['__profile__'].Line(point1=(-573 , 224), point2=(-572 , 231)) 
mdb.models['Model-1'].sketches['__profile__'].Line(point1=(-572 , 231), point2=(-569 , 234)) 
mdb.models['Model-1'].sketches['__profile__'].Line(point1=(-569 , 234), point2=(-566 , 234)) 
mdb.models['Model-1'].sketches['__profile__'].Line(point1=(-566 , 234), point2=(-555 , 225)) 
mdb.models['Model-1'].sketches['__profile__'].Line(point1=(-555 , 225), point2=(-538 , 218)) 
mdb.models['Model-1'].sketches['__profile__'].Line(point1=(-538 , 218), point2=(-506 , 214)) 
mdb.models['Model-1'].sketches['__profile__'].Line(point1=(-506 , 214), point2=(-481 , 213)) 
mdb.models['Model-1'].sketches['__profile__'].Line(point1=(-481 , 213), point2=(-479 , 201)) 
mdb.models['Model-1'].sketches['__profile__'].Line(point1=(-481 , 213), point2=(-479 , 201)) 
mdb.models['Model-1'].sketches['__profile__'].Line(point1=(-407 , 217), point2=(-454 , 217)) 
mdb.models['Model-1'].sketches['__profile__'].Line(point1=(-454 , 217), point2=(-455 , 216)) 
mdb.models['Model-1'].sketches['__profile__'].Line(point1=(-455 , 216), point2=(-504 , 217)) 
mdb.models['Model-1'].sketches['__profile__'].Line(point1=(-504 , 217), point2=(-525 , 222)) 
mdb.models['Model-1'].sketches['__profile__'].Line(point1=(-525 , 222), point2=(-535 , 222)) 
mdb.models['Model-1'].sketches['__profile__'].Line(point1=(-535 , 222), point2=(-541 , 225)) 
mdb.models['Model-1'].sketches['__profile__'].Line(point1=(-541 , 225), point2=(-552 , 227)) 
mdb.models['Model-1'].sketches['__profile__'].Line(point1=(-552 , 227), point2=(-560 , 231)) 
mdb.models['Model-1'].sketches['__profile__'].Line(point1=(-560 , 231), point2=(-566 , 236)) 
mdb.models['Model-1'].sketches['__profile__'].Line(point1=(-566 , 236), point2=(-566 , 239)) 
mdb.models['Model-1'].sketches['__profile__'].Line(point1=(-566 , 239), point2=(-563 , 241)) 
mdb.models['Model-1'].sketches['__profile__'].Line(point1=(-563 , 241), point2=(-559 , 243)) 
mdb.models['Model-1'].sketches['__profile__'].Line(point1=(-559 , 243), point2=(-510 , 242)) 
mdb.models['Model-1'].sketches['__profile__'].Line(point1=(-510 , 242), point2=(-509 , 241)) 
mdb.models['Model-1'].sketches['__profile__'].Line(point1=(-509 , 241), point2=(-502 , 242)) 
mdb.models['Model-1'].sketches['__profile__'].Line(point1=(-502 , 242), point2=(-422 , 241)) 
mdb.models['Model-1'].sketches['__profile__'].Line(point1=(-422 , 241), point2=(-419 , 239)) 
mdb.models['Model-1'].sketches['__profile__'].Line(point1=(-419 , 239), point2=(-411 , 224)) 
mdb.models['Model-1'].sketches['__profile__'].Line(point1=(-411 , 224), point2=(-408 , 222)) 
mdb.models['Model-1'].sketches['__profile__'].Line(point1=(-408 , 222), point2=(-407 , 217)) 
mdb.models['Model-1'].sketches['__profile__'].Line(point1=(-408 , 222), point2=(-407 , 217)) 
mdb.models['Model-1'].sketches['__profile__'].Line(point1=(-463 , 254), point2=(-463 , 249)) 
mdb.models['Model-1'].sketches['__profile__'].Line(point1=(-463 , 249), point2=(-467 , 245)) 
mdb.models['Model-1'].sketches['__profile__'].Line(point1=(-467 , 245), point2=(-512 , 244)) 
mdb.models['Model-1'].sketches['__profile__'].Line(point1=(-512 , 244), point2=(-517 , 246)) 
mdb.models['Model-1'].sketches['__profile__'].Line(point1=(-517 , 246), point2=(-535 , 246)) 
mdb.models['Model-1'].sketches['__profile__'].Line(point1=(-535 , 246), point2=(-536 , 247)) 
mdb.models['Model-1'].sketches['__profile__'].Line(point1=(-536 , 247), point2=(-565 , 246)) 
mdb.models['Model-1'].sketches['__profile__'].Line(point1=(-565 , 246), point2=(-565 , 249)) 
mdb.models['Model-1'].sketches['__profile__'].Line(point1=(-565 , 249), point2=(-561 , 254)) 
mdb.models['Model-1'].sketches['__profile__'].Line(point1=(-561 , 254), point2=(-500 , 254)) 
mdb.models['Model-1'].sketches['__profile__'].Line(point1=(-500 , 254), point2=(-485 , 256)) 
mdb.models['Model-1'].sketches['__profile__'].Line(point1=(-485 , 256), point2=(-475 , 255)) 
mdb.models['Model-1'].sketches['__profile__'].Line(point1=(-475 , 255), point2=(-471 , 257)) 
mdb.models['Model-1'].sketches['__profile__'].Line(point1=(-471 , 257), point2=(-464 , 257)) 
mdb.models['Model-1'].sketches['__profile__'].Line(point1=(-464 , 257), point2=(-463 , 254)) 
mdb.models['Model-1'].sketches['__profile__'].Line(point1=(-464 , 257), point2=(-463 , 254)) 
mdb.models['Model-1'].sketches['__profile__'].Line(point1=(-463 , 289), point2=(-462 , 264)) 
mdb.models['Model-1'].sketches['__profile__'].Line(point1=(-462 , 264), point2=(-465 , 261)) 
mdb.models['Model-1'].sketches['__profile__'].Line(point1=(-465 , 261), point2=(-472 , 258)) 
mdb.models['Model-1'].sketches['__profile__'].Line(point1=(-472 , 258), point2=(-549 , 257)) 
mdb.models['Model-1'].sketches['__profile__'].Line(point1=(-549 , 257), point2=(-551 , 256)) 
mdb.models['Model-1'].sketches['__profile__'].Line(point1=(-551 , 256), point2=(-559 , 257)) 
mdb.models['Model-1'].sketches['__profile__'].Line(point1=(-559 , 257), point2=(-560 , 258)) 
mdb.models['Model-1'].sketches['__profile__'].Line(point1=(-560 , 258), point2=(-559 , 263)) 
mdb.models['Model-1'].sketches['__profile__'].Line(point1=(-559 , 263), point2=(-548 , 273)) 
mdb.models['Model-1'].sketches['__profile__'].Line(point1=(-548 , 273), point2=(-537 , 278)) 
mdb.models['Model-1'].sketches['__profile__'].Line(point1=(-537 , 278), point2=(-517 , 284)) 
mdb.models['Model-1'].sketches['__profile__'].Line(point1=(-517 , 284), point2=(-480 , 289)) 
mdb.models['Model-1'].sketches['__profile__'].Line(point1=(-480 , 289), point2=(-468 , 293)) 
mdb.models['Model-1'].sketches['__profile__'].Line(point1=(-468 , 293), point2=(-466 , 293)) 
mdb.models['Model-1'].sketches['__profile__'].Line(point1=(-466 , 293), point2=(-463 , 289)) 
mdb.models['Model-1'].sketches['__profile__'].Line(point1=(-466 , 293), point2=(-463 , 289)) 
mdb.models['Model-1'].sketches['__profile__'].Line(point1=(-521 , 151), point2=(-525 , 150)) 
mdb.models['Model-1'].sketches['__profile__'].Line(point1=(-525 , 150), point2=(-540 , 160)) 
mdb.models['Model-1'].sketches['__profile__'].Line(point1=(-540 , 160), point2=(-539 , 195)) 
mdb.models['Model-1'].sketches['__profile__'].Line(point1=(-539 , 195), point2=(-537 , 201)) 
mdb.models['Model-1'].sketches['__profile__'].Line(point1=(-537 , 201), point2=(-532 , 204)) 
mdb.models['Model-1'].sketches['__profile__'].Line(point1=(-532 , 204), point2=(-517 , 202)) 
mdb.models['Model-1'].sketches['__profile__'].Line(point1=(-517 , 202), point2=(-521 , 151)) 
mdb.models['Model-1'].sketches['__profile__'].Line(point1=(-517 , 202), point2=(-521 , 151)) 
mdb.models['Model-1'].sketches['__profile__'].Line(point1=(-490 , 194), point2=(-490 , 188)) 
mdb.models['Model-1'].sketches['__profile__'].Line(point1=(-490 , 188), point2=(-484 , 168)) 
mdb.models['Model-1'].sketches['__profile__'].Line(point1=(-484 , 168), point2=(-485 , 158)) 
mdb.models['Model-1'].sketches['__profile__'].Line(point1=(-485 , 158), point2=(-497 , 140)) 
mdb.models['Model-1'].sketches['__profile__'].Line(point1=(-497 , 140), point2=(-500 , 140)) 
mdb.models['Model-1'].sketches['__profile__'].Line(point1=(-500 , 140), point2=(-504 , 143)) 
mdb.models['Model-1'].sketches['__profile__'].Line(point1=(-504 , 143), point2=(-514 , 146)) 
mdb.models['Model-1'].sketches['__profile__'].Line(point1=(-514 , 146), point2=(-517 , 149)) 
mdb.models['Model-1'].sketches['__profile__'].Line(point1=(-517 , 149), point2=(-517 , 160)) 
mdb.models['Model-1'].sketches['__profile__'].Line(point1=(-517 , 160), point2=(-515 , 171)) 
mdb.models['Model-1'].sketches['__profile__'].Line(point1=(-515 , 171), point2=(-515 , 199)) 
mdb.models['Model-1'].sketches['__profile__'].Line(point1=(-515 , 199), point2=(-507 , 200)) 
mdb.models['Model-1'].sketches['__profile__'].Line(point1=(-507 , 200), point2=(-505 , 198)) 
mdb.models['Model-1'].sketches['__profile__'].Line(point1=(-505 , 198), point2=(-496 , 198)) 
mdb.models['Model-1'].sketches['__profile__'].Line(point1=(-496 , 198), point2=(-491 , 197)) 
mdb.models['Model-1'].sketches['__profile__'].Line(point1=(-491 , 197), point2=(-490 , 194)) 
mdb.models['Model-1'].sketches['__profile__'].Line(point1=(-491 , 197), point2=(-490 , 194)) 
mdb.models['Model-1'].sketches['__profile__'].Line(point1=(-460 , 128), point2=(-470 , 130)) 
mdb.models['Model-1'].sketches['__profile__'].Line(point1=(-470 , 130), point2=(-492 , 138)) 
mdb.models['Model-1'].sketches['__profile__'].Line(point1=(-492 , 138), point2=(-492 , 141)) 
mdb.models['Model-1'].sketches['__profile__'].Line(point1=(-492 , 141), point2=(-486 , 151)) 
mdb.models['Model-1'].sketches['__profile__'].Line(point1=(-486 , 151), point2=(-482 , 158)) 
mdb.models['Model-1'].sketches['__profile__'].Line(point1=(-482 , 158), point2=(-478 , 158)) 
mdb.models['Model-1'].sketches['__profile__'].Line(point1=(-478 , 158), point2=(-464 , 150)) 
mdb.models['Model-1'].sketches['__profile__'].Line(point1=(-464 , 150), point2=(-461 , 146)) 
mdb.models['Model-1'].sketches['__profile__'].Line(point1=(-461 , 146), point2=(-460 , 128)) 
mdb.models['Model-1'].sketches['__profile__'].Line(point1=(-461 , 146), point2=(-460 , 128)) 
mdb.models['Model-1'].sketches['__profile__'].Line(point1=(-447 , 158), point2=(-449 , 158)) 
mdb.models['Model-1'].sketches['__profile__'].Line(point1=(-449 , 158), point2=(-458 , 151)) 
mdb.models['Model-1'].sketches['__profile__'].Line(point1=(-458 , 151), point2=(-462 , 151)) 
mdb.models['Model-1'].sketches['__profile__'].Line(point1=(-462 , 151), point2=(-468 , 156)) 
mdb.models['Model-1'].sketches['__profile__'].Line(point1=(-468 , 156), point2=(-480 , 162)) 
mdb.models['Model-1'].sketches['__profile__'].Line(point1=(-480 , 162), point2=(-485 , 183)) 
mdb.models['Model-1'].sketches['__profile__'].Line(point1=(-485 , 183), point2=(-487 , 185)) 
mdb.models['Model-1'].sketches['__profile__'].Line(point1=(-487 , 185), point2=(-487 , 195)) 
mdb.models['Model-1'].sketches['__profile__'].Line(point1=(-487 , 195), point2=(-484 , 196)) 
mdb.models['Model-1'].sketches['__profile__'].Line(point1=(-484 , 196), point2=(-449 , 194)) 
mdb.models['Model-1'].sketches['__profile__'].Line(point1=(-449 , 194), point2=(-446 , 174)) 
mdb.models['Model-1'].sketches['__profile__'].Line(point1=(-446 , 174), point2=(-447 , 158)) 
mdb.models['Model-1'].sketches['__profile__'].Line(point1=(-446 , 174), point2=(-447 , 158)) 
mdb.models['Model-1'].sketches['__profile__'].Line(point1=(-331 , 209), point2=(-340 , 205)) 
mdb.models['Model-1'].sketches['__profile__'].Line(point1=(-340 , 205), point2=(-362 , 200)) 
mdb.models['Model-1'].sketches['__profile__'].Line(point1=(-362 , 200), point2=(-401 , 197)) 
mdb.models['Model-1'].sketches['__profile__'].Line(point1=(-401 , 197), point2=(-409 , 198)) 
mdb.models['Model-1'].sketches['__profile__'].Line(point1=(-409 , 198), point2=(-434 , 197)) 
mdb.models['Model-1'].sketches['__profile__'].Line(point1=(-434 , 197), point2=(-461 , 199)) 
mdb.models['Model-1'].sketches['__profile__'].Line(point1=(-461 , 199), point2=(-473 , 198)) 
mdb.models['Model-1'].sketches['__profile__'].Line(point1=(-473 , 198), point2=(-476 , 200)) 
mdb.models['Model-1'].sketches['__profile__'].Line(point1=(-476 , 200), point2=(-477 , 208)) 
mdb.models['Model-1'].sketches['__profile__'].Line(point1=(-477 , 208), point2=(-476 , 213)) 
mdb.models['Model-1'].sketches['__profile__'].Line(point1=(-476 , 213), point2=(-440 , 212)) 
mdb.models['Model-1'].sketches['__profile__'].Line(point1=(-440 , 212), point2=(-431 , 214)) 
mdb.models['Model-1'].sketches['__profile__'].Line(point1=(-431 , 214), point2=(-412 , 214)) 
mdb.models['Model-1'].sketches['__profile__'].Line(point1=(-412 , 214), point2=(-411 , 213)) 
mdb.models['Model-1'].sketches['__profile__'].Line(point1=(-411 , 213), point2=(-353 , 214)) 
mdb.models['Model-1'].sketches['__profile__'].Line(point1=(-353 , 214), point2=(-339 , 212)) 
mdb.models['Model-1'].sketches['__profile__'].Line(point1=(-339 , 212), point2=(-331 , 213)) 
mdb.models['Model-1'].sketches['__profile__'].Line(point1=(-331 , 213), point2=(-331 , 209)) 
mdb.models['Model-1'].sketches['__profile__'].Line(point1=(-331 , 213), point2=(-331 , 209)) 
mdb.models['Model-1'].sketches['__profile__'].Line(point1=(-389 , 271), point2=(-395 , 269)) 
mdb.models['Model-1'].sketches['__profile__'].Line(point1=(-395 , 269), point2=(-411 , 269)) 
mdb.models['Model-1'].sketches['__profile__'].Line(point1=(-411 , 269), point2=(-438 , 262)) 
mdb.models['Model-1'].sketches['__profile__'].Line(point1=(-438 , 262), point2=(-457 , 262)) 
mdb.models['Model-1'].sketches['__profile__'].Line(point1=(-457 , 262), point2=(-461 , 290)) 
mdb.models['Model-1'].sketches['__profile__'].Line(point1=(-461 , 290), point2=(-461 , 292)) 
mdb.models['Model-1'].sketches['__profile__'].Line(point1=(-461 , 292), point2=(-459 , 292)) 
mdb.models['Model-1'].sketches['__profile__'].Line(point1=(-459 , 292), point2=(-458 , 294)) 
mdb.models['Model-1'].sketches['__profile__'].Line(point1=(-458 , 294), point2=(-455 , 295)) 
mdb.models['Model-1'].sketches['__profile__'].Line(point1=(-455 , 295), point2=(-432 , 300)) 
mdb.models['Model-1'].sketches['__profile__'].Line(point1=(-432 , 300), point2=(-413 , 302)) 
mdb.models['Model-1'].sketches['__profile__'].Line(point1=(-413 , 302), point2=(-408 , 304)) 
mdb.models['Model-1'].sketches['__profile__'].Line(point1=(-408 , 304), point2=(-392 , 305)) 
mdb.models['Model-1'].sketches['__profile__'].Line(point1=(-392 , 305), point2=(-389 , 271)) 
mdb.models['Model-1'].sketches['__profile__'].Line(point1=(-392 , 305), point2=(-389 , 271)) 
mdb.models['Model-1'].sketches['__profile__'].Line(point1=(-386 , 263), point2=(-384 , 255)) 
mdb.models['Model-1'].sketches['__profile__'].Line(point1=(-384 , 255), point2=(-386 , 251)) 
mdb.models['Model-1'].sketches['__profile__'].Line(point1=(-386 , 251), point2=(-404 , 250)) 
mdb.models['Model-1'].sketches['__profile__'].Line(point1=(-404 , 250), point2=(-410 , 249)) 
mdb.models['Model-1'].sketches['__profile__'].Line(point1=(-410 , 249), point2=(-412 , 247)) 
mdb.models['Model-1'].sketches['__profile__'].Line(point1=(-412 , 247), point2=(-428 , 244)) 
mdb.models['Model-1'].sketches['__profile__'].Line(point1=(-428 , 244), point2=(-455 , 244)) 
mdb.models['Model-1'].sketches['__profile__'].Line(point1=(-455 , 244), point2=(-456 , 245)) 
mdb.models['Model-1'].sketches['__profile__'].Line(point1=(-456 , 245), point2=(-458 , 250)) 
mdb.models['Model-1'].sketches['__profile__'].Line(point1=(-458 , 250), point2=(-457 , 256)) 
mdb.models['Model-1'].sketches['__profile__'].Line(point1=(-457 , 256), point2=(-455 , 258)) 
mdb.models['Model-1'].sketches['__profile__'].Line(point1=(-455 , 258), point2=(-447 , 259)) 
mdb.models['Model-1'].sketches['__profile__'].Line(point1=(-447 , 259), point2=(-444 , 258)) 
mdb.models['Model-1'].sketches['__profile__'].Line(point1=(-444 , 258), point2=(-432 , 261)) 
mdb.models['Model-1'].sketches['__profile__'].Line(point1=(-432 , 261), point2=(-423 , 261)) 
mdb.models['Model-1'].sketches['__profile__'].Line(point1=(-423 , 261), point2=(-406 , 264)) 
mdb.models['Model-1'].sketches['__profile__'].Line(point1=(-406 , 264), point2=(-404 , 266)) 
mdb.models['Model-1'].sketches['__profile__'].Line(point1=(-404 , 266), point2=(-394 , 267)) 
mdb.models['Model-1'].sketches['__profile__'].Line(point1=(-394 , 267), point2=(-389 , 267)) 
mdb.models['Model-1'].sketches['__profile__'].Line(point1=(-389 , 267), point2=(-386 , 263)) 
mdb.models['Model-1'].sketches['__profile__'].Line(point1=(-389 , 267), point2=(-386 , 263)) 
mdb.models['Model-1'].sketches['__profile__'].Line(point1=(-433 , 120), point2=(-438 , 120)) 
mdb.models['Model-1'].sketches['__profile__'].Line(point1=(-438 , 120), point2=(-457 , 127)) 
mdb.models['Model-1'].sketches['__profile__'].Line(point1=(-457 , 127), point2=(-458 , 148)) 
mdb.models['Model-1'].sketches['__profile__'].Line(point1=(-458 , 148), point2=(-456 , 149)) 
mdb.models['Model-1'].sketches['__profile__'].Line(point1=(-456 , 149), point2=(-447 , 155)) 
mdb.models['Model-1'].sketches['__profile__'].Line(point1=(-447 , 155), point2=(-443 , 155)) 
mdb.models['Model-1'].sketches['__profile__'].Line(point1=(-443 , 155), point2=(-433 , 144)) 
mdb.models['Model-1'].sketches['__profile__'].Line(point1=(-433 , 144), point2=(-434 , 138)) 
mdb.models['Model-1'].sketches['__profile__'].Line(point1=(-434 , 138), point2=(-433 , 120)) 
mdb.models['Model-1'].sketches['__profile__'].Line(point1=(-434 , 138), point2=(-433 , 120)) 
mdb.models['Model-1'].sketches['__profile__'].Line(point1=(-408 , 146), point2=(-409 , 145)) 
mdb.models['Model-1'].sketches['__profile__'].Line(point1=(-409 , 145), point2=(-432 , 146)) 
mdb.models['Model-1'].sketches['__profile__'].Line(point1=(-432 , 146), point2=(-442 , 158)) 
mdb.models['Model-1'].sketches['__profile__'].Line(point1=(-442 , 158), point2=(-443 , 176)) 
mdb.models['Model-1'].sketches['__profile__'].Line(point1=(-443 , 176), point2=(-446 , 193)) 
mdb.models['Model-1'].sketches['__profile__'].Line(point1=(-446 , 193), point2=(-438 , 194)) 
mdb.models['Model-1'].sketches['__profile__'].Line(point1=(-438 , 194), point2=(-431 , 193)) 
mdb.models['Model-1'].sketches['__profile__'].Line(point1=(-431 , 193), point2=(-406 , 194)) 
mdb.models['Model-1'].sketches['__profile__'].Line(point1=(-406 , 194), point2=(-403 , 181)) 
mdb.models['Model-1'].sketches['__profile__'].Line(point1=(-403 , 181), point2=(-401 , 156)) 
mdb.models['Model-1'].sketches['__profile__'].Line(point1=(-401 , 156), point2=(-408 , 146)) 
mdb.models['Model-1'].sketches['__profile__'].Line(point1=(-401 , 156), point2=(-408 , 146)) 
mdb.models['Model-1'].sketches['__profile__'].Line(point1=(-326 , 249), point2=(-326 , 245)) 
mdb.models['Model-1'].sketches['__profile__'].Line(point1=(-326 , 245), point2=(-329 , 243)) 
mdb.models['Model-1'].sketches['__profile__'].Line(point1=(-329 , 243), point2=(-376 , 242)) 
mdb.models['Model-1'].sketches['__profile__'].Line(point1=(-376 , 242), point2=(-392 , 239)) 
mdb.models['Model-1'].sketches['__profile__'].Line(point1=(-392 , 239), point2=(-394 , 236)) 
mdb.models['Model-1'].sketches['__profile__'].Line(point1=(-394 , 236), point2=(-399 , 234)) 
mdb.models['Model-1'].sketches['__profile__'].Line(point1=(-399 , 234), point2=(-406 , 227)) 
mdb.models['Model-1'].sketches['__profile__'].Line(point1=(-406 , 227), point2=(-409 , 227)) 
mdb.models['Model-1'].sketches['__profile__'].Line(point1=(-409 , 227), point2=(-413 , 234)) 
mdb.models['Model-1'].sketches['__profile__'].Line(point1=(-413 , 234), point2=(-414 , 238)) 
mdb.models['Model-1'].sketches['__profile__'].Line(point1=(-414 , 238), point2=(-410 , 244)) 
mdb.models['Model-1'].sketches['__profile__'].Line(point1=(-410 , 244), point2=(-378 , 251)) 
mdb.models['Model-1'].sketches['__profile__'].Line(point1=(-378 , 251), point2=(-328 , 253)) 
mdb.models['Model-1'].sketches['__profile__'].Line(point1=(-328 , 253), point2=(-326 , 249)) 
mdb.models['Model-1'].sketches['__profile__'].Line(point1=(-328 , 253), point2=(-326 , 249)) 
mdb.models['Model-1'].sketches['__profile__'].Line(point1=(-363 , 116), point2=(-375 , 115)) 
mdb.models['Model-1'].sketches['__profile__'].Line(point1=(-375 , 115), point2=(-389 , 124)) 
mdb.models['Model-1'].sketches['__profile__'].Line(point1=(-389 , 124), point2=(-398 , 126)) 
mdb.models['Model-1'].sketches['__profile__'].Line(point1=(-398 , 126), point2=(-404 , 138)) 
mdb.models['Model-1'].sketches['__profile__'].Line(point1=(-404 , 138), point2=(-407 , 140)) 
mdb.models['Model-1'].sketches['__profile__'].Line(point1=(-407 , 140), point2=(-407 , 143)) 
mdb.models['Model-1'].sketches['__profile__'].Line(point1=(-407 , 143), point2=(-402 , 150)) 
mdb.models['Model-1'].sketches['__profile__'].Line(point1=(-402 , 150), point2=(-399 , 154)) 
mdb.models['Model-1'].sketches['__profile__'].Line(point1=(-399 , 154), point2=(-396 , 154)) 
mdb.models['Model-1'].sketches['__profile__'].Line(point1=(-396 , 154), point2=(-380 , 145)) 
mdb.models['Model-1'].sketches['__profile__'].Line(point1=(-380 , 145), point2=(-371 , 143)) 
mdb.models['Model-1'].sketches['__profile__'].Line(point1=(-371 , 143), point2=(-360 , 136)) 
mdb.models['Model-1'].sketches['__profile__'].Line(point1=(-360 , 136), point2=(-357 , 133)) 
mdb.models['Model-1'].sketches['__profile__'].Line(point1=(-357 , 133), point2=(-357 , 131)) 
mdb.models['Model-1'].sketches['__profile__'].Line(point1=(-357 , 131), point2=(-363 , 116)) 
mdb.models['Model-1'].sketches['__profile__'].Line(point1=(-357 , 131), point2=(-363 , 116)) 
mdb.models['Model-1'].sketches['__profile__'].Line(point1=(-281 , 214), point2=(-324 , 214)) 
mdb.models['Model-1'].sketches['__profile__'].Line(point1=(-324 , 214), point2=(-330 , 216)) 
mdb.models['Model-1'].sketches['__profile__'].Line(point1=(-330 , 216), point2=(-356 , 218)) 
mdb.models['Model-1'].sketches['__profile__'].Line(point1=(-356 , 218), point2=(-400 , 217)) 
mdb.models['Model-1'].sketches['__profile__'].Line(point1=(-400 , 217), point2=(-403 , 220)) 
mdb.models['Model-1'].sketches['__profile__'].Line(point1=(-403 , 220), point2=(-403 , 223)) 
mdb.models['Model-1'].sketches['__profile__'].Line(point1=(-403 , 223), point2=(-399 , 229)) 
mdb.models['Model-1'].sketches['__profile__'].Line(point1=(-399 , 229), point2=(-393 , 233)) 
mdb.models['Model-1'].sketches['__profile__'].Line(point1=(-393 , 233), point2=(-379 , 233)) 
mdb.models['Model-1'].sketches['__profile__'].Line(point1=(-379 , 233), point2=(-365 , 230)) 
mdb.models['Model-1'].sketches['__profile__'].Line(point1=(-365 , 230), point2=(-354 , 230)) 
mdb.models['Model-1'].sketches['__profile__'].Line(point1=(-354 , 230), point2=(-350 , 228)) 
mdb.models['Model-1'].sketches['__profile__'].Line(point1=(-350 , 228), point2=(-330 , 227)) 
mdb.models['Model-1'].sketches['__profile__'].Line(point1=(-330 , 227), point2=(-325 , 225)) 
mdb.models['Model-1'].sketches['__profile__'].Line(point1=(-325 , 225), point2=(-301 , 222)) 
mdb.models['Model-1'].sketches['__profile__'].Line(point1=(-301 , 222), point2=(-298 , 220)) 
mdb.models['Model-1'].sketches['__profile__'].Line(point1=(-298 , 220), point2=(-290 , 220)) 
mdb.models['Model-1'].sketches['__profile__'].Line(point1=(-290 , 220), point2=(-285 , 217)) 
mdb.models['Model-1'].sketches['__profile__'].Line(point1=(-285 , 217), point2=(-281 , 217)) 
mdb.models['Model-1'].sketches['__profile__'].Line(point1=(-281 , 217), point2=(-281 , 214)) 
mdb.models['Model-1'].sketches['__profile__'].Line(point1=(-281 , 217), point2=(-281 , 214)) 
mdb.models['Model-1'].sketches['__profile__'].Line(point1=(-368 , 145), point2=(-384 , 150)) 
mdb.models['Model-1'].sketches['__profile__'].Line(point1=(-384 , 150), point2=(-396 , 156)) 
mdb.models['Model-1'].sketches['__profile__'].Line(point1=(-396 , 156), point2=(-398 , 159)) 
mdb.models['Model-1'].sketches['__profile__'].Line(point1=(-398 , 159), point2=(-402 , 193)) 
mdb.models['Model-1'].sketches['__profile__'].Line(point1=(-402 , 193), point2=(-392 , 194)) 
mdb.models['Model-1'].sketches['__profile__'].Line(point1=(-392 , 194), point2=(-367 , 196)) 
mdb.models['Model-1'].sketches['__profile__'].Line(point1=(-367 , 196), point2=(-363 , 189)) 
mdb.models['Model-1'].sketches['__profile__'].Line(point1=(-363 , 189), point2=(-356 , 162)) 
mdb.models['Model-1'].sketches['__profile__'].Line(point1=(-356 , 162), point2=(-368 , 145)) 
mdb.models['Model-1'].sketches['__profile__'].Line(point1=(-356 , 162), point2=(-368 , 145)) 
mdb.models['Model-1'].sketches['__profile__'].Line(point1=(-376 , 104), point2=(-384 , 105)) 
mdb.models['Model-1'].sketches['__profile__'].Line(point1=(-384 , 105), point2=(-390 , 108)) 
mdb.models['Model-1'].sketches['__profile__'].Line(point1=(-390 , 108), point2=(-399 , 110)) 
mdb.models['Model-1'].sketches['__profile__'].Line(point1=(-399 , 110), point2=(-399 , 119)) 
mdb.models['Model-1'].sketches['__profile__'].Line(point1=(-399 , 119), point2=(-398 , 123)) 
mdb.models['Model-1'].sketches['__profile__'].Line(point1=(-398 , 123), point2=(-386 , 119)) 
mdb.models['Model-1'].sketches['__profile__'].Line(point1=(-386 , 119), point2=(-377 , 113)) 
mdb.models['Model-1'].sketches['__profile__'].Line(point1=(-377 , 113), point2=(-376 , 104)) 
mdb.models['Model-1'].sketches['__profile__'].Line(point1=(-377 , 113), point2=(-376 , 104)) 
mdb.models['Model-1'].sketches['__profile__'].Line(point1=(-326 , 278), point2=(-354 , 276)) 
mdb.models['Model-1'].sketches['__profile__'].Line(point1=(-354 , 276), point2=(-361 , 274)) 
mdb.models['Model-1'].sketches['__profile__'].Line(point1=(-361 , 274), point2=(-385 , 273)) 
mdb.models['Model-1'].sketches['__profile__'].Line(point1=(-385 , 273), point2=(-388 , 289)) 
mdb.models['Model-1'].sketches['__profile__'].Line(point1=(-388 , 289), point2=(-388 , 306)) 
mdb.models['Model-1'].sketches['__profile__'].Line(point1=(-388 , 306), point2=(-341 , 310)) 
mdb.models['Model-1'].sketches['__profile__'].Line(point1=(-341 , 310), point2=(-335 , 309)) 
mdb.models['Model-1'].sketches['__profile__'].Line(point1=(-335 , 309), point2=(-326 , 310)) 
mdb.models['Model-1'].sketches['__profile__'].Line(point1=(-326 , 310), point2=(-327 , 304)) 
mdb.models['Model-1'].sketches['__profile__'].Line(point1=(-327 , 304), point2=(-326 , 303)) 
mdb.models['Model-1'].sketches['__profile__'].Line(point1=(-326 , 303), point2=(-326 , 278)) 
mdb.models['Model-1'].sketches['__profile__'].Line(point1=(-326 , 303), point2=(-326 , 278)) 
mdb.models['Model-1'].sketches['__profile__'].Line(point1=(-324 , 259), point2=(-327 , 256)) 
mdb.models['Model-1'].sketches['__profile__'].Line(point1=(-327 , 256), point2=(-349 , 256)) 
mdb.models['Model-1'].sketches['__profile__'].Line(point1=(-349 , 256), point2=(-351 , 254)) 
mdb.models['Model-1'].sketches['__profile__'].Line(point1=(-351 , 254), point2=(-361 , 255)) 
mdb.models['Model-1'].sketches['__profile__'].Line(point1=(-361 , 255), point2=(-379 , 253)) 
mdb.models['Model-1'].sketches['__profile__'].Line(point1=(-379 , 253), point2=(-383 , 259)) 
mdb.models['Model-1'].sketches['__profile__'].Line(point1=(-383 , 259), point2=(-384 , 264)) 
mdb.models['Model-1'].sketches['__profile__'].Line(point1=(-384 , 264), point2=(-383 , 268)) 
mdb.models['Model-1'].sketches['__profile__'].Line(point1=(-383 , 268), point2=(-343 , 271)) 
mdb.models['Model-1'].sketches['__profile__'].Line(point1=(-343 , 271), point2=(-334 , 274)) 
mdb.models['Model-1'].sketches['__profile__'].Line(point1=(-334 , 274), point2=(-327 , 274)) 
mdb.models['Model-1'].sketches['__profile__'].Line(point1=(-327 , 274), point2=(-324 , 272)) 
mdb.models['Model-1'].sketches['__profile__'].Line(point1=(-324 , 272), point2=(-323 , 268)) 
mdb.models['Model-1'].sketches['__profile__'].Line(point1=(-323 , 268), point2=(-324 , 259)) 
mdb.models['Model-1'].sketches['__profile__'].Line(point1=(-323 , 268), point2=(-324 , 259)) 
mdb.models['Model-1'].sketches['__profile__'].Line(point1=(-343 , 93), point2=(-370 , 101)) 
mdb.models['Model-1'].sketches['__profile__'].Line(point1=(-370 , 101), point2=(-373 , 106)) 
mdb.models['Model-1'].sketches['__profile__'].Line(point1=(-373 , 106), point2=(-373 , 111)) 
mdb.models['Model-1'].sketches['__profile__'].Line(point1=(-373 , 111), point2=(-373 , 112)) 
mdb.models['Model-1'].sketches['__profile__'].Line(point1=(-373 , 112), point2=(-358 , 111)) 
mdb.models['Model-1'].sketches['__profile__'].Line(point1=(-358 , 111), point2=(-343 , 101)) 
mdb.models['Model-1'].sketches['__profile__'].Line(point1=(-343 , 101), point2=(-343 , 93)) 
mdb.models['Model-1'].sketches['__profile__'].Line(point1=(-343 , 101), point2=(-343 , 93)) 
mdb.models['Model-1'].sketches['__profile__'].Line(point1=(-322 , 230), point2=(-323 , 229)) 
mdb.models['Model-1'].sketches['__profile__'].Line(point1=(-323 , 229), point2=(-347 , 230)) 
mdb.models['Model-1'].sketches['__profile__'].Line(point1=(-347 , 230), point2=(-358 , 233)) 
mdb.models['Model-1'].sketches['__profile__'].Line(point1=(-358 , 233), point2=(-371 , 234)) 
mdb.models['Model-1'].sketches['__profile__'].Line(point1=(-371 , 234), point2=(-372 , 238)) 
mdb.models['Model-1'].sketches['__profile__'].Line(point1=(-372 , 238), point2=(-370 , 239)) 
mdb.models['Model-1'].sketches['__profile__'].Line(point1=(-370 , 239), point2=(-368 , 240)) 
mdb.models['Model-1'].sketches['__profile__'].Line(point1=(-368 , 240), point2=(-361 , 239)) 
mdb.models['Model-1'].sketches['__profile__'].Line(point1=(-361 , 239), point2=(-323 , 240)) 
mdb.models['Model-1'].sketches['__profile__'].Line(point1=(-323 , 240), point2=(-322 , 230)) 
mdb.models['Model-1'].sketches['__profile__'].Line(point1=(-323 , 240), point2=(-322 , 230)) 
mdb.models['Model-1'].sketches['__profile__'].Line(point1=(-318 , 114), point2=(-322 , 115)) 
mdb.models['Model-1'].sketches['__profile__'].Line(point1=(-322 , 115), point2=(-348 , 132)) 
mdb.models['Model-1'].sketches['__profile__'].Line(point1=(-348 , 132), point2=(-354 , 134)) 
mdb.models['Model-1'].sketches['__profile__'].Line(point1=(-354 , 134), point2=(-365 , 143)) 
mdb.models['Model-1'].sketches['__profile__'].Line(point1=(-365 , 143), point2=(-365 , 145)) 
mdb.models['Model-1'].sketches['__profile__'].Line(point1=(-365 , 145), point2=(-357 , 155)) 
mdb.models['Model-1'].sketches['__profile__'].Line(point1=(-357 , 155), point2=(-355 , 160)) 
mdb.models['Model-1'].sketches['__profile__'].Line(point1=(-355 , 160), point2=(-351 , 160)) 
mdb.models['Model-1'].sketches['__profile__'].Line(point1=(-351 , 160), point2=(-345 , 160)) 
mdb.models['Model-1'].sketches['__profile__'].Line(point1=(-345 , 160), point2=(-341 , 158)) 
mdb.models['Model-1'].sketches['__profile__'].Line(point1=(-341 , 158), point2=(-322 , 155)) 
mdb.models['Model-1'].sketches['__profile__'].Line(point1=(-322 , 155), point2=(-321 , 133)) 
mdb.models['Model-1'].sketches['__profile__'].Line(point1=(-321 , 133), point2=(-316 , 121)) 
mdb.models['Model-1'].sketches['__profile__'].Line(point1=(-316 , 121), point2=(-318 , 114)) 
mdb.models['Model-1'].sketches['__profile__'].Line(point1=(-316 , 121), point2=(-318 , 114)) 
mdb.models['Model-1'].sketches['__profile__'].Line(point1=(-322 , 159), point2=(-331 , 159)) 
mdb.models['Model-1'].sketches['__profile__'].Line(point1=(-331 , 159), point2=(-353 , 164)) 
mdb.models['Model-1'].sketches['__profile__'].Line(point1=(-353 , 164), point2=(-357 , 176)) 
mdb.models['Model-1'].sketches['__profile__'].Line(point1=(-357 , 176), point2=(-357 , 181)) 
mdb.models['Model-1'].sketches['__profile__'].Line(point1=(-357 , 181), point2=(-361 , 189)) 
mdb.models['Model-1'].sketches['__profile__'].Line(point1=(-361 , 189), point2=(-362 , 197)) 
mdb.models['Model-1'].sketches['__profile__'].Line(point1=(-362 , 197), point2=(-350 , 199)) 
mdb.models['Model-1'].sketches['__profile__'].Line(point1=(-350 , 199), point2=(-343 , 202)) 
mdb.models['Model-1'].sketches['__profile__'].Line(point1=(-343 , 202), point2=(-339 , 202)) 
mdb.models['Model-1'].sketches['__profile__'].Line(point1=(-339 , 202), point2=(-326 , 210)) 
mdb.models['Model-1'].sketches['__profile__'].Line(point1=(-326 , 210), point2=(-323 , 209)) 
mdb.models['Model-1'].sketches['__profile__'].Line(point1=(-323 , 209), point2=(-320 , 193)) 
mdb.models['Model-1'].sketches['__profile__'].Line(point1=(-320 , 193), point2=(-320 , 174)) 
mdb.models['Model-1'].sketches['__profile__'].Line(point1=(-320 , 174), point2=(-322 , 159)) 
mdb.models['Model-1'].sketches['__profile__'].Line(point1=(-320 , 174), point2=(-322 , 159)) 
mdb.models['Model-1'].sketches['__profile__'].Line(point1=(-318 , 103), point2=(-320 , 101)) 
mdb.models['Model-1'].sketches['__profile__'].Line(point1=(-320 , 101), point2=(-330 , 101)) 
mdb.models['Model-1'].sketches['__profile__'].Line(point1=(-330 , 101), point2=(-334 , 103)) 
mdb.models['Model-1'].sketches['__profile__'].Line(point1=(-334 , 103), point2=(-341 , 103)) 
mdb.models['Model-1'].sketches['__profile__'].Line(point1=(-341 , 103), point2=(-359 , 114)) 
mdb.models['Model-1'].sketches['__profile__'].Line(point1=(-359 , 114), point2=(-358 , 122)) 
mdb.models['Model-1'].sketches['__profile__'].Line(point1=(-358 , 122), point2=(-354 , 130)) 
mdb.models['Model-1'].sketches['__profile__'].Line(point1=(-354 , 130), point2=(-349 , 129)) 
mdb.models['Model-1'].sketches['__profile__'].Line(point1=(-349 , 129), point2=(-320 , 111)) 
mdb.models['Model-1'].sketches['__profile__'].Line(point1=(-320 , 111), point2=(-318 , 103)) 
mdb.models['Model-1'].sketches['__profile__'].Line(point1=(-320 , 111), point2=(-318 , 103)) 
mdb.models['Model-1'].sketches['__profile__'].Line(point1=(-318 , 86), point2=(-330 , 88)) 
mdb.models['Model-1'].sketches['__profile__'].Line(point1=(-330 , 88), point2=(-339 , 92)) 
mdb.models['Model-1'].sketches['__profile__'].Line(point1=(-339 , 92), point2=(-340 , 94)) 
mdb.models['Model-1'].sketches['__profile__'].Line(point1=(-340 , 94), point2=(-339 , 99)) 
mdb.models['Model-1'].sketches['__profile__'].Line(point1=(-339 , 99), point2=(-339 , 100)) 
mdb.models['Model-1'].sketches['__profile__'].Line(point1=(-339 , 100), point2=(-333 , 100)) 
mdb.models['Model-1'].sketches['__profile__'].Line(point1=(-333 , 100), point2=(-330 , 98)) 
mdb.models['Model-1'].sketches['__profile__'].Line(point1=(-330 , 98), point2=(-322 , 97)) 
mdb.models['Model-1'].sketches['__profile__'].Line(point1=(-322 , 97), point2=(-322 , 94)) 
mdb.models['Model-1'].sketches['__profile__'].Line(point1=(-322 , 94), point2=(-318 , 86)) 
mdb.models['Model-1'].sketches['__profile__'].Line(point1=(-322 , 94), point2=(-318 , 86)) 
mdb.models['Model-1'].sketches['__profile__'].Line(point1=(-274 , 244), point2=(-295 , 242)) 
mdb.models['Model-1'].sketches['__profile__'].Line(point1=(-295 , 242), point2=(-323 , 243)) 
mdb.models['Model-1'].sketches['__profile__'].Line(point1=(-323 , 243), point2=(-324 , 252)) 
mdb.models['Model-1'].sketches['__profile__'].Line(point1=(-324 , 252), point2=(-322 , 253)) 
mdb.models['Model-1'].sketches['__profile__'].Line(point1=(-322 , 253), point2=(-273 , 256)) 
mdb.models['Model-1'].sketches['__profile__'].Line(point1=(-273 , 256), point2=(-274 , 244)) 
mdb.models['Model-1'].sketches['__profile__'].Line(point1=(-273 , 256), point2=(-274 , 244)) 
mdb.models['Model-1'].sketches['__profile__'].Line(point1=(-265 , 284), point2=(-283 , 281)) 
mdb.models['Model-1'].sketches['__profile__'].Line(point1=(-283 , 281), point2=(-290 , 282)) 
mdb.models['Model-1'].sketches['__profile__'].Line(point1=(-290 , 282), point2=(-297 , 280)) 
mdb.models['Model-1'].sketches['__profile__'].Line(point1=(-297 , 280), point2=(-301 , 281)) 
mdb.models['Model-1'].sketches['__profile__'].Line(point1=(-301 , 281), point2=(-309 , 279)) 
mdb.models['Model-1'].sketches['__profile__'].Line(point1=(-309 , 279), point2=(-322 , 279)) 
mdb.models['Model-1'].sketches['__profile__'].Line(point1=(-322 , 279), point2=(-323 , 287)) 
mdb.models['Model-1'].sketches['__profile__'].Line(point1=(-323 , 287), point2=(-323 , 307)) 
mdb.models['Model-1'].sketches['__profile__'].Line(point1=(-323 , 307), point2=(-322 , 308)) 
mdb.models['Model-1'].sketches['__profile__'].Line(point1=(-322 , 308), point2=(-320 , 310)) 
mdb.models['Model-1'].sketches['__profile__'].Line(point1=(-320 , 310), point2=(-287 , 310)) 
mdb.models['Model-1'].sketches['__profile__'].Line(point1=(-287 , 310), point2=(-286 , 311)) 
mdb.models['Model-1'].sketches['__profile__'].Line(point1=(-286 , 311), point2=(-262 , 310)) 
mdb.models['Model-1'].sketches['__profile__'].Line(point1=(-262 , 310), point2=(-265 , 284)) 
mdb.models['Model-1'].sketches['__profile__'].Line(point1=(-262 , 310), point2=(-265 , 284)) 
mdb.models['Model-1'].sketches['__profile__'].Line(point1=(-263 , 262), point2=(-271 , 260)) 
mdb.models['Model-1'].sketches['__profile__'].Line(point1=(-271 , 260), point2=(-277 , 261)) 
mdb.models['Model-1'].sketches['__profile__'].Line(point1=(-277 , 261), point2=(-318 , 258)) 
mdb.models['Model-1'].sketches['__profile__'].Line(point1=(-318 , 258), point2=(-320 , 265)) 
mdb.models['Model-1'].sketches['__profile__'].Line(point1=(-320 , 265), point2=(-320 , 274)) 
mdb.models['Model-1'].sketches['__profile__'].Line(point1=(-320 , 274), point2=(-265 , 279)) 
mdb.models['Model-1'].sketches['__profile__'].Line(point1=(-265 , 279), point2=(-263 , 271)) 
mdb.models['Model-1'].sketches['__profile__'].Line(point1=(-263 , 271), point2=(-263 , 262)) 
mdb.models['Model-1'].sketches['__profile__'].Line(point1=(-263 , 271), point2=(-263 , 262)) 
mdb.models['Model-1'].sketches['__profile__'].Line(point1=(-279 , 221), point2=(-286 , 221)) 
mdb.models['Model-1'].sketches['__profile__'].Line(point1=(-286 , 221), point2=(-293 , 224)) 
mdb.models['Model-1'].sketches['__profile__'].Line(point1=(-293 , 224), point2=(-298 , 224)) 
mdb.models['Model-1'].sketches['__profile__'].Line(point1=(-298 , 224), point2=(-307 , 227)) 
mdb.models['Model-1'].sketches['__profile__'].Line(point1=(-307 , 227), point2=(-315 , 227)) 
mdb.models['Model-1'].sketches['__profile__'].Line(point1=(-315 , 227), point2=(-319 , 229)) 
mdb.models['Model-1'].sketches['__profile__'].Line(point1=(-319 , 229), point2=(-319 , 238)) 
mdb.models['Model-1'].sketches['__profile__'].Line(point1=(-319 , 238), point2=(-314 , 239)) 
mdb.models['Model-1'].sketches['__profile__'].Line(point1=(-314 , 239), point2=(-276 , 239)) 
mdb.models['Model-1'].sketches['__profile__'].Line(point1=(-276 , 239), point2=(-277 , 225)) 
mdb.models['Model-1'].sketches['__profile__'].Line(point1=(-277 , 225), point2=(-279 , 221)) 
mdb.models['Model-1'].sketches['__profile__'].Line(point1=(-277 , 225), point2=(-279 , 221)) 
mdb.models['Model-1'].sketches['__profile__'].Line(point1=(-283 , 174), point2=(-287 , 173)) 
mdb.models['Model-1'].sketches['__profile__'].Line(point1=(-287 , 173), point2=(-294 , 177)) 
mdb.models['Model-1'].sketches['__profile__'].Line(point1=(-294 , 177), point2=(-304 , 179)) 
mdb.models['Model-1'].sketches['__profile__'].Line(point1=(-304 , 179), point2=(-306 , 181)) 
mdb.models['Model-1'].sketches['__profile__'].Line(point1=(-306 , 181), point2=(-316 , 181)) 
mdb.models['Model-1'].sketches['__profile__'].Line(point1=(-316 , 181), point2=(-319 , 210)) 
mdb.models['Model-1'].sketches['__profile__'].Line(point1=(-319 , 210), point2=(-306 , 211)) 
mdb.models['Model-1'].sketches['__profile__'].Line(point1=(-306 , 211), point2=(-275 , 211)) 
mdb.models['Model-1'].sketches['__profile__'].Line(point1=(-275 , 211), point2=(-274 , 210)) 
mdb.models['Model-1'].sketches['__profile__'].Line(point1=(-274 , 210), point2=(-268 , 211)) 
mdb.models['Model-1'].sketches['__profile__'].Line(point1=(-268 , 211), point2=(-268 , 206)) 
mdb.models['Model-1'].sketches['__profile__'].Line(point1=(-268 , 206), point2=(-275 , 187)) 
mdb.models['Model-1'].sketches['__profile__'].Line(point1=(-275 , 187), point2=(-278 , 184)) 
mdb.models['Model-1'].sketches['__profile__'].Line(point1=(-278 , 184), point2=(-283 , 174)) 
mdb.models['Model-1'].sketches['__profile__'].Line(point1=(-278 , 184), point2=(-283 , 174)) 
mdb.models['Model-1'].sketches['__profile__'].Line(point1=(-309 , 126), point2=(-311 , 124)) 
mdb.models['Model-1'].sketches['__profile__'].Line(point1=(-311 , 124), point2=(-315 , 124)) 
mdb.models['Model-1'].sketches['__profile__'].Line(point1=(-315 , 124), point2=(-317 , 126)) 
mdb.models['Model-1'].sketches['__profile__'].Line(point1=(-317 , 126), point2=(-319 , 143)) 
mdb.models['Model-1'].sketches['__profile__'].Line(point1=(-319 , 143), point2=(-319 , 163)) 
mdb.models['Model-1'].sketches['__profile__'].Line(point1=(-319 , 163), point2=(-317 , 176)) 
mdb.models['Model-1'].sketches['__profile__'].Line(point1=(-317 , 176), point2=(-316 , 178)) 
mdb.models['Model-1'].sketches['__profile__'].Line(point1=(-316 , 178), point2=(-310 , 178)) 
mdb.models['Model-1'].sketches['__profile__'].Line(point1=(-310 , 178), point2=(-303 , 177)) 
mdb.models['Model-1'].sketches['__profile__'].Line(point1=(-303 , 177), point2=(-301 , 175)) 
mdb.models['Model-1'].sketches['__profile__'].Line(point1=(-301 , 175), point2=(-292 , 173)) 
mdb.models['Model-1'].sketches['__profile__'].Line(point1=(-292 , 173), point2=(-289 , 170)) 
mdb.models['Model-1'].sketches['__profile__'].Line(point1=(-289 , 170), point2=(-287 , 170)) 
mdb.models['Model-1'].sketches['__profile__'].Line(point1=(-287 , 170), point2=(-287 , 166)) 
mdb.models['Model-1'].sketches['__profile__'].Line(point1=(-287 , 166), point2=(-293 , 152)) 
mdb.models['Model-1'].sketches['__profile__'].Line(point1=(-293 , 152), point2=(-308 , 131)) 
mdb.models['Model-1'].sketches['__profile__'].Line(point1=(-308 , 131), point2=(-309 , 126)) 
mdb.models['Model-1'].sketches['__profile__'].Line(point1=(-308 , 131), point2=(-309 , 126)) 
mdb.models['Model-1'].sketches['__profile__'].Line(point1=(-287 , 77), point2=(-292 , 77)) 
mdb.models['Model-1'].sketches['__profile__'].Line(point1=(-292 , 77), point2=(-298 , 80)) 
mdb.models['Model-1'].sketches['__profile__'].Line(point1=(-298 , 80), point2=(-312 , 83)) 
mdb.models['Model-1'].sketches['__profile__'].Line(point1=(-312 , 83), point2=(-319 , 97)) 
mdb.models['Model-1'].sketches['__profile__'].Line(point1=(-319 , 97), point2=(-319 , 99)) 
mdb.models['Model-1'].sketches['__profile__'].Line(point1=(-319 , 99), point2=(-314 , 101)) 
mdb.models['Model-1'].sketches['__profile__'].Line(point1=(-314 , 101), point2=(-293 , 90)) 
mdb.models['Model-1'].sketches['__profile__'].Line(point1=(-293 , 90), point2=(-287 , 77)) 
mdb.models['Model-1'].sketches['__profile__'].Line(point1=(-293 , 90), point2=(-287 , 77)) 
mdb.models['Model-1'].sketches['__profile__'].Line(point1=(-274 , 94), point2=(-294 , 93)) 
mdb.models['Model-1'].sketches['__profile__'].Line(point1=(-294 , 93), point2=(-308 , 100)) 
mdb.models['Model-1'].sketches['__profile__'].Line(point1=(-308 , 100), point2=(-316 , 108)) 
mdb.models['Model-1'].sketches['__profile__'].Line(point1=(-316 , 108), point2=(-316 , 112)) 
mdb.models['Model-1'].sketches['__profile__'].Line(point1=(-316 , 112), point2=(-312 , 116)) 
mdb.models['Model-1'].sketches['__profile__'].Line(point1=(-312 , 116), point2=(-303 , 114)) 
mdb.models['Model-1'].sketches['__profile__'].Line(point1=(-303 , 114), point2=(-280 , 115)) 
mdb.models['Model-1'].sketches['__profile__'].Line(point1=(-280 , 115), point2=(-274 , 94)) 
mdb.models['Model-1'].sketches['__profile__'].Line(point1=(-280 , 115), point2=(-274 , 94)) 
mdb.models['Model-1'].sketches['__profile__'].Line(point1=(-270 , 134), point2=(-268 , 124)) 
mdb.models['Model-1'].sketches['__profile__'].Line(point1=(-268 , 124), point2=(-269 , 120)) 
mdb.models['Model-1'].sketches['__profile__'].Line(point1=(-269 , 120), point2=(-278 , 117)) 
mdb.models['Model-1'].sketches['__profile__'].Line(point1=(-278 , 117), point2=(-281 , 118)) 
mdb.models['Model-1'].sketches['__profile__'].Line(point1=(-281 , 118), point2=(-306 , 117)) 
mdb.models['Model-1'].sketches['__profile__'].Line(point1=(-306 , 117), point2=(-308 , 119)) 
mdb.models['Model-1'].sketches['__profile__'].Line(point1=(-308 , 119), point2=(-310 , 120)) 
mdb.models['Model-1'].sketches['__profile__'].Line(point1=(-310 , 120), point2=(-310 , 123)) 
mdb.models['Model-1'].sketches['__profile__'].Line(point1=(-310 , 123), point2=(-297 , 140)) 
mdb.models['Model-1'].sketches['__profile__'].Line(point1=(-297 , 140), point2=(-292 , 149)) 
mdb.models['Model-1'].sketches['__profile__'].Line(point1=(-292 , 149), point2=(-290 , 149)) 
mdb.models['Model-1'].sketches['__profile__'].Line(point1=(-290 , 149), point2=(-271 , 137)) 
mdb.models['Model-1'].sketches['__profile__'].Line(point1=(-271 , 137), point2=(-270 , 134)) 
mdb.models['Model-1'].sketches['__profile__'].Line(point1=(-271 , 137), point2=(-270 , 134)) 
mdb.models['Model-1'].sketches['__profile__'].Line(point1=(-242 , 169), point2=(-246 , 153)) 
mdb.models['Model-1'].sketches['__profile__'].Line(point1=(-246 , 153), point2=(-268 , 140)) 
mdb.models['Model-1'].sketches['__profile__'].Line(point1=(-268 , 140), point2=(-271 , 140)) 
mdb.models['Model-1'].sketches['__profile__'].Line(point1=(-271 , 140), point2=(-286 , 149)) 
mdb.models['Model-1'].sketches['__profile__'].Line(point1=(-286 , 149), point2=(-289 , 152)) 
mdb.models['Model-1'].sketches['__profile__'].Line(point1=(-289 , 152), point2=(-288 , 155)) 
mdb.models['Model-1'].sketches['__profile__'].Line(point1=(-288 , 155), point2=(-283 , 169)) 
mdb.models['Model-1'].sketches['__profile__'].Line(point1=(-283 , 169), point2=(-277 , 177)) 
mdb.models['Model-1'].sketches['__profile__'].Line(point1=(-277 , 177), point2=(-272 , 187)) 
mdb.models['Model-1'].sketches['__profile__'].Line(point1=(-272 , 187), point2=(-265 , 185)) 
mdb.models['Model-1'].sketches['__profile__'].Line(point1=(-265 , 185), point2=(-262 , 182)) 
mdb.models['Model-1'].sketches['__profile__'].Line(point1=(-262 , 182), point2=(-251 , 177)) 
mdb.models['Model-1'].sketches['__profile__'].Line(point1=(-251 , 177), point2=(-247 , 173)) 
mdb.models['Model-1'].sketches['__profile__'].Line(point1=(-247 , 173), point2=(-242 , 171)) 
mdb.models['Model-1'].sketches['__profile__'].Line(point1=(-242 , 171), point2=(-242 , 169)) 
mdb.models['Model-1'].sketches['__profile__'].Line(point1=(-242 , 171), point2=(-242 , 169)) 
mdb.models['Model-1'].sketches['__profile__'].Line(point1=(-253 , 70), point2=(-254 , 68)) 
mdb.models['Model-1'].sketches['__profile__'].Line(point1=(-254 , 68), point2=(-256 , 68)) 
mdb.models['Model-1'].sketches['__profile__'].Line(point1=(-256 , 68), point2=(-260 , 70)) 
mdb.models['Model-1'].sketches['__profile__'].Line(point1=(-260 , 70), point2=(-269 , 71)) 
mdb.models['Model-1'].sketches['__profile__'].Line(point1=(-269 , 71), point2=(-271 , 73)) 
mdb.models['Model-1'].sketches['__profile__'].Line(point1=(-271 , 73), point2=(-280 , 74)) 
mdb.models['Model-1'].sketches['__profile__'].Line(point1=(-280 , 74), point2=(-282 , 75)) 
mdb.models['Model-1'].sketches['__profile__'].Line(point1=(-282 , 75), point2=(-284 , 80)) 
mdb.models['Model-1'].sketches['__profile__'].Line(point1=(-284 , 80), point2=(-287 , 83)) 
mdb.models['Model-1'].sketches['__profile__'].Line(point1=(-287 , 83), point2=(-288 , 87)) 
mdb.models['Model-1'].sketches['__profile__'].Line(point1=(-288 , 87), point2=(-287 , 90)) 
mdb.models['Model-1'].sketches['__profile__'].Line(point1=(-287 , 90), point2=(-267 , 90)) 
mdb.models['Model-1'].sketches['__profile__'].Line(point1=(-267 , 90), point2=(-260 , 77)) 
mdb.models['Model-1'].sketches['__profile__'].Line(point1=(-260 , 77), point2=(-253 , 70)) 
mdb.models['Model-1'].sketches['__profile__'].Line(point1=(-260 , 77), point2=(-253 , 70)) 
mdb.models['Model-1'].sketches['__profile__'].Line(point1=(-236 , 100), point2=(-240 , 96)) 
mdb.models['Model-1'].sketches['__profile__'].Line(point1=(-240 , 96), point2=(-268 , 92)) 
mdb.models['Model-1'].sketches['__profile__'].Line(point1=(-268 , 92), point2=(-272 , 94)) 
mdb.models['Model-1'].sketches['__profile__'].Line(point1=(-272 , 94), point2=(-272 , 100)) 
mdb.models['Model-1'].sketches['__profile__'].Line(point1=(-272 , 100), point2=(-274 , 103)) 
mdb.models['Model-1'].sketches['__profile__'].Line(point1=(-274 , 103), point2=(-276 , 112)) 
mdb.models['Model-1'].sketches['__profile__'].Line(point1=(-276 , 112), point2=(-276 , 115)) 
mdb.models['Model-1'].sketches['__profile__'].Line(point1=(-276 , 115), point2=(-268 , 118)) 
mdb.models['Model-1'].sketches['__profile__'].Line(point1=(-268 , 118), point2=(-264 , 117)) 
mdb.models['Model-1'].sketches['__profile__'].Line(point1=(-264 , 117), point2=(-241 , 118)) 
mdb.models['Model-1'].sketches['__profile__'].Line(point1=(-241 , 118), point2=(-236 , 105)) 
mdb.models['Model-1'].sketches['__profile__'].Line(point1=(-236 , 105), point2=(-236 , 100)) 
mdb.models['Model-1'].sketches['__profile__'].Line(point1=(-236 , 105), point2=(-236 , 100)) 
mdb.models['Model-1'].sketches['__profile__'].Line(point1=(-234 , 236), point2=(-235 , 227)) 
mdb.models['Model-1'].sketches['__profile__'].Line(point1=(-235 , 227), point2=(-238 , 221)) 
mdb.models['Model-1'].sketches['__profile__'].Line(point1=(-238 , 221), point2=(-239 , 214)) 
mdb.models['Model-1'].sketches['__profile__'].Line(point1=(-239 , 214), point2=(-263 , 214)) 
mdb.models['Model-1'].sketches['__profile__'].Line(point1=(-263 , 214), point2=(-265 , 216)) 
mdb.models['Model-1'].sketches['__profile__'].Line(point1=(-265 , 216), point2=(-272 , 217)) 
mdb.models['Model-1'].sketches['__profile__'].Line(point1=(-272 , 217), point2=(-275 , 219)) 
mdb.models['Model-1'].sketches['__profile__'].Line(point1=(-275 , 219), point2=(-275 , 226)) 
mdb.models['Model-1'].sketches['__profile__'].Line(point1=(-275 , 226), point2=(-272 , 238)) 
mdb.models['Model-1'].sketches['__profile__'].Line(point1=(-272 , 238), point2=(-235 , 239)) 
mdb.models['Model-1'].sketches['__profile__'].Line(point1=(-235 , 239), point2=(-234 , 236)) 
mdb.models['Model-1'].sketches['__profile__'].Line(point1=(-235 , 239), point2=(-234 , 236)) 
mdb.models['Model-1'].sketches['__profile__'].Line(point1=(-208 , 242), point2=(-211 , 243)) 
mdb.models['Model-1'].sketches['__profile__'].Line(point1=(-211 , 243), point2=(-218 , 242)) 
mdb.models['Model-1'].sketches['__profile__'].Line(point1=(-218 , 242), point2=(-270 , 243)) 
mdb.models['Model-1'].sketches['__profile__'].Line(point1=(-270 , 243), point2=(-269 , 256)) 
mdb.models['Model-1'].sketches['__profile__'].Line(point1=(-269 , 256), point2=(-253 , 259)) 
mdb.models['Model-1'].sketches['__profile__'].Line(point1=(-253 , 259), point2=(-248 , 258)) 
mdb.models['Model-1'].sketches['__profile__'].Line(point1=(-248 , 258), point2=(-211 , 259)) 
mdb.models['Model-1'].sketches['__profile__'].Line(point1=(-211 , 259), point2=(-207 , 257)) 
mdb.models['Model-1'].sketches['__profile__'].Line(point1=(-207 , 257), point2=(-208 , 242)) 
mdb.models['Model-1'].sketches['__profile__'].Line(point1=(-207 , 257), point2=(-208 , 242)) 
mdb.models['Model-1'].sketches['__profile__'].Line(point1=(-228 , 207), point2=(-227 , 201)) 
mdb.models['Model-1'].sketches['__profile__'].Line(point1=(-227 , 201), point2=(-228 , 184)) 
mdb.models['Model-1'].sketches['__profile__'].Line(point1=(-228 , 184), point2=(-229 , 181)) 
mdb.models['Model-1'].sketches['__profile__'].Line(point1=(-229 , 181), point2=(-238 , 174)) 
mdb.models['Model-1'].sketches['__profile__'].Line(point1=(-238 , 174), point2=(-242 , 174)) 
mdb.models['Model-1'].sketches['__profile__'].Line(point1=(-242 , 174), point2=(-260 , 185)) 
mdb.models['Model-1'].sketches['__profile__'].Line(point1=(-260 , 185), point2=(-264 , 186)) 
mdb.models['Model-1'].sketches['__profile__'].Line(point1=(-264 , 186), point2=(-269 , 190)) 
mdb.models['Model-1'].sketches['__profile__'].Line(point1=(-269 , 190), point2=(-269 , 194)) 
mdb.models['Model-1'].sketches['__profile__'].Line(point1=(-269 , 194), point2=(-263 , 210)) 
mdb.models['Model-1'].sketches['__profile__'].Line(point1=(-263 , 210), point2=(-253 , 211)) 
mdb.models['Model-1'].sketches['__profile__'].Line(point1=(-253 , 211), point2=(-234 , 210)) 
mdb.models['Model-1'].sketches['__profile__'].Line(point1=(-234 , 210), point2=(-228 , 209)) 
mdb.models['Model-1'].sketches['__profile__'].Line(point1=(-228 , 209), point2=(-228 , 207)) 
mdb.models['Model-1'].sketches['__profile__'].Line(point1=(-228 , 209), point2=(-228 , 207)) 
mdb.models['Model-1'].sketches['__profile__'].Line(point1=(-224 , 124), point2=(-237 , 121)) 
mdb.models['Model-1'].sketches['__profile__'].Line(point1=(-237 , 121), point2=(-265 , 121)) 
mdb.models['Model-1'].sketches['__profile__'].Line(point1=(-265 , 121), point2=(-267 , 137)) 
mdb.models['Model-1'].sketches['__profile__'].Line(point1=(-267 , 137), point2=(-252 , 147)) 
mdb.models['Model-1'].sketches['__profile__'].Line(point1=(-252 , 147), point2=(-247 , 149)) 
mdb.models['Model-1'].sketches['__profile__'].Line(point1=(-247 , 149), point2=(-242 , 149)) 
mdb.models['Model-1'].sketches['__profile__'].Line(point1=(-242 , 149), point2=(-237 , 145)) 
mdb.models['Model-1'].sketches['__profile__'].Line(point1=(-237 , 145), point2=(-226 , 140)) 
mdb.models['Model-1'].sketches['__profile__'].Line(point1=(-226 , 140), point2=(-224 , 124)) 
mdb.models['Model-1'].sketches['__profile__'].Line(point1=(-226 , 140), point2=(-224 , 124)) 
mdb.models['Model-1'].sketches['__profile__'].Line(point1=(-217 , 58), point2=(-242 , 64)) 
mdb.models['Model-1'].sketches['__profile__'].Line(point1=(-242 , 64), point2=(-261 , 83)) 
mdb.models['Model-1'].sketches['__profile__'].Line(point1=(-261 , 83), point2=(-262 , 89)) 
mdb.models['Model-1'].sketches['__profile__'].Line(point1=(-262 , 89), point2=(-259 , 90)) 
mdb.models['Model-1'].sketches['__profile__'].Line(point1=(-259 , 90), point2=(-255 , 92)) 
mdb.models['Model-1'].sketches['__profile__'].Line(point1=(-255 , 92), point2=(-252 , 91)) 
mdb.models['Model-1'].sketches['__profile__'].Line(point1=(-252 , 91), point2=(-241 , 93)) 
mdb.models['Model-1'].sketches['__profile__'].Line(point1=(-241 , 93), point2=(-238 , 87)) 
mdb.models['Model-1'].sketches['__profile__'].Line(point1=(-238 , 87), point2=(-226 , 74)) 
mdb.models['Model-1'].sketches['__profile__'].Line(point1=(-226 , 74), point2=(-217 , 67)) 
mdb.models['Model-1'].sketches['__profile__'].Line(point1=(-217 , 67), point2=(-217 , 58)) 
mdb.models['Model-1'].sketches['__profile__'].Line(point1=(-217 , 67), point2=(-217 , 58)) 
mdb.models['Model-1'].sketches['__profile__'].Line(point1=(-206 , 307), point2=(-206 , 300)) 
mdb.models['Model-1'].sketches['__profile__'].Line(point1=(-206 , 300), point2=(-208 , 298)) 
mdb.models['Model-1'].sketches['__profile__'].Line(point1=(-208 , 298), point2=(-209 , 287)) 
mdb.models['Model-1'].sketches['__profile__'].Line(point1=(-209 , 287), point2=(-242 , 284)) 
mdb.models['Model-1'].sketches['__profile__'].Line(point1=(-242 , 284), point2=(-261 , 284)) 
mdb.models['Model-1'].sketches['__profile__'].Line(point1=(-261 , 284), point2=(-261 , 287)) 
mdb.models['Model-1'].sketches['__profile__'].Line(point1=(-261 , 287), point2=(-260 , 302)) 
mdb.models['Model-1'].sketches['__profile__'].Line(point1=(-260 , 302), point2=(-257 , 310)) 
mdb.models['Model-1'].sketches['__profile__'].Line(point1=(-257 , 310), point2=(-247 , 311)) 
mdb.models['Model-1'].sketches['__profile__'].Line(point1=(-247 , 311), point2=(-219 , 310)) 
mdb.models['Model-1'].sketches['__profile__'].Line(point1=(-219 , 310), point2=(-206 , 309)) 
mdb.models['Model-1'].sketches['__profile__'].Line(point1=(-206 , 309), point2=(-206 , 307)) 
mdb.models['Model-1'].sketches['__profile__'].Line(point1=(-206 , 309), point2=(-206 , 307)) 
mdb.models['Model-1'].sketches['__profile__'].Line(point1=(-210 , 265), point2=(-215 , 263)) 
mdb.models['Model-1'].sketches['__profile__'].Line(point1=(-215 , 263), point2=(-229 , 263)) 
mdb.models['Model-1'].sketches['__profile__'].Line(point1=(-229 , 263), point2=(-234 , 261)) 
mdb.models['Model-1'].sketches['__profile__'].Line(point1=(-234 , 261), point2=(-239 , 262)) 
mdb.models['Model-1'].sketches['__profile__'].Line(point1=(-239 , 262), point2=(-259 , 261)) 
mdb.models['Model-1'].sketches['__profile__'].Line(point1=(-259 , 261), point2=(-261 , 278)) 
mdb.models['Model-1'].sketches['__profile__'].Line(point1=(-261 , 278), point2=(-260 , 280)) 
mdb.models['Model-1'].sketches['__profile__'].Line(point1=(-260 , 280), point2=(-211 , 282)) 
mdb.models['Model-1'].sketches['__profile__'].Line(point1=(-211 , 282), point2=(-210 , 265)) 
mdb.models['Model-1'].sketches['__profile__'].Line(point1=(-211 , 282), point2=(-210 , 265)) 
mdb.models['Model-1'].sketches['__profile__'].Line(point1=(-200 , 149), point2=(-226 , 142)) 
mdb.models['Model-1'].sketches['__profile__'].Line(point1=(-226 , 142), point2=(-242 , 152)) 
mdb.models['Model-1'].sketches['__profile__'].Line(point1=(-242 , 152), point2=(-242 , 159)) 
mdb.models['Model-1'].sketches['__profile__'].Line(point1=(-242 , 159), point2=(-240 , 162)) 
mdb.models['Model-1'].sketches['__profile__'].Line(point1=(-240 , 162), point2=(-239 , 168)) 
mdb.models['Model-1'].sketches['__profile__'].Line(point1=(-239 , 168), point2=(-239 , 171)) 
mdb.models['Model-1'].sketches['__profile__'].Line(point1=(-239 , 171), point2=(-228 , 178)) 
mdb.models['Model-1'].sketches['__profile__'].Line(point1=(-228 , 178), point2=(-224 , 178)) 
mdb.models['Model-1'].sketches['__profile__'].Line(point1=(-224 , 178), point2=(-222 , 176)) 
mdb.models['Model-1'].sketches['__profile__'].Line(point1=(-222 , 176), point2=(-213 , 174)) 
mdb.models['Model-1'].sketches['__profile__'].Line(point1=(-213 , 174), point2=(-209 , 171)) 
mdb.models['Model-1'].sketches['__profile__'].Line(point1=(-209 , 171), point2=(-204 , 170)) 
mdb.models['Model-1'].sketches['__profile__'].Line(point1=(-204 , 170), point2=(-202 , 169)) 
mdb.models['Model-1'].sketches['__profile__'].Line(point1=(-202 , 169), point2=(-200 , 160)) 
mdb.models['Model-1'].sketches['__profile__'].Line(point1=(-200 , 160), point2=(-200 , 149)) 
mdb.models['Model-1'].sketches['__profile__'].Line(point1=(-200 , 160), point2=(-200 , 149)) 
mdb.models['Model-1'].sketches['__profile__'].Line(point1=(-200 , 68), point2=(-215 , 68)) 
mdb.models['Model-1'].sketches['__profile__'].Line(point1=(-215 , 68), point2=(-233 , 85)) 
mdb.models['Model-1'].sketches['__profile__'].Line(point1=(-233 , 85), point2=(-237 , 90)) 
mdb.models['Model-1'].sketches['__profile__'].Line(point1=(-237 , 90), point2=(-238 , 94)) 
mdb.models['Model-1'].sketches['__profile__'].Line(point1=(-238 , 94), point2=(-234 , 98)) 
mdb.models['Model-1'].sketches['__profile__'].Line(point1=(-234 , 98), point2=(-228 , 99)) 
mdb.models['Model-1'].sketches['__profile__'].Line(point1=(-228 , 99), point2=(-206 , 97)) 
mdb.models['Model-1'].sketches['__profile__'].Line(point1=(-206 , 97), point2=(-202 , 95)) 
mdb.models['Model-1'].sketches['__profile__'].Line(point1=(-202 , 95), point2=(-200 , 89)) 
mdb.models['Model-1'].sketches['__profile__'].Line(point1=(-200 , 89), point2=(-194 , 80)) 
mdb.models['Model-1'].sketches['__profile__'].Line(point1=(-194 , 80), point2=(-194 , 77)) 
mdb.models['Model-1'].sketches['__profile__'].Line(point1=(-194 , 77), point2=(-199 , 72)) 
mdb.models['Model-1'].sketches['__profile__'].Line(point1=(-199 , 72), point2=(-200 , 68)) 
mdb.models['Model-1'].sketches['__profile__'].Line(point1=(-199 , 72), point2=(-200 , 68)) 
mdb.models['Model-1'].sketches['__profile__'].Line(point1=(-209 , 101), point2=(-215 , 100)) 
mdb.models['Model-1'].sketches['__profile__'].Line(point1=(-215 , 100), point2=(-231 , 102)) 
mdb.models['Model-1'].sketches['__profile__'].Line(point1=(-231 , 102), point2=(-237 , 114)) 
mdb.models['Model-1'].sketches['__profile__'].Line(point1=(-237 , 114), point2=(-237 , 118)) 
mdb.models['Model-1'].sketches['__profile__'].Line(point1=(-237 , 118), point2=(-233 , 119)) 
mdb.models['Model-1'].sketches['__profile__'].Line(point1=(-233 , 119), point2=(-221 , 122)) 
mdb.models['Model-1'].sketches['__profile__'].Line(point1=(-221 , 122), point2=(-207 , 120)) 
mdb.models['Model-1'].sketches['__profile__'].Line(point1=(-207 , 120), point2=(-209 , 101)) 
mdb.models['Model-1'].sketches['__profile__'].Line(point1=(-207 , 120), point2=(-209 , 101)) 
mdb.models['Model-1'].sketches['__profile__'].Line(point1=(-187 , 236), point2=(-190 , 210)) 
mdb.models['Model-1'].sketches['__profile__'].Line(point1=(-190 , 210), point2=(-234 , 213)) 
mdb.models['Model-1'].sketches['__profile__'].Line(point1=(-234 , 213), point2=(-235 , 213)) 
mdb.models['Model-1'].sketches['__profile__'].Line(point1=(-235 , 213), point2=(-235 , 218)) 
mdb.models['Model-1'].sketches['__profile__'].Line(point1=(-235 , 218), point2=(-234 , 224)) 
mdb.models['Model-1'].sketches['__profile__'].Line(point1=(-234 , 224), point2=(-232 , 226)) 
mdb.models['Model-1'].sketches['__profile__'].Line(point1=(-232 , 226), point2=(-230 , 238)) 
mdb.models['Model-1'].sketches['__profile__'].Line(point1=(-230 , 238), point2=(-195 , 239)) 
mdb.models['Model-1'].sketches['__profile__'].Line(point1=(-195 , 239), point2=(-187 , 238)) 
mdb.models['Model-1'].sketches['__profile__'].Line(point1=(-187 , 238), point2=(-187 , 236)) 
mdb.models['Model-1'].sketches['__profile__'].Line(point1=(-187 , 238), point2=(-187 , 236)) 
mdb.models['Model-1'].sketches['__profile__'].Line(point1=(-194 , 205), point2=(-194 , 191)) 
mdb.models['Model-1'].sketches['__profile__'].Line(point1=(-194 , 191), point2=(-192 , 185)) 
mdb.models['Model-1'].sketches['__profile__'].Line(point1=(-192 , 185), point2=(-192 , 179)) 
mdb.models['Model-1'].sketches['__profile__'].Line(point1=(-192 , 179), point2=(-198 , 173)) 
mdb.models['Model-1'].sketches['__profile__'].Line(point1=(-198 , 173), point2=(-203 , 172)) 
mdb.models['Model-1'].sketches['__profile__'].Line(point1=(-203 , 172), point2=(-226 , 181)) 
mdb.models['Model-1'].sketches['__profile__'].Line(point1=(-226 , 181), point2=(-224 , 199)) 
mdb.models['Model-1'].sketches['__profile__'].Line(point1=(-224 , 199), point2=(-225 , 209)) 
mdb.models['Model-1'].sketches['__profile__'].Line(point1=(-225 , 209), point2=(-196 , 208)) 
mdb.models['Model-1'].sketches['__profile__'].Line(point1=(-196 , 208), point2=(-194 , 207)) 
mdb.models['Model-1'].sketches['__profile__'].Line(point1=(-194 , 207), point2=(-194 , 205)) 
mdb.models['Model-1'].sketches['__profile__'].Line(point1=(-194 , 207), point2=(-194 , 205)) 
mdb.models['Model-1'].sketches['__profile__'].Line(point1=(-185 , 123), point2=(-189 , 124)) 
mdb.models['Model-1'].sketches['__profile__'].Line(point1=(-189 , 124), point2=(-210 , 123)) 
mdb.models['Model-1'].sketches['__profile__'].Line(point1=(-210 , 123), point2=(-220 , 125)) 
mdb.models['Model-1'].sketches['__profile__'].Line(point1=(-220 , 125), point2=(-223 , 139)) 
mdb.models['Model-1'].sketches['__profile__'].Line(point1=(-223 , 139), point2=(-215 , 143)) 
mdb.models['Model-1'].sketches['__profile__'].Line(point1=(-215 , 143), point2=(-210 , 143)) 
mdb.models['Model-1'].sketches['__profile__'].Line(point1=(-210 , 143), point2=(-203 , 146)) 
mdb.models['Model-1'].sketches['__profile__'].Line(point1=(-203 , 146), point2=(-197 , 146)) 
mdb.models['Model-1'].sketches['__profile__'].Line(point1=(-197 , 146), point2=(-187 , 138)) 
mdb.models['Model-1'].sketches['__profile__'].Line(point1=(-187 , 138), point2=(-185 , 123)) 
mdb.models['Model-1'].sketches['__profile__'].Line(point1=(-187 , 138), point2=(-185 , 123)) 
mdb.models['Model-1'].sketches['__profile__'].Line(point1=(-190 , 51), point2=(-212 , 56)) 
mdb.models['Model-1'].sketches['__profile__'].Line(point1=(-212 , 56), point2=(-213 , 62)) 
mdb.models['Model-1'].sketches['__profile__'].Line(point1=(-213 , 62), point2=(-214 , 65)) 
mdb.models['Model-1'].sketches['__profile__'].Line(point1=(-214 , 65), point2=(-201 , 65)) 
mdb.models['Model-1'].sketches['__profile__'].Line(point1=(-201 , 65), point2=(-190 , 53)) 
mdb.models['Model-1'].sketches['__profile__'].Line(point1=(-190 , 53), point2=(-190 , 51)) 
mdb.models['Model-1'].sketches['__profile__'].Line(point1=(-190 , 53), point2=(-190 , 51)) 
mdb.models['Model-1'].sketches['__profile__'].Line(point1=(-166 , 265), point2=(-167 , 264)) 
mdb.models['Model-1'].sketches['__profile__'].Line(point1=(-167 , 264), point2=(-171 , 265)) 
mdb.models['Model-1'].sketches['__profile__'].Line(point1=(-171 , 265), point2=(-206 , 264)) 
mdb.models['Model-1'].sketches['__profile__'].Line(point1=(-206 , 264), point2=(-207 , 267)) 
mdb.models['Model-1'].sketches['__profile__'].Line(point1=(-207 , 267), point2=(-207 , 282)) 
mdb.models['Model-1'].sketches['__profile__'].Line(point1=(-207 , 282), point2=(-206 , 282)) 
mdb.models['Model-1'].sketches['__profile__'].Line(point1=(-206 , 282), point2=(-164 , 284)) 
mdb.models['Model-1'].sketches['__profile__'].Line(point1=(-164 , 284), point2=(-166 , 265)) 
mdb.models['Model-1'].sketches['__profile__'].Line(point1=(-164 , 284), point2=(-166 , 265)) 
mdb.models['Model-1'].sketches['__profile__'].Line(point1=(-177 , 118), point2=(-179 , 110)) 
mdb.models['Model-1'].sketches['__profile__'].Line(point1=(-179 , 110), point2=(-179 , 102)) 
mdb.models['Model-1'].sketches['__profile__'].Line(point1=(-179 , 102), point2=(-187 , 100)) 
mdb.models['Model-1'].sketches['__profile__'].Line(point1=(-187 , 100), point2=(-191 , 101)) 
mdb.models['Model-1'].sketches['__profile__'].Line(point1=(-191 , 101), point2=(-200 , 98)) 
mdb.models['Model-1'].sketches['__profile__'].Line(point1=(-200 , 98), point2=(-206 , 100)) 
mdb.models['Model-1'].sketches['__profile__'].Line(point1=(-206 , 100), point2=(-206 , 102)) 
mdb.models['Model-1'].sketches['__profile__'].Line(point1=(-206 , 102), point2=(-204 , 120)) 
mdb.models['Model-1'].sketches['__profile__'].Line(point1=(-204 , 120), point2=(-187 , 121)) 
mdb.models['Model-1'].sketches['__profile__'].Line(point1=(-187 , 121), point2=(-177 , 120)) 
mdb.models['Model-1'].sketches['__profile__'].Line(point1=(-177 , 120), point2=(-177 , 118)) 
mdb.models['Model-1'].sketches['__profile__'].Line(point1=(-177 , 120), point2=(-177 , 118)) 
mdb.models['Model-1'].sketches['__profile__'].Line(point1=(-157 , 305), point2=(-158 , 299)) 
mdb.models['Model-1'].sketches['__profile__'].Line(point1=(-158 , 299), point2=(-160 , 297)) 
mdb.models['Model-1'].sketches['__profile__'].Line(point1=(-160 , 297), point2=(-160 , 294)) 
mdb.models['Model-1'].sketches['__profile__'].Line(point1=(-160 , 294), point2=(-163 , 288)) 
mdb.models['Model-1'].sketches['__profile__'].Line(point1=(-163 , 288), point2=(-205 , 287)) 
mdb.models['Model-1'].sketches['__profile__'].Line(point1=(-205 , 287), point2=(-204 , 291)) 
mdb.models['Model-1'].sketches['__profile__'].Line(point1=(-204 , 291), point2=(-204 , 300)) 
mdb.models['Model-1'].sketches['__profile__'].Line(point1=(-204 , 300), point2=(-202 , 304)) 
mdb.models['Model-1'].sketches['__profile__'].Line(point1=(-202 , 304), point2=(-202 , 308)) 
mdb.models['Model-1'].sketches['__profile__'].Line(point1=(-202 , 308), point2=(-200 , 309)) 
mdb.models['Model-1'].sketches['__profile__'].Line(point1=(-200 , 309), point2=(-166 , 308)) 
mdb.models['Model-1'].sketches['__profile__'].Line(point1=(-166 , 308), point2=(-157 , 307)) 
mdb.models['Model-1'].sketches['__profile__'].Line(point1=(-157 , 307), point2=(-157 , 305)) 
mdb.models['Model-1'].sketches['__profile__'].Line(point1=(-157 , 307), point2=(-157 , 305)) 
mdb.models['Model-1'].sketches['__profile__'].Line(point1=(-151 , 258), point2=(-149 , 248)) 
mdb.models['Model-1'].sketches['__profile__'].Line(point1=(-149 , 248), point2=(-160 , 242)) 
mdb.models['Model-1'].sketches['__profile__'].Line(point1=(-160 , 242), point2=(-172 , 243)) 
mdb.models['Model-1'].sketches['__profile__'].Line(point1=(-172 , 243), point2=(-197 , 242)) 
mdb.models['Model-1'].sketches['__profile__'].Line(point1=(-197 , 242), point2=(-204 , 243)) 
mdb.models['Model-1'].sketches['__profile__'].Line(point1=(-204 , 243), point2=(-204 , 245)) 
mdb.models['Model-1'].sketches['__profile__'].Line(point1=(-204 , 245), point2=(-203 , 259)) 
mdb.models['Model-1'].sketches['__profile__'].Line(point1=(-203 , 259), point2=(-151 , 260)) 
mdb.models['Model-1'].sketches['__profile__'].Line(point1=(-151 , 260), point2=(-151 , 258)) 
mdb.models['Model-1'].sketches['__profile__'].Line(point1=(-151 , 260), point2=(-151 , 258)) 
mdb.models['Model-1'].sketches['__profile__'].Line(point1=(-161 , 148), point2=(-165 , 148)) 
mdb.models['Model-1'].sketches['__profile__'].Line(point1=(-165 , 148), point2=(-187 , 141)) 
mdb.models['Model-1'].sketches['__profile__'].Line(point1=(-187 , 141), point2=(-197 , 150)) 
mdb.models['Model-1'].sketches['__profile__'].Line(point1=(-197 , 150), point2=(-197 , 160)) 
mdb.models['Model-1'].sketches['__profile__'].Line(point1=(-197 , 160), point2=(-199 , 165)) 
mdb.models['Model-1'].sketches['__profile__'].Line(point1=(-199 , 165), point2=(-198 , 171)) 
mdb.models['Model-1'].sketches['__profile__'].Line(point1=(-198 , 171), point2=(-196 , 171)) 
mdb.models['Model-1'].sketches['__profile__'].Line(point1=(-196 , 171), point2=(-190 , 177)) 
mdb.models['Model-1'].sketches['__profile__'].Line(point1=(-190 , 177), point2=(-172 , 174)) 
mdb.models['Model-1'].sketches['__profile__'].Line(point1=(-172 , 174), point2=(-169 , 172)) 
mdb.models['Model-1'].sketches['__profile__'].Line(point1=(-169 , 172), point2=(-162 , 172)) 
mdb.models['Model-1'].sketches['__profile__'].Line(point1=(-162 , 172), point2=(-161 , 148)) 
mdb.models['Model-1'].sketches['__profile__'].Line(point1=(-162 , 172), point2=(-161 , 148)) 
mdb.models['Model-1'].sketches['__profile__'].Line(point1=(-161 , 70), point2=(-167 , 67)) 
mdb.models['Model-1'].sketches['__profile__'].Line(point1=(-167 , 67), point2=(-171 , 67)) 
mdb.models['Model-1'].sketches['__profile__'].Line(point1=(-171 , 67), point2=(-185 , 77)) 
mdb.models['Model-1'].sketches['__profile__'].Line(point1=(-185 , 77), point2=(-190 , 78)) 
mdb.models['Model-1'].sketches['__profile__'].Line(point1=(-190 , 78), point2=(-193 , 85)) 
mdb.models['Model-1'].sketches['__profile__'].Line(point1=(-193 , 85), point2=(-195 , 86)) 
mdb.models['Model-1'].sketches['__profile__'].Line(point1=(-195 , 86), point2=(-199 , 93)) 
mdb.models['Model-1'].sketches['__profile__'].Line(point1=(-199 , 93), point2=(-198 , 96)) 
mdb.models['Model-1'].sketches['__profile__'].Line(point1=(-198 , 96), point2=(-192 , 97)) 
mdb.models['Model-1'].sketches['__profile__'].Line(point1=(-192 , 97), point2=(-176 , 98)) 
mdb.models['Model-1'].sketches['__profile__'].Line(point1=(-176 , 98), point2=(-174 , 96)) 
mdb.models['Model-1'].sketches['__profile__'].Line(point1=(-174 , 96), point2=(-159 , 91)) 
mdb.models['Model-1'].sketches['__profile__'].Line(point1=(-159 , 91), point2=(-155 , 87)) 
mdb.models['Model-1'].sketches['__profile__'].Line(point1=(-155 , 87), point2=(-155 , 84)) 
mdb.models['Model-1'].sketches['__profile__'].Line(point1=(-155 , 84), point2=(-158 , 76)) 
mdb.models['Model-1'].sketches['__profile__'].Line(point1=(-158 , 76), point2=(-160 , 75)) 
mdb.models['Model-1'].sketches['__profile__'].Line(point1=(-160 , 75), point2=(-161 , 70)) 
mdb.models['Model-1'].sketches['__profile__'].Line(point1=(-160 , 75), point2=(-161 , 70)) 
mdb.models['Model-1'].sketches['__profile__'].Line(point1=(-171 , 46), point2=(-178 , 46)) 
mdb.models['Model-1'].sketches['__profile__'].Line(point1=(-178 , 46), point2=(-180 , 48)) 
mdb.models['Model-1'].sketches['__profile__'].Line(point1=(-180 , 48), point2=(-185 , 49)) 
mdb.models['Model-1'].sketches['__profile__'].Line(point1=(-185 , 49), point2=(-189 , 56)) 
mdb.models['Model-1'].sketches['__profile__'].Line(point1=(-189 , 56), point2=(-197 , 65)) 
mdb.models['Model-1'].sketches['__profile__'].Line(point1=(-197 , 65), point2=(-197 , 68)) 
mdb.models['Model-1'].sketches['__profile__'].Line(point1=(-197 , 68), point2=(-194 , 73)) 
mdb.models['Model-1'].sketches['__profile__'].Line(point1=(-194 , 73), point2=(-191 , 76)) 
mdb.models['Model-1'].sketches['__profile__'].Line(point1=(-191 , 76), point2=(-189 , 76)) 
mdb.models['Model-1'].sketches['__profile__'].Line(point1=(-189 , 76), point2=(-177 , 69)) 
mdb.models['Model-1'].sketches['__profile__'].Line(point1=(-177 , 69), point2=(-170 , 63)) 
mdb.models['Model-1'].sketches['__profile__'].Line(point1=(-170 , 63), point2=(-168 , 55)) 
mdb.models['Model-1'].sketches['__profile__'].Line(point1=(-168 , 55), point2=(-171 , 50)) 
mdb.models['Model-1'].sketches['__profile__'].Line(point1=(-171 , 50), point2=(-171 , 46)) 
mdb.models['Model-1'].sketches['__profile__'].Line(point1=(-171 , 50), point2=(-171 , 46)) 
mdb.models['Model-1'].sketches['__profile__'].Line(point1=(-161 , 175), point2=(-168 , 175)) 
mdb.models['Model-1'].sketches['__profile__'].Line(point1=(-168 , 175), point2=(-178 , 178)) 
mdb.models['Model-1'].sketches['__profile__'].Line(point1=(-178 , 178), point2=(-183 , 178)) 
mdb.models['Model-1'].sketches['__profile__'].Line(point1=(-183 , 178), point2=(-189 , 181)) 
mdb.models['Model-1'].sketches['__profile__'].Line(point1=(-189 , 181), point2=(-191 , 192)) 
mdb.models['Model-1'].sketches['__profile__'].Line(point1=(-191 , 192), point2=(-191 , 206)) 
mdb.models['Model-1'].sketches['__profile__'].Line(point1=(-191 , 206), point2=(-183 , 207)) 
mdb.models['Model-1'].sketches['__profile__'].Line(point1=(-183 , 207), point2=(-164 , 203)) 
mdb.models['Model-1'].sketches['__profile__'].Line(point1=(-164 , 203), point2=(-163 , 190)) 
mdb.models['Model-1'].sketches['__profile__'].Line(point1=(-163 , 190), point2=(-161 , 185)) 
mdb.models['Model-1'].sketches['__profile__'].Line(point1=(-161 , 185), point2=(-161 , 175)) 
mdb.models['Model-1'].sketches['__profile__'].Line(point1=(-161 , 185), point2=(-161 , 175)) 
mdb.models['Model-1'].sketches['__profile__'].Line(point1=(-139 , 231), point2=(-145 , 206)) 
mdb.models['Model-1'].sketches['__profile__'].Line(point1=(-145 , 206), point2=(-159 , 206)) 
mdb.models['Model-1'].sketches['__profile__'].Line(point1=(-159 , 206), point2=(-173 , 209)) 
mdb.models['Model-1'].sketches['__profile__'].Line(point1=(-173 , 209), point2=(-185 , 209)) 
mdb.models['Model-1'].sketches['__profile__'].Line(point1=(-185 , 209), point2=(-186 , 213)) 
mdb.models['Model-1'].sketches['__profile__'].Line(point1=(-186 , 213), point2=(-186 , 223)) 
mdb.models['Model-1'].sketches['__profile__'].Line(point1=(-186 , 223), point2=(-184 , 230)) 
mdb.models['Model-1'].sketches['__profile__'].Line(point1=(-184 , 230), point2=(-185 , 235)) 
mdb.models['Model-1'].sketches['__profile__'].Line(point1=(-185 , 235), point2=(-183 , 238)) 
mdb.models['Model-1'].sketches['__profile__'].Line(point1=(-183 , 238), point2=(-156 , 238)) 
mdb.models['Model-1'].sketches['__profile__'].Line(point1=(-156 , 238), point2=(-140 , 234)) 
mdb.models['Model-1'].sketches['__profile__'].Line(point1=(-140 , 234), point2=(-139 , 231)) 
mdb.models['Model-1'].sketches['__profile__'].Line(point1=(-140 , 234), point2=(-139 , 231)) 
mdb.models['Model-1'].sketches['__profile__'].Line(point1=(-144 , 118), point2=(-163 , 121)) 
mdb.models['Model-1'].sketches['__profile__'].Line(point1=(-163 , 121), point2=(-174 , 121)) 
mdb.models['Model-1'].sketches['__profile__'].Line(point1=(-174 , 121), point2=(-177 , 123)) 
mdb.models['Model-1'].sketches['__profile__'].Line(point1=(-177 , 123), point2=(-181 , 123)) 
mdb.models['Model-1'].sketches['__profile__'].Line(point1=(-181 , 123), point2=(-184 , 135)) 
mdb.models['Model-1'].sketches['__profile__'].Line(point1=(-184 , 135), point2=(-183 , 139)) 
mdb.models['Model-1'].sketches['__profile__'].Line(point1=(-183 , 139), point2=(-165 , 145)) 
mdb.models['Model-1'].sketches['__profile__'].Line(point1=(-165 , 145), point2=(-157 , 144)) 
mdb.models['Model-1'].sketches['__profile__'].Line(point1=(-157 , 144), point2=(-147 , 136)) 
mdb.models['Model-1'].sketches['__profile__'].Line(point1=(-147 , 136), point2=(-144 , 118)) 
mdb.models['Model-1'].sketches['__profile__'].Line(point1=(-147 , 136), point2=(-144 , 118)) 
mdb.models['Model-1'].sketches['__profile__'].Line(point1=(-155 , 42), point2=(-156 , 41)) 
mdb.models['Model-1'].sketches['__profile__'].Line(point1=(-156 , 41), point2=(-166 , 42)) 
mdb.models['Model-1'].sketches['__profile__'].Line(point1=(-166 , 42), point2=(-168 , 44)) 
mdb.models['Model-1'].sketches['__profile__'].Line(point1=(-168 , 44), point2=(-167 , 50)) 
mdb.models['Model-1'].sketches['__profile__'].Line(point1=(-167 , 50), point2=(-166 , 54)) 
mdb.models['Model-1'].sketches['__profile__'].Line(point1=(-166 , 54), point2=(-162 , 54)) 
mdb.models['Model-1'].sketches['__profile__'].Line(point1=(-162 , 54), point2=(-156 , 48)) 
mdb.models['Model-1'].sketches['__profile__'].Line(point1=(-156 , 48), point2=(-155 , 42)) 
mdb.models['Model-1'].sketches['__profile__'].Line(point1=(-156 , 48), point2=(-155 , 42)) 
mdb.models['Model-1'].sketches['__profile__'].Line(point1=(-112 , 283), point2=(-114 , 275)) 
mdb.models['Model-1'].sketches['__profile__'].Line(point1=(-114 , 275), point2=(-120 , 265)) 
mdb.models['Model-1'].sketches['__profile__'].Line(point1=(-120 , 265), point2=(-156 , 264)) 
mdb.models['Model-1'].sketches['__profile__'].Line(point1=(-156 , 264), point2=(-162 , 265)) 
mdb.models['Model-1'].sketches['__profile__'].Line(point1=(-162 , 265), point2=(-162 , 269)) 
mdb.models['Model-1'].sketches['__profile__'].Line(point1=(-162 , 269), point2=(-160 , 284)) 
mdb.models['Model-1'].sketches['__profile__'].Line(point1=(-160 , 284), point2=(-157 , 285)) 
mdb.models['Model-1'].sketches['__profile__'].Line(point1=(-157 , 285), point2=(-153 , 284)) 
mdb.models['Model-1'].sketches['__profile__'].Line(point1=(-153 , 284), point2=(-112 , 285)) 
mdb.models['Model-1'].sketches['__profile__'].Line(point1=(-112 , 285), point2=(-112 , 283)) 
mdb.models['Model-1'].sketches['__profile__'].Line(point1=(-112 , 285), point2=(-112 , 283)) 
mdb.models['Model-1'].sketches['__profile__'].Line(point1=(-118 , 171), point2=(-134 , 172)) 
mdb.models['Model-1'].sketches['__profile__'].Line(point1=(-134 , 172), point2=(-136 , 174)) 
mdb.models['Model-1'].sketches['__profile__'].Line(point1=(-136 , 174), point2=(-144 , 174)) 
mdb.models['Model-1'].sketches['__profile__'].Line(point1=(-144 , 174), point2=(-148 , 176)) 
mdb.models['Model-1'].sketches['__profile__'].Line(point1=(-148 , 176), point2=(-157 , 177)) 
mdb.models['Model-1'].sketches['__profile__'].Line(point1=(-157 , 177), point2=(-160 , 191)) 
mdb.models['Model-1'].sketches['__profile__'].Line(point1=(-160 , 191), point2=(-160 , 203)) 
mdb.models['Model-1'].sketches['__profile__'].Line(point1=(-160 , 203), point2=(-138 , 201)) 
mdb.models['Model-1'].sketches['__profile__'].Line(point1=(-138 , 201), point2=(-132 , 200)) 
mdb.models['Model-1'].sketches['__profile__'].Line(point1=(-132 , 200), point2=(-129 , 198)) 
mdb.models['Model-1'].sketches['__profile__'].Line(point1=(-129 , 198), point2=(-119 , 197)) 
mdb.models['Model-1'].sketches['__profile__'].Line(point1=(-119 , 197), point2=(-118 , 171)) 
mdb.models['Model-1'].sketches['__profile__'].Line(point1=(-119 , 197), point2=(-118 , 171)) 
mdb.models['Model-1'].sketches['__profile__'].Line(point1=(-123 , 145), point2=(-146 , 138)) 
mdb.models['Model-1'].sketches['__profile__'].Line(point1=(-146 , 138), point2=(-158 , 148)) 
mdb.models['Model-1'].sketches['__profile__'].Line(point1=(-158 , 148), point2=(-159 , 171)) 
mdb.models['Model-1'].sketches['__profile__'].Line(point1=(-159 , 171), point2=(-159 , 173)) 
mdb.models['Model-1'].sketches['__profile__'].Line(point1=(-159 , 173), point2=(-146 , 173)) 
mdb.models['Model-1'].sketches['__profile__'].Line(point1=(-146 , 173), point2=(-144 , 171)) 
mdb.models['Model-1'].sketches['__profile__'].Line(point1=(-144 , 171), point2=(-136 , 171)) 
mdb.models['Model-1'].sketches['__profile__'].Line(point1=(-136 , 171), point2=(-124 , 168)) 
mdb.models['Model-1'].sketches['__profile__'].Line(point1=(-124 , 168), point2=(-123 , 145)) 
mdb.models['Model-1'].sketches['__profile__'].Line(point1=(-124 , 168), point2=(-123 , 145)) 
mdb.models['Model-1'].sketches['__profile__'].Line(point1=(-104 , 303), point2=(-110 , 289)) 
mdb.models['Model-1'].sketches['__profile__'].Line(point1=(-110 , 289), point2=(-157 , 289)) 
mdb.models['Model-1'].sketches['__profile__'].Line(point1=(-157 , 289), point2=(-157 , 291)) 
mdb.models['Model-1'].sketches['__profile__'].Line(point1=(-157 , 291), point2=(-157 , 296)) 
mdb.models['Model-1'].sketches['__profile__'].Line(point1=(-157 , 296), point2=(-155 , 301)) 
mdb.models['Model-1'].sketches['__profile__'].Line(point1=(-155 , 301), point2=(-150 , 307)) 
mdb.models['Model-1'].sketches['__profile__'].Line(point1=(-150 , 307), point2=(-127 , 307)) 
mdb.models['Model-1'].sketches['__profile__'].Line(point1=(-127 , 307), point2=(-121 , 305)) 
mdb.models['Model-1'].sketches['__profile__'].Line(point1=(-121 , 305), point2=(-110 , 306)) 
mdb.models['Model-1'].sketches['__profile__'].Line(point1=(-110 , 306), point2=(-104 , 305)) 
mdb.models['Model-1'].sketches['__profile__'].Line(point1=(-104 , 305), point2=(-104 , 303)) 
mdb.models['Model-1'].sketches['__profile__'].Line(point1=(-104 , 305), point2=(-104 , 303)) 
mdb.models['Model-1'].sketches['__profile__'].Line(point1=(-34 , 216), point2=(-40 , 215)) 
mdb.models['Model-1'].sketches['__profile__'].Line(point1=(-40 , 215), point2=(-43 , 217)) 
mdb.models['Model-1'].sketches['__profile__'].Line(point1=(-43 , 217), point2=(-53 , 218)) 
mdb.models['Model-1'].sketches['__profile__'].Line(point1=(-53 , 218), point2=(-55 , 220)) 
mdb.models['Model-1'].sketches['__profile__'].Line(point1=(-55 , 220), point2=(-66 , 221)) 
mdb.models['Model-1'].sketches['__profile__'].Line(point1=(-66 , 221), point2=(-69 , 223)) 
mdb.models['Model-1'].sketches['__profile__'].Line(point1=(-69 , 223), point2=(-77 , 223)) 
mdb.models['Model-1'].sketches['__profile__'].Line(point1=(-77 , 223), point2=(-81 , 225)) 
mdb.models['Model-1'].sketches['__profile__'].Line(point1=(-81 , 225), point2=(-87 , 225)) 
mdb.models['Model-1'].sketches['__profile__'].Line(point1=(-87 , 225), point2=(-95 , 228)) 
mdb.models['Model-1'].sketches['__profile__'].Line(point1=(-95 , 228), point2=(-105 , 229)) 
mdb.models['Model-1'].sketches['__profile__'].Line(point1=(-105 , 229), point2=(-108 , 231)) 
mdb.models['Model-1'].sketches['__profile__'].Line(point1=(-108 , 231), point2=(-141 , 237)) 
mdb.models['Model-1'].sketches['__profile__'].Line(point1=(-141 , 237), point2=(-150 , 240)) 
mdb.models['Model-1'].sketches['__profile__'].Line(point1=(-150 , 240), point2=(-150 , 243)) 
mdb.models['Model-1'].sketches['__profile__'].Line(point1=(-150 , 243), point2=(-146 , 245)) 
mdb.models['Model-1'].sketches['__profile__'].Line(point1=(-146 , 245), point2=(-143 , 247)) 
mdb.models['Model-1'].sketches['__profile__'].Line(point1=(-143 , 247), point2=(-131 , 249)) 
mdb.models['Model-1'].sketches['__profile__'].Line(point1=(-131 , 249), point2=(-128 , 246)) 
mdb.models['Model-1'].sketches['__profile__'].Line(point1=(-128 , 246), point2=(-117 , 244)) 
mdb.models['Model-1'].sketches['__profile__'].Line(point1=(-117 , 244), point2=(-115 , 242)) 
mdb.models['Model-1'].sketches['__profile__'].Line(point1=(-115 , 242), point2=(-109 , 242)) 
mdb.models['Model-1'].sketches['__profile__'].Line(point1=(-109 , 242), point2=(-99 , 239)) 
mdb.models['Model-1'].sketches['__profile__'].Line(point1=(-99 , 239), point2=(-93 , 239)) 
mdb.models['Model-1'].sketches['__profile__'].Line(point1=(-93 , 239), point2=(-90 , 237)) 
mdb.models['Model-1'].sketches['__profile__'].Line(point1=(-90 , 237), point2=(-78 , 236)) 
mdb.models['Model-1'].sketches['__profile__'].Line(point1=(-78 , 236), point2=(-75 , 234)) 
mdb.models['Model-1'].sketches['__profile__'].Line(point1=(-75 , 234), point2=(-67 , 234)) 
mdb.models['Model-1'].sketches['__profile__'].Line(point1=(-67 , 234), point2=(-63 , 232)) 
mdb.models['Model-1'].sketches['__profile__'].Line(point1=(-63 , 232), point2=(-52 , 231)) 
mdb.models['Model-1'].sketches['__profile__'].Line(point1=(-52 , 231), point2=(-50 , 229)) 
mdb.models['Model-1'].sketches['__profile__'].Line(point1=(-50 , 229), point2=(-40 , 228)) 
mdb.models['Model-1'].sketches['__profile__'].Line(point1=(-40 , 228), point2=(-38 , 226)) 
mdb.models['Model-1'].sketches['__profile__'].Line(point1=(-38 , 226), point2=(-31 , 225)) 
mdb.models['Model-1'].sketches['__profile__'].Line(point1=(-31 , 225), point2=(-34 , 216)) 
mdb.models['Model-1'].sketches['__profile__'].Line(point1=(-31 , 225), point2=(-34 , 216)) 
mdb.models['Model-1'].sketches['__profile__'].Line(point1=(-9 , 245), point2=(-19 , 245)) 
mdb.models['Model-1'].sketches['__profile__'].Line(point1=(-19 , 245), point2=(-40 , 249)) 
mdb.models['Model-1'].sketches['__profile__'].Line(point1=(-40 , 249), point2=(-106 , 253)) 
mdb.models['Model-1'].sketches['__profile__'].Line(point1=(-106 , 253), point2=(-112 , 252)) 
mdb.models['Model-1'].sketches['__profile__'].Line(point1=(-112 , 252), point2=(-134 , 253)) 
mdb.models['Model-1'].sketches['__profile__'].Line(point1=(-134 , 253), point2=(-145 , 250)) 
mdb.models['Model-1'].sketches['__profile__'].Line(point1=(-145 , 250), point2=(-148 , 258)) 
mdb.models['Model-1'].sketches['__profile__'].Line(point1=(-148 , 258), point2=(-148 , 260)) 
mdb.models['Model-1'].sketches['__profile__'].Line(point1=(-148 , 260), point2=(-116 , 261)) 
mdb.models['Model-1'].sketches['__profile__'].Line(point1=(-116 , 261), point2=(-25 , 256)) 
mdb.models['Model-1'].sketches['__profile__'].Line(point1=(-25 , 256), point2=(-15 , 254)) 
mdb.models['Model-1'].sketches['__profile__'].Line(point1=(-15 , 254), point2=(-9 , 248)) 
mdb.models['Model-1'].sketches['__profile__'].Line(point1=(-9 , 248), point2=(-9 , 245)) 
mdb.models['Model-1'].sketches['__profile__'].Line(point1=(-9 , 248), point2=(-9 , 245)) 
mdb.models['Model-1'].sketches['__profile__'].Line(point1=(-107 , 114), point2=(-136 , 115)) 
mdb.models['Model-1'].sketches['__profile__'].Line(point1=(-136 , 115), point2=(-138 , 117)) 
mdb.models['Model-1'].sketches['__profile__'].Line(point1=(-138 , 117), point2=(-141 , 117)) 
mdb.models['Model-1'].sketches['__profile__'].Line(point1=(-141 , 117), point2=(-143 , 135)) 
mdb.models['Model-1'].sketches['__profile__'].Line(point1=(-143 , 135), point2=(-121 , 142)) 
mdb.models['Model-1'].sketches['__profile__'].Line(point1=(-121 , 142), point2=(-119 , 139)) 
mdb.models['Model-1'].sketches['__profile__'].Line(point1=(-119 , 139), point2=(-110 , 133)) 
mdb.models['Model-1'].sketches['__profile__'].Line(point1=(-110 , 133), point2=(-107 , 114)) 
mdb.models['Model-1'].sketches['__profile__'].Line(point1=(-110 , 133), point2=(-107 , 114)) 
mdb.models['Model-1'].sketches['__profile__'].Line(point1=(-88 , 220), point2=(-96 , 197)) 
mdb.models['Model-1'].sketches['__profile__'].Line(point1=(-96 , 197), point2=(-105 , 197)) 
mdb.models['Model-1'].sketches['__profile__'].Line(point1=(-105 , 197), point2=(-110 , 199)) 
mdb.models['Model-1'].sketches['__profile__'].Line(point1=(-110 , 199), point2=(-119 , 199)) 
mdb.models['Model-1'].sketches['__profile__'].Line(point1=(-119 , 199), point2=(-123 , 201)) 
mdb.models['Model-1'].sketches['__profile__'].Line(point1=(-123 , 201), point2=(-133 , 202)) 
mdb.models['Model-1'].sketches['__profile__'].Line(point1=(-133 , 202), point2=(-135 , 204)) 
mdb.models['Model-1'].sketches['__profile__'].Line(point1=(-135 , 204), point2=(-141 , 204)) 
mdb.models['Model-1'].sketches['__profile__'].Line(point1=(-141 , 204), point2=(-142 , 208)) 
mdb.models['Model-1'].sketches['__profile__'].Line(point1=(-142 , 208), point2=(-135 , 232)) 
mdb.models['Model-1'].sketches['__profile__'].Line(point1=(-135 , 232), point2=(-129 , 232)) 
mdb.models['Model-1'].sketches['__profile__'].Line(point1=(-129 , 232), point2=(-125 , 230)) 
mdb.models['Model-1'].sketches['__profile__'].Line(point1=(-125 , 230), point2=(-119 , 230)) 
mdb.models['Model-1'].sketches['__profile__'].Line(point1=(-119 , 230), point2=(-116 , 228)) 
mdb.models['Model-1'].sketches['__profile__'].Line(point1=(-116 , 228), point2=(-105 , 227)) 
mdb.models['Model-1'].sketches['__profile__'].Line(point1=(-105 , 227), point2=(-102 , 225)) 
mdb.models['Model-1'].sketches['__profile__'].Line(point1=(-102 , 225), point2=(-91 , 224)) 
mdb.models['Model-1'].sketches['__profile__'].Line(point1=(-91 , 224), point2=(-88 , 222)) 
mdb.models['Model-1'].sketches['__profile__'].Line(point1=(-88 , 222), point2=(-88 , 220)) 
mdb.models['Model-1'].sketches['__profile__'].Line(point1=(-88 , 222), point2=(-88 , 220)) 
mdb.models['Model-1'].sketches['__profile__'].Line(point1=(-84 , 139), point2=(-99 , 137)) 
mdb.models['Model-1'].sketches['__profile__'].Line(point1=(-99 , 137), point2=(-108 , 134)) 
mdb.models['Model-1'].sketches['__profile__'].Line(point1=(-108 , 134), point2=(-120 , 144)) 
mdb.models['Model-1'].sketches['__profile__'].Line(point1=(-120 , 144), point2=(-121 , 166)) 
mdb.models['Model-1'].sketches['__profile__'].Line(point1=(-121 , 166), point2=(-121 , 168)) 
mdb.models['Model-1'].sketches['__profile__'].Line(point1=(-121 , 168), point2=(-115 , 169)) 
mdb.models['Model-1'].sketches['__profile__'].Line(point1=(-115 , 169), point2=(-82 , 157)) 
mdb.models['Model-1'].sketches['__profile__'].Line(point1=(-82 , 157), point2=(-84 , 139)) 
mdb.models['Model-1'].sketches['__profile__'].Line(point1=(-82 , 157), point2=(-84 , 139)) 
mdb.models['Model-1'].sketches['__profile__'].Line(point1=(-14 , 226), point2=(-25 , 226)) 
mdb.models['Model-1'].sketches['__profile__'].Line(point1=(-25 , 226), point2=(-28 , 228)) 
mdb.models['Model-1'].sketches['__profile__'].Line(point1=(-28 , 228), point2=(-40 , 230)) 
mdb.models['Model-1'].sketches['__profile__'].Line(point1=(-40 , 230), point2=(-43 , 232)) 
mdb.models['Model-1'].sketches['__profile__'].Line(point1=(-43 , 232), point2=(-52 , 233)) 
mdb.models['Model-1'].sketches['__profile__'].Line(point1=(-52 , 233), point2=(-55 , 235)) 
mdb.models['Model-1'].sketches['__profile__'].Line(point1=(-55 , 235), point2=(-62 , 235)) 
mdb.models['Model-1'].sketches['__profile__'].Line(point1=(-62 , 235), point2=(-67 , 237)) 
mdb.models['Model-1'].sketches['__profile__'].Line(point1=(-67 , 237), point2=(-79 , 238)) 
mdb.models['Model-1'].sketches['__profile__'].Line(point1=(-79 , 238), point2=(-82 , 240)) 
mdb.models['Model-1'].sketches['__profile__'].Line(point1=(-82 , 240), point2=(-94 , 241)) 
mdb.models['Model-1'].sketches['__profile__'].Line(point1=(-94 , 241), point2=(-98 , 243)) 
mdb.models['Model-1'].sketches['__profile__'].Line(point1=(-98 , 243), point2=(-105 , 243)) 
mdb.models['Model-1'].sketches['__profile__'].Line(point1=(-105 , 243), point2=(-108 , 245)) 
mdb.models['Model-1'].sketches['__profile__'].Line(point1=(-108 , 245), point2=(-120 , 246)) 
mdb.models['Model-1'].sketches['__profile__'].Line(point1=(-120 , 246), point2=(-120 , 249)) 
mdb.models['Model-1'].sketches['__profile__'].Line(point1=(-120 , 249), point2=(-112 , 249)) 
mdb.models['Model-1'].sketches['__profile__'].Line(point1=(-112 , 249), point2=(-67 , 248)) 
mdb.models['Model-1'].sketches['__profile__'].Line(point1=(-67 , 248), point2=(-62 , 246)) 
mdb.models['Model-1'].sketches['__profile__'].Line(point1=(-62 , 246), point2=(-38 , 245)) 
mdb.models['Model-1'].sketches['__profile__'].Line(point1=(-38 , 245), point2=(-35 , 243)) 
mdb.models['Model-1'].sketches['__profile__'].Line(point1=(-35 , 243), point2=(-12 , 242)) 
mdb.models['Model-1'].sketches['__profile__'].Line(point1=(-12 , 242), point2=(-8 , 241)) 
mdb.models['Model-1'].sketches['__profile__'].Line(point1=(-8 , 241), point2=(-8 , 239)) 
mdb.models['Model-1'].sketches['__profile__'].Line(point1=(-8 , 239), point2=(-14 , 226)) 
mdb.models['Model-1'].sketches['__profile__'].Line(point1=(-8 , 239), point2=(-14 , 226)) 
mdb.models['Model-1'].sketches['__profile__'].Line(point1=(-77 , 96), point2=(-94 , 85)) 
mdb.models['Model-1'].sketches['__profile__'].Line(point1=(-94 , 85), point2=(-98 , 85)) 
mdb.models['Model-1'].sketches['__profile__'].Line(point1=(-98 , 85), point2=(-107 , 92)) 
mdb.models['Model-1'].sketches['__profile__'].Line(point1=(-107 , 92), point2=(-112 , 94)) 
mdb.models['Model-1'].sketches['__profile__'].Line(point1=(-112 , 94), point2=(-112 , 97)) 
mdb.models['Model-1'].sketches['__profile__'].Line(point1=(-112 , 97), point2=(-117 , 105)) 
mdb.models['Model-1'].sketches['__profile__'].Line(point1=(-117 , 105), point2=(-117 , 108)) 
mdb.models['Model-1'].sketches['__profile__'].Line(point1=(-117 , 108), point2=(-116 , 112)) 
mdb.models['Model-1'].sketches['__profile__'].Line(point1=(-116 , 112), point2=(-107 , 112)) 
mdb.models['Model-1'].sketches['__profile__'].Line(point1=(-107 , 112), point2=(-90 , 108)) 
mdb.models['Model-1'].sketches['__profile__'].Line(point1=(-90 , 108), point2=(-83 , 108)) 
mdb.models['Model-1'].sketches['__profile__'].Line(point1=(-83 , 108), point2=(-81 , 106)) 
mdb.models['Model-1'].sketches['__profile__'].Line(point1=(-81 , 106), point2=(-78 , 106)) 
mdb.models['Model-1'].sketches['__profile__'].Line(point1=(-78 , 106), point2=(-77 , 96)) 
mdb.models['Model-1'].sketches['__profile__'].Line(point1=(-78 , 106), point2=(-77 , 96)) 
mdb.models['Model-1'].sketches['__profile__'].Line(point1=(-73 , 159), point2=(-82 , 159)) 
mdb.models['Model-1'].sketches['__profile__'].Line(point1=(-82 , 159), point2=(-96 , 166)) 
mdb.models['Model-1'].sketches['__profile__'].Line(point1=(-96 , 166), point2=(-115 , 172)) 
mdb.models['Model-1'].sketches['__profile__'].Line(point1=(-115 , 172), point2=(-116 , 195)) 
mdb.models['Model-1'].sketches['__profile__'].Line(point1=(-116 , 195), point2=(-113 , 195)) 
mdb.models['Model-1'].sketches['__profile__'].Line(point1=(-113 , 195), point2=(-96 , 194)) 
mdb.models['Model-1'].sketches['__profile__'].Line(point1=(-96 , 194), point2=(-72 , 187)) 
mdb.models['Model-1'].sketches['__profile__'].Line(point1=(-72 , 187), point2=(-71 , 178)) 
mdb.models['Model-1'].sketches['__profile__'].Line(point1=(-71 , 178), point2=(-73 , 159)) 
mdb.models['Model-1'].sketches['__profile__'].Line(point1=(-71 , 178), point2=(-73 , 159)) 
mdb.models['Model-1'].sketches['__profile__'].Line(point1=(-17 , 272), point2=(-19 , 260)) 
mdb.models['Model-1'].sketches['__profile__'].Line(point1=(-19 , 260), point2=(-65 , 262)) 
mdb.models['Model-1'].sketches['__profile__'].Line(point1=(-65 , 262), point2=(-79 , 264)) 
mdb.models['Model-1'].sketches['__profile__'].Line(point1=(-79 , 264), point2=(-104 , 264)) 
mdb.models['Model-1'].sketches['__profile__'].Line(point1=(-104 , 264), point2=(-115 , 265)) 
mdb.models['Model-1'].sketches['__profile__'].Line(point1=(-115 , 265), point2=(-115 , 266)) 
mdb.models['Model-1'].sketches['__profile__'].Line(point1=(-115 , 266), point2=(-107 , 284)) 
mdb.models['Model-1'].sketches['__profile__'].Line(point1=(-107 , 284), point2=(-89 , 284)) 
mdb.models['Model-1'].sketches['__profile__'].Line(point1=(-89 , 284), point2=(-52 , 281)) 
mdb.models['Model-1'].sketches['__profile__'].Line(point1=(-52 , 281), point2=(-48 , 279)) 
mdb.models['Model-1'].sketches['__profile__'].Line(point1=(-48 , 279), point2=(-42 , 279)) 
mdb.models['Model-1'].sketches['__profile__'].Line(point1=(-42 , 279), point2=(-25 , 276)) 
mdb.models['Model-1'].sketches['__profile__'].Line(point1=(-25 , 276), point2=(-22 , 274)) 
mdb.models['Model-1'].sketches['__profile__'].Line(point1=(-22 , 274), point2=(-17 , 274)) 
mdb.models['Model-1'].sketches['__profile__'].Line(point1=(-17 , 274), point2=(-17 , 272)) 
mdb.models['Model-1'].sketches['__profile__'].Line(point1=(-17 , 274), point2=(-17 , 272)) 
mdb.models['Model-1'].sketches['__profile__'].Line(point1=(-71 , 109), point2=(-81 , 109)) 
mdb.models['Model-1'].sketches['__profile__'].Line(point1=(-81 , 109), point2=(-85 , 111)) 
mdb.models['Model-1'].sketches['__profile__'].Line(point1=(-85 , 111), point2=(-104 , 114)) 
mdb.models['Model-1'].sketches['__profile__'].Line(point1=(-104 , 114), point2=(-106 , 131)) 
mdb.models['Model-1'].sketches['__profile__'].Line(point1=(-106 , 131), point2=(-98 , 134)) 
mdb.models['Model-1'].sketches['__profile__'].Line(point1=(-98 , 134), point2=(-83 , 136)) 
mdb.models['Model-1'].sketches['__profile__'].Line(point1=(-83 , 136), point2=(-72 , 124)) 
mdb.models['Model-1'].sketches['__profile__'].Line(point1=(-72 , 124), point2=(-70 , 115)) 
mdb.models['Model-1'].sketches['__profile__'].Line(point1=(-70 , 115), point2=(-71 , 109)) 
mdb.models['Model-1'].sketches['__profile__'].Line(point1=(-70 , 115), point2=(-71 , 109)) 
mdb.models['Model-1'].sketches['__profile__'].Line(point1=(-51 , 300), point2=(-50 , 298)) 
mdb.models['Model-1'].sketches['__profile__'].Line(point1=(-50 , 298), point2=(-60 , 286)) 
mdb.models['Model-1'].sketches['__profile__'].Line(point1=(-60 , 286), point2=(-102 , 288)) 
mdb.models['Model-1'].sketches['__profile__'].Line(point1=(-102 , 288), point2=(-104 , 292)) 
mdb.models['Model-1'].sketches['__profile__'].Line(point1=(-104 , 292), point2=(-100 , 303)) 
mdb.models['Model-1'].sketches['__profile__'].Line(point1=(-100 , 303), point2=(-96 , 305)) 
mdb.models['Model-1'].sketches['__profile__'].Line(point1=(-96 , 305), point2=(-52 , 302)) 
mdb.models['Model-1'].sketches['__profile__'].Line(point1=(-52 , 302), point2=(-51 , 300)) 
mdb.models['Model-1'].sketches['__profile__'].Line(point1=(-52 , 302), point2=(-51 , 300)) 
mdb.models['Model-1'].sketches['__profile__'].Line(point1=(-57 , 74), point2=(-71 , 60)) 
mdb.models['Model-1'].sketches['__profile__'].Line(point1=(-71 , 60), point2=(-74 , 60)) 
mdb.models['Model-1'].sketches['__profile__'].Line(point1=(-74 , 60), point2=(-86 , 69)) 
mdb.models['Model-1'].sketches['__profile__'].Line(point1=(-86 , 69), point2=(-92 , 80)) 
mdb.models['Model-1'].sketches['__profile__'].Line(point1=(-92 , 80), point2=(-93 , 83)) 
mdb.models['Model-1'].sketches['__profile__'].Line(point1=(-93 , 83), point2=(-89 , 86)) 
mdb.models['Model-1'].sketches['__profile__'].Line(point1=(-89 , 86), point2=(-77 , 93)) 
mdb.models['Model-1'].sketches['__profile__'].Line(point1=(-77 , 93), point2=(-74 , 93)) 
mdb.models['Model-1'].sketches['__profile__'].Line(point1=(-74 , 93), point2=(-57 , 76)) 
mdb.models['Model-1'].sketches['__profile__'].Line(point1=(-57 , 76), point2=(-57 , 74)) 
mdb.models['Model-1'].sketches['__profile__'].Line(point1=(-57 , 76), point2=(-57 , 74)) 
mdb.models['Model-1'].sketches['__profile__'].Line(point1=(-46 , 212), point2=(-49 , 202)) 
mdb.models['Model-1'].sketches['__profile__'].Line(point1=(-49 , 202), point2=(-51 , 200)) 
mdb.models['Model-1'].sketches['__profile__'].Line(point1=(-51 , 200), point2=(-54 , 187)) 
mdb.models['Model-1'].sketches['__profile__'].Line(point1=(-54 , 187), point2=(-68 , 188)) 
mdb.models['Model-1'].sketches['__profile__'].Line(point1=(-68 , 188), point2=(-70 , 190)) 
mdb.models['Model-1'].sketches['__profile__'].Line(point1=(-70 , 190), point2=(-78 , 191)) 
mdb.models['Model-1'].sketches['__profile__'].Line(point1=(-78 , 191), point2=(-92 , 196)) 
mdb.models['Model-1'].sketches['__profile__'].Line(point1=(-92 , 196), point2=(-91 , 206)) 
mdb.models['Model-1'].sketches['__profile__'].Line(point1=(-91 , 206), point2=(-88 , 210)) 
mdb.models['Model-1'].sketches['__profile__'].Line(point1=(-88 , 210), point2=(-88 , 213)) 
mdb.models['Model-1'].sketches['__profile__'].Line(point1=(-88 , 213), point2=(-84 , 221)) 
mdb.models['Model-1'].sketches['__profile__'].Line(point1=(-84 , 221), point2=(-76 , 221)) 
mdb.models['Model-1'].sketches['__profile__'].Line(point1=(-76 , 221), point2=(-73 , 219)) 
mdb.models['Model-1'].sketches['__profile__'].Line(point1=(-73 , 219), point2=(-65 , 219)) 
mdb.models['Model-1'].sketches['__profile__'].Line(point1=(-65 , 219), point2=(-63 , 217)) 
mdb.models['Model-1'].sketches['__profile__'].Line(point1=(-63 , 217), point2=(-52 , 216)) 
mdb.models['Model-1'].sketches['__profile__'].Line(point1=(-52 , 216), point2=(-50 , 214)) 
mdb.models['Model-1'].sketches['__profile__'].Line(point1=(-50 , 214), point2=(-46 , 214)) 
mdb.models['Model-1'].sketches['__profile__'].Line(point1=(-46 , 214), point2=(-46 , 212)) 
mdb.models['Model-1'].sketches['__profile__'].Line(point1=(-46 , 214), point2=(-46 , 212)) 
mdb.models['Model-1'].sketches['__profile__'].Line(point1=(-46 , 129), point2=(-62 , 128)) 
mdb.models['Model-1'].sketches['__profile__'].Line(point1=(-62 , 128), point2=(-66 , 126)) 
mdb.models['Model-1'].sketches['__profile__'].Line(point1=(-66 , 126), point2=(-70 , 126)) 
mdb.models['Model-1'].sketches['__profile__'].Line(point1=(-70 , 126), point2=(-81 , 137)) 
mdb.models['Model-1'].sketches['__profile__'].Line(point1=(-81 , 137), point2=(-80 , 153)) 
mdb.models['Model-1'].sketches['__profile__'].Line(point1=(-80 , 153), point2=(-78 , 156)) 
mdb.models['Model-1'].sketches['__profile__'].Line(point1=(-78 , 156), point2=(-72 , 156)) 
mdb.models['Model-1'].sketches['__profile__'].Line(point1=(-72 , 156), point2=(-64 , 152)) 
mdb.models['Model-1'].sketches['__profile__'].Line(point1=(-64 , 152), point2=(-57 , 151)) 
mdb.models['Model-1'].sketches['__profile__'].Line(point1=(-57 , 151), point2=(-52 , 148)) 
mdb.models['Model-1'].sketches['__profile__'].Line(point1=(-52 , 148), point2=(-44 , 146)) 
mdb.models['Model-1'].sketches['__profile__'].Line(point1=(-44 , 146), point2=(-44 , 137)) 
mdb.models['Model-1'].sketches['__profile__'].Line(point1=(-44 , 137), point2=(-46 , 129)) 
mdb.models['Model-1'].sketches['__profile__'].Line(point1=(-44 , 137), point2=(-46 , 129)) 
mdb.models['Model-1'].sketches['__profile__'].Line(point1=(-30 , 88), point2=(-32 , 86)) 
mdb.models['Model-1'].sketches['__profile__'].Line(point1=(-32 , 86), point2=(-36 , 86)) 
mdb.models['Model-1'].sketches['__profile__'].Line(point1=(-36 , 86), point2=(-56 , 78)) 
mdb.models['Model-1'].sketches['__profile__'].Line(point1=(-56 , 78), point2=(-72 , 94)) 
mdb.models['Model-1'].sketches['__profile__'].Line(point1=(-72 , 94), point2=(-74 , 97)) 
mdb.models['Model-1'].sketches['__profile__'].Line(point1=(-74 , 97), point2=(-74 , 102)) 
mdb.models['Model-1'].sketches['__profile__'].Line(point1=(-74 , 102), point2=(-74 , 105)) 
mdb.models['Model-1'].sketches['__profile__'].Line(point1=(-74 , 105), point2=(-70 , 106)) 
mdb.models['Model-1'].sketches['__profile__'].Line(point1=(-70 , 106), point2=(-53 , 101)) 
mdb.models['Model-1'].sketches['__profile__'].Line(point1=(-53 , 101), point2=(-47 , 101)) 
mdb.models['Model-1'].sketches['__profile__'].Line(point1=(-47 , 101), point2=(-36 , 98)) 
mdb.models['Model-1'].sketches['__profile__'].Line(point1=(-36 , 98), point2=(-30 , 94)) 
mdb.models['Model-1'].sketches['__profile__'].Line(point1=(-30 , 94), point2=(-30 , 88)) 
mdb.models['Model-1'].sketches['__profile__'].Line(point1=(-30 , 94), point2=(-30 , 88)) 
mdb.models['Model-1'].sketches['__profile__'].Line(point1=(-34 , 147), point2=(-41 , 147)) 
mdb.models['Model-1'].sketches['__profile__'].Line(point1=(-41 , 147), point2=(-46 , 150)) 
mdb.models['Model-1'].sketches['__profile__'].Line(point1=(-46 , 150), point2=(-56 , 152)) 
mdb.models['Model-1'].sketches['__profile__'].Line(point1=(-56 , 152), point2=(-58 , 154)) 
mdb.models['Model-1'].sketches['__profile__'].Line(point1=(-58 , 154), point2=(-64 , 155)) 
mdb.models['Model-1'].sketches['__profile__'].Line(point1=(-64 , 155), point2=(-70 , 158)) 
mdb.models['Model-1'].sketches['__profile__'].Line(point1=(-70 , 158), point2=(-69 , 179)) 
mdb.models['Model-1'].sketches['__profile__'].Line(point1=(-69 , 179), point2=(-67 , 185)) 
mdb.models['Model-1'].sketches['__profile__'].Line(point1=(-67 , 185), point2=(-56 , 184)) 
mdb.models['Model-1'].sketches['__profile__'].Line(point1=(-56 , 184), point2=(-32 , 176)) 
mdb.models['Model-1'].sketches['__profile__'].Line(point1=(-32 , 176), point2=(-32 , 162)) 
mdb.models['Model-1'].sketches['__profile__'].Line(point1=(-32 , 162), point2=(-34 , 147)) 
mdb.models['Model-1'].sketches['__profile__'].Line(point1=(-32 , 162), point2=(-34 , 147)) 
mdb.models['Model-1'].sketches['__profile__'].Line(point1=(-44 , 46), point2=(-46 , 44)) 
mdb.models['Model-1'].sketches['__profile__'].Line(point1=(-46 , 44), point2=(-59 , 41)) 
mdb.models['Model-1'].sketches['__profile__'].Line(point1=(-59 , 41), point2=(-70 , 55)) 
mdb.models['Model-1'].sketches['__profile__'].Line(point1=(-70 , 55), point2=(-70 , 58)) 
mdb.models['Model-1'].sketches['__profile__'].Line(point1=(-70 , 58), point2=(-66 , 61)) 
mdb.models['Model-1'].sketches['__profile__'].Line(point1=(-66 , 61), point2=(-56 , 71)) 
mdb.models['Model-1'].sketches['__profile__'].Line(point1=(-56 , 71), point2=(-53 , 71)) 
mdb.models['Model-1'].sketches['__profile__'].Line(point1=(-53 , 71), point2=(-40 , 58)) 
mdb.models['Model-1'].sketches['__profile__'].Line(point1=(-40 , 58), point2=(-40 , 54)) 
mdb.models['Model-1'].sketches['__profile__'].Line(point1=(-40 , 54), point2=(-44 , 46)) 
mdb.models['Model-1'].sketches['__profile__'].Line(point1=(-40 , 54), point2=(-44 , 46)) 
mdb.models['Model-1'].sketches['__profile__'].Line(point1=(-38 , 102), point2=(-45 , 102)) 
mdb.models['Model-1'].sketches['__profile__'].Line(point1=(-45 , 102), point2=(-47 , 104)) 
mdb.models['Model-1'].sketches['__profile__'].Line(point1=(-47 , 104), point2=(-53 , 104)) 
mdb.models['Model-1'].sketches['__profile__'].Line(point1=(-53 , 104), point2=(-67 , 108)) 
mdb.models['Model-1'].sketches['__profile__'].Line(point1=(-67 , 108), point2=(-68 , 110)) 
mdb.models['Model-1'].sketches['__profile__'].Line(point1=(-68 , 110), point2=(-67 , 115)) 
mdb.models['Model-1'].sketches['__profile__'].Line(point1=(-67 , 115), point2=(-68 , 123)) 
mdb.models['Model-1'].sketches['__profile__'].Line(point1=(-68 , 123), point2=(-67 , 123)) 
mdb.models['Model-1'].sketches['__profile__'].Line(point1=(-67 , 123), point2=(-62 , 125)) 
mdb.models['Model-1'].sketches['__profile__'].Line(point1=(-62 , 125), point2=(-44 , 125)) 
mdb.models['Model-1'].sketches['__profile__'].Line(point1=(-44 , 125), point2=(-41 , 119)) 
mdb.models['Model-1'].sketches['__profile__'].Line(point1=(-41 , 119), point2=(-37 , 115)) 
mdb.models['Model-1'].sketches['__profile__'].Line(point1=(-37 , 115), point2=(-38 , 102)) 
mdb.models['Model-1'].sketches['__profile__'].Line(point1=(-37 , 115), point2=(-38 , 102)) 
mdb.models['Model-1'].sketches['__profile__'].Line(point1=(-12 , 295), point2=(-11 , 288)) 
mdb.models['Model-1'].sketches['__profile__'].Line(point1=(-11 , 288), point2=(-14 , 282)) 
mdb.models['Model-1'].sketches['__profile__'].Line(point1=(-14 , 282), point2=(-18 , 278)) 
mdb.models['Model-1'].sketches['__profile__'].Line(point1=(-18 , 278), point2=(-49 , 284)) 
mdb.models['Model-1'].sketches['__profile__'].Line(point1=(-49 , 284), point2=(-52 , 285)) 
mdb.models['Model-1'].sketches['__profile__'].Line(point1=(-52 , 285), point2=(-53 , 287)) 
mdb.models['Model-1'].sketches['__profile__'].Line(point1=(-53 , 287), point2=(-46 , 297)) 
mdb.models['Model-1'].sketches['__profile__'].Line(point1=(-46 , 297), point2=(-41 , 301)) 
mdb.models['Model-1'].sketches['__profile__'].Line(point1=(-41 , 301), point2=(-15 , 299)) 
mdb.models['Model-1'].sketches['__profile__'].Line(point1=(-15 , 299), point2=(-12 , 295)) 
mdb.models['Model-1'].sketches['__profile__'].Line(point1=(-15 , 299), point2=(-12 , 295)) 
mdb.models['Model-1'].sketches['__profile__'].Line(point1=(-27 , 57), point2=(-30 , 55)) 
mdb.models['Model-1'].sketches['__profile__'].Line(point1=(-30 , 55), point2=(-34 , 55)) 
mdb.models['Model-1'].sketches['__profile__'].Line(point1=(-34 , 55), point2=(-52 , 73)) 
mdb.models['Model-1'].sketches['__profile__'].Line(point1=(-52 , 73), point2=(-52 , 76)) 
mdb.models['Model-1'].sketches['__profile__'].Line(point1=(-52 , 76), point2=(-43 , 80)) 
mdb.models['Model-1'].sketches['__profile__'].Line(point1=(-43 , 80), point2=(-30 , 84)) 
mdb.models['Model-1'].sketches['__profile__'].Line(point1=(-30 , 84), point2=(-22 , 75)) 
mdb.models['Model-1'].sketches['__profile__'].Line(point1=(-22 , 75), point2=(-21 , 71)) 
mdb.models['Model-1'].sketches['__profile__'].Line(point1=(-21 , 71), point2=(-27 , 60)) 
mdb.models['Model-1'].sketches['__profile__'].Line(point1=(-27 , 60), point2=(-27 , 57)) 
mdb.models['Model-1'].sketches['__profile__'].Line(point1=(-27 , 60), point2=(-27 , 57)) 
mdb.models['Model-1'].sketches['__profile__'].Line(point1=(-7 , 199), point2=(-7 , 196)) 
mdb.models['Model-1'].sketches['__profile__'].Line(point1=(-7 , 196), point2=(-13 , 185)) 
mdb.models['Model-1'].sketches['__profile__'].Line(point1=(-13 , 185), point2=(-15 , 176)) 
mdb.models['Model-1'].sketches['__profile__'].Line(point1=(-15 , 176), point2=(-29 , 177)) 
mdb.models['Model-1'].sketches['__profile__'].Line(point1=(-29 , 177), point2=(-31 , 179)) 
mdb.models['Model-1'].sketches['__profile__'].Line(point1=(-31 , 179), point2=(-51 , 185)) 
mdb.models['Model-1'].sketches['__profile__'].Line(point1=(-51 , 185), point2=(-51 , 187)) 
mdb.models['Model-1'].sketches['__profile__'].Line(point1=(-51 , 187), point2=(-47 , 203)) 
mdb.models['Model-1'].sketches['__profile__'].Line(point1=(-47 , 203), point2=(-42 , 213)) 
mdb.models['Model-1'].sketches['__profile__'].Line(point1=(-42 , 213), point2=(-29 , 210)) 
mdb.models['Model-1'].sketches['__profile__'].Line(point1=(-29 , 210), point2=(-24 , 207)) 
mdb.models['Model-1'].sketches['__profile__'].Line(point1=(-24 , 207), point2=(-16 , 205)) 
mdb.models['Model-1'].sketches['__profile__'].Line(point1=(-16 , 205), point2=(-7 , 201)) 
mdb.models['Model-1'].sketches['__profile__'].Line(point1=(-7 , 201), point2=(-7 , 199)) 
mdb.models['Model-1'].sketches['__profile__'].Line(point1=(-7 , 201), point2=(-7 , 199)) 
mdb.models['Model-1'].sketches['__profile__'].Line(point1=(-8 , 116), point2=(-35 , 117)) 
mdb.models['Model-1'].sketches['__profile__'].Line(point1=(-35 , 117), point2=(-43 , 126)) 
mdb.models['Model-1'].sketches['__profile__'].Line(point1=(-43 , 126), point2=(-42 , 137)) 
mdb.models['Model-1'].sketches['__profile__'].Line(point1=(-42 , 137), point2=(-40 , 142)) 
mdb.models['Model-1'].sketches['__profile__'].Line(point1=(-40 , 142), point2=(-40 , 144)) 
mdb.models['Model-1'].sketches['__profile__'].Line(point1=(-40 , 144), point2=(-32 , 144)) 
mdb.models['Model-1'].sketches['__profile__'].Line(point1=(-32 , 144), point2=(-27 , 141)) 
mdb.models['Model-1'].sketches['__profile__'].Line(point1=(-27 , 141), point2=(-21 , 140)) 
mdb.models['Model-1'].sketches['__profile__'].Line(point1=(-21 , 140), point2=(-6 , 134)) 
mdb.models['Model-1'].sketches['__profile__'].Line(point1=(-6 , 134), point2=(-6 , 122)) 
mdb.models['Model-1'].sketches['__profile__'].Line(point1=(-6 , 122), point2=(-8 , 120)) 
mdb.models['Model-1'].sketches['__profile__'].Line(point1=(-8 , 120), point2=(-8 , 116)) 
mdb.models['Model-1'].sketches['__profile__'].Line(point1=(-8 , 120), point2=(-8 , 116)) 
mdb.models['Model-1'].sketches['__profile__'].Line(point1=(0 , 90), point2=(-7 , 90)) 
mdb.models['Model-1'].sketches['__profile__'].Line(point1=(-7 , 90), point2=(-19 , 95)) 
mdb.models['Model-1'].sketches['__profile__'].Line(point1=(-19 , 95), point2=(-28 , 96)) 
mdb.models['Model-1'].sketches['__profile__'].Line(point1=(-28 , 96), point2=(-32 , 98)) 
mdb.models['Model-1'].sketches['__profile__'].Line(point1=(-32 , 98), point2=(-34 , 100)) 
mdb.models['Model-1'].sketches['__profile__'].Line(point1=(-34 , 100), point2=(-35 , 109)) 
mdb.models['Model-1'].sketches['__profile__'].Line(point1=(-35 , 109), point2=(-34 , 114)) 
mdb.models['Model-1'].sketches['__profile__'].Line(point1=(-34 , 114), point2=(-7 , 113)) 
mdb.models['Model-1'].sketches['__profile__'].Line(point1=(-7 , 113), point2=(1 , 103)) 
mdb.models['Model-1'].sketches['__profile__'].Line(point1=(1 , 103), point2=(0 , 90)) 
mdb.models['Model-1'].sketches['__profile__'].Line(point1=(1 , 103), point2=(0 , 90)) 
mdb.models['Model-1'].sketches['__profile__'].Line(point1=(26 , 193), point2=(13 , 196)) 
mdb.models['Model-1'].sketches['__profile__'].Line(point1=(13 , 196), point2=(6 , 200)) 
mdb.models['Model-1'].sketches['__profile__'].Line(point1=(6 , 200), point2=(0 , 201)) 
mdb.models['Model-1'].sketches['__profile__'].Line(point1=(0 , 201), point2=(-7 , 205)) 
mdb.models['Model-1'].sketches['__profile__'].Line(point1=(-7 , 205), point2=(-31 , 214)) 
mdb.models['Model-1'].sketches['__profile__'].Line(point1=(-31 , 214), point2=(-31 , 217)) 
mdb.models['Model-1'].sketches['__profile__'].Line(point1=(-31 , 217), point2=(-28 , 223)) 
mdb.models['Model-1'].sketches['__profile__'].Line(point1=(-28 , 223), point2=(-18 , 223)) 
mdb.models['Model-1'].sketches['__profile__'].Line(point1=(-18 , 223), point2=(39 , 213)) 
mdb.models['Model-1'].sketches['__profile__'].Line(point1=(39 , 213), point2=(37 , 206)) 
mdb.models['Model-1'].sketches['__profile__'].Line(point1=(37 , 206), point2=(28 , 197)) 
mdb.models['Model-1'].sketches['__profile__'].Line(point1=(28 , 197), point2=(26 , 193)) 
mdb.models['Model-1'].sketches['__profile__'].Line(point1=(28 , 197), point2=(26 , 193)) 
mdb.models['Model-1'].sketches['__profile__'].Line(point1=(9 , 135), point2=(-4 , 135)) 
mdb.models['Model-1'].sketches['__profile__'].Line(point1=(-4 , 135), point2=(-5 , 137)) 
mdb.models['Model-1'].sketches['__profile__'].Line(point1=(-5 , 137), point2=(-29 , 145)) 
mdb.models['Model-1'].sketches['__profile__'].Line(point1=(-29 , 145), point2=(-30 , 146)) 
mdb.models['Model-1'].sketches['__profile__'].Line(point1=(-30 , 146), point2=(-29 , 170)) 
mdb.models['Model-1'].sketches['__profile__'].Line(point1=(-29 , 170), point2=(-28 , 174)) 
mdb.models['Model-1'].sketches['__profile__'].Line(point1=(-28 , 174), point2=(-19 , 173)) 
mdb.models['Model-1'].sketches['__profile__'].Line(point1=(-19 , 173), point2=(4 , 164)) 
mdb.models['Model-1'].sketches['__profile__'].Line(point1=(4 , 164), point2=(6 , 145)) 
mdb.models['Model-1'].sketches['__profile__'].Line(point1=(6 , 145), point2=(9 , 135)) 
mdb.models['Model-1'].sketches['__profile__'].Line(point1=(6 , 145), point2=(9 , 135)) 
mdb.models['Model-1'].sketches['__profile__'].Line(point1=(3 , 75), point2=(-5 , 69)) 
mdb.models['Model-1'].sketches['__profile__'].Line(point1=(-5 , 69), point2=(-10 , 69)) 
mdb.models['Model-1'].sketches['__profile__'].Line(point1=(-10 , 69), point2=(-18 , 73)) 
mdb.models['Model-1'].sketches['__profile__'].Line(point1=(-18 , 73), point2=(-26 , 83)) 
mdb.models['Model-1'].sketches['__profile__'].Line(point1=(-26 , 83), point2=(-27 , 91)) 
mdb.models['Model-1'].sketches['__profile__'].Line(point1=(-27 , 91), point2=(-27 , 92)) 
mdb.models['Model-1'].sketches['__profile__'].Line(point1=(-27 , 92), point2=(-20 , 92)) 
mdb.models['Model-1'].sketches['__profile__'].Line(point1=(-20 , 92), point2=(-17 , 90)) 
mdb.models['Model-1'].sketches['__profile__'].Line(point1=(-17 , 90), point2=(2 , 86)) 
mdb.models['Model-1'].sketches['__profile__'].Line(point1=(2 , 86), point2=(3 , 75)) 
mdb.models['Model-1'].sketches['__profile__'].Line(point1=(2 , 86), point2=(3 , 75)) 
mdb.models['Model-1'].sketches['__profile__'].Line(point1=(39 , 294), point2=(47 , 278)) 
mdb.models['Model-1'].sketches['__profile__'].Line(point1=(47 , 278), point2=(46 , 273)) 
mdb.models['Model-1'].sketches['__profile__'].Line(point1=(46 , 273), point2=(29 , 268)) 
mdb.models['Model-1'].sketches['__profile__'].Line(point1=(29 , 268), point2=(24 , 268)) 
mdb.models['Model-1'].sketches['__profile__'].Line(point1=(24 , 268), point2=(16 , 265)) 
mdb.models['Model-1'].sketches['__profile__'].Line(point1=(16 , 265), point2=(-5 , 261)) 
mdb.models['Model-1'].sketches['__profile__'].Line(point1=(-5 , 261), point2=(-10 , 260)) 
mdb.models['Model-1'].sketches['__profile__'].Line(point1=(-10 , 260), point2=(-13 , 263)) 
mdb.models['Model-1'].sketches['__profile__'].Line(point1=(-13 , 263), point2=(-13 , 267)) 
mdb.models['Model-1'].sketches['__profile__'].Line(point1=(-13 , 267), point2=(-7 , 280)) 
mdb.models['Model-1'].sketches['__profile__'].Line(point1=(-7 , 280), point2=(4 , 293)) 
mdb.models['Model-1'].sketches['__profile__'].Line(point1=(4 , 293), point2=(15 , 296)) 
mdb.models['Model-1'].sketches['__profile__'].Line(point1=(15 , 296), point2=(27 , 297)) 
mdb.models['Model-1'].sketches['__profile__'].Line(point1=(27 , 297), point2=(37 , 297)) 
mdb.models['Model-1'].sketches['__profile__'].Line(point1=(37 , 297), point2=(39 , 294)) 
mdb.models['Model-1'].sketches['__profile__'].Line(point1=(37 , 297), point2=(39 , 294)) 
mdb.models['Model-1'].sketches['__profile__'].Line(point1=(30 , 184), point2=(19 , 165)) 
mdb.models['Model-1'].sketches['__profile__'].Line(point1=(19 , 165), point2=(11 , 165)) 
mdb.models['Model-1'].sketches['__profile__'].Line(point1=(11 , 165), point2=(-2 , 169)) 
mdb.models['Model-1'].sketches['__profile__'].Line(point1=(-2 , 169), point2=(-8 , 172)) 
mdb.models['Model-1'].sketches['__profile__'].Line(point1=(-8 , 172), point2=(-9 , 175)) 
mdb.models['Model-1'].sketches['__profile__'].Line(point1=(-9 , 175), point2=(-12 , 176)) 
mdb.models['Model-1'].sketches['__profile__'].Line(point1=(-12 , 176), point2=(-12 , 178)) 
mdb.models['Model-1'].sketches['__profile__'].Line(point1=(-12 , 178), point2=(-9 , 184)) 
mdb.models['Model-1'].sketches['__profile__'].Line(point1=(-9 , 184), point2=(-8 , 190)) 
mdb.models['Model-1'].sketches['__profile__'].Line(point1=(-8 , 190), point2=(-5 , 193)) 
mdb.models['Model-1'].sketches['__profile__'].Line(point1=(-5 , 193), point2=(-3 , 198)) 
mdb.models['Model-1'].sketches['__profile__'].Line(point1=(-3 , 198), point2=(7 , 196)) 
mdb.models['Model-1'].sketches['__profile__'].Line(point1=(7 , 196), point2=(14 , 192)) 
mdb.models['Model-1'].sketches['__profile__'].Line(point1=(14 , 192), point2=(23 , 190)) 
mdb.models['Model-1'].sketches['__profile__'].Line(point1=(23 , 190), point2=(29 , 187)) 
mdb.models['Model-1'].sketches['__profile__'].Line(point1=(29 , 187), point2=(30 , 184)) 
mdb.models['Model-1'].sketches['__profile__'].Line(point1=(29 , 187), point2=(30 , 184)) 
mdb.models['Model-1'].sketches['__profile__'].Line(point1=(57 , 214), point2=(43 , 215)) 
mdb.models['Model-1'].sketches['__profile__'].Line(point1=(43 , 215), point2=(26 , 218)) 
mdb.models['Model-1'].sketches['__profile__'].Line(point1=(26 , 218), point2=(23 , 220)) 
mdb.models['Model-1'].sketches['__profile__'].Line(point1=(23 , 220), point2=(-11 , 225)) 
mdb.models['Model-1'].sketches['__profile__'].Line(point1=(-11 , 225), point2=(-10 , 229)) 
mdb.models['Model-1'].sketches['__profile__'].Line(point1=(-10 , 229), point2=(-4 , 239)) 
mdb.models['Model-1'].sketches['__profile__'].Line(point1=(-4 , 239), point2=(0 , 241)) 
mdb.models['Model-1'].sketches['__profile__'].Line(point1=(0 , 241), point2=(4 , 238)) 
mdb.models['Model-1'].sketches['__profile__'].Line(point1=(4 , 238), point2=(27 , 231)) 
mdb.models['Model-1'].sketches['__profile__'].Line(point1=(27 , 231), point2=(29 , 229)) 
mdb.models['Model-1'].sketches['__profile__'].Line(point1=(29 , 229), point2=(50 , 224)) 
mdb.models['Model-1'].sketches['__profile__'].Line(point1=(50 , 224), point2=(55 , 219)) 
mdb.models['Model-1'].sketches['__profile__'].Line(point1=(55 , 219), point2=(57 , 214)) 
mdb.models['Model-1'].sketches['__profile__'].Line(point1=(55 , 219), point2=(57 , 214)) 
mdb.models['Model-1'].sketches['__profile__'].Line(point1=(172 , 285), point2=(172 , 273)) 
mdb.models['Model-1'].sketches['__profile__'].Line(point1=(172 , 273), point2=(170 , 269)) 
mdb.models['Model-1'].sketches['__profile__'].Line(point1=(170 , 269), point2=(170 , 263)) 
mdb.models['Model-1'].sketches['__profile__'].Line(point1=(170 , 263), point2=(153 , 262)) 
mdb.models['Model-1'].sketches['__profile__'].Line(point1=(153 , 262), point2=(145 , 260)) 
mdb.models['Model-1'].sketches['__profile__'].Line(point1=(145 , 260), point2=(140 , 261)) 
mdb.models['Model-1'].sketches['__profile__'].Line(point1=(140 , 261), point2=(114 , 259)) 
mdb.models['Model-1'].sketches['__profile__'].Line(point1=(114 , 259), point2=(107 , 257)) 
mdb.models['Model-1'].sketches['__profile__'].Line(point1=(107 , 257), point2=(85 , 255)) 
mdb.models['Model-1'].sketches['__profile__'].Line(point1=(85 , 255), point2=(69 , 254)) 
mdb.models['Model-1'].sketches['__profile__'].Line(point1=(69 , 254), point2=(62 , 255)) 
mdb.models['Model-1'].sketches['__profile__'].Line(point1=(62 , 255), point2=(42 , 252)) 
mdb.models['Model-1'].sketches['__profile__'].Line(point1=(42 , 252), point2=(37 , 253)) 
mdb.models['Model-1'].sketches['__profile__'].Line(point1=(37 , 253), point2=(31 , 251)) 
mdb.models['Model-1'].sketches['__profile__'].Line(point1=(31 , 251), point2=(9 , 249)) 
mdb.models['Model-1'].sketches['__profile__'].Line(point1=(9 , 249), point2=(1 , 246)) 
mdb.models['Model-1'].sketches['__profile__'].Line(point1=(1 , 246), point2=(-1 , 246)) 
mdb.models['Model-1'].sketches['__profile__'].Line(point1=(-1 , 246), point2=(-7 , 252)) 
mdb.models['Model-1'].sketches['__profile__'].Line(point1=(-7 , 252), point2=(-7 , 256)) 
mdb.models['Model-1'].sketches['__profile__'].Line(point1=(-7 , 256), point2=(16 , 260)) 
mdb.models['Model-1'].sketches['__profile__'].Line(point1=(16 , 260), point2=(39 , 267)) 
mdb.models['Model-1'].sketches['__profile__'].Line(point1=(39 , 267), point2=(45 , 267)) 
mdb.models['Model-1'].sketches['__profile__'].Line(point1=(45 , 267), point2=(52 , 270)) 
mdb.models['Model-1'].sketches['__profile__'].Line(point1=(52 , 270), point2=(69 , 272)) 
mdb.models['Model-1'].sketches['__profile__'].Line(point1=(69 , 272), point2=(93 , 278)) 
mdb.models['Model-1'].sketches['__profile__'].Line(point1=(93 , 278), point2=(97 , 277)) 
mdb.models['Model-1'].sketches['__profile__'].Line(point1=(97 , 277), point2=(102 , 279)) 
mdb.models['Model-1'].sketches['__profile__'].Line(point1=(102 , 279), point2=(110 , 279)) 
mdb.models['Model-1'].sketches['__profile__'].Line(point1=(110 , 279), point2=(130 , 283)) 
mdb.models['Model-1'].sketches['__profile__'].Line(point1=(130 , 283), point2=(152 , 284)) 
mdb.models['Model-1'].sketches['__profile__'].Line(point1=(152 , 284), point2=(168 , 287)) 
mdb.models['Model-1'].sketches['__profile__'].Line(point1=(168 , 287), point2=(172 , 287)) 
mdb.models['Model-1'].sketches['__profile__'].Line(point1=(172 , 287), point2=(172 , 285)) 
mdb.models['Model-1'].sketches['__profile__'].Line(point1=(172 , 287), point2=(172 , 285)) 
mdb.models['Model-1'].sketches['__profile__'].Line(point1=(16 , 26), point2=(5 , 26)) 
mdb.models['Model-1'].sketches['__profile__'].Line(point1=(5 , 26), point2=(-1 , 28)) 
mdb.models['Model-1'].sketches['__profile__'].Line(point1=(-1 , 28), point2=(-2 , 34)) 
mdb.models['Model-1'].sketches['__profile__'].Line(point1=(-2 , 34), point2=(-6 , 41)) 
mdb.models['Model-1'].sketches['__profile__'].Line(point1=(-6 , 41), point2=(-6 , 46)) 
mdb.models['Model-1'].sketches['__profile__'].Line(point1=(-6 , 46), point2=(-1 , 51)) 
mdb.models['Model-1'].sketches['__profile__'].Line(point1=(-1 , 51), point2=(4 , 50)) 
mdb.models['Model-1'].sketches['__profile__'].Line(point1=(4 , 50), point2=(12 , 41)) 
mdb.models['Model-1'].sketches['__profile__'].Line(point1=(12 , 41), point2=(16 , 26)) 
mdb.models['Model-1'].sketches['__profile__'].Line(point1=(12 , 41), point2=(16 , 26)) 
mdb.models['Model-1'].sketches['__profile__'].Line(point1=(27 , 123), point2=(25 , 119)) 
mdb.models['Model-1'].sketches['__profile__'].Line(point1=(25 , 119), point2=(25 , 110)) 
mdb.models['Model-1'].sketches['__profile__'].Line(point1=(25 , 110), point2=(23 , 107)) 
mdb.models['Model-1'].sketches['__profile__'].Line(point1=(23 , 107), point2=(3 , 105)) 
mdb.models['Model-1'].sketches['__profile__'].Line(point1=(3 , 105), point2=(-5 , 115)) 
mdb.models['Model-1'].sketches['__profile__'].Line(point1=(-5 , 115), point2=(-2 , 132)) 
mdb.models['Model-1'].sketches['__profile__'].Line(point1=(-2 , 132), point2=(10 , 132)) 
mdb.models['Model-1'].sketches['__profile__'].Line(point1=(10 , 132), point2=(27 , 125)) 
mdb.models['Model-1'].sketches['__profile__'].Line(point1=(27 , 125), point2=(27 , 123)) 
mdb.models['Model-1'].sketches['__profile__'].Line(point1=(27 , 125), point2=(27 , 123)) 
mdb.models['Model-1'].sketches['__profile__'].Line(point1=(24 , 47), point2=(14 , 43)) 
mdb.models['Model-1'].sketches['__profile__'].Line(point1=(14 , 43), point2=(-2 , 60)) 
mdb.models['Model-1'].sketches['__profile__'].Line(point1=(-2 , 60), point2=(-3 , 67)) 
mdb.models['Model-1'].sketches['__profile__'].Line(point1=(-3 , 67), point2=(0 , 69)) 
mdb.models['Model-1'].sketches['__profile__'].Line(point1=(0 , 69), point2=(4 , 72)) 
mdb.models['Model-1'].sketches['__profile__'].Line(point1=(4 , 72), point2=(7 , 72)) 
mdb.models['Model-1'].sketches['__profile__'].Line(point1=(7 , 72), point2=(9 , 69)) 
mdb.models['Model-1'].sketches['__profile__'].Line(point1=(9 , 69), point2=(23 , 62)) 
mdb.models['Model-1'].sketches['__profile__'].Line(point1=(23 , 62), point2=(24 , 47)) 
mdb.models['Model-1'].sketches['__profile__'].Line(point1=(23 , 62), point2=(24 , 47)) 
mdb.models['Model-1'].sketches['__profile__'].Line(point1=(33 , 82), point2=(32 , 81)) 
mdb.models['Model-1'].sketches['__profile__'].Line(point1=(32 , 81), point2=(23 , 82)) 
mdb.models['Model-1'].sketches['__profile__'].Line(point1=(23 , 82), point2=(17 , 85)) 
mdb.models['Model-1'].sketches['__profile__'].Line(point1=(17 , 85), point2=(8 , 86)) 
mdb.models['Model-1'].sketches['__profile__'].Line(point1=(8 , 86), point2=(4 , 88)) 
mdb.models['Model-1'].sketches['__profile__'].Line(point1=(4 , 88), point2=(3 , 89)) 
mdb.models['Model-1'].sketches['__profile__'].Line(point1=(3 , 89), point2=(4 , 101)) 
mdb.models['Model-1'].sketches['__profile__'].Line(point1=(4 , 101), point2=(6 , 103)) 
mdb.models['Model-1'].sketches['__profile__'].Line(point1=(6 , 103), point2=(24 , 104)) 
mdb.models['Model-1'].sketches['__profile__'].Line(point1=(24 , 104), point2=(32 , 96)) 
mdb.models['Model-1'].sketches['__profile__'].Line(point1=(32 , 96), point2=(33 , 82)) 
mdb.models['Model-1'].sketches['__profile__'].Line(point1=(32 , 96), point2=(33 , 82)) 
mdb.models['Model-1'].sketches['__profile__'].Line(point1=(85 , 230), point2=(79 , 229)) 
mdb.models['Model-1'].sketches['__profile__'].Line(point1=(79 , 229), point2=(74 , 230)) 
mdb.models['Model-1'].sketches['__profile__'].Line(point1=(74 , 230), point2=(67 , 228)) 
mdb.models['Model-1'].sketches['__profile__'].Line(point1=(67 , 228), point2=(63 , 229)) 
mdb.models['Model-1'].sketches['__profile__'].Line(point1=(63 , 229), point2=(56 , 227)) 
mdb.models['Model-1'].sketches['__profile__'].Line(point1=(56 , 227), point2=(41 , 229)) 
mdb.models['Model-1'].sketches['__profile__'].Line(point1=(41 , 229), point2=(7 , 241)) 
mdb.models['Model-1'].sketches['__profile__'].Line(point1=(7 , 241), point2=(6 , 244)) 
mdb.models['Model-1'].sketches['__profile__'].Line(point1=(6 , 244), point2=(13 , 245)) 
mdb.models['Model-1'].sketches['__profile__'].Line(point1=(13 , 245), point2=(22 , 247)) 
mdb.models['Model-1'].sketches['__profile__'].Line(point1=(22 , 247), point2=(31 , 247)) 
mdb.models['Model-1'].sketches['__profile__'].Line(point1=(31 , 247), point2=(37 , 249)) 
mdb.models['Model-1'].sketches['__profile__'].Line(point1=(37 , 249), point2=(42 , 248)) 
mdb.models['Model-1'].sketches['__profile__'].Line(point1=(42 , 248), point2=(49 , 250)) 
mdb.models['Model-1'].sketches['__profile__'].Line(point1=(49 , 250), point2=(80 , 252)) 
mdb.models['Model-1'].sketches['__profile__'].Line(point1=(80 , 252), point2=(85 , 235)) 
mdb.models['Model-1'].sketches['__profile__'].Line(point1=(85 , 235), point2=(85 , 230)) 
mdb.models['Model-1'].sketches['__profile__'].Line(point1=(85 , 235), point2=(85 , 230)) 
mdb.models['Model-1'].sketches['__profile__'].Line(point1=(32 , 67), point2=(27 , 65)) 
mdb.models['Model-1'].sketches['__profile__'].Line(point1=(27 , 65), point2=(22 , 65)) 
mdb.models['Model-1'].sketches['__profile__'].Line(point1=(22 , 65), point2=(11 , 71)) 
mdb.models['Model-1'].sketches['__profile__'].Line(point1=(11 , 71), point2=(7 , 74)) 
mdb.models['Model-1'].sketches['__profile__'].Line(point1=(7 , 74), point2=(6 , 84)) 
mdb.models['Model-1'].sketches['__profile__'].Line(point1=(6 , 84), point2=(10 , 84)) 
mdb.models['Model-1'].sketches['__profile__'].Line(point1=(10 , 84), point2=(13 , 82)) 
mdb.models['Model-1'].sketches['__profile__'].Line(point1=(13 , 82), point2=(21 , 81)) 
mdb.models['Model-1'].sketches['__profile__'].Line(point1=(21 , 81), point2=(23 , 79)) 
mdb.models['Model-1'].sketches['__profile__'].Line(point1=(23 , 79), point2=(33 , 77)) 
mdb.models['Model-1'].sketches['__profile__'].Line(point1=(33 , 77), point2=(34 , 70)) 
mdb.models['Model-1'].sketches['__profile__'].Line(point1=(34 , 70), point2=(32 , 67)) 
mdb.models['Model-1'].sketches['__profile__'].Line(point1=(34 , 70), point2=(32 , 67)) 
mdb.models['Model-1'].sketches['__profile__'].Line(point1=(42 , 126), point2=(29 , 127)) 
mdb.models['Model-1'].sketches['__profile__'].Line(point1=(29 , 127), point2=(19 , 132)) 
mdb.models['Model-1'].sketches['__profile__'].Line(point1=(19 , 132), point2=(16 , 132)) 
mdb.models['Model-1'].sketches['__profile__'].Line(point1=(16 , 132), point2=(12 , 135)) 
mdb.models['Model-1'].sketches['__profile__'].Line(point1=(12 , 135), point2=(8 , 148)) 
mdb.models['Model-1'].sketches['__profile__'].Line(point1=(8 , 148), point2=(9 , 152)) 
mdb.models['Model-1'].sketches['__profile__'].Line(point1=(9 , 152), point2=(7 , 163)) 
mdb.models['Model-1'].sketches['__profile__'].Line(point1=(7 , 163), point2=(9 , 163)) 
mdb.models['Model-1'].sketches['__profile__'].Line(point1=(9 , 163), point2=(23 , 160)) 
mdb.models['Model-1'].sketches['__profile__'].Line(point1=(23 , 160), point2=(27 , 157)) 
mdb.models['Model-1'].sketches['__profile__'].Line(point1=(27 , 157), point2=(46 , 150)) 
mdb.models['Model-1'].sketches['__profile__'].Line(point1=(46 , 150), point2=(42 , 133)) 
mdb.models['Model-1'].sketches['__profile__'].Line(point1=(42 , 133), point2=(42 , 126)) 
mdb.models['Model-1'].sketches['__profile__'].Line(point1=(42 , 133), point2=(42 , 126)) 
mdb.models['Model-1'].sketches['__profile__'].Line(point1=(39 , 24), point2=(20 , 25)) 
mdb.models['Model-1'].sketches['__profile__'].Line(point1=(20 , 25), point2=(16 , 38)) 
mdb.models['Model-1'].sketches['__profile__'].Line(point1=(16 , 38), point2=(17 , 41)) 
mdb.models['Model-1'].sketches['__profile__'].Line(point1=(17 , 41), point2=(24 , 44)) 
mdb.models['Model-1'].sketches['__profile__'].Line(point1=(24 , 44), point2=(28 , 44)) 
mdb.models['Model-1'].sketches['__profile__'].Line(point1=(28 , 44), point2=(37 , 33)) 
mdb.models['Model-1'].sketches['__profile__'].Line(point1=(37 , 33), point2=(39 , 29)) 
mdb.models['Model-1'].sketches['__profile__'].Line(point1=(39 , 29), point2=(39 , 24)) 
mdb.models['Model-1'].sketches['__profile__'].Line(point1=(39 , 29), point2=(39 , 24)) 
mdb.models['Model-1'].sketches['__profile__'].Line(point1=(67 , 167), point2=(57 , 151)) 
mdb.models['Model-1'].sketches['__profile__'].Line(point1=(57 , 151), point2=(49 , 151)) 
mdb.models['Model-1'].sketches['__profile__'].Line(point1=(49 , 151), point2=(33 , 159)) 
mdb.models['Model-1'].sketches['__profile__'].Line(point1=(33 , 159), point2=(23 , 162)) 
mdb.models['Model-1'].sketches['__profile__'].Line(point1=(23 , 162), point2=(22 , 165)) 
mdb.models['Model-1'].sketches['__profile__'].Line(point1=(22 , 165), point2=(33 , 184)) 
mdb.models['Model-1'].sketches['__profile__'].Line(point1=(33 , 184), point2=(38 , 184)) 
mdb.models['Model-1'].sketches['__profile__'].Line(point1=(38 , 184), point2=(40 , 182)) 
mdb.models['Model-1'].sketches['__profile__'].Line(point1=(40 , 182), point2=(50 , 179)) 
mdb.models['Model-1'].sketches['__profile__'].Line(point1=(50 , 179), point2=(62 , 173)) 
mdb.models['Model-1'].sketches['__profile__'].Line(point1=(62 , 173), point2=(67 , 169)) 
mdb.models['Model-1'].sketches['__profile__'].Line(point1=(67 , 169), point2=(67 , 167)) 
mdb.models['Model-1'].sketches['__profile__'].Line(point1=(67 , 169), point2=(67 , 167)) 
mdb.models['Model-1'].sketches['__profile__'].Line(point1=(64 , 22), point2=(44 , 23)) 
mdb.models['Model-1'].sketches['__profile__'].Line(point1=(44 , 23), point2=(39 , 35)) 
mdb.models['Model-1'].sketches['__profile__'].Line(point1=(39 , 35), point2=(28 , 47)) 
mdb.models['Model-1'].sketches['__profile__'].Line(point1=(28 , 47), point2=(26 , 57)) 
mdb.models['Model-1'].sketches['__profile__'].Line(point1=(26 , 57), point2=(27 , 62)) 
mdb.models['Model-1'].sketches['__profile__'].Line(point1=(27 , 62), point2=(34 , 64)) 
mdb.models['Model-1'].sketches['__profile__'].Line(point1=(34 , 64), point2=(51 , 48)) 
mdb.models['Model-1'].sketches['__profile__'].Line(point1=(51 , 48), point2=(54 , 47)) 
mdb.models['Model-1'].sketches['__profile__'].Line(point1=(54 , 47), point2=(56 , 45)) 
mdb.models['Model-1'].sketches['__profile__'].Line(point1=(56 , 45), point2=(56 , 41)) 
mdb.models['Model-1'].sketches['__profile__'].Line(point1=(56 , 41), point2=(63 , 28)) 
mdb.models['Model-1'].sketches['__profile__'].Line(point1=(63 , 28), point2=(64 , 22)) 
mdb.models['Model-1'].sketches['__profile__'].Line(point1=(63 , 28), point2=(64 , 22)) 
mdb.models['Model-1'].sketches['__profile__'].Line(point1=(77 , 206), point2=(76 , 189)) 
mdb.models['Model-1'].sketches['__profile__'].Line(point1=(76 , 189), point2=(72 , 188)) 
mdb.models['Model-1'].sketches['__profile__'].Line(point1=(72 , 188), point2=(63 , 180)) 
mdb.models['Model-1'].sketches['__profile__'].Line(point1=(63 , 180), point2=(57 , 179)) 
mdb.models['Model-1'].sketches['__profile__'].Line(point1=(57 , 179), point2=(33 , 189)) 
mdb.models['Model-1'].sketches['__profile__'].Line(point1=(33 , 189), point2=(29 , 190)) 
mdb.models['Model-1'].sketches['__profile__'].Line(point1=(29 , 190), point2=(29 , 192)) 
mdb.models['Model-1'].sketches['__profile__'].Line(point1=(29 , 192), point2=(39 , 204)) 
mdb.models['Model-1'].sketches['__profile__'].Line(point1=(39 , 204), point2=(42 , 211)) 
mdb.models['Model-1'].sketches['__profile__'].Line(point1=(42 , 211), point2=(66 , 210)) 
mdb.models['Model-1'].sketches['__profile__'].Line(point1=(66 , 210), point2=(77 , 208)) 
mdb.models['Model-1'].sketches['__profile__'].Line(point1=(77 , 208), point2=(77 , 206)) 
mdb.models['Model-1'].sketches['__profile__'].Line(point1=(77 , 208), point2=(77 , 206)) 
mdb.models['Model-1'].sketches['__profile__'].Line(point1=(56 , 73), point2=(52 , 73)) 
mdb.models['Model-1'].sketches['__profile__'].Line(point1=(52 , 73), point2=(36 , 78)) 
mdb.models['Model-1'].sketches['__profile__'].Line(point1=(36 , 78), point2=(35 , 83)) 
mdb.models['Model-1'].sketches['__profile__'].Line(point1=(35 , 83), point2=(37 , 90)) 
mdb.models['Model-1'].sketches['__profile__'].Line(point1=(37 , 90), point2=(38 , 92)) 
mdb.models['Model-1'].sketches['__profile__'].Line(point1=(38 , 92), point2=(52 , 91)) 
mdb.models['Model-1'].sketches['__profile__'].Line(point1=(52 , 91), point2=(56 , 73)) 
mdb.models['Model-1'].sketches['__profile__'].Line(point1=(52 , 91), point2=(56 , 73)) 
mdb.models['Model-1'].sketches['__profile__'].Line(point1=(66 , 53), point2=(59 , 49)) 
mdb.models['Model-1'].sketches['__profile__'].Line(point1=(59 , 49), point2=(55 , 49)) 
mdb.models['Model-1'].sketches['__profile__'].Line(point1=(55 , 49), point2=(52 , 51)) 
mdb.models['Model-1'].sketches['__profile__'].Line(point1=(52 , 51), point2=(36 , 66)) 
mdb.models['Model-1'].sketches['__profile__'].Line(point1=(36 , 66), point2=(37 , 74)) 
mdb.models['Model-1'].sketches['__profile__'].Line(point1=(37 , 74), point2=(56 , 70)) 
mdb.models['Model-1'].sketches['__profile__'].Line(point1=(56 , 70), point2=(67 , 64)) 
mdb.models['Model-1'].sketches['__profile__'].Line(point1=(67 , 64), point2=(66 , 53)) 
mdb.models['Model-1'].sketches['__profile__'].Line(point1=(67 , 64), point2=(66 , 53)) 
mdb.models['Model-1'].sketches['__profile__'].Line(point1=(92 , 281), point2=(71 , 277)) 
mdb.models['Model-1'].sketches['__profile__'].Line(point1=(71 , 277), point2=(64 , 277)) 
mdb.models['Model-1'].sketches['__profile__'].Line(point1=(64 , 277), point2=(53 , 274)) 
mdb.models['Model-1'].sketches['__profile__'].Line(point1=(53 , 274), point2=(43 , 293)) 
mdb.models['Model-1'].sketches['__profile__'].Line(point1=(43 , 293), point2=(43 , 297)) 
mdb.models['Model-1'].sketches['__profile__'].Line(point1=(43 , 297), point2=(44 , 297)) 
mdb.models['Model-1'].sketches['__profile__'].Line(point1=(44 , 297), point2=(89 , 300)) 
mdb.models['Model-1'].sketches['__profile__'].Line(point1=(89 , 300), point2=(92 , 291)) 
mdb.models['Model-1'].sketches['__profile__'].Line(point1=(92 , 291), point2=(92 , 281)) 
mdb.models['Model-1'].sketches['__profile__'].Line(point1=(92 , 291), point2=(92 , 281)) 
mdb.models['Model-1'].sketches['__profile__'].Line(point1=(79 , 64), point2=(73 , 64)) 
mdb.models['Model-1'].sketches['__profile__'].Line(point1=(73 , 64), point2=(60 , 70)) 
mdb.models['Model-1'].sketches['__profile__'].Line(point1=(60 , 70), point2=(55 , 89)) 
mdb.models['Model-1'].sketches['__profile__'].Line(point1=(55 , 89), point2=(55 , 92)) 
mdb.models['Model-1'].sketches['__profile__'].Line(point1=(55 , 92), point2=(59 , 96)) 
mdb.models['Model-1'].sketches['__profile__'].Line(point1=(59 , 96), point2=(64 , 97)) 
mdb.models['Model-1'].sketches['__profile__'].Line(point1=(64 , 97), point2=(76 , 89)) 
mdb.models['Model-1'].sketches['__profile__'].Line(point1=(76 , 89), point2=(78 , 89)) 
mdb.models['Model-1'].sketches['__profile__'].Line(point1=(78 , 89), point2=(86 , 82)) 
mdb.models['Model-1'].sketches['__profile__'].Line(point1=(86 , 82), point2=(86 , 79)) 
mdb.models['Model-1'].sketches['__profile__'].Line(point1=(86 , 79), point2=(83 , 77)) 
mdb.models['Model-1'].sketches['__profile__'].Line(point1=(83 , 77), point2=(81 , 67)) 
mdb.models['Model-1'].sketches['__profile__'].Line(point1=(81 , 67), point2=(79 , 64)) 
mdb.models['Model-1'].sketches['__profile__'].Line(point1=(81 , 67), point2=(79 , 64)) 
mdb.models['Model-1'].sketches['__profile__'].Line(point1=(132 , 204), point2=(108 , 206)) 
mdb.models['Model-1'].sketches['__profile__'].Line(point1=(108 , 206), point2=(102 , 208)) 
mdb.models['Model-1'].sketches['__profile__'].Line(point1=(102 , 208), point2=(80 , 210)) 
mdb.models['Model-1'].sketches['__profile__'].Line(point1=(80 , 210), point2=(76 , 212)) 
mdb.models['Model-1'].sketches['__profile__'].Line(point1=(76 , 212), point2=(66 , 213)) 
mdb.models['Model-1'].sketches['__profile__'].Line(point1=(66 , 213), point2=(56 , 222)) 
mdb.models['Model-1'].sketches['__profile__'].Line(point1=(56 , 222), point2=(56 , 224)) 
mdb.models['Model-1'].sketches['__profile__'].Line(point1=(56 , 224), point2=(63 , 225)) 
mdb.models['Model-1'].sketches['__profile__'].Line(point1=(63 , 225), point2=(75 , 227)) 
mdb.models['Model-1'].sketches['__profile__'].Line(point1=(75 , 227), point2=(94 , 227)) 
mdb.models['Model-1'].sketches['__profile__'].Line(point1=(94 , 227), point2=(132 , 222)) 
mdb.models['Model-1'].sketches['__profile__'].Line(point1=(132 , 222), point2=(132 , 204)) 
mdb.models['Model-1'].sketches['__profile__'].Line(point1=(132 , 222), point2=(132 , 204)) 
mdb.models['Model-1'].sketches['__profile__'].Line(point1=(89 , 21), point2=(68 , 22)) 
mdb.models['Model-1'].sketches['__profile__'].Line(point1=(68 , 22), point2=(59 , 42)) 
mdb.models['Model-1'].sketches['__profile__'].Line(point1=(59 , 42), point2=(60 , 47)) 
mdb.models['Model-1'].sketches['__profile__'].Line(point1=(60 , 47), point2=(69 , 49)) 
mdb.models['Model-1'].sketches['__profile__'].Line(point1=(69 , 49), point2=(84 , 34)) 
mdb.models['Model-1'].sketches['__profile__'].Line(point1=(84 , 34), point2=(89 , 21)) 
mdb.models['Model-1'].sketches['__profile__'].Line(point1=(84 , 34), point2=(89 , 21)) 
mdb.models['Model-1'].sketches['__profile__'].Line(point1=(99 , 157), point2=(96 , 157)) 
mdb.models['Model-1'].sketches['__profile__'].Line(point1=(96 , 157), point2=(88 , 161)) 
mdb.models['Model-1'].sketches['__profile__'].Line(point1=(88 , 161), point2=(64 , 175)) 
mdb.models['Model-1'].sketches['__profile__'].Line(point1=(64 , 175), point2=(64 , 177)) 
mdb.models['Model-1'].sketches['__profile__'].Line(point1=(64 , 177), point2=(72 , 184)) 
mdb.models['Model-1'].sketches['__profile__'].Line(point1=(72 , 184), point2=(76 , 187)) 
mdb.models['Model-1'].sketches['__profile__'].Line(point1=(76 , 187), point2=(79 , 187)) 
mdb.models['Model-1'].sketches['__profile__'].Line(point1=(79 , 187), point2=(101 , 176)) 
mdb.models['Model-1'].sketches['__profile__'].Line(point1=(101 , 176), point2=(99 , 157)) 
mdb.models['Model-1'].sketches['__profile__'].Line(point1=(101 , 176), point2=(99 , 157)) 
mdb.models['Model-1'].sketches['__profile__'].Line(point1=(98 , 43), point2=(95 , 43)) 
mdb.models['Model-1'].sketches['__profile__'].Line(point1=(95 , 43), point2=(87 , 38)) 
mdb.models['Model-1'].sketches['__profile__'].Line(point1=(87 , 38), point2=(83 , 38)) 
mdb.models['Model-1'].sketches['__profile__'].Line(point1=(83 , 38), point2=(70 , 51)) 
mdb.models['Model-1'].sketches['__profile__'].Line(point1=(70 , 51), point2=(69 , 53)) 
mdb.models['Model-1'].sketches['__profile__'].Line(point1=(69 , 53), point2=(70 , 58)) 
mdb.models['Model-1'].sketches['__profile__'].Line(point1=(70 , 58), point2=(70 , 62)) 
mdb.models['Model-1'].sketches['__profile__'].Line(point1=(70 , 62), point2=(85 , 58)) 
mdb.models['Model-1'].sketches['__profile__'].Line(point1=(85 , 58), point2=(99 , 48)) 
mdb.models['Model-1'].sketches['__profile__'].Line(point1=(99 , 48), point2=(98 , 43)) 
mdb.models['Model-1'].sketches['__profile__'].Line(point1=(99 , 48), point2=(98 , 43)) 
mdb.models['Model-1'].sketches['__profile__'].Line(point1=(111 , 179), point2=(102 , 178)) 
mdb.models['Model-1'].sketches['__profile__'].Line(point1=(102 , 178), point2=(80 , 189)) 
mdb.models['Model-1'].sketches['__profile__'].Line(point1=(80 , 189), point2=(79 , 190)) 
mdb.models['Model-1'].sketches['__profile__'].Line(point1=(79 , 190), point2=(80 , 207)) 
mdb.models['Model-1'].sketches['__profile__'].Line(point1=(80 , 207), point2=(89 , 207)) 
mdb.models['Model-1'].sketches['__profile__'].Line(point1=(89 , 207), point2=(93 , 205)) 
mdb.models['Model-1'].sketches['__profile__'].Line(point1=(93 , 205), point2=(105 , 204)) 
mdb.models['Model-1'].sketches['__profile__'].Line(point1=(105 , 204), point2=(111 , 185)) 
mdb.models['Model-1'].sketches['__profile__'].Line(point1=(111 , 185), point2=(111 , 179)) 
mdb.models['Model-1'].sketches['__profile__'].Line(point1=(111 , 185), point2=(111 , 179)) 
mdb.models['Model-1'].sketches['__profile__'].Line(point1=(127 , 44), point2=(124 , 41)) 
mdb.models['Model-1'].sketches['__profile__'].Line(point1=(124 , 41), point2=(114 , 44)) 
mdb.models['Model-1'].sketches['__profile__'].Line(point1=(114 , 44), point2=(101 , 50)) 
mdb.models['Model-1'].sketches['__profile__'].Line(point1=(101 , 50), point2=(92 , 57)) 
mdb.models['Model-1'].sketches['__profile__'].Line(point1=(92 , 57), point2=(85 , 60)) 
mdb.models['Model-1'].sketches['__profile__'].Line(point1=(85 , 60), point2=(83 , 62)) 
mdb.models['Model-1'].sketches['__profile__'].Line(point1=(83 , 62), point2=(83 , 68)) 
mdb.models['Model-1'].sketches['__profile__'].Line(point1=(83 , 68), point2=(85 , 71)) 
mdb.models['Model-1'].sketches['__profile__'].Line(point1=(85 , 71), point2=(85 , 74)) 
mdb.models['Model-1'].sketches['__profile__'].Line(point1=(85 , 74), point2=(87 , 79)) 
mdb.models['Model-1'].sketches['__profile__'].Line(point1=(87 , 79), point2=(90 , 79)) 
mdb.models['Model-1'].sketches['__profile__'].Line(point1=(90 , 79), point2=(102 , 73)) 
mdb.models['Model-1'].sketches['__profile__'].Line(point1=(102 , 73), point2=(107 , 72)) 
mdb.models['Model-1'].sketches['__profile__'].Line(point1=(107 , 72), point2=(130 , 52)) 
mdb.models['Model-1'].sketches['__profile__'].Line(point1=(130 , 52), point2=(127 , 44)) 
mdb.models['Model-1'].sketches['__profile__'].Line(point1=(130 , 52), point2=(127 , 44)) 
mdb.models['Model-1'].sketches['__profile__'].Line(point1=(155 , 256), point2=(151 , 249)) 
mdb.models['Model-1'].sketches['__profile__'].Line(point1=(151 , 249), point2=(136 , 236)) 
mdb.models['Model-1'].sketches['__profile__'].Line(point1=(136 , 236), point2=(129 , 229)) 
mdb.models['Model-1'].sketches['__profile__'].Line(point1=(129 , 229), point2=(128 , 226)) 
mdb.models['Model-1'].sketches['__profile__'].Line(point1=(128 , 226), point2=(91 , 230)) 
mdb.models['Model-1'].sketches['__profile__'].Line(point1=(91 , 230), point2=(88 , 234)) 
mdb.models['Model-1'].sketches['__profile__'].Line(point1=(88 , 234), point2=(86 , 242)) 
mdb.models['Model-1'].sketches['__profile__'].Line(point1=(86 , 242), point2=(84 , 248)) 
mdb.models['Model-1'].sketches['__profile__'].Line(point1=(84 , 248), point2=(85 , 252)) 
mdb.models['Model-1'].sketches['__profile__'].Line(point1=(85 , 252), point2=(123 , 255)) 
mdb.models['Model-1'].sketches['__profile__'].Line(point1=(123 , 255), point2=(131 , 257)) 
mdb.models['Model-1'].sketches['__profile__'].Line(point1=(131 , 257), point2=(136 , 256)) 
mdb.models['Model-1'].sketches['__profile__'].Line(point1=(136 , 256), point2=(145 , 258)) 
mdb.models['Model-1'].sketches['__profile__'].Line(point1=(145 , 258), point2=(148 , 257)) 
mdb.models['Model-1'].sketches['__profile__'].Line(point1=(148 , 257), point2=(155 , 258)) 
mdb.models['Model-1'].sketches['__profile__'].Line(point1=(155 , 258), point2=(155 , 256)) 
mdb.models['Model-1'].sketches['__profile__'].Line(point1=(155 , 258), point2=(155 , 256)) 
mdb.models['Model-1'].sketches['__profile__'].Line(point1=(112 , 20), point2=(107 , 21)) 
mdb.models['Model-1'].sketches['__profile__'].Line(point1=(107 , 21), point2=(95 , 20)) 
mdb.models['Model-1'].sketches['__profile__'].Line(point1=(95 , 20), point2=(88 , 31)) 
mdb.models['Model-1'].sketches['__profile__'].Line(point1=(88 , 31), point2=(88 , 35)) 
mdb.models['Model-1'].sketches['__profile__'].Line(point1=(88 , 35), point2=(96 , 40)) 
mdb.models['Model-1'].sketches['__profile__'].Line(point1=(96 , 40), point2=(100 , 40)) 
mdb.models['Model-1'].sketches['__profile__'].Line(point1=(100 , 40), point2=(110 , 27)) 
mdb.models['Model-1'].sketches['__profile__'].Line(point1=(110 , 27), point2=(112 , 20)) 
mdb.models['Model-1'].sketches['__profile__'].Line(point1=(110 , 27), point2=(112 , 20)) 
mdb.models['Model-1'].sketches['__profile__'].Line(point1=(128 , 287), point2=(122 , 285)) 
mdb.models['Model-1'].sketches['__profile__'].Line(point1=(122 , 285), point2=(96 , 282)) 
mdb.models['Model-1'].sketches['__profile__'].Line(point1=(96 , 282), point2=(93 , 300)) 
mdb.models['Model-1'].sketches['__profile__'].Line(point1=(93 , 300), point2=(93 , 301)) 
mdb.models['Model-1'].sketches['__profile__'].Line(point1=(93 , 301), point2=(102 , 302)) 
mdb.models['Model-1'].sketches['__profile__'].Line(point1=(102 , 302), point2=(128 , 303)) 
mdb.models['Model-1'].sketches['__profile__'].Line(point1=(128 , 303), point2=(128 , 287)) 
mdb.models['Model-1'].sketches['__profile__'].Line(point1=(128 , 303), point2=(128 , 287)) 
mdb.models['Model-1'].sketches['__profile__'].Line(point1=(134 , 138), point2=(127 , 139)) 
mdb.models['Model-1'].sketches['__profile__'].Line(point1=(127 , 139), point2=(124 , 142)) 
mdb.models['Model-1'].sketches['__profile__'].Line(point1=(124 , 142), point2=(116 , 145)) 
mdb.models['Model-1'].sketches['__profile__'].Line(point1=(116 , 145), point2=(101 , 155)) 
mdb.models['Model-1'].sketches['__profile__'].Line(point1=(101 , 155), point2=(103 , 165)) 
mdb.models['Model-1'].sketches['__profile__'].Line(point1=(103 , 165), point2=(103 , 175)) 
mdb.models['Model-1'].sketches['__profile__'].Line(point1=(103 , 175), point2=(105 , 175)) 
mdb.models['Model-1'].sketches['__profile__'].Line(point1=(105 , 175), point2=(114 , 176)) 
mdb.models['Model-1'].sketches['__profile__'].Line(point1=(114 , 176), point2=(133 , 166)) 
mdb.models['Model-1'].sketches['__profile__'].Line(point1=(133 , 166), point2=(137 , 158)) 
mdb.models['Model-1'].sketches['__profile__'].Line(point1=(137 , 158), point2=(134 , 138)) 
mdb.models['Model-1'].sketches['__profile__'].Line(point1=(137 , 158), point2=(134 , 138)) 
mdb.models['Model-1'].sketches['__profile__'].Line(point1=(133 , 20), point2=(116 , 20)) 
mdb.models['Model-1'].sketches['__profile__'].Line(point1=(116 , 20), point2=(109 , 33)) 
mdb.models['Model-1'].sketches['__profile__'].Line(point1=(109 , 33), point2=(102 , 41)) 
mdb.models['Model-1'].sketches['__profile__'].Line(point1=(102 , 41), point2=(102 , 43)) 
mdb.models['Model-1'].sketches['__profile__'].Line(point1=(102 , 43), point2=(102 , 46)) 
mdb.models['Model-1'].sketches['__profile__'].Line(point1=(102 , 46), point2=(104 , 46)) 
mdb.models['Model-1'].sketches['__profile__'].Line(point1=(104 , 46), point2=(116 , 40)) 
mdb.models['Model-1'].sketches['__profile__'].Line(point1=(116 , 40), point2=(121 , 39)) 
mdb.models['Model-1'].sketches['__profile__'].Line(point1=(121 , 39), point2=(133 , 25)) 
mdb.models['Model-1'].sketches['__profile__'].Line(point1=(133 , 25), point2=(133 , 20)) 
mdb.models['Model-1'].sketches['__profile__'].Line(point1=(133 , 25), point2=(133 , 20)) 
mdb.models['Model-1'].sketches['__profile__'].Line(point1=(142 , 176), point2=(134 , 169)) 
mdb.models['Model-1'].sketches['__profile__'].Line(point1=(134 , 169), point2=(131 , 169)) 
mdb.models['Model-1'].sketches['__profile__'].Line(point1=(131 , 169), point2=(115 , 178)) 
mdb.models['Model-1'].sketches['__profile__'].Line(point1=(115 , 178), point2=(110 , 200)) 
mdb.models['Model-1'].sketches['__profile__'].Line(point1=(110 , 200), point2=(110 , 203)) 
mdb.models['Model-1'].sketches['__profile__'].Line(point1=(110 , 203), point2=(133 , 201)) 
mdb.models['Model-1'].sketches['__profile__'].Line(point1=(133 , 201), point2=(135 , 199)) 
mdb.models['Model-1'].sketches['__profile__'].Line(point1=(135 , 199), point2=(134 , 195)) 
mdb.models['Model-1'].sketches['__profile__'].Line(point1=(134 , 195), point2=(135 , 189)) 
mdb.models['Model-1'].sketches['__profile__'].Line(point1=(135 , 189), point2=(142 , 179)) 
mdb.models['Model-1'].sketches['__profile__'].Line(point1=(142 , 179), point2=(142 , 176)) 
mdb.models['Model-1'].sketches['__profile__'].Line(point1=(142 , 179), point2=(142 , 176)) 
mdb.models['Model-1'].sketches['__profile__'].Line(point1=(155 , 22), point2=(138 , 21)) 
mdb.models['Model-1'].sketches['__profile__'].Line(point1=(138 , 21), point2=(133 , 30)) 
mdb.models['Model-1'].sketches['__profile__'].Line(point1=(133 , 30), point2=(127 , 37)) 
mdb.models['Model-1'].sketches['__profile__'].Line(point1=(127 , 37), point2=(127 , 40)) 
mdb.models['Model-1'].sketches['__profile__'].Line(point1=(127 , 40), point2=(129 , 42)) 
mdb.models['Model-1'].sketches['__profile__'].Line(point1=(129 , 42), point2=(132 , 48)) 
mdb.models['Model-1'].sketches['__profile__'].Line(point1=(132 , 48), point2=(135 , 49)) 
mdb.models['Model-1'].sketches['__profile__'].Line(point1=(135 , 49), point2=(146 , 38)) 
mdb.models['Model-1'].sketches['__profile__'].Line(point1=(146 , 38), point2=(155 , 25)) 
mdb.models['Model-1'].sketches['__profile__'].Line(point1=(155 , 25), point2=(155 , 22)) 
mdb.models['Model-1'].sketches['__profile__'].Line(point1=(155 , 25), point2=(155 , 22)) 
mdb.models['Model-1'].sketches['__profile__'].Line(point1=(165 , 291), point2=(160 , 289)) 
mdb.models['Model-1'].sketches['__profile__'].Line(point1=(160 , 289), point2=(132 , 287)) 
mdb.models['Model-1'].sketches['__profile__'].Line(point1=(132 , 287), point2=(131 , 302)) 
mdb.models['Model-1'].sketches['__profile__'].Line(point1=(131 , 302), point2=(132 , 304)) 
mdb.models['Model-1'].sketches['__profile__'].Line(point1=(132 , 304), point2=(139 , 304)) 
mdb.models['Model-1'].sketches['__profile__'].Line(point1=(139 , 304), point2=(146 , 306)) 
mdb.models['Model-1'].sketches['__profile__'].Line(point1=(146 , 306), point2=(150 , 305)) 
mdb.models['Model-1'].sketches['__profile__'].Line(point1=(150 , 305), point2=(165 , 306)) 
mdb.models['Model-1'].sketches['__profile__'].Line(point1=(165 , 306), point2=(166 , 304)) 
mdb.models['Model-1'].sketches['__profile__'].Line(point1=(166 , 304), point2=(165 , 291)) 
mdb.models['Model-1'].sketches['__profile__'].Line(point1=(166 , 304), point2=(165 , 291)) 
mdb.models['Model-1'].sketches['__profile__'].Line(point1=(177 , 257), point2=(182 , 237)) 
mdb.models['Model-1'].sketches['__profile__'].Line(point1=(182 , 237), point2=(180 , 233)) 
mdb.models['Model-1'].sketches['__profile__'].Line(point1=(180 , 233), point2=(180 , 224)) 
mdb.models['Model-1'].sketches['__profile__'].Line(point1=(180 , 224), point2=(162 , 222)) 
mdb.models['Model-1'].sketches['__profile__'].Line(point1=(162 , 222), point2=(144 , 223)) 
mdb.models['Model-1'].sketches['__profile__'].Line(point1=(144 , 223), point2=(131 , 224)) 
mdb.models['Model-1'].sketches['__profile__'].Line(point1=(131 , 224), point2=(131 , 228)) 
mdb.models['Model-1'].sketches['__profile__'].Line(point1=(131 , 228), point2=(152 , 246)) 
mdb.models['Model-1'].sketches['__profile__'].Line(point1=(152 , 246), point2=(159 , 258)) 
mdb.models['Model-1'].sketches['__profile__'].Line(point1=(159 , 258), point2=(176 , 260)) 
mdb.models['Model-1'].sketches['__profile__'].Line(point1=(176 , 260), point2=(177 , 257)) 
mdb.models['Model-1'].sketches['__profile__'].Line(point1=(176 , 260), point2=(177 , 257)) 
mdb.models['Model-1'].sketches['__profile__'].Line(point1=(160 , 200), point2=(152 , 200)) 
mdb.models['Model-1'].sketches['__profile__'].Line(point1=(152 , 200), point2=(149 , 202)) 
mdb.models['Model-1'].sketches['__profile__'].Line(point1=(149 , 202), point2=(137 , 203)) 
mdb.models['Model-1'].sketches['__profile__'].Line(point1=(137 , 203), point2=(135 , 205)) 
mdb.models['Model-1'].sketches['__profile__'].Line(point1=(135 , 205), point2=(135 , 220)) 
mdb.models['Model-1'].sketches['__profile__'].Line(point1=(135 , 220), point2=(137 , 220)) 
mdb.models['Model-1'].sketches['__profile__'].Line(point1=(137 , 220), point2=(162 , 219)) 
mdb.models['Model-1'].sketches['__profile__'].Line(point1=(162 , 219), point2=(160 , 200)) 
mdb.models['Model-1'].sketches['__profile__'].Line(point1=(162 , 219), point2=(160 , 200)) 
mdb.models['Model-1'].sketches['__profile__'].Line(point1=(164 , 151), point2=(159 , 151)) 
mdb.models['Model-1'].sketches['__profile__'].Line(point1=(159 , 151), point2=(151 , 155)) 
mdb.models['Model-1'].sketches['__profile__'].Line(point1=(151 , 155), point2=(141 , 156)) 
mdb.models['Model-1'].sketches['__profile__'].Line(point1=(141 , 156), point2=(136 , 164)) 
mdb.models['Model-1'].sketches['__profile__'].Line(point1=(136 , 164), point2=(136 , 167)) 
mdb.models['Model-1'].sketches['__profile__'].Line(point1=(136 , 167), point2=(142 , 172)) 
mdb.models['Model-1'].sketches['__profile__'].Line(point1=(142 , 172), point2=(144 , 174)) 
mdb.models['Model-1'].sketches['__profile__'].Line(point1=(144 , 174), point2=(149 , 174)) 
mdb.models['Model-1'].sketches['__profile__'].Line(point1=(149 , 174), point2=(163 , 167)) 
mdb.models['Model-1'].sketches['__profile__'].Line(point1=(163 , 167), point2=(167 , 167)) 
mdb.models['Model-1'].sketches['__profile__'].Line(point1=(167 , 167), point2=(164 , 151)) 
mdb.models['Model-1'].sketches['__profile__'].Line(point1=(167 , 167), point2=(164 , 151)) 
mdb.models['Model-1'].sketches['__profile__'].Line(point1=(168 , 117), point2=(153 , 124)) 
mdb.models['Model-1'].sketches['__profile__'].Line(point1=(153 , 124), point2=(137 , 135)) 
mdb.models['Model-1'].sketches['__profile__'].Line(point1=(137 , 135), point2=(137 , 145)) 
mdb.models['Model-1'].sketches['__profile__'].Line(point1=(137 , 145), point2=(139 , 148)) 
mdb.models['Model-1'].sketches['__profile__'].Line(point1=(139 , 148), point2=(139 , 152)) 
mdb.models['Model-1'].sketches['__profile__'].Line(point1=(139 , 152), point2=(142 , 153)) 
mdb.models['Model-1'].sketches['__profile__'].Line(point1=(142 , 153), point2=(154 , 151)) 
mdb.models['Model-1'].sketches['__profile__'].Line(point1=(154 , 151), point2=(156 , 149)) 
mdb.models['Model-1'].sketches['__profile__'].Line(point1=(156 , 149), point2=(163 , 148)) 
mdb.models['Model-1'].sketches['__profile__'].Line(point1=(163 , 148), point2=(165 , 146)) 
mdb.models['Model-1'].sketches['__profile__'].Line(point1=(165 , 146), point2=(168 , 117)) 
mdb.models['Model-1'].sketches['__profile__'].Line(point1=(165 , 146), point2=(168 , 117)) 
mdb.models['Model-1'].sketches['__profile__'].Line(point1=(171 , 168), point2=(154 , 174)) 
mdb.models['Model-1'].sketches['__profile__'].Line(point1=(154 , 174), point2=(147 , 178)) 
mdb.models['Model-1'].sketches['__profile__'].Line(point1=(147 , 178), point2=(142 , 183)) 
mdb.models['Model-1'].sketches['__profile__'].Line(point1=(142 , 183), point2=(138 , 190)) 
mdb.models['Model-1'].sketches['__profile__'].Line(point1=(138 , 190), point2=(138 , 200)) 
mdb.models['Model-1'].sketches['__profile__'].Line(point1=(138 , 200), point2=(142 , 200)) 
mdb.models['Model-1'].sketches['__profile__'].Line(point1=(142 , 200), point2=(145 , 198)) 
mdb.models['Model-1'].sketches['__profile__'].Line(point1=(145 , 198), point2=(156 , 198)) 
mdb.models['Model-1'].sketches['__profile__'].Line(point1=(156 , 198), point2=(167 , 195)) 
mdb.models['Model-1'].sketches['__profile__'].Line(point1=(167 , 195), point2=(169 , 181)) 
mdb.models['Model-1'].sketches['__profile__'].Line(point1=(169 , 181), point2=(172 , 173)) 
mdb.models['Model-1'].sketches['__profile__'].Line(point1=(172 , 173), point2=(171 , 168)) 
mdb.models['Model-1'].sketches['__profile__'].Line(point1=(172 , 173), point2=(171 , 168)) 
mdb.models['Model-1'].sketches['__profile__'].Line(point1=(176 , 68), point2=(184 , 59)) 
mdb.models['Model-1'].sketches['__profile__'].Line(point1=(184 , 59), point2=(173 , 45)) 
mdb.models['Model-1'].sketches['__profile__'].Line(point1=(173 , 45), point2=(167 , 43)) 
mdb.models['Model-1'].sketches['__profile__'].Line(point1=(167 , 43), point2=(162 , 47)) 
mdb.models['Model-1'].sketches['__profile__'].Line(point1=(162 , 47), point2=(152 , 58)) 
mdb.models['Model-1'].sketches['__profile__'].Line(point1=(152 , 58), point2=(161 , 66)) 
mdb.models['Model-1'].sketches['__profile__'].Line(point1=(161 , 66), point2=(168 , 70)) 
mdb.models['Model-1'].sketches['__profile__'].Line(point1=(168 , 70), point2=(170 , 73)) 
mdb.models['Model-1'].sketches['__profile__'].Line(point1=(170 , 73), point2=(176 , 68)) 
mdb.models['Model-1'].sketches['__profile__'].Line(point1=(170 , 73), point2=(176 , 68)) 
mdb.models['Model-1'].sketches['__profile__'].Line(point1=(202 , 217), point2=(200 , 207)) 
mdb.models['Model-1'].sketches['__profile__'].Line(point1=(200 , 207), point2=(198 , 205)) 
mdb.models['Model-1'].sketches['__profile__'].Line(point1=(198 , 205), point2=(197 , 196)) 
mdb.models['Model-1'].sketches['__profile__'].Line(point1=(197 , 196), point2=(168 , 198)) 
mdb.models['Model-1'].sketches['__profile__'].Line(point1=(168 , 198), point2=(163 , 201)) 
mdb.models['Model-1'].sketches['__profile__'].Line(point1=(163 , 201), point2=(165 , 219)) 
mdb.models['Model-1'].sketches['__profile__'].Line(point1=(165 , 219), point2=(167 , 220)) 
mdb.models['Model-1'].sketches['__profile__'].Line(point1=(167 , 220), point2=(181 , 221)) 
mdb.models['Model-1'].sketches['__profile__'].Line(point1=(181 , 221), point2=(201 , 220)) 
mdb.models['Model-1'].sketches['__profile__'].Line(point1=(201 , 220), point2=(202 , 217)) 
mdb.models['Model-1'].sketches['__profile__'].Line(point1=(201 , 220), point2=(202 , 217)) 
mdb.models['Model-1'].sketches['__profile__'].Line(point1=(195 , 146), point2=(185 , 139)) 
mdb.models['Model-1'].sketches['__profile__'].Line(point1=(185 , 139), point2=(175 , 143)) 
mdb.models['Model-1'].sketches['__profile__'].Line(point1=(175 , 143), point2=(170 , 143)) 
mdb.models['Model-1'].sketches['__profile__'].Line(point1=(170 , 143), point2=(168 , 144)) 
mdb.models['Model-1'].sketches['__profile__'].Line(point1=(168 , 144), point2=(167 , 147)) 
mdb.models['Model-1'].sketches['__profile__'].Line(point1=(167 , 147), point2=(168 , 156)) 
mdb.models['Model-1'].sketches['__profile__'].Line(point1=(168 , 156), point2=(170 , 165)) 
mdb.models['Model-1'].sketches['__profile__'].Line(point1=(170 , 165), point2=(179 , 164)) 
mdb.models['Model-1'].sketches['__profile__'].Line(point1=(179 , 164), point2=(184 , 161)) 
mdb.models['Model-1'].sketches['__profile__'].Line(point1=(184 , 161), point2=(187 , 161)) 
mdb.models['Model-1'].sketches['__profile__'].Line(point1=(187 , 161), point2=(190 , 158)) 
mdb.models['Model-1'].sketches['__profile__'].Line(point1=(190 , 158), point2=(195 , 146)) 
mdb.models['Model-1'].sketches['__profile__'].Line(point1=(190 , 158), point2=(195 , 146)) 
mdb.models['Model-1'].sketches['__profile__'].Line(point1=(206 , 308), point2=(206 , 298)) 
mdb.models['Model-1'].sketches['__profile__'].Line(point1=(206 , 298), point2=(204 , 295)) 
mdb.models['Model-1'].sketches['__profile__'].Line(point1=(204 , 295), point2=(182 , 293)) 
mdb.models['Model-1'].sketches['__profile__'].Line(point1=(182 , 293), point2=(176 , 291)) 
mdb.models['Model-1'].sketches['__profile__'].Line(point1=(176 , 291), point2=(169 , 292)) 
mdb.models['Model-1'].sketches['__profile__'].Line(point1=(169 , 292), point2=(169 , 294)) 
mdb.models['Model-1'].sketches['__profile__'].Line(point1=(169 , 294), point2=(168 , 302)) 
mdb.models['Model-1'].sketches['__profile__'].Line(point1=(168 , 302), point2=(170 , 307)) 
mdb.models['Model-1'].sketches['__profile__'].Line(point1=(170 , 307), point2=(202 , 310)) 
mdb.models['Model-1'].sketches['__profile__'].Line(point1=(202 , 310), point2=(206 , 310)) 
mdb.models['Model-1'].sketches['__profile__'].Line(point1=(206 , 310), point2=(206 , 308)) 
mdb.models['Model-1'].sketches['__profile__'].Line(point1=(206 , 310), point2=(206 , 308)) 
mdb.models['Model-1'].sketches['__profile__'].Line(point1=(191 , 102), point2=(187 , 101)) 
mdb.models['Model-1'].sketches['__profile__'].Line(point1=(187 , 101), point2=(171 , 115)) 
mdb.models['Model-1'].sketches['__profile__'].Line(point1=(171 , 115), point2=(171 , 123)) 
mdb.models['Model-1'].sketches['__profile__'].Line(point1=(171 , 123), point2=(169 , 129)) 
mdb.models['Model-1'].sketches['__profile__'].Line(point1=(169 , 129), point2=(170 , 132)) 
mdb.models['Model-1'].sketches['__profile__'].Line(point1=(170 , 132), point2=(169 , 140)) 
mdb.models['Model-1'].sketches['__profile__'].Line(point1=(169 , 140), point2=(170 , 140)) 
mdb.models['Model-1'].sketches['__profile__'].Line(point1=(170 , 140), point2=(175 , 140)) 
mdb.models['Model-1'].sketches['__profile__'].Line(point1=(175 , 140), point2=(184 , 136)) 
mdb.models['Model-1'].sketches['__profile__'].Line(point1=(184 , 136), point2=(189 , 123)) 
mdb.models['Model-1'].sketches['__profile__'].Line(point1=(189 , 123), point2=(193 , 117)) 
mdb.models['Model-1'].sketches['__profile__'].Line(point1=(193 , 117), point2=(191 , 102)) 
mdb.models['Model-1'].sketches['__profile__'].Line(point1=(193 , 117), point2=(191 , 102)) 
mdb.models['Model-1'].sketches['__profile__'].Line(point1=(187 , 26), point2=(175 , 25)) 
mdb.models['Model-1'].sketches['__profile__'].Line(point1=(175 , 25), point2=(174 , 30)) 
mdb.models['Model-1'].sketches['__profile__'].Line(point1=(174 , 30), point2=(169 , 38)) 
mdb.models['Model-1'].sketches['__profile__'].Line(point1=(169 , 38), point2=(170 , 41)) 
mdb.models['Model-1'].sketches['__profile__'].Line(point1=(170 , 41), point2=(176 , 42)) 
mdb.models['Model-1'].sketches['__profile__'].Line(point1=(176 , 42), point2=(181 , 37)) 
mdb.models['Model-1'].sketches['__profile__'].Line(point1=(181 , 37), point2=(187 , 28)) 
mdb.models['Model-1'].sketches['__profile__'].Line(point1=(187 , 28), point2=(187 , 26)) 
mdb.models['Model-1'].sketches['__profile__'].Line(point1=(187 , 28), point2=(187 , 26)) 
mdb.models['Model-1'].sketches['__profile__'].Line(point1=(207 , 68), point2=(202 , 63)) 
mdb.models['Model-1'].sketches['__profile__'].Line(point1=(202 , 63), point2=(200 , 63)) 
mdb.models['Model-1'].sketches['__profile__'].Line(point1=(200 , 63), point2=(193 , 58)) 
mdb.models['Model-1'].sketches['__profile__'].Line(point1=(193 , 58), point2=(190 , 58)) 
mdb.models['Model-1'].sketches['__profile__'].Line(point1=(190 , 58), point2=(170 , 79)) 
mdb.models['Model-1'].sketches['__profile__'].Line(point1=(170 , 79), point2=(170 , 81)) 
mdb.models['Model-1'].sketches['__profile__'].Line(point1=(170 , 81), point2=(173 , 83)) 
mdb.models['Model-1'].sketches['__profile__'].Line(point1=(173 , 83), point2=(183 , 92)) 
mdb.models['Model-1'].sketches['__profile__'].Line(point1=(183 , 92), point2=(189 , 95)) 
mdb.models['Model-1'].sketches['__profile__'].Line(point1=(189 , 95), point2=(204 , 78)) 
mdb.models['Model-1'].sketches['__profile__'].Line(point1=(204 , 78), point2=(207 , 68)) 
mdb.models['Model-1'].sketches['__profile__'].Line(point1=(204 , 78), point2=(207 , 68)) 
mdb.models['Model-1'].sketches['__profile__'].Line(point1=(210 , 160), point2=(193 , 162)) 
mdb.models['Model-1'].sketches['__profile__'].Line(point1=(193 , 162), point2=(177 , 167)) 
mdb.models['Model-1'].sketches['__profile__'].Line(point1=(177 , 167), point2=(175 , 176)) 
mdb.models['Model-1'].sketches['__profile__'].Line(point1=(175 , 176), point2=(172 , 181)) 
mdb.models['Model-1'].sketches['__profile__'].Line(point1=(172 , 181), point2=(173 , 184)) 
mdb.models['Model-1'].sketches['__profile__'].Line(point1=(173 , 184), point2=(171 , 189)) 
mdb.models['Model-1'].sketches['__profile__'].Line(point1=(171 , 189), point2=(171 , 194)) 
mdb.models['Model-1'].sketches['__profile__'].Line(point1=(171 , 194), point2=(172 , 194)) 
mdb.models['Model-1'].sketches['__profile__'].Line(point1=(172 , 194), point2=(195 , 193)) 
mdb.models['Model-1'].sketches['__profile__'].Line(point1=(195 , 193), point2=(203 , 191)) 
mdb.models['Model-1'].sketches['__profile__'].Line(point1=(203 , 191), point2=(210 , 160)) 
mdb.models['Model-1'].sketches['__profile__'].Line(point1=(203 , 191), point2=(210 , 160)) 
mdb.models['Model-1'].sketches['__profile__'].Line(point1=(214 , 289), point2=(214 , 284)) 
mdb.models['Model-1'].sketches['__profile__'].Line(point1=(214 , 284), point2=(212 , 281)) 
mdb.models['Model-1'].sketches['__profile__'].Line(point1=(212 , 281), point2=(212 , 272)) 
mdb.models['Model-1'].sketches['__profile__'].Line(point1=(212 , 272), point2=(210 , 271)) 
mdb.models['Model-1'].sketches['__profile__'].Line(point1=(210 , 271), point2=(210 , 269)) 
mdb.models['Model-1'].sketches['__profile__'].Line(point1=(210 , 269), point2=(180 , 264)) 
mdb.models['Model-1'].sketches['__profile__'].Line(point1=(180 , 264), point2=(174 , 264)) 
mdb.models['Model-1'].sketches['__profile__'].Line(point1=(174 , 264), point2=(174 , 267)) 
mdb.models['Model-1'].sketches['__profile__'].Line(point1=(174 , 267), point2=(175 , 287)) 
mdb.models['Model-1'].sketches['__profile__'].Line(point1=(175 , 287), point2=(182 , 288)) 
mdb.models['Model-1'].sketches['__profile__'].Line(point1=(182 , 288), point2=(185 , 290)) 
mdb.models['Model-1'].sketches['__profile__'].Line(point1=(185 , 290), point2=(191 , 289)) 
mdb.models['Model-1'].sketches['__profile__'].Line(point1=(191 , 289), point2=(207 , 292)) 
mdb.models['Model-1'].sketches['__profile__'].Line(point1=(207 , 292), point2=(214 , 291)) 
mdb.models['Model-1'].sketches['__profile__'].Line(point1=(214 , 291), point2=(214 , 289)) 
mdb.models['Model-1'].sketches['__profile__'].Line(point1=(214 , 291), point2=(214 , 289)) 
mdb.models['Model-1'].sketches['__profile__'].Line(point1=(203 , 31), point2=(195 , 28)) 
mdb.models['Model-1'].sketches['__profile__'].Line(point1=(195 , 28), point2=(190 , 29)) 
mdb.models['Model-1'].sketches['__profile__'].Line(point1=(190 , 29), point2=(179 , 43)) 
mdb.models['Model-1'].sketches['__profile__'].Line(point1=(179 , 43), point2=(179 , 47)) 
mdb.models['Model-1'].sketches['__profile__'].Line(point1=(179 , 47), point2=(181 , 50)) 
mdb.models['Model-1'].sketches['__profile__'].Line(point1=(181 , 50), point2=(186 , 56)) 
mdb.models['Model-1'].sketches['__profile__'].Line(point1=(186 , 56), point2=(190 , 55)) 
mdb.models['Model-1'].sketches['__profile__'].Line(point1=(190 , 55), point2=(201 , 39)) 
mdb.models['Model-1'].sketches['__profile__'].Line(point1=(201 , 39), point2=(203 , 35)) 
mdb.models['Model-1'].sketches['__profile__'].Line(point1=(203 , 35), point2=(203 , 31)) 
mdb.models['Model-1'].sketches['__profile__'].Line(point1=(203 , 35), point2=(203 , 31)) 
mdb.models['Model-1'].sketches['__profile__'].Line(point1=(219 , 225), point2=(216 , 223)) 
mdb.models['Model-1'].sketches['__profile__'].Line(point1=(216 , 223), point2=(183 , 224)) 
mdb.models['Model-1'].sketches['__profile__'].Line(point1=(183 , 224), point2=(183 , 231)) 
mdb.models['Model-1'].sketches['__profile__'].Line(point1=(183 , 231), point2=(185 , 238)) 
mdb.models['Model-1'].sketches['__profile__'].Line(point1=(185 , 238), point2=(180 , 256)) 
mdb.models['Model-1'].sketches['__profile__'].Line(point1=(180 , 256), point2=(180 , 260)) 
mdb.models['Model-1'].sketches['__profile__'].Line(point1=(180 , 260), point2=(183 , 261)) 
mdb.models['Model-1'].sketches['__profile__'].Line(point1=(183 , 261), point2=(200 , 263)) 
mdb.models['Model-1'].sketches['__profile__'].Line(point1=(200 , 263), point2=(209 , 266)) 
mdb.models['Model-1'].sketches['__profile__'].Line(point1=(209 , 266), point2=(219 , 266)) 
mdb.models['Model-1'].sketches['__profile__'].Line(point1=(219 , 266), point2=(227 , 245)) 
mdb.models['Model-1'].sketches['__profile__'].Line(point1=(227 , 245), point2=(227 , 242)) 
mdb.models['Model-1'].sketches['__profile__'].Line(point1=(227 , 242), point2=(220 , 234)) 
mdb.models['Model-1'].sketches['__profile__'].Line(point1=(220 , 234), point2=(219 , 225)) 
mdb.models['Model-1'].sketches['__profile__'].Line(point1=(220 , 234), point2=(219 , 225)) 
mdb.models['Model-1'].sketches['__profile__'].Line(point1=(222 , 120), point2=(210 , 113)) 
mdb.models['Model-1'].sketches['__profile__'].Line(point1=(210 , 113), point2=(196 , 115)) 
mdb.models['Model-1'].sketches['__profile__'].Line(point1=(196 , 115), point2=(189 , 133)) 
mdb.models['Model-1'].sketches['__profile__'].Line(point1=(189 , 133), point2=(188 , 134)) 
mdb.models['Model-1'].sketches['__profile__'].Line(point1=(188 , 134), point2=(189 , 139)) 
mdb.models['Model-1'].sketches['__profile__'].Line(point1=(189 , 139), point2=(193 , 142)) 
mdb.models['Model-1'].sketches['__profile__'].Line(point1=(193 , 142), point2=(200 , 143)) 
mdb.models['Model-1'].sketches['__profile__'].Line(point1=(200 , 143), point2=(220 , 128)) 
mdb.models['Model-1'].sketches['__profile__'].Line(point1=(220 , 128), point2=(222 , 124)) 
mdb.models['Model-1'].sketches['__profile__'].Line(point1=(222 , 124), point2=(222 , 120)) 
mdb.models['Model-1'].sketches['__profile__'].Line(point1=(222 , 124), point2=(222 , 120)) 
mdb.models['Model-1'].sketches['__profile__'].Line(point1=(214 , 87), point2=(207 , 81)) 
mdb.models['Model-1'].sketches['__profile__'].Line(point1=(207 , 81), point2=(205 , 81)) 
mdb.models['Model-1'].sketches['__profile__'].Line(point1=(205 , 81), point2=(200 , 86)) 
mdb.models['Model-1'].sketches['__profile__'].Line(point1=(200 , 86), point2=(192 , 96)) 
mdb.models['Model-1'].sketches['__profile__'].Line(point1=(192 , 96), point2=(195 , 107)) 
mdb.models['Model-1'].sketches['__profile__'].Line(point1=(195 , 107), point2=(196 , 111)) 
mdb.models['Model-1'].sketches['__profile__'].Line(point1=(196 , 111), point2=(205 , 111)) 
mdb.models['Model-1'].sketches['__profile__'].Line(point1=(205 , 111), point2=(207 , 109)) 
mdb.models['Model-1'].sketches['__profile__'].Line(point1=(207 , 109), point2=(214 , 87)) 
mdb.models['Model-1'].sketches['__profile__'].Line(point1=(207 , 109), point2=(214 , 87)) 
mdb.models['Model-1'].sketches['__profile__'].Line(point1=(238 , 140), point2=(222 , 132)) 
mdb.models['Model-1'].sketches['__profile__'].Line(point1=(222 , 132), point2=(219 , 132)) 
mdb.models['Model-1'].sketches['__profile__'].Line(point1=(219 , 132), point2=(198 , 148)) 
mdb.models['Model-1'].sketches['__profile__'].Line(point1=(198 , 148), point2=(193 , 158)) 
mdb.models['Model-1'].sketches['__profile__'].Line(point1=(193 , 158), point2=(193 , 159)) 
mdb.models['Model-1'].sketches['__profile__'].Line(point1=(193 , 159), point2=(207 , 158)) 
mdb.models['Model-1'].sketches['__profile__'].Line(point1=(207 , 158), point2=(232 , 152)) 
mdb.models['Model-1'].sketches['__profile__'].Line(point1=(232 , 152), point2=(238 , 140)) 
mdb.models['Model-1'].sketches['__profile__'].Line(point1=(232 , 152), point2=(238 , 140)) 
mdb.models['Model-1'].sketches['__profile__'].Line(point1=(226 , 38), point2=(217 , 34)) 
mdb.models['Model-1'].sketches['__profile__'].Line(point1=(217 , 34), point2=(207 , 33)) 
mdb.models['Model-1'].sketches['__profile__'].Line(point1=(207 , 33), point2=(203 , 41)) 
mdb.models['Model-1'].sketches['__profile__'].Line(point1=(203 , 41), point2=(194 , 53)) 
mdb.models['Model-1'].sketches['__profile__'].Line(point1=(194 , 53), point2=(196 , 57)) 
mdb.models['Model-1'].sketches['__profile__'].Line(point1=(196 , 57), point2=(203 , 60)) 
mdb.models['Model-1'].sketches['__profile__'].Line(point1=(203 , 60), point2=(209 , 66)) 
mdb.models['Model-1'].sketches['__profile__'].Line(point1=(209 , 66), point2=(211 , 66)) 
mdb.models['Model-1'].sketches['__profile__'].Line(point1=(211 , 66), point2=(221 , 51)) 
mdb.models['Model-1'].sketches['__profile__'].Line(point1=(221 , 51), point2=(226 , 38)) 
mdb.models['Model-1'].sketches['__profile__'].Line(point1=(221 , 51), point2=(226 , 38)) 
mdb.models['Model-1'].sketches['__profile__'].Line(point1=(243 , 216), point2=(237 , 204)) 
mdb.models['Model-1'].sketches['__profile__'].Line(point1=(237 , 204), point2=(234 , 192)) 
mdb.models['Model-1'].sketches['__profile__'].Line(point1=(234 , 192), point2=(207 , 193)) 
mdb.models['Model-1'].sketches['__profile__'].Line(point1=(207 , 193), point2=(200 , 195)) 
mdb.models['Model-1'].sketches['__profile__'].Line(point1=(200 , 195), point2=(200 , 197)) 
mdb.models['Model-1'].sketches['__profile__'].Line(point1=(200 , 197), point2=(206 , 220)) 
mdb.models['Model-1'].sketches['__profile__'].Line(point1=(206 , 220), point2=(236 , 219)) 
mdb.models['Model-1'].sketches['__profile__'].Line(point1=(236 , 219), point2=(243 , 218)) 
mdb.models['Model-1'].sketches['__profile__'].Line(point1=(243 , 218), point2=(243 , 216)) 
mdb.models['Model-1'].sketches['__profile__'].Line(point1=(243 , 218), point2=(243 , 216)) 
mdb.models['Model-1'].sketches['__profile__'].Line(point1=(249 , 153), point2=(232 , 154)) 
mdb.models['Model-1'].sketches['__profile__'].Line(point1=(232 , 154), point2=(229 , 156)) 
mdb.models['Model-1'].sketches['__profile__'].Line(point1=(229 , 156), point2=(224 , 156)) 
mdb.models['Model-1'].sketches['__profile__'].Line(point1=(224 , 156), point2=(215 , 159)) 
mdb.models['Model-1'].sketches['__profile__'].Line(point1=(215 , 159), point2=(213 , 161)) 
mdb.models['Model-1'].sketches['__profile__'].Line(point1=(213 , 161), point2=(209 , 175)) 
mdb.models['Model-1'].sketches['__profile__'].Line(point1=(209 , 175), point2=(208 , 189)) 
mdb.models['Model-1'].sketches['__profile__'].Line(point1=(208 , 189), point2=(208 , 190)) 
mdb.models['Model-1'].sketches['__profile__'].Line(point1=(208 , 190), point2=(221 , 190)) 
mdb.models['Model-1'].sketches['__profile__'].Line(point1=(221 , 190), point2=(238 , 187)) 
mdb.models['Model-1'].sketches['__profile__'].Line(point1=(238 , 187), point2=(240 , 184)) 
mdb.models['Model-1'].sketches['__profile__'].Line(point1=(240 , 184), point2=(240 , 178)) 
mdb.models['Model-1'].sketches['__profile__'].Line(point1=(240 , 178), point2=(244 , 168)) 
mdb.models['Model-1'].sketches['__profile__'].Line(point1=(244 , 168), point2=(244 , 164)) 
mdb.models['Model-1'].sketches['__profile__'].Line(point1=(244 , 164), point2=(249 , 153)) 
mdb.models['Model-1'].sketches['__profile__'].Line(point1=(244 , 164), point2=(249 , 153)) 
mdb.models['Model-1'].sketches['__profile__'].Line(point1=(244 , 310), point2=(240 , 299)) 
mdb.models['Model-1'].sketches['__profile__'].Line(point1=(240 , 299), point2=(210 , 296)) 
mdb.models['Model-1'].sketches['__profile__'].Line(point1=(210 , 296), point2=(209 , 300)) 
mdb.models['Model-1'].sketches['__profile__'].Line(point1=(209 , 300), point2=(211 , 311)) 
mdb.models['Model-1'].sketches['__profile__'].Line(point1=(211 , 311), point2=(243 , 313)) 
mdb.models['Model-1'].sketches['__profile__'].Line(point1=(243 , 313), point2=(244 , 310)) 
mdb.models['Model-1'].sketches['__profile__'].Line(point1=(243 , 313), point2=(244 , 310)) 
mdb.models['Model-1'].sketches['__profile__'].Line(point1=(239 , 95), point2=(226 , 85)) 
mdb.models['Model-1'].sketches['__profile__'].Line(point1=(226 , 85), point2=(221 , 85)) 
mdb.models['Model-1'].sketches['__profile__'].Line(point1=(221 , 85), point2=(217 , 88)) 
mdb.models['Model-1'].sketches['__profile__'].Line(point1=(217 , 88), point2=(217 , 92)) 
mdb.models['Model-1'].sketches['__profile__'].Line(point1=(217 , 92), point2=(212 , 101)) 
mdb.models['Model-1'].sketches['__profile__'].Line(point1=(212 , 101), point2=(211 , 106)) 
mdb.models['Model-1'].sketches['__profile__'].Line(point1=(211 , 106), point2=(211 , 110)) 
mdb.models['Model-1'].sketches['__profile__'].Line(point1=(211 , 110), point2=(214 , 113)) 
mdb.models['Model-1'].sketches['__profile__'].Line(point1=(214 , 113), point2=(223 , 118)) 
mdb.models['Model-1'].sketches['__profile__'].Line(point1=(223 , 118), point2=(226 , 118)) 
mdb.models['Model-1'].sketches['__profile__'].Line(point1=(226 , 118), point2=(236 , 106)) 
mdb.models['Model-1'].sketches['__profile__'].Line(point1=(236 , 106), point2=(239 , 95)) 
mdb.models['Model-1'].sketches['__profile__'].Line(point1=(236 , 106), point2=(239 , 95)) 
mdb.models['Model-1'].sketches['__profile__'].Line(point1=(250 , 294), point2=(249 , 277)) 
mdb.models['Model-1'].sketches['__profile__'].Line(point1=(249 , 277), point2=(225 , 271)) 
mdb.models['Model-1'].sketches['__profile__'].Line(point1=(225 , 271), point2=(217 , 270)) 
mdb.models['Model-1'].sketches['__profile__'].Line(point1=(217 , 270), point2=(214 , 270)) 
mdb.models['Model-1'].sketches['__profile__'].Line(point1=(214 , 270), point2=(214 , 271)) 
mdb.models['Model-1'].sketches['__profile__'].Line(point1=(214 , 271), point2=(218 , 292)) 
mdb.models['Model-1'].sketches['__profile__'].Line(point1=(218 , 292), point2=(225 , 294)) 
mdb.models['Model-1'].sketches['__profile__'].Line(point1=(225 , 294), point2=(248 , 296)) 
mdb.models['Model-1'].sketches['__profile__'].Line(point1=(248 , 296), point2=(250 , 296)) 
mdb.models['Model-1'].sketches['__profile__'].Line(point1=(250 , 296), point2=(250 , 294)) 
mdb.models['Model-1'].sketches['__profile__'].Line(point1=(250 , 296), point2=(250 , 294)) 
mdb.models['Model-1'].sketches['__profile__'].Line(point1=(259 , 220), point2=(225 , 222)) 
mdb.models['Model-1'].sketches['__profile__'].Line(point1=(225 , 222), point2=(222 , 225)) 
mdb.models['Model-1'].sketches['__profile__'].Line(point1=(222 , 225), point2=(222 , 233)) 
mdb.models['Model-1'].sketches['__profile__'].Line(point1=(222 , 233), point2=(224 , 235)) 
mdb.models['Model-1'].sketches['__profile__'].Line(point1=(224 , 235), point2=(229 , 240)) 
mdb.models['Model-1'].sketches['__profile__'].Line(point1=(229 , 240), point2=(250 , 239)) 
mdb.models['Model-1'].sketches['__profile__'].Line(point1=(250 , 239), point2=(252 , 237)) 
mdb.models['Model-1'].sketches['__profile__'].Line(point1=(252 , 237), point2=(257 , 237)) 
mdb.models['Model-1'].sketches['__profile__'].Line(point1=(257 , 237), point2=(259 , 220)) 
mdb.models['Model-1'].sketches['__profile__'].Line(point1=(257 , 237), point2=(259 , 220)) 
mdb.models['Model-1'].sketches['__profile__'].Line(point1=(267 , 245), point2=(260 , 240)) 
mdb.models['Model-1'].sketches['__profile__'].Line(point1=(260 , 240), point2=(231 , 243)) 
mdb.models['Model-1'].sketches['__profile__'].Line(point1=(231 , 243), point2=(229 , 245)) 
mdb.models['Model-1'].sketches['__profile__'].Line(point1=(229 , 245), point2=(229 , 249)) 
mdb.models['Model-1'].sketches['__profile__'].Line(point1=(229 , 249), point2=(223 , 264)) 
mdb.models['Model-1'].sketches['__profile__'].Line(point1=(223 , 264), point2=(223 , 268)) 
mdb.models['Model-1'].sketches['__profile__'].Line(point1=(223 , 268), point2=(226 , 268)) 
mdb.models['Model-1'].sketches['__profile__'].Line(point1=(226 , 268), point2=(248 , 273)) 
mdb.models['Model-1'].sketches['__profile__'].Line(point1=(248 , 273), point2=(262 , 274)) 
mdb.models['Model-1'].sketches['__profile__'].Line(point1=(262 , 274), point2=(262 , 269)) 
mdb.models['Model-1'].sketches['__profile__'].Line(point1=(262 , 269), point2=(266 , 258)) 
mdb.models['Model-1'].sketches['__profile__'].Line(point1=(266 , 258), point2=(267 , 245)) 
mdb.models['Model-1'].sketches['__profile__'].Line(point1=(266 , 258), point2=(267 , 245)) 
mdb.models['Model-1'].sketches['__profile__'].Line(point1=(251 , 114), point2=(246 , 111)) 
mdb.models['Model-1'].sketches['__profile__'].Line(point1=(246 , 111), point2=(237 , 110)) 
mdb.models['Model-1'].sketches['__profile__'].Line(point1=(237 , 110), point2=(228 , 119)) 
mdb.models['Model-1'].sketches['__profile__'].Line(point1=(228 , 119), point2=(223 , 127)) 
mdb.models['Model-1'].sketches['__profile__'].Line(point1=(223 , 127), point2=(223 , 130)) 
mdb.models['Model-1'].sketches['__profile__'].Line(point1=(223 , 130), point2=(228 , 132)) 
mdb.models['Model-1'].sketches['__profile__'].Line(point1=(228 , 132), point2=(239 , 137)) 
mdb.models['Model-1'].sketches['__profile__'].Line(point1=(239 , 137), point2=(243 , 137)) 
mdb.models['Model-1'].sketches['__profile__'].Line(point1=(243 , 137), point2=(256 , 127)) 
mdb.models['Model-1'].sketches['__profile__'].Line(point1=(256 , 127), point2=(258 , 122)) 
mdb.models['Model-1'].sketches['__profile__'].Line(point1=(258 , 122), point2=(251 , 114)) 
mdb.models['Model-1'].sketches['__profile__'].Line(point1=(258 , 122), point2=(251 , 114)) 
mdb.models['Model-1'].sketches['__profile__'].Line(point1=(252 , 67), point2=(240 , 60)) 
mdb.models['Model-1'].sketches['__profile__'].Line(point1=(240 , 60), point2=(235 , 60)) 
mdb.models['Model-1'].sketches['__profile__'].Line(point1=(235 , 60), point2=(226 , 78)) 
mdb.models['Model-1'].sketches['__profile__'].Line(point1=(226 , 78), point2=(226 , 82)) 
mdb.models['Model-1'].sketches['__profile__'].Line(point1=(226 , 82), point2=(233 , 88)) 
mdb.models['Model-1'].sketches['__profile__'].Line(point1=(233 , 88), point2=(242 , 92)) 
mdb.models['Model-1'].sketches['__profile__'].Line(point1=(242 , 92), point2=(251 , 79)) 
mdb.models['Model-1'].sketches['__profile__'].Line(point1=(251 , 79), point2=(252 , 67)) 
mdb.models['Model-1'].sketches['__profile__'].Line(point1=(251 , 79), point2=(252 , 67)) 
mdb.models['Model-1'].sketches['__profile__'].Line(point1=(279 , 210), point2=(277 , 204)) 
mdb.models['Model-1'].sketches['__profile__'].Line(point1=(277 , 204), point2=(275 , 203)) 
mdb.models['Model-1'].sketches['__profile__'].Line(point1=(275 , 203), point2=(272 , 191)) 
mdb.models['Model-1'].sketches['__profile__'].Line(point1=(272 , 191), point2=(270 , 190)) 
mdb.models['Model-1'].sketches['__profile__'].Line(point1=(270 , 190), point2=(270 , 188)) 
mdb.models['Model-1'].sketches['__profile__'].Line(point1=(270 , 188), point2=(245 , 189)) 
mdb.models['Model-1'].sketches['__profile__'].Line(point1=(245 , 189), point2=(238 , 190)) 
mdb.models['Model-1'].sketches['__profile__'].Line(point1=(238 , 190), point2=(237 , 192)) 
mdb.models['Model-1'].sketches['__profile__'].Line(point1=(237 , 192), point2=(241 , 206)) 
mdb.models['Model-1'].sketches['__profile__'].Line(point1=(241 , 206), point2=(245 , 212)) 
mdb.models['Model-1'].sketches['__profile__'].Line(point1=(245 , 212), point2=(246 , 217)) 
mdb.models['Model-1'].sketches['__profile__'].Line(point1=(246 , 217), point2=(261 , 217)) 
mdb.models['Model-1'].sketches['__profile__'].Line(point1=(261 , 217), point2=(264 , 215)) 
mdb.models['Model-1'].sketches['__profile__'].Line(point1=(264 , 215), point2=(275 , 214)) 
mdb.models['Model-1'].sketches['__profile__'].Line(point1=(275 , 214), point2=(279 , 212)) 
mdb.models['Model-1'].sketches['__profile__'].Line(point1=(279 , 212), point2=(279 , 210)) 
mdb.models['Model-1'].sketches['__profile__'].Line(point1=(279 , 212), point2=(279 , 210)) 
mdb.models['Model-1'].sketches['__profile__'].Line(point1=(279 , 134), point2=(272 , 128)) 
mdb.models['Model-1'].sketches['__profile__'].Line(point1=(272 , 128), point2=(269 , 128)) 
mdb.models['Model-1'].sketches['__profile__'].Line(point1=(269 , 128), point2=(264 , 124)) 
mdb.models['Model-1'].sketches['__profile__'].Line(point1=(264 , 124), point2=(262 , 124)) 
mdb.models['Model-1'].sketches['__profile__'].Line(point1=(262 , 124), point2=(254 , 132)) 
mdb.models['Model-1'].sketches['__profile__'].Line(point1=(254 , 132), point2=(241 , 141)) 
mdb.models['Model-1'].sketches['__profile__'].Line(point1=(241 , 141), point2=(241 , 144)) 
mdb.models['Model-1'].sketches['__profile__'].Line(point1=(241 , 144), point2=(238 , 149)) 
mdb.models['Model-1'].sketches['__profile__'].Line(point1=(238 , 149), point2=(239 , 151)) 
mdb.models['Model-1'].sketches['__profile__'].Line(point1=(239 , 151), point2=(246 , 151)) 
mdb.models['Model-1'].sketches['__profile__'].Line(point1=(246 , 151), point2=(258 , 150)) 
mdb.models['Model-1'].sketches['__profile__'].Line(point1=(258 , 150), point2=(261 , 148)) 
mdb.models['Model-1'].sketches['__profile__'].Line(point1=(261 , 148), point2=(271 , 148)) 
mdb.models['Model-1'].sketches['__profile__'].Line(point1=(271 , 148), point2=(279 , 137)) 
mdb.models['Model-1'].sketches['__profile__'].Line(point1=(279 , 137), point2=(279 , 134)) 
mdb.models['Model-1'].sketches['__profile__'].Line(point1=(279 , 137), point2=(279 , 134)) 
mdb.models['Model-1'].sketches['__profile__'].Line(point1=(265 , 86), point2=(252 , 83)) 
mdb.models['Model-1'].sketches['__profile__'].Line(point1=(252 , 83), point2=(244 , 92)) 
mdb.models['Model-1'].sketches['__profile__'].Line(point1=(244 , 92), point2=(240 , 104)) 
mdb.models['Model-1'].sketches['__profile__'].Line(point1=(240 , 104), point2=(240 , 107)) 
mdb.models['Model-1'].sketches['__profile__'].Line(point1=(240 , 107), point2=(250 , 109)) 
mdb.models['Model-1'].sketches['__profile__'].Line(point1=(250 , 109), point2=(264 , 91)) 
mdb.models['Model-1'].sketches['__profile__'].Line(point1=(264 , 91), point2=(265 , 86)) 
mdb.models['Model-1'].sketches['__profile__'].Line(point1=(264 , 91), point2=(265 , 86)) 
mdb.models['Model-1'].sketches['__profile__'].Line(point1=(289 , 314), point2=(285 , 305)) 
mdb.models['Model-1'].sketches['__profile__'].Line(point1=(285 , 305), point2=(282 , 302)) 
mdb.models['Model-1'].sketches['__profile__'].Line(point1=(282 , 302), point2=(248 , 299)) 
mdb.models['Model-1'].sketches['__profile__'].Line(point1=(248 , 299), point2=(244 , 299)) 
mdb.models['Model-1'].sketches['__profile__'].Line(point1=(244 , 299), point2=(243 , 302)) 
mdb.models['Model-1'].sketches['__profile__'].Line(point1=(243 , 302), point2=(249 , 314)) 
mdb.models['Model-1'].sketches['__profile__'].Line(point1=(249 , 314), point2=(269 , 315)) 
mdb.models['Model-1'].sketches['__profile__'].Line(point1=(269 , 315), point2=(271 , 317)) 
mdb.models['Model-1'].sketches['__profile__'].Line(point1=(271 , 317), point2=(289 , 316)) 
mdb.models['Model-1'].sketches['__profile__'].Line(point1=(289 , 316), point2=(289 , 314)) 
mdb.models['Model-1'].sketches['__profile__'].Line(point1=(289 , 316), point2=(289 , 314)) 
mdb.models['Model-1'].sketches['__profile__'].Line(point1=(288 , 153), point2=(280 , 153)) 
mdb.models['Model-1'].sketches['__profile__'].Line(point1=(280 , 153), point2=(276 , 151)) 
mdb.models['Model-1'].sketches['__profile__'].Line(point1=(276 , 151), point2=(254 , 153)) 
mdb.models['Model-1'].sketches['__profile__'].Line(point1=(254 , 153), point2=(247 , 165)) 
mdb.models['Model-1'].sketches['__profile__'].Line(point1=(247 , 165), point2=(243 , 182)) 
mdb.models['Model-1'].sketches['__profile__'].Line(point1=(243 , 182), point2=(243 , 186)) 
mdb.models['Model-1'].sketches['__profile__'].Line(point1=(243 , 186), point2=(274 , 183)) 
mdb.models['Model-1'].sketches['__profile__'].Line(point1=(274 , 183), point2=(276 , 180)) 
mdb.models['Model-1'].sketches['__profile__'].Line(point1=(276 , 180), point2=(276 , 176)) 
mdb.models['Model-1'].sketches['__profile__'].Line(point1=(276 , 176), point2=(279 , 168)) 
mdb.models['Model-1'].sketches['__profile__'].Line(point1=(279 , 168), point2=(282 , 162)) 
mdb.models['Model-1'].sketches['__profile__'].Line(point1=(282 , 162), point2=(288 , 155)) 
mdb.models['Model-1'].sketches['__profile__'].Line(point1=(288 , 155), point2=(288 , 153)) 
mdb.models['Model-1'].sketches['__profile__'].Line(point1=(288 , 155), point2=(288 , 153)) 
mdb.models['Model-1'].sketches['__profile__'].Line(point1=(277 , 294), point2=(272 , 280)) 
mdb.models['Model-1'].sketches['__profile__'].Line(point1=(272 , 280), point2=(266 , 278)) 
mdb.models['Model-1'].sketches['__profile__'].Line(point1=(266 , 278), point2=(253 , 277)) 
mdb.models['Model-1'].sketches['__profile__'].Line(point1=(253 , 277), point2=(252 , 281)) 
mdb.models['Model-1'].sketches['__profile__'].Line(point1=(252 , 281), point2=(254 , 295)) 
mdb.models['Model-1'].sketches['__profile__'].Line(point1=(254 , 295), point2=(263 , 297)) 
mdb.models['Model-1'].sketches['__profile__'].Line(point1=(263 , 297), point2=(276 , 297)) 
mdb.models['Model-1'].sketches['__profile__'].Line(point1=(276 , 297), point2=(277 , 294)) 
mdb.models['Model-1'].sketches['__profile__'].Line(point1=(276 , 297), point2=(277 , 294)) 
mdb.models['Model-1'].sketches['__profile__'].Line(point1=(279 , 96), point2=(270 , 91)) 
mdb.models['Model-1'].sketches['__profile__'].Line(point1=(270 , 91), point2=(267 , 91)) 
mdb.models['Model-1'].sketches['__profile__'].Line(point1=(267 , 91), point2=(254 , 108)) 
mdb.models['Model-1'].sketches['__profile__'].Line(point1=(254 , 108), point2=(253 , 113)) 
mdb.models['Model-1'].sketches['__profile__'].Line(point1=(253 , 113), point2=(255 , 113)) 
mdb.models['Model-1'].sketches['__profile__'].Line(point1=(255 , 113), point2=(260 , 120)) 
mdb.models['Model-1'].sketches['__profile__'].Line(point1=(260 , 120), point2=(263 , 120)) 
mdb.models['Model-1'].sketches['__profile__'].Line(point1=(263 , 120), point2=(279 , 102)) 
mdb.models['Model-1'].sketches['__profile__'].Line(point1=(279 , 102), point2=(279 , 96)) 
mdb.models['Model-1'].sketches['__profile__'].Line(point1=(279 , 102), point2=(279 , 96)) 
mdb.models['Model-1'].sketches['__profile__'].Line(point1=(295 , 214), point2=(286 , 214)) 
mdb.models['Model-1'].sketches['__profile__'].Line(point1=(286 , 214), point2=(263 , 219)) 
mdb.models['Model-1'].sketches['__profile__'].Line(point1=(263 , 219), point2=(261 , 228)) 
mdb.models['Model-1'].sketches['__profile__'].Line(point1=(261 , 228), point2=(262 , 239)) 
mdb.models['Model-1'].sketches['__profile__'].Line(point1=(262 , 239), point2=(268 , 243)) 
mdb.models['Model-1'].sketches['__profile__'].Line(point1=(268 , 243), point2=(271 , 243)) 
mdb.models['Model-1'].sketches['__profile__'].Line(point1=(271 , 243), point2=(279 , 240)) 
mdb.models['Model-1'].sketches['__profile__'].Line(point1=(279 , 240), point2=(292 , 238)) 
mdb.models['Model-1'].sketches['__profile__'].Line(point1=(292 , 238), point2=(298 , 229)) 
mdb.models['Model-1'].sketches['__profile__'].Line(point1=(298 , 229), point2=(297 , 218)) 
mdb.models['Model-1'].sketches['__profile__'].Line(point1=(297 , 218), point2=(295 , 214)) 
mdb.models['Model-1'].sketches['__profile__'].Line(point1=(297 , 218), point2=(295 , 214)) 
mdb.models['Model-1'].sketches['__profile__'].Line(point1=(304 , 251), point2=(293 , 242)) 
mdb.models['Model-1'].sketches['__profile__'].Line(point1=(293 , 242), point2=(279 , 243)) 
mdb.models['Model-1'].sketches['__profile__'].Line(point1=(279 , 243), point2=(270 , 246)) 
mdb.models['Model-1'].sketches['__profile__'].Line(point1=(270 , 246), point2=(266 , 272)) 
mdb.models['Model-1'].sketches['__profile__'].Line(point1=(266 , 272), point2=(267 , 275)) 
mdb.models['Model-1'].sketches['__profile__'].Line(point1=(267 , 275), point2=(271 , 276)) 
mdb.models['Model-1'].sketches['__profile__'].Line(point1=(271 , 276), point2=(299 , 277)) 
mdb.models['Model-1'].sketches['__profile__'].Line(point1=(299 , 277), point2=(304 , 259)) 
mdb.models['Model-1'].sketches['__profile__'].Line(point1=(304 , 259), point2=(304 , 251)) 
mdb.models['Model-1'].sketches['__profile__'].Line(point1=(304 , 259), point2=(304 , 251)) 
mdb.models['Model-1'].sketches['__profile__'].Line(point1=(292 , 109), point2=(279 , 106)) 
mdb.models['Model-1'].sketches['__profile__'].Line(point1=(279 , 106), point2=(267 , 120)) 
mdb.models['Model-1'].sketches['__profile__'].Line(point1=(267 , 120), point2=(267 , 123)) 
mdb.models['Model-1'].sketches['__profile__'].Line(point1=(267 , 123), point2=(273 , 126)) 
mdb.models['Model-1'].sketches['__profile__'].Line(point1=(273 , 126), point2=(281 , 132)) 
mdb.models['Model-1'].sketches['__profile__'].Line(point1=(281 , 132), point2=(285 , 132)) 
mdb.models['Model-1'].sketches['__profile__'].Line(point1=(285 , 132), point2=(286 , 130)) 
mdb.models['Model-1'].sketches['__profile__'].Line(point1=(286 , 130), point2=(293 , 127)) 
mdb.models['Model-1'].sketches['__profile__'].Line(point1=(293 , 127), point2=(298 , 121)) 
mdb.models['Model-1'].sketches['__profile__'].Line(point1=(298 , 121), point2=(298 , 118)) 
mdb.models['Model-1'].sketches['__profile__'].Line(point1=(298 , 118), point2=(292 , 109)) 
mdb.models['Model-1'].sketches['__profile__'].Line(point1=(298 , 118), point2=(292 , 109)) 
mdb.models['Model-1'].sketches['__profile__'].Line(point1=(312 , 203), point2=(310 , 201)) 
mdb.models['Model-1'].sketches['__profile__'].Line(point1=(310 , 201), point2=(304 , 184)) 
mdb.models['Model-1'].sketches['__profile__'].Line(point1=(304 , 184), point2=(276 , 185)) 
mdb.models['Model-1'].sketches['__profile__'].Line(point1=(276 , 185), point2=(273 , 187)) 
mdb.models['Model-1'].sketches['__profile__'].Line(point1=(273 , 187), point2=(273 , 189)) 
mdb.models['Model-1'].sketches['__profile__'].Line(point1=(273 , 189), point2=(279 , 204)) 
mdb.models['Model-1'].sketches['__profile__'].Line(point1=(279 , 204), point2=(284 , 211)) 
mdb.models['Model-1'].sketches['__profile__'].Line(point1=(284 , 211), point2=(298 , 210)) 
mdb.models['Model-1'].sketches['__profile__'].Line(point1=(298 , 210), point2=(312 , 205)) 
mdb.models['Model-1'].sketches['__profile__'].Line(point1=(312 , 205), point2=(312 , 203)) 
mdb.models['Model-1'].sketches['__profile__'].Line(point1=(312 , 205), point2=(312 , 203)) 
mdb.models['Model-1'].sketches['__profile__'].Line(point1=(325 , 297), point2=(321 , 288)) 
mdb.models['Model-1'].sketches['__profile__'].Line(point1=(321 , 288), point2=(321 , 285)) 
mdb.models['Model-1'].sketches['__profile__'].Line(point1=(321 , 285), point2=(317 , 283)) 
mdb.models['Model-1'].sketches['__profile__'].Line(point1=(317 , 283), point2=(313 , 284)) 
mdb.models['Model-1'].sketches['__profile__'].Line(point1=(313 , 284), point2=(306 , 282)) 
mdb.models['Model-1'].sketches['__profile__'].Line(point1=(306 , 282), point2=(279 , 280)) 
mdb.models['Model-1'].sketches['__profile__'].Line(point1=(279 , 280), point2=(276 , 280)) 
mdb.models['Model-1'].sketches['__profile__'].Line(point1=(276 , 280), point2=(276 , 282)) 
mdb.models['Model-1'].sketches['__profile__'].Line(point1=(276 , 282), point2=(279 , 289)) 
mdb.models['Model-1'].sketches['__profile__'].Line(point1=(279 , 289), point2=(279 , 293)) 
mdb.models['Model-1'].sketches['__profile__'].Line(point1=(279 , 293), point2=(282 , 298)) 
mdb.models['Model-1'].sketches['__profile__'].Line(point1=(282 , 298), point2=(323 , 300)) 
mdb.models['Model-1'].sketches['__profile__'].Line(point1=(323 , 300), point2=(325 , 299)) 
mdb.models['Model-1'].sketches['__profile__'].Line(point1=(325 , 299), point2=(325 , 297)) 
mdb.models['Model-1'].sketches['__profile__'].Line(point1=(325 , 299), point2=(325 , 297)) 
mdb.models['Model-1'].sketches['__profile__'].Line(point1=(310 , 140), point2=(308 , 140)) 
mdb.models['Model-1'].sketches['__profile__'].Line(point1=(308 , 140), point2=(295 , 131)) 
mdb.models['Model-1'].sketches['__profile__'].Line(point1=(295 , 131), point2=(291 , 131)) 
mdb.models['Model-1'].sketches['__profile__'].Line(point1=(291 , 131), point2=(283 , 135)) 
mdb.models['Model-1'].sketches['__profile__'].Line(point1=(283 , 135), point2=(276 , 147)) 
mdb.models['Model-1'].sketches['__profile__'].Line(point1=(276 , 147), point2=(278 , 149)) 
mdb.models['Model-1'].sketches['__profile__'].Line(point1=(278 , 149), point2=(295 , 152)) 
mdb.models['Model-1'].sketches['__profile__'].Line(point1=(295 , 152), point2=(304 , 151)) 
mdb.models['Model-1'].sketches['__profile__'].Line(point1=(304 , 151), point2=(310 , 142)) 
mdb.models['Model-1'].sketches['__profile__'].Line(point1=(310 , 142), point2=(310 , 140)) 
mdb.models['Model-1'].sketches['__profile__'].Line(point1=(310 , 142), point2=(310 , 140)) 
mdb.models['Model-1'].sketches['__profile__'].Line(point1=(316 , 159), point2=(303 , 154)) 
mdb.models['Model-1'].sketches['__profile__'].Line(point1=(303 , 154), point2=(292 , 155)) 
mdb.models['Model-1'].sketches['__profile__'].Line(point1=(292 , 155), point2=(283 , 166)) 
mdb.models['Model-1'].sketches['__profile__'].Line(point1=(283 , 166), point2=(279 , 177)) 
mdb.models['Model-1'].sketches['__profile__'].Line(point1=(279 , 177), point2=(279 , 182)) 
mdb.models['Model-1'].sketches['__profile__'].Line(point1=(279 , 182), point2=(312 , 179)) 
mdb.models['Model-1'].sketches['__profile__'].Line(point1=(312 , 179), point2=(313 , 178)) 
mdb.models['Model-1'].sketches['__profile__'].Line(point1=(313 , 178), point2=(312 , 174)) 
mdb.models['Model-1'].sketches['__profile__'].Line(point1=(312 , 174), point2=(316 , 163)) 
mdb.models['Model-1'].sketches['__profile__'].Line(point1=(316 , 163), point2=(316 , 159)) 
mdb.models['Model-1'].sketches['__profile__'].Line(point1=(316 , 163), point2=(316 , 159)) 
mdb.models['Model-1'].sketches['__profile__'].Line(point1=(341 , 316), point2=(333 , 304)) 
mdb.models['Model-1'].sketches['__profile__'].Line(point1=(333 , 304), point2=(291 , 303)) 
mdb.models['Model-1'].sketches['__profile__'].Line(point1=(291 , 303), point2=(289 , 304)) 
mdb.models['Model-1'].sketches['__profile__'].Line(point1=(289 , 304), point2=(289 , 306)) 
mdb.models['Model-1'].sketches['__profile__'].Line(point1=(289 , 306), point2=(294 , 317)) 
mdb.models['Model-1'].sketches['__profile__'].Line(point1=(294 , 317), point2=(332 , 319)) 
mdb.models['Model-1'].sketches['__profile__'].Line(point1=(332 , 319), point2=(341 , 318)) 
mdb.models['Model-1'].sketches['__profile__'].Line(point1=(341 , 318), point2=(341 , 316)) 
mdb.models['Model-1'].sketches['__profile__'].Line(point1=(341 , 318), point2=(341 , 316)) 
mdb.models['Model-1'].sketches['__profile__'].Line(point1=(327 , 232), point2=(300 , 230)) 
mdb.models['Model-1'].sketches['__profile__'].Line(point1=(300 , 230), point2=(295 , 238)) 
mdb.models['Model-1'].sketches['__profile__'].Line(point1=(295 , 238), point2=(295 , 240)) 
mdb.models['Model-1'].sketches['__profile__'].Line(point1=(295 , 240), point2=(298 , 243)) 
mdb.models['Model-1'].sketches['__profile__'].Line(point1=(298 , 243), point2=(305 , 248)) 
mdb.models['Model-1'].sketches['__profile__'].Line(point1=(305 , 248), point2=(310 , 248)) 
mdb.models['Model-1'].sketches['__profile__'].Line(point1=(310 , 248), point2=(317 , 245)) 
mdb.models['Model-1'].sketches['__profile__'].Line(point1=(317 , 245), point2=(328 , 243)) 
mdb.models['Model-1'].sketches['__profile__'].Line(point1=(328 , 243), point2=(329 , 239)) 
mdb.models['Model-1'].sketches['__profile__'].Line(point1=(329 , 239), point2=(327 , 232)) 
mdb.models['Model-1'].sketches['__profile__'].Line(point1=(329 , 239), point2=(327 , 232)) 
mdb.models['Model-1'].sketches['__profile__'].Line(point1=(322 , 93), point2=(319 , 92)) 
mdb.models['Model-1'].sketches['__profile__'].Line(point1=(319 , 92), point2=(311 , 85)) 
mdb.models['Model-1'].sketches['__profile__'].Line(point1=(311 , 85), point2=(309 , 85)) 
mdb.models['Model-1'].sketches['__profile__'].Line(point1=(309 , 85), point2=(302 , 96)) 
mdb.models['Model-1'].sketches['__profile__'].Line(point1=(302 , 96), point2=(301 , 100)) 
mdb.models['Model-1'].sketches['__profile__'].Line(point1=(301 , 100), point2=(297 , 103)) 
mdb.models['Model-1'].sketches['__profile__'].Line(point1=(297 , 103), point2=(297 , 107)) 
mdb.models['Model-1'].sketches['__profile__'].Line(point1=(297 , 107), point2=(296 , 111)) 
mdb.models['Model-1'].sketches['__profile__'].Line(point1=(296 , 111), point2=(300 , 116)) 
mdb.models['Model-1'].sketches['__profile__'].Line(point1=(300 , 116), point2=(307 , 114)) 
mdb.models['Model-1'].sketches['__profile__'].Line(point1=(307 , 114), point2=(310 , 112)) 
mdb.models['Model-1'].sketches['__profile__'].Line(point1=(310 , 112), point2=(310 , 110)) 
mdb.models['Model-1'].sketches['__profile__'].Line(point1=(310 , 110), point2=(320 , 98)) 
mdb.models['Model-1'].sketches['__profile__'].Line(point1=(320 , 98), point2=(322 , 93)) 
mdb.models['Model-1'].sketches['__profile__'].Line(point1=(320 , 98), point2=(322 , 93)) 
mdb.models['Model-1'].sketches['__profile__'].Line(point1=(323 , 131), point2=(319 , 121)) 
mdb.models['Model-1'].sketches['__profile__'].Line(point1=(319 , 121), point2=(311 , 115)) 
mdb.models['Model-1'].sketches['__profile__'].Line(point1=(311 , 115), point2=(303 , 119)) 
mdb.models['Model-1'].sketches['__profile__'].Line(point1=(303 , 119), point2=(298 , 124)) 
mdb.models['Model-1'].sketches['__profile__'].Line(point1=(298 , 124), point2=(297 , 129)) 
mdb.models['Model-1'].sketches['__profile__'].Line(point1=(297 , 129), point2=(310 , 138)) 
mdb.models['Model-1'].sketches['__profile__'].Line(point1=(310 , 138), point2=(314 , 138)) 
mdb.models['Model-1'].sketches['__profile__'].Line(point1=(314 , 138), point2=(321 , 135)) 
mdb.models['Model-1'].sketches['__profile__'].Line(point1=(321 , 135), point2=(323 , 131)) 
mdb.models['Model-1'].sketches['__profile__'].Line(point1=(321 , 135), point2=(323 , 131)) 
mdb.models['Model-1'].sketches['__profile__'].Line(point1=(336 , 204), point2=(330 , 204)) 
mdb.models['Model-1'].sketches['__profile__'].Line(point1=(330 , 204), point2=(322 , 207)) 
mdb.models['Model-1'].sketches['__profile__'].Line(point1=(322 , 207), point2=(315 , 207)) 
mdb.models['Model-1'].sketches['__profile__'].Line(point1=(315 , 207), point2=(309 , 210)) 
mdb.models['Model-1'].sketches['__profile__'].Line(point1=(309 , 210), point2=(300 , 212)) 
mdb.models['Model-1'].sketches['__profile__'].Line(point1=(300 , 212), point2=(299 , 217)) 
mdb.models['Model-1'].sketches['__profile__'].Line(point1=(299 , 217), point2=(301 , 226)) 
mdb.models['Model-1'].sketches['__profile__'].Line(point1=(301 , 226), point2=(309 , 228)) 
mdb.models['Model-1'].sketches['__profile__'].Line(point1=(309 , 228), point2=(327 , 229)) 
mdb.models['Model-1'].sketches['__profile__'].Line(point1=(327 , 229), point2=(337 , 219)) 
mdb.models['Model-1'].sketches['__profile__'].Line(point1=(337 , 219), point2=(336 , 204)) 
mdb.models['Model-1'].sketches['__profile__'].Line(point1=(337 , 219), point2=(336 , 204)) 
mdb.models['Model-1'].sketches['__profile__'].Line(point1=(343 , 246), point2=(330 , 244)) 
mdb.models['Model-1'].sketches['__profile__'].Line(point1=(330 , 244), point2=(325 , 247)) 
mdb.models['Model-1'].sketches['__profile__'].Line(point1=(325 , 247), point2=(317 , 248)) 
mdb.models['Model-1'].sketches['__profile__'].Line(point1=(317 , 248), point2=(307 , 252)) 
mdb.models['Model-1'].sketches['__profile__'].Line(point1=(307 , 252), point2=(307 , 260)) 
mdb.models['Model-1'].sketches['__profile__'].Line(point1=(307 , 260), point2=(303 , 278)) 
mdb.models['Model-1'].sketches['__profile__'].Line(point1=(303 , 278), point2=(308 , 279)) 
mdb.models['Model-1'].sketches['__profile__'].Line(point1=(308 , 279), point2=(328 , 281)) 
mdb.models['Model-1'].sketches['__profile__'].Line(point1=(328 , 281), point2=(342 , 280)) 
mdb.models['Model-1'].sketches['__profile__'].Line(point1=(342 , 280), point2=(346 , 270)) 
mdb.models['Model-1'].sketches['__profile__'].Line(point1=(346 , 270), point2=(347 , 263)) 
mdb.models['Model-1'].sketches['__profile__'].Line(point1=(347 , 263), point2=(347 , 255)) 
mdb.models['Model-1'].sketches['__profile__'].Line(point1=(347 , 255), point2=(344 , 251)) 
mdb.models['Model-1'].sketches['__profile__'].Line(point1=(344 , 251), point2=(343 , 246)) 
mdb.models['Model-1'].sketches['__profile__'].Line(point1=(344 , 251), point2=(343 , 246)) 
mdb.models['Model-1'].sketches['__profile__'].Line(point1=(334 , 136), point2=(332 , 134)) 
mdb.models['Model-1'].sketches['__profile__'].Line(point1=(332 , 134), point2=(327 , 134)) 
mdb.models['Model-1'].sketches['__profile__'].Line(point1=(327 , 134), point2=(314 , 141)) 
mdb.models['Model-1'].sketches['__profile__'].Line(point1=(314 , 141), point2=(310 , 147)) 
mdb.models['Model-1'].sketches['__profile__'].Line(point1=(310 , 147), point2=(310 , 150)) 
mdb.models['Model-1'].sketches['__profile__'].Line(point1=(310 , 150), point2=(307 , 151)) 
mdb.models['Model-1'].sketches['__profile__'].Line(point1=(307 , 151), point2=(307 , 153)) 
mdb.models['Model-1'].sketches['__profile__'].Line(point1=(307 , 153), point2=(310 , 154)) 
mdb.models['Model-1'].sketches['__profile__'].Line(point1=(310 , 154), point2=(321 , 158)) 
mdb.models['Model-1'].sketches['__profile__'].Line(point1=(321 , 158), point2=(328 , 157)) 
mdb.models['Model-1'].sketches['__profile__'].Line(point1=(328 , 157), point2=(338 , 144)) 
mdb.models['Model-1'].sketches['__profile__'].Line(point1=(338 , 144), point2=(334 , 136)) 
mdb.models['Model-1'].sketches['__profile__'].Line(point1=(338 , 144), point2=(334 , 136)) 
mdb.models['Model-1'].sketches['__profile__'].Line(point1=(337 , 197), point2=(332 , 189)) 
mdb.models['Model-1'].sketches['__profile__'].Line(point1=(332 , 189), point2=(329 , 187)) 
mdb.models['Model-1'].sketches['__profile__'].Line(point1=(329 , 187), point2=(326 , 180)) 
mdb.models['Model-1'].sketches['__profile__'].Line(point1=(326 , 180), point2=(312 , 181)) 
mdb.models['Model-1'].sketches['__profile__'].Line(point1=(312 , 181), point2=(308 , 183)) 
mdb.models['Model-1'].sketches['__profile__'].Line(point1=(308 , 183), point2=(308 , 187)) 
mdb.models['Model-1'].sketches['__profile__'].Line(point1=(308 , 187), point2=(309 , 191)) 
mdb.models['Model-1'].sketches['__profile__'].Line(point1=(309 , 191), point2=(311 , 192)) 
mdb.models['Model-1'].sketches['__profile__'].Line(point1=(311 , 192), point2=(314 , 203)) 
mdb.models['Model-1'].sketches['__profile__'].Line(point1=(314 , 203), point2=(324 , 203)) 
mdb.models['Model-1'].sketches['__profile__'].Line(point1=(324 , 203), point2=(328 , 201)) 
mdb.models['Model-1'].sketches['__profile__'].Line(point1=(328 , 201), point2=(336 , 200)) 
mdb.models['Model-1'].sketches['__profile__'].Line(point1=(336 , 200), point2=(337 , 197)) 
mdb.models['Model-1'].sketches['__profile__'].Line(point1=(336 , 200), point2=(337 , 197)) 
mdb.models['Model-1'].sketches['__profile__'].Line(point1=(338 , 166), point2=(328 , 161)) 
mdb.models['Model-1'].sketches['__profile__'].Line(point1=(328 , 161), point2=(319 , 161)) 
mdb.models['Model-1'].sketches['__profile__'].Line(point1=(319 , 161), point2=(316 , 175)) 
mdb.models['Model-1'].sketches['__profile__'].Line(point1=(316 , 175), point2=(316 , 178)) 
mdb.models['Model-1'].sketches['__profile__'].Line(point1=(316 , 178), point2=(320 , 178)) 
mdb.models['Model-1'].sketches['__profile__'].Line(point1=(320 , 178), point2=(339 , 174)) 
mdb.models['Model-1'].sketches['__profile__'].Line(point1=(339 , 174), point2=(341 , 173)) 
mdb.models['Model-1'].sketches['__profile__'].Line(point1=(341 , 173), point2=(341 , 171)) 
mdb.models['Model-1'].sketches['__profile__'].Line(point1=(341 , 171), point2=(338 , 166)) 
mdb.models['Model-1'].sketches['__profile__'].Line(point1=(341 , 171), point2=(338 , 166)) 
mdb.models['Model-1'].sketches['__profile__'].Line(point1=(337 , 115), point2=(332 , 115)) 
mdb.models['Model-1'].sketches['__profile__'].Line(point1=(332 , 115), point2=(322 , 120)) 
mdb.models['Model-1'].sketches['__profile__'].Line(point1=(322 , 120), point2=(322 , 124)) 
mdb.models['Model-1'].sketches['__profile__'].Line(point1=(322 , 124), point2=(325 , 129)) 
mdb.models['Model-1'].sketches['__profile__'].Line(point1=(325 , 129), point2=(326 , 131)) 
mdb.models['Model-1'].sketches['__profile__'].Line(point1=(326 , 131), point2=(333 , 130)) 
mdb.models['Model-1'].sketches['__profile__'].Line(point1=(333 , 130), point2=(341 , 123)) 
mdb.models['Model-1'].sketches['__profile__'].Line(point1=(341 , 123), point2=(337 , 115)) 
mdb.models['Model-1'].sketches['__profile__'].Line(point1=(341 , 123), point2=(337 , 115)) 
mdb.models['Model-1'].sketches['__profile__'].Line(point1=(426 , 279), point2=(383 , 282)) 
mdb.models['Model-1'].sketches['__profile__'].Line(point1=(383 , 282), point2=(376 , 284)) 
mdb.models['Model-1'].sketches['__profile__'].Line(point1=(376 , 284), point2=(325 , 284)) 
mdb.models['Model-1'].sketches['__profile__'].Line(point1=(325 , 284), point2=(327 , 293)) 
mdb.models['Model-1'].sketches['__profile__'].Line(point1=(327 , 293), point2=(331 , 299)) 
mdb.models['Model-1'].sketches['__profile__'].Line(point1=(331 , 299), point2=(337 , 301)) 
mdb.models['Model-1'].sketches['__profile__'].Line(point1=(337 , 301), point2=(358 , 299)) 
mdb.models['Model-1'].sketches['__profile__'].Line(point1=(358 , 299), point2=(383 , 300)) 
mdb.models['Model-1'].sketches['__profile__'].Line(point1=(383 , 300), point2=(424 , 289)) 
mdb.models['Model-1'].sketches['__profile__'].Line(point1=(424 , 289), point2=(428 , 287)) 
mdb.models['Model-1'].sketches['__profile__'].Line(point1=(428 , 287), point2=(428 , 283)) 
mdb.models['Model-1'].sketches['__profile__'].Line(point1=(428 , 283), point2=(426 , 279)) 
mdb.models['Model-1'].sketches['__profile__'].Line(point1=(428 , 283), point2=(426 , 279)) 
mdb.models['Model-1'].sketches['__profile__'].Line(point1=(363 , 222), point2=(354 , 221)) 
mdb.models['Model-1'].sketches['__profile__'].Line(point1=(354 , 221), point2=(348 , 222)) 
mdb.models['Model-1'].sketches['__profile__'].Line(point1=(348 , 222), point2=(340 , 220)) 
mdb.models['Model-1'].sketches['__profile__'].Line(point1=(340 , 220), point2=(330 , 230)) 
mdb.models['Model-1'].sketches['__profile__'].Line(point1=(330 , 230), point2=(333 , 241)) 
mdb.models['Model-1'].sketches['__profile__'].Line(point1=(333 , 241), point2=(343 , 242)) 
mdb.models['Model-1'].sketches['__profile__'].Line(point1=(343 , 242), point2=(351 , 238)) 
mdb.models['Model-1'].sketches['__profile__'].Line(point1=(351 , 238), point2=(354 , 238)) 
mdb.models['Model-1'].sketches['__profile__'].Line(point1=(354 , 238), point2=(356 , 236)) 
mdb.models['Model-1'].sketches['__profile__'].Line(point1=(356 , 236), point2=(367 , 233)) 
mdb.models['Model-1'].sketches['__profile__'].Line(point1=(367 , 233), point2=(366 , 227)) 
mdb.models['Model-1'].sketches['__profile__'].Line(point1=(366 , 227), point2=(363 , 222)) 
mdb.models['Model-1'].sketches['__profile__'].Line(point1=(366 , 227), point2=(363 , 222)) 
mdb.models['Model-1'].sketches['__profile__'].Line(point1=(355 , 192), point2=(352 , 174)) 
mdb.models['Model-1'].sketches['__profile__'].Line(point1=(352 , 174), point2=(333 , 178)) 
mdb.models['Model-1'].sketches['__profile__'].Line(point1=(333 , 178), point2=(330 , 179)) 
mdb.models['Model-1'].sketches['__profile__'].Line(point1=(330 , 179), point2=(330 , 182)) 
mdb.models['Model-1'].sketches['__profile__'].Line(point1=(330 , 182), point2=(341 , 197)) 
mdb.models['Model-1'].sketches['__profile__'].Line(point1=(341 , 197), point2=(353 , 195)) 
mdb.models['Model-1'].sketches['__profile__'].Line(point1=(353 , 195), point2=(355 , 194)) 
mdb.models['Model-1'].sketches['__profile__'].Line(point1=(355 , 194), point2=(355 , 192)) 
mdb.models['Model-1'].sketches['__profile__'].Line(point1=(355 , 194), point2=(355 , 192)) 
mdb.models['Model-1'].sketches['__profile__'].Line(point1=(369 , 165), point2=(369 , 161)) 
mdb.models['Model-1'].sketches['__profile__'].Line(point1=(369 , 161), point2=(367 , 159)) 
mdb.models['Model-1'].sketches['__profile__'].Line(point1=(367 , 159), point2=(366 , 153)) 
mdb.models['Model-1'].sketches['__profile__'].Line(point1=(366 , 153), point2=(353 , 145)) 
mdb.models['Model-1'].sketches['__profile__'].Line(point1=(353 , 145), point2=(341 , 145)) 
mdb.models['Model-1'].sketches['__profile__'].Line(point1=(341 , 145), point2=(334 , 154)) 
mdb.models['Model-1'].sketches['__profile__'].Line(point1=(334 , 154), point2=(332 , 156)) 
mdb.models['Model-1'].sketches['__profile__'].Line(point1=(332 , 156), point2=(332 , 159)) 
mdb.models['Model-1'].sketches['__profile__'].Line(point1=(332 , 159), point2=(335 , 162)) 
mdb.models['Model-1'].sketches['__profile__'].Line(point1=(335 , 162), point2=(337 , 162)) 
mdb.models['Model-1'].sketches['__profile__'].Line(point1=(337 , 162), point2=(345 , 172)) 
mdb.models['Model-1'].sketches['__profile__'].Line(point1=(345 , 172), point2=(362 , 170)) 
mdb.models['Model-1'].sketches['__profile__'].Line(point1=(362 , 170), point2=(369 , 167)) 
mdb.models['Model-1'].sketches['__profile__'].Line(point1=(369 , 167), point2=(369 , 165)) 
mdb.models['Model-1'].sketches['__profile__'].Line(point1=(369 , 167), point2=(369 , 165)) 
mdb.models['Model-1'].sketches['__profile__'].Line(point1=(360 , 122), point2=(356 , 119)) 
mdb.models['Model-1'].sketches['__profile__'].Line(point1=(356 , 119), point2=(352 , 119)) 
mdb.models['Model-1'].sketches['__profile__'].Line(point1=(352 , 119), point2=(343 , 124)) 
mdb.models['Model-1'].sketches['__profile__'].Line(point1=(343 , 124), point2=(335 , 131)) 
mdb.models['Model-1'].sketches['__profile__'].Line(point1=(335 , 131), point2=(335 , 134)) 
mdb.models['Model-1'].sketches['__profile__'].Line(point1=(335 , 134), point2=(338 , 138)) 
mdb.models['Model-1'].sketches['__profile__'].Line(point1=(338 , 138), point2=(343 , 142)) 
mdb.models['Model-1'].sketches['__profile__'].Line(point1=(343 , 142), point2=(353 , 142)) 
mdb.models['Model-1'].sketches['__profile__'].Line(point1=(353 , 142), point2=(361 , 128)) 
mdb.models['Model-1'].sketches['__profile__'].Line(point1=(361 , 128), point2=(360 , 122)) 
mdb.models['Model-1'].sketches['__profile__'].Line(point1=(361 , 128), point2=(360 , 122)) 
mdb.models['Model-1'].sketches['__profile__'].Line(point1=(369 , 196), point2=(354 , 197)) 
mdb.models['Model-1'].sketches['__profile__'].Line(point1=(354 , 197), point2=(348 , 200)) 
mdb.models['Model-1'].sketches['__profile__'].Line(point1=(348 , 200), point2=(340 , 201)) 
mdb.models['Model-1'].sketches['__profile__'].Line(point1=(340 , 201), point2=(339 , 210)) 
mdb.models['Model-1'].sketches['__profile__'].Line(point1=(339 , 210), point2=(341 , 217)) 
mdb.models['Model-1'].sketches['__profile__'].Line(point1=(341 , 217), point2=(354 , 219)) 
mdb.models['Model-1'].sketches['__profile__'].Line(point1=(354 , 219), point2=(362 , 218)) 
mdb.models['Model-1'].sketches['__profile__'].Line(point1=(362 , 218), point2=(363 , 216)) 
mdb.models['Model-1'].sketches['__profile__'].Line(point1=(363 , 216), point2=(366 , 216)) 
mdb.models['Model-1'].sketches['__profile__'].Line(point1=(366 , 216), point2=(371 , 210)) 
mdb.models['Model-1'].sketches['__profile__'].Line(point1=(371 , 210), point2=(369 , 196)) 
mdb.models['Model-1'].sketches['__profile__'].Line(point1=(371 , 210), point2=(369 , 196)) 
mdb.models['Model-1'].sketches['__profile__'].Line(point1=(403 , 316), point2=(400 , 314)) 
mdb.models['Model-1'].sketches['__profile__'].Line(point1=(400 , 314), point2=(397 , 309)) 
mdb.models['Model-1'].sketches['__profile__'].Line(point1=(397 , 309), point2=(392 , 307)) 
mdb.models['Model-1'].sketches['__profile__'].Line(point1=(392 , 307), point2=(390 , 304)) 
mdb.models['Model-1'].sketches['__profile__'].Line(point1=(390 , 304), point2=(384 , 303)) 
mdb.models['Model-1'].sketches['__profile__'].Line(point1=(384 , 303), point2=(367 , 305)) 
mdb.models['Model-1'].sketches['__profile__'].Line(point1=(367 , 305), point2=(364 , 304)) 
mdb.models['Model-1'].sketches['__profile__'].Line(point1=(364 , 304), point2=(341 , 305)) 
mdb.models['Model-1'].sketches['__profile__'].Line(point1=(341 , 305), point2=(341 , 307)) 
mdb.models['Model-1'].sketches['__profile__'].Line(point1=(341 , 307), point2=(347 , 319)) 
mdb.models['Model-1'].sketches['__profile__'].Line(point1=(347 , 319), point2=(395 , 320)) 
mdb.models['Model-1'].sketches['__profile__'].Line(point1=(395 , 320), point2=(402 , 319)) 
mdb.models['Model-1'].sketches['__profile__'].Line(point1=(402 , 319), point2=(403 , 316)) 
mdb.models['Model-1'].sketches['__profile__'].Line(point1=(402 , 319), point2=(403 , 316)) 
mdb.models['Model-1'].sketches['__profile__'].Line(point1=(383 , 277), point2=(384 , 275)) 
mdb.models['Model-1'].sketches['__profile__'].Line(point1=(384 , 275), point2=(383 , 255)) 
mdb.models['Model-1'].sketches['__profile__'].Line(point1=(383 , 255), point2=(371 , 250)) 
mdb.models['Model-1'].sketches['__profile__'].Line(point1=(371 , 250), point2=(363 , 238)) 
mdb.models['Model-1'].sketches['__profile__'].Line(point1=(363 , 238), point2=(356 , 239)) 
mdb.models['Model-1'].sketches['__profile__'].Line(point1=(356 , 239), point2=(347 , 243)) 
mdb.models['Model-1'].sketches['__profile__'].Line(point1=(347 , 243), point2=(346 , 244)) 
mdb.models['Model-1'].sketches['__profile__'].Line(point1=(346 , 244), point2=(347 , 249)) 
mdb.models['Model-1'].sketches['__profile__'].Line(point1=(347 , 249), point2=(350 , 256)) 
mdb.models['Model-1'].sketches['__profile__'].Line(point1=(350 , 256), point2=(350 , 264)) 
mdb.models['Model-1'].sketches['__profile__'].Line(point1=(350 , 264), point2=(347 , 280)) 
mdb.models['Model-1'].sketches['__profile__'].Line(point1=(347 , 280), point2=(374 , 280)) 
mdb.models['Model-1'].sketches['__profile__'].Line(point1=(374 , 280), point2=(383 , 279)) 
mdb.models['Model-1'].sketches['__profile__'].Line(point1=(383 , 279), point2=(383 , 277)) 
mdb.models['Model-1'].sketches['__profile__'].Line(point1=(383 , 279), point2=(383 , 277)) 
mdb.models['Model-1'].sketches['__profile__'].Line(point1=(384 , 187), point2=(379 , 168)) 
mdb.models['Model-1'].sketches['__profile__'].Line(point1=(379 , 168), point2=(364 , 171)) 
mdb.models['Model-1'].sketches['__profile__'].Line(point1=(364 , 171), point2=(356 , 175)) 
mdb.models['Model-1'].sketches['__profile__'].Line(point1=(356 , 175), point2=(357 , 189)) 
mdb.models['Model-1'].sketches['__profile__'].Line(point1=(357 , 189), point2=(359 , 193)) 
mdb.models['Model-1'].sketches['__profile__'].Line(point1=(359 , 193), point2=(378 , 191)) 
mdb.models['Model-1'].sketches['__profile__'].Line(point1=(378 , 191), point2=(380 , 189)) 
mdb.models['Model-1'].sketches['__profile__'].Line(point1=(380 , 189), point2=(384 , 189)) 
mdb.models['Model-1'].sketches['__profile__'].Line(point1=(384 , 189), point2=(384 , 187)) 
mdb.models['Model-1'].sketches['__profile__'].Line(point1=(384 , 189), point2=(384 , 187)) 
mdb.models['Model-1'].sketches['__profile__'].Line(point1=(375 , 127), point2=(367 , 127)) 
mdb.models['Model-1'].sketches['__profile__'].Line(point1=(367 , 127), point2=(359 , 135)) 
mdb.models['Model-1'].sketches['__profile__'].Line(point1=(359 , 135), point2=(356 , 144)) 
mdb.models['Model-1'].sketches['__profile__'].Line(point1=(356 , 144), point2=(361 , 148)) 
mdb.models['Model-1'].sketches['__profile__'].Line(point1=(361 , 148), point2=(369 , 149)) 
mdb.models['Model-1'].sketches['__profile__'].Line(point1=(369 , 149), point2=(380 , 140)) 
mdb.models['Model-1'].sketches['__profile__'].Line(point1=(380 , 140), point2=(380 , 136)) 
mdb.models['Model-1'].sketches['__profile__'].Line(point1=(380 , 136), point2=(377 , 133)) 
mdb.models['Model-1'].sketches['__profile__'].Line(point1=(377 , 133), point2=(375 , 127)) 
mdb.models['Model-1'].sketches['__profile__'].Line(point1=(377 , 133), point2=(375 , 127)) 
mdb.models['Model-1'].sketches['__profile__'].Line(point1=(397 , 212), point2=(396 , 211)) 
mdb.models['Model-1'].sketches['__profile__'].Line(point1=(396 , 211), point2=(373 , 212)) 
mdb.models['Model-1'].sketches['__profile__'].Line(point1=(373 , 212), point2=(366 , 219)) 
mdb.models['Model-1'].sketches['__profile__'].Line(point1=(366 , 219), point2=(367 , 225)) 
mdb.models['Model-1'].sketches['__profile__'].Line(point1=(367 , 225), point2=(370 , 229)) 
mdb.models['Model-1'].sketches['__profile__'].Line(point1=(370 , 229), point2=(371 , 231)) 
mdb.models['Model-1'].sketches['__profile__'].Line(point1=(371 , 231), point2=(373 , 231)) 
mdb.models['Model-1'].sketches['__profile__'].Line(point1=(373 , 231), point2=(385 , 228)) 
mdb.models['Model-1'].sketches['__profile__'].Line(point1=(385 , 228), point2=(393 , 228)) 
mdb.models['Model-1'].sketches['__profile__'].Line(point1=(393 , 228), point2=(394 , 226)) 
mdb.models['Model-1'].sketches['__profile__'].Line(point1=(394 , 226), point2=(399 , 225)) 
mdb.models['Model-1'].sketches['__profile__'].Line(point1=(399 , 225), point2=(397 , 212)) 
mdb.models['Model-1'].sketches['__profile__'].Line(point1=(399 , 225), point2=(397 , 212)) 
mdb.models['Model-1'].sketches['__profile__'].Line(point1=(395 , 243), point2=(392 , 232)) 
mdb.models['Model-1'].sketches['__profile__'].Line(point1=(392 , 232), point2=(379 , 232)) 
mdb.models['Model-1'].sketches['__profile__'].Line(point1=(379 , 232), point2=(375 , 234)) 
mdb.models['Model-1'].sketches['__profile__'].Line(point1=(375 , 234), point2=(367 , 235)) 
mdb.models['Model-1'].sketches['__profile__'].Line(point1=(367 , 235), point2=(367 , 240)) 
mdb.models['Model-1'].sketches['__profile__'].Line(point1=(367 , 240), point2=(371 , 246)) 
mdb.models['Model-1'].sketches['__profile__'].Line(point1=(371 , 246), point2=(380 , 251)) 
mdb.models['Model-1'].sketches['__profile__'].Line(point1=(380 , 251), point2=(388 , 250)) 
mdb.models['Model-1'].sketches['__profile__'].Line(point1=(388 , 250), point2=(395 , 245)) 
mdb.models['Model-1'].sketches['__profile__'].Line(point1=(395 , 245), point2=(395 , 243)) 
mdb.models['Model-1'].sketches['__profile__'].Line(point1=(395 , 245), point2=(395 , 243)) 
mdb.models['Model-1'].sketches['__profile__'].Line(point1=(402 , 150), point2=(391 , 141)) 
mdb.models['Model-1'].sketches['__profile__'].Line(point1=(391 , 141), point2=(383 , 141)) 
mdb.models['Model-1'].sketches['__profile__'].Line(point1=(383 , 141), point2=(370 , 152)) 
mdb.models['Model-1'].sketches['__profile__'].Line(point1=(370 , 152), point2=(370 , 157)) 
mdb.models['Model-1'].sketches['__profile__'].Line(point1=(370 , 157), point2=(371 , 163)) 
mdb.models['Model-1'].sketches['__profile__'].Line(point1=(371 , 163), point2=(373 , 166)) 
mdb.models['Model-1'].sketches['__profile__'].Line(point1=(373 , 166), point2=(378 , 166)) 
mdb.models['Model-1'].sketches['__profile__'].Line(point1=(378 , 166), point2=(398 , 157)) 
mdb.models['Model-1'].sketches['__profile__'].Line(point1=(398 , 157), point2=(402 , 153)) 
mdb.models['Model-1'].sketches['__profile__'].Line(point1=(402 , 153), point2=(402 , 150)) 
mdb.models['Model-1'].sketches['__profile__'].Line(point1=(402 , 153), point2=(402 , 150)) 
mdb.models['Model-1'].sketches['__profile__'].Line(point1=(406 , 187), point2=(384 , 191)) 
mdb.models['Model-1'].sketches['__profile__'].Line(point1=(384 , 191), point2=(373 , 195)) 
mdb.models['Model-1'].sketches['__profile__'].Line(point1=(373 , 195), point2=(374 , 207)) 
mdb.models['Model-1'].sketches['__profile__'].Line(point1=(374 , 207), point2=(375 , 209)) 
mdb.models['Model-1'].sketches['__profile__'].Line(point1=(375 , 209), point2=(398 , 207)) 
mdb.models['Model-1'].sketches['__profile__'].Line(point1=(398 , 207), point2=(406 , 200)) 
mdb.models['Model-1'].sketches['__profile__'].Line(point1=(406 , 200), point2=(406 , 187)) 
mdb.models['Model-1'].sketches['__profile__'].Line(point1=(406 , 200), point2=(406 , 187)) 
mdb.models['Model-1'].sketches['__profile__'].Line(point1=(395 , 112), point2=(391 , 112)) 
mdb.models['Model-1'].sketches['__profile__'].Line(point1=(391 , 112), point2=(377 , 124)) 
mdb.models['Model-1'].sketches['__profile__'].Line(point1=(377 , 124), point2=(381 , 134)) 
mdb.models['Model-1'].sketches['__profile__'].Line(point1=(381 , 134), point2=(384 , 137)) 
mdb.models['Model-1'].sketches['__profile__'].Line(point1=(384 , 137), point2=(390 , 138)) 
mdb.models['Model-1'].sketches['__profile__'].Line(point1=(390 , 138), point2=(396 , 129)) 
mdb.models['Model-1'].sketches['__profile__'].Line(point1=(396 , 129), point2=(400 , 126)) 
mdb.models['Model-1'].sketches['__profile__'].Line(point1=(400 , 126), point2=(399 , 120)) 
mdb.models['Model-1'].sketches['__profile__'].Line(point1=(399 , 120), point2=(397 , 119)) 
mdb.models['Model-1'].sketches['__profile__'].Line(point1=(397 , 119), point2=(395 , 112)) 
mdb.models['Model-1'].sketches['__profile__'].Line(point1=(397 , 119), point2=(395 , 112)) 
mdb.models['Model-1'].sketches['__profile__'].Line(point1=(414 , 178), point2=(413 , 175)) 
mdb.models['Model-1'].sketches['__profile__'].Line(point1=(413 , 175), point2=(405 , 170)) 
mdb.models['Model-1'].sketches['__profile__'].Line(point1=(405 , 170), point2=(398 , 161)) 
mdb.models['Model-1'].sketches['__profile__'].Line(point1=(398 , 161), point2=(395 , 161)) 
mdb.models['Model-1'].sketches['__profile__'].Line(point1=(395 , 161), point2=(382 , 167)) 
mdb.models['Model-1'].sketches['__profile__'].Line(point1=(382 , 167), point2=(383 , 172)) 
mdb.models['Model-1'].sketches['__profile__'].Line(point1=(383 , 172), point2=(388 , 187)) 
mdb.models['Model-1'].sketches['__profile__'].Line(point1=(388 , 187), point2=(404 , 185)) 
mdb.models['Model-1'].sketches['__profile__'].Line(point1=(404 , 185), point2=(413 , 181)) 
mdb.models['Model-1'].sketches['__profile__'].Line(point1=(413 , 181), point2=(414 , 178)) 
mdb.models['Model-1'].sketches['__profile__'].Line(point1=(413 , 181), point2=(414 , 178)) 
mdb.models['Model-1'].sketches['__profile__'].Line(point1=(419 , 253), point2=(401 , 247)) 
mdb.models['Model-1'].sketches['__profile__'].Line(point1=(401 , 247), point2=(397 , 247)) 
mdb.models['Model-1'].sketches['__profile__'].Line(point1=(397 , 247), point2=(393 , 249)) 
mdb.models['Model-1'].sketches['__profile__'].Line(point1=(393 , 249), point2=(387 , 254)) 
mdb.models['Model-1'].sketches['__profile__'].Line(point1=(387 , 254), point2=(388 , 267)) 
mdb.models['Model-1'].sketches['__profile__'].Line(point1=(388 , 267), point2=(387 , 272)) 
mdb.models['Model-1'].sketches['__profile__'].Line(point1=(387 , 272), point2=(387 , 278)) 
mdb.models['Model-1'].sketches['__profile__'].Line(point1=(387 , 278), point2=(409 , 276)) 
mdb.models['Model-1'].sketches['__profile__'].Line(point1=(409 , 276), point2=(416 , 265)) 
mdb.models['Model-1'].sketches['__profile__'].Line(point1=(416 , 265), point2=(419 , 253)) 
mdb.models['Model-1'].sketches['__profile__'].Line(point1=(416 , 265), point2=(419 , 253)) 
mdb.models['Model-1'].sketches['__profile__'].Line(point1=(501 , 283), point2=(487 , 283)) 
mdb.models['Model-1'].sketches['__profile__'].Line(point1=(487 , 283), point2=(411 , 295)) 
mdb.models['Model-1'].sketches['__profile__'].Line(point1=(411 , 295), point2=(393 , 301)) 
mdb.models['Model-1'].sketches['__profile__'].Line(point1=(393 , 301), point2=(393 , 304)) 
mdb.models['Model-1'].sketches['__profile__'].Line(point1=(393 , 304), point2=(402 , 312)) 
mdb.models['Model-1'].sketches['__profile__'].Line(point1=(402 , 312), point2=(411 , 320)) 
mdb.models['Model-1'].sketches['__profile__'].Line(point1=(411 , 320), point2=(439 , 319)) 
mdb.models['Model-1'].sketches['__profile__'].Line(point1=(439 , 319), point2=(462 , 316)) 
mdb.models['Model-1'].sketches['__profile__'].Line(point1=(462 , 316), point2=(473 , 313)) 
mdb.models['Model-1'].sketches['__profile__'].Line(point1=(473 , 313), point2=(498 , 304)) 
mdb.models['Model-1'].sketches['__profile__'].Line(point1=(498 , 304), point2=(509 , 297)) 
mdb.models['Model-1'].sketches['__profile__'].Line(point1=(509 , 297), point2=(507 , 290)) 
mdb.models['Model-1'].sketches['__profile__'].Line(point1=(507 , 290), point2=(501 , 283)) 
mdb.models['Model-1'].sketches['__profile__'].Line(point1=(507 , 290), point2=(501 , 283)) 
mdb.models['Model-1'].sketches['__profile__'].Line(point1=(433 , 241), point2=(421 , 224)) 
mdb.models['Model-1'].sketches['__profile__'].Line(point1=(421 , 224), point2=(398 , 228)) 
mdb.models['Model-1'].sketches['__profile__'].Line(point1=(398 , 228), point2=(395 , 229)) 
mdb.models['Model-1'].sketches['__profile__'].Line(point1=(395 , 229), point2=(395 , 232)) 
mdb.models['Model-1'].sketches['__profile__'].Line(point1=(395 , 232), point2=(395 , 236)) 
mdb.models['Model-1'].sketches['__profile__'].Line(point1=(395 , 236), point2=(399 , 244)) 
mdb.models['Model-1'].sketches['__profile__'].Line(point1=(399 , 244), point2=(410 , 246)) 
mdb.models['Model-1'].sketches['__profile__'].Line(point1=(410 , 246), point2=(418 , 250)) 
mdb.models['Model-1'].sketches['__profile__'].Line(point1=(418 , 250), point2=(424 , 249)) 
mdb.models['Model-1'].sketches['__profile__'].Line(point1=(424 , 249), point2=(433 , 243)) 
mdb.models['Model-1'].sketches['__profile__'].Line(point1=(433 , 243), point2=(433 , 241)) 
mdb.models['Model-1'].sketches['__profile__'].Line(point1=(433 , 243), point2=(433 , 241)) 
mdb.models['Model-1'].sketches['__profile__'].Line(point1=(428 , 202), point2=(408 , 202)) 
mdb.models['Model-1'].sketches['__profile__'].Line(point1=(408 , 202), point2=(400 , 209)) 
mdb.models['Model-1'].sketches['__profile__'].Line(point1=(400 , 209), point2=(400 , 215)) 
mdb.models['Model-1'].sketches['__profile__'].Line(point1=(400 , 215), point2=(403 , 221)) 
mdb.models['Model-1'].sketches['__profile__'].Line(point1=(403 , 221), point2=(404 , 223)) 
mdb.models['Model-1'].sketches['__profile__'].Line(point1=(404 , 223), point2=(410 , 223)) 
mdb.models['Model-1'].sketches['__profile__'].Line(point1=(410 , 223), point2=(429 , 217)) 
mdb.models['Model-1'].sketches['__profile__'].Line(point1=(429 , 217), point2=(430 , 211)) 
mdb.models['Model-1'].sketches['__profile__'].Line(point1=(430 , 211), point2=(428 , 207)) 
mdb.models['Model-1'].sketches['__profile__'].Line(point1=(428 , 207), point2=(428 , 202)) 
mdb.models['Model-1'].sketches['__profile__'].Line(point1=(428 , 207), point2=(428 , 202)) 
mdb.models['Model-1'].sketches['__profile__'].Line(point1=(420 , 145), point2=(415 , 146)) 
mdb.models['Model-1'].sketches['__profile__'].Line(point1=(415 , 146), point2=(413 , 149)) 
mdb.models['Model-1'].sketches['__profile__'].Line(point1=(413 , 149), point2=(406 , 153)) 
mdb.models['Model-1'].sketches['__profile__'].Line(point1=(406 , 153), point2=(401 , 158)) 
mdb.models['Model-1'].sketches['__profile__'].Line(point1=(401 , 158), point2=(401 , 161)) 
mdb.models['Model-1'].sketches['__profile__'].Line(point1=(401 , 161), point2=(408 , 168)) 
mdb.models['Model-1'].sketches['__profile__'].Line(point1=(408 , 168), point2=(414 , 171)) 
mdb.models['Model-1'].sketches['__profile__'].Line(point1=(414 , 171), point2=(426 , 159)) 
mdb.models['Model-1'].sketches['__profile__'].Line(point1=(426 , 159), point2=(420 , 145)) 
mdb.models['Model-1'].sketches['__profile__'].Line(point1=(426 , 159), point2=(420 , 145)) 
mdb.models['Model-1'].sketches['__profile__'].Line(point1=(432 , 177), point2=(418 , 181)) 
mdb.models['Model-1'].sketches['__profile__'].Line(point1=(418 , 181), point2=(417 , 183)) 
mdb.models['Model-1'].sketches['__profile__'].Line(point1=(417 , 183), point2=(409 , 186)) 
mdb.models['Model-1'].sketches['__profile__'].Line(point1=(409 , 186), point2=(410 , 192)) 
mdb.models['Model-1'].sketches['__profile__'].Line(point1=(410 , 192), point2=(409 , 196)) 
mdb.models['Model-1'].sketches['__profile__'].Line(point1=(409 , 196), point2=(411 , 199)) 
mdb.models['Model-1'].sketches['__profile__'].Line(point1=(411 , 199), point2=(427 , 199)) 
mdb.models['Model-1'].sketches['__profile__'].Line(point1=(427 , 199), point2=(430 , 197)) 
mdb.models['Model-1'].sketches['__profile__'].Line(point1=(430 , 197), point2=(437 , 189)) 
mdb.models['Model-1'].sketches['__profile__'].Line(point1=(437 , 189), point2=(436 , 184)) 
mdb.models['Model-1'].sketches['__profile__'].Line(point1=(436 , 184), point2=(434 , 183)) 
mdb.models['Model-1'].sketches['__profile__'].Line(point1=(434 , 183), point2=(432 , 177)) 
mdb.models['Model-1'].sketches['__profile__'].Line(point1=(434 , 183), point2=(432 , 177)) 
mdb.models['Model-1'].sketches['__profile__'].Line(point1=(461 , 254), point2=(456 , 254)) 
mdb.models['Model-1'].sketches['__profile__'].Line(point1=(456 , 254), point2=(434 , 245)) 
mdb.models['Model-1'].sketches['__profile__'].Line(point1=(434 , 245), point2=(428 , 250)) 
mdb.models['Model-1'].sketches['__profile__'].Line(point1=(428 , 250), point2=(423 , 252)) 
mdb.models['Model-1'].sketches['__profile__'].Line(point1=(423 , 252), point2=(418 , 268)) 
mdb.models['Model-1'].sketches['__profile__'].Line(point1=(418 , 268), point2=(414 , 275)) 
mdb.models['Model-1'].sketches['__profile__'].Line(point1=(414 , 275), point2=(414 , 276)) 
mdb.models['Model-1'].sketches['__profile__'].Line(point1=(414 , 276), point2=(430 , 275)) 
mdb.models['Model-1'].sketches['__profile__'].Line(point1=(430 , 275), point2=(460 , 268)) 
mdb.models['Model-1'].sketches['__profile__'].Line(point1=(460 , 268), point2=(462 , 267)) 
mdb.models['Model-1'].sketches['__profile__'].Line(point1=(462 , 267), point2=(461 , 254)) 
mdb.models['Model-1'].sketches['__profile__'].Line(point1=(462 , 267), point2=(461 , 254)) 
mdb.models['Model-1'].sketches['__profile__'].Line(point1=(431 , 160), point2=(425 , 163)) 
mdb.models['Model-1'].sketches['__profile__'].Line(point1=(425 , 163), point2=(416 , 172)) 
mdb.models['Model-1'].sketches['__profile__'].Line(point1=(416 , 172), point2=(417 , 178)) 
mdb.models['Model-1'].sketches['__profile__'].Line(point1=(417 , 178), point2=(420 , 177)) 
mdb.models['Model-1'].sketches['__profile__'].Line(point1=(420 , 177), point2=(428 , 175)) 
mdb.models['Model-1'].sketches['__profile__'].Line(point1=(428 , 175), point2=(436 , 170)) 
mdb.models['Model-1'].sketches['__profile__'].Line(point1=(436 , 170), point2=(436 , 167)) 
mdb.models['Model-1'].sketches['__profile__'].Line(point1=(436 , 167), point2=(431 , 160)) 
mdb.models['Model-1'].sketches['__profile__'].Line(point1=(436 , 167), point2=(431 , 160)) 
mdb.models['Model-1'].sketches['__profile__'].Line(point1=(453 , 136), point2=(442 , 126)) 
mdb.models['Model-1'].sketches['__profile__'].Line(point1=(442 , 126), point2=(439 , 126)) 
mdb.models['Model-1'].sketches['__profile__'].Line(point1=(439 , 126), point2=(422 , 140)) 
mdb.models['Model-1'].sketches['__profile__'].Line(point1=(422 , 140), point2=(422 , 145)) 
mdb.models['Model-1'].sketches['__profile__'].Line(point1=(422 , 145), point2=(427 , 153)) 
mdb.models['Model-1'].sketches['__profile__'].Line(point1=(427 , 153), point2=(429 , 154)) 
mdb.models['Model-1'].sketches['__profile__'].Line(point1=(429 , 154), point2=(429 , 156)) 
mdb.models['Model-1'].sketches['__profile__'].Line(point1=(429 , 156), point2=(431 , 156)) 
mdb.models['Model-1'].sketches['__profile__'].Line(point1=(431 , 156), point2=(452 , 139)) 
mdb.models['Model-1'].sketches['__profile__'].Line(point1=(452 , 139), point2=(453 , 136)) 
mdb.models['Model-1'].sketches['__profile__'].Line(point1=(452 , 139), point2=(453 , 136)) 
mdb.models['Model-1'].sketches['__profile__'].Line(point1=(450 , 229), point2=(445 , 215)) 
mdb.models['Model-1'].sketches['__profile__'].Line(point1=(445 , 215), point2=(433 , 217)) 
mdb.models['Model-1'].sketches['__profile__'].Line(point1=(433 , 217), point2=(428 , 221)) 
mdb.models['Model-1'].sketches['__profile__'].Line(point1=(428 , 221), point2=(426 , 221)) 
mdb.models['Model-1'].sketches['__profile__'].Line(point1=(426 , 221), point2=(424 , 222)) 
mdb.models['Model-1'].sketches['__profile__'].Line(point1=(424 , 222), point2=(424 , 224)) 
mdb.models['Model-1'].sketches['__profile__'].Line(point1=(424 , 224), point2=(436 , 239)) 
mdb.models['Model-1'].sketches['__profile__'].Line(point1=(436 , 239), point2=(444 , 236)) 
mdb.models['Model-1'].sketches['__profile__'].Line(point1=(444 , 236), point2=(450 , 231)) 
mdb.models['Model-1'].sketches['__profile__'].Line(point1=(450 , 231), point2=(450 , 229)) 
mdb.models['Model-1'].sketches['__profile__'].Line(point1=(450 , 231), point2=(450 , 229)) 
mdb.models['Model-1'].sketches['__profile__'].Line(point1=(499 , 264), point2=(495 , 264)) 
mdb.models['Model-1'].sketches['__profile__'].Line(point1=(495 , 264), point2=(493 , 266)) 
mdb.models['Model-1'].sketches['__profile__'].Line(point1=(493 , 266), point2=(488 , 266)) 
mdb.models['Model-1'].sketches['__profile__'].Line(point1=(488 , 266), point2=(483 , 268)) 
mdb.models['Model-1'].sketches['__profile__'].Line(point1=(483 , 268), point2=(463 , 270)) 
mdb.models['Model-1'].sketches['__profile__'].Line(point1=(463 , 270), point2=(456 , 273)) 
mdb.models['Model-1'].sketches['__profile__'].Line(point1=(456 , 273), point2=(433 , 277)) 
mdb.models['Model-1'].sketches['__profile__'].Line(point1=(433 , 277), point2=(430 , 278)) 
mdb.models['Model-1'].sketches['__profile__'].Line(point1=(430 , 278), point2=(430 , 280)) 
mdb.models['Model-1'].sketches['__profile__'].Line(point1=(430 , 280), point2=(436 , 285)) 
mdb.models['Model-1'].sketches['__profile__'].Line(point1=(436 , 285), point2=(446 , 285)) 
mdb.models['Model-1'].sketches['__profile__'].Line(point1=(446 , 285), point2=(452 , 283)) 
mdb.models['Model-1'].sketches['__profile__'].Line(point1=(452 , 283), point2=(460 , 283)) 
mdb.models['Model-1'].sketches['__profile__'].Line(point1=(460 , 283), point2=(462 , 281)) 
mdb.models['Model-1'].sketches['__profile__'].Line(point1=(462 , 281), point2=(474 , 281)) 
mdb.models['Model-1'].sketches['__profile__'].Line(point1=(474 , 281), point2=(479 , 279)) 
mdb.models['Model-1'].sketches['__profile__'].Line(point1=(479 , 279), point2=(499 , 278)) 
mdb.models['Model-1'].sketches['__profile__'].Line(point1=(499 , 278), point2=(503 , 276)) 
mdb.models['Model-1'].sketches['__profile__'].Line(point1=(503 , 276), point2=(503 , 272)) 
mdb.models['Model-1'].sketches['__profile__'].Line(point1=(503 , 272), point2=(499 , 264)) 
mdb.models['Model-1'].sketches['__profile__'].Line(point1=(503 , 272), point2=(499 , 264)) 
mdb.models['Model-1'].sketches['__profile__'].Line(point1=(459 , 192), point2=(452 , 186)) 
mdb.models['Model-1'].sketches['__profile__'].Line(point1=(452 , 186), point2=(442 , 188)) 
mdb.models['Model-1'].sketches['__profile__'].Line(point1=(442 , 188), point2=(431 , 199)) 
mdb.models['Model-1'].sketches['__profile__'].Line(point1=(431 , 199), point2=(432 , 210)) 
mdb.models['Model-1'].sketches['__profile__'].Line(point1=(432 , 210), point2=(433 , 213)) 
mdb.models['Model-1'].sketches['__profile__'].Line(point1=(433 , 213), point2=(436 , 214)) 
mdb.models['Model-1'].sketches['__profile__'].Line(point1=(436 , 214), point2=(457 , 208)) 
mdb.models['Model-1'].sketches['__profile__'].Line(point1=(457 , 208), point2=(459 , 203)) 
mdb.models['Model-1'].sketches['__profile__'].Line(point1=(459 , 203), point2=(459 , 192)) 
mdb.models['Model-1'].sketches['__profile__'].Line(point1=(459 , 203), point2=(459 , 192)) 
mdb.models['Model-1'].sketches['__profile__'].Line(point1=(484 , 224), point2=(472 , 224)) 
mdb.models['Model-1'].sketches['__profile__'].Line(point1=(472 , 224), point2=(468 , 227)) 
mdb.models['Model-1'].sketches['__profile__'].Line(point1=(468 , 227), point2=(458 , 230)) 
mdb.models['Model-1'].sketches['__profile__'].Line(point1=(458 , 230), point2=(447 , 236)) 
mdb.models['Model-1'].sketches['__profile__'].Line(point1=(447 , 236), point2=(439 , 242)) 
mdb.models['Model-1'].sketches['__profile__'].Line(point1=(439 , 242), point2=(439 , 244)) 
mdb.models['Model-1'].sketches['__profile__'].Line(point1=(439 , 244), point2=(445 , 247)) 
mdb.models['Model-1'].sketches['__profile__'].Line(point1=(445 , 247), point2=(456 , 251)) 
mdb.models['Model-1'].sketches['__profile__'].Line(point1=(456 , 251), point2=(465 , 251)) 
mdb.models['Model-1'].sketches['__profile__'].Line(point1=(465 , 251), point2=(480 , 244)) 
mdb.models['Model-1'].sketches['__profile__'].Line(point1=(480 , 244), point2=(480 , 239)) 
mdb.models['Model-1'].sketches['__profile__'].Line(point1=(480 , 239), point2=(484 , 224)) 
mdb.models['Model-1'].sketches['__profile__'].Line(point1=(480 , 239), point2=(484 , 224)) 
mdb.models['Model-1'].sketches['__profile__'].Line(point1=(473 , 208), point2=(459 , 209)) 
mdb.models['Model-1'].sketches['__profile__'].Line(point1=(459 , 209), point2=(449 , 213)) 
mdb.models['Model-1'].sketches['__profile__'].Line(point1=(449 , 213), point2=(449 , 218)) 
mdb.models['Model-1'].sketches['__profile__'].Line(point1=(449 , 218), point2=(452 , 224)) 
mdb.models['Model-1'].sketches['__profile__'].Line(point1=(452 , 224), point2=(453 , 228)) 
mdb.models['Model-1'].sketches['__profile__'].Line(point1=(453 , 228), point2=(456 , 229)) 
mdb.models['Model-1'].sketches['__profile__'].Line(point1=(456 , 229), point2=(470 , 223)) 
mdb.models['Model-1'].sketches['__profile__'].Line(point1=(470 , 223), point2=(473 , 214)) 
mdb.models['Model-1'].sketches['__profile__'].Line(point1=(473 , 214), point2=(473 , 208)) 
mdb.models['Model-1'].sketches['__profile__'].Line(point1=(473 , 214), point2=(473 , 208)) 
mdb.models['Model-1'].sketches['__profile__'].Line(point1=(490 , 184), point2=(483 , 181)) 
mdb.models['Model-1'].sketches['__profile__'].Line(point1=(483 , 181), point2=(479 , 181)) 
mdb.models['Model-1'].sketches['__profile__'].Line(point1=(479 , 181), point2=(469 , 187)) 
mdb.models['Model-1'].sketches['__profile__'].Line(point1=(469 , 187), point2=(467 , 190)) 
mdb.models['Model-1'].sketches['__profile__'].Line(point1=(467 , 190), point2=(463 , 192)) 
mdb.models['Model-1'].sketches['__profile__'].Line(point1=(463 , 192), point2=(462 , 203)) 
mdb.models['Model-1'].sketches['__profile__'].Line(point1=(462 , 203), point2=(462 , 206)) 
mdb.models['Model-1'].sketches['__profile__'].Line(point1=(462 , 206), point2=(471 , 206)) 
mdb.models['Model-1'].sketches['__profile__'].Line(point1=(471 , 206), point2=(482 , 201)) 
mdb.models['Model-1'].sketches['__profile__'].Line(point1=(482 , 201), point2=(487 , 197)) 
mdb.models['Model-1'].sketches['__profile__'].Line(point1=(487 , 197), point2=(490 , 184)) 
mdb.models['Model-1'].sketches['__profile__'].Line(point1=(487 , 197), point2=(490 , 184)) 
mdb.models['Model-1'].sketches['__profile__'].Line(point1=(506 , 244), point2=(483 , 246)) 
mdb.models['Model-1'].sketches['__profile__'].Line(point1=(483 , 246), point2=(472 , 250)) 
mdb.models['Model-1'].sketches['__profile__'].Line(point1=(472 , 250), point2=(465 , 254)) 
mdb.models['Model-1'].sketches['__profile__'].Line(point1=(465 , 254), point2=(464 , 262)) 
mdb.models['Model-1'].sketches['__profile__'].Line(point1=(464 , 262), point2=(466 , 266)) 
mdb.models['Model-1'].sketches['__profile__'].Line(point1=(466 , 266), point2=(497 , 262)) 
mdb.models['Model-1'].sketches['__profile__'].Line(point1=(497 , 262), point2=(509 , 256)) 
mdb.models['Model-1'].sketches['__profile__'].Line(point1=(509 , 256), point2=(509 , 251)) 
mdb.models['Model-1'].sketches['__profile__'].Line(point1=(509 , 251), point2=(506 , 244)) 
mdb.models['Model-1'].sketches['__profile__'].Line(point1=(509 , 251), point2=(506 , 244)) 
mdb.models['Model-1'].sketches['__profile__'].Line(point1=(506 , 199), point2=(487 , 200)) 
mdb.models['Model-1'].sketches['__profile__'].Line(point1=(487 , 200), point2=(478 , 206)) 
mdb.models['Model-1'].sketches['__profile__'].Line(point1=(478 , 206), point2=(476 , 208)) 
mdb.models['Model-1'].sketches['__profile__'].Line(point1=(476 , 208), point2=(475 , 221)) 
mdb.models['Model-1'].sketches['__profile__'].Line(point1=(475 , 221), point2=(484 , 221)) 
mdb.models['Model-1'].sketches['__profile__'].Line(point1=(484 , 221), point2=(508 , 211)) 
mdb.models['Model-1'].sketches['__profile__'].Line(point1=(508 , 211), point2=(506 , 199)) 
mdb.models['Model-1'].sketches['__profile__'].Line(point1=(508 , 211), point2=(506 , 199)) 
mdb.models['Model-1'].sketches['__profile__'].Line(point1=(512 , 160), point2=(506 , 155)) 
mdb.models['Model-1'].sketches['__profile__'].Line(point1=(506 , 155), point2=(503 , 155)) 
mdb.models['Model-1'].sketches['__profile__'].Line(point1=(503 , 155), point2=(483 , 166)) 
mdb.models['Model-1'].sketches['__profile__'].Line(point1=(483 , 166), point2=(482 , 174)) 
mdb.models['Model-1'].sketches['__profile__'].Line(point1=(482 , 174), point2=(482 , 179)) 
mdb.models['Model-1'].sketches['__profile__'].Line(point1=(482 , 179), point2=(494 , 182)) 
mdb.models['Model-1'].sketches['__profile__'].Line(point1=(494 , 182), point2=(511 , 165)) 
mdb.models['Model-1'].sketches['__profile__'].Line(point1=(511 , 165), point2=(512 , 160)) 
mdb.models['Model-1'].sketches['__profile__'].Line(point1=(511 , 165), point2=(512 , 160)) 
mdb.models['Model-1'].sketches['__profile__'].Line(point1=(511 , 213), point2=(487 , 223)) 
mdb.models['Model-1'].sketches['__profile__'].Line(point1=(487 , 223), point2=(487 , 227)) 
mdb.models['Model-1'].sketches['__profile__'].Line(point1=(487 , 227), point2=(483 , 239)) 
mdb.models['Model-1'].sketches['__profile__'].Line(point1=(483 , 239), point2=(483 , 243)) 
mdb.models['Model-1'].sketches['__profile__'].Line(point1=(483 , 243), point2=(487 , 243)) 
mdb.models['Model-1'].sketches['__profile__'].Line(point1=(487 , 243), point2=(503 , 241)) 
mdb.models['Model-1'].sketches['__profile__'].Line(point1=(503 , 241), point2=(517 , 233)) 
mdb.models['Model-1'].sketches['__profile__'].Line(point1=(517 , 233), point2=(511 , 213)) 
mdb.models['Model-1'].sketches['__profile__'].Line(point1=(517 , 233), point2=(511 , 213)) 
mdb.models['Model-1'].sketches['__profile__'].Line(point1=(520 , 171), point2=(512 , 167)) 
mdb.models['Model-1'].sketches['__profile__'].Line(point1=(512 , 167), point2=(494 , 185)) 
mdb.models['Model-1'].sketches['__profile__'].Line(point1=(494 , 185), point2=(490 , 195)) 
mdb.models['Model-1'].sketches['__profile__'].Line(point1=(490 , 195), point2=(490 , 197)) 
mdb.models['Model-1'].sketches['__profile__'].Line(point1=(490 , 197), point2=(492 , 197)) 
mdb.models['Model-1'].sketches['__profile__'].Line(point1=(492 , 197), point2=(508 , 195)) 
mdb.models['Model-1'].sketches['__profile__'].Line(point1=(508 , 195), point2=(518 , 187)) 
mdb.models['Model-1'].sketches['__profile__'].Line(point1=(518 , 187), point2=(520 , 185)) 
mdb.models['Model-1'].sketches['__profile__'].Line(point1=(520 , 185), point2=(519 , 180)) 
mdb.models['Model-1'].sketches['__profile__'].Line(point1=(519 , 180), point2=(520 , 171)) 
mdb.models['Model-1'].sketches['__profile__'].Line(point1=(519 , 180), point2=(520 , 171)) 
mdb.models['Model-1'].sketches['__profile__'].Line(point1=(532 , 250), point2=(527 , 250)) 
mdb.models['Model-1'].sketches['__profile__'].Line(point1=(527 , 250), point2=(503 , 262)) 
mdb.models['Model-1'].sketches['__profile__'].Line(point1=(503 , 262), point2=(503 , 267)) 
mdb.models['Model-1'].sketches['__profile__'].Line(point1=(503 , 267), point2=(506 , 273)) 
mdb.models['Model-1'].sketches['__profile__'].Line(point1=(506 , 273), point2=(506 , 274)) 
mdb.models['Model-1'].sketches['__profile__'].Line(point1=(506 , 274), point2=(513 , 273)) 
mdb.models['Model-1'].sketches['__profile__'].Line(point1=(513 , 273), point2=(535 , 262)) 
mdb.models['Model-1'].sketches['__profile__'].Line(point1=(535 , 262), point2=(537 , 258)) 
mdb.models['Model-1'].sketches['__profile__'].Line(point1=(537 , 258), point2=(532 , 250)) 
mdb.models['Model-1'].sketches['__profile__'].Line(point1=(537 , 258), point2=(532 , 250)) 
mdb.models['Model-1'].sketches['__profile__'].Line(point1=(539 , 273), point2=(533 , 268)) 
mdb.models['Model-1'].sketches['__profile__'].Line(point1=(533 , 268), point2=(528 , 268)) 
mdb.models['Model-1'].sketches['__profile__'].Line(point1=(528 , 268), point2=(521 , 273)) 
mdb.models['Model-1'].sketches['__profile__'].Line(point1=(521 , 273), point2=(505 , 279)) 
mdb.models['Model-1'].sketches['__profile__'].Line(point1=(505 , 279), point2=(505 , 282)) 
mdb.models['Model-1'].sketches['__profile__'].Line(point1=(505 , 282), point2=(511 , 291)) 
mdb.models['Model-1'].sketches['__profile__'].Line(point1=(511 , 291), point2=(514 , 291)) 
mdb.models['Model-1'].sketches['__profile__'].Line(point1=(514 , 291), point2=(533 , 280)) 
mdb.models['Model-1'].sketches['__profile__'].Line(point1=(533 , 280), point2=(539 , 275)) 
mdb.models['Model-1'].sketches['__profile__'].Line(point1=(539 , 275), point2=(539 , 273)) 
mdb.models['Model-1'].sketches['__profile__'].Line(point1=(539 , 275), point2=(539 , 273)) 
mdb.models['Model-1'].sketches['__profile__'].Line(point1=(539 , 234), point2=(533 , 229)) 
mdb.models['Model-1'].sketches['__profile__'].Line(point1=(533 , 229), point2=(525 , 231)) 
mdb.models['Model-1'].sketches['__profile__'].Line(point1=(525 , 231), point2=(509 , 241)) 
mdb.models['Model-1'].sketches['__profile__'].Line(point1=(509 , 241), point2=(510 , 246)) 
mdb.models['Model-1'].sketches['__profile__'].Line(point1=(510 , 246), point2=(510 , 248)) 
mdb.models['Model-1'].sketches['__profile__'].Line(point1=(510 , 248), point2=(512 , 249)) 
mdb.models['Model-1'].sketches['__profile__'].Line(point1=(512 , 249), point2=(512 , 252)) 
mdb.models['Model-1'].sketches['__profile__'].Line(point1=(512 , 252), point2=(515 , 253)) 
mdb.models['Model-1'].sketches['__profile__'].Line(point1=(515 , 253), point2=(532 , 244)) 
mdb.models['Model-1'].sketches['__profile__'].Line(point1=(532 , 244), point2=(539 , 237)) 
mdb.models['Model-1'].sketches['__profile__'].Line(point1=(539 , 237), point2=(539 , 234)) 
mdb.models['Model-1'].sketches['__profile__'].Line(point1=(539 , 237), point2=(539 , 234)) 
mdb.models['Model-1'].sketches['__profile__'].Line(point1=(536 , 183), point2=(529 , 183)) 
mdb.models['Model-1'].sketches['__profile__'].Line(point1=(529 , 183), point2=(521 , 187)) 
mdb.models['Model-1'].sketches['__profile__'].Line(point1=(521 , 187), point2=(519 , 190)) 
mdb.models['Model-1'].sketches['__profile__'].Line(point1=(519 , 190), point2=(511 , 195)) 
mdb.models['Model-1'].sketches['__profile__'].Line(point1=(511 , 195), point2=(509 , 197)) 
mdb.models['Model-1'].sketches['__profile__'].Line(point1=(509 , 197), point2=(510 , 206)) 
mdb.models['Model-1'].sketches['__profile__'].Line(point1=(510 , 206), point2=(511 , 208)) 
mdb.models['Model-1'].sketches['__profile__'].Line(point1=(511 , 208), point2=(514 , 208)) 
mdb.models['Model-1'].sketches['__profile__'].Line(point1=(514 , 208), point2=(516 , 205)) 
mdb.models['Model-1'].sketches['__profile__'].Line(point1=(516 , 205), point2=(535 , 194)) 
mdb.models['Model-1'].sketches['__profile__'].Line(point1=(535 , 194), point2=(537 , 192)) 
mdb.models['Model-1'].sketches['__profile__'].Line(point1=(537 , 192), point2=(536 , 183)) 
mdb.models['Model-1'].sketches['__profile__'].Line(point1=(537 , 192), point2=(536 , 183)) 
mdb.models['Model-1'].sketches['__profile__'].Line(point1=(545 , 197), point2=(542 , 194)) 
mdb.models['Model-1'].sketches['__profile__'].Line(point1=(542 , 194), point2=(538 , 194)) 
mdb.models['Model-1'].sketches['__profile__'].Line(point1=(538 , 194), point2=(534 , 198)) 
mdb.models['Model-1'].sketches['__profile__'].Line(point1=(534 , 198), point2=(526 , 202)) 
mdb.models['Model-1'].sketches['__profile__'].Line(point1=(526 , 202), point2=(514 , 211)) 
mdb.models['Model-1'].sketches['__profile__'].Line(point1=(514 , 211), point2=(518 , 225)) 
mdb.models['Model-1'].sketches['__profile__'].Line(point1=(518 , 225), point2=(519 , 229)) 
mdb.models['Model-1'].sketches['__profile__'].Line(point1=(519 , 229), point2=(523 , 230)) 
mdb.models['Model-1'].sketches['__profile__'].Line(point1=(523 , 230), point2=(537 , 221)) 
mdb.models['Model-1'].sketches['__profile__'].Line(point1=(537 , 221), point2=(543 , 214)) 
mdb.models['Model-1'].sketches['__profile__'].Line(point1=(543 , 214), point2=(545 , 197)) 
mdb.models['Model-1'].sketches['__profile__'].Line(point1=(543 , 214), point2=(545 , 197)) 
mdb.models['Model-1'].sketches['__profile__'].Line(point1=(536 , 162), point2=(532 , 161)) 
mdb.models['Model-1'].sketches['__profile__'].Line(point1=(532 , 161), point2=(523 , 170)) 
mdb.models['Model-1'].sketches['__profile__'].Line(point1=(523 , 170), point2=(522 , 175)) 
mdb.models['Model-1'].sketches['__profile__'].Line(point1=(522 , 175), point2=(522 , 183)) 
mdb.models['Model-1'].sketches['__profile__'].Line(point1=(522 , 183), point2=(523 , 183)) 
mdb.models['Model-1'].sketches['__profile__'].Line(point1=(523 , 183), point2=(534 , 180)) 
mdb.models['Model-1'].sketches['__profile__'].Line(point1=(534 , 180), point2=(542 , 172)) 
mdb.models['Model-1'].sketches['__profile__'].Line(point1=(542 , 172), point2=(541 , 168)) 
mdb.models['Model-1'].sketches['__profile__'].Line(point1=(541 , 168), point2=(536 , 162)) 
mdb.models['Model-1'].sketches['__profile__'].Line(point1=(541 , 168), point2=(536 , 162)) 
mdb.models['Model-1'].sketches['__profile__'].Line(point1=(553 , 236), point2=(549 , 234)) 
mdb.models['Model-1'].sketches['__profile__'].Line(point1=(549 , 234), point2=(536 , 243)) 
mdb.models['Model-1'].sketches['__profile__'].Line(point1=(536 , 243), point2=(534 , 248)) 
mdb.models['Model-1'].sketches['__profile__'].Line(point1=(534 , 248), point2=(538 , 253)) 
mdb.models['Model-1'].sketches['__profile__'].Line(point1=(538 , 253), point2=(540 , 256)) 
mdb.models['Model-1'].sketches['__profile__'].Line(point1=(540 , 256), point2=(543 , 256)) 
mdb.models['Model-1'].sketches['__profile__'].Line(point1=(543 , 256), point2=(552 , 249)) 
mdb.models['Model-1'].sketches['__profile__'].Line(point1=(552 , 249), point2=(556 , 244)) 
mdb.models['Model-1'].sketches['__profile__'].Line(point1=(556 , 244), point2=(556 , 240)) 
mdb.models['Model-1'].sketches['__profile__'].Line(point1=(556 , 240), point2=(553 , 236)) 
mdb.models['Model-1'].sketches['__profile__'].Line(point1=(556 , 240), point2=(553 , 236)) 
mdb.models['Model-1'].sketches['__profile__'].Line(point1=(558 , 255), point2=(550 , 254)) 
mdb.models['Model-1'].sketches['__profile__'].Line(point1=(550 , 254), point2=(536 , 264)) 
mdb.models['Model-1'].sketches['__profile__'].Line(point1=(536 , 264), point2=(535 , 267)) 
mdb.models['Model-1'].sketches['__profile__'].Line(point1=(535 , 267), point2=(541 , 270)) 
mdb.models['Model-1'].sketches['__profile__'].Line(point1=(541 , 270), point2=(545 , 270)) 
mdb.models['Model-1'].sketches['__profile__'].Line(point1=(545 , 270), point2=(557 , 259)) 
mdb.models['Model-1'].sketches['__profile__'].Line(point1=(557 , 259), point2=(558 , 255)) 
mdb.models['Model-1'].sketches['__profile__'].Line(point1=(557 , 259), point2=(558 , 255)) 
mdb.models['Model-1'].sketches['__profile__'].Line(point1=(564 , 213), point2=(560 , 209)) 
mdb.models['Model-1'].sketches['__profile__'].Line(point1=(560 , 209), point2=(552 , 211)) 
mdb.models['Model-1'].sketches['__profile__'].Line(point1=(552 , 211), point2=(541 , 219)) 
mdb.models['Model-1'].sketches['__profile__'].Line(point1=(541 , 219), point2=(536 , 224)) 
mdb.models['Model-1'].sketches['__profile__'].Line(point1=(536 , 224), point2=(536 , 226)) 
mdb.models['Model-1'].sketches['__profile__'].Line(point1=(536 , 226), point2=(542 , 233)) 
mdb.models['Model-1'].sketches['__profile__'].Line(point1=(542 , 233), point2=(545 , 233)) 
mdb.models['Model-1'].sketches['__profile__'].Line(point1=(545 , 233), point2=(564 , 216)) 
mdb.models['Model-1'].sketches['__profile__'].Line(point1=(564 , 216), point2=(564 , 213)) 
mdb.models['Model-1'].sketches['__profile__'].Line(point1=(564 , 216), point2=(564 , 213)) 
mdb.models['Model-1'].sketches['__profile__'].Line(point1=(553 , 162), point2=(557 , 158)) 
mdb.models['Model-1'].sketches['__profile__'].Line(point1=(557 , 158), point2=(547 , 149)) 
mdb.models['Model-1'].sketches['__profile__'].Line(point1=(547 , 149), point2=(540 , 156)) 
mdb.models['Model-1'].sketches['__profile__'].Line(point1=(540 , 156), point2=(537 , 158)) 
mdb.models['Model-1'].sketches['__profile__'].Line(point1=(537 , 158), point2=(545 , 170)) 
mdb.models['Model-1'].sketches['__profile__'].Line(point1=(545 , 170), point2=(553 , 162)) 
mdb.models['Model-1'].sketches['__profile__'].Line(point1=(545 , 170), point2=(553 , 162)) 
mdb.models['Model-1'].sketches['__profile__'].Line(point1=(550 , 171), point2=(546 , 171)) 
mdb.models['Model-1'].sketches['__profile__'].Line(point1=(546 , 171), point2=(545 , 174)) 
mdb.models['Model-1'].sketches['__profile__'].Line(point1=(545 , 174), point2=(538 , 180)) 
mdb.models['Model-1'].sketches['__profile__'].Line(point1=(538 , 180), point2=(539 , 187)) 
mdb.models['Model-1'].sketches['__profile__'].Line(point1=(539 , 187), point2=(540 , 189)) 
mdb.models['Model-1'].sketches['__profile__'].Line(point1=(540 , 189), point2=(543 , 189)) 
mdb.models['Model-1'].sketches['__profile__'].Line(point1=(543 , 189), point2=(554 , 179)) 
mdb.models['Model-1'].sketches['__profile__'].Line(point1=(554 , 179), point2=(554 , 176)) 
mdb.models['Model-1'].sketches['__profile__'].Line(point1=(554 , 176), point2=(550 , 171)) 
mdb.models['Model-1'].sketches['__profile__'].Line(point1=(554 , 176), point2=(550 , 171)) 
mdb.models['Model-1'].sketches['__profile__'].Line(point1=(572 , 172), point2=(568 , 171)) 
mdb.models['Model-1'].sketches['__profile__'].Line(point1=(568 , 171), point2=(548 , 187)) 
mdb.models['Model-1'].sketches['__profile__'].Line(point1=(548 , 187), point2=(545 , 190)) 
mdb.models['Model-1'].sketches['__profile__'].Line(point1=(545 , 190), point2=(545 , 193)) 
mdb.models['Model-1'].sketches['__profile__'].Line(point1=(545 , 193), point2=(549 , 195)) 
mdb.models['Model-1'].sketches['__profile__'].Line(point1=(549 , 195), point2=(563 , 189)) 
mdb.models['Model-1'].sketches['__profile__'].Line(point1=(563 , 189), point2=(566 , 185)) 
mdb.models['Model-1'].sketches['__profile__'].Line(point1=(566 , 185), point2=(574 , 182)) 
mdb.models['Model-1'].sketches['__profile__'].Line(point1=(574 , 182), point2=(575 , 178)) 
mdb.models['Model-1'].sketches['__profile__'].Line(point1=(575 , 178), point2=(572 , 172)) 
mdb.models['Model-1'].sketches['__profile__'].Line(point1=(575 , 178), point2=(572 , 172)) 
mdb.models['Model-1'].sketches['__profile__'].Line(point1=(561 , 159), point2=(558 , 159)) 
mdb.models['Model-1'].sketches['__profile__'].Line(point1=(558 , 159), point2=(550 , 167)) 
mdb.models['Model-1'].sketches['__profile__'].Line(point1=(550 , 167), point2=(550 , 170)) 
mdb.models['Model-1'].sketches['__profile__'].Line(point1=(550 , 170), point2=(557 , 176)) 
mdb.models['Model-1'].sketches['__profile__'].Line(point1=(557 , 176), point2=(560 , 176)) 
mdb.models['Model-1'].sketches['__profile__'].Line(point1=(560 , 176), point2=(568 , 169)) 
mdb.models['Model-1'].sketches['__profile__'].Line(point1=(568 , 169), point2=(568 , 167)) 
mdb.models['Model-1'].sketches['__profile__'].Line(point1=(568 , 167), point2=(564 , 164)) 
mdb.models['Model-1'].sketches['__profile__'].Line(point1=(564 , 164), point2=(561 , 159)) 
mdb.models['Model-1'].sketches['__profile__'].Line(point1=(564 , 164), point2=(561 , 159)) 
mdb.models['Model-1'].sketches['__profile__'].Line(point1=(576 , 231), point2=(572 , 231)) 
mdb.models['Model-1'].sketches['__profile__'].Line(point1=(572 , 231), point2=(567 , 235)) 
mdb.models['Model-1'].sketches['__profile__'].Line(point1=(567 , 235), point2=(563 , 241)) 
mdb.models['Model-1'].sketches['__profile__'].Line(point1=(563 , 241), point2=(555 , 248)) 
mdb.models['Model-1'].sketches['__profile__'].Line(point1=(555 , 248), point2=(556 , 252)) 
mdb.models['Model-1'].sketches['__profile__'].Line(point1=(556 , 252), point2=(558 , 254)) 
mdb.models['Model-1'].sketches['__profile__'].Line(point1=(558 , 254), point2=(561 , 254)) 
mdb.models['Model-1'].sketches['__profile__'].Line(point1=(561 , 254), point2=(563 , 252)) 
mdb.models['Model-1'].sketches['__profile__'].Line(point1=(563 , 252), point2=(567 , 244)) 
mdb.models['Model-1'].sketches['__profile__'].Line(point1=(567 , 244), point2=(576 , 235)) 
mdb.models['Model-1'].sketches['__profile__'].Line(point1=(576 , 235), point2=(576 , 231)) 
mdb.models['Model-1'].sketches['__profile__'].Line(point1=(576 , 235), point2=(576 , 231)) 
mdb.models['Model-1'].parts['Part-1'].PartitionFaceBySketchThruAll(faces= 
  mdb.models['Model-1'].parts['Part-1'].faces.findAt( 
((1,30.9605,0), ), ((1,30.9605,72), ), ((1,30.9605,144), ), ((1,30.9605,216), ), ((1,30.9605,289), ), ((1,30.9605,361), ), ((1,30.9605,433), ), ((1,30.9605,505), ), ((1,30.9605,577), ), ((1,30.9605,649), ), ((1,30.9605,721), ), ((1,30.9605,793), ), ((1,30.9605,866), ), ((1,30.9605,938), ), ((1,30.9605,1010), ), ((1,30.9605,1082), ), ((1,30.9605,1154), ), 	), sketch= 
   mdb.models['Model-1'].sketches['__profile__'], sketchOrientation=TOP,  
sketchPlane=mdb.models['Model-1'].parts['Part-1'].datums[25], 
    sketchPlaneSide=SIDE1, sketchUpEdge= 
    mdb.models['Model-1'].parts['Part-1'].datums[7]) 
del mdb.models['Model-1'].sketches['__profile__'] 
mdb.models['Model-1'].ConstrainedSketch(gridSpacing=75, name='__profile__', sheetSize=3000, transform= 
   mdb.models['Model-1'].parts['Part-1'].MakeSketchTransform( 
   sketchPlane=mdb.models['Model-1'].parts['Part-1'].datums[25], 
    sketchPlaneSide=SIDE1,  
  sketchUpEdge=mdb.models['Model-1'].parts['Part-1'].datums[7],  
   sketchOrientation=TOP, origin=(17,500,577))) 
mdb.models['Model-1'].parts['Part-1'].projectReferencesOntoSketch(filter= 
  COPLANAR_EDGES, sketch=mdb.models['Model-1'].sketches['__profile__']) 
mdb.models['Model-1'].sketches['__profile__'].Line(point1=(173, 24),point2=(160,22)) 
mdb.models['Model-1'].sketches['__profile__'].Line(point1=(160, 22),point2=(154,32)) 
mdb.models['Model-1'].sketches['__profile__'].Line(point1=(154, 32),point2=(137,52)) 
mdb.models['Model-1'].sketches['__profile__'].Line(point1=(137, 52),point2=(130,55)) 
mdb.models['Model-1'].sketches['__profile__'].Line(point1=(130, 55),point2=(121,64)) 
mdb.models['Model-1'].sketches['__profile__'].Line(point1=(121, 64),point2=(114,68)) 
mdb.models['Model-1'].sketches['__profile__'].Line(point1=(114, 68),point2=(108,75)) 
mdb.models['Model-1'].sketches['__profile__'].Line(point1=(108, 75),point2=(89,82)) 
mdb.models['Model-1'].sketches['__profile__'].Line(point1=(89, 82),point2=(81,91)) 
mdb.models['Model-1'].sketches['__profile__'].Line(point1=(81, 91),point2=(74,93)) 
mdb.models['Model-1'].sketches['__profile__'].Line(point1=(74, 93),point2=(68,98)) 
mdb.models['Model-1'].sketches['__profile__'].Line(point1=(68, 98),point2=(61,100)) 
mdb.models['Model-1'].sketches['__profile__'].Line(point1=(61, 100),point2=(53,94)) 
mdb.models['Model-1'].sketches['__profile__'].Line(point1=(53, 94),point2=(34,96)) 
mdb.models['Model-1'].sketches['__profile__'].Line(point1=(34, 96),point2=(28,105)) 
mdb.models['Model-1'].sketches['__profile__'].Line(point1=(28, 105),point2=(26,106)) 
mdb.models['Model-1'].sketches['__profile__'].Line(point1=(26, 106),point2=(26,109)) 
mdb.models['Model-1'].sketches['__profile__'].Line(point1=(26, 109),point2=(28,112)) 
mdb.models['Model-1'].sketches['__profile__'].Line(point1=(28, 112),point2=(29,124)) 
mdb.models['Model-1'].sketches['__profile__'].Line(point1=(29, 124),point2=(37,123)) 
mdb.models['Model-1'].sketches['__profile__'].Line(point1=(37, 123),point2=(44,124)) 
mdb.models['Model-1'].sketches['__profile__'].Line(point1=(44, 124),point2=(45,134)) 
mdb.models['Model-1'].sketches['__profile__'].Line(point1=(45, 134),point2=(47,137)) 
mdb.models['Model-1'].sketches['__profile__'].Line(point1=(47, 137),point2=(49,148)) 
mdb.models['Model-1'].sketches['__profile__'].Line(point1=(49, 148),point2=(55,147)) 
mdb.models['Model-1'].sketches['__profile__'].Line(point1=(55, 147),point2=(58,147)) 
mdb.models['Model-1'].sketches['__profile__'].Line(point1=(58, 147),point2=(61,150)) 
mdb.models['Model-1'].sketches['__profile__'].Line(point1=(61, 150),point2=(63,156)) 
mdb.models['Model-1'].sketches['__profile__'].Line(point1=(63, 156),point2=(69,165)) 
mdb.models['Model-1'].sketches['__profile__'].Line(point1=(69, 165),point2=(74,166)) 
mdb.models['Model-1'].sketches['__profile__'].Line(point1=(74, 166),point2=(102,151)) 
mdb.models['Model-1'].sketches['__profile__'].Line(point1=(102, 151),point2=(117,141)) 
mdb.models['Model-1'].sketches['__profile__'].Line(point1=(117, 141),point2=(126,138)) 
mdb.models['Model-1'].sketches['__profile__'].Line(point1=(126, 138),point2=(129,135)) 
mdb.models['Model-1'].sketches['__profile__'].Line(point1=(129, 135),point2=(139,131)) 
mdb.models['Model-1'].sketches['__profile__'].Line(point1=(139, 131),point2=(152,121)) 
mdb.models['Model-1'].sketches['__profile__'].Line(point1=(152, 121),point2=(158,119)) 
mdb.models['Model-1'].sketches['__profile__'].Line(point1=(158, 119),point2=(169,112)) 
mdb.models['Model-1'].sketches['__profile__'].Line(point1=(169, 112),point2=(184,100)) 
mdb.models['Model-1'].sketches['__profile__'].Line(point1=(184, 100),point2=(184,96)) 
mdb.models['Model-1'].sketches['__profile__'].Line(point1=(184, 96),point2=(168,83)) 
mdb.models['Model-1'].sketches['__profile__'].Line(point1=(168, 83),point2=(165,77)) 
mdb.models['Model-1'].sketches['__profile__'].Line(point1=(165, 77),point2=(166,74)) 
mdb.models['Model-1'].sketches['__profile__'].Line(point1=(166, 74),point2=(153,64)) 
mdb.models['Model-1'].sketches['__profile__'].Line(point1=(153, 64),point2=(149,59)) 
mdb.models['Model-1'].sketches['__profile__'].Line(point1=(149, 59),point2=(151,53)) 
mdb.models['Model-1'].sketches['__profile__'].Line(point1=(151, 53),point2=(166,40)) 
mdb.models['Model-1'].sketches['__profile__'].Line(point1=(166, 40),point2=(167,34)) 
mdb.models['Model-1'].sketches['__profile__'].Line(point1=(167, 34),point2=(172,28)) 
mdb.models['Model-1'].sketches['__profile__'].Line(point1=(172, 28),point2=(173,24)) 
mdb.models['Model-1'].parts['Part-1'].CutExtrude(flipExtrudeDirection=OFF,  
  sketch=mdb.models['Model-1'].sketches['__profile__'], sketchOrientation= 
   TOP, sketchPlane=mdb.models['Model-1'].parts['Part-1'].datums[25], 
    sketchPlaneSide=SIDE1, sketchUpEdge= 
  mdb.models['Model-1'].parts['Part-1'].datums[7]) 
del mdb.models['Model-1'].sketches['__profile__'] 
mdb.models['Model-1'].parts['Part-1'].RemoveFaces(deleteCells=False, faceList=( 
    mdb.models['Model-1'].parts['Part-1'].faces.findAt( 
	( 371 , 30.9605 , 36 ), ), 
    mdb.models['Model-1'].parts['Part-1'].faces.findAt( 
	( 371 , 30.9605 , 108 ), ), 
    mdb.models['Model-1'].parts['Part-1'].faces.findAt( 
	( 371 , 30.9605 , 180 ), ), 
    mdb.models['Model-1'].parts['Part-1'].faces.findAt( 
	( 371 , 30.9605 , 252.5 ), ), 
    mdb.models['Model-1'].parts['Part-1'].faces.findAt( 
	( 371 , 30.9605 , 325 ), ), 
    mdb.models['Model-1'].parts['Part-1'].faces.findAt( 
	( 371 , 30.9605 , 397 ), ), 
    mdb.models['Model-1'].parts['Part-1'].faces.findAt( 
	( 371 , 30.9605 , 469 ), ), 
    mdb.models['Model-1'].parts['Part-1'].faces.findAt( 
	( 371 , 30.9605 , 541 ), ), 
    mdb.models['Model-1'].parts['Part-1'].faces.findAt( 
	( 371 , 30.9605 , 613 ), ), 
    mdb.models['Model-1'].parts['Part-1'].faces.findAt( 
	( 371 , 30.9605 , 685 ), ), 
    mdb.models['Model-1'].parts['Part-1'].faces.findAt( 
	( 371 , 30.9605 , 757 ), ), 
    mdb.models['Model-1'].parts['Part-1'].faces.findAt( 
	( 371 , 30.9605 , 829.5 ), ), 
    mdb.models['Model-1'].parts['Part-1'].faces.findAt( 
	( 371 , 30.9605 , 902 ), ), 
    mdb.models['Model-1'].parts['Part-1'].faces.findAt( 
	( 371 , 30.9605 , 974 ), ), 
    mdb.models['Model-1'].parts['Part-1'].faces.findAt( 
	( 371 , 30.9605 , 1046 ), ), 
    mdb.models['Model-1'].parts['Part-1'].faces.findAt( 
	( 371 , 30.9605 , 1118 ), ), 
    mdb.models['Model-1'].parts['Part-1'].faces.findAt( 
	( 1 , 30.9605 , 36 ), ), 
    mdb.models['Model-1'].parts['Part-1'].faces.findAt( 
	( 1 , 30.9605 , 108 ), ), 
    mdb.models['Model-1'].parts['Part-1'].faces.findAt( 
	( 1 , 30.9605 , 180 ), ), 
    mdb.models['Model-1'].parts['Part-1'].faces.findAt( 
	( 1 , 30.9605 , 252.5 ), ), 
    mdb.models['Model-1'].parts['Part-1'].faces.findAt( 
	( 1 , 30.9605 , 325 ), ), 
    mdb.models['Model-1'].parts['Part-1'].faces.findAt( 
	( 1 , 30.9605 , 397 ), ), 
    mdb.models['Model-1'].parts['Part-1'].faces.findAt( 
	( 1 , 30.9605 , 469 ), ), 
    mdb.models['Model-1'].parts['Part-1'].faces.findAt( 
	( 1 , 30.9605 , 541 ), ), 
    mdb.models['Model-1'].parts['Part-1'].faces.findAt( 
	( 1 , 30.9605 , 613 ), ), 
    mdb.models['Model-1'].parts['Part-1'].faces.findAt( 
	( 1 , 30.9605 , 685 ), ), 
    mdb.models['Model-1'].parts['Part-1'].faces.findAt( 
	( 1 , 30.9605 , 757 ), ), 
    mdb.models['Model-1'].parts['Part-1'].faces.findAt( 
	( 1 , 30.9605 , 829.5 ), ), 
    mdb.models['Model-1'].parts['Part-1'].faces.findAt( 
	( 1 , 30.9605 , 902 ), ), 
    mdb.models['Model-1'].parts['Part-1'].faces.findAt( 
	( 1 , 30.9605 , 974 ), ), 
    mdb.models['Model-1'].parts['Part-1'].faces.findAt( 
	( 1 , 30.9605 , 1046 ), ), 
mdb.models['Model-1'].parts['Part-1'].faces.findAt((1 , 30.9605 , 1118 ),))) 
