# Supplementary material for: An image based application in Matlab for automated modelling and morphological analysis of insect wings
Source: Sci Rep. 2022 Aug 17;12:13917. doi: 10.1038/s41598-022-17859-9 (PMC9386019; doi:10.1038/s41598-022-17859-9)
Supplement: Supplementary file 20 — Supplementary Information 16. [file 41598_2022_17859_MOESM20_ESM.py]

# -*- coding: mbcs -*- 
from part import * 
from material import * 
from section import * 
from assembly import * 
from step import * 
from interaction import * 
from load import * 
from mesh import * 
from optimization import * 
from job import * 
from sketch import * 
from visualization import * 
from connectorBehavior import * 
mdb.models['Model-1'].Part(dimensionality=THREE_D, name='Part-1', type=DEFORMABLE_BODY) 
mdb.models['Model-1'].parts['Part-1'].ReferencePoint(point=(0,0,0)) 
mdb.models['Model-1'].parts['Part-1'].DatumPointByCoordinate(coords=(500,1,1)) 
mdb.models['Model-1'].parts['Part-1'].DatumPointByCoordinate(coords=(500,2,1)) 
mdb.models['Model-1'].parts['Part-1'].DatumPointByCoordinate(coords=(500,500,1)) 
mdb.models['Model-1'].parts['Part-1'].DatumPointByCoordinate(coords=(500,500,2)) 
mdb.models['Model-1'].parts['Part-1'].DatumAxisByTwoPoint(point1= 
    mdb.models['Model-1'].parts['Part-1'].datums[2], point2= 
    mdb.models['Model-1'].parts['Part-1'].datums[3]) 
mdb.models['Model-1'].parts['Part-1'].DatumAxisByTwoPoint(point1= 
 mdb.models['Model-1'].parts['Part-1'].datums[4], point2= 
    mdb.models['Model-1'].parts['Part-1'].datums[5]) 
mdb.models['Model-1'].parts['Part-1'].DatumPlaneByPrincipalPlane(offset=0, principalPlane=XYPLANE) 
mdb.models['Model-1'].parts['Part-1'].DatumPlaneByPrincipalPlane(offset=24, principalPlane=XYPLANE) 
mdb.models['Model-1'].parts['Part-1'].DatumPlaneByPrincipalPlane(offset=49, principalPlane=XYPLANE) 
mdb.models['Model-1'].parts['Part-1'].DatumPlaneByPrincipalPlane(offset=73, principalPlane=XYPLANE) 
mdb.models['Model-1'].parts['Part-1'].DatumPlaneByPrincipalPlane(offset=98, principalPlane=XYPLANE) 
mdb.models['Model-1'].parts['Part-1'].DatumPlaneByPrincipalPlane(offset=122, principalPlane=XYPLANE) 
mdb.models['Model-1'].parts['Part-1'].DatumPlaneByPrincipalPlane(offset=147, principalPlane=XYPLANE) 
mdb.models['Model-1'].parts['Part-1'].DatumPlaneByPrincipalPlane(offset=171, principalPlane=XYPLANE) 
mdb.models['Model-1'].parts['Part-1'].DatumPlaneByPrincipalPlane(offset=196, principalPlane=XYPLANE) 
mdb.models['Model-1'].parts['Part-1'].DatumPlaneByPrincipalPlane(offset=220, principalPlane=XYPLANE) 
mdb.models['Model-1'].parts['Part-1'].DatumPlaneByPrincipalPlane(offset=245, principalPlane=XYPLANE) 
mdb.models['Model-1'].parts['Part-1'].DatumPlaneByPrincipalPlane(offset=269, principalPlane=XYPLANE) 
mdb.models['Model-1'].parts['Part-1'].DatumPlaneByPrincipalPlane(offset=294, principalPlane=XYPLANE) 
mdb.models['Model-1'].parts['Part-1'].DatumPlaneByPrincipalPlane(offset=318, principalPlane=XYPLANE) 
mdb.models['Model-1'].parts['Part-1'].DatumPlaneByPrincipalPlane(offset=343, principalPlane=XYPLANE) 
mdb.models['Model-1'].parts['Part-1'].DatumPlaneByPrincipalPlane(offset=367, principalPlane=XYPLANE) 
mdb.models['Model-1'].parts['Part-1'].DatumPlaneByPrincipalPlane(offset=392, principalPlane=XYPLANE) 
mdb.models['Model-1'].parts['Part-1'].DatumPlaneByPrincipalPlane(offset=416, principalPlane=XYPLANE) 
mdb.models['Model-1'].parts['Part-1'].DatumPlaneByPrincipalPlane(offset=441, principalPlane=XYPLANE) 
mdb.models['Model-1'].parts['Part-1'].DatumPlaneByPrincipalPlane(offset=465, principalPlane=XYPLANE) 
mdb.models['Model-1'].parts['Part-1'].DatumPlaneByPrincipalPlane(offset=490, principalPlane=XYPLANE) 
mdb.models['Model-1'].parts['Part-1'].DatumPlaneByPrincipalPlane(offset=514, principalPlane=XYPLANE) 
mdb.models['Model-1'].parts['Part-1'].DatumPlaneByPrincipalPlane(offset=539, principalPlane=XYPLANE) 
mdb.models['Model-1'].parts['Part-1'].DatumPlaneByPrincipalPlane(offset=563, principalPlane=XYPLANE) 
mdb.models['Model-1'].parts['Part-1'].DatumPlaneByPrincipalPlane(offset=588, principalPlane=XYPLANE) 
mdb.models['Model-1'].parts['Part-1'].DatumPlaneByPrincipalPlane(offset=612, principalPlane=XYPLANE) 
mdb.models['Model-1'].parts['Part-1'].DatumPlaneByPrincipalPlane(offset=637, principalPlane=XYPLANE) 
mdb.models['Model-1'].parts['Part-1'].DatumPlaneByPrincipalPlane(offset=661, principalPlane=XYPLANE) 
mdb.models['Model-1'].parts['Part-1'].DatumPlaneByPrincipalPlane(offset=686, principalPlane=XYPLANE) 
mdb.models['Model-1'].parts['Part-1'].DatumPlaneByPrincipalPlane(offset=710, principalPlane=XYPLANE) 
mdb.models['Model-1'].parts['Part-1'].DatumPlaneByPrincipalPlane(offset=735, principalPlane=XYPLANE) 
mdb.models['Model-1'].parts['Part-1'].DatumPlaneByPrincipalPlane(offset=759, principalPlane=XYPLANE) 
mdb.models['Model-1'].parts['Part-1'].DatumPlaneByPrincipalPlane(offset=784, principalPlane=XYPLANE) 
mdb.models['Model-1'].parts['Part-1'].DatumPlaneByPrincipalPlane(offset=808, principalPlane=XYPLANE) 
mdb.models['Model-1'].parts['Part-1'].DatumPlaneByPrincipalPlane(offset=833, principalPlane=XYPLANE) 
mdb.models['Model-1'].parts['Part-1'].DatumPlaneByPrincipalPlane(offset=857, principalPlane=XYPLANE) 
mdb.models['Model-1'].parts['Part-1'].DatumPlaneByPrincipalPlane(offset=882, principalPlane=XYPLANE) 
mdb.models['Model-1'].parts['Part-1'].DatumPlaneByPrincipalPlane(offset=906, principalPlane=XYPLANE) 
mdb.models['Model-1'].parts['Part-1'].DatumPlaneByPrincipalPlane(offset=931, principalPlane=XYPLANE) 
mdb.models['Model-1'].parts['Part-1'].DatumPlaneByPrincipalPlane(offset=955, principalPlane=XYPLANE) 
mdb.models['Model-1'].parts['Part-1'].DatumPlaneByPrincipalPlane(offset=980, principalPlane=XYPLANE) 
mdb.models['Model-1'].parts['Part-1'].DatumPlaneByPrincipalPlane(offset=1004, principalPlane=XYPLANE) 
mdb.models['Model-1'].parts['Part-1'].DatumPlaneByPrincipalPlane(offset=1029, principalPlane=XYPLANE) 
mdb.models['Model-1'].parts['Part-1'].DatumPlaneByPrincipalPlane(offset=1053, principalPlane=XYPLANE) 
mdb.models['Model-1'].parts['Part-1'].DatumPlaneByPrincipalPlane(offset=1078, principalPlane=XYPLANE) 
mdb.models['Model-1'].parts['Part-1'].DatumPlaneByPrincipalPlane(offset=1102, principalPlane=XYPLANE) 
mdb.models['Model-1'].parts['Part-1'].DatumPlaneByPrincipalPlane(offset=1127, principalPlane=XYPLANE) 
mdb.models['Model-1'].parts['Part-1'].DatumPlaneByPrincipalPlane(offset=1151, principalPlane=XYPLANE) 
mdb.models['Model-1'].parts['Part-1'].DatumPlaneByPrincipalPlane(offset=1176, principalPlane=XYPLANE) 
mdb.models['Model-1'].parts['Part-1'].DatumPlaneByPrincipalPlane(offset=1200, principalPlane=XYPLANE) 
mdb.models['Model-1'].parts['Part-1'].DatumPlaneByPrincipalPlane(offset=500, principalPlane=XZPLANE) 
mdb.models['Model-1'].ConstrainedSketch(gridSpacing=75, name='__profile__', sheetSize=3000, transform= 
mdb.models['Model-1'].parts['Part-1'].MakeSketchTransform( 
sketchPlane=mdb.models['Model-1'].parts['Part-1'].datums[8], 
sketchPlaneSide=SIDE1,  
 sketchUpEdge=mdb.models['Model-1'].parts['Part-1'].datums[6],  
sketchOrientation=RIGHT, origin=(0,0,0))) 
mdb.models['Model-1'].parts['Part-1'].projectReferencesOntoSketch(filter= 
  COPLANAR_EDGES, sketch=mdb.models['Model-1'].sketches['__profile__']) 
mdb.models['Model-1'].sketches['__profile__'].Spline(points=( 
(1 , 0), (324 , 0.420622), (344 , 2.98547), (368 , 12.7075), (377 , 14.8581), (383 , 12.7082), (393 , 2.26743), (399 , 0.247144), (540,0))) 
mdb.models['Model-1'].parts['Part-1'].Wire(sketch= 
 mdb.models['Model-1'].sketches['__profile__'], sketchOrientation=RIGHT,  
    sketchPlane=mdb.models['Model-1'].parts['Part-1'].datums[8], 
    sketchPlaneSide=SIDE1, sketchUpEdge= 
    mdb.models['Model-1'].parts['Part-1'].datums[6]) 
del mdb.models['Model-1'].sketches['__profile__'] 
mdb.models['Model-1'].ConstrainedSketch(gridSpacing=75, name='__profile__', sheetSize=3000, transform= 
mdb.models['Model-1'].parts['Part-1'].MakeSketchTransform( 
sketchPlane=mdb.models['Model-1'].parts['Part-1'].datums[9], 
sketchPlaneSide=SIDE1,  
 sketchUpEdge=mdb.models['Model-1'].parts['Part-1'].datums[6],  
sketchOrientation=RIGHT, origin=(0,0,24))) 
mdb.models['Model-1'].parts['Part-1'].projectReferencesOntoSketch(filter= 
  COPLANAR_EDGES, sketch=mdb.models['Model-1'].sketches['__profile__']) 
mdb.models['Model-1'].sketches['__profile__'].Spline(points=( 
(1 , 0), (137 , 0.616907), (151 , 4.01311), (180 , 17.2486), (207 , 21.413), (258 , 21.9372), (286 , 19.5394), (324 , 21.7893), (361 , 22.204), (372 , 21.9716), (377 , 20.7544), (381 , 17.9044), (393 , 4.06888), (411 , 0.976059), (427 , 0.0988862), (540,0))) 
mdb.models['Model-1'].parts['Part-1'].Wire(sketch= 
 mdb.models['Model-1'].sketches['__profile__'], sketchOrientation=RIGHT,  
    sketchPlane=mdb.models['Model-1'].parts['Part-1'].datums[9], 
    sketchPlaneSide=SIDE1, sketchUpEdge= 
    mdb.models['Model-1'].parts['Part-1'].datums[6]) 
del mdb.models['Model-1'].sketches['__profile__'] 
mdb.models['Model-1'].ConstrainedSketch(gridSpacing=75, name='__profile__', sheetSize=3000, transform= 
mdb.models['Model-1'].parts['Part-1'].MakeSketchTransform( 
sketchPlane=mdb.models['Model-1'].parts['Part-1'].datums[10], 
sketchPlaneSide=SIDE1,  
 sketchUpEdge=mdb.models['Model-1'].parts['Part-1'].datums[6],  
sketchOrientation=RIGHT, origin=(0,0,49))) 
mdb.models['Model-1'].parts['Part-1'].projectReferencesOntoSketch(filter= 
  COPLANAR_EDGES, sketch=mdb.models['Model-1'].sketches['__profile__']) 
mdb.models['Model-1'].sketches['__profile__'].Spline(points=( 
(1 , 0), (104 , 0.487492), (114 , 4.23586), (127 , 15.4714), (133 , 19.2778), (140 , 21.41), (149 , 22.1029), (365 , 22.0747), (373 , 20.1457), (383 , 11.6097), (386 , 10.5505), (391 , 13.1466), (407 , 30.4542), (411 , 33.0357), (415 , 30.4565), (423 , 13.898), (427 , 9.61284), (431 , 11.431), (442 , 26.6753), (446 , 28.3542), (451 , 24.0073), (461 , 6.00528), (464 , 2.83021), (468 , 0.792946), (540,0))) 
mdb.models['Model-1'].parts['Part-1'].Wire(sketch= 
 mdb.models['Model-1'].sketches['__profile__'], sketchOrientation=RIGHT,  
    sketchPlane=mdb.models['Model-1'].parts['Part-1'].datums[10], 
    sketchPlaneSide=SIDE1, sketchUpEdge= 
    mdb.models['Model-1'].parts['Part-1'].datums[6]) 
del mdb.models['Model-1'].sketches['__profile__'] 
mdb.models['Model-1'].ConstrainedSketch(gridSpacing=75, name='__profile__', sheetSize=3000, transform= 
mdb.models['Model-1'].parts['Part-1'].MakeSketchTransform( 
sketchPlane=mdb.models['Model-1'].parts['Part-1'].datums[11], 
sketchPlaneSide=SIDE1,  
 sketchUpEdge=mdb.models['Model-1'].parts['Part-1'].datums[6],  
sketchOrientation=RIGHT, origin=(0,0,73))) 
mdb.models['Model-1'].parts['Part-1'].projectReferencesOntoSketch(filter= 
  COPLANAR_EDGES, sketch=mdb.models['Model-1'].sketches['__profile__']) 
mdb.models['Model-1'].sketches['__profile__'].Spline(points=( 
(1 , 0), (82 , 0.797557), (91 , 4.87024), (108 , 19.6825), (114 , 22.028), (123 , 23.0206), (304 , 23.221), (347 , 24.8621), (362 , 21.8228), (374 , 13.4189), (378 , 12.3711), (382 , 13.9974), (404 , 31.1585), (407 , 32.5072), (410 , 31.6739), (412 , 29.6729), (421 , 15.5422), (425 , 13.961), (430 , 17.3428), (443 , 32.3673), (447 , 34.6898), (450 , 33.4312), (452 , 30.8875), (464 , 5.96569), (470 , 1.12348), (479 , 0.031455), (540,0))) 
mdb.models['Model-1'].parts['Part-1'].Wire(sketch= 
 mdb.models['Model-1'].sketches['__profile__'], sketchOrientation=RIGHT,  
    sketchPlane=mdb.models['Model-1'].parts['Part-1'].datums[11], 
    sketchPlaneSide=SIDE1, sketchUpEdge= 
    mdb.models['Model-1'].parts['Part-1'].datums[6]) 
del mdb.models['Model-1'].sketches['__profile__'] 
mdb.models['Model-1'].ConstrainedSketch(gridSpacing=75, name='__profile__', sheetSize=3000, transform= 
mdb.models['Model-1'].parts['Part-1'].MakeSketchTransform( 
sketchPlane=mdb.models['Model-1'].parts['Part-1'].datums[12], 
sketchPlaneSide=SIDE1,  
 sketchUpEdge=mdb.models['Model-1'].parts['Part-1'].datums[6],  
sketchOrientation=RIGHT, origin=(0,0,98))) 
mdb.models['Model-1'].parts['Part-1'].projectReferencesOntoSketch(filter= 
  COPLANAR_EDGES, sketch=mdb.models['Model-1'].sketches['__profile__']) 
mdb.models['Model-1'].sketches['__profile__'].Spline(points=( 
(1 , 0), (55 , 0.0442881), (65 , 1.00927), (73 , 5.14376), (88 , 19.4466), (98 , 22.7736), (247 , 23.3888), (259 , 25.0305), (274 , 30.7345), (279 , 31.6482), (328 , 27.1866), (333 , 27.7739), (342 , 31.7296), (346 , 32.1894), (352 , 28.7059), (366 , 14.513), (371 , 12.5415), (374 , 13.5796), (383 , 20.5685), (393 , 25.5573), (401 , 31.4068), (404 , 32.2739), (409 , 28.8731), (417 , 16.8476), (419 , 15.1372), (422 , 14.5396), (426 , 16.672), (441 , 30.3629), (445 , 32.5341), (448 , 31.4762), (450 , 29.1258), (462 , 5.42187), (468 , 0.981875), (477 , 0.0258441), (540,0))) 
mdb.models['Model-1'].parts['Part-1'].Wire(sketch= 
 mdb.models['Model-1'].sketches['__profile__'], sketchOrientation=RIGHT,  
    sketchPlane=mdb.models['Model-1'].parts['Part-1'].datums[12], 
    sketchPlaneSide=SIDE1, sketchUpEdge= 
    mdb.models['Model-1'].parts['Part-1'].datums[6]) 
del mdb.models['Model-1'].sketches['__profile__'] 
mdb.models['Model-1'].ConstrainedSketch(gridSpacing=75, name='__profile__', sheetSize=3000, transform= 
mdb.models['Model-1'].parts['Part-1'].MakeSketchTransform( 
sketchPlane=mdb.models['Model-1'].parts['Part-1'].datums[13], 
sketchPlaneSide=SIDE1,  
 sketchUpEdge=mdb.models['Model-1'].parts['Part-1'].datums[6],  
sketchOrientation=RIGHT, origin=(0,0,122))) 
mdb.models['Model-1'].parts['Part-1'].projectReferencesOntoSketch(filter= 
  COPLANAR_EDGES, sketch=mdb.models['Model-1'].sketches['__profile__']) 
mdb.models['Model-1'].sketches['__profile__'].Spline(points=( 
(1 , 0), (42 , 0.0561385), (51 , 1.06599), (58 , 4.90532), (72 , 19.2465), (77 , 21.819), (83 , 22.894), (213 , 23.3145), (221 , 24.4105), (236 , 29.6749), (244 , 30.8409), (272 , 24.0919), (319 , 19.6088), (326 , 21.2865), (337 , 29.8043), (341 , 30.8538), (347 , 28.0146), (363 , 14.8539), (367 , 13.6463), (370 , 14.5368), (379 , 20.8717), (388 , 24.8409), (400 , 32.3052), (404 , 30.648), (414 , 16.238), (418 , 13.7242), (422 , 15.0216), (441 , 29.6839), (446 , 30.4646), (450 , 25.9872), (460 , 6.25534), (464 , 2.2367), (468 , 0.614045), (540,0))) 
mdb.models['Model-1'].parts['Part-1'].Wire(sketch= 
 mdb.models['Model-1'].sketches['__profile__'], sketchOrientation=RIGHT,  
    sketchPlane=mdb.models['Model-1'].parts['Part-1'].datums[13], 
    sketchPlaneSide=SIDE1, sketchUpEdge= 
    mdb.models['Model-1'].parts['Part-1'].datums[6]) 
del mdb.models['Model-1'].sketches['__profile__'] 
mdb.models['Model-1'].ConstrainedSketch(gridSpacing=75, name='__profile__', sheetSize=3000, transform= 
mdb.models['Model-1'].parts['Part-1'].MakeSketchTransform( 
sketchPlane=mdb.models['Model-1'].parts['Part-1'].datums[14], 
sketchPlaneSide=SIDE1,  
 sketchUpEdge=mdb.models['Model-1'].parts['Part-1'].datums[6],  
sketchOrientation=RIGHT, origin=(0,0,147))) 
mdb.models['Model-1'].parts['Part-1'].projectReferencesOntoSketch(filter= 
  COPLANAR_EDGES, sketch=mdb.models['Model-1'].sketches['__profile__']) 
mdb.models['Model-1'].sketches['__profile__'].Spline(points=( 
(1 , 0), (33 , 0.0807879), (41 , 1.18285), (47 , 4.73358), (61 , 19.8282), (70 , 22.8574), (185 , 23.3314), (197 , 24.8959), (217 , 30.8262), (236 , 24.119), (262 , 21.7699), (277 , 15.3283), (283 , 14.3928), (300 , 20.3039), (315 , 23.7524), (327 , 30.817), (331 , 31.6274), (335 , 30.2981), (358 , 15.4567), (362 , 14.0981), (365 , 14.7449), (374 , 20.7247), (384 , 25.0222), (393 , 31.7279), (397 , 33.2637), (401 , 31.6018), (412 , 17.9143), (417 , 15.0572), (421 , 16.1919), (441 , 28.3608), (445 , 28.6757), (449 , 24.8238), (459 , 6.20469), (463 , 2.23957), (467 , 0.618744), (540,0))) 
mdb.models['Model-1'].parts['Part-1'].Wire(sketch= 
 mdb.models['Model-1'].sketches['__profile__'], sketchOrientation=RIGHT,  
    sketchPlane=mdb.models['Model-1'].parts['Part-1'].datums[14], 
    sketchPlaneSide=SIDE1, sketchUpEdge= 
    mdb.models['Model-1'].parts['Part-1'].datums[6]) 
del mdb.models['Model-1'].sketches['__profile__'] 
mdb.models['Model-1'].ConstrainedSketch(gridSpacing=75, name='__profile__', sheetSize=3000, transform= 
mdb.models['Model-1'].parts['Part-1'].MakeSketchTransform( 
sketchPlane=mdb.models['Model-1'].parts['Part-1'].datums[15], 
sketchPlaneSide=SIDE1,  
 sketchUpEdge=mdb.models['Model-1'].parts['Part-1'].datums[6],  
sketchOrientation=RIGHT, origin=(0,0,171))) 
mdb.models['Model-1'].parts['Part-1'].projectReferencesOntoSketch(filter= 
  COPLANAR_EDGES, sketch=mdb.models['Model-1'].sketches['__profile__']) 
mdb.models['Model-1'].sketches['__profile__'].Spline(points=( 
(1 , 0), (26 , 0.0943328), (34 , 1.35698), (40 , 5.30738), (53 , 19.7958), (62 , 22.8745), (162 , 23.3757), (170 , 24.5927), (186 , 30.0412), (192 , 30.9247), (197 , 30.0418), (212 , 24.2097), (238 , 21.9133), (253 , 15.3488), (258 , 14.6319), (278 , 21.8187), (303 , 24.1025), (316 , 30.9917), (320 , 31.8877), (344 , 20.8577), (354 , 13.7654), (358 , 12.9127), (371 , 20.1908), (382 , 24.596), (392 , 31.276), (395 , 31.9476), (400 , 29.5188), (411 , 17.8378), (416 , 15.0525), (421 , 16.3734), (440 , 28.206), (444 , 28.7033), (448 , 25.1283), (459 , 5.22173), (462 , 2.40336), (466 , 0.676316), (540,0))) 
mdb.models['Model-1'].parts['Part-1'].Wire(sketch= 
 mdb.models['Model-1'].sketches['__profile__'], sketchOrientation=RIGHT,  
    sketchPlane=mdb.models['Model-1'].parts['Part-1'].datums[15], 
    sketchPlaneSide=SIDE1, sketchUpEdge= 
    mdb.models['Model-1'].parts['Part-1'].datums[6]) 
del mdb.models['Model-1'].sketches['__profile__'] 
mdb.models['Model-1'].ConstrainedSketch(gridSpacing=75, name='__profile__', sheetSize=3000, transform= 
mdb.models['Model-1'].parts['Part-1'].MakeSketchTransform( 
sketchPlane=mdb.models['Model-1'].parts['Part-1'].datums[16], 
sketchPlaneSide=SIDE1,  
 sketchUpEdge=mdb.models['Model-1'].parts['Part-1'].datums[6],  
sketchOrientation=RIGHT, origin=(0,0,196))) 
mdb.models['Model-1'].parts['Part-1'].projectReferencesOntoSketch(filter= 
  COPLANAR_EDGES, sketch=mdb.models['Model-1'].sketches['__profile__']) 
mdb.models['Model-1'].sketches['__profile__'].Spline(points=( 
(1 , 0), (21 , 0.169199), (28 , 1.62581), (34 , 6.11959), (45 , 19.0295), (49 , 21.5376), (54 , 22.7857), (140 , 23.4456), (150 , 24.8828), (163 , 29.8097), (168 , 30.6521), (187 , 23.796), (217 , 21.973), (232 , 14.6078), (237 , 13.745), (255 , 22.1286), (284 , 28.6831), (297 , 30.3732), (309 , 33.6814), (313 , 32.5299), (324 , 25.0915), (341 , 21.7476), (352 , 14.8666), (356 , 13.8061), (366 , 16.5026), (375 , 14.2412), (379 , 14.3922), (384 , 18.016), (393 , 28.6739), (397 , 30.3619), (402 , 27.6439), (413 , 14.6515), (418 , 13.0979), (436 , 26.3566), (442 , 28.4959), (447 , 24.2152), (457 , 5.9314), (460 , 2.8187), (464 , 0.827434), (473 , 0.0205085), (540,0))) 
mdb.models['Model-1'].parts['Part-1'].Wire(sketch= 
 mdb.models['Model-1'].sketches['__profile__'], sketchOrientation=RIGHT,  
    sketchPlane=mdb.models['Model-1'].parts['Part-1'].datums[16], 
    sketchPlaneSide=SIDE1, sketchUpEdge= 
    mdb.models['Model-1'].parts['Part-1'].datums[6]) 
del mdb.models['Model-1'].sketches['__profile__'] 
mdb.models['Model-1'].ConstrainedSketch(gridSpacing=75, name='__profile__', sheetSize=3000, transform= 
mdb.models['Model-1'].parts['Part-1'].MakeSketchTransform( 
sketchPlane=mdb.models['Model-1'].parts['Part-1'].datums[17], 
sketchPlaneSide=SIDE1,  
 sketchUpEdge=mdb.models['Model-1'].parts['Part-1'].datums[6],  
sketchOrientation=RIGHT, origin=(0,0,220))) 
mdb.models['Model-1'].parts['Part-1'].projectReferencesOntoSketch(filter= 
  COPLANAR_EDGES, sketch=mdb.models['Model-1'].sketches['__profile__']) 
mdb.models['Model-1'].sketches['__profile__'].Spline(points=( 
(1 , 0), (18 , 0.212862), (25 , 1.92393), (30 , 5.78031), (41 , 18.8676), (45 , 21.4807), (50 , 22.7785), (117 , 23.5879), (125 , 25.1237), (137 , 30.7225), (142 , 31.6624), (164 , 24.0339), (199 , 22.0764), (213 , 15.3618), (217 , 14.5205), (222 , 15.7811), (233 , 21.3893), (247 , 24.8493), (258 , 31.0296), (263 , 32.3742), (267 , 31.5092), (277 , 26.2334), (301 , 16.5476), (306 , 18.7878), (315 , 29.2646), (320 , 32.2273), (324 , 31.4449), (334 , 25.1335), (354 , 15.8442), (358 , 16.6289), (367 , 22.624), (371 , 24.0284), (375 , 23.3919), (382 , 19.6452), (385 , 19.7922), (394 , 28.806), (397 , 30.5386), (402 , 28.5767), (411 , 17.7701), (416 , 14.5491), (420 , 15.3869), (434 , 24.654), (440 , 26.478), (445 , 23.2556), (456 , 5.09117), (463 , 0.67743), (540,0))) 
mdb.models['Model-1'].parts['Part-1'].Wire(sketch= 
 mdb.models['Model-1'].sketches['__profile__'], sketchOrientation=RIGHT,  
    sketchPlane=mdb.models['Model-1'].parts['Part-1'].datums[17], 
    sketchPlaneSide=SIDE1, sketchUpEdge= 
    mdb.models['Model-1'].parts['Part-1'].datums[6]) 
del mdb.models['Model-1'].sketches['__profile__'] 
mdb.models['Model-1'].ConstrainedSketch(gridSpacing=75, name='__profile__', sheetSize=3000, transform= 
mdb.models['Model-1'].parts['Part-1'].MakeSketchTransform( 
sketchPlane=mdb.models['Model-1'].parts['Part-1'].datums[18], 
sketchPlaneSide=SIDE1,  
 sketchUpEdge=mdb.models['Model-1'].parts['Part-1'].datums[6],  
sketchOrientation=RIGHT, origin=(0,0,245))) 
mdb.models['Model-1'].parts['Part-1'].projectReferencesOntoSketch(filter= 
  COPLANAR_EDGES, sketch=mdb.models['Model-1'].sketches['__profile__']) 
mdb.models['Model-1'].sketches['__profile__'].Spline(points=( 
(1 , 0), (15 , 0.256205), (22 , 2.14666), (27 , 6.16337), (37 , 18.1473), (44 , 22.2352), (85 , 23.8072), (108 , 31.4), (115 , 30.7909), (137 , 24.1643), (170 , 21.1316), (197 , 14.1753), (203 , 15.345), (218 , 21.9737), (236 , 24.2976), (250 , 30.9442), (254 , 29.9561), (264 , 24.5285), (278 , 22.046), (289 , 17.0816), (294 , 16.5892), (305 , 21.5444), (317 , 24.7976), (327 , 31.0777), (331 , 32.3995), (336 , 30.4723), (346 , 20.1908), (351 , 17.5817), (355 , 18.7558), (364 , 27.0872), (368 , 28.7154), (372 , 26.8989), (380 , 18.6105), (383 , 17.981), (386 , 19.7625), (394 , 29.0242), (398 , 30.4575), (402 , 28.256), (412 , 16.9279), (416 , 14.7332), (420 , 15.5195), (434 , 25.101), (440 , 26.019), (444 , 22.5677), (455 , 4.59642), (462 , 0.583889), (540,0))) 
mdb.models['Model-1'].parts['Part-1'].Wire(sketch= 
 mdb.models['Model-1'].sketches['__profile__'], sketchOrientation=RIGHT,  
    sketchPlane=mdb.models['Model-1'].parts['Part-1'].datums[18], 
    sketchPlaneSide=SIDE1, sketchUpEdge= 
    mdb.models['Model-1'].parts['Part-1'].datums[6]) 
del mdb.models['Model-1'].sketches['__profile__'] 
mdb.models['Model-1'].ConstrainedSketch(gridSpacing=75, name='__profile__', sheetSize=3000, transform= 
mdb.models['Model-1'].parts['Part-1'].MakeSketchTransform( 
sketchPlane=mdb.models['Model-1'].parts['Part-1'].datums[19], 
sketchPlaneSide=SIDE1,  
 sketchUpEdge=mdb.models['Model-1'].parts['Part-1'].datums[6],  
sketchOrientation=RIGHT, origin=(0,0,269))) 
mdb.models['Model-1'].parts['Part-1'].projectReferencesOntoSketch(filter= 
  COPLANAR_EDGES, sketch=mdb.models['Model-1'].sketches['__profile__']) 
mdb.models['Model-1'].sketches['__profile__'].Spline(points=( 
(1 , 0), (15 , 0.199061), (21 , 1.39275), (27 , 5.54594), (36 , 16.6219), (41 , 20.8922), (75 , 30.9838), (83 , 30.4793), (100 , 24.2677), (147 , 14.8913), (155 , 15.7276), (184 , 22.2772), (230 , 23.6769), (235 , 25.1926), (244 , 30.4703), (248 , 31.0951), (260 , 24.7032), (270 , 20.9871), (279 , 15.3168), (283 , 14.4158), (298 , 21.9034), (324 , 23.8482), (338 , 30.37), (342 , 31.2472), (361 , 29.6148), (374 , 17.3341), (378 , 15.6998), (383 , 18.9387), (392 , 31.2606), (396 , 33.0754), (400 , 30.8663), (411 , 16.1711), (416 , 12.7177), (421 , 14.4536), (434 , 26.1602), (439 , 26.7174), (443 , 22.6913), (453 , 5.32509), (456 , 2.49116), (460 , 0.715602), (540,0))) 
mdb.models['Model-1'].parts['Part-1'].Wire(sketch= 
 mdb.models['Model-1'].sketches['__profile__'], sketchOrientation=RIGHT,  
    sketchPlane=mdb.models['Model-1'].parts['Part-1'].datums[19], 
    sketchPlaneSide=SIDE1, sketchUpEdge= 
    mdb.models['Model-1'].parts['Part-1'].datums[6]) 
del mdb.models['Model-1'].sketches['__profile__'] 
mdb.models['Model-1'].ConstrainedSketch(gridSpacing=75, name='__profile__', sheetSize=3000, transform= 
mdb.models['Model-1'].parts['Part-1'].MakeSketchTransform( 
sketchPlane=mdb.models['Model-1'].parts['Part-1'].datums[20], 
sketchPlaneSide=SIDE1,  
 sketchUpEdge=mdb.models['Model-1'].parts['Part-1'].datums[6],  
sketchOrientation=RIGHT, origin=(0,0,294))) 
mdb.models['Model-1'].parts['Part-1'].projectReferencesOntoSketch(filter= 
  COPLANAR_EDGES, sketch=mdb.models['Model-1'].sketches['__profile__']) 
mdb.models['Model-1'].sketches['__profile__'].Spline(points=( 
(1 , 0), (17 , 0.324386), (24 , 2.63242), (29 , 7.28262), (42 , 24.0433), (47 , 28.6353), (51 , 30.5563), (56 , 29.169), (69 , 18.2469), (81 , 15.2928), (92 , 15.7957), (133 , 22.6871), (220 , 23.4311), (226 , 24.6826), (236 , 29.8379), (240 , 30.6373), (274 , 15.4332), (292 , 22.6293), (330 , 23.9699), (342 , 30.2839), (346 , 31.277), (350 , 30.0353), (371 , 16.0967), (375 , 14.6235), (380 , 16.7437), (392 , 29.6281), (397 , 30.4609), (402 , 26.1641), (411 , 13.7847), (416 , 11.08), (420 , 13.0407), (432 , 25.5901), (437 , 26.6439), (441 , 22.8724), (452 , 4.36725), (456 , 1.44898), (460 , 0.368473), (540,0))) 
mdb.models['Model-1'].parts['Part-1'].Wire(sketch= 
 mdb.models['Model-1'].sketches['__profile__'], sketchOrientation=RIGHT,  
    sketchPlane=mdb.models['Model-1'].parts['Part-1'].datums[20], 
    sketchPlaneSide=SIDE1, sketchUpEdge= 
    mdb.models['Model-1'].parts['Part-1'].datums[6]) 
del mdb.models['Model-1'].sketches['__profile__'] 
mdb.models['Model-1'].ConstrainedSketch(gridSpacing=75, name='__profile__', sheetSize=3000, transform= 
mdb.models['Model-1'].parts['Part-1'].MakeSketchTransform( 
sketchPlane=mdb.models['Model-1'].parts['Part-1'].datums[21], 
sketchPlaneSide=SIDE1,  
 sketchUpEdge=mdb.models['Model-1'].parts['Part-1'].datums[6],  
sketchOrientation=RIGHT, origin=(0,0,318))) 
mdb.models['Model-1'].parts['Part-1'].projectReferencesOntoSketch(filter= 
  COPLANAR_EDGES, sketch=mdb.models['Model-1'].sketches['__profile__']) 
mdb.models['Model-1'].sketches['__profile__'].Spline(points=( 
(1 , 0), (15 , 0.284309), (21 , 1.84593), (26 , 5.65412), (35 , 16.9116), (40 , 21.3751), (57 , 28.9839), (66 , 31.1521), (88 , 29.5951), (126 , 30.4307), (153 , 29.4667), (178 , 25.5299), (203 , 23.8981), (212 , 25.1239), (223 , 30.2593), (228 , 31.2217), (232 , 30.243), (259 , 16.9716), (263 , 15.9288), (282 , 22.6655), (323 , 23.7308), (340 , 30.4979), (360 , 21.372), (369 , 14.9407), (373 , 13.6059), (378 , 16.2081), (389 , 29.8127), (394 , 32.6659), (399 , 30.0305), (410 , 14.5841), (415 , 10.6146), (420 , 12.4206), (431 , 24.9989), (434 , 26.3452), (436 , 25.965), (440 , 21.7722), (450 , 4.79749), (457 , 0.613595), (540,0))) 
mdb.models['Model-1'].parts['Part-1'].Wire(sketch= 
 mdb.models['Model-1'].sketches['__profile__'], sketchOrientation=RIGHT,  
    sketchPlane=mdb.models['Model-1'].parts['Part-1'].datums[21], 
    sketchPlaneSide=SIDE1, sketchUpEdge= 
    mdb.models['Model-1'].parts['Part-1'].datums[6]) 
del mdb.models['Model-1'].sketches['__profile__'] 
mdb.models['Model-1'].ConstrainedSketch(gridSpacing=75, name='__profile__', sheetSize=3000, transform= 
mdb.models['Model-1'].parts['Part-1'].MakeSketchTransform( 
sketchPlane=mdb.models['Model-1'].parts['Part-1'].datums[22], 
sketchPlaneSide=SIDE1,  
 sketchUpEdge=mdb.models['Model-1'].parts['Part-1'].datums[6],  
sketchOrientation=RIGHT, origin=(0,0,343))) 
mdb.models['Model-1'].parts['Part-1'].projectReferencesOntoSketch(filter= 
  COPLANAR_EDGES, sketch=mdb.models['Model-1'].sketches['__profile__']) 
mdb.models['Model-1'].sketches['__profile__'].Spline(points=( 
(1 , 0), (16 , 0.231726), (23 , 2.08455), (28 , 6.17425), (39 , 19.2783), (47 , 22.7192), (180 , 24.2334), (192 , 25.8796), (204 , 31.8249), (208 , 32.7465), (213 , 31.3456), (224 , 25.0468), (235 , 21.6249), (250 , 14.7102), (254 , 15.3911), (264 , 20.8629), (269 , 22.4243), (314 , 23.5468), (319 , 24.7813), (328 , 29.7132), (332 , 30.7522), (336 , 29.7201), (346 , 24.4149), (358 , 21.8027), (368 , 16.202), (372 , 15.3767), (377 , 17.6317), (391 , 29.4544), (396 , 30.7744), (402 , 26.6382), (413 , 12.8354), (417 , 10.8186), (421 , 12.7851), (431 , 25.7089), (435 , 26.2358), (438 , 23.1075), (448 , 5.42432), (452 , 1.90035), (456 , 0.510116), (540,0))) 
mdb.models['Model-1'].parts['Part-1'].Wire(sketch= 
 mdb.models['Model-1'].sketches['__profile__'], sketchOrientation=RIGHT,  
    sketchPlane=mdb.models['Model-1'].parts['Part-1'].datums[22], 
    sketchPlaneSide=SIDE1, sketchUpEdge= 
    mdb.models['Model-1'].parts['Part-1'].datums[6]) 
del mdb.models['Model-1'].sketches['__profile__'] 
mdb.models['Model-1'].ConstrainedSketch(gridSpacing=75, name='__profile__', sheetSize=3000, transform= 
mdb.models['Model-1'].parts['Part-1'].MakeSketchTransform( 
sketchPlane=mdb.models['Model-1'].parts['Part-1'].datums[23], 
sketchPlaneSide=SIDE1,  
 sketchUpEdge=mdb.models['Model-1'].parts['Part-1'].datums[6],  
sketchOrientation=RIGHT, origin=(0,0,367))) 
mdb.models['Model-1'].parts['Part-1'].projectReferencesOntoSketch(filter= 
  COPLANAR_EDGES, sketch=mdb.models['Model-1'].sketches['__profile__']) 
mdb.models['Model-1'].sketches['__profile__'].Spline(points=( 
(1 , 0), (16 , 0.292172), (22 , 1.89475), (27 , 5.77817), (38 , 18.9706), (46 , 22.6659), (173 , 23.3274), (181 , 24.6734), (193 , 30.2255), (197 , 30.9618), (223 , 20.943), (233 , 15.6174), (237 , 14.8885), (251 , 21.2493), (257 , 22.6996), (309 , 23.8334), (314 , 25.6253), (322 , 30.6928), (326 , 31.6194), (339 , 24.7247), (354 , 21.0989), (366 , 12.0513), (370 , 10.781), (376 , 14.2402), (390 , 30.5464), (395 , 32.5943), (399 , 30.829), (412 , 17.8369), (417 , 14.9218), (422 , 16.6119), (430 , 24.8311), (434 , 25.6304), (438 , 21.5925), (448 , 4.66036), (455 , 0.583719), (540,0))) 
mdb.models['Model-1'].parts['Part-1'].Wire(sketch= 
 mdb.models['Model-1'].sketches['__profile__'], sketchOrientation=RIGHT,  
    sketchPlane=mdb.models['Model-1'].parts['Part-1'].datums[23], 
    sketchPlaneSide=SIDE1, sketchUpEdge= 
    mdb.models['Model-1'].parts['Part-1'].datums[6]) 
del mdb.models['Model-1'].sketches['__profile__'] 
mdb.models['Model-1'].ConstrainedSketch(gridSpacing=75, name='__profile__', sheetSize=3000, transform= 
mdb.models['Model-1'].parts['Part-1'].MakeSketchTransform( 
sketchPlane=mdb.models['Model-1'].parts['Part-1'].datums[24], 
sketchPlaneSide=SIDE1,  
 sketchUpEdge=mdb.models['Model-1'].parts['Part-1'].datums[6],  
sketchOrientation=RIGHT, origin=(0,0,392))) 
mdb.models['Model-1'].parts['Part-1'].projectReferencesOntoSketch(filter= 
  COPLANAR_EDGES, sketch=mdb.models['Model-1'].sketches['__profile__']) 
mdb.models['Model-1'].sketches['__profile__'].Spline(points=( 
(1 , 0), (16 , 0.272273), (22 , 1.79709), (27 , 5.56363), (38 , 18.7786), (46 , 22.6289), (154 , 23.4018), (164 , 25.0217), (177 , 30.7674), (182 , 31.8757), (187 , 30.6568), (217 , 15.627), (221 , 14.6661), (241 , 22.5807), (299 , 23.423), (305 , 24.7556), (318 , 30.9535), (322 , 30.0354), (332 , 24.5592), (343 , 21.6047), (354 , 14.8386), (358 , 14.0948), (368 , 18.2501), (380 , 18.6047), (391 , 28.7478), (396 , 30.8642), (401 , 28.6439), (413 , 17.9943), (417 , 15.8054), (422 , 17.1961), (430 , 25.2122), (434 , 25.3155), (437 , 22.0241), (447 , 4.86983), (450 , 2.22636), (454 , 0.620251), (540,0))) 
mdb.models['Model-1'].parts['Part-1'].Wire(sketch= 
 mdb.models['Model-1'].sketches['__profile__'], sketchOrientation=RIGHT,  
    sketchPlane=mdb.models['Model-1'].parts['Part-1'].datums[24], 
    sketchPlaneSide=SIDE1, sketchUpEdge= 
    mdb.models['Model-1'].parts['Part-1'].datums[6]) 
del mdb.models['Model-1'].sketches['__profile__'] 
mdb.models['Model-1'].ConstrainedSketch(gridSpacing=75, name='__profile__', sheetSize=3000, transform= 
mdb.models['Model-1'].parts['Part-1'].MakeSketchTransform( 
sketchPlane=mdb.models['Model-1'].parts['Part-1'].datums[25], 
sketchPlaneSide=SIDE1,  
 sketchUpEdge=mdb.models['Model-1'].parts['Part-1'].datums[6],  
sketchOrientation=RIGHT, origin=(0,0,416))) 
mdb.models['Model-1'].parts['Part-1'].projectReferencesOntoSketch(filter= 
  COPLANAR_EDGES, sketch=mdb.models['Model-1'].sketches['__profile__']) 
mdb.models['Model-1'].sketches['__profile__'].Spline(points=( 
(1 , 0), (16 , 0.193799), (23 , 1.81935), (28 , 5.58359), (39 , 18.7417), (46 , 22.4188), (134 , 23.49), (142 , 25.1182), (154 , 31.7057), (159 , 33.0349), (164 , 31.7284), (176 , 25.1791), (203 , 14.9175), (208 , 15.8374), (219 , 21.1897), (226 , 22.7412), (293 , 23.5927), (298 , 24.9565), (307 , 30.3584), (311 , 31.5264), (315 , 30.4406), (324 , 24.9754), (336 , 21.3894), (345 , 16.1032), (349 , 15.0467), (354 , 17.3989), (365 , 27.9713), (369 , 27.9525), (377 , 21.8062), (381 , 20.9512), (385 , 23.1824), (392 , 29.7143), (396 , 31.1948), (400 , 29.7498), (412 , 18.762), (417 , 16.2026), (421 , 17.8339), (429 , 26.6447), (432 , 27.0613), (436 , 22.7252), (445 , 6.03881), (449 , 2.16853), (453 , 0.597325), (540,0))) 
mdb.models['Model-1'].parts['Part-1'].Wire(sketch= 
 mdb.models['Model-1'].sketches['__profile__'], sketchOrientation=RIGHT,  
    sketchPlane=mdb.models['Model-1'].parts['Part-1'].datums[25], 
    sketchPlaneSide=SIDE1, sketchUpEdge= 
    mdb.models['Model-1'].parts['Part-1'].datums[6]) 
del mdb.models['Model-1'].sketches['__profile__'] 
mdb.models['Model-1'].ConstrainedSketch(gridSpacing=75, name='__profile__', sheetSize=3000, transform= 
mdb.models['Model-1'].parts['Part-1'].MakeSketchTransform( 
sketchPlane=mdb.models['Model-1'].parts['Part-1'].datums[26], 
sketchPlaneSide=SIDE1,  
 sketchUpEdge=mdb.models['Model-1'].parts['Part-1'].datums[6],  
sketchOrientation=RIGHT, origin=(0,0,441))) 
mdb.models['Model-1'].parts['Part-1'].projectReferencesOntoSketch(filter= 
  COPLANAR_EDGES, sketch=mdb.models['Model-1'].sketches['__profile__']) 
mdb.models['Model-1'].sketches['__profile__'].Spline(points=( 
(1 , 0), (16 , 0.191697), (23 , 1.80921), (28 , 5.57295), (39 , 18.7663), (46 , 22.4317), (101 , 23.6236), (125 , 30.1573), (132 , 31.1037), (138 , 30.2703), (152 , 24.9026), (165 , 21.5479), (178 , 15.5029), (183 , 14.4206), (187 , 15.0911), (199 , 20.809), (206 , 22.5912), (283 , 23.3408), (290 , 24.7437), (303 , 30.7231), (307 , 29.7944), (317 , 24.4838), (329 , 21.4163), (338 , 15.9818), (342 , 14.8962), (347 , 17.2183), (358 , 28.2069), (362 , 29.2679), (366 , 26.9675), (374 , 18.287), (378 , 17.1213), (382 , 19.4201), (391 , 28.965), (396 , 30.5474), (400 , 28.6535), (412 , 17.9383), (416 , 15.995), (420 , 17.1591), (428 , 24.9325), (431 , 25.2986), (435 , 21.1947), (444 , 5.4974), (448 , 1.93867), (452 , 0.522877), (540,0))) 
mdb.models['Model-1'].parts['Part-1'].Wire(sketch= 
 mdb.models['Model-1'].sketches['__profile__'], sketchOrientation=RIGHT,  
    sketchPlane=mdb.models['Model-1'].parts['Part-1'].datums[26], 
    sketchPlaneSide=SIDE1, sketchUpEdge= 
    mdb.models['Model-1'].parts['Part-1'].datums[6]) 
del mdb.models['Model-1'].sketches['__profile__'] 
mdb.models['Model-1'].ConstrainedSketch(gridSpacing=75, name='__profile__', sheetSize=3000, transform= 
mdb.models['Model-1'].parts['Part-1'].MakeSketchTransform( 
sketchPlane=mdb.models['Model-1'].parts['Part-1'].datums[27], 
sketchPlaneSide=SIDE1,  
 sketchUpEdge=mdb.models['Model-1'].parts['Part-1'].datums[6],  
sketchOrientation=RIGHT, origin=(0,0,465))) 
mdb.models['Model-1'].parts['Part-1'].projectReferencesOntoSketch(filter= 
  COPLANAR_EDGES, sketch=mdb.models['Model-1'].sketches['__profile__']) 
mdb.models['Model-1'].sketches['__profile__'].Spline(points=( 
(1 , 0), (18 , 0.213471), (25 , 1.94819), (30 , 5.85281), (41 , 18.9891), (47 , 22.3605), (67 , 24.8157), (98 , 31.2478), (105 , 30.1332), (120 , 24.6097), (139 , 21.4186), (153 , 15.4821), (159 , 14.2549), (164 , 15.1232), (176 , 20.7104), (184 , 22.6454), (275 , 23.3212), (282 , 24.6842), (295 , 30.7955), (299 , 29.865), (309 , 24.5121), (323 , 21.3528), (335 , 15.0686), (341 , 17.3413), (353 , 28.617), (358 , 29.6341), (362 , 27.1583), (371 , 17.114), (375 , 15.3252), (380 , 17.8819), (390 , 29.0463), (394 , 30.6321), (398 , 29.277), (410 , 18.7904), (415 , 16.2366), (419 , 17.4916), (427 , 25.324), (431 , 25.3606), (434 , 21.965), (443 , 5.95868), (447 , 2.14519), (451 , 0.59012), (540,0))) 
mdb.models['Model-1'].parts['Part-1'].Wire(sketch= 
 mdb.models['Model-1'].sketches['__profile__'], sketchOrientation=RIGHT,  
    sketchPlane=mdb.models['Model-1'].parts['Part-1'].datums[27], 
    sketchPlaneSide=SIDE1, sketchUpEdge= 
    mdb.models['Model-1'].parts['Part-1'].datums[6]) 
del mdb.models['Model-1'].sketches['__profile__'] 
mdb.models['Model-1'].ConstrainedSketch(gridSpacing=75, name='__profile__', sheetSize=3000, transform= 
mdb.models['Model-1'].parts['Part-1'].MakeSketchTransform( 
sketchPlane=mdb.models['Model-1'].parts['Part-1'].datums[28], 
sketchPlaneSide=SIDE1,  
 sketchUpEdge=mdb.models['Model-1'].parts['Part-1'].datums[6],  
sketchOrientation=RIGHT, origin=(0,0,490))) 
mdb.models['Model-1'].parts['Part-1'].projectReferencesOntoSketch(filter= 
  COPLANAR_EDGES, sketch=mdb.models['Model-1'].sketches['__profile__']) 
mdb.models['Model-1'].sketches['__profile__'].Spline(points=( 
(1 , 0), (21 , 0.164433), (28 , 1.80857), (34 , 7.5409), (45 , 25.4658), (51 , 28.729), (74 , 24.7391), (102 , 21.6768), (121 , 15.1984), (128 , 14.2006), (134 , 15.1207), (148 , 20.9359), (156 , 22.6299), (268 , 23.3044), (275 , 24.5247), (285 , 29.6674), (289 , 30.4856), (302 , 24.5423), (315 , 21.5669), (325 , 15.7112), (329 , 14.5203), (335 , 17.1293), (347 , 28.2671), (352 , 29.9059), (357 , 27.6809), (368 , 16.8638), (373 , 14.5401), (378 , 17.1098), (389 , 30.0623), (393 , 31.5424), (397 , 29.9142), (408 , 20.3326), (413 , 18.1921), (417 , 19.2583), (426 , 26.9031), (429 , 27.0169), (433 , 22.8009), (443 , 5.00003), (446 , 2.28475), (450 , 0.636123), (540,0))) 
mdb.models['Model-1'].parts['Part-1'].Wire(sketch= 
 mdb.models['Model-1'].sketches['__profile__'], sketchOrientation=RIGHT,  
    sketchPlane=mdb.models['Model-1'].parts['Part-1'].datums[28], 
    sketchPlaneSide=SIDE1, sketchUpEdge= 
    mdb.models['Model-1'].parts['Part-1'].datums[6]) 
del mdb.models['Model-1'].sketches['__profile__'] 
mdb.models['Model-1'].ConstrainedSketch(gridSpacing=75, name='__profile__', sheetSize=3000, transform= 
mdb.models['Model-1'].parts['Part-1'].MakeSketchTransform( 
sketchPlane=mdb.models['Model-1'].parts['Part-1'].datums[29], 
sketchPlaneSide=SIDE1,  
 sketchUpEdge=mdb.models['Model-1'].parts['Part-1'].datums[6],  
sketchOrientation=RIGHT, origin=(0,0,514))) 
mdb.models['Model-1'].parts['Part-1'].projectReferencesOntoSketch(filter= 
  COPLANAR_EDGES, sketch=mdb.models['Model-1'].sketches['__profile__']) 
mdb.models['Model-1'].sketches['__profile__'].Spline(points=( 
(1 , 0), (25 , 0.120023), (33 , 1.56528), (39 , 5.72797), (50 , 18.1132), (58 , 21.7478), (68 , 20.8938), (87 , 14.4459), (93 , 13.6445), (98 , 14.6852), (113 , 20.9068), (125 , 22.8322), (258 , 23.434), (265 , 25.2668), (275 , 32.2106), (279 , 33.5818), (283 , 32.4874), (294 , 24.965), (308 , 21.2944), (321 , 14.0447), (326 , 15.5143), (341 , 27.7087), (347 , 29.2956), (355 , 24.85), (368 , 11.4595), (373 , 9.99432), (377 , 12.8561), (389 , 28.4785), (392 , 30.7499), (395 , 31.4501), (411 , 23.938), (416 , 24.0461), (425 , 26.6149), (429 , 25.6366), (433 , 21.0038), (442 , 5.66556), (446 , 2.05539), (450 , 0.570397), (540,0))) 
mdb.models['Model-1'].parts['Part-1'].Wire(sketch= 
 mdb.models['Model-1'].sketches['__profile__'], sketchOrientation=RIGHT,  
    sketchPlane=mdb.models['Model-1'].parts['Part-1'].datums[29], 
    sketchPlaneSide=SIDE1, sketchUpEdge= 
    mdb.models['Model-1'].parts['Part-1'].datums[6]) 
del mdb.models['Model-1'].sketches['__profile__'] 
mdb.models['Model-1'].ConstrainedSketch(gridSpacing=75, name='__profile__', sheetSize=3000, transform= 
mdb.models['Model-1'].parts['Part-1'].MakeSketchTransform( 
sketchPlane=mdb.models['Model-1'].parts['Part-1'].datums[30], 
sketchPlaneSide=SIDE1,  
 sketchUpEdge=mdb.models['Model-1'].parts['Part-1'].datums[6],  
sketchOrientation=RIGHT, origin=(0,0,539))) 
mdb.models['Model-1'].parts['Part-1'].projectReferencesOntoSketch(filter= 
  COPLANAR_EDGES, sketch=mdb.models['Model-1'].sketches['__profile__']) 
mdb.models['Model-1'].sketches['__profile__'].Spline(points=( 
(1 , 0), (32 , 0.0736555), (40 , 1.07932), (46 , 4.27392), (56 , 13.9788), (61 , 17.2796), (84 , 22.3773), (248 , 23.2842), (257 , 25.3707), (267 , 32.9708), (271 , 34.5187), (275 , 33.3302), (285 , 25.6023), (298 , 21.0375), (308 , 13.9659), (312 , 12.4944), (317 , 14.2018), (337 , 28.7928), (342 , 30.3265), (346 , 29.0385), (350 , 26.0869), (367 , 8.98438), (371 , 6.98064), (374 , 6.98389), (380 , 10.9834), (394 , 28.5651), (400 , 31.4256), (413 , 24.6154), (427 , 20.8404), (432 , 16.5181), (442 , 4.37437), (449 , 0.700078), (540,0))) 
mdb.models['Model-1'].parts['Part-1'].Wire(sketch= 
 mdb.models['Model-1'].sketches['__profile__'], sketchOrientation=RIGHT,  
    sketchPlane=mdb.models['Model-1'].parts['Part-1'].datums[30], 
    sketchPlaneSide=SIDE1, sketchUpEdge= 
    mdb.models['Model-1'].parts['Part-1'].datums[6]) 
del mdb.models['Model-1'].sketches['__profile__'] 
mdb.models['Model-1'].ConstrainedSketch(gridSpacing=75, name='__profile__', sheetSize=3000, transform= 
mdb.models['Model-1'].parts['Part-1'].MakeSketchTransform( 
sketchPlane=mdb.models['Model-1'].parts['Part-1'].datums[31], 
sketchPlaneSide=SIDE1,  
 sketchUpEdge=mdb.models['Model-1'].parts['Part-1'].datums[6],  
sketchOrientation=RIGHT, origin=(0,0,563))) 
mdb.models['Model-1'].parts['Part-1'].projectReferencesOntoSketch(filter= 
  COPLANAR_EDGES, sketch=mdb.models['Model-1'].sketches['__profile__']) 
mdb.models['Model-1'].sketches['__profile__'].Spline(points=( 
(1 , 0), (36 , 0.0680017), (44 , 1.12236), (50 , 4.76934), (63 , 19.5614), (71 , 22.7471), (240 , 23.2558), (249 , 25.1757), (259 , 32.412), (263 , 33.662), (267 , 32.2287), (277 , 25.0429), (289 , 21.004), (299 , 13.7519), (303 , 12.2308), (307 , 13.1266), (318 , 20.8762), (337 , 30.4988), (343 , 28.1057), (354 , 16.5049), (358 , 13.8829), (362 , 13.8429), (371 , 17.0196), (382 , 14.1447), (387 , 16.9127), (400 , 30.0536), (405 , 31.8024), (417 , 25.1693), (430 , 20.0942), (444 , 4.26574), (451 , 0.679787), (540,0))) 
mdb.models['Model-1'].parts['Part-1'].Wire(sketch= 
 mdb.models['Model-1'].sketches['__profile__'], sketchOrientation=RIGHT,  
    sketchPlane=mdb.models['Model-1'].parts['Part-1'].datums[31], 
    sketchPlaneSide=SIDE1, sketchUpEdge= 
    mdb.models['Model-1'].parts['Part-1'].datums[6]) 
del mdb.models['Model-1'].sketches['__profile__'] 
mdb.models['Model-1'].ConstrainedSketch(gridSpacing=75, name='__profile__', sheetSize=3000, transform= 
mdb.models['Model-1'].parts['Part-1'].MakeSketchTransform( 
sketchPlane=mdb.models['Model-1'].parts['Part-1'].datums[32], 
sketchPlaneSide=SIDE1,  
 sketchUpEdge=mdb.models['Model-1'].parts['Part-1'].datums[6],  
sketchOrientation=RIGHT, origin=(0,0,588))) 
mdb.models['Model-1'].parts['Part-1'].projectReferencesOntoSketch(filter= 
  COPLANAR_EDGES, sketch=mdb.models['Model-1'].sketches['__profile__']) 
mdb.models['Model-1'].sketches['__profile__'].Spline(points=( 
(1 , 0), (41 , 0.0578514), (49 , 0.98669), (56 , 5.26112), (68 , 19.1023), (72 , 21.5678), (77 , 22.7926), (232 , 23.3389), (240 , 25.1015), (251 , 32.5866), (255 , 33.7831), (259 , 32.4726), (269 , 25.1873), (280 , 20.43), (289 , 14.0572), (293 , 12.8959), (297 , 14.1997), (308 , 21.52), (321 , 24.2632), (331 , 29.7636), (335 , 30.8065), (340 , 28.4595), (351 , 16.517), (355 , 13.9031), (359 , 14.1865), (370 , 20.2425), (374 , 19.5014), (382 , 15.0229), (385 , 14.735), (390 , 17.299), (405 , 30.3764), (410 , 31.8776), (432 , 20.233), (446 , 4.38081), (453 , 0.706894), (540,0))) 
mdb.models['Model-1'].parts['Part-1'].Wire(sketch= 
 mdb.models['Model-1'].sketches['__profile__'], sketchOrientation=RIGHT,  
    sketchPlane=mdb.models['Model-1'].parts['Part-1'].datums[32], 
    sketchPlaneSide=SIDE1, sketchUpEdge= 
    mdb.models['Model-1'].parts['Part-1'].datums[6]) 
del mdb.models['Model-1'].sketches['__profile__'] 
mdb.models['Model-1'].ConstrainedSketch(gridSpacing=75, name='__profile__', sheetSize=3000, transform= 
mdb.models['Model-1'].parts['Part-1'].MakeSketchTransform( 
sketchPlane=mdb.models['Model-1'].parts['Part-1'].datums[33], 
sketchPlaneSide=SIDE1,  
 sketchUpEdge=mdb.models['Model-1'].parts['Part-1'].datums[6],  
sketchOrientation=RIGHT, origin=(0,0,612))) 
mdb.models['Model-1'].parts['Part-1'].projectReferencesOntoSketch(filter= 
  COPLANAR_EDGES, sketch=mdb.models['Model-1'].sketches['__profile__']) 
mdb.models['Model-1'].sketches['__profile__'].Spline(points=( 
(1 , 0), (46 , 0.0380771), (55 , 0.980259), (62 , 5.20895), (74 , 19.0318), (82 , 22.644), (221 , 23.4144), (229 , 25.6621), (240 , 34.8173), (245 , 36.5742), (249 , 34.785), (260 , 25.2355), (282 , 13.7036), (286 , 14.5294), (298 , 21.5515), (317 , 24.2308), (328 , 30.5129), (332 , 31.5552), (337 , 29.522), (357 , 15.1134), (361 , 15.3407), (368 , 19.2293), (372 , 20.2234), (376 , 19.0598), (383 , 14.5337), (387 , 13.9374), (391 , 15.9571), (408 , 29.679), (413 , 31.5976), (417 , 30.4192), (434 , 20.4225), (448 , 4.5504), (455 , 0.749691), (540,0))) 
mdb.models['Model-1'].parts['Part-1'].Wire(sketch= 
 mdb.models['Model-1'].sketches['__profile__'], sketchOrientation=RIGHT,  
    sketchPlane=mdb.models['Model-1'].parts['Part-1'].datums[33], 
    sketchPlaneSide=SIDE1, sketchUpEdge= 
    mdb.models['Model-1'].parts['Part-1'].datums[6]) 
del mdb.models['Model-1'].sketches['__profile__'] 
mdb.models['Model-1'].ConstrainedSketch(gridSpacing=75, name='__profile__', sheetSize=3000, transform= 
mdb.models['Model-1'].parts['Part-1'].MakeSketchTransform( 
sketchPlane=mdb.models['Model-1'].parts['Part-1'].datums[34], 
sketchPlaneSide=SIDE1,  
 sketchUpEdge=mdb.models['Model-1'].parts['Part-1'].datums[6],  
sketchOrientation=RIGHT, origin=(0,0,637))) 
mdb.models['Model-1'].parts['Part-1'].projectReferencesOntoSketch(filter= 
  COPLANAR_EDGES, sketch=mdb.models['Model-1'].sketches['__profile__']) 
mdb.models['Model-1'].sketches['__profile__'].Spline(points=( 
(1 , 0), (60 , 0.757521), (67 , 4.40748), (81 , 19.8099), (89 , 22.7643), (211 , 23.7325), (218 , 26.3755), (228 , 34.9391), (233 , 37.1576), (238 , 35.4875), (249 , 25.9795), (267 , 13.3245), (271 , 11.569), (275 , 12.3523), (284 , 19.4231), (289 , 21.9674), (314 , 23.8557), (329 , 30.6299), (334 , 29.2693), (357 , 14.0832), (361 , 14.062), (369 , 19.0576), (373 , 20.251), (377 , 19.2437), (385 , 14.0278), (389 , 13.4802), (412 , 29.6884), (417 , 31.2574), (421 , 29.8823), (437 , 20.2847), (451 , 4.3643), (458 , 0.704675), (540,0))) 
mdb.models['Model-1'].parts['Part-1'].Wire(sketch= 
 mdb.models['Model-1'].sketches['__profile__'], sketchOrientation=RIGHT,  
    sketchPlane=mdb.models['Model-1'].parts['Part-1'].datums[34], 
    sketchPlaneSide=SIDE1, sketchUpEdge= 
    mdb.models['Model-1'].parts['Part-1'].datums[6]) 
del mdb.models['Model-1'].sketches['__profile__'] 
mdb.models['Model-1'].ConstrainedSketch(gridSpacing=75, name='__profile__', sheetSize=3000, transform= 
mdb.models['Model-1'].parts['Part-1'].MakeSketchTransform( 
sketchPlane=mdb.models['Model-1'].parts['Part-1'].datums[35], 
sketchPlaneSide=SIDE1,  
 sketchUpEdge=mdb.models['Model-1'].parts['Part-1'].datums[6],  
sketchOrientation=RIGHT, origin=(0,0,661))) 
mdb.models['Model-1'].parts['Part-1'].projectReferencesOntoSketch(filter= 
  COPLANAR_EDGES, sketch=mdb.models['Model-1'].sketches['__profile__']) 
mdb.models['Model-1'].sketches['__profile__'].Spline(points=( 
(1 , 0), (67 , 0.509265), (75 , 3.93206), (88 , 18.1599), (96 , 22.4012), (191 , 23.4751), (200 , 25.6259), (213 , 33.6001), (218 , 34.7825), (223 , 33.1254), (235 , 25.0759), (258 , 14.3737), (262 , 15.1039), (276 , 22.1887), (312 , 23.6052), (329 , 30.0928), (334 , 28.1982), (355 , 14.2786), (359 , 14.8126), (369 , 21.0582), (374 , 21.9965), (378 , 21.0871), (387 , 15.391), (391 , 14.4064), (395 , 15.9455), (416 , 29.2513), (421 , 30.2887), (440 , 20.1188), (453 , 5.04532), (460 , 0.882301), (469 , 0.0300021), (540,0))) 
mdb.models['Model-1'].parts['Part-1'].Wire(sketch= 
 mdb.models['Model-1'].sketches['__profile__'], sketchOrientation=RIGHT,  
    sketchPlane=mdb.models['Model-1'].parts['Part-1'].datums[35], 
    sketchPlaneSide=SIDE1, sketchUpEdge= 
    mdb.models['Model-1'].parts['Part-1'].datums[6]) 
del mdb.models['Model-1'].sketches['__profile__'] 
mdb.models['Model-1'].ConstrainedSketch(gridSpacing=75, name='__profile__', sheetSize=3000, transform= 
mdb.models['Model-1'].parts['Part-1'].MakeSketchTransform( 
sketchPlane=mdb.models['Model-1'].parts['Part-1'].datums[36], 
sketchPlaneSide=SIDE1,  
 sketchUpEdge=mdb.models['Model-1'].parts['Part-1'].datums[6],  
sketchOrientation=RIGHT, origin=(0,0,686))) 
mdb.models['Model-1'].parts['Part-1'].projectReferencesOntoSketch(filter= 
  COPLANAR_EDGES, sketch=mdb.models['Model-1'].sketches['__profile__']) 
mdb.models['Model-1'].sketches['__profile__'].Spline(points=( 
(1 , 0), (76 , 0.513569), (84 , 4.09735), (96 , 17.7072), (103 , 22.0615), (111 , 23.063), (169 , 23.6854), (177 , 25.3909), (191 , 32.0948), (196 , 33.06), (201 , 31.5973), (212 , 25.3353), (226 , 21.2821), (238 , 15.2301), (242 , 14.2424), (247 , 15.2984), (256 , 20.3678), (262 , 22.3796), (279 , 23.101), (304 , 22.0146), (313 , 24.0733), (323 , 29.6581), (327 , 30.6007), (332 , 28.6842), (347 , 17.4724), (351 , 15.6024), (355 , 15.9831), (366 , 21.8835), (372 , 22.7314), (379 , 21.3719), (389 , 15.1424), (393 , 14.4052), (418 , 29.4987), (423 , 30.9972), (427 , 29.6213), (441 , 20.5251), (454 , 5.43221), (461 , 0.990503), (471 , 0.0225263), (540,0))) 
mdb.models['Model-1'].parts['Part-1'].Wire(sketch= 
 mdb.models['Model-1'].sketches['__profile__'], sketchOrientation=RIGHT,  
    sketchPlane=mdb.models['Model-1'].parts['Part-1'].datums[36], 
    sketchPlaneSide=SIDE1, sketchUpEdge= 
    mdb.models['Model-1'].parts['Part-1'].datums[6]) 
del mdb.models['Model-1'].sketches['__profile__'] 
mdb.models['Model-1'].ConstrainedSketch(gridSpacing=75, name='__profile__', sheetSize=3000, transform= 
mdb.models['Model-1'].parts['Part-1'].MakeSketchTransform( 
sketchPlane=mdb.models['Model-1'].parts['Part-1'].datums[37], 
sketchPlaneSide=SIDE1,  
 sketchUpEdge=mdb.models['Model-1'].parts['Part-1'].datums[6],  
sketchOrientation=RIGHT, origin=(0,0,710))) 
mdb.models['Model-1'].parts['Part-1'].projectReferencesOntoSketch(filter= 
  COPLANAR_EDGES, sketch=mdb.models['Model-1'].sketches['__profile__']) 
mdb.models['Model-1'].sketches['__profile__'].Spline(points=( 
(1 , 0), (84 , 0.611724), (92 , 4.49744), (104 , 17.7535), (110 , 21.5993), (137 , 24.2412), (163 , 31.7473), (170 , 30.9881), (197 , 21.2465), (214 , 12.6711), (221 , 13.4999), (235 , 20.2), (242 , 22.2372), (270 , 23.0527), (280 , 21.1875), (292 , 11.6512), (296 , 10.4597), (301 , 13.0213), (316 , 28.3288), (322 , 31.8678), (327 , 30.6557), (350 , 15.9314), (354 , 16.1527), (366 , 22.1648), (374 , 22.9282), (381 , 21.7916), (391 , 16.0455), (395 , 15.076), (399 , 16.4525), (421 , 30.8354), (425 , 32.2485), (429 , 31.0531), (443 , 20.8908), (457 , 4.73875), (464 , 0.798315), (540,0))) 
mdb.models['Model-1'].parts['Part-1'].Wire(sketch= 
 mdb.models['Model-1'].sketches['__profile__'], sketchOrientation=RIGHT,  
    sketchPlane=mdb.models['Model-1'].parts['Part-1'].datums[37], 
    sketchPlaneSide=SIDE1, sketchUpEdge= 
    mdb.models['Model-1'].parts['Part-1'].datums[6]) 
del mdb.models['Model-1'].sketches['__profile__'] 
mdb.models['Model-1'].ConstrainedSketch(gridSpacing=75, name='__profile__', sheetSize=3000, transform= 
mdb.models['Model-1'].parts['Part-1'].MakeSketchTransform( 
sketchPlane=mdb.models['Model-1'].parts['Part-1'].datums[38], 
sketchPlaneSide=SIDE1,  
 sketchUpEdge=mdb.models['Model-1'].parts['Part-1'].datums[6],  
sketchOrientation=RIGHT, origin=(0,0,735))) 
mdb.models['Model-1'].parts['Part-1'].projectReferencesOntoSketch(filter= 
  COPLANAR_EDGES, sketch=mdb.models['Model-1'].sketches['__profile__']) 
mdb.models['Model-1'].sketches['__profile__'].Spline(points=( 
(1 , 0), (95 , 0.722186), (100 , 2.72312), (104 , 6.14431), (119 , 26.4713), (123 , 29.3135), (127 , 30.3809), (134 , 29.2678), (171 , 14.6586), (178 , 13.1839), (185 , 14.0928), (208 , 21.4352), (225 , 23.0796), (270 , 22.7945), (276 , 21.2583), (285 , 15.8205), (289 , 14.9324), (293 , 16.358), (308 , 25.257), (316 , 31.3481), (320 , 32.8639), (324 , 31.6163), (332 , 25.4977), (349 , 15.4435), (354 , 15.9099), (365 , 21.9994), (376 , 23.0169), (385 , 21.45), (398 , 14.2963), (403 , 15.9696), (423 , 32.9386), (427 , 34.482), (431 , 32.9155), (446 , 20.4594), (459 , 5.14898), (466 , 0.914222), (475 , 0.0319036), (540,0))) 
mdb.models['Model-1'].parts['Part-1'].Wire(sketch= 
 mdb.models['Model-1'].sketches['__profile__'], sketchOrientation=RIGHT,  
    sketchPlane=mdb.models['Model-1'].parts['Part-1'].datums[38], 
    sketchPlaneSide=SIDE1, sketchUpEdge= 
    mdb.models['Model-1'].parts['Part-1'].datums[6]) 
del mdb.models['Model-1'].sketches['__profile__'] 
mdb.models['Model-1'].ConstrainedSketch(gridSpacing=75, name='__profile__', sheetSize=3000, transform= 
mdb.models['Model-1'].parts['Part-1'].MakeSketchTransform( 
sketchPlane=mdb.models['Model-1'].parts['Part-1'].datums[39], 
sketchPlaneSide=SIDE1,  
 sketchUpEdge=mdb.models['Model-1'].parts['Part-1'].datums[6],  
sketchOrientation=RIGHT, origin=(0,0,759))) 
mdb.models['Model-1'].parts['Part-1'].projectReferencesOntoSketch(filter= 
  COPLANAR_EDGES, sketch=mdb.models['Model-1'].sketches['__profile__']) 
mdb.models['Model-1'].sketches['__profile__'].Spline(points=( 
(1 , 0), (106 , 0.455058), (114 , 2.68782), (130 , 11.9201), (143 , 17.0435), (158 , 20.9954), (173 , 22.6808), (264 , 22.9353), (271 , 21.457), (281 , 14.951), (285 , 13.9093), (318 , 32.3277), (322 , 31.3929), (331 , 25.1226), (350 , 15.3079), (354 , 15.7385), (366 , 22.1678), (379 , 23.0554), (388 , 21.6938), (399 , 14.5751), (403 , 13.7999), (409 , 17.3722), (425 , 32.9683), (429 , 34.8356), (433 , 33.55), (448 , 20.7559), (461 , 5.41723), (468 , 0.988709), (477 , 0.0354168), (540,0))) 
mdb.models['Model-1'].parts['Part-1'].Wire(sketch= 
 mdb.models['Model-1'].sketches['__profile__'], sketchOrientation=RIGHT,  
    sketchPlane=mdb.models['Model-1'].parts['Part-1'].datums[39], 
    sketchPlaneSide=SIDE1, sketchUpEdge= 
    mdb.models['Model-1'].parts['Part-1'].datums[6]) 
del mdb.models['Model-1'].sketches['__profile__'] 
mdb.models['Model-1'].ConstrainedSketch(gridSpacing=75, name='__profile__', sheetSize=3000, transform= 
mdb.models['Model-1'].parts['Part-1'].MakeSketchTransform( 
sketchPlane=mdb.models['Model-1'].parts['Part-1'].datums[40], 
sketchPlaneSide=SIDE1,  
 sketchUpEdge=mdb.models['Model-1'].parts['Part-1'].datums[6],  
sketchOrientation=RIGHT, origin=(0,0,784))) 
mdb.models['Model-1'].parts['Part-1'].projectReferencesOntoSketch(filter= 
  COPLANAR_EDGES, sketch=mdb.models['Model-1'].sketches['__profile__']) 
mdb.models['Model-1'].sketches['__profile__'].Spline(points=( 
(1 , 0), (115 , 0.515562), (123 , 4.25187), (137 , 19.8047), (142 , 22.2134), (148 , 23.0064), (260 , 22.9527), (267 , 21.5641), (277 , 15.1706), (281 , 14.0172), (285 , 15.397), (293 , 20.9388), (303 , 25.4944), (312 , 32.1302), (315 , 33.0602), (319 , 31.8409), (328 , 25.2821), (339 , 21.2084), (350 , 14.9889), (354 , 15.5574), (366 , 22.1738), (381 , 23.0975), (392 , 21.7131), (402 , 15.5104), (406 , 14.2568), (411 , 16.2607), (427 , 30.8824), (432 , 33.355), (437 , 31.5141), (450 , 20.9669), (463 , 5.62701), (470 , 1.044), (479 , 0.0378962), (540,0))) 
mdb.models['Model-1'].parts['Part-1'].Wire(sketch= 
 mdb.models['Model-1'].sketches['__profile__'], sketchOrientation=RIGHT,  
    sketchPlane=mdb.models['Model-1'].parts['Part-1'].datums[40], 
    sketchPlaneSide=SIDE1, sketchUpEdge= 
    mdb.models['Model-1'].parts['Part-1'].datums[6]) 
del mdb.models['Model-1'].sketches['__profile__'] 
mdb.models['Model-1'].ConstrainedSketch(gridSpacing=75, name='__profile__', sheetSize=3000, transform= 
mdb.models['Model-1'].parts['Part-1'].MakeSketchTransform( 
sketchPlane=mdb.models['Model-1'].parts['Part-1'].datums[41], 
sketchPlaneSide=SIDE1,  
 sketchUpEdge=mdb.models['Model-1'].parts['Part-1'].datums[6],  
sketchOrientation=RIGHT, origin=(0,0,808))) 
mdb.models['Model-1'].parts['Part-1'].projectReferencesOntoSketch(filter= 
  COPLANAR_EDGES, sketch=mdb.models['Model-1'].sketches['__profile__']) 
mdb.models['Model-1'].sketches['__profile__'].Spline(points=( 
(1 , 0), (121 , 0.518777), (129 , 4.20388), (144 , 20.3418), (148 , 22.1429), (154 , 22.9964), (257 , 22.8835), (264 , 21.1071), (274 , 14.1293), (278 , 13.4382), (290 , 21.2116), (300 , 25.2024), (309 , 32.1264), (313 , 33.7013), (317 , 32.3649), (327 , 24.908), (337 , 21.6184), (347 , 15.4451), (350 , 14.6272), (354 , 15.7362), (365 , 22.0922), (381 , 23.1239), (395 , 22.0664), (407 , 15.134), (411 , 14.5383), (416 , 17.1969), (431 , 30.3731), (437 , 32.1191), (441 , 30.0847), (452 , 21.028), (465 , 5.45507), (472 , 0.992832), (481 , 0.0352201), (540,0))) 
mdb.models['Model-1'].parts['Part-1'].Wire(sketch= 
 mdb.models['Model-1'].sketches['__profile__'], sketchOrientation=RIGHT,  
    sketchPlane=mdb.models['Model-1'].parts['Part-1'].datums[41], 
    sketchPlaneSide=SIDE1, sketchUpEdge= 
    mdb.models['Model-1'].parts['Part-1'].datums[6]) 
del mdb.models['Model-1'].sketches['__profile__'] 
mdb.models['Model-1'].ConstrainedSketch(gridSpacing=75, name='__profile__', sheetSize=3000, transform= 
mdb.models['Model-1'].parts['Part-1'].MakeSketchTransform( 
sketchPlane=mdb.models['Model-1'].parts['Part-1'].datums[42], 
sketchPlaneSide=SIDE1,  
 sketchUpEdge=mdb.models['Model-1'].parts['Part-1'].datums[6],  
sketchOrientation=RIGHT, origin=(0,0,833))) 
mdb.models['Model-1'].parts['Part-1'].projectReferencesOntoSketch(filter= 
  COPLANAR_EDGES, sketch=mdb.models['Model-1'].sketches['__profile__']) 
mdb.models['Model-1'].sketches['__profile__'].Spline(points=( 
(1 , 0), (127 , 0.478861), (135 , 4.08191), (150 , 20.4264), (154 , 22.2024), (160 , 23.0138), (254 , 22.8366), (261 , 20.8393), (271 , 13.1452), (275 , 12.225), (288 , 21.1988), (299 , 24.8973), (308 , 30.9316), (312 , 32.2079), (316 , 30.864), (325 , 24.8222), (336 , 20.8385), (346 , 14.9327), (350 , 15.2265), (359 , 20.7566), (364 , 22.4894), (388 , 23.11), (399 , 22.0085), (410 , 15.4672), (414 , 14.4099), (419 , 16.735), (433 , 29.9686), (436 , 31.6207), (439 , 31.7853), (443 , 29.7796), (454 , 20.9222), (467 , 5.4227), (474 , 0.988929), (483 , 0.0356204), (540,0))) 
mdb.models['Model-1'].parts['Part-1'].Wire(sketch= 
 mdb.models['Model-1'].sketches['__profile__'], sketchOrientation=RIGHT,  
    sketchPlane=mdb.models['Model-1'].parts['Part-1'].datums[42], 
    sketchPlaneSide=SIDE1, sketchUpEdge= 
    mdb.models['Model-1'].parts['Part-1'].datums[6]) 
del mdb.models['Model-1'].sketches['__profile__'] 
mdb.models['Model-1'].ConstrainedSketch(gridSpacing=75, name='__profile__', sheetSize=3000, transform= 
mdb.models['Model-1'].parts['Part-1'].MakeSketchTransform( 
sketchPlane=mdb.models['Model-1'].parts['Part-1'].datums[43], 
sketchPlaneSide=SIDE1,  
 sketchUpEdge=mdb.models['Model-1'].parts['Part-1'].datums[6],  
sketchOrientation=RIGHT, origin=(0,0,857))) 
mdb.models['Model-1'].parts['Part-1'].projectReferencesOntoSketch(filter= 
  COPLANAR_EDGES, sketch=mdb.models['Model-1'].sketches['__profile__']) 
mdb.models['Model-1'].sketches['__profile__'].Spline(points=( 
(1 , 0), (131 , 0.370577), (136 , 1.68107), (140 , 4.26117), (155 , 20.4602), (165 , 23.0074), (253 , 22.8924), (260 , 21.1298), (270 , 13.7084), (274 , 12.678), (287 , 21.3027), (298 , 25.0599), (310 , 31.7306), (314 , 30.7636), (322 , 25.4583), (343 , 14.8726), (347 , 15.456), (356 , 20.9433), (361 , 22.5493), (388 , 23.123), (401 , 22.1212), (413 , 15.3506), (416 , 14.6703), (421 , 16.789), (434 , 29.4196), (439 , 31.8577), (444 , 30.1685), (455 , 21.5396), (469 , 5.15892), (475 , 1.22294), (484 , 0.0481173), (540,0))) 
mdb.models['Model-1'].parts['Part-1'].Wire(sketch= 
 mdb.models['Model-1'].sketches['__profile__'], sketchOrientation=RIGHT,  
    sketchPlane=mdb.models['Model-1'].parts['Part-1'].datums[43], 
    sketchPlaneSide=SIDE1, sketchUpEdge= 
    mdb.models['Model-1'].parts['Part-1'].datums[6]) 
del mdb.models['Model-1'].sketches['__profile__'] 
mdb.models['Model-1'].ConstrainedSketch(gridSpacing=75, name='__profile__', sheetSize=3000, transform= 
mdb.models['Model-1'].parts['Part-1'].MakeSketchTransform( 
sketchPlane=mdb.models['Model-1'].parts['Part-1'].datums[44], 
sketchPlaneSide=SIDE1,  
 sketchUpEdge=mdb.models['Model-1'].parts['Part-1'].datums[6],  
sketchOrientation=RIGHT, origin=(0,0,882))) 
mdb.models['Model-1'].parts['Part-1'].projectReferencesOntoSketch(filter= 
  COPLANAR_EDGES, sketch=mdb.models['Model-1'].sketches['__profile__']) 
mdb.models['Model-1'].sketches['__profile__'].Spline(points=( 
(1 , 0), (137 , 0.346892), (142 , 1.58532), (146 , 4.05137), (161 , 20.2517), (165 , 22.1068), (171 , 22.9933), (256 , 22.8057), (262 , 21.2167), (272 , 13.9471), (276 , 12.7537), (280 , 14.3749), (289 , 21.2158), (305 , 29.6705), (309 , 30.7036), (313 , 29.493), (339 , 14.9622), (343 , 15.8152), (351 , 20.7642), (357 , 22.6558), (390 , 23.1266), (404 , 22.2222), (419 , 14.8083), (424 , 16.9692), (436 , 29.8803), (441 , 32.5335), (446 , 30.6943), (455 , 23.0305), (470 , 5.54299), (477 , 1.01573), (486 , 0.0362815), (540,0))) 
mdb.models['Model-1'].parts['Part-1'].Wire(sketch= 
 mdb.models['Model-1'].sketches['__profile__'], sketchOrientation=RIGHT,  
    sketchPlane=mdb.models['Model-1'].parts['Part-1'].datums[44], 
    sketchPlaneSide=SIDE1, sketchUpEdge= 
    mdb.models['Model-1'].parts['Part-1'].datums[6]) 
del mdb.models['Model-1'].sketches['__profile__'] 
mdb.models['Model-1'].ConstrainedSketch(gridSpacing=75, name='__profile__', sheetSize=3000, transform= 
mdb.models['Model-1'].parts['Part-1'].MakeSketchTransform( 
sketchPlane=mdb.models['Model-1'].parts['Part-1'].datums[45], 
sketchPlaneSide=SIDE1,  
 sketchUpEdge=mdb.models['Model-1'].parts['Part-1'].datums[6],  
sketchOrientation=RIGHT, origin=(0,0,906))) 
mdb.models['Model-1'].parts['Part-1'].projectReferencesOntoSketch(filter= 
  COPLANAR_EDGES, sketch=mdb.models['Model-1'].sketches['__profile__']) 
mdb.models['Model-1'].sketches['__profile__'].Spline(points=( 
(1 , 0), (143 , 0.304538), (148 , 1.42921), (152 , 3.7346), (165 , 18.3596), (173 , 22.496), (261 , 22.9363), (268 , 21.6553), (278 , 16.6566), (282 , 15.947), (288 , 18.4266), (303 , 31.1279), (308 , 33.1454), (313 , 30.7793), (330 , 15.3741), (335 , 13.1551), (339 , 14.3575), (350 , 21.6956), (360 , 23.083), (403 , 22.6524), (409 , 20.6914), (417 , 15.494), (421 , 14.7301), (426 , 17.6322), (438 , 30.3247), (443 , 31.7188), (447 , 29.7997), (458 , 21.223), (472 , 4.83653), (478 , 1.10737), (487 , 0.0411501), (540,0))) 
mdb.models['Model-1'].parts['Part-1'].Wire(sketch= 
 mdb.models['Model-1'].sketches['__profile__'], sketchOrientation=RIGHT,  
    sketchPlane=mdb.models['Model-1'].parts['Part-1'].datums[45], 
    sketchPlaneSide=SIDE1, sketchUpEdge= 
    mdb.models['Model-1'].parts['Part-1'].datums[6]) 
del mdb.models['Model-1'].sketches['__profile__'] 
mdb.models['Model-1'].ConstrainedSketch(gridSpacing=75, name='__profile__', sheetSize=3000, transform= 
mdb.models['Model-1'].parts['Part-1'].MakeSketchTransform( 
sketchPlane=mdb.models['Model-1'].parts['Part-1'].datums[46], 
sketchPlaneSide=SIDE1,  
 sketchUpEdge=mdb.models['Model-1'].parts['Part-1'].datums[6],  
sketchOrientation=RIGHT, origin=(0,0,931))) 
mdb.models['Model-1'].parts['Part-1'].projectReferencesOntoSketch(filter= 
  COPLANAR_EDGES, sketch=mdb.models['Model-1'].sketches['__profile__']) 
mdb.models['Model-1'].sketches['__profile__'].Spline(points=( 
(1 , 0), (150 , 0.288451), (159 , 3.53507), (172 , 17.9669), (180 , 22.3877), (286 , 23.2684), (293 , 24.7246), (303 , 30.9166), (306 , 31.6836), (311 , 29.5584), (325 , 14.7216), (330 , 12.4479), (334 , 13.9572), (344 , 21.3414), (353 , 23.0349), (403 , 22.8337), (409 , 21.4463), (418 , 16.7182), (422 , 16.3067), (427 , 19.0358), (438 , 29.3004), (443 , 31.0201), (447 , 29.5589), (460 , 20.435), (473 , 5.1167), (479 , 1.20313), (488 , 0.0464464), (540,0))) 
mdb.models['Model-1'].parts['Part-1'].Wire(sketch= 
 mdb.models['Model-1'].sketches['__profile__'], sketchOrientation=RIGHT,  
    sketchPlane=mdb.models['Model-1'].parts['Part-1'].datums[46], 
    sketchPlaneSide=SIDE1, sketchUpEdge= 
    mdb.models['Model-1'].parts['Part-1'].datums[6]) 
del mdb.models['Model-1'].sketches['__profile__'] 
mdb.models['Model-1'].ConstrainedSketch(gridSpacing=75, name='__profile__', sheetSize=3000, transform= 
mdb.models['Model-1'].parts['Part-1'].MakeSketchTransform( 
sketchPlane=mdb.models['Model-1'].parts['Part-1'].datums[47], 
sketchPlaneSide=SIDE1,  
 sketchUpEdge=mdb.models['Model-1'].parts['Part-1'].datums[6],  
sketchOrientation=RIGHT, origin=(0,0,955))) 
mdb.models['Model-1'].parts['Part-1'].projectReferencesOntoSketch(filter= 
  COPLANAR_EDGES, sketch=mdb.models['Model-1'].sketches['__profile__']) 
mdb.models['Model-1'].sketches['__profile__'].Spline(points=( 
(1 , 0), (158 , 0.319574), (163 , 1.45224), (167 , 3.73081), (180 , 18.1616), (188 , 22.4267), (284 , 23.3724), (291 , 25.0445), (300 , 30.848), (304 , 31.8997), (310 , 28.2402), (321 , 14.9421), (326 , 12.3493), (330 , 13.7884), (340 , 21.2906), (350 , 23.0648), (402 , 22.8238), (408 , 21.3678), (417 , 16.0932), (421 , 15.345), (426 , 17.887), (438 , 29.1882), (444 , 31.0783), (461 , 20.2624), (474 , 4.92757), (480 , 1.13458), (489 , 0.0423831), (540,0))) 
mdb.models['Model-1'].parts['Part-1'].Wire(sketch= 
 mdb.models['Model-1'].sketches['__profile__'], sketchOrientation=RIGHT,  
    sketchPlane=mdb.models['Model-1'].parts['Part-1'].datums[47], 
    sketchPlaneSide=SIDE1, sketchUpEdge= 
    mdb.models['Model-1'].parts['Part-1'].datums[6]) 
del mdb.models['Model-1'].sketches['__profile__'] 
mdb.models['Model-1'].ConstrainedSketch(gridSpacing=75, name='__profile__', sheetSize=3000, transform= 
mdb.models['Model-1'].parts['Part-1'].MakeSketchTransform( 
sketchPlane=mdb.models['Model-1'].parts['Part-1'].datums[48], 
sketchPlaneSide=SIDE1,  
 sketchUpEdge=mdb.models['Model-1'].parts['Part-1'].datums[6],  
sketchOrientation=RIGHT, origin=(0,0,980))) 
mdb.models['Model-1'].parts['Part-1'].projectReferencesOntoSketch(filter= 
  COPLANAR_EDGES, sketch=mdb.models['Model-1'].sketches['__profile__']) 
mdb.models['Model-1'].sketches['__profile__'].Spline(points=( 
(1 , 0), (166 , 0.282942), (175 , 3.45341), (189 , 18.659), (196 , 22.3137), (280 , 23.3921), (287 , 25.1646), (299 , 31.9747), (304 , 29.9709), (316 , 16.1667), (321 , 13.539), (325 , 14.7729), (334 , 21.0663), (342 , 22.9476), (400 , 22.8627), (406 , 21.5262), (415 , 16.1107), (419 , 14.873), (435 , 22.4751), (451 , 23.0639), (457 , 22.0811), (461 , 20.0699), (474 , 5.14712), (481 , 0.901653), (490 , 0.0303449), (540,0))) 
mdb.models['Model-1'].parts['Part-1'].Wire(sketch= 
 mdb.models['Model-1'].sketches['__profile__'], sketchOrientation=RIGHT,  
    sketchPlane=mdb.models['Model-1'].parts['Part-1'].datums[48], 
    sketchPlaneSide=SIDE1, sketchUpEdge= 
    mdb.models['Model-1'].parts['Part-1'].datums[6]) 
del mdb.models['Model-1'].sketches['__profile__'] 
mdb.models['Model-1'].ConstrainedSketch(gridSpacing=75, name='__profile__', sheetSize=3000, transform= 
mdb.models['Model-1'].parts['Part-1'].MakeSketchTransform( 
sketchPlane=mdb.models['Model-1'].parts['Part-1'].datums[49], 
sketchPlaneSide=SIDE1,  
 sketchUpEdge=mdb.models['Model-1'].parts['Part-1'].datums[6],  
sketchOrientation=RIGHT, origin=(0,0,1004))) 
mdb.models['Model-1'].parts['Part-1'].projectReferencesOntoSketch(filter= 
  COPLANAR_EDGES, sketch=mdb.models['Model-1'].sketches['__profile__']) 
mdb.models['Model-1'].sketches['__profile__'].Spline(points=( 
(1 , 0), (175 , 0.310164), (184 , 3.54241), (198 , 18.56), (205 , 22.2618), (273 , 23.4096), (280 , 25.0769), (289 , 30.3373), (293 , 31.3984), (298 , 29.5414), (311 , 17.4376), (316 , 14.9261), (320 , 15.7123), (330 , 21.5841), (337 , 22.9487), (398 , 22.8265), (404 , 21.3458), (413 , 15.6567), (417 , 14.5354), (432 , 22.184), (451 , 22.9797), (457 , 21.9738), (461 , 19.8629), (474 , 4.87008), (481 , 0.825668), (540,0))) 
mdb.models['Model-1'].parts['Part-1'].Wire(sketch= 
 mdb.models['Model-1'].sketches['__profile__'], sketchOrientation=RIGHT,  
    sketchPlane=mdb.models['Model-1'].parts['Part-1'].datums[49], 
    sketchPlaneSide=SIDE1, sketchUpEdge= 
    mdb.models['Model-1'].parts['Part-1'].datums[6]) 
del mdb.models['Model-1'].sketches['__profile__'] 
mdb.models['Model-1'].ConstrainedSketch(gridSpacing=75, name='__profile__', sheetSize=3000, transform= 
mdb.models['Model-1'].parts['Part-1'].MakeSketchTransform( 
sketchPlane=mdb.models['Model-1'].parts['Part-1'].datums[50], 
sketchPlaneSide=SIDE1,  
 sketchUpEdge=mdb.models['Model-1'].parts['Part-1'].datums[6],  
sketchOrientation=RIGHT, origin=(0,0,1029))) 
mdb.models['Model-1'].parts['Part-1'].projectReferencesOntoSketch(filter= 
  COPLANAR_EDGES, sketch=mdb.models['Model-1'].sketches['__profile__']) 
mdb.models['Model-1'].sketches['__profile__'].Spline(points=( 
(1 , 0), (185 , 0.290943), (194 , 3.32393), (208 , 18.1074), (215 , 22.1092), (223 , 23.0612), (265 , 23.5306), (271 , 24.9893), (284 , 31.1597), (290 , 29.0191), (304 , 16.6774), (309 , 14.0962), (313 , 14.7153), (324 , 21.4914), (331 , 22.9314), (395 , 22.8377), (401 , 21.4154), (410 , 15.9681), (414 , 14.9032), (430 , 22.4559), (450 , 22.9404), (459 , 20.1691), (473 , 4.39571), (480 , 0.709977), (540,0))) 
mdb.models['Model-1'].parts['Part-1'].Wire(sketch= 
 mdb.models['Model-1'].sketches['__profile__'], sketchOrientation=RIGHT,  
    sketchPlane=mdb.models['Model-1'].parts['Part-1'].datums[50], 
    sketchPlaneSide=SIDE1, sketchUpEdge= 
    mdb.models['Model-1'].parts['Part-1'].datums[6]) 
del mdb.models['Model-1'].sketches['__profile__'] 
mdb.models['Model-1'].ConstrainedSketch(gridSpacing=75, name='__profile__', sheetSize=3000, transform= 
mdb.models['Model-1'].parts['Part-1'].MakeSketchTransform( 
sketchPlane=mdb.models['Model-1'].parts['Part-1'].datums[51], 
sketchPlaneSide=SIDE1,  
 sketchUpEdge=mdb.models['Model-1'].parts['Part-1'].datums[6],  
sketchOrientation=RIGHT, origin=(0,0,1053))) 
mdb.models['Model-1'].parts['Part-1'].projectReferencesOntoSketch(filter= 
  COPLANAR_EDGES, sketch=mdb.models['Model-1'].sketches['__profile__']) 
mdb.models['Model-1'].sketches['__profile__'].Spline(points=( 
(1 , 0), (195 , 0.388469), (200 , 1.71127), (204 , 4.2565), (215 , 16.7017), (221 , 21.154), (228 , 22.8449), (252 , 24.1034), (258 , 26.3946), (267 , 32.0368), (271 , 33.0661), (276 , 31.4227), (294 , 17.1734), (300 , 14.2229), (305 , 15.1757), (316 , 21.67), (323 , 22.9539), (391 , 22.8626), (397 , 21.5094), (407 , 15.1546), (411 , 14.1739), (426 , 22.1848), (446 , 22.9761), (452 , 21.9842), (456 , 19.9378), (470 , 4.2801), (477 , 0.699457), (540,0))) 
mdb.models['Model-1'].parts['Part-1'].Wire(sketch= 
 mdb.models['Model-1'].sketches['__profile__'], sketchOrientation=RIGHT,  
    sketchPlane=mdb.models['Model-1'].parts['Part-1'].datums[51], 
    sketchPlaneSide=SIDE1, sketchUpEdge= 
    mdb.models['Model-1'].parts['Part-1'].datums[6]) 
del mdb.models['Model-1'].sketches['__profile__'] 
mdb.models['Model-1'].ConstrainedSketch(gridSpacing=75, name='__profile__', sheetSize=3000, transform= 
mdb.models['Model-1'].parts['Part-1'].MakeSketchTransform( 
sketchPlane=mdb.models['Model-1'].parts['Part-1'].datums[52], 
sketchPlaneSide=SIDE1,  
 sketchUpEdge=mdb.models['Model-1'].parts['Part-1'].datums[6],  
sketchOrientation=RIGHT, origin=(0,0,1078))) 
mdb.models['Model-1'].parts['Part-1'].projectReferencesOntoSketch(filter= 
  COPLANAR_EDGES, sketch=mdb.models['Model-1'].sketches['__profile__']) 
mdb.models['Model-1'].sketches['__profile__'].Spline(points=( 
(1 , 0), (206 , 0.412307), (211 , 1.70298), (216 , 4.9815), (228 , 19.3915), (234 , 24.7895), (242 , 28.8652), (250 , 30.6684), (259 , 28.4755), (280 , 16.4017), (285 , 14.7779), (290 , 15.6273), (302 , 21.6153), (310 , 22.9468), (389 , 22.8902), (396 , 21.2205), (408 , 14.7436), (412 , 15.6999), (424 , 22.2892), (441 , 22.849), (450 , 19.6743), (464 , 4.34819), (471 , 0.756943), (540,0))) 
mdb.models['Model-1'].parts['Part-1'].Wire(sketch= 
 mdb.models['Model-1'].sketches['__profile__'], sketchOrientation=RIGHT,  
    sketchPlane=mdb.models['Model-1'].parts['Part-1'].datums[52], 
    sketchPlaneSide=SIDE1, sketchUpEdge= 
    mdb.models['Model-1'].parts['Part-1'].datums[6]) 
del mdb.models['Model-1'].sketches['__profile__'] 
mdb.models['Model-1'].ConstrainedSketch(gridSpacing=75, name='__profile__', sheetSize=3000, transform= 
mdb.models['Model-1'].parts['Part-1'].MakeSketchTransform( 
sketchPlane=mdb.models['Model-1'].parts['Part-1'].datums[53], 
sketchPlaneSide=SIDE1,  
 sketchUpEdge=mdb.models['Model-1'].parts['Part-1'].datums[6],  
sketchOrientation=RIGHT, origin=(0,0,1102))) 
mdb.models['Model-1'].parts['Part-1'].projectReferencesOntoSketch(filter= 
  COPLANAR_EDGES, sketch=mdb.models['Model-1'].sketches['__profile__']) 
mdb.models['Model-1'].sketches['__profile__'].Spline(points=( 
(1 , 0), (213 , 0.186013), (223 , 3.05482), (237 , 16.3171), (244 , 19.7108), (251 , 19.3442), (262 , 14.9874), (267 , 14.1963), (272 , 15.5663), (283 , 21.1545), (289 , 22.5958), (339 , 23.1298), (385 , 22.7616), (391 , 21.2397), (400 , 16.0926), (404 , 15.1435), (419 , 22.1163), (432 , 22.7436), (441 , 19.3019), (455 , 4.47565), (463 , 0.641047), (540,0))) 
mdb.models['Model-1'].parts['Part-1'].Wire(sketch= 
 mdb.models['Model-1'].sketches['__profile__'], sketchOrientation=RIGHT,  
    sketchPlane=mdb.models['Model-1'].parts['Part-1'].datums[53], 
    sketchPlaneSide=SIDE1, sketchUpEdge= 
    mdb.models['Model-1'].parts['Part-1'].datums[6]) 
del mdb.models['Model-1'].sketches['__profile__'] 
mdb.models['Model-1'].ConstrainedSketch(gridSpacing=75, name='__profile__', sheetSize=3000, transform= 
mdb.models['Model-1'].parts['Part-1'].MakeSketchTransform( 
sketchPlane=mdb.models['Model-1'].parts['Part-1'].datums[54], 
sketchPlaneSide=SIDE1,  
 sketchUpEdge=mdb.models['Model-1'].parts['Part-1'].datums[6],  
sketchOrientation=RIGHT, origin=(0,0,1127))) 
mdb.models['Model-1'].parts['Part-1'].projectReferencesOntoSketch(filter= 
  COPLANAR_EDGES, sketch=mdb.models['Model-1'].sketches['__profile__']) 
mdb.models['Model-1'].sketches['__profile__'].Spline(points=( 
(1 , 0), (233 , 0.255135), (243 , 3.23984), (258 , 17.8988), (266 , 22.0405), (276 , 23.0626), (320 , 23.1298), (372 , 22.7389), (378 , 21.3679), (392 , 15.0145), (396 , 15.7867), (408 , 21.8475), (419 , 22.635), (428 , 19.1922), (442 , 4.9937), (451 , 0.644494), (540,0))) 
mdb.models['Model-1'].parts['Part-1'].Wire(sketch= 
 mdb.models['Model-1'].sketches['__profile__'], sketchOrientation=RIGHT,  
    sketchPlane=mdb.models['Model-1'].parts['Part-1'].datums[54], 
    sketchPlaneSide=SIDE1, sketchUpEdge= 
    mdb.models['Model-1'].parts['Part-1'].datums[6]) 
del mdb.models['Model-1'].sketches['__profile__'] 
mdb.models['Model-1'].ConstrainedSketch(gridSpacing=75, name='__profile__', sheetSize=3000, transform= 
mdb.models['Model-1'].parts['Part-1'].MakeSketchTransform( 
sketchPlane=mdb.models['Model-1'].parts['Part-1'].datums[55], 
sketchPlaneSide=SIDE1,  
 sketchUpEdge=mdb.models['Model-1'].parts['Part-1'].datums[6],  
sketchOrientation=RIGHT, origin=(0,0,1151))) 
mdb.models['Model-1'].parts['Part-1'].projectReferencesOntoSketch(filter= 
  COPLANAR_EDGES, sketch=mdb.models['Model-1'].sketches['__profile__']) 
mdb.models['Model-1'].sketches['__profile__'].Spline(points=( 
(1 , 0), (246 , 0.198271), (252 , 1.08937), (257 , 3.21143), (273 , 17.9777), (280 , 21.7429), (289 , 23.0096), (320 , 23.1298), (357 , 22.519), (364 , 20.4305), (374 , 15.0808), (378 , 14.342), (382 , 15.2923), (395 , 21.7553), (405 , 22.1439), (414 , 17.8418), (429 , 3.64414), (439 , 0.325089), (540,0))) 
mdb.models['Model-1'].parts['Part-1'].Wire(sketch= 
 mdb.models['Model-1'].sketches['__profile__'], sketchOrientation=RIGHT,  
    sketchPlane=mdb.models['Model-1'].parts['Part-1'].datums[55], 
    sketchPlaneSide=SIDE1, sketchUpEdge= 
    mdb.models['Model-1'].parts['Part-1'].datums[6]) 
del mdb.models['Model-1'].sketches['__profile__'] 
mdb.models['Model-1'].ConstrainedSketch(gridSpacing=75, name='__profile__', sheetSize=3000, transform= 
mdb.models['Model-1'].parts['Part-1'].MakeSketchTransform( 
sketchPlane=mdb.models['Model-1'].parts['Part-1'].datums[56], 
sketchPlaneSide=SIDE1,  
 sketchUpEdge=mdb.models['Model-1'].parts['Part-1'].datums[6],  
sketchOrientation=RIGHT, origin=(0,0,1176))) 
mdb.models['Model-1'].parts['Part-1'].projectReferencesOntoSketch(filter= 
  COPLANAR_EDGES, sketch=mdb.models['Model-1'].sketches['__profile__']) 
mdb.models['Model-1'].sketches['__profile__'].Spline(points=( 
(1 , 0), (266 , 0.275391), (273 , 1.57834), (278 , 4.01491), (292 , 16.8975), (298 , 20.8859), (305 , 22.6984), (319 , 23.107), (340 , 21.75), (355 , 14.1011), (360 , 12.8206), (365 , 14.2146), (376 , 20.4898), (384 , 20.78), (392 , 16.8367), (408 , 3.87573), (419 , 0.409321), (540,0))) 
mdb.models['Model-1'].parts['Part-1'].Wire(sketch= 
 mdb.models['Model-1'].sketches['__profile__'], sketchOrientation=RIGHT,  
    sketchPlane=mdb.models['Model-1'].parts['Part-1'].datums[56], 
    sketchPlaneSide=SIDE1, sketchUpEdge= 
    mdb.models['Model-1'].parts['Part-1'].datums[6]) 
del mdb.models['Model-1'].sketches['__profile__'] 
mdb.models['Model-1'].ConstrainedSketch(gridSpacing=75, name='__profile__', sheetSize=3000, transform= 
mdb.models['Model-1'].parts['Part-1'].MakeSketchTransform( 
sketchPlane=mdb.models['Model-1'].parts['Part-1'].datums[57], 
sketchPlaneSide=SIDE1,  
 sketchUpEdge=mdb.models['Model-1'].parts['Part-1'].datums[6],  
sketchOrientation=RIGHT, origin=(0,0,1200))) 
mdb.models['Model-1'].parts['Part-1'].projectReferencesOntoSketch(filter= 
  COPLANAR_EDGES, sketch=mdb.models['Model-1'].sketches['__profile__']) 
mdb.models['Model-1'].sketches['__profile__'].Spline(points=( 
(1 , 0), (282 , 0.102634), (294 , 1.74474), (317 , 10.1385), (323 , 9.84952), (337 , 5.84754), (355 , 10.3128), (362 , 9.1312), (381 , 2.17507), (394 , 0.26433), (540,0))) 
mdb.models['Model-1'].parts['Part-1'].Wire(sketch= 
 mdb.models['Model-1'].sketches['__profile__'], sketchOrientation=RIGHT,  
    sketchPlane=mdb.models['Model-1'].parts['Part-1'].datums[57], 
    sketchPlaneSide=SIDE1, sketchUpEdge= 
    mdb.models['Model-1'].parts['Part-1'].datums[6]) 
del mdb.models['Model-1'].sketches['__profile__'] 
mdb.models['Model-1'].parts['Part-1'].ShellLoft(endCondition=NONE,  
    loftsections=((mdb.models['Model-1'].parts['Part-1'].edges.findAt((137,0.616907,24), ), ), ( 
    mdb.models['Model-1'].parts['Part-1'].edges.findAt((324,0.420622,0), ), )), startCondition=NONE) 
mdb.models['Model-1'].parts['Part-1'].ShellLoft(endCondition=NONE,  
    loftsections=((mdb.models['Model-1'].parts['Part-1'].edges.findAt((104,0.487492,49), ), ), ( 
    mdb.models['Model-1'].parts['Part-1'].edges.findAt((137,0.616907,24), ), )), startCondition=NONE) 
mdb.models['Model-1'].parts['Part-1'].ShellLoft(endCondition=NONE,  
    loftsections=((mdb.models['Model-1'].parts['Part-1'].edges.findAt((82,0.797557,73), ), ), ( 
    mdb.models['Model-1'].parts['Part-1'].edges.findAt((104,0.487492,49), ), )), startCondition=NONE) 
mdb.models['Model-1'].parts['Part-1'].ShellLoft(endCondition=NONE,  
    loftsections=((mdb.models['Model-1'].parts['Part-1'].edges.findAt((55,0.0442881,98), ), ), ( 
    mdb.models['Model-1'].parts['Part-1'].edges.findAt((82,0.797557,73), ), )), startCondition=NONE) 
mdb.models['Model-1'].parts['Part-1'].ShellLoft(endCondition=NONE,  
    loftsections=((mdb.models['Model-1'].parts['Part-1'].edges.findAt((42,0.0561385,122), ), ), ( 
    mdb.models['Model-1'].parts['Part-1'].edges.findAt((55,0.0442881,98), ), )), startCondition=NONE) 
mdb.models['Model-1'].parts['Part-1'].ShellLoft(endCondition=NONE,  
    loftsections=((mdb.models['Model-1'].parts['Part-1'].edges.findAt((33,0.0807879,147), ), ), ( 
    mdb.models['Model-1'].parts['Part-1'].edges.findAt((42,0.0561385,122), ), )), startCondition=NONE) 
mdb.models['Model-1'].parts['Part-1'].ShellLoft(endCondition=NONE,  
    loftsections=((mdb.models['Model-1'].parts['Part-1'].edges.findAt((26,0.0943328,171), ), ), ( 
    mdb.models['Model-1'].parts['Part-1'].edges.findAt((33,0.0807879,147), ), )), startCondition=NONE) 
mdb.models['Model-1'].parts['Part-1'].ShellLoft(endCondition=NONE,  
    loftsections=((mdb.models['Model-1'].parts['Part-1'].edges.findAt((21,0.169199,196), ), ), ( 
    mdb.models['Model-1'].parts['Part-1'].edges.findAt((26,0.0943328,171), ), )), startCondition=NONE) 
mdb.models['Model-1'].parts['Part-1'].ShellLoft(endCondition=NONE,  
    loftsections=((mdb.models['Model-1'].parts['Part-1'].edges.findAt((18,0.212862,220), ), ), ( 
    mdb.models['Model-1'].parts['Part-1'].edges.findAt((21,0.169199,196), ), )), startCondition=NONE) 
mdb.models['Model-1'].parts['Part-1'].ShellLoft(endCondition=NONE,  
    loftsections=((mdb.models['Model-1'].parts['Part-1'].edges.findAt((15,0.256205,245), ), ), ( 
    mdb.models['Model-1'].parts['Part-1'].edges.findAt((18,0.212862,220), ), )), startCondition=NONE) 
mdb.models['Model-1'].parts['Part-1'].ShellLoft(endCondition=NONE,  
    loftsections=((mdb.models['Model-1'].parts['Part-1'].edges.findAt((15,0.199061,269), ), ), ( 
    mdb.models['Model-1'].parts['Part-1'].edges.findAt((15,0.256205,245), ), )), startCondition=NONE) 
mdb.models['Model-1'].parts['Part-1'].ShellLoft(endCondition=NONE,  
    loftsections=((mdb.models['Model-1'].parts['Part-1'].edges.findAt((17,0.324386,294), ), ), ( 
    mdb.models['Model-1'].parts['Part-1'].edges.findAt((15,0.199061,269), ), )), startCondition=NONE) 
mdb.models['Model-1'].parts['Part-1'].ShellLoft(endCondition=NONE,  
    loftsections=((mdb.models['Model-1'].parts['Part-1'].edges.findAt((15,0.284309,318), ), ), ( 
    mdb.models['Model-1'].parts['Part-1'].edges.findAt((17,0.324386,294), ), )), startCondition=NONE) 
mdb.models['Model-1'].parts['Part-1'].ShellLoft(endCondition=NONE,  
    loftsections=((mdb.models['Model-1'].parts['Part-1'].edges.findAt((16,0.231726,343), ), ), ( 
    mdb.models['Model-1'].parts['Part-1'].edges.findAt((15,0.284309,318), ), )), startCondition=NONE) 
mdb.models['Model-1'].parts['Part-1'].ShellLoft(endCondition=NONE,  
    loftsections=((mdb.models['Model-1'].parts['Part-1'].edges.findAt((16,0.292172,367), ), ), ( 
    mdb.models['Model-1'].parts['Part-1'].edges.findAt((16,0.231726,343), ), )), startCondition=NONE) 
mdb.models['Model-1'].parts['Part-1'].ShellLoft(endCondition=NONE,  
    loftsections=((mdb.models['Model-1'].parts['Part-1'].edges.findAt((16,0.272273,392), ), ), ( 
    mdb.models['Model-1'].parts['Part-1'].edges.findAt((16,0.292172,367), ), )), startCondition=NONE) 
mdb.models['Model-1'].parts['Part-1'].ShellLoft(endCondition=NONE,  
    loftsections=((mdb.models['Model-1'].parts['Part-1'].edges.findAt((16,0.193799,416), ), ), ( 
    mdb.models['Model-1'].parts['Part-1'].edges.findAt((16,0.272273,392), ), )), startCondition=NONE) 
mdb.models['Model-1'].parts['Part-1'].ShellLoft(endCondition=NONE,  
    loftsections=((mdb.models['Model-1'].parts['Part-1'].edges.findAt((16,0.191697,441), ), ), ( 
    mdb.models['Model-1'].parts['Part-1'].edges.findAt((16,0.193799,416), ), )), startCondition=NONE) 
mdb.models['Model-1'].parts['Part-1'].ShellLoft(endCondition=NONE,  
    loftsections=((mdb.models['Model-1'].parts['Part-1'].edges.findAt((18,0.213471,465), ), ), ( 
    mdb.models['Model-1'].parts['Part-1'].edges.findAt((16,0.191697,441), ), )), startCondition=NONE) 
mdb.models['Model-1'].parts['Part-1'].ShellLoft(endCondition=NONE,  
    loftsections=((mdb.models['Model-1'].parts['Part-1'].edges.findAt((21,0.164433,490), ), ), ( 
    mdb.models['Model-1'].parts['Part-1'].edges.findAt((18,0.213471,465), ), )), startCondition=NONE) 
mdb.models['Model-1'].parts['Part-1'].ShellLoft(endCondition=NONE,  
    loftsections=((mdb.models['Model-1'].parts['Part-1'].edges.findAt((25,0.120023,514), ), ), ( 
    mdb.models['Model-1'].parts['Part-1'].edges.findAt((21,0.164433,490), ), )), startCondition=NONE) 
mdb.models['Model-1'].parts['Part-1'].ShellLoft(endCondition=NONE,  
    loftsections=((mdb.models['Model-1'].parts['Part-1'].edges.findAt((32,0.0736555,539), ), ), ( 
    mdb.models['Model-1'].parts['Part-1'].edges.findAt((25,0.120023,514), ), )), startCondition=NONE) 
mdb.models['Model-1'].parts['Part-1'].ShellLoft(endCondition=NONE,  
    loftsections=((mdb.models['Model-1'].parts['Part-1'].edges.findAt((36,0.0680017,563), ), ), ( 
    mdb.models['Model-1'].parts['Part-1'].edges.findAt((32,0.0736555,539), ), )), startCondition=NONE) 
mdb.models['Model-1'].parts['Part-1'].ShellLoft(endCondition=NONE,  
    loftsections=((mdb.models['Model-1'].parts['Part-1'].edges.findAt((41,0.0578514,588), ), ), ( 
    mdb.models['Model-1'].parts['Part-1'].edges.findAt((36,0.0680017,563), ), )), startCondition=NONE) 
mdb.models['Model-1'].parts['Part-1'].ShellLoft(endCondition=NONE,  
    loftsections=((mdb.models['Model-1'].parts['Part-1'].edges.findAt((46,0.0380771,612), ), ), ( 
    mdb.models['Model-1'].parts['Part-1'].edges.findAt((41,0.0578514,588), ), )), startCondition=NONE) 
mdb.models['Model-1'].parts['Part-1'].ShellLoft(endCondition=NONE,  
    loftsections=((mdb.models['Model-1'].parts['Part-1'].edges.findAt((60,0.757521,637), ), ), ( 
    mdb.models['Model-1'].parts['Part-1'].edges.findAt((46,0.0380771,612), ), )), startCondition=NONE) 
mdb.models['Model-1'].parts['Part-1'].ShellLoft(endCondition=NONE,  
    loftsections=((mdb.models['Model-1'].parts['Part-1'].edges.findAt((67,0.509265,661), ), ), ( 
    mdb.models['Model-1'].parts['Part-1'].edges.findAt((60,0.757521,637), ), )), startCondition=NONE) 
mdb.models['Model-1'].parts['Part-1'].ShellLoft(endCondition=NONE,  
    loftsections=((mdb.models['Model-1'].parts['Part-1'].edges.findAt((76,0.513569,686), ), ), ( 
    mdb.models['Model-1'].parts['Part-1'].edges.findAt((67,0.509265,661), ), )), startCondition=NONE) 
mdb.models['Model-1'].parts['Part-1'].ShellLoft(endCondition=NONE,  
    loftsections=((mdb.models['Model-1'].parts['Part-1'].edges.findAt((84,0.611724,710), ), ), ( 
    mdb.models['Model-1'].parts['Part-1'].edges.findAt((76,0.513569,686), ), )), startCondition=NONE) 
mdb.models['Model-1'].parts['Part-1'].ShellLoft(endCondition=NONE,  
    loftsections=((mdb.models['Model-1'].parts['Part-1'].edges.findAt((95,0.722186,735), ), ), ( 
    mdb.models['Model-1'].parts['Part-1'].edges.findAt((84,0.611724,710), ), )), startCondition=NONE) 
mdb.models['Model-1'].parts['Part-1'].ShellLoft(endCondition=NONE,  
    loftsections=((mdb.models['Model-1'].parts['Part-1'].edges.findAt((106,0.455058,759), ), ), ( 
    mdb.models['Model-1'].parts['Part-1'].edges.findAt((95,0.722186,735), ), )), startCondition=NONE) 
mdb.models['Model-1'].parts['Part-1'].ShellLoft(endCondition=NONE,  
    loftsections=((mdb.models['Model-1'].parts['Part-1'].edges.findAt((115,0.515562,784), ), ), ( 
    mdb.models['Model-1'].parts['Part-1'].edges.findAt((106,0.455058,759), ), )), startCondition=NONE) 
mdb.models['Model-1'].parts['Part-1'].ShellLoft(endCondition=NONE,  
    loftsections=((mdb.models['Model-1'].parts['Part-1'].edges.findAt((121,0.518777,808), ), ), ( 
    mdb.models['Model-1'].parts['Part-1'].edges.findAt((115,0.515562,784), ), )), startCondition=NONE) 
mdb.models['Model-1'].parts['Part-1'].ShellLoft(endCondition=NONE,  
    loftsections=((mdb.models['Model-1'].parts['Part-1'].edges.findAt((127,0.478861,833), ), ), ( 
    mdb.models['Model-1'].parts['Part-1'].edges.findAt((121,0.518777,808), ), )), startCondition=NONE) 
mdb.models['Model-1'].parts['Part-1'].ShellLoft(endCondition=NONE,  
    loftsections=((mdb.models['Model-1'].parts['Part-1'].edges.findAt((131,0.370577,857), ), ), ( 
    mdb.models['Model-1'].parts['Part-1'].edges.findAt((127,0.478861,833), ), )), startCondition=NONE) 
mdb.models['Model-1'].parts['Part-1'].ShellLoft(endCondition=NONE,  
    loftsections=((mdb.models['Model-1'].parts['Part-1'].edges.findAt((137,0.346892,882), ), ), ( 
    mdb.models['Model-1'].parts['Part-1'].edges.findAt((131,0.370577,857), ), )), startCondition=NONE) 
mdb.models['Model-1'].parts['Part-1'].ShellLoft(endCondition=NONE,  
    loftsections=((mdb.models['Model-1'].parts['Part-1'].edges.findAt((143,0.304538,906), ), ), ( 
    mdb.models['Model-1'].parts['Part-1'].edges.findAt((137,0.346892,882), ), )), startCondition=NONE) 
mdb.models['Model-1'].parts['Part-1'].ShellLoft(endCondition=NONE,  
    loftsections=((mdb.models['Model-1'].parts['Part-1'].edges.findAt((150,0.288451,931), ), ), ( 
    mdb.models['Model-1'].parts['Part-1'].edges.findAt((143,0.304538,906), ), )), startCondition=NONE) 
mdb.models['Model-1'].parts['Part-1'].ShellLoft(endCondition=NONE,  
    loftsections=((mdb.models['Model-1'].parts['Part-1'].edges.findAt((158,0.319574,955), ), ), ( 
    mdb.models['Model-1'].parts['Part-1'].edges.findAt((150,0.288451,931), ), )), startCondition=NONE) 
mdb.models['Model-1'].parts['Part-1'].ShellLoft(endCondition=NONE,  
    loftsections=((mdb.models['Model-1'].parts['Part-1'].edges.findAt((166,0.282942,980), ), ), ( 
    mdb.models['Model-1'].parts['Part-1'].edges.findAt((158,0.319574,955), ), )), startCondition=NONE) 
mdb.models['Model-1'].parts['Part-1'].ShellLoft(endCondition=NONE,  
    loftsections=((mdb.models['Model-1'].parts['Part-1'].edges.findAt((175,0.310164,1004), ), ), ( 
    mdb.models['Model-1'].parts['Part-1'].edges.findAt((166,0.282942,980), ), )), startCondition=NONE) 
mdb.models['Model-1'].parts['Part-1'].ShellLoft(endCondition=NONE,  
    loftsections=((mdb.models['Model-1'].parts['Part-1'].edges.findAt((185,0.290943,1029), ), ), ( 
    mdb.models['Model-1'].parts['Part-1'].edges.findAt((175,0.310164,1004), ), )), startCondition=NONE) 
mdb.models['Model-1'].parts['Part-1'].ShellLoft(endCondition=NONE,  
    loftsections=((mdb.models['Model-1'].parts['Part-1'].edges.findAt((195,0.388469,1053), ), ), ( 
    mdb.models['Model-1'].parts['Part-1'].edges.findAt((185,0.290943,1029), ), )), startCondition=NONE) 
mdb.models['Model-1'].parts['Part-1'].ShellLoft(endCondition=NONE,  
    loftsections=((mdb.models['Model-1'].parts['Part-1'].edges.findAt((206,0.412307,1078), ), ), ( 
    mdb.models['Model-1'].parts['Part-1'].edges.findAt((195,0.388469,1053), ), )), startCondition=NONE) 
mdb.models['Model-1'].parts['Part-1'].ShellLoft(endCondition=NONE,  
    loftsections=((mdb.models['Model-1'].parts['Part-1'].edges.findAt((213,0.186013,1102), ), ), ( 
    mdb.models['Model-1'].parts['Part-1'].edges.findAt((206,0.412307,1078), ), )), startCondition=NONE) 
mdb.models['Model-1'].parts['Part-1'].ShellLoft(endCondition=NONE,  
    loftsections=((mdb.models['Model-1'].parts['Part-1'].edges.findAt((233,0.255135,1127), ), ), ( 
    mdb.models['Model-1'].parts['Part-1'].edges.findAt((213,0.186013,1102), ), )), startCondition=NONE) 
mdb.models['Model-1'].parts['Part-1'].ShellLoft(endCondition=NONE,  
    loftsections=((mdb.models['Model-1'].parts['Part-1'].edges.findAt((246,0.198271,1151), ), ), ( 
    mdb.models['Model-1'].parts['Part-1'].edges.findAt((233,0.255135,1127), ), )), startCondition=NONE) 
mdb.models['Model-1'].parts['Part-1'].ShellLoft(endCondition=NONE,  
    loftsections=((mdb.models['Model-1'].parts['Part-1'].edges.findAt((266,0.275391,1176), ), ), ( 
    mdb.models['Model-1'].parts['Part-1'].edges.findAt((246,0.198271,1151), ), )), startCondition=NONE) 
mdb.models['Model-1'].parts['Part-1'].ShellLoft(endCondition=NONE,  
    loftsections=((mdb.models['Model-1'].parts['Part-1'].edges.findAt((282,0.102634,1200), ), ), ( 
    mdb.models['Model-1'].parts['Part-1'].edges.findAt((266,0.275391,1176), ), )), startCondition=NONE) 
mdb.models['Model-1'].ConstrainedSketch(gridSpacing=75, name='__profile__', sheetSize=3000, transform= 
  mdb.models['Model-1'].parts['Part-1'].MakeSketchTransform( 
 
sketchPlane=mdb.models['Model-1'].parts['Part-1'].datums[58], 
  sketchPlaneSide=SIDE1,  
  sketchUpEdge=mdb.models['Model-1'].parts['Part-1'].datums[7],  
sketchOrientation=TOP, origin=(23.5,500,600))) 
mdb.models['Model-1'].parts['Part-1'].projectReferencesOntoSketch(filter= 
 COPLANAR_EDGES, sketch=mdb.models['Model-1'].sketches['__profile__']) 
mdb.models['Model-1'].sketches['__profile__'].Line(point1=(430 , 180), point2=(416 , 173)) 
mdb.models['Model-1'].sketches['__profile__'].Line(point1=(416 , 173), point2=(391 , 164)) 
mdb.models['Model-1'].sketches['__profile__'].Line(point1=(391 , 164), point2=(388 , 162)) 
mdb.models['Model-1'].sketches['__profile__'].Line(point1=(388 , 162), point2=(383 , 161)) 
mdb.models['Model-1'].sketches['__profile__'].Line(point1=(383 , 161), point2=(380 , 159)) 
mdb.models['Model-1'].sketches['__profile__'].Line(point1=(380 , 159), point2=(368 , 156)) 
mdb.models['Model-1'].sketches['__profile__'].Line(point1=(368 , 156), point2=(365 , 154)) 
mdb.models['Model-1'].sketches['__profile__'].Line(point1=(365 , 154), point2=(344 , 147)) 
mdb.models['Model-1'].sketches['__profile__'].Line(point1=(344 , 147), point2=(341 , 147)) 
mdb.models['Model-1'].sketches['__profile__'].Line(point1=(341 , 147), point2=(322 , 140)) 
mdb.models['Model-1'].sketches['__profile__'].Line(point1=(322 , 140), point2=(315 , 139)) 
mdb.models['Model-1'].sketches['__profile__'].Line(point1=(315 , 139), point2=(298 , 133)) 
mdb.models['Model-1'].sketches['__profile__'].Line(point1=(298 , 133), point2=(282 , 130)) 
mdb.models['Model-1'].sketches['__profile__'].Line(point1=(282 , 130), point2=(278 , 128)) 
mdb.models['Model-1'].sketches['__profile__'].Line(point1=(278 , 128), point2=(254 , 122)) 
mdb.models['Model-1'].sketches['__profile__'].Line(point1=(254 , 122), point2=(224 , 117)) 
mdb.models['Model-1'].sketches['__profile__'].Line(point1=(224 , 117), point2=(215 , 114)) 
mdb.models['Model-1'].sketches['__profile__'].Line(point1=(215 , 114), point2=(211 , 114)) 
mdb.models['Model-1'].sketches['__profile__'].Line(point1=(211 , 114), point2=(201 , 110)) 
mdb.models['Model-1'].sketches['__profile__'].Line(point1=(201 , 110), point2=(162 , 101)) 
mdb.models['Model-1'].sketches['__profile__'].Line(point1=(162 , 101), point2=(137 , 88)) 
mdb.models['Model-1'].sketches['__profile__'].Line(point1=(137 , 88), point2=(134 , 88)) 
mdb.models['Model-1'].sketches['__profile__'].Line(point1=(134 , 88), point2=(101 , 73)) 
mdb.models['Model-1'].sketches['__profile__'].Line(point1=(101 , 73), point2=(62 , 60)) 
mdb.models['Model-1'].sketches['__profile__'].Line(point1=(62 , 60), point2=(60 , 58)) 
mdb.models['Model-1'].sketches['__profile__'].Line(point1=(60 , 58), point2=(57 , 58)) 
mdb.models['Model-1'].sketches['__profile__'].Line(point1=(57 , 58), point2=(36 , 49)) 
mdb.models['Model-1'].sketches['__profile__'].Line(point1=(36 , 49), point2=(18 , 46)) 
mdb.models['Model-1'].sketches['__profile__'].Line(point1=(18 , 46), point2=(-2 , 41)) 
mdb.models['Model-1'].sketches['__profile__'].Line(point1=(-2 , 41), point2=(-9 , 38)) 
mdb.models['Model-1'].sketches['__profile__'].Line(point1=(-9 , 38), point2=(-18 , 37)) 
mdb.models['Model-1'].sketches['__profile__'].Line(point1=(-18 , 37), point2=(-32 , 33)) 
mdb.models['Model-1'].sketches['__profile__'].Line(point1=(-32 , 33), point2=(-48 , 31)) 
mdb.models['Model-1'].sketches['__profile__'].Line(point1=(-48 , 31), point2=(-55 , 28)) 
mdb.models['Model-1'].sketches['__profile__'].Line(point1=(-55 , 28), point2=(-68 , 26)) 
mdb.models['Model-1'].sketches['__profile__'].Line(point1=(-68 , 26), point2=(-82 , 22)) 
mdb.models['Model-1'].sketches['__profile__'].Line(point1=(-82 , 22), point2=(-87 , 22)) 
mdb.models['Model-1'].sketches['__profile__'].Line(point1=(-87 , 22), point2=(-109 , 16)) 
mdb.models['Model-1'].sketches['__profile__'].Line(point1=(-109 , 16), point2=(-123 , 15)) 
mdb.models['Model-1'].sketches['__profile__'].Line(point1=(-123 , 15), point2=(-124 , 14)) 
mdb.models['Model-1'].sketches['__profile__'].Line(point1=(-124 , 14), point2=(-134 , 14)) 
mdb.models['Model-1'].sketches['__profile__'].Line(point1=(-134 , 14), point2=(-135 , 13)) 
mdb.models['Model-1'].sketches['__profile__'].Line(point1=(-135 , 13), point2=(-156 , 12)) 
mdb.models['Model-1'].sketches['__profile__'].Line(point1=(-156 , 12), point2=(-157 , 11)) 
mdb.models['Model-1'].sketches['__profile__'].Line(point1=(-157 , 11), point2=(-195 , 9)) 
mdb.models['Model-1'].sketches['__profile__'].Line(point1=(-195 , 9), point2=(-196 , 8)) 
mdb.models['Model-1'].sketches['__profile__'].Line(point1=(-196 , 8), point2=(-366 , 9)) 
mdb.models['Model-1'].sketches['__profile__'].Line(point1=(-366 , 9), point2=(-367 , 10)) 
mdb.models['Model-1'].sketches['__profile__'].Line(point1=(-367 , 10), point2=(-375 , 10)) 
mdb.models['Model-1'].sketches['__profile__'].Line(point1=(-375 , 10), point2=(-376 , 11)) 
mdb.models['Model-1'].sketches['__profile__'].Line(point1=(-376 , 11), point2=(-382 , 11)) 
mdb.models['Model-1'].sketches['__profile__'].Line(point1=(-382 , 11), point2=(-383 , 12)) 
mdb.models['Model-1'].sketches['__profile__'].Line(point1=(-383 , 12), point2=(-407 , 15)) 
mdb.models['Model-1'].sketches['__profile__'].Line(point1=(-407 , 15), point2=(-423 , 21)) 
mdb.models['Model-1'].sketches['__profile__'].Line(point1=(-423 , 21), point2=(-431 , 22)) 
mdb.models['Model-1'].sketches['__profile__'].Line(point1=(-431 , 22), point2=(-467 , 35)) 
mdb.models['Model-1'].sketches['__profile__'].Line(point1=(-467 , 35), point2=(-469 , 37)) 
mdb.models['Model-1'].sketches['__profile__'].Line(point1=(-469 , 37), point2=(-485 , 45)) 
mdb.models['Model-1'].sketches['__profile__'].Line(point1=(-485 , 45), point2=(-523 , 72)) 
mdb.models['Model-1'].sketches['__profile__'].Line(point1=(-523 , 72), point2=(-549 , 97)) 
mdb.models['Model-1'].sketches['__profile__'].Line(point1=(-549 , 97), point2=(-561 , 113)) 
mdb.models['Model-1'].sketches['__profile__'].Line(point1=(-561 , 113), point2=(-571 , 132)) 
mdb.models['Model-1'].sketches['__profile__'].Line(point1=(-571 , 132), point2=(-579 , 155)) 
mdb.models['Model-1'].sketches['__profile__'].Line(point1=(-579 , 155), point2=(-583 , 177)) 
mdb.models['Model-1'].sketches['__profile__'].Line(point1=(-583 , 177), point2=(-584 , 178)) 
mdb.models['Model-1'].sketches['__profile__'].Line(point1=(-584 , 178), point2=(-584 , 185)) 
mdb.models['Model-1'].sketches['__profile__'].Line(point1=(-584 , 185), point2=(-585 , 186)) 
mdb.models['Model-1'].sketches['__profile__'].Line(point1=(-585 , 186), point2=(-585 , 220)) 
mdb.models['Model-1'].sketches['__profile__'].Line(point1=(-585 , 220), point2=(-584 , 221)) 
mdb.models['Model-1'].sketches['__profile__'].Line(point1=(-584 , 221), point2=(-584 , 233)) 
mdb.models['Model-1'].sketches['__profile__'].Line(point1=(-584 , 233), point2=(-583 , 234)) 
mdb.models['Model-1'].sketches['__profile__'].Line(point1=(-583 , 234), point2=(-583 , 244)) 
mdb.models['Model-1'].sketches['__profile__'].Line(point1=(-583 , 244), point2=(-582 , 245)) 
mdb.models['Model-1'].sketches['__profile__'].Line(point1=(-582 , 245), point2=(-582 , 274)) 
mdb.models['Model-1'].sketches['__profile__'].Line(point1=(-582 , 274), point2=(-583 , 275)) 
mdb.models['Model-1'].sketches['__profile__'].Line(point1=(-583 , 275), point2=(-583 , 281)) 
mdb.models['Model-1'].sketches['__profile__'].Line(point1=(-583 , 281), point2=(-584 , 282)) 
mdb.models['Model-1'].sketches['__profile__'].Line(point1=(-584 , 282), point2=(-586 , 296)) 
mdb.models['Model-1'].sketches['__profile__'].Line(point1=(-586 , 296), point2=(-591 , 317)) 
mdb.models['Model-1'].sketches['__profile__'].Line(point1=(-591 , 317), point2=(-598 , 336)) 
mdb.models['Model-1'].sketches['__profile__'].Line(point1=(-598 , 336), point2=(-601 , 348)) 
mdb.models['Model-1'].sketches['__profile__'].Line(point1=(-601 , 348), point2=(-602 , 363)) 
mdb.models['Model-1'].sketches['__profile__'].Line(point1=(-602 , 363), point2=(-600 , 369)) 
mdb.models['Model-1'].sketches['__profile__'].Line(point1=(-600 , 369), point2=(-596 , 374)) 
mdb.models['Model-1'].sketches['__profile__'].Line(point1=(-596 , 374), point2=(-593 , 371)) 
mdb.models['Model-1'].sketches['__profile__'].Line(point1=(-593 , 371), point2=(-582 , 371)) 
mdb.models['Model-1'].sketches['__profile__'].Line(point1=(-582 , 371), point2=(-569 , 375)) 
mdb.models['Model-1'].sketches['__profile__'].Line(point1=(-569 , 375), point2=(-564 , 378)) 
mdb.models['Model-1'].sketches['__profile__'].Line(point1=(-564 , 378), point2=(-561 , 385)) 
mdb.models['Model-1'].sketches['__profile__'].Line(point1=(-561 , 385), point2=(-560 , 393)) 
mdb.models['Model-1'].sketches['__profile__'].Line(point1=(-560 , 393), point2=(-559 , 394)) 
mdb.models['Model-1'].sketches['__profile__'].Line(point1=(-559 , 394), point2=(-559 , 401)) 
mdb.models['Model-1'].sketches['__profile__'].Line(point1=(-559 , 401), point2=(-560 , 402)) 
mdb.models['Model-1'].sketches['__profile__'].Line(point1=(-560 , 402), point2=(-561 , 411)) 
mdb.models['Model-1'].sketches['__profile__'].Line(point1=(-561 , 411), point2=(-557 , 419)) 
mdb.models['Model-1'].sketches['__profile__'].Line(point1=(-557 , 419), point2=(-545 , 431)) 
mdb.models['Model-1'].sketches['__profile__'].Line(point1=(-545 , 431), point2=(-542 , 432)) 
mdb.models['Model-1'].sketches['__profile__'].Line(point1=(-542 , 432), point2=(-541 , 431)) 
mdb.models['Model-1'].sketches['__profile__'].Line(point1=(-541 , 431), point2=(-530 , 430)) 
mdb.models['Model-1'].sketches['__profile__'].Line(point1=(-530 , 430), point2=(-519 , 429)) 
mdb.models['Model-1'].sketches['__profile__'].Line(point1=(-519 , 429), point2=(-518 , 428)) 
mdb.models['Model-1'].sketches['__profile__'].Line(point1=(-518 , 428), point2=(-506 , 428)) 
mdb.models['Model-1'].sketches['__profile__'].Line(point1=(-506 , 428), point2=(-505 , 427)) 
mdb.models['Model-1'].sketches['__profile__'].Line(point1=(-505 , 427), point2=(-412 , 424)) 
mdb.models['Model-1'].sketches['__profile__'].Line(point1=(-412 , 424), point2=(-411 , 423)) 
mdb.models['Model-1'].sketches['__profile__'].Line(point1=(-411 , 423), point2=(-400 , 423)) 
mdb.models['Model-1'].sketches['__profile__'].Line(point1=(-400 , 423), point2=(-399 , 422)) 
mdb.models['Model-1'].sketches['__profile__'].Line(point1=(-399 , 422), point2=(-331 , 419)) 
mdb.models['Model-1'].sketches['__profile__'].Line(point1=(-331 , 419), point2=(-330 , 418)) 
mdb.models['Model-1'].sketches['__profile__'].Line(point1=(-330 , 418), point2=(-317 , 418)) 
mdb.models['Model-1'].sketches['__profile__'].Line(point1=(-317 , 418), point2=(-316 , 417)) 
mdb.models['Model-1'].sketches['__profile__'].Line(point1=(-316 , 417), point2=(-305 , 417)) 
mdb.models['Model-1'].sketches['__profile__'].Line(point1=(-305 , 417), point2=(-304 , 416)) 
mdb.models['Model-1'].sketches['__profile__'].Line(point1=(-304 , 416), point2=(-287 , 416)) 
mdb.models['Model-1'].sketches['__profile__'].Line(point1=(-287 , 416), point2=(-286 , 415)) 
mdb.models['Model-1'].sketches['__profile__'].Line(point1=(-286 , 415), point2=(-196 , 412)) 
mdb.models['Model-1'].sketches['__profile__'].Line(point1=(-196 , 412), point2=(-195 , 411)) 
mdb.models['Model-1'].sketches['__profile__'].Line(point1=(-195 , 411), point2=(-158 , 410)) 
mdb.models['Model-1'].sketches['__profile__'].Line(point1=(-158 , 410), point2=(-157 , 409)) 
mdb.models['Model-1'].sketches['__profile__'].Line(point1=(-157 , 409), point2=(-77 , 408)) 
mdb.models['Model-1'].sketches['__profile__'].Line(point1=(-77 , 408), point2=(-76 , 409)) 
mdb.models['Model-1'].sketches['__profile__'].Line(point1=(-76 , 409), point2=(-48 , 410)) 
mdb.models['Model-1'].sketches['__profile__'].Line(point1=(-48 , 410), point2=(-47 , 411)) 
mdb.models['Model-1'].sketches['__profile__'].Line(point1=(-47 , 411), point2=(-12 , 413)) 
mdb.models['Model-1'].sketches['__profile__'].Line(point1=(-12 , 413), point2=(-11 , 414)) 
mdb.models['Model-1'].sketches['__profile__'].Line(point1=(-11 , 414), point2=(-1 , 414)) 
mdb.models['Model-1'].sketches['__profile__'].Line(point1=(-1 , 414), point2=(0 , 415)) 
mdb.models['Model-1'].sketches['__profile__'].Line(point1=(0 , 415), point2=(10 , 415)) 
mdb.models['Model-1'].sketches['__profile__'].Line(point1=(10 , 415), point2=(11 , 416)) 
mdb.models['Model-1'].sketches['__profile__'].Line(point1=(11 , 416), point2=(20 , 416)) 
mdb.models['Model-1'].sketches['__profile__'].Line(point1=(20 , 416), point2=(21 , 417)) 
mdb.models['Model-1'].sketches['__profile__'].Line(point1=(21 , 417), point2=(52 , 419)) 
mdb.models['Model-1'].sketches['__profile__'].Line(point1=(52 , 419), point2=(53 , 420)) 
mdb.models['Model-1'].sketches['__profile__'].Line(point1=(53 , 420), point2=(96 , 423)) 
mdb.models['Model-1'].sketches['__profile__'].Line(point1=(96 , 423), point2=(97 , 424)) 
mdb.models['Model-1'].sketches['__profile__'].Line(point1=(97 , 424), point2=(126 , 426)) 
mdb.models['Model-1'].sketches['__profile__'].Line(point1=(126 , 426), point2=(127 , 427)) 
mdb.models['Model-1'].sketches['__profile__'].Line(point1=(127 , 427), point2=(137 , 427)) 
mdb.models['Model-1'].sketches['__profile__'].Line(point1=(137 , 427), point2=(138 , 428)) 
mdb.models['Model-1'].sketches['__profile__'].Line(point1=(138 , 428), point2=(148 , 428)) 
mdb.models['Model-1'].sketches['__profile__'].Line(point1=(148 , 428), point2=(149 , 429)) 
mdb.models['Model-1'].sketches['__profile__'].Line(point1=(149 , 429), point2=(168 , 430)) 
mdb.models['Model-1'].sketches['__profile__'].Line(point1=(168 , 430), point2=(169 , 431)) 
mdb.models['Model-1'].sketches['__profile__'].Line(point1=(169 , 431), point2=(179 , 431)) 
mdb.models['Model-1'].sketches['__profile__'].Line(point1=(179 , 431), point2=(180 , 432)) 
mdb.models['Model-1'].sketches['__profile__'].Line(point1=(180 , 432), point2=(206 , 433)) 
mdb.models['Model-1'].sketches['__profile__'].Line(point1=(206 , 433), point2=(207 , 434)) 
mdb.models['Model-1'].sketches['__profile__'].Line(point1=(207 , 434), point2=(244 , 436)) 
mdb.models['Model-1'].sketches['__profile__'].Line(point1=(244 , 436), point2=(245 , 437)) 
mdb.models['Model-1'].sketches['__profile__'].Line(point1=(245 , 437), point2=(258 , 437)) 
mdb.models['Model-1'].sketches['__profile__'].Line(point1=(258 , 437), point2=(259 , 438)) 
mdb.models['Model-1'].sketches['__profile__'].Line(point1=(259 , 438), point2=(332 , 441)) 
mdb.models['Model-1'].sketches['__profile__'].Line(point1=(332 , 441), point2=(333 , 442)) 
mdb.models['Model-1'].sketches['__profile__'].Line(point1=(333 , 442), point2=(366 , 442)) 
mdb.models['Model-1'].sketches['__profile__'].Line(point1=(366 , 442), point2=(367 , 443)) 
mdb.models['Model-1'].sketches['__profile__'].Line(point1=(367 , 443), point2=(417 , 442)) 
mdb.models['Model-1'].sketches['__profile__'].Line(point1=(417 , 442), point2=(418 , 441)) 
mdb.models['Model-1'].sketches['__profile__'].Line(point1=(418 , 441), point2=(429 , 441)) 
mdb.models['Model-1'].sketches['__profile__'].Line(point1=(429 , 441), point2=(430 , 440)) 
mdb.models['Model-1'].sketches['__profile__'].Line(point1=(430 , 440), point2=(445 , 439)) 
mdb.models['Model-1'].sketches['__profile__'].Line(point1=(445 , 439), point2=(446 , 438)) 
mdb.models['Model-1'].sketches['__profile__'].Line(point1=(446 , 438), point2=(451 , 438)) 
mdb.models['Model-1'].sketches['__profile__'].Line(point1=(451 , 438), point2=(452 , 437)) 
mdb.models['Model-1'].sketches['__profile__'].Line(point1=(452 , 437), point2=(469 , 434)) 
mdb.models['Model-1'].sketches['__profile__'].Line(point1=(469 , 434), point2=(495 , 425)) 
mdb.models['Model-1'].sketches['__profile__'].Line(point1=(495 , 425), point2=(520 , 413)) 
mdb.models['Model-1'].sketches['__profile__'].Line(point1=(520 , 413), point2=(549 , 395)) 
mdb.models['Model-1'].sketches['__profile__'].Line(point1=(549 , 395), point2=(566 , 381)) 
mdb.models['Model-1'].sketches['__profile__'].Line(point1=(566 , 381), point2=(586 , 359)) 
mdb.models['Model-1'].sketches['__profile__'].Line(point1=(586 , 359), point2=(596 , 340)) 
mdb.models['Model-1'].sketches['__profile__'].Line(point1=(596 , 340), point2=(601 , 324)) 
mdb.models['Model-1'].sketches['__profile__'].Line(point1=(601 , 324), point2=(602 , 304)) 
mdb.models['Model-1'].sketches['__profile__'].Line(point1=(602 , 304), point2=(599 , 292)) 
mdb.models['Model-1'].sketches['__profile__'].Line(point1=(599 , 292), point2=(591 , 279)) 
mdb.models['Model-1'].sketches['__profile__'].Line(point1=(591 , 279), point2=(569 , 258)) 
mdb.models['Model-1'].sketches['__profile__'].Line(point1=(569 , 258), point2=(545 , 239)) 
mdb.models['Model-1'].sketches['__profile__'].Line(point1=(545 , 239), point2=(510 , 218)) 
mdb.models['Model-1'].sketches['__profile__'].Line(point1=(510 , 218), point2=(499 , 210)) 
mdb.models['Model-1'].sketches['__profile__'].Line(point1=(499 , 210), point2=(489 , 205)) 
mdb.models['Model-1'].sketches['__profile__'].Line(point1=(489 , 205), point2=(477 , 201)) 
mdb.models['Model-1'].sketches['__profile__'].Line(point1=(477 , 201), point2=(470 , 197)) 
mdb.models['Model-1'].sketches['__profile__'].Line(point1=(470 , 197), point2=(468 , 197)) 
mdb.models['Model-1'].sketches['__profile__'].Line(point1=(468 , 197), point2=(442 , 184)) 
mdb.models['Model-1'].sketches['__profile__'].Line(point1=(442 , 184), point2=(430 , 180)) 
mdb.models['Model-1'].sketches['__profile__'].Line(point1=(442 , 184), point2=(430 , 180)) 
mdb.models['Model-1'].sketches['__profile__'].Line(point1=(-579 , 293), point2=(-581 , 293)) 
mdb.models['Model-1'].sketches['__profile__'].Line(point1=(-581 , 293), point2=(-581 , 296)) 
mdb.models['Model-1'].sketches['__profile__'].Line(point1=(-581 , 296), point2=(-584 , 303)) 
mdb.models['Model-1'].sketches['__profile__'].Line(point1=(-584 , 303), point2=(-588 , 327)) 
mdb.models['Model-1'].sketches['__profile__'].Line(point1=(-588 , 327), point2=(-593 , 334)) 
mdb.models['Model-1'].sketches['__profile__'].Line(point1=(-593 , 334), point2=(-594 , 351)) 
mdb.models['Model-1'].sketches['__profile__'].Line(point1=(-594 , 351), point2=(-590 , 351)) 
mdb.models['Model-1'].sketches['__profile__'].Line(point1=(-590 , 351), point2=(-587 , 348)) 
mdb.models['Model-1'].sketches['__profile__'].Line(point1=(-587 , 348), point2=(-576 , 328)) 
mdb.models['Model-1'].sketches['__profile__'].Line(point1=(-576 , 328), point2=(-577 , 324)) 
mdb.models['Model-1'].sketches['__profile__'].Line(point1=(-577 , 324), point2=(-577 , 306)) 
mdb.models['Model-1'].sketches['__profile__'].Line(point1=(-577 , 306), point2=(-578 , 305)) 
mdb.models['Model-1'].sketches['__profile__'].Line(point1=(-578 , 305), point2=(-578 , 295)) 
mdb.models['Model-1'].sketches['__profile__'].Line(point1=(-578 , 295), point2=(-579 , 293)) 
mdb.models['Model-1'].sketches['__profile__'].Line(point1=(-578 , 295), point2=(-579 , 293)) 
mdb.models['Model-1'].sketches['__profile__'].Line(point1=(-522 , 331), point2=(-526 , 331)) 
mdb.models['Model-1'].sketches['__profile__'].Line(point1=(-526 , 331), point2=(-544 , 336)) 
mdb.models['Model-1'].sketches['__profile__'].Line(point1=(-544 , 336), point2=(-575 , 350)) 
mdb.models['Model-1'].sketches['__profile__'].Line(point1=(-575 , 350), point2=(-591 , 360)) 
mdb.models['Model-1'].sketches['__profile__'].Line(point1=(-591 , 360), point2=(-591 , 363)) 
mdb.models['Model-1'].sketches['__profile__'].Line(point1=(-591 , 363), point2=(-583 , 363)) 
mdb.models['Model-1'].sketches['__profile__'].Line(point1=(-583 , 363), point2=(-582 , 364)) 
mdb.models['Model-1'].sketches['__profile__'].Line(point1=(-582 , 364), point2=(-571 , 364)) 
mdb.models['Model-1'].sketches['__profile__'].Line(point1=(-571 , 364), point2=(-570 , 363)) 
mdb.models['Model-1'].sketches['__profile__'].Line(point1=(-570 , 363), point2=(-561 , 362)) 
mdb.models['Model-1'].sketches['__profile__'].Line(point1=(-561 , 362), point2=(-517 , 346)) 
mdb.models['Model-1'].sketches['__profile__'].Line(point1=(-517 , 346), point2=(-517 , 343)) 
mdb.models['Model-1'].sketches['__profile__'].Line(point1=(-517 , 343), point2=(-521 , 337)) 
mdb.models['Model-1'].sketches['__profile__'].Line(point1=(-521 , 337), point2=(-522 , 331)) 
mdb.models['Model-1'].sketches['__profile__'].Line(point1=(-521 , 337), point2=(-522 , 331)) 
mdb.models['Model-1'].sketches['__profile__'].Line(point1=(-578 , 206), point2=(-580 , 204)) 
mdb.models['Model-1'].sketches['__profile__'].Line(point1=(-580 , 204), point2=(-582 , 204)) 
mdb.models['Model-1'].sketches['__profile__'].Line(point1=(-582 , 204), point2=(-582 , 221)) 
mdb.models['Model-1'].sketches['__profile__'].Line(point1=(-582 , 221), point2=(-581 , 224)) 
mdb.models['Model-1'].sketches['__profile__'].Line(point1=(-581 , 224), point2=(-580 , 225)) 
mdb.models['Model-1'].sketches['__profile__'].Line(point1=(-580 , 225), point2=(-575 , 225)) 
mdb.models['Model-1'].sketches['__profile__'].Line(point1=(-575 , 225), point2=(-575 , 211)) 
mdb.models['Model-1'].sketches['__profile__'].Line(point1=(-575 , 211), point2=(-578 , 206)) 
mdb.models['Model-1'].sketches['__profile__'].Line(point1=(-575 , 211), point2=(-578 , 206)) 
mdb.models['Model-1'].sketches['__profile__'].Line(point1=(-577 , 167), point2=(-580 , 168)) 
mdb.models['Model-1'].sketches['__profile__'].Line(point1=(-580 , 168), point2=(-580 , 172)) 
mdb.models['Model-1'].sketches['__profile__'].Line(point1=(-580 , 172), point2=(-581 , 173)) 
mdb.models['Model-1'].sketches['__profile__'].Line(point1=(-581 , 173), point2=(-582 , 199)) 
mdb.models['Model-1'].sketches['__profile__'].Line(point1=(-582 , 199), point2=(-575 , 206)) 
mdb.models['Model-1'].sketches['__profile__'].Line(point1=(-575 , 206), point2=(-574 , 207)) 
mdb.models['Model-1'].sketches['__profile__'].Line(point1=(-574 , 207), point2=(-571 , 206)) 
mdb.models['Model-1'].sketches['__profile__'].Line(point1=(-571 , 206), point2=(-571 , 194)) 
mdb.models['Model-1'].sketches['__profile__'].Line(point1=(-571 , 194), point2=(-572 , 193)) 
mdb.models['Model-1'].sketches['__profile__'].Line(point1=(-572 , 193), point2=(-572 , 186)) 
mdb.models['Model-1'].sketches['__profile__'].Line(point1=(-572 , 186), point2=(-573 , 185)) 
mdb.models['Model-1'].sketches['__profile__'].Line(point1=(-573 , 185), point2=(-574 , 175)) 
mdb.models['Model-1'].sketches['__profile__'].Line(point1=(-574 , 175), point2=(-577 , 167)) 
mdb.models['Model-1'].sketches['__profile__'].Line(point1=(-574 , 175), point2=(-577 , 167)) 
mdb.models['Model-1'].sketches['__profile__'].Line(point1=(-568 , 279), point2=(-568 , 250)) 
mdb.models['Model-1'].sketches['__profile__'].Line(point1=(-568 , 250), point2=(-574 , 230)) 
mdb.models['Model-1'].sketches['__profile__'].Line(point1=(-574 , 230), point2=(-576 , 228)) 
mdb.models['Model-1'].sketches['__profile__'].Line(point1=(-576 , 228), point2=(-580 , 228)) 
mdb.models['Model-1'].sketches['__profile__'].Line(point1=(-580 , 228), point2=(-580 , 239)) 
mdb.models['Model-1'].sketches['__profile__'].Line(point1=(-580 , 239), point2=(-577 , 252)) 
mdb.models['Model-1'].sketches['__profile__'].Line(point1=(-577 , 252), point2=(-575 , 278)) 
mdb.models['Model-1'].sketches['__profile__'].Line(point1=(-575 , 278), point2=(-574 , 279)) 
mdb.models['Model-1'].sketches['__profile__'].Line(point1=(-574 , 279), point2=(-568 , 279)) 
mdb.models['Model-1'].sketches['__profile__'].Line(point1=(-574 , 279), point2=(-568 , 279)) 
mdb.models['Model-1'].sketches['__profile__'].Line(point1=(-553 , 220), point2=(-552 , 218)) 
mdb.models['Model-1'].sketches['__profile__'].Line(point1=(-552 , 218), point2=(-552 , 211)) 
mdb.models['Model-1'].sketches['__profile__'].Line(point1=(-552 , 211), point2=(-555 , 204)) 
mdb.models['Model-1'].sketches['__profile__'].Line(point1=(-555 , 204), point2=(-557 , 189)) 
mdb.models['Model-1'].sketches['__profile__'].Line(point1=(-557 , 189), point2=(-558 , 188)) 
mdb.models['Model-1'].sketches['__profile__'].Line(point1=(-558 , 188), point2=(-560 , 162)) 
mdb.models['Model-1'].sketches['__profile__'].Line(point1=(-560 , 162), point2=(-562 , 157)) 
mdb.models['Model-1'].sketches['__profile__'].Line(point1=(-562 , 157), point2=(-570 , 146)) 
mdb.models['Model-1'].sketches['__profile__'].Line(point1=(-570 , 146), point2=(-573 , 145)) 
mdb.models['Model-1'].sketches['__profile__'].Line(point1=(-573 , 145), point2=(-577 , 157)) 
mdb.models['Model-1'].sketches['__profile__'].Line(point1=(-577 , 157), point2=(-577 , 164)) 
mdb.models['Model-1'].sketches['__profile__'].Line(point1=(-577 , 164), point2=(-572 , 175)) 
mdb.models['Model-1'].sketches['__profile__'].Line(point1=(-572 , 175), point2=(-568 , 206)) 
mdb.models['Model-1'].sketches['__profile__'].Line(point1=(-568 , 206), point2=(-556 , 220)) 
mdb.models['Model-1'].sketches['__profile__'].Line(point1=(-556 , 220), point2=(-553 , 220)) 
mdb.models['Model-1'].sketches['__profile__'].Line(point1=(-556 , 220), point2=(-553 , 220)) 
mdb.models['Model-1'].sketches['__profile__'].Line(point1=(-570 , 316), point2=(-569 , 313)) 
mdb.models['Model-1'].sketches['__profile__'].Line(point1=(-569 , 313), point2=(-569 , 300)) 
mdb.models['Model-1'].sketches['__profile__'].Line(point1=(-569 , 300), point2=(-568 , 299)) 
mdb.models['Model-1'].sketches['__profile__'].Line(point1=(-568 , 299), point2=(-567 , 291)) 
mdb.models['Model-1'].sketches['__profile__'].Line(point1=(-567 , 291), point2=(-569 , 286)) 
mdb.models['Model-1'].sketches['__profile__'].Line(point1=(-569 , 286), point2=(-572 , 286)) 
mdb.models['Model-1'].sketches['__profile__'].Line(point1=(-572 , 286), point2=(-575 , 287)) 
mdb.models['Model-1'].sketches['__profile__'].Line(point1=(-575 , 287), point2=(-575 , 292)) 
mdb.models['Model-1'].sketches['__profile__'].Line(point1=(-575 , 292), point2=(-573 , 299)) 
mdb.models['Model-1'].sketches['__profile__'].Line(point1=(-573 , 299), point2=(-573 , 305)) 
mdb.models['Model-1'].sketches['__profile__'].Line(point1=(-573 , 305), point2=(-572 , 306)) 
mdb.models['Model-1'].sketches['__profile__'].Line(point1=(-572 , 306), point2=(-572 , 316)) 
mdb.models['Model-1'].sketches['__profile__'].Line(point1=(-572 , 316), point2=(-570 , 316)) 
mdb.models['Model-1'].sketches['__profile__'].Line(point1=(-572 , 316), point2=(-570 , 316)) 
mdb.models['Model-1'].sketches['__profile__'].Line(point1=(-554 , 309), point2=(-561 , 306)) 
mdb.models['Model-1'].sketches['__profile__'].Line(point1=(-561 , 306), point2=(-565 , 306)) 
mdb.models['Model-1'].sketches['__profile__'].Line(point1=(-565 , 306), point2=(-565 , 311)) 
mdb.models['Model-1'].sketches['__profile__'].Line(point1=(-565 , 311), point2=(-566 , 312)) 
mdb.models['Model-1'].sketches['__profile__'].Line(point1=(-566 , 312), point2=(-566 , 317)) 
mdb.models['Model-1'].sketches['__profile__'].Line(point1=(-566 , 317), point2=(-568 , 322)) 
mdb.models['Model-1'].sketches['__profile__'].Line(point1=(-568 , 322), point2=(-569 , 330)) 
mdb.models['Model-1'].sketches['__profile__'].Line(point1=(-569 , 330), point2=(-574 , 341)) 
mdb.models['Model-1'].sketches['__profile__'].Line(point1=(-574 , 341), point2=(-574 , 344)) 
mdb.models['Model-1'].sketches['__profile__'].Line(point1=(-574 , 344), point2=(-572 , 344)) 
mdb.models['Model-1'].sketches['__profile__'].Line(point1=(-572 , 344), point2=(-565 , 340)) 
mdb.models['Model-1'].sketches['__profile__'].Line(point1=(-565 , 340), point2=(-558 , 338)) 
mdb.models['Model-1'].sketches['__profile__'].Line(point1=(-558 , 338), point2=(-555 , 335)) 
mdb.models['Model-1'].sketches['__profile__'].Line(point1=(-555 , 335), point2=(-554 , 333)) 
mdb.models['Model-1'].sketches['__profile__'].Line(point1=(-554 , 333), point2=(-554 , 309)) 
mdb.models['Model-1'].sketches['__profile__'].Line(point1=(-554 , 333), point2=(-554 , 309)) 
mdb.models['Model-1'].sketches['__profile__'].Line(point1=(-555 , 251), point2=(-555 , 224)) 
mdb.models['Model-1'].sketches['__profile__'].Line(point1=(-555 , 224), point2=(-567 , 210)) 
mdb.models['Model-1'].sketches['__profile__'].Line(point1=(-567 , 210), point2=(-571 , 209)) 
mdb.models['Model-1'].sketches['__profile__'].Line(point1=(-571 , 209), point2=(-572 , 212)) 
mdb.models['Model-1'].sketches['__profile__'].Line(point1=(-572 , 212), point2=(-573 , 225)) 
mdb.models['Model-1'].sketches['__profile__'].Line(point1=(-573 , 225), point2=(-566 , 250)) 
mdb.models['Model-1'].sketches['__profile__'].Line(point1=(-566 , 250), point2=(-565 , 252)) 
mdb.models['Model-1'].sketches['__profile__'].Line(point1=(-565 , 252), point2=(-555 , 251)) 
mdb.models['Model-1'].sketches['__profile__'].Line(point1=(-565 , 252), point2=(-555 , 251)) 
mdb.models['Model-1'].sketches['__profile__'].Line(point1=(-558 , 153), point2=(-557 , 145)) 
mdb.models['Model-1'].sketches['__profile__'].Line(point1=(-557 , 145), point2=(-564 , 131)) 
mdb.models['Model-1'].sketches['__profile__'].Line(point1=(-564 , 131), point2=(-567 , 131)) 
mdb.models['Model-1'].sketches['__profile__'].Line(point1=(-567 , 131), point2=(-571 , 138)) 
mdb.models['Model-1'].sketches['__profile__'].Line(point1=(-571 , 138), point2=(-571 , 142)) 
mdb.models['Model-1'].sketches['__profile__'].Line(point1=(-571 , 142), point2=(-562 , 154)) 
mdb.models['Model-1'].sketches['__profile__'].Line(point1=(-562 , 154), point2=(-558 , 153)) 
mdb.models['Model-1'].sketches['__profile__'].Line(point1=(-562 , 154), point2=(-558 , 153)) 
mdb.models['Model-1'].sketches['__profile__'].Line(point1=(-552 , 302), point2=(-549 , 294)) 
mdb.models['Model-1'].sketches['__profile__'].Line(point1=(-549 , 294), point2=(-549 , 283)) 
mdb.models['Model-1'].sketches['__profile__'].Line(point1=(-549 , 283), point2=(-550 , 282)) 
mdb.models['Model-1'].sketches['__profile__'].Line(point1=(-550 , 282), point2=(-550 , 273)) 
mdb.models['Model-1'].sketches['__profile__'].Line(point1=(-550 , 273), point2=(-551 , 272)) 
mdb.models['Model-1'].sketches['__profile__'].Line(point1=(-551 , 272), point2=(-552 , 261)) 
mdb.models['Model-1'].sketches['__profile__'].Line(point1=(-552 , 261), point2=(-554 , 255)) 
mdb.models['Model-1'].sketches['__profile__'].Line(point1=(-554 , 255), point2=(-562 , 254)) 
mdb.models['Model-1'].sketches['__profile__'].Line(point1=(-562 , 254), point2=(-564 , 254)) 
mdb.models['Model-1'].sketches['__profile__'].Line(point1=(-564 , 254), point2=(-565 , 256)) 
mdb.models['Model-1'].sketches['__profile__'].Line(point1=(-565 , 256), point2=(-565 , 270)) 
mdb.models['Model-1'].sketches['__profile__'].Line(point1=(-565 , 270), point2=(-563 , 277)) 
mdb.models['Model-1'].sketches['__profile__'].Line(point1=(-563 , 277), point2=(-563 , 297)) 
mdb.models['Model-1'].sketches['__profile__'].Line(point1=(-563 , 297), point2=(-558 , 303)) 
mdb.models['Model-1'].sketches['__profile__'].Line(point1=(-558 , 303), point2=(-553 , 303)) 
mdb.models['Model-1'].sketches['__profile__'].Line(point1=(-553 , 303), point2=(-552 , 302)) 
mdb.models['Model-1'].sketches['__profile__'].Line(point1=(-553 , 303), point2=(-552 , 302)) 
mdb.models['Model-1'].sketches['__profile__'].Line(point1=(-548 , 143), point2=(-548 , 129)) 
mdb.models['Model-1'].sketches['__profile__'].Line(point1=(-548 , 129), point2=(-549 , 128)) 
mdb.models['Model-1'].sketches['__profile__'].Line(point1=(-549 , 128), point2=(-550 , 116)) 
mdb.models['Model-1'].sketches['__profile__'].Line(point1=(-550 , 116), point2=(-553 , 110)) 
mdb.models['Model-1'].sketches['__profile__'].Line(point1=(-553 , 110), point2=(-555 , 110)) 
mdb.models['Model-1'].sketches['__profile__'].Line(point1=(-555 , 110), point2=(-557 , 113)) 
mdb.models['Model-1'].sketches['__profile__'].Line(point1=(-557 , 113), point2=(-564 , 123)) 
mdb.models['Model-1'].sketches['__profile__'].Line(point1=(-564 , 123), point2=(-564 , 127)) 
mdb.models['Model-1'].sketches['__profile__'].Line(point1=(-564 , 127), point2=(-555 , 145)) 
mdb.models['Model-1'].sketches['__profile__'].Line(point1=(-555 , 145), point2=(-550 , 145)) 
mdb.models['Model-1'].sketches['__profile__'].Line(point1=(-550 , 145), point2=(-548 , 143)) 
mdb.models['Model-1'].sketches['__profile__'].Line(point1=(-550 , 145), point2=(-548 , 143)) 
mdb.models['Model-1'].sketches['__profile__'].Line(point1=(-538 , 210), point2=(-537 , 208)) 
mdb.models['Model-1'].sketches['__profile__'].Line(point1=(-537 , 208), point2=(-537 , 164)) 
mdb.models['Model-1'].sketches['__profile__'].Line(point1=(-537 , 164), point2=(-547 , 147)) 
mdb.models['Model-1'].sketches['__profile__'].Line(point1=(-547 , 147), point2=(-552 , 147)) 
mdb.models['Model-1'].sketches['__profile__'].Line(point1=(-552 , 147), point2=(-555 , 151)) 
mdb.models['Model-1'].sketches['__profile__'].Line(point1=(-555 , 151), point2=(-558 , 159)) 
mdb.models['Model-1'].sketches['__profile__'].Line(point1=(-558 , 159), point2=(-558 , 172)) 
mdb.models['Model-1'].sketches['__profile__'].Line(point1=(-558 , 172), point2=(-557 , 173)) 
mdb.models['Model-1'].sketches['__profile__'].Line(point1=(-557 , 173), point2=(-556 , 188)) 
mdb.models['Model-1'].sketches['__profile__'].Line(point1=(-556 , 188), point2=(-555 , 189)) 
mdb.models['Model-1'].sketches['__profile__'].Line(point1=(-555 , 189), point2=(-555 , 194)) 
mdb.models['Model-1'].sketches['__profile__'].Line(point1=(-555 , 194), point2=(-552 , 207)) 
mdb.models['Model-1'].sketches['__profile__'].Line(point1=(-552 , 207), point2=(-550 , 212)) 
mdb.models['Model-1'].sketches['__profile__'].Line(point1=(-550 , 212), point2=(-540 , 212)) 
mdb.models['Model-1'].sketches['__profile__'].Line(point1=(-540 , 212), point2=(-538 , 210)) 
mdb.models['Model-1'].sketches['__profile__'].Line(point1=(-540 , 212), point2=(-538 , 210)) 
mdb.models['Model-1'].sketches['__profile__'].Line(point1=(-417 , 331), point2=(-422 , 331)) 
mdb.models['Model-1'].sketches['__profile__'].Line(point1=(-422 , 331), point2=(-437 , 336)) 
mdb.models['Model-1'].sketches['__profile__'].Line(point1=(-437 , 336), point2=(-450 , 338)) 
mdb.models['Model-1'].sketches['__profile__'].Line(point1=(-450 , 338), point2=(-460 , 341)) 
mdb.models['Model-1'].sketches['__profile__'].Line(point1=(-460 , 341), point2=(-465 , 341)) 
mdb.models['Model-1'].sketches['__profile__'].Line(point1=(-465 , 341), point2=(-476 , 344)) 
mdb.models['Model-1'].sketches['__profile__'].Line(point1=(-476 , 344), point2=(-509 , 349)) 
mdb.models['Model-1'].sketches['__profile__'].Line(point1=(-509 , 349), point2=(-536 , 358)) 
mdb.models['Model-1'].sketches['__profile__'].Line(point1=(-536 , 358), point2=(-554 , 367)) 
mdb.models['Model-1'].sketches['__profile__'].Line(point1=(-554 , 367), point2=(-555 , 375)) 
mdb.models['Model-1'].sketches['__profile__'].Line(point1=(-555 , 375), point2=(-552 , 382)) 
mdb.models['Model-1'].sketches['__profile__'].Line(point1=(-552 , 382), point2=(-552 , 384)) 
mdb.models['Model-1'].sketches['__profile__'].Line(point1=(-552 , 384), point2=(-543 , 385)) 
mdb.models['Model-1'].sketches['__profile__'].Line(point1=(-543 , 385), point2=(-542 , 384)) 
mdb.models['Model-1'].sketches['__profile__'].Line(point1=(-542 , 384), point2=(-521 , 381)) 
mdb.models['Model-1'].sketches['__profile__'].Line(point1=(-521 , 381), point2=(-520 , 380)) 
mdb.models['Model-1'].sketches['__profile__'].Line(point1=(-520 , 380), point2=(-514 , 380)) 
mdb.models['Model-1'].sketches['__profile__'].Line(point1=(-514 , 380), point2=(-501 , 377)) 
mdb.models['Model-1'].sketches['__profile__'].Line(point1=(-501 , 377), point2=(-474 , 374)) 
mdb.models['Model-1'].sketches['__profile__'].Line(point1=(-474 , 374), point2=(-465 , 371)) 
mdb.models['Model-1'].sketches['__profile__'].Line(point1=(-465 , 371), point2=(-451 , 370)) 
mdb.models['Model-1'].sketches['__profile__'].Line(point1=(-451 , 370), point2=(-435 , 366)) 
mdb.models['Model-1'].sketches['__profile__'].Line(point1=(-435 , 366), point2=(-424 , 344)) 
mdb.models['Model-1'].sketches['__profile__'].Line(point1=(-424 , 344), point2=(-419 , 337)) 
mdb.models['Model-1'].sketches['__profile__'].Line(point1=(-419 , 337), point2=(-417 , 331)) 
mdb.models['Model-1'].sketches['__profile__'].Line(point1=(-419 , 337), point2=(-417 , 331)) 
mdb.models['Model-1'].sketches['__profile__'].Line(point1=(-475 , 397), point2=(-477 , 395)) 
mdb.models['Model-1'].sketches['__profile__'].Line(point1=(-477 , 395), point2=(-491 , 395)) 
mdb.models['Model-1'].sketches['__profile__'].Line(point1=(-491 , 395), point2=(-492 , 396)) 
mdb.models['Model-1'].sketches['__profile__'].Line(point1=(-492 , 396), point2=(-499 , 396)) 
mdb.models['Model-1'].sketches['__profile__'].Line(point1=(-499 , 396), point2=(-512 , 399)) 
mdb.models['Model-1'].sketches['__profile__'].Line(point1=(-512 , 399), point2=(-530 , 400)) 
mdb.models['Model-1'].sketches['__profile__'].Line(point1=(-530 , 400), point2=(-542 , 403)) 
mdb.models['Model-1'].sketches['__profile__'].Line(point1=(-542 , 403), point2=(-552 , 410)) 
mdb.models['Model-1'].sketches['__profile__'].Line(point1=(-552 , 410), point2=(-552 , 414)) 
mdb.models['Model-1'].sketches['__profile__'].Line(point1=(-552 , 414), point2=(-548 , 418)) 
mdb.models['Model-1'].sketches['__profile__'].Line(point1=(-548 , 418), point2=(-543 , 420)) 
mdb.models['Model-1'].sketches['__profile__'].Line(point1=(-543 , 420), point2=(-474 , 419)) 
mdb.models['Model-1'].sketches['__profile__'].Line(point1=(-474 , 419), point2=(-475 , 397)) 
mdb.models['Model-1'].sketches['__profile__'].Line(point1=(-474 , 419), point2=(-475 , 397)) 
mdb.models['Model-1'].sketches['__profile__'].Line(point1=(-533 , 288), point2=(-526 , 260)) 
mdb.models['Model-1'].sketches['__profile__'].Line(point1=(-526 , 260), point2=(-526 , 253)) 
mdb.models['Model-1'].sketches['__profile__'].Line(point1=(-526 , 253), point2=(-528 , 249)) 
mdb.models['Model-1'].sketches['__profile__'].Line(point1=(-528 , 249), point2=(-528 , 246)) 
mdb.models['Model-1'].sketches['__profile__'].Line(point1=(-528 , 246), point2=(-530 , 242)) 
mdb.models['Model-1'].sketches['__profile__'].Line(point1=(-530 , 242), point2=(-537 , 215)) 
mdb.models['Model-1'].sketches['__profile__'].Line(point1=(-537 , 215), point2=(-541 , 214)) 
mdb.models['Model-1'].sketches['__profile__'].Line(point1=(-541 , 214), point2=(-548 , 216)) 
mdb.models['Model-1'].sketches['__profile__'].Line(point1=(-548 , 216), point2=(-552 , 222)) 
mdb.models['Model-1'].sketches['__profile__'].Line(point1=(-552 , 222), point2=(-552 , 245)) 
mdb.models['Model-1'].sketches['__profile__'].Line(point1=(-552 , 245), point2=(-551 , 246)) 
mdb.models['Model-1'].sketches['__profile__'].Line(point1=(-551 , 246), point2=(-551 , 256)) 
mdb.models['Model-1'].sketches['__profile__'].Line(point1=(-551 , 256), point2=(-550 , 257)) 
mdb.models['Model-1'].sketches['__profile__'].Line(point1=(-550 , 257), point2=(-550 , 263)) 
mdb.models['Model-1'].sketches['__profile__'].Line(point1=(-550 , 263), point2=(-548 , 270)) 
mdb.models['Model-1'].sketches['__profile__'].Line(point1=(-548 , 270), point2=(-548 , 276)) 
mdb.models['Model-1'].sketches['__profile__'].Line(point1=(-548 , 276), point2=(-547 , 277)) 
mdb.models['Model-1'].sketches['__profile__'].Line(point1=(-547 , 277), point2=(-547 , 285)) 
mdb.models['Model-1'].sketches['__profile__'].Line(point1=(-547 , 285), point2=(-545 , 289)) 
mdb.models['Model-1'].sketches['__profile__'].Line(point1=(-545 , 289), point2=(-535 , 289)) 
mdb.models['Model-1'].sketches['__profile__'].Line(point1=(-535 , 289), point2=(-533 , 288)) 
mdb.models['Model-1'].sketches['__profile__'].Line(point1=(-535 , 289), point2=(-533 , 288)) 
mdb.models['Model-1'].sketches['__profile__'].Line(point1=(-531 , 158), point2=(-528 , 153)) 
mdb.models['Model-1'].sketches['__profile__'].Line(point1=(-528 , 153), point2=(-523 , 148)) 
mdb.models['Model-1'].sketches['__profile__'].Line(point1=(-523 , 148), point2=(-522 , 141)) 
mdb.models['Model-1'].sketches['__profile__'].Line(point1=(-522 , 141), point2=(-529 , 129)) 
mdb.models['Model-1'].sketches['__profile__'].Line(point1=(-529 , 129), point2=(-537 , 98)) 
mdb.models['Model-1'].sketches['__profile__'].Line(point1=(-537 , 98), point2=(-539 , 94)) 
mdb.models['Model-1'].sketches['__profile__'].Line(point1=(-539 , 94), point2=(-542 , 94)) 
mdb.models['Model-1'].sketches['__profile__'].Line(point1=(-542 , 94), point2=(-544 , 96)) 
mdb.models['Model-1'].sketches['__profile__'].Line(point1=(-544 , 96), point2=(-551 , 105)) 
mdb.models['Model-1'].sketches['__profile__'].Line(point1=(-551 , 105), point2=(-551 , 109)) 
mdb.models['Model-1'].sketches['__profile__'].Line(point1=(-551 , 109), point2=(-547 , 122)) 
mdb.models['Model-1'].sketches['__profile__'].Line(point1=(-547 , 122), point2=(-545 , 144)) 
mdb.models['Model-1'].sketches['__profile__'].Line(point1=(-545 , 144), point2=(-537 , 161)) 
mdb.models['Model-1'].sketches['__profile__'].Line(point1=(-537 , 161), point2=(-534 , 161)) 
mdb.models['Model-1'].sketches['__profile__'].Line(point1=(-534 , 161), point2=(-531 , 158)) 
mdb.models['Model-1'].sketches['__profile__'].Line(point1=(-534 , 161), point2=(-531 , 158)) 
mdb.models['Model-1'].sketches['__profile__'].Line(point1=(-534 , 291), point2=(-544 , 293)) 
mdb.models['Model-1'].sketches['__profile__'].Line(point1=(-544 , 293), point2=(-547 , 298)) 
mdb.models['Model-1'].sketches['__profile__'].Line(point1=(-547 , 298), point2=(-548 , 326)) 
mdb.models['Model-1'].sketches['__profile__'].Line(point1=(-548 , 326), point2=(-547 , 330)) 
mdb.models['Model-1'].sketches['__profile__'].Line(point1=(-547 , 330), point2=(-546 , 330)) 
mdb.models['Model-1'].sketches['__profile__'].Line(point1=(-546 , 330), point2=(-545 , 331)) 
mdb.models['Model-1'].sketches['__profile__'].Line(point1=(-545 , 331), point2=(-539 , 331)) 
mdb.models['Model-1'].sketches['__profile__'].Line(point1=(-539 , 331), point2=(-534 , 328)) 
mdb.models['Model-1'].sketches['__profile__'].Line(point1=(-534 , 328), point2=(-534 , 324)) 
mdb.models['Model-1'].sketches['__profile__'].Line(point1=(-534 , 324), point2=(-533 , 323)) 
mdb.models['Model-1'].sketches['__profile__'].Line(point1=(-533 , 323), point2=(-533 , 296)) 
mdb.models['Model-1'].sketches['__profile__'].Line(point1=(-533 , 296), point2=(-534 , 295)) 
mdb.models['Model-1'].sketches['__profile__'].Line(point1=(-534 , 295), point2=(-534 , 291)) 
mdb.models['Model-1'].sketches['__profile__'].Line(point1=(-534 , 295), point2=(-534 , 291)) 
mdb.models['Model-1'].sketches['__profile__'].Line(point1=(-475 , 379), point2=(-482 , 379)) 
mdb.models['Model-1'].sketches['__profile__'].Line(point1=(-482 , 379), point2=(-483 , 380)) 
mdb.models['Model-1'].sketches['__profile__'].Line(point1=(-483 , 380), point2=(-503 , 383)) 
mdb.models['Model-1'].sketches['__profile__'].Line(point1=(-503 , 383), point2=(-504 , 384)) 
mdb.models['Model-1'].sketches['__profile__'].Line(point1=(-504 , 384), point2=(-509 , 384)) 
mdb.models['Model-1'].sketches['__profile__'].Line(point1=(-509 , 384), point2=(-514 , 386)) 
mdb.models['Model-1'].sketches['__profile__'].Line(point1=(-514 , 386), point2=(-535 , 390)) 
mdb.models['Model-1'].sketches['__profile__'].Line(point1=(-535 , 390), point2=(-541 , 392)) 
mdb.models['Model-1'].sketches['__profile__'].Line(point1=(-541 , 392), point2=(-543 , 394)) 
mdb.models['Model-1'].sketches['__profile__'].Line(point1=(-543 , 394), point2=(-543 , 396)) 
mdb.models['Model-1'].sketches['__profile__'].Line(point1=(-543 , 396), point2=(-540 , 397)) 
mdb.models['Model-1'].sketches['__profile__'].Line(point1=(-540 , 397), point2=(-532 , 395)) 
mdb.models['Model-1'].sketches['__profile__'].Line(point1=(-532 , 395), point2=(-526 , 395)) 
mdb.models['Model-1'].sketches['__profile__'].Line(point1=(-526 , 395), point2=(-525 , 394)) 
mdb.models['Model-1'].sketches['__profile__'].Line(point1=(-525 , 394), point2=(-511 , 394)) 
mdb.models['Model-1'].sketches['__profile__'].Line(point1=(-511 , 394), point2=(-506 , 392)) 
mdb.models['Model-1'].sketches['__profile__'].Line(point1=(-506 , 392), point2=(-499 , 392)) 
mdb.models['Model-1'].sketches['__profile__'].Line(point1=(-499 , 392), point2=(-498 , 391)) 
mdb.models['Model-1'].sketches['__profile__'].Line(point1=(-498 , 391), point2=(-477 , 390)) 
mdb.models['Model-1'].sketches['__profile__'].Line(point1=(-477 , 390), point2=(-475 , 388)) 
mdb.models['Model-1'].sketches['__profile__'].Line(point1=(-475 , 388), point2=(-475 , 379)) 
mdb.models['Model-1'].sketches['__profile__'].Line(point1=(-475 , 388), point2=(-475 , 379)) 
mdb.models['Model-1'].sketches['__profile__'].Line(point1=(-519 , 136), point2=(-514 , 117)) 
mdb.models['Model-1'].sketches['__profile__'].Line(point1=(-514 , 117), point2=(-514 , 109)) 
mdb.models['Model-1'].sketches['__profile__'].Line(point1=(-514 , 109), point2=(-517 , 104)) 
mdb.models['Model-1'].sketches['__profile__'].Line(point1=(-517 , 104), point2=(-523 , 83)) 
mdb.models['Model-1'].sketches['__profile__'].Line(point1=(-523 , 83), point2=(-525 , 79)) 
mdb.models['Model-1'].sketches['__profile__'].Line(point1=(-525 , 79), point2=(-527 , 79)) 
mdb.models['Model-1'].sketches['__profile__'].Line(point1=(-527 , 79), point2=(-538 , 90)) 
mdb.models['Model-1'].sketches['__profile__'].Line(point1=(-538 , 90), point2=(-538 , 92)) 
mdb.models['Model-1'].sketches['__profile__'].Line(point1=(-538 , 92), point2=(-534 , 101)) 
mdb.models['Model-1'].sketches['__profile__'].Line(point1=(-534 , 101), point2=(-531 , 116)) 
mdb.models['Model-1'].sketches['__profile__'].Line(point1=(-531 , 116), point2=(-526 , 131)) 
mdb.models['Model-1'].sketches['__profile__'].Line(point1=(-526 , 131), point2=(-523 , 136)) 
mdb.models['Model-1'].sketches['__profile__'].Line(point1=(-523 , 136), point2=(-519 , 136)) 
mdb.models['Model-1'].sketches['__profile__'].Line(point1=(-523 , 136), point2=(-519 , 136)) 
mdb.models['Model-1'].sketches['__profile__'].Line(point1=(-519 , 151), point2=(-522 , 150)) 
mdb.models['Model-1'].sketches['__profile__'].Line(point1=(-522 , 150), point2=(-534 , 164)) 
mdb.models['Model-1'].sketches['__profile__'].Line(point1=(-534 , 164), point2=(-535 , 214)) 
mdb.models['Model-1'].sketches['__profile__'].Line(point1=(-535 , 214), point2=(-530 , 230)) 
mdb.models['Model-1'].sketches['__profile__'].Line(point1=(-530 , 230), point2=(-529 , 237)) 
mdb.models['Model-1'].sketches['__profile__'].Line(point1=(-529 , 237), point2=(-524 , 249)) 
mdb.models['Model-1'].sketches['__profile__'].Line(point1=(-524 , 249), point2=(-520 , 250)) 
mdb.models['Model-1'].sketches['__profile__'].Line(point1=(-520 , 250), point2=(-515 , 244)) 
mdb.models['Model-1'].sketches['__profile__'].Line(point1=(-515 , 244), point2=(-514 , 241)) 
mdb.models['Model-1'].sketches['__profile__'].Line(point1=(-514 , 241), point2=(-511 , 221)) 
mdb.models['Model-1'].sketches['__profile__'].Line(point1=(-511 , 221), point2=(-510 , 220)) 
mdb.models['Model-1'].sketches['__profile__'].Line(point1=(-510 , 220), point2=(-509 , 207)) 
mdb.models['Model-1'].sketches['__profile__'].Line(point1=(-509 , 207), point2=(-508 , 206)) 
mdb.models['Model-1'].sketches['__profile__'].Line(point1=(-508 , 206), point2=(-508 , 198)) 
mdb.models['Model-1'].sketches['__profile__'].Line(point1=(-508 , 198), point2=(-507 , 197)) 
mdb.models['Model-1'].sketches['__profile__'].Line(point1=(-507 , 197), point2=(-507 , 183)) 
mdb.models['Model-1'].sketches['__profile__'].Line(point1=(-507 , 183), point2=(-519 , 151)) 
mdb.models['Model-1'].sketches['__profile__'].Line(point1=(-507 , 183), point2=(-519 , 151)) 
mdb.models['Model-1'].sketches['__profile__'].Line(point1=(-504 , 253), point2=(-509 , 249)) 
mdb.models['Model-1'].sketches['__profile__'].Line(point1=(-509 , 249), point2=(-514 , 248)) 
mdb.models['Model-1'].sketches['__profile__'].Line(point1=(-514 , 248), point2=(-518 , 251)) 
mdb.models['Model-1'].sketches['__profile__'].Line(point1=(-518 , 251), point2=(-523 , 258)) 
mdb.models['Model-1'].sketches['__profile__'].Line(point1=(-523 , 258), point2=(-530 , 286)) 
mdb.models['Model-1'].sketches['__profile__'].Line(point1=(-530 , 286), point2=(-531 , 321)) 
mdb.models['Model-1'].sketches['__profile__'].Line(point1=(-531 , 321), point2=(-530 , 325)) 
mdb.models['Model-1'].sketches['__profile__'].Line(point1=(-530 , 325), point2=(-524 , 325)) 
mdb.models['Model-1'].sketches['__profile__'].Line(point1=(-524 , 325), point2=(-519 , 323)) 
mdb.models['Model-1'].sketches['__profile__'].Line(point1=(-519 , 323), point2=(-515 , 318)) 
mdb.models['Model-1'].sketches['__profile__'].Line(point1=(-515 , 318), point2=(-514 , 309)) 
mdb.models['Model-1'].sketches['__profile__'].Line(point1=(-514 , 309), point2=(-509 , 292)) 
mdb.models['Model-1'].sketches['__profile__'].Line(point1=(-509 , 292), point2=(-509 , 288)) 
mdb.models['Model-1'].sketches['__profile__'].Line(point1=(-509 , 288), point2=(-504 , 268)) 
mdb.models['Model-1'].sketches['__profile__'].Line(point1=(-504 , 268), point2=(-504 , 263)) 
mdb.models['Model-1'].sketches['__profile__'].Line(point1=(-504 , 263), point2=(-503 , 262)) 
mdb.models['Model-1'].sketches['__profile__'].Line(point1=(-503 , 262), point2=(-503 , 255)) 
mdb.models['Model-1'].sketches['__profile__'].Line(point1=(-503 , 255), point2=(-504 , 253)) 
mdb.models['Model-1'].sketches['__profile__'].Line(point1=(-503 , 255), point2=(-504 , 253)) 
mdb.models['Model-1'].sketches['__profile__'].Line(point1=(-499 , 98), point2=(-502 , 72)) 
mdb.models['Model-1'].sketches['__profile__'].Line(point1=(-502 , 72), point2=(-505 , 64)) 
mdb.models['Model-1'].sketches['__profile__'].Line(point1=(-505 , 64), point2=(-509 , 65)) 
mdb.models['Model-1'].sketches['__profile__'].Line(point1=(-509 , 65), point2=(-519 , 73)) 
mdb.models['Model-1'].sketches['__profile__'].Line(point1=(-519 , 73), point2=(-522 , 74)) 
mdb.models['Model-1'].sketches['__profile__'].Line(point1=(-522 , 74), point2=(-522 , 81)) 
mdb.models['Model-1'].sketches['__profile__'].Line(point1=(-522 , 81), point2=(-514 , 106)) 
mdb.models['Model-1'].sketches['__profile__'].Line(point1=(-514 , 106), point2=(-512 , 108)) 
mdb.models['Model-1'].sketches['__profile__'].Line(point1=(-512 , 108), point2=(-510 , 108)) 
mdb.models['Model-1'].sketches['__profile__'].Line(point1=(-510 , 108), point2=(-499 , 98)) 
mdb.models['Model-1'].sketches['__profile__'].Line(point1=(-510 , 108), point2=(-499 , 98)) 
mdb.models['Model-1'].sketches['__profile__'].Line(point1=(-489 , 110), point2=(-497 , 102)) 
mdb.models['Model-1'].sketches['__profile__'].Line(point1=(-497 , 102), point2=(-500 , 102)) 
mdb.models['Model-1'].sketches['__profile__'].Line(point1=(-500 , 102), point2=(-509 , 109)) 
mdb.models['Model-1'].sketches['__profile__'].Line(point1=(-509 , 109), point2=(-512 , 113)) 
mdb.models['Model-1'].sketches['__profile__'].Line(point1=(-512 , 113), point2=(-515 , 131)) 
mdb.models['Model-1'].sketches['__profile__'].Line(point1=(-515 , 131), point2=(-519 , 140)) 
mdb.models['Model-1'].sketches['__profile__'].Line(point1=(-519 , 140), point2=(-519 , 146)) 
mdb.models['Model-1'].sketches['__profile__'].Line(point1=(-519 , 146), point2=(-514 , 157)) 
mdb.models['Model-1'].sketches['__profile__'].Line(point1=(-514 , 157), point2=(-510 , 170)) 
mdb.models['Model-1'].sketches['__profile__'].Line(point1=(-510 , 170), point2=(-507 , 179)) 
mdb.models['Model-1'].sketches['__profile__'].Line(point1=(-507 , 179), point2=(-504 , 180)) 
mdb.models['Model-1'].sketches['__profile__'].Line(point1=(-504 , 180), point2=(-498 , 173)) 
mdb.models['Model-1'].sketches['__profile__'].Line(point1=(-498 , 173), point2=(-491 , 162)) 
mdb.models['Model-1'].sketches['__profile__'].Line(point1=(-491 , 162), point2=(-489 , 138)) 
mdb.models['Model-1'].sketches['__profile__'].Line(point1=(-489 , 138), point2=(-488 , 137)) 
mdb.models['Model-1'].sketches['__profile__'].Line(point1=(-488 , 137), point2=(-488 , 122)) 
mdb.models['Model-1'].sketches['__profile__'].Line(point1=(-488 , 122), point2=(-487 , 121)) 
mdb.models['Model-1'].sketches['__profile__'].Line(point1=(-487 , 121), point2=(-489 , 110)) 
mdb.models['Model-1'].sketches['__profile__'].Line(point1=(-487 , 121), point2=(-489 , 110)) 
mdb.models['Model-1'].sketches['__profile__'].Line(point1=(-403 , 286), point2=(-409 , 287)) 
mdb.models['Model-1'].sketches['__profile__'].Line(point1=(-409 , 287), point2=(-449 , 306)) 
mdb.models['Model-1'].sketches['__profile__'].Line(point1=(-449 , 306), point2=(-469 , 313)) 
mdb.models['Model-1'].sketches['__profile__'].Line(point1=(-469 , 313), point2=(-472 , 315)) 
mdb.models['Model-1'].sketches['__profile__'].Line(point1=(-472 , 315), point2=(-501 , 323)) 
mdb.models['Model-1'].sketches['__profile__'].Line(point1=(-501 , 323), point2=(-515 , 325)) 
mdb.models['Model-1'].sketches['__profile__'].Line(point1=(-515 , 325), point2=(-515 , 337)) 
mdb.models['Model-1'].sketches['__profile__'].Line(point1=(-515 , 337), point2=(-514 , 340)) 
mdb.models['Model-1'].sketches['__profile__'].Line(point1=(-514 , 340), point2=(-511 , 343)) 
mdb.models['Model-1'].sketches['__profile__'].Line(point1=(-511 , 343), point2=(-493 , 342)) 
mdb.models['Model-1'].sketches['__profile__'].Line(point1=(-493 , 342), point2=(-492 , 341)) 
mdb.models['Model-1'].sketches['__profile__'].Line(point1=(-492 , 341), point2=(-485 , 341)) 
mdb.models['Model-1'].sketches['__profile__'].Line(point1=(-485 , 341), point2=(-484 , 340)) 
mdb.models['Model-1'].sketches['__profile__'].Line(point1=(-484 , 340), point2=(-460 , 337)) 
mdb.models['Model-1'].sketches['__profile__'].Line(point1=(-460 , 337), point2=(-429 , 330)) 
mdb.models['Model-1'].sketches['__profile__'].Line(point1=(-429 , 330), point2=(-420 , 326)) 
mdb.models['Model-1'].sketches['__profile__'].Line(point1=(-420 , 326), point2=(-411 , 308)) 
mdb.models['Model-1'].sketches['__profile__'].Line(point1=(-411 , 308), point2=(-409 , 301)) 
mdb.models['Model-1'].sketches['__profile__'].Line(point1=(-409 , 301), point2=(-404 , 291)) 
mdb.models['Model-1'].sketches['__profile__'].Line(point1=(-404 , 291), point2=(-403 , 286)) 
mdb.models['Model-1'].sketches['__profile__'].Line(point1=(-404 , 291), point2=(-403 , 286)) 
mdb.models['Model-1'].sketches['__profile__'].Line(point1=(-464 , 266), point2=(-485 , 254)) 
mdb.models['Model-1'].sketches['__profile__'].Line(point1=(-485 , 254), point2=(-493 , 250)) 
mdb.models['Model-1'].sketches['__profile__'].Line(point1=(-493 , 250), point2=(-496 , 250)) 
mdb.models['Model-1'].sketches['__profile__'].Line(point1=(-496 , 250), point2=(-498 , 252)) 
mdb.models['Model-1'].sketches['__profile__'].Line(point1=(-498 , 252), point2=(-501 , 261)) 
mdb.models['Model-1'].sketches['__profile__'].Line(point1=(-501 , 261), point2=(-504 , 281)) 
mdb.models['Model-1'].sketches['__profile__'].Line(point1=(-504 , 281), point2=(-511 , 311)) 
mdb.models['Model-1'].sketches['__profile__'].Line(point1=(-511 , 311), point2=(-512 , 314)) 
mdb.models['Model-1'].sketches['__profile__'].Line(point1=(-512 , 314), point2=(-512 , 320)) 
mdb.models['Model-1'].sketches['__profile__'].Line(point1=(-512 , 320), point2=(-511 , 321)) 
mdb.models['Model-1'].sketches['__profile__'].Line(point1=(-511 , 321), point2=(-498 , 319)) 
mdb.models['Model-1'].sketches['__profile__'].Line(point1=(-498 , 319), point2=(-473 , 312)) 
mdb.models['Model-1'].sketches['__profile__'].Line(point1=(-473 , 312), point2=(-472 , 293)) 
mdb.models['Model-1'].sketches['__profile__'].Line(point1=(-472 , 293), point2=(-464 , 270)) 
mdb.models['Model-1'].sketches['__profile__'].Line(point1=(-464 , 270), point2=(-464 , 266)) 
mdb.models['Model-1'].sketches['__profile__'].Line(point1=(-464 , 270), point2=(-464 , 266)) 
mdb.models['Model-1'].sketches['__profile__'].Line(point1=(-482 , 168), point2=(-485 , 166)) 
mdb.models['Model-1'].sketches['__profile__'].Line(point1=(-485 , 166), point2=(-490 , 166)) 
mdb.models['Model-1'].sketches['__profile__'].Line(point1=(-490 , 166), point2=(-503 , 182)) 
mdb.models['Model-1'].sketches['__profile__'].Line(point1=(-503 , 182), point2=(-505 , 190)) 
mdb.models['Model-1'].sketches['__profile__'].Line(point1=(-505 , 190), point2=(-508 , 224)) 
mdb.models['Model-1'].sketches['__profile__'].Line(point1=(-508 , 224), point2=(-512 , 240)) 
mdb.models['Model-1'].sketches['__profile__'].Line(point1=(-512 , 240), point2=(-512 , 244)) 
mdb.models['Model-1'].sketches['__profile__'].Line(point1=(-512 , 244), point2=(-509 , 246)) 
mdb.models['Model-1'].sketches['__profile__'].Line(point1=(-509 , 246), point2=(-505 , 250)) 
mdb.models['Model-1'].sketches['__profile__'].Line(point1=(-505 , 250), point2=(-500 , 250)) 
mdb.models['Model-1'].sketches['__profile__'].Line(point1=(-500 , 250), point2=(-497 , 247)) 
mdb.models['Model-1'].sketches['__profile__'].Line(point1=(-497 , 247), point2=(-472 , 207)) 
mdb.models['Model-1'].sketches['__profile__'].Line(point1=(-472 , 207), point2=(-472 , 203)) 
mdb.models['Model-1'].sketches['__profile__'].Line(point1=(-472 , 203), point2=(-475 , 197)) 
mdb.models['Model-1'].sketches['__profile__'].Line(point1=(-475 , 197), point2=(-482 , 168)) 
mdb.models['Model-1'].sketches['__profile__'].Line(point1=(-475 , 197), point2=(-482 , 168)) 
mdb.models['Model-1'].sketches['__profile__'].Line(point1=(-484 , 106), point2=(-473 , 88)) 
mdb.models['Model-1'].sketches['__profile__'].Line(point1=(-473 , 88), point2=(-473 , 72)) 
mdb.models['Model-1'].sketches['__profile__'].Line(point1=(-473 , 72), point2=(-480 , 65)) 
mdb.models['Model-1'].sketches['__profile__'].Line(point1=(-480 , 65), point2=(-487 , 52)) 
mdb.models['Model-1'].sketches['__profile__'].Line(point1=(-487 , 52), point2=(-490 , 52)) 
mdb.models['Model-1'].sketches['__profile__'].Line(point1=(-490 , 52), point2=(-493 , 54)) 
mdb.models['Model-1'].sketches['__profile__'].Line(point1=(-493 , 54), point2=(-503 , 61)) 
mdb.models['Model-1'].sketches['__profile__'].Line(point1=(-503 , 61), point2=(-500 , 73)) 
mdb.models['Model-1'].sketches['__profile__'].Line(point1=(-500 , 73), point2=(-500 , 78)) 
mdb.models['Model-1'].sketches['__profile__'].Line(point1=(-500 , 78), point2=(-499 , 79)) 
mdb.models['Model-1'].sketches['__profile__'].Line(point1=(-499 , 79), point2=(-498 , 94)) 
mdb.models['Model-1'].sketches['__profile__'].Line(point1=(-498 , 94), point2=(-496 , 100)) 
mdb.models['Model-1'].sketches['__profile__'].Line(point1=(-496 , 100), point2=(-488 , 108)) 
mdb.models['Model-1'].sketches['__profile__'].Line(point1=(-488 , 108), point2=(-486 , 108)) 
mdb.models['Model-1'].sketches['__profile__'].Line(point1=(-486 , 108), point2=(-484 , 106)) 
mdb.models['Model-1'].sketches['__profile__'].Line(point1=(-486 , 108), point2=(-484 , 106)) 
mdb.models['Model-1'].sketches['__profile__'].Line(point1=(-460 , 203), point2=(-464 , 203)) 
mdb.models['Model-1'].sketches['__profile__'].Line(point1=(-464 , 203), point2=(-470 , 208)) 
mdb.models['Model-1'].sketches['__profile__'].Line(point1=(-470 , 208), point2=(-492 , 244)) 
mdb.models['Model-1'].sketches['__profile__'].Line(point1=(-492 , 244), point2=(-492 , 248)) 
mdb.models['Model-1'].sketches['__profile__'].Line(point1=(-492 , 248), point2=(-491 , 249)) 
mdb.models['Model-1'].sketches['__profile__'].Line(point1=(-491 , 249), point2=(-472 , 259)) 
mdb.models['Model-1'].sketches['__profile__'].Line(point1=(-472 , 259), point2=(-463 , 264)) 
mdb.models['Model-1'].sketches['__profile__'].Line(point1=(-463 , 264), point2=(-461 , 264)) 
mdb.models['Model-1'].sketches['__profile__'].Line(point1=(-461 , 264), point2=(-439 , 241)) 
mdb.models['Model-1'].sketches['__profile__'].Line(point1=(-439 , 241), point2=(-440 , 237)) 
mdb.models['Model-1'].sketches['__profile__'].Line(point1=(-440 , 237), point2=(-452 , 219)) 
mdb.models['Model-1'].sketches['__profile__'].Line(point1=(-452 , 219), point2=(-460 , 203)) 
mdb.models['Model-1'].sketches['__profile__'].Line(point1=(-452 , 219), point2=(-460 , 203)) 
mdb.models['Model-1'].sketches['__profile__'].Line(point1=(-455 , 100), point2=(-458 , 97)) 
mdb.models['Model-1'].sketches['__profile__'].Line(point1=(-458 , 97), point2=(-468 , 92)) 
mdb.models['Model-1'].sketches['__profile__'].Line(point1=(-468 , 92), point2=(-472 , 92)) 
mdb.models['Model-1'].sketches['__profile__'].Line(point1=(-472 , 92), point2=(-485 , 110)) 
mdb.models['Model-1'].sketches['__profile__'].Line(point1=(-485 , 110), point2=(-485 , 129)) 
mdb.models['Model-1'].sketches['__profile__'].Line(point1=(-485 , 129), point2=(-486 , 130)) 
mdb.models['Model-1'].sketches['__profile__'].Line(point1=(-486 , 130), point2=(-487 , 154)) 
mdb.models['Model-1'].sketches['__profile__'].Line(point1=(-487 , 154), point2=(-488 , 155)) 
mdb.models['Model-1'].sketches['__profile__'].Line(point1=(-488 , 155), point2=(-488 , 163)) 
mdb.models['Model-1'].sketches['__profile__'].Line(point1=(-488 , 163), point2=(-481 , 165)) 
mdb.models['Model-1'].sketches['__profile__'].Line(point1=(-481 , 165), point2=(-470 , 150)) 
mdb.models['Model-1'].sketches['__profile__'].Line(point1=(-470 , 150), point2=(-464 , 144)) 
mdb.models['Model-1'].sketches['__profile__'].Line(point1=(-464 , 144), point2=(-460 , 134)) 
mdb.models['Model-1'].sketches['__profile__'].Line(point1=(-460 , 134), point2=(-455 , 114)) 
mdb.models['Model-1'].sketches['__profile__'].Line(point1=(-455 , 114), point2=(-455 , 110)) 
mdb.models['Model-1'].sketches['__profile__'].Line(point1=(-455 , 110), point2=(-454 , 109)) 
mdb.models['Model-1'].sketches['__profile__'].Line(point1=(-454 , 109), point2=(-454 , 102)) 
mdb.models['Model-1'].sketches['__profile__'].Line(point1=(-454 , 102), point2=(-455 , 100)) 
mdb.models['Model-1'].sketches['__profile__'].Line(point1=(-454 , 102), point2=(-455 , 100)) 
mdb.models['Model-1'].sketches['__profile__'].Line(point1=(-463 , 39), point2=(-466 , 38)) 
mdb.models['Model-1'].sketches['__profile__'].Line(point1=(-466 , 38), point2=(-485 , 49)) 
mdb.models['Model-1'].sketches['__profile__'].Line(point1=(-485 , 49), point2=(-485 , 52)) 
mdb.models['Model-1'].sketches['__profile__'].Line(point1=(-485 , 52), point2=(-479 , 63)) 
mdb.models['Model-1'].sketches['__profile__'].Line(point1=(-479 , 63), point2=(-474 , 69)) 
mdb.models['Model-1'].sketches['__profile__'].Line(point1=(-474 , 69), point2=(-471 , 68)) 
mdb.models['Model-1'].sketches['__profile__'].Line(point1=(-471 , 68), point2=(-468 , 63)) 
mdb.models['Model-1'].sketches['__profile__'].Line(point1=(-468 , 63), point2=(-465 , 54)) 
mdb.models['Model-1'].sketches['__profile__'].Line(point1=(-465 , 54), point2=(-463 , 39)) 
mdb.models['Model-1'].sketches['__profile__'].Line(point1=(-465 , 54), point2=(-463 , 39)) 
mdb.models['Model-1'].sketches['__profile__'].Line(point1=(-460 , 145), point2=(-463 , 145)) 
mdb.models['Model-1'].sketches['__profile__'].Line(point1=(-463 , 145), point2=(-466 , 148)) 
mdb.models['Model-1'].sketches['__profile__'].Line(point1=(-466 , 148), point2=(-479 , 166)) 
mdb.models['Model-1'].sketches['__profile__'].Line(point1=(-479 , 166), point2=(-479 , 173)) 
mdb.models['Model-1'].sketches['__profile__'].Line(point1=(-479 , 173), point2=(-475 , 190)) 
mdb.models['Model-1'].sketches['__profile__'].Line(point1=(-475 , 190), point2=(-471 , 200)) 
mdb.models['Model-1'].sketches['__profile__'].Line(point1=(-471 , 200), point2=(-469 , 202)) 
mdb.models['Model-1'].sketches['__profile__'].Line(point1=(-469 , 202), point2=(-465 , 202)) 
mdb.models['Model-1'].sketches['__profile__'].Line(point1=(-465 , 202), point2=(-462 , 200)) 
mdb.models['Model-1'].sketches['__profile__'].Line(point1=(-462 , 200), point2=(-449 , 187)) 
mdb.models['Model-1'].sketches['__profile__'].Line(point1=(-449 , 187), point2=(-441 , 177)) 
mdb.models['Model-1'].sketches['__profile__'].Line(point1=(-441 , 177), point2=(-442 , 171)) 
mdb.models['Model-1'].sketches['__profile__'].Line(point1=(-442 , 171), point2=(-460 , 145)) 
mdb.models['Model-1'].sketches['__profile__'].Line(point1=(-442 , 171), point2=(-460 , 145)) 
mdb.models['Model-1'].sketches['__profile__'].Line(point1=(-399 , 394), point2=(-472 , 394)) 
mdb.models['Model-1'].sketches['__profile__'].Line(point1=(-472 , 394), point2=(-472 , 414)) 
mdb.models['Model-1'].sketches['__profile__'].Line(point1=(-472 , 414), point2=(-471 , 417)) 
mdb.models['Model-1'].sketches['__profile__'].Line(point1=(-471 , 417), point2=(-471 , 420)) 
mdb.models['Model-1'].sketches['__profile__'].Line(point1=(-471 , 420), point2=(-402 , 418)) 
mdb.models['Model-1'].sketches['__profile__'].Line(point1=(-402 , 418), point2=(-400 , 417)) 
mdb.models['Model-1'].sketches['__profile__'].Line(point1=(-400 , 417), point2=(-399 , 413)) 
mdb.models['Model-1'].sketches['__profile__'].Line(point1=(-399 , 413), point2=(-399 , 394)) 
mdb.models['Model-1'].sketches['__profile__'].Line(point1=(-399 , 413), point2=(-399 , 394)) 
mdb.models['Model-1'].sketches['__profile__'].Line(point1=(-394 , 374), point2=(-415 , 373)) 
mdb.models['Model-1'].sketches['__profile__'].Line(point1=(-415 , 373), point2=(-416 , 372)) 
mdb.models['Model-1'].sketches['__profile__'].Line(point1=(-416 , 372), point2=(-436 , 372)) 
mdb.models['Model-1'].sketches['__profile__'].Line(point1=(-436 , 372), point2=(-437 , 373)) 
mdb.models['Model-1'].sketches['__profile__'].Line(point1=(-437 , 373), point2=(-455 , 375)) 
mdb.models['Model-1'].sketches['__profile__'].Line(point1=(-455 , 375), point2=(-472 , 379)) 
mdb.models['Model-1'].sketches['__profile__'].Line(point1=(-472 , 379), point2=(-472 , 389)) 
mdb.models['Model-1'].sketches['__profile__'].Line(point1=(-472 , 389), point2=(-472 , 390)) 
mdb.models['Model-1'].sketches['__profile__'].Line(point1=(-472 , 390), point2=(-398 , 389)) 
mdb.models['Model-1'].sketches['__profile__'].Line(point1=(-398 , 389), point2=(-395 , 385)) 
mdb.models['Model-1'].sketches['__profile__'].Line(point1=(-395 , 385), point2=(-394 , 374)) 
mdb.models['Model-1'].sketches['__profile__'].Line(point1=(-395 , 385), point2=(-394 , 374)) 
mdb.models['Model-1'].sketches['__profile__'].Line(point1=(-439 , 29), point2=(-442 , 29)) 
mdb.models['Model-1'].sketches['__profile__'].Line(point1=(-442 , 29), point2=(-457 , 34)) 
mdb.models['Model-1'].sketches['__profile__'].Line(point1=(-457 , 34), point2=(-461 , 38)) 
mdb.models['Model-1'].sketches['__profile__'].Line(point1=(-461 , 38), point2=(-461 , 45)) 
mdb.models['Model-1'].sketches['__profile__'].Line(point1=(-461 , 45), point2=(-464 , 57)) 
mdb.models['Model-1'].sketches['__profile__'].Line(point1=(-464 , 57), point2=(-471 , 73)) 
mdb.models['Model-1'].sketches['__profile__'].Line(point1=(-471 , 73), point2=(-471 , 85)) 
mdb.models['Model-1'].sketches['__profile__'].Line(point1=(-471 , 85), point2=(-470 , 88)) 
mdb.models['Model-1'].sketches['__profile__'].Line(point1=(-470 , 88), point2=(-467 , 90)) 
mdb.models['Model-1'].sketches['__profile__'].Line(point1=(-467 , 90), point2=(-463 , 93)) 
mdb.models['Model-1'].sketches['__profile__'].Line(point1=(-463 , 93), point2=(-455 , 95)) 
mdb.models['Model-1'].sketches['__profile__'].Line(point1=(-455 , 95), point2=(-452 , 89)) 
mdb.models['Model-1'].sketches['__profile__'].Line(point1=(-452 , 89), point2=(-443 , 58)) 
mdb.models['Model-1'].sketches['__profile__'].Line(point1=(-443 , 58), point2=(-436 , 43)) 
mdb.models['Model-1'].sketches['__profile__'].Line(point1=(-436 , 43), point2=(-436 , 38)) 
mdb.models['Model-1'].sketches['__profile__'].Line(point1=(-436 , 38), point2=(-439 , 29)) 
mdb.models['Model-1'].sketches['__profile__'].Line(point1=(-436 , 38), point2=(-439 , 29)) 
mdb.models['Model-1'].sketches['__profile__'].Line(point1=(-442 , 253), point2=(-447 , 253)) 
mdb.models['Model-1'].sketches['__profile__'].Line(point1=(-447 , 253), point2=(-458 , 264)) 
mdb.models['Model-1'].sketches['__profile__'].Line(point1=(-458 , 264), point2=(-464 , 275)) 
mdb.models['Model-1'].sketches['__profile__'].Line(point1=(-464 , 275), point2=(-470 , 296)) 
mdb.models['Model-1'].sketches['__profile__'].Line(point1=(-470 , 296), point2=(-470 , 310)) 
mdb.models['Model-1'].sketches['__profile__'].Line(point1=(-470 , 310), point2=(-467 , 310)) 
mdb.models['Model-1'].sketches['__profile__'].Line(point1=(-467 , 310), point2=(-462 , 307)) 
mdb.models['Model-1'].sketches['__profile__'].Line(point1=(-462 , 307), point2=(-460 , 307)) 
mdb.models['Model-1'].sketches['__profile__'].Line(point1=(-460 , 307), point2=(-424 , 291)) 
mdb.models['Model-1'].sketches['__profile__'].Line(point1=(-424 , 291), point2=(-424 , 288)) 
mdb.models['Model-1'].sketches['__profile__'].Line(point1=(-424 , 288), point2=(-430 , 276)) 
mdb.models['Model-1'].sketches['__profile__'].Line(point1=(-430 , 276), point2=(-432 , 266)) 
mdb.models['Model-1'].sketches['__profile__'].Line(point1=(-432 , 266), point2=(-442 , 253)) 
mdb.models['Model-1'].sketches['__profile__'].Line(point1=(-432 , 266), point2=(-442 , 253)) 
mdb.models['Model-1'].sketches['__profile__'].Line(point1=(-429 , 113), point2=(-433 , 111)) 
mdb.models['Model-1'].sketches['__profile__'].Line(point1=(-433 , 111), point2=(-441 , 110)) 
mdb.models['Model-1'].sketches['__profile__'].Line(point1=(-441 , 110), point2=(-446 , 108)) 
mdb.models['Model-1'].sketches['__profile__'].Line(point1=(-446 , 108), point2=(-451 , 108)) 
mdb.models['Model-1'].sketches['__profile__'].Line(point1=(-451 , 108), point2=(-452 , 109)) 
mdb.models['Model-1'].sketches['__profile__'].Line(point1=(-452 , 109), point2=(-460 , 142)) 
mdb.models['Model-1'].sketches['__profile__'].Line(point1=(-460 , 142), point2=(-447 , 159)) 
mdb.models['Model-1'].sketches['__profile__'].Line(point1=(-447 , 159), point2=(-441 , 170)) 
mdb.models['Model-1'].sketches['__profile__'].Line(point1=(-441 , 170), point2=(-439 , 172)) 
mdb.models['Model-1'].sketches['__profile__'].Line(point1=(-439 , 172), point2=(-437 , 172)) 
mdb.models['Model-1'].sketches['__profile__'].Line(point1=(-437 , 172), point2=(-432 , 167)) 
mdb.models['Model-1'].sketches['__profile__'].Line(point1=(-432 , 167), point2=(-421 , 152)) 
mdb.models['Model-1'].sketches['__profile__'].Line(point1=(-421 , 152), point2=(-424 , 142)) 
mdb.models['Model-1'].sketches['__profile__'].Line(point1=(-424 , 142), point2=(-429 , 113)) 
mdb.models['Model-1'].sketches['__profile__'].Line(point1=(-424 , 142), point2=(-429 , 113)) 
mdb.models['Model-1'].sketches['__profile__'].Line(point1=(-411 , 215), point2=(-411 , 211)) 
mdb.models['Model-1'].sketches['__profile__'].Line(point1=(-411 , 211), point2=(-423 , 187)) 
mdb.models['Model-1'].sketches['__profile__'].Line(point1=(-423 , 187), point2=(-433 , 173)) 
mdb.models['Model-1'].sketches['__profile__'].Line(point1=(-433 , 173), point2=(-435 , 173)) 
mdb.models['Model-1'].sketches['__profile__'].Line(point1=(-435 , 173), point2=(-438 , 176)) 
mdb.models['Model-1'].sketches['__profile__'].Line(point1=(-438 , 176), point2=(-454 , 195)) 
mdb.models['Model-1'].sketches['__profile__'].Line(point1=(-454 , 195), point2=(-457 , 198)) 
mdb.models['Model-1'].sketches['__profile__'].Line(point1=(-457 , 198), point2=(-458 , 203)) 
mdb.models['Model-1'].sketches['__profile__'].Line(point1=(-458 , 203), point2=(-444 , 228)) 
mdb.models['Model-1'].sketches['__profile__'].Line(point1=(-444 , 228), point2=(-438 , 236)) 
mdb.models['Model-1'].sketches['__profile__'].Line(point1=(-438 , 236), point2=(-435 , 236)) 
mdb.models['Model-1'].sketches['__profile__'].Line(point1=(-435 , 236), point2=(-411 , 215)) 
mdb.models['Model-1'].sketches['__profile__'].Line(point1=(-435 , 236), point2=(-411 , 215)) 
mdb.models['Model-1'].sketches['__profile__'].Line(point1=(-416 , 48), point2=(-418 , 46)) 
mdb.models['Model-1'].sketches['__profile__'].Line(point1=(-418 , 46), point2=(-426 , 44)) 
mdb.models['Model-1'].sketches['__profile__'].Line(point1=(-426 , 44), point2=(-433 , 44)) 
mdb.models['Model-1'].sketches['__profile__'].Line(point1=(-433 , 44), point2=(-435 , 45)) 
mdb.models['Model-1'].sketches['__profile__'].Line(point1=(-435 , 45), point2=(-441 , 58)) 
mdb.models['Model-1'].sketches['__profile__'].Line(point1=(-441 , 58), point2=(-452 , 94)) 
mdb.models['Model-1'].sketches['__profile__'].Line(point1=(-452 , 94), point2=(-452 , 101)) 
mdb.models['Model-1'].sketches['__profile__'].Line(point1=(-452 , 101), point2=(-450 , 106)) 
mdb.models['Model-1'].sketches['__profile__'].Line(point1=(-450 , 106), point2=(-441 , 107)) 
mdb.models['Model-1'].sketches['__profile__'].Line(point1=(-441 , 107), point2=(-432 , 110)) 
mdb.models['Model-1'].sketches['__profile__'].Line(point1=(-432 , 110), point2=(-430 , 110)) 
mdb.models['Model-1'].sketches['__profile__'].Line(point1=(-430 , 110), point2=(-428 , 108)) 
mdb.models['Model-1'].sketches['__profile__'].Line(point1=(-428 , 108), point2=(-420 , 88)) 
mdb.models['Model-1'].sketches['__profile__'].Line(point1=(-420 , 88), point2=(-414 , 77)) 
mdb.models['Model-1'].sketches['__profile__'].Line(point1=(-414 , 77), point2=(-414 , 65)) 
mdb.models['Model-1'].sketches['__profile__'].Line(point1=(-414 , 65), point2=(-415 , 64)) 
mdb.models['Model-1'].sketches['__profile__'].Line(point1=(-415 , 64), point2=(-416 , 48)) 
mdb.models['Model-1'].sketches['__profile__'].Line(point1=(-415 , 64), point2=(-416 , 48)) 
mdb.models['Model-1'].sketches['__profile__'].Line(point1=(-404 , 218), point2=(-406 , 216)) 
mdb.models['Model-1'].sketches['__profile__'].Line(point1=(-406 , 216), point2=(-409 , 216)) 
mdb.models['Model-1'].sketches['__profile__'].Line(point1=(-409 , 216), point2=(-413 , 219)) 
mdb.models['Model-1'].sketches['__profile__'].Line(point1=(-413 , 219), point2=(-441 , 246)) 
mdb.models['Model-1'].sketches['__profile__'].Line(point1=(-441 , 246), point2=(-441 , 251)) 
mdb.models['Model-1'].sketches['__profile__'].Line(point1=(-441 , 251), point2=(-432 , 262)) 
mdb.models['Model-1'].sketches['__profile__'].Line(point1=(-432 , 262), point2=(-428 , 263)) 
mdb.models['Model-1'].sketches['__profile__'].Line(point1=(-428 , 263), point2=(-422 , 261)) 
mdb.models['Model-1'].sketches['__profile__'].Line(point1=(-422 , 261), point2=(-419 , 260)) 
mdb.models['Model-1'].sketches['__profile__'].Line(point1=(-419 , 260), point2=(-399 , 260)) 
mdb.models['Model-1'].sketches['__profile__'].Line(point1=(-399 , 260), point2=(-397 , 254)) 
mdb.models['Model-1'].sketches['__profile__'].Line(point1=(-397 , 254), point2=(-390 , 244)) 
mdb.models['Model-1'].sketches['__profile__'].Line(point1=(-390 , 244), point2=(-391 , 240)) 
mdb.models['Model-1'].sketches['__profile__'].Line(point1=(-391 , 240), point2=(-404 , 218)) 
mdb.models['Model-1'].sketches['__profile__'].Line(point1=(-391 , 240), point2=(-404 , 218)) 
mdb.models['Model-1'].sketches['__profile__'].Line(point1=(-409 , 20), point2=(-436 , 27)) 
mdb.models['Model-1'].sketches['__profile__'].Line(point1=(-436 , 27), point2=(-436 , 33)) 
mdb.models['Model-1'].sketches['__profile__'].Line(point1=(-436 , 33), point2=(-434 , 40)) 
mdb.models['Model-1'].sketches['__profile__'].Line(point1=(-434 , 40), point2=(-425 , 43)) 
mdb.models['Model-1'].sketches['__profile__'].Line(point1=(-425 , 43), point2=(-415 , 43)) 
mdb.models['Model-1'].sketches['__profile__'].Line(point1=(-415 , 43), point2=(-410 , 32)) 
mdb.models['Model-1'].sketches['__profile__'].Line(point1=(-410 , 32), point2=(-409 , 20)) 
mdb.models['Model-1'].sketches['__profile__'].Line(point1=(-410 , 32), point2=(-409 , 20)) 
mdb.models['Model-1'].sketches['__profile__'].Line(point1=(-375 , 186), point2=(-375 , 182)) 
mdb.models['Model-1'].sketches['__profile__'].Line(point1=(-375 , 182), point2=(-385 , 161)) 
mdb.models['Model-1'].sketches['__profile__'].Line(point1=(-385 , 161), point2=(-394 , 149)) 
mdb.models['Model-1'].sketches['__profile__'].Line(point1=(-394 , 149), point2=(-400 , 143)) 
mdb.models['Model-1'].sketches['__profile__'].Line(point1=(-400 , 143), point2=(-404 , 144)) 
mdb.models['Model-1'].sketches['__profile__'].Line(point1=(-404 , 144), point2=(-409 , 148)) 
mdb.models['Model-1'].sketches['__profile__'].Line(point1=(-409 , 148), point2=(-417 , 152)) 
mdb.models['Model-1'].sketches['__profile__'].Line(point1=(-417 , 152), point2=(-423 , 158)) 
mdb.models['Model-1'].sketches['__profile__'].Line(point1=(-423 , 158), point2=(-430 , 168)) 
mdb.models['Model-1'].sketches['__profile__'].Line(point1=(-430 , 168), point2=(-431 , 172)) 
mdb.models['Model-1'].sketches['__profile__'].Line(point1=(-431 , 172), point2=(-422 , 184)) 
mdb.models['Model-1'].sketches['__profile__'].Line(point1=(-422 , 184), point2=(-409 , 211)) 
mdb.models['Model-1'].sketches['__profile__'].Line(point1=(-409 , 211), point2=(-406 , 211)) 
mdb.models['Model-1'].sketches['__profile__'].Line(point1=(-406 , 211), point2=(-375 , 186)) 
mdb.models['Model-1'].sketches['__profile__'].Line(point1=(-406 , 211), point2=(-375 , 186)) 
mdb.models['Model-1'].sketches['__profile__'].Line(point1=(-331 , 357), point2=(-332 , 356)) 
mdb.models['Model-1'].sketches['__profile__'].Line(point1=(-332 , 356), point2=(-339 , 356)) 
mdb.models['Model-1'].sketches['__profile__'].Line(point1=(-339 , 356), point2=(-340 , 357)) 
mdb.models['Model-1'].sketches['__profile__'].Line(point1=(-340 , 357), point2=(-356 , 358)) 
mdb.models['Model-1'].sketches['__profile__'].Line(point1=(-356 , 358), point2=(-357 , 359)) 
mdb.models['Model-1'].sketches['__profile__'].Line(point1=(-357 , 359), point2=(-368 , 359)) 
mdb.models['Model-1'].sketches['__profile__'].Line(point1=(-368 , 359), point2=(-369 , 360)) 
mdb.models['Model-1'].sketches['__profile__'].Line(point1=(-369 , 360), point2=(-392 , 360)) 
mdb.models['Model-1'].sketches['__profile__'].Line(point1=(-392 , 360), point2=(-403 , 356)) 
mdb.models['Model-1'].sketches['__profile__'].Line(point1=(-403 , 356), point2=(-417 , 345)) 
mdb.models['Model-1'].sketches['__profile__'].Line(point1=(-417 , 345), point2=(-421 , 345)) 
mdb.models['Model-1'].sketches['__profile__'].Line(point1=(-421 , 345), point2=(-427 , 355)) 
mdb.models['Model-1'].sketches['__profile__'].Line(point1=(-427 , 355), point2=(-427 , 357)) 
mdb.models['Model-1'].sketches['__profile__'].Line(point1=(-427 , 357), point2=(-430 , 362)) 
mdb.models['Model-1'].sketches['__profile__'].Line(point1=(-430 , 362), point2=(-430 , 365)) 
mdb.models['Model-1'].sketches['__profile__'].Line(point1=(-430 , 365), point2=(-430 , 367)) 
mdb.models['Model-1'].sketches['__profile__'].Line(point1=(-430 , 367), point2=(-422 , 367)) 
mdb.models['Model-1'].sketches['__profile__'].Line(point1=(-422 , 367), point2=(-421 , 368)) 
mdb.models['Model-1'].sketches['__profile__'].Line(point1=(-421 , 368), point2=(-343 , 370)) 
mdb.models['Model-1'].sketches['__profile__'].Line(point1=(-343 , 370), point2=(-342 , 369)) 
mdb.models['Model-1'].sketches['__profile__'].Line(point1=(-342 , 369), point2=(-332 , 369)) 
mdb.models['Model-1'].sketches['__profile__'].Line(point1=(-332 , 369), point2=(-331 , 368)) 
mdb.models['Model-1'].sketches['__profile__'].Line(point1=(-331 , 368), point2=(-331 , 357)) 
mdb.models['Model-1'].sketches['__profile__'].Line(point1=(-331 , 368), point2=(-331 , 357)) 
mdb.models['Model-1'].sketches['__profile__'].Line(point1=(-403 , 281), point2=(-402 , 279)) 
mdb.models['Model-1'].sketches['__profile__'].Line(point1=(-402 , 279), point2=(-402 , 272)) 
mdb.models['Model-1'].sketches['__profile__'].Line(point1=(-402 , 272), point2=(-401 , 271)) 
mdb.models['Model-1'].sketches['__profile__'].Line(point1=(-401 , 271), point2=(-401 , 264)) 
mdb.models['Model-1'].sketches['__profile__'].Line(point1=(-401 , 264), point2=(-403 , 262)) 
mdb.models['Model-1'].sketches['__profile__'].Line(point1=(-403 , 262), point2=(-415 , 262)) 
mdb.models['Model-1'].sketches['__profile__'].Line(point1=(-415 , 262), point2=(-426 , 265)) 
mdb.models['Model-1'].sketches['__profile__'].Line(point1=(-426 , 265), point2=(-429 , 266)) 
mdb.models['Model-1'].sketches['__profile__'].Line(point1=(-429 , 266), point2=(-429 , 271)) 
mdb.models['Model-1'].sketches['__profile__'].Line(point1=(-429 , 271), point2=(-426 , 280)) 
mdb.models['Model-1'].sketches['__profile__'].Line(point1=(-426 , 280), point2=(-421 , 288)) 
mdb.models['Model-1'].sketches['__profile__'].Line(point1=(-421 , 288), point2=(-412 , 286)) 
mdb.models['Model-1'].sketches['__profile__'].Line(point1=(-412 , 286), point2=(-403 , 281)) 
mdb.models['Model-1'].sketches['__profile__'].Line(point1=(-412 , 286), point2=(-403 , 281)) 
mdb.models['Model-1'].sketches['__profile__'].Line(point1=(-397 , 79), point2=(-411 , 77)) 
mdb.models['Model-1'].sketches['__profile__'].Line(point1=(-411 , 77), point2=(-418 , 89)) 
mdb.models['Model-1'].sketches['__profile__'].Line(point1=(-418 , 89), point2=(-425 , 105)) 
mdb.models['Model-1'].sketches['__profile__'].Line(point1=(-425 , 105), point2=(-426 , 119)) 
mdb.models['Model-1'].sketches['__profile__'].Line(point1=(-426 , 119), point2=(-425 , 120)) 
mdb.models['Model-1'].sketches['__profile__'].Line(point1=(-425 , 120), point2=(-425 , 126)) 
mdb.models['Model-1'].sketches['__profile__'].Line(point1=(-425 , 126), point2=(-424 , 127)) 
mdb.models['Model-1'].sketches['__profile__'].Line(point1=(-424 , 127), point2=(-421 , 145)) 
mdb.models['Model-1'].sketches['__profile__'].Line(point1=(-421 , 145), point2=(-419 , 149)) 
mdb.models['Model-1'].sketches['__profile__'].Line(point1=(-419 , 149), point2=(-415 , 149)) 
mdb.models['Model-1'].sketches['__profile__'].Line(point1=(-415 , 149), point2=(-411 , 147)) 
mdb.models['Model-1'].sketches['__profile__'].Line(point1=(-411 , 147), point2=(-398 , 137)) 
mdb.models['Model-1'].sketches['__profile__'].Line(point1=(-398 , 137), point2=(-388 , 123)) 
mdb.models['Model-1'].sketches['__profile__'].Line(point1=(-388 , 123), point2=(-388 , 118)) 
mdb.models['Model-1'].sketches['__profile__'].Line(point1=(-388 , 118), point2=(-393 , 102)) 
mdb.models['Model-1'].sketches['__profile__'].Line(point1=(-393 , 102), point2=(-395 , 85)) 
mdb.models['Model-1'].sketches['__profile__'].Line(point1=(-395 , 85), point2=(-397 , 79)) 
mdb.models['Model-1'].sketches['__profile__'].Line(point1=(-395 , 85), point2=(-397 , 79)) 
mdb.models['Model-1'].sketches['__profile__'].Line(point1=(-321 , 323), point2=(-324 , 321)) 
mdb.models['Model-1'].sketches['__profile__'].Line(point1=(-324 , 321), point2=(-331 , 321)) 
mdb.models['Model-1'].sketches['__profile__'].Line(point1=(-331 , 321), point2=(-334 , 323)) 
mdb.models['Model-1'].sketches['__profile__'].Line(point1=(-334 , 323), point2=(-345 , 326)) 
mdb.models['Model-1'].sketches['__profile__'].Line(point1=(-345 , 326), point2=(-372 , 330)) 
mdb.models['Model-1'].sketches['__profile__'].Line(point1=(-372 , 330), point2=(-373 , 331)) 
mdb.models['Model-1'].sketches['__profile__'].Line(point1=(-373 , 331), point2=(-380 , 331)) 
mdb.models['Model-1'].sketches['__profile__'].Line(point1=(-380 , 331), point2=(-381 , 332)) 
mdb.models['Model-1'].sketches['__profile__'].Line(point1=(-381 , 332), point2=(-412 , 332)) 
mdb.models['Model-1'].sketches['__profile__'].Line(point1=(-412 , 332), point2=(-416 , 336)) 
mdb.models['Model-1'].sketches['__profile__'].Line(point1=(-416 , 336), point2=(-417 , 339)) 
mdb.models['Model-1'].sketches['__profile__'].Line(point1=(-417 , 339), point2=(-417 , 341)) 
mdb.models['Model-1'].sketches['__profile__'].Line(point1=(-417 , 341), point2=(-412 , 346)) 
mdb.models['Model-1'].sketches['__profile__'].Line(point1=(-412 , 346), point2=(-405 , 351)) 
mdb.models['Model-1'].sketches['__profile__'].Line(point1=(-405 , 351), point2=(-399 , 353)) 
mdb.models['Model-1'].sketches['__profile__'].Line(point1=(-399 , 353), point2=(-382 , 353)) 
mdb.models['Model-1'].sketches['__profile__'].Line(point1=(-382 , 353), point2=(-350 , 342)) 
mdb.models['Model-1'].sketches['__profile__'].Line(point1=(-350 , 342), point2=(-329 , 331)) 
mdb.models['Model-1'].sketches['__profile__'].Line(point1=(-329 , 331), point2=(-321 , 325)) 
mdb.models['Model-1'].sketches['__profile__'].Line(point1=(-321 , 325), point2=(-321 , 323)) 
mdb.models['Model-1'].sketches['__profile__'].Line(point1=(-321 , 325), point2=(-321 , 323)) 
mdb.models['Model-1'].sketches['__profile__'].Line(point1=(-334 , 318), point2=(-347 , 311)) 
mdb.models['Model-1'].sketches['__profile__'].Line(point1=(-347 , 311), point2=(-368 , 303)) 
mdb.models['Model-1'].sketches['__profile__'].Line(point1=(-368 , 303), point2=(-396 , 288)) 
mdb.models['Model-1'].sketches['__profile__'].Line(point1=(-396 , 288), point2=(-400 , 288)) 
mdb.models['Model-1'].sketches['__profile__'].Line(point1=(-400 , 288), point2=(-411 , 314)) 
mdb.models['Model-1'].sketches['__profile__'].Line(point1=(-411 , 314), point2=(-414 , 320)) 
mdb.models['Model-1'].sketches['__profile__'].Line(point1=(-414 , 320), point2=(-414 , 325)) 
mdb.models['Model-1'].sketches['__profile__'].Line(point1=(-414 , 325), point2=(-412 , 327)) 
mdb.models['Model-1'].sketches['__profile__'].Line(point1=(-412 , 327), point2=(-404 , 328)) 
mdb.models['Model-1'].sketches['__profile__'].Line(point1=(-404 , 328), point2=(-403 , 329)) 
mdb.models['Model-1'].sketches['__profile__'].Line(point1=(-403 , 329), point2=(-382 , 329)) 
mdb.models['Model-1'].sketches['__profile__'].Line(point1=(-382 , 329), point2=(-381 , 328)) 
mdb.models['Model-1'].sketches['__profile__'].Line(point1=(-381 , 328), point2=(-358 , 326)) 
mdb.models['Model-1'].sketches['__profile__'].Line(point1=(-358 , 326), point2=(-357 , 325)) 
mdb.models['Model-1'].sketches['__profile__'].Line(point1=(-357 , 325), point2=(-339 , 322)) 
mdb.models['Model-1'].sketches['__profile__'].Line(point1=(-339 , 322), point2=(-334 , 320)) 
mdb.models['Model-1'].sketches['__profile__'].Line(point1=(-334 , 320), point2=(-334 , 318)) 
mdb.models['Model-1'].sketches['__profile__'].Line(point1=(-334 , 320), point2=(-334 , 318)) 
mdb.models['Model-1'].sketches['__profile__'].Line(point1=(-388 , 16), point2=(-395 , 16)) 
mdb.models['Model-1'].sketches['__profile__'].Line(point1=(-395 , 16), point2=(-396 , 17)) 
mdb.models['Model-1'].sketches['__profile__'].Line(point1=(-396 , 17), point2=(-405 , 18)) 
mdb.models['Model-1'].sketches['__profile__'].Line(point1=(-405 , 18), point2=(-407 , 20)) 
mdb.models['Model-1'].sketches['__profile__'].Line(point1=(-407 , 20), point2=(-408 , 33)) 
mdb.models['Model-1'].sketches['__profile__'].Line(point1=(-408 , 33), point2=(-414 , 46)) 
mdb.models['Model-1'].sketches['__profile__'].Line(point1=(-414 , 46), point2=(-413 , 64)) 
mdb.models['Model-1'].sketches['__profile__'].Line(point1=(-413 , 64), point2=(-412 , 65)) 
mdb.models['Model-1'].sketches['__profile__'].Line(point1=(-412 , 65), point2=(-412 , 72)) 
mdb.models['Model-1'].sketches['__profile__'].Line(point1=(-412 , 72), point2=(-411 , 74)) 
mdb.models['Model-1'].sketches['__profile__'].Line(point1=(-411 , 74), point2=(-407 , 76)) 
mdb.models['Model-1'].sketches['__profile__'].Line(point1=(-407 , 76), point2=(-401 , 76)) 
mdb.models['Model-1'].sketches['__profile__'].Line(point1=(-401 , 76), point2=(-400 , 77)) 
mdb.models['Model-1'].sketches['__profile__'].Line(point1=(-400 , 77), point2=(-396 , 76)) 
mdb.models['Model-1'].sketches['__profile__'].Line(point1=(-396 , 76), point2=(-388 , 59)) 
mdb.models['Model-1'].sketches['__profile__'].Line(point1=(-388 , 59), point2=(-386 , 53)) 
mdb.models['Model-1'].sketches['__profile__'].Line(point1=(-386 , 53), point2=(-386 , 33)) 
mdb.models['Model-1'].sketches['__profile__'].Line(point1=(-386 , 33), point2=(-387 , 32)) 
mdb.models['Model-1'].sketches['__profile__'].Line(point1=(-387 , 32), point2=(-388 , 16)) 
mdb.models['Model-1'].sketches['__profile__'].Line(point1=(-387 , 32), point2=(-388 , 16)) 
mdb.models['Model-1'].sketches['__profile__'].Line(point1=(-364 , 186), point2=(-365 , 185)) 
mdb.models['Model-1'].sketches['__profile__'].Line(point1=(-365 , 185), point2=(-370 , 186)) 
mdb.models['Model-1'].sketches['__profile__'].Line(point1=(-370 , 186), point2=(-404 , 212)) 
mdb.models['Model-1'].sketches['__profile__'].Line(point1=(-404 , 212), point2=(-403 , 216)) 
mdb.models['Model-1'].sketches['__profile__'].Line(point1=(-403 , 216), point2=(-390 , 237)) 
mdb.models['Model-1'].sketches['__profile__'].Line(point1=(-390 , 237), point2=(-389 , 239)) 
mdb.models['Model-1'].sketches['__profile__'].Line(point1=(-389 , 239), point2=(-385 , 239)) 
mdb.models['Model-1'].sketches['__profile__'].Line(point1=(-385 , 239), point2=(-362 , 224)) 
mdb.models['Model-1'].sketches['__profile__'].Line(point1=(-362 , 224), point2=(-364 , 186)) 
mdb.models['Model-1'].sketches['__profile__'].Line(point1=(-362 , 224), point2=(-364 , 186)) 
mdb.models['Model-1'].sketches['__profile__'].Line(point1=(-376 , 241), point2=(-378 , 239)) 
mdb.models['Model-1'].sketches['__profile__'].Line(point1=(-378 , 239), point2=(-382 , 240)) 
mdb.models['Model-1'].sketches['__profile__'].Line(point1=(-382 , 240), point2=(-388 , 246)) 
mdb.models['Model-1'].sketches['__profile__'].Line(point1=(-388 , 246), point2=(-395 , 256)) 
mdb.models['Model-1'].sketches['__profile__'].Line(point1=(-395 , 256), point2=(-399 , 271)) 
mdb.models['Model-1'].sketches['__profile__'].Line(point1=(-399 , 271), point2=(-399 , 282)) 
mdb.models['Model-1'].sketches['__profile__'].Line(point1=(-399 , 282), point2=(-393 , 281)) 
mdb.models['Model-1'].sketches['__profile__'].Line(point1=(-393 , 281), point2=(-378 , 276)) 
mdb.models['Model-1'].sketches['__profile__'].Line(point1=(-378 , 276), point2=(-365 , 269)) 
mdb.models['Model-1'].sketches['__profile__'].Line(point1=(-365 , 269), point2=(-365 , 265)) 
mdb.models['Model-1'].sketches['__profile__'].Line(point1=(-365 , 265), point2=(-376 , 241)) 
mdb.models['Model-1'].sketches['__profile__'].Line(point1=(-365 , 265), point2=(-376 , 241)) 
mdb.models['Model-1'].sketches['__profile__'].Line(point1=(-330 , 395), point2=(-331 , 394)) 
mdb.models['Model-1'].sketches['__profile__'].Line(point1=(-331 , 394), point2=(-394 , 394)) 
mdb.models['Model-1'].sketches['__profile__'].Line(point1=(-394 , 394), point2=(-397 , 416)) 
mdb.models['Model-1'].sketches['__profile__'].Line(point1=(-397 , 416), point2=(-396 , 418)) 
mdb.models['Model-1'].sketches['__profile__'].Line(point1=(-396 , 418), point2=(-389 , 418)) 
mdb.models['Model-1'].sketches['__profile__'].Line(point1=(-389 , 418), point2=(-388 , 417)) 
mdb.models['Model-1'].sketches['__profile__'].Line(point1=(-388 , 417), point2=(-370 , 417)) 
mdb.models['Model-1'].sketches['__profile__'].Line(point1=(-370 , 417), point2=(-369 , 416)) 
mdb.models['Model-1'].sketches['__profile__'].Line(point1=(-369 , 416), point2=(-330 , 414)) 
mdb.models['Model-1'].sketches['__profile__'].Line(point1=(-330 , 414), point2=(-330 , 395)) 
mdb.models['Model-1'].sketches['__profile__'].Line(point1=(-330 , 414), point2=(-330 , 395)) 
mdb.models['Model-1'].sketches['__profile__'].Line(point1=(-357 , 174), point2=(-347 , 155)) 
mdb.models['Model-1'].sketches['__profile__'].Line(point1=(-347 , 155), point2=(-344 , 147)) 
mdb.models['Model-1'].sketches['__profile__'].Line(point1=(-344 , 147), point2=(-344 , 143)) 
mdb.models['Model-1'].sketches['__profile__'].Line(point1=(-344 , 143), point2=(-354 , 138)) 
mdb.models['Model-1'].sketches['__profile__'].Line(point1=(-354 , 138), point2=(-362 , 131)) 
mdb.models['Model-1'].sketches['__profile__'].Line(point1=(-362 , 131), point2=(-366 , 125)) 
mdb.models['Model-1'].sketches['__profile__'].Line(point1=(-366 , 125), point2=(-366 , 123)) 
mdb.models['Model-1'].sketches['__profile__'].Line(point1=(-366 , 123), point2=(-371 , 113)) 
mdb.models['Model-1'].sketches['__profile__'].Line(point1=(-371 , 113), point2=(-374 , 113)) 
mdb.models['Model-1'].sketches['__profile__'].Line(point1=(-374 , 113), point2=(-382 , 119)) 
mdb.models['Model-1'].sketches['__profile__'].Line(point1=(-382 , 119), point2=(-396 , 137)) 
mdb.models['Model-1'].sketches['__profile__'].Line(point1=(-396 , 137), point2=(-397 , 142)) 
mdb.models['Model-1'].sketches['__profile__'].Line(point1=(-397 , 142), point2=(-382 , 162)) 
mdb.models['Model-1'].sketches['__profile__'].Line(point1=(-382 , 162), point2=(-372 , 183)) 
mdb.models['Model-1'].sketches['__profile__'].Line(point1=(-372 , 183), point2=(-367 , 182)) 
mdb.models['Model-1'].sketches['__profile__'].Line(point1=(-367 , 182), point2=(-357 , 174)) 
mdb.models['Model-1'].sketches['__profile__'].Line(point1=(-367 , 182), point2=(-357 , 174)) 
mdb.models['Model-1'].sketches['__profile__'].Line(point1=(-344 , 305), point2=(-338 , 289)) 
mdb.models['Model-1'].sketches['__profile__'].Line(point1=(-338 , 289), point2=(-338 , 285)) 
mdb.models['Model-1'].sketches['__profile__'].Line(point1=(-338 , 285), point2=(-344 , 277)) 
mdb.models['Model-1'].sketches['__profile__'].Line(point1=(-344 , 277), point2=(-348 , 269)) 
mdb.models['Model-1'].sketches['__profile__'].Line(point1=(-348 , 269), point2=(-360 , 269)) 
mdb.models['Model-1'].sketches['__profile__'].Line(point1=(-360 , 269), point2=(-378 , 278)) 
mdb.models['Model-1'].sketches['__profile__'].Line(point1=(-378 , 278), point2=(-393 , 283)) 
mdb.models['Model-1'].sketches['__profile__'].Line(point1=(-393 , 283), point2=(-394 , 286)) 
mdb.models['Model-1'].sketches['__profile__'].Line(point1=(-394 , 286), point2=(-353 , 306)) 
mdb.models['Model-1'].sketches['__profile__'].Line(point1=(-353 , 306), point2=(-346 , 307)) 
mdb.models['Model-1'].sketches['__profile__'].Line(point1=(-346 , 307), point2=(-344 , 305)) 
mdb.models['Model-1'].sketches['__profile__'].Line(point1=(-346 , 307), point2=(-344 , 305)) 
mdb.models['Model-1'].sketches['__profile__'].Line(point1=(-364 , 53), point2=(-367 , 52)) 
mdb.models['Model-1'].sketches['__profile__'].Line(point1=(-367 , 52), point2=(-383 , 52)) 
mdb.models['Model-1'].sketches['__profile__'].Line(point1=(-383 , 52), point2=(-386 , 57)) 
mdb.models['Model-1'].sketches['__profile__'].Line(point1=(-386 , 57), point2=(-386 , 59)) 
mdb.models['Model-1'].sketches['__profile__'].Line(point1=(-386 , 59), point2=(-393 , 74)) 
mdb.models['Model-1'].sketches['__profile__'].Line(point1=(-393 , 74), point2=(-393 , 89)) 
mdb.models['Model-1'].sketches['__profile__'].Line(point1=(-393 , 89), point2=(-392 , 90)) 
mdb.models['Model-1'].sketches['__profile__'].Line(point1=(-392 , 90), point2=(-392 , 96)) 
mdb.models['Model-1'].sketches['__profile__'].Line(point1=(-392 , 96), point2=(-389 , 109)) 
mdb.models['Model-1'].sketches['__profile__'].Line(point1=(-389 , 109), point2=(-386 , 117)) 
mdb.models['Model-1'].sketches['__profile__'].Line(point1=(-386 , 117), point2=(-383 , 117)) 
mdb.models['Model-1'].sketches['__profile__'].Line(point1=(-383 , 117), point2=(-378 , 114)) 
mdb.models['Model-1'].sketches['__profile__'].Line(point1=(-378 , 114), point2=(-368 , 104)) 
mdb.models['Model-1'].sketches['__profile__'].Line(point1=(-368 , 104), point2=(-354 , 82)) 
mdb.models['Model-1'].sketches['__profile__'].Line(point1=(-354 , 82), point2=(-354 , 78)) 
mdb.models['Model-1'].sketches['__profile__'].Line(point1=(-354 , 78), point2=(-360 , 66)) 
mdb.models['Model-1'].sketches['__profile__'].Line(point1=(-360 , 66), point2=(-364 , 53)) 
mdb.models['Model-1'].sketches['__profile__'].Line(point1=(-360 , 66), point2=(-364 , 53)) 
mdb.models['Model-1'].sketches['__profile__'].Line(point1=(-329 , 373), point2=(-391 , 375)) 
mdb.models['Model-1'].sketches['__profile__'].Line(point1=(-391 , 375), point2=(-392 , 389)) 
mdb.models['Model-1'].sketches['__profile__'].Line(point1=(-392 , 389), point2=(-330 , 389)) 
mdb.models['Model-1'].sketches['__profile__'].Line(point1=(-330 , 389), point2=(-329 , 387)) 
mdb.models['Model-1'].sketches['__profile__'].Line(point1=(-329 , 387), point2=(-329 , 373)) 
mdb.models['Model-1'].sketches['__profile__'].Line(point1=(-329 , 387), point2=(-329 , 373)) 
mdb.models['Model-1'].sketches['__profile__'].Line(point1=(-364 , 49), point2=(-360 , 38)) 
mdb.models['Model-1'].sketches['__profile__'].Line(point1=(-360 , 38), point2=(-360 , 12)) 
mdb.models['Model-1'].sketches['__profile__'].Line(point1=(-360 , 12), point2=(-380 , 14)) 
mdb.models['Model-1'].sketches['__profile__'].Line(point1=(-380 , 14), point2=(-385 , 16)) 
mdb.models['Model-1'].sketches['__profile__'].Line(point1=(-385 , 16), point2=(-385 , 29)) 
mdb.models['Model-1'].sketches['__profile__'].Line(point1=(-385 , 29), point2=(-384 , 30)) 
mdb.models['Model-1'].sketches['__profile__'].Line(point1=(-384 , 30), point2=(-383 , 50)) 
mdb.models['Model-1'].sketches['__profile__'].Line(point1=(-383 , 50), point2=(-368 , 50)) 
mdb.models['Model-1'].sketches['__profile__'].Line(point1=(-368 , 50), point2=(-364 , 49)) 
mdb.models['Model-1'].sketches['__profile__'].Line(point1=(-368 , 50), point2=(-364 , 49)) 
mdb.models['Model-1'].sketches['__profile__'].Line(point1=(-335 , 339), point2=(-338 , 339)) 
mdb.models['Model-1'].sketches['__profile__'].Line(point1=(-338 , 339), point2=(-350 , 345)) 
mdb.models['Model-1'].sketches['__profile__'].Line(point1=(-350 , 345), point2=(-380 , 355)) 
mdb.models['Model-1'].sketches['__profile__'].Line(point1=(-380 , 355), point2=(-380 , 357)) 
mdb.models['Model-1'].sketches['__profile__'].Line(point1=(-380 , 357), point2=(-374 , 357)) 
mdb.models['Model-1'].sketches['__profile__'].Line(point1=(-374 , 357), point2=(-333 , 352)) 
mdb.models['Model-1'].sketches['__profile__'].Line(point1=(-333 , 352), point2=(-333 , 345)) 
mdb.models['Model-1'].sketches['__profile__'].Line(point1=(-333 , 345), point2=(-335 , 339)) 
mdb.models['Model-1'].sketches['__profile__'].Line(point1=(-333 , 345), point2=(-335 , 339)) 
mdb.models['Model-1'].sketches['__profile__'].Line(point1=(-336 , 258), point2=(-336 , 225)) 
mdb.models['Model-1'].sketches['__profile__'].Line(point1=(-336 , 225), point2=(-357 , 226)) 
mdb.models['Model-1'].sketches['__profile__'].Line(point1=(-357 , 226), point2=(-365 , 229)) 
mdb.models['Model-1'].sketches['__profile__'].Line(point1=(-365 , 229), point2=(-367 , 231)) 
mdb.models['Model-1'].sketches['__profile__'].Line(point1=(-367 , 231), point2=(-374 , 235)) 
mdb.models['Model-1'].sketches['__profile__'].Line(point1=(-374 , 235), point2=(-374 , 241)) 
mdb.models['Model-1'].sketches['__profile__'].Line(point1=(-374 , 241), point2=(-362 , 267)) 
mdb.models['Model-1'].sketches['__profile__'].Line(point1=(-362 , 267), point2=(-355 , 267)) 
mdb.models['Model-1'].sketches['__profile__'].Line(point1=(-355 , 267), point2=(-347 , 265)) 
mdb.models['Model-1'].sketches['__profile__'].Line(point1=(-347 , 265), point2=(-336 , 258)) 
mdb.models['Model-1'].sketches['__profile__'].Line(point1=(-347 , 265), point2=(-336 , 258)) 
mdb.models['Model-1'].sketches['__profile__'].Line(point1=(-341 , 141), point2=(-326 , 108)) 
mdb.models['Model-1'].sketches['__profile__'].Line(point1=(-326 , 108), point2=(-326 , 103)) 
mdb.models['Model-1'].sketches['__profile__'].Line(point1=(-326 , 103), point2=(-348 , 81)) 
mdb.models['Model-1'].sketches['__profile__'].Line(point1=(-348 , 81), point2=(-351 , 81)) 
mdb.models['Model-1'].sketches['__profile__'].Line(point1=(-351 , 81), point2=(-352 , 83)) 
mdb.models['Model-1'].sketches['__profile__'].Line(point1=(-352 , 83), point2=(-368 , 107)) 
mdb.models['Model-1'].sketches['__profile__'].Line(point1=(-368 , 107), point2=(-369 , 113)) 
mdb.models['Model-1'].sketches['__profile__'].Line(point1=(-369 , 113), point2=(-363 , 126)) 
mdb.models['Model-1'].sketches['__profile__'].Line(point1=(-363 , 126), point2=(-359 , 131)) 
mdb.models['Model-1'].sketches['__profile__'].Line(point1=(-359 , 131), point2=(-352 , 137)) 
mdb.models['Model-1'].sketches['__profile__'].Line(point1=(-352 , 137), point2=(-344 , 141)) 
mdb.models['Model-1'].sketches['__profile__'].Line(point1=(-344 , 141), point2=(-341 , 141)) 
mdb.models['Model-1'].sketches['__profile__'].Line(point1=(-344 , 141), point2=(-341 , 141)) 
mdb.models['Model-1'].sketches['__profile__'].Line(point1=(-314 , 215), point2=(-315 , 205)) 
mdb.models['Model-1'].sketches['__profile__'].Line(point1=(-315 , 205), point2=(-323 , 183)) 
mdb.models['Model-1'].sketches['__profile__'].Line(point1=(-323 , 183), point2=(-333 , 182)) 
mdb.models['Model-1'].sketches['__profile__'].Line(point1=(-333 , 182), point2=(-349 , 177)) 
mdb.models['Model-1'].sketches['__profile__'].Line(point1=(-349 , 177), point2=(-357 , 177)) 
mdb.models['Model-1'].sketches['__profile__'].Line(point1=(-357 , 177), point2=(-362 , 181)) 
mdb.models['Model-1'].sketches['__profile__'].Line(point1=(-362 , 181), point2=(-362 , 188)) 
mdb.models['Model-1'].sketches['__profile__'].Line(point1=(-362 , 188), point2=(-361 , 189)) 
mdb.models['Model-1'].sketches['__profile__'].Line(point1=(-361 , 189), point2=(-360 , 223)) 
mdb.models['Model-1'].sketches['__profile__'].Line(point1=(-360 , 223), point2=(-347 , 223)) 
mdb.models['Model-1'].sketches['__profile__'].Line(point1=(-347 , 223), point2=(-346 , 222)) 
mdb.models['Model-1'].sketches['__profile__'].Line(point1=(-346 , 222), point2=(-331 , 221)) 
mdb.models['Model-1'].sketches['__profile__'].Line(point1=(-331 , 221), point2=(-319 , 218)) 
mdb.models['Model-1'].sketches['__profile__'].Line(point1=(-319 , 218), point2=(-314 , 215)) 
mdb.models['Model-1'].sketches['__profile__'].Line(point1=(-319 , 218), point2=(-314 , 215)) 
mdb.models['Model-1'].sketches['__profile__'].Line(point1=(-338 , 31), point2=(-343 , 31)) 
mdb.models['Model-1'].sketches['__profile__'].Line(point1=(-343 , 31), point2=(-358 , 37)) 
mdb.models['Model-1'].sketches['__profile__'].Line(point1=(-358 , 37), point2=(-362 , 49)) 
mdb.models['Model-1'].sketches['__profile__'].Line(point1=(-362 , 49), point2=(-362 , 54)) 
mdb.models['Model-1'].sketches['__profile__'].Line(point1=(-362 , 54), point2=(-355 , 71)) 
mdb.models['Model-1'].sketches['__profile__'].Line(point1=(-355 , 71), point2=(-352 , 78)) 
mdb.models['Model-1'].sketches['__profile__'].Line(point1=(-352 , 78), point2=(-350 , 78)) 
mdb.models['Model-1'].sketches['__profile__'].Line(point1=(-350 , 78), point2=(-338 , 63)) 
mdb.models['Model-1'].sketches['__profile__'].Line(point1=(-338 , 63), point2=(-331 , 52)) 
mdb.models['Model-1'].sketches['__profile__'].Line(point1=(-331 , 52), point2=(-330 , 44)) 
mdb.models['Model-1'].sketches['__profile__'].Line(point1=(-330 , 44), point2=(-333 , 41)) 
mdb.models['Model-1'].sketches['__profile__'].Line(point1=(-333 , 41), point2=(-338 , 31)) 
mdb.models['Model-1'].sketches['__profile__'].Line(point1=(-333 , 41), point2=(-338 , 31)) 
mdb.models['Model-1'].sketches['__profile__'].Line(point1=(-336 , 11), point2=(-354 , 11)) 
mdb.models['Model-1'].sketches['__profile__'].Line(point1=(-354 , 11), point2=(-356 , 12)) 
mdb.models['Model-1'].sketches['__profile__'].Line(point1=(-356 , 12), point2=(-358 , 18)) 
mdb.models['Model-1'].sketches['__profile__'].Line(point1=(-358 , 18), point2=(-358 , 29)) 
mdb.models['Model-1'].sketches['__profile__'].Line(point1=(-358 , 29), point2=(-357 , 33)) 
mdb.models['Model-1'].sketches['__profile__'].Line(point1=(-357 , 33), point2=(-353 , 33)) 
mdb.models['Model-1'].sketches['__profile__'].Line(point1=(-353 , 33), point2=(-339 , 28)) 
mdb.models['Model-1'].sketches['__profile__'].Line(point1=(-339 , 28), point2=(-336 , 11)) 
mdb.models['Model-1'].sketches['__profile__'].Line(point1=(-339 , 28), point2=(-336 , 11)) 
mdb.models['Model-1'].sketches['__profile__'].Line(point1=(-311 , 137), point2=(-317 , 132)) 
mdb.models['Model-1'].sketches['__profile__'].Line(point1=(-317 , 132), point2=(-327 , 127)) 
mdb.models['Model-1'].sketches['__profile__'].Line(point1=(-327 , 127), point2=(-331 , 127)) 
mdb.models['Model-1'].sketches['__profile__'].Line(point1=(-331 , 127), point2=(-332 , 128)) 
mdb.models['Model-1'].sketches['__profile__'].Line(point1=(-332 , 128), point2=(-349 , 164)) 
mdb.models['Model-1'].sketches['__profile__'].Line(point1=(-349 , 164), point2=(-351 , 170)) 
mdb.models['Model-1'].sketches['__profile__'].Line(point1=(-351 , 170), point2=(-351 , 174)) 
mdb.models['Model-1'].sketches['__profile__'].Line(point1=(-351 , 174), point2=(-348 , 175)) 
mdb.models['Model-1'].sketches['__profile__'].Line(point1=(-348 , 175), point2=(-341 , 178)) 
mdb.models['Model-1'].sketches['__profile__'].Line(point1=(-341 , 178), point2=(-324 , 181)) 
mdb.models['Model-1'].sketches['__profile__'].Line(point1=(-324 , 181), point2=(-321 , 180)) 
mdb.models['Model-1'].sketches['__profile__'].Line(point1=(-321 , 180), point2=(-313 , 174)) 
mdb.models['Model-1'].sketches['__profile__'].Line(point1=(-313 , 174), point2=(-314 , 170)) 
mdb.models['Model-1'].sketches['__profile__'].Line(point1=(-314 , 170), point2=(-314 , 155)) 
mdb.models['Model-1'].sketches['__profile__'].Line(point1=(-314 , 155), point2=(-313 , 154)) 
mdb.models['Model-1'].sketches['__profile__'].Line(point1=(-313 , 154), point2=(-311 , 137)) 
mdb.models['Model-1'].sketches['__profile__'].Line(point1=(-313 , 154), point2=(-311 , 137)) 
mdb.models['Model-1'].sketches['__profile__'].Line(point1=(-312 , 67), point2=(-327 , 60)) 
mdb.models['Model-1'].sketches['__profile__'].Line(point1=(-327 , 60), point2=(-332 , 59)) 
mdb.models['Model-1'].sketches['__profile__'].Line(point1=(-332 , 59), point2=(-347 , 77)) 
mdb.models['Model-1'].sketches['__profile__'].Line(point1=(-347 , 77), point2=(-347 , 79)) 
mdb.models['Model-1'].sketches['__profile__'].Line(point1=(-347 , 79), point2=(-339 , 87)) 
mdb.models['Model-1'].sketches['__profile__'].Line(point1=(-339 , 87), point2=(-326 , 100)) 
mdb.models['Model-1'].sketches['__profile__'].Line(point1=(-326 , 100), point2=(-323 , 100)) 
mdb.models['Model-1'].sketches['__profile__'].Line(point1=(-323 , 100), point2=(-315 , 84)) 
mdb.models['Model-1'].sketches['__profile__'].Line(point1=(-315 , 84), point2=(-315 , 80)) 
mdb.models['Model-1'].sketches['__profile__'].Line(point1=(-315 , 80), point2=(-312 , 73)) 
mdb.models['Model-1'].sketches['__profile__'].Line(point1=(-312 , 73), point2=(-312 , 67)) 
mdb.models['Model-1'].sketches['__profile__'].Line(point1=(-312 , 73), point2=(-312 , 67)) 
mdb.models['Model-1'].sketches['__profile__'].Line(point1=(-282 , 241), point2=(-285 , 241)) 
mdb.models['Model-1'].sketches['__profile__'].Line(point1=(-285 , 241), point2=(-312 , 253)) 
mdb.models['Model-1'].sketches['__profile__'].Line(point1=(-312 , 253), point2=(-335 , 260)) 
mdb.models['Model-1'].sketches['__profile__'].Line(point1=(-335 , 260), point2=(-342 , 264)) 
mdb.models['Model-1'].sketches['__profile__'].Line(point1=(-342 , 264), point2=(-345 , 267)) 
mdb.models['Model-1'].sketches['__profile__'].Line(point1=(-345 , 267), point2=(-345 , 271)) 
mdb.models['Model-1'].sketches['__profile__'].Line(point1=(-345 , 271), point2=(-338 , 282)) 
mdb.models['Model-1'].sketches['__profile__'].Line(point1=(-338 , 282), point2=(-336 , 285)) 
mdb.models['Model-1'].sketches['__profile__'].Line(point1=(-336 , 285), point2=(-333 , 285)) 
mdb.models['Model-1'].sketches['__profile__'].Line(point1=(-333 , 285), point2=(-321 , 281)) 
mdb.models['Model-1'].sketches['__profile__'].Line(point1=(-321 , 281), point2=(-293 , 275)) 
mdb.models['Model-1'].sketches['__profile__'].Line(point1=(-293 , 275), point2=(-281 , 260)) 
mdb.models['Model-1'].sketches['__profile__'].Line(point1=(-281 , 260), point2=(-280 , 252)) 
mdb.models['Model-1'].sketches['__profile__'].Line(point1=(-280 , 252), point2=(-281 , 251)) 
mdb.models['Model-1'].sketches['__profile__'].Line(point1=(-281 , 251), point2=(-282 , 241)) 
mdb.models['Model-1'].sketches['__profile__'].Line(point1=(-281 , 251), point2=(-282 , 241)) 
mdb.models['Model-1'].sketches['__profile__'].Line(point1=(-293 , 280), point2=(-294 , 279)) 
mdb.models['Model-1'].sketches['__profile__'].Line(point1=(-294 , 279), point2=(-307 , 280)) 
mdb.models['Model-1'].sketches['__profile__'].Line(point1=(-307 , 280), point2=(-334 , 287)) 
mdb.models['Model-1'].sketches['__profile__'].Line(point1=(-334 , 287), point2=(-339 , 296)) 
mdb.models['Model-1'].sketches['__profile__'].Line(point1=(-339 , 296), point2=(-341 , 304)) 
mdb.models['Model-1'].sketches['__profile__'].Line(point1=(-341 , 304), point2=(-343 , 307)) 
mdb.models['Model-1'].sketches['__profile__'].Line(point1=(-343 , 307), point2=(-343 , 310)) 
mdb.models['Model-1'].sketches['__profile__'].Line(point1=(-343 , 310), point2=(-330 , 316)) 
mdb.models['Model-1'].sketches['__profile__'].Line(point1=(-330 , 316), point2=(-319 , 320)) 
mdb.models['Model-1'].sketches['__profile__'].Line(point1=(-319 , 320), point2=(-308 , 320)) 
mdb.models['Model-1'].sketches['__profile__'].Line(point1=(-308 , 320), point2=(-285 , 314)) 
mdb.models['Model-1'].sketches['__profile__'].Line(point1=(-285 , 314), point2=(-284 , 313)) 
mdb.models['Model-1'].sketches['__profile__'].Line(point1=(-284 , 313), point2=(-284 , 309)) 
mdb.models['Model-1'].sketches['__profile__'].Line(point1=(-284 , 309), point2=(-293 , 280)) 
mdb.models['Model-1'].sketches['__profile__'].Line(point1=(-284 , 309), point2=(-293 , 280)) 
mdb.models['Model-1'].sketches['__profile__'].Line(point1=(-313 , 12), point2=(-332 , 11)) 
mdb.models['Model-1'].sketches['__profile__'].Line(point1=(-332 , 11), point2=(-334 , 13)) 
mdb.models['Model-1'].sketches['__profile__'].Line(point1=(-334 , 13), point2=(-335 , 21)) 
mdb.models['Model-1'].sketches['__profile__'].Line(point1=(-335 , 21), point2=(-336 , 22)) 
mdb.models['Model-1'].sketches['__profile__'].Line(point1=(-336 , 22), point2=(-336 , 31)) 
mdb.models['Model-1'].sketches['__profile__'].Line(point1=(-336 , 31), point2=(-335 , 33)) 
mdb.models['Model-1'].sketches['__profile__'].Line(point1=(-335 , 33), point2=(-331 , 40)) 
mdb.models['Model-1'].sketches['__profile__'].Line(point1=(-331 , 40), point2=(-328 , 43)) 
mdb.models['Model-1'].sketches['__profile__'].Line(point1=(-328 , 43), point2=(-326 , 43)) 
mdb.models['Model-1'].sketches['__profile__'].Line(point1=(-326 , 43), point2=(-313 , 28)) 
mdb.models['Model-1'].sketches['__profile__'].Line(point1=(-313 , 28), point2=(-313 , 12)) 
mdb.models['Model-1'].sketches['__profile__'].Line(point1=(-313 , 28), point2=(-313 , 12)) 
mdb.models['Model-1'].sketches['__profile__'].Line(point1=(-296 , 214), point2=(-304 , 215)) 
mdb.models['Model-1'].sketches['__profile__'].Line(point1=(-304 , 215), point2=(-320 , 221)) 
mdb.models['Model-1'].sketches['__profile__'].Line(point1=(-320 , 221), point2=(-323 , 221)) 
mdb.models['Model-1'].sketches['__profile__'].Line(point1=(-323 , 221), point2=(-331 , 224)) 
mdb.models['Model-1'].sketches['__profile__'].Line(point1=(-331 , 224), point2=(-333 , 226)) 
mdb.models['Model-1'].sketches['__profile__'].Line(point1=(-333 , 226), point2=(-333 , 253)) 
mdb.models['Model-1'].sketches['__profile__'].Line(point1=(-333 , 253), point2=(-331 , 255)) 
mdb.models['Model-1'].sketches['__profile__'].Line(point1=(-331 , 255), point2=(-329 , 255)) 
mdb.models['Model-1'].sketches['__profile__'].Line(point1=(-329 , 255), point2=(-313 , 251)) 
mdb.models['Model-1'].sketches['__profile__'].Line(point1=(-313 , 251), point2=(-285 , 239)) 
mdb.models['Model-1'].sketches['__profile__'].Line(point1=(-285 , 239), point2=(-285 , 235)) 
mdb.models['Model-1'].sketches['__profile__'].Line(point1=(-285 , 235), point2=(-296 , 214)) 
mdb.models['Model-1'].sketches['__profile__'].Line(point1=(-285 , 235), point2=(-296 , 214)) 
mdb.models['Model-1'].sketches['__profile__'].Line(point1=(-283 , 317), point2=(-288 , 317)) 
mdb.models['Model-1'].sketches['__profile__'].Line(point1=(-288 , 317), point2=(-316 , 325)) 
mdb.models['Model-1'].sketches['__profile__'].Line(point1=(-316 , 325), point2=(-330 , 334)) 
mdb.models['Model-1'].sketches['__profile__'].Line(point1=(-330 , 334), point2=(-332 , 336)) 
mdb.models['Model-1'].sketches['__profile__'].Line(point1=(-332 , 336), point2=(-332 , 343)) 
mdb.models['Model-1'].sketches['__profile__'].Line(point1=(-332 , 343), point2=(-330 , 349)) 
mdb.models['Model-1'].sketches['__profile__'].Line(point1=(-330 , 349), point2=(-327 , 351)) 
mdb.models['Model-1'].sketches['__profile__'].Line(point1=(-327 , 351), point2=(-323 , 351)) 
mdb.models['Model-1'].sketches['__profile__'].Line(point1=(-323 , 351), point2=(-321 , 350)) 
mdb.models['Model-1'].sketches['__profile__'].Line(point1=(-321 , 350), point2=(-305 , 349)) 
mdb.models['Model-1'].sketches['__profile__'].Line(point1=(-305 , 349), point2=(-304 , 348)) 
mdb.models['Model-1'].sketches['__profile__'].Line(point1=(-304 , 348), point2=(-297 , 348)) 
mdb.models['Model-1'].sketches['__profile__'].Line(point1=(-297 , 348), point2=(-296 , 347)) 
mdb.models['Model-1'].sketches['__profile__'].Line(point1=(-296 , 347), point2=(-288 , 347)) 
mdb.models['Model-1'].sketches['__profile__'].Line(point1=(-288 , 347), point2=(-280 , 345)) 
mdb.models['Model-1'].sketches['__profile__'].Line(point1=(-280 , 345), point2=(-283 , 317)) 
mdb.models['Model-1'].sketches['__profile__'].Line(point1=(-280 , 345), point2=(-283 , 317)) 
mdb.models['Model-1'].sketches['__profile__'].Line(point1=(-298 , 27), point2=(-310 , 29)) 
mdb.models['Model-1'].sketches['__profile__'].Line(point1=(-310 , 29), point2=(-313 , 31)) 
mdb.models['Model-1'].sketches['__profile__'].Line(point1=(-313 , 31), point2=(-318 , 38)) 
mdb.models['Model-1'].sketches['__profile__'].Line(point1=(-318 , 38), point2=(-327 , 47)) 
mdb.models['Model-1'].sketches['__profile__'].Line(point1=(-327 , 47), point2=(-329 , 50)) 
mdb.models['Model-1'].sketches['__profile__'].Line(point1=(-329 , 50), point2=(-330 , 55)) 
mdb.models['Model-1'].sketches['__profile__'].Line(point1=(-330 , 55), point2=(-329 , 57)) 
mdb.models['Model-1'].sketches['__profile__'].Line(point1=(-329 , 57), point2=(-323 , 60)) 
mdb.models['Model-1'].sketches['__profile__'].Line(point1=(-323 , 60), point2=(-315 , 64)) 
mdb.models['Model-1'].sketches['__profile__'].Line(point1=(-315 , 64), point2=(-311 , 64)) 
mdb.models['Model-1'].sketches['__profile__'].Line(point1=(-311 , 64), point2=(-309 , 62)) 
mdb.models['Model-1'].sketches['__profile__'].Line(point1=(-309 , 62), point2=(-298 , 32)) 
mdb.models['Model-1'].sketches['__profile__'].Line(point1=(-298 , 32), point2=(-298 , 27)) 
mdb.models['Model-1'].sketches['__profile__'].Line(point1=(-298 , 32), point2=(-298 , 27)) 
mdb.models['Model-1'].sketches['__profile__'].Line(point1=(-287 , 352), point2=(-289 , 351)) 
mdb.models['Model-1'].sketches['__profile__'].Line(point1=(-289 , 351), point2=(-298 , 351)) 
mdb.models['Model-1'].sketches['__profile__'].Line(point1=(-298 , 351), point2=(-299 , 352)) 
mdb.models['Model-1'].sketches['__profile__'].Line(point1=(-299 , 352), point2=(-307 , 352)) 
mdb.models['Model-1'].sketches['__profile__'].Line(point1=(-307 , 352), point2=(-308 , 353)) 
mdb.models['Model-1'].sketches['__profile__'].Line(point1=(-308 , 353), point2=(-316 , 353)) 
mdb.models['Model-1'].sketches['__profile__'].Line(point1=(-316 , 353), point2=(-317 , 354)) 
mdb.models['Model-1'].sketches['__profile__'].Line(point1=(-317 , 354), point2=(-327 , 355)) 
mdb.models['Model-1'].sketches['__profile__'].Line(point1=(-327 , 355), point2=(-329 , 360)) 
mdb.models['Model-1'].sketches['__profile__'].Line(point1=(-329 , 360), point2=(-329 , 368)) 
mdb.models['Model-1'].sketches['__profile__'].Line(point1=(-329 , 368), point2=(-327 , 369)) 
mdb.models['Model-1'].sketches['__profile__'].Line(point1=(-327 , 369), point2=(-287 , 368)) 
mdb.models['Model-1'].sketches['__profile__'].Line(point1=(-287 , 368), point2=(-287 , 352)) 
mdb.models['Model-1'].sketches['__profile__'].Line(point1=(-287 , 368), point2=(-287 , 352)) 
mdb.models['Model-1'].sketches['__profile__'].Line(point1=(-284 , 94), point2=(-295 , 94)) 
mdb.models['Model-1'].sketches['__profile__'].Line(point1=(-295 , 94), point2=(-310 , 90)) 
mdb.models['Model-1'].sketches['__profile__'].Line(point1=(-310 , 90), point2=(-316 , 91)) 
mdb.models['Model-1'].sketches['__profile__'].Line(point1=(-316 , 91), point2=(-329 , 121)) 
mdb.models['Model-1'].sketches['__profile__'].Line(point1=(-329 , 121), point2=(-329 , 123)) 
mdb.models['Model-1'].sketches['__profile__'].Line(point1=(-329 , 123), point2=(-327 , 125)) 
mdb.models['Model-1'].sketches['__profile__'].Line(point1=(-327 , 125), point2=(-321 , 128)) 
mdb.models['Model-1'].sketches['__profile__'].Line(point1=(-321 , 128), point2=(-312 , 134)) 
mdb.models['Model-1'].sketches['__profile__'].Line(point1=(-312 , 134), point2=(-305 , 134)) 
mdb.models['Model-1'].sketches['__profile__'].Line(point1=(-305 , 134), point2=(-280 , 127)) 
mdb.models['Model-1'].sketches['__profile__'].Line(point1=(-280 , 127), point2=(-279 , 126)) 
mdb.models['Model-1'].sketches['__profile__'].Line(point1=(-279 , 126), point2=(-280 , 110)) 
mdb.models['Model-1'].sketches['__profile__'].Line(point1=(-280 , 110), point2=(-284 , 94)) 
mdb.models['Model-1'].sketches['__profile__'].Line(point1=(-280 , 110), point2=(-284 , 94)) 
mdb.models['Model-1'].sketches['__profile__'].Line(point1=(-260 , 398), point2=(-264 , 395)) 
mdb.models['Model-1'].sketches['__profile__'].Line(point1=(-264 , 395), point2=(-275 , 395)) 
mdb.models['Model-1'].sketches['__profile__'].Line(point1=(-275 , 395), point2=(-276 , 394)) 
mdb.models['Model-1'].sketches['__profile__'].Line(point1=(-276 , 394), point2=(-325 , 394)) 
mdb.models['Model-1'].sketches['__profile__'].Line(point1=(-325 , 394), point2=(-327 , 397)) 
mdb.models['Model-1'].sketches['__profile__'].Line(point1=(-327 , 397), point2=(-327 , 410)) 
mdb.models['Model-1'].sketches['__profile__'].Line(point1=(-327 , 410), point2=(-327 , 413)) 
mdb.models['Model-1'].sketches['__profile__'].Line(point1=(-327 , 413), point2=(-304 , 413)) 
mdb.models['Model-1'].sketches['__profile__'].Line(point1=(-304 , 413), point2=(-303 , 412)) 
mdb.models['Model-1'].sketches['__profile__'].Line(point1=(-303 , 412), point2=(-260 , 410)) 
mdb.models['Model-1'].sketches['__profile__'].Line(point1=(-260 , 410), point2=(-260 , 398)) 
mdb.models['Model-1'].sketches['__profile__'].Line(point1=(-260 , 410), point2=(-260 , 398)) 
mdb.models['Model-1'].sketches['__profile__'].Line(point1=(-259 , 372), point2=(-326 , 373)) 
mdb.models['Model-1'].sketches['__profile__'].Line(point1=(-326 , 373), point2=(-326 , 388)) 
mdb.models['Model-1'].sketches['__profile__'].Line(point1=(-326 , 388), point2=(-326 , 389)) 
mdb.models['Model-1'].sketches['__profile__'].Line(point1=(-326 , 389), point2=(-320 , 389)) 
mdb.models['Model-1'].sketches['__profile__'].Line(point1=(-320 , 389), point2=(-319 , 390)) 
mdb.models['Model-1'].sketches['__profile__'].Line(point1=(-319 , 390), point2=(-262 , 391)) 
mdb.models['Model-1'].sketches['__profile__'].Line(point1=(-262 , 391), point2=(-259 , 386)) 
mdb.models['Model-1'].sketches['__profile__'].Line(point1=(-259 , 386), point2=(-259 , 372)) 
mdb.models['Model-1'].sketches['__profile__'].Line(point1=(-259 , 386), point2=(-259 , 372)) 
mdb.models['Model-1'].sketches['__profile__'].Line(point1=(-270 , 167), point2=(-271 , 166)) 
mdb.models['Model-1'].sketches['__profile__'].Line(point1=(-271 , 166), point2=(-275 , 166)) 
mdb.models['Model-1'].sketches['__profile__'].Line(point1=(-275 , 166), point2=(-280 , 168)) 
mdb.models['Model-1'].sketches['__profile__'].Line(point1=(-280 , 168), point2=(-284 , 168)) 
mdb.models['Model-1'].sketches['__profile__'].Line(point1=(-284 , 168), point2=(-304 , 173)) 
mdb.models['Model-1'].sketches['__profile__'].Line(point1=(-304 , 173), point2=(-312 , 176)) 
mdb.models['Model-1'].sketches['__profile__'].Line(point1=(-312 , 176), point2=(-318 , 180)) 
mdb.models['Model-1'].sketches['__profile__'].Line(point1=(-318 , 180), point2=(-320 , 182)) 
mdb.models['Model-1'].sketches['__profile__'].Line(point1=(-320 , 182), point2=(-320 , 185)) 
mdb.models['Model-1'].sketches['__profile__'].Line(point1=(-320 , 185), point2=(-317 , 191)) 
mdb.models['Model-1'].sketches['__profile__'].Line(point1=(-317 , 191), point2=(-313 , 205)) 
mdb.models['Model-1'].sketches['__profile__'].Line(point1=(-313 , 205), point2=(-311 , 213)) 
mdb.models['Model-1'].sketches['__profile__'].Line(point1=(-311 , 213), point2=(-310 , 214)) 
mdb.models['Model-1'].sketches['__profile__'].Line(point1=(-310 , 214), point2=(-306 , 214)) 
mdb.models['Model-1'].sketches['__profile__'].Line(point1=(-306 , 214), point2=(-292 , 208)) 
mdb.models['Model-1'].sketches['__profile__'].Line(point1=(-292 , 208), point2=(-272 , 194)) 
mdb.models['Model-1'].sketches['__profile__'].Line(point1=(-272 , 194), point2=(-265 , 187)) 
mdb.models['Model-1'].sketches['__profile__'].Line(point1=(-265 , 187), point2=(-265 , 182)) 
mdb.models['Model-1'].sketches['__profile__'].Line(point1=(-265 , 182), point2=(-270 , 167)) 
mdb.models['Model-1'].sketches['__profile__'].Line(point1=(-265 , 182), point2=(-270 , 167)) 
mdb.models['Model-1'].sketches['__profile__'].Line(point1=(-289 , 32), point2=(-293 , 28)) 
mdb.models['Model-1'].sketches['__profile__'].Line(point1=(-293 , 28), point2=(-296 , 29)) 
mdb.models['Model-1'].sketches['__profile__'].Line(point1=(-296 , 29), point2=(-299 , 42)) 
mdb.models['Model-1'].sketches['__profile__'].Line(point1=(-299 , 42), point2=(-307 , 62)) 
mdb.models['Model-1'].sketches['__profile__'].Line(point1=(-307 , 62), point2=(-313 , 83)) 
mdb.models['Model-1'].sketches['__profile__'].Line(point1=(-313 , 83), point2=(-313 , 87)) 
mdb.models['Model-1'].sketches['__profile__'].Line(point1=(-313 , 87), point2=(-312 , 88)) 
mdb.models['Model-1'].sketches['__profile__'].Line(point1=(-312 , 88), point2=(-303 , 90)) 
mdb.models['Model-1'].sketches['__profile__'].Line(point1=(-303 , 90), point2=(-296 , 92)) 
mdb.models['Model-1'].sketches['__profile__'].Line(point1=(-296 , 92), point2=(-287 , 92)) 
mdb.models['Model-1'].sketches['__profile__'].Line(point1=(-287 , 92), point2=(-286 , 91)) 
mdb.models['Model-1'].sketches['__profile__'].Line(point1=(-286 , 91), point2=(-283 , 44)) 
mdb.models['Model-1'].sketches['__profile__'].Line(point1=(-283 , 44), point2=(-289 , 32)) 
mdb.models['Model-1'].sketches['__profile__'].Line(point1=(-283 , 44), point2=(-289 , 32)) 
mdb.models['Model-1'].sketches['__profile__'].Line(point1=(-279 , 129), point2=(-283 , 129)) 
mdb.models['Model-1'].sketches['__profile__'].Line(point1=(-283 , 129), point2=(-287 , 131)) 
mdb.models['Model-1'].sketches['__profile__'].Line(point1=(-287 , 131), point2=(-297 , 133)) 
mdb.models['Model-1'].sketches['__profile__'].Line(point1=(-297 , 133), point2=(-309 , 138)) 
mdb.models['Model-1'].sketches['__profile__'].Line(point1=(-309 , 138), point2=(-310 , 140)) 
mdb.models['Model-1'].sketches['__profile__'].Line(point1=(-310 , 140), point2=(-310 , 147)) 
mdb.models['Model-1'].sketches['__profile__'].Line(point1=(-310 , 147), point2=(-311 , 148)) 
mdb.models['Model-1'].sketches['__profile__'].Line(point1=(-311 , 148), point2=(-311 , 171)) 
mdb.models['Model-1'].sketches['__profile__'].Line(point1=(-311 , 171), point2=(-310 , 172)) 
mdb.models['Model-1'].sketches['__profile__'].Line(point1=(-310 , 172), point2=(-306 , 171)) 
mdb.models['Model-1'].sketches['__profile__'].Line(point1=(-306 , 171), point2=(-302 , 171)) 
mdb.models['Model-1'].sketches['__profile__'].Line(point1=(-302 , 171), point2=(-271 , 163)) 
mdb.models['Model-1'].sketches['__profile__'].Line(point1=(-271 , 163), point2=(-272 , 153)) 
mdb.models['Model-1'].sketches['__profile__'].Line(point1=(-272 , 153), point2=(-279 , 129)) 
mdb.models['Model-1'].sketches['__profile__'].Line(point1=(-272 , 153), point2=(-279 , 129)) 
mdb.models['Model-1'].sketches['__profile__'].Line(point1=(-293 , 13), point2=(-309 , 12)) 
mdb.models['Model-1'].sketches['__profile__'].Line(point1=(-309 , 12), point2=(-311 , 14)) 
mdb.models['Model-1'].sketches['__profile__'].Line(point1=(-311 , 14), point2=(-311 , 23)) 
mdb.models['Model-1'].sketches['__profile__'].Line(point1=(-311 , 23), point2=(-310 , 27)) 
mdb.models['Model-1'].sketches['__profile__'].Line(point1=(-310 , 27), point2=(-307 , 27)) 
mdb.models['Model-1'].sketches['__profile__'].Line(point1=(-307 , 27), point2=(-301 , 24)) 
mdb.models['Model-1'].sketches['__profile__'].Line(point1=(-301 , 24), point2=(-296 , 24)) 
mdb.models['Model-1'].sketches['__profile__'].Line(point1=(-296 , 24), point2=(-293 , 17)) 
mdb.models['Model-1'].sketches['__profile__'].Line(point1=(-293 , 17), point2=(-293 , 13)) 
mdb.models['Model-1'].sketches['__profile__'].Line(point1=(-293 , 17), point2=(-293 , 13)) 
mdb.models['Model-1'].sketches['__profile__'].Line(point1=(-262 , 192), point2=(-265 , 191)) 
mdb.models['Model-1'].sketches['__profile__'].Line(point1=(-265 , 191), point2=(-293 , 212)) 
mdb.models['Model-1'].sketches['__profile__'].Line(point1=(-293 , 212), point2=(-292 , 217)) 
mdb.models['Model-1'].sketches['__profile__'].Line(point1=(-292 , 217), point2=(-284 , 233)) 
mdb.models['Model-1'].sketches['__profile__'].Line(point1=(-284 , 233), point2=(-282 , 236)) 
mdb.models['Model-1'].sketches['__profile__'].Line(point1=(-282 , 236), point2=(-280 , 236)) 
mdb.models['Model-1'].sketches['__profile__'].Line(point1=(-280 , 236), point2=(-278 , 236)) 
mdb.models['Model-1'].sketches['__profile__'].Line(point1=(-278 , 236), point2=(-266 , 230)) 
mdb.models['Model-1'].sketches['__profile__'].Line(point1=(-266 , 230), point2=(-247 , 218)) 
mdb.models['Model-1'].sketches['__profile__'].Line(point1=(-247 , 218), point2=(-247 , 215)) 
mdb.models['Model-1'].sketches['__profile__'].Line(point1=(-247 , 215), point2=(-249 , 211)) 
mdb.models['Model-1'].sketches['__profile__'].Line(point1=(-249 , 211), point2=(-262 , 192)) 
mdb.models['Model-1'].sketches['__profile__'].Line(point1=(-249 , 211), point2=(-262 , 192)) 
mdb.models['Model-1'].sketches['__profile__'].Line(point1=(-272 , 39), point2=(-268 , 23)) 
mdb.models['Model-1'].sketches['__profile__'].Line(point1=(-268 , 23), point2=(-267 , 13)) 
mdb.models['Model-1'].sketches['__profile__'].Line(point1=(-267 , 13), point2=(-284 , 13)) 
mdb.models['Model-1'].sketches['__profile__'].Line(point1=(-284 , 13), point2=(-290 , 13)) 
mdb.models['Model-1'].sketches['__profile__'].Line(point1=(-290 , 13), point2=(-293 , 24)) 
mdb.models['Model-1'].sketches['__profile__'].Line(point1=(-293 , 24), point2=(-284 , 36)) 
mdb.models['Model-1'].sketches['__profile__'].Line(point1=(-284 , 36), point2=(-281 , 43)) 
mdb.models['Model-1'].sketches['__profile__'].Line(point1=(-281 , 43), point2=(-277 , 43)) 
mdb.models['Model-1'].sketches['__profile__'].Line(point1=(-277 , 43), point2=(-272 , 39)) 
mdb.models['Model-1'].sketches['__profile__'].Line(point1=(-277 , 43), point2=(-272 , 39)) 
mdb.models['Model-1'].sketches['__profile__'].Line(point1=(-240 , 300), point2=(-240 , 281)) 
mdb.models['Model-1'].sketches['__profile__'].Line(point1=(-240 , 281), point2=(-237 , 275)) 
mdb.models['Model-1'].sketches['__profile__'].Line(point1=(-237 , 275), point2=(-237 , 272)) 
mdb.models['Model-1'].sketches['__profile__'].Line(point1=(-237 , 272), point2=(-243 , 262)) 
mdb.models['Model-1'].sketches['__profile__'].Line(point1=(-243 , 262), point2=(-245 , 261)) 
mdb.models['Model-1'].sketches['__profile__'].Line(point1=(-245 , 261), point2=(-279 , 262)) 
mdb.models['Model-1'].sketches['__profile__'].Line(point1=(-279 , 262), point2=(-286 , 269)) 
mdb.models['Model-1'].sketches['__profile__'].Line(point1=(-286 , 269), point2=(-291 , 275)) 
mdb.models['Model-1'].sketches['__profile__'].Line(point1=(-291 , 275), point2=(-292 , 279)) 
mdb.models['Model-1'].sketches['__profile__'].Line(point1=(-292 , 279), point2=(-290 , 282)) 
mdb.models['Model-1'].sketches['__profile__'].Line(point1=(-290 , 282), point2=(-280 , 312)) 
mdb.models['Model-1'].sketches['__profile__'].Line(point1=(-280 , 312), point2=(-277 , 312)) 
mdb.models['Model-1'].sketches['__profile__'].Line(point1=(-277 , 312), point2=(-260 , 306)) 
mdb.models['Model-1'].sketches['__profile__'].Line(point1=(-260 , 306), point2=(-250 , 304)) 
mdb.models['Model-1'].sketches['__profile__'].Line(point1=(-250 , 304), point2=(-240 , 300)) 
mdb.models['Model-1'].sketches['__profile__'].Line(point1=(-250 , 304), point2=(-240 , 300)) 
mdb.models['Model-1'].sketches['__profile__'].Line(point1=(-230 , 349), point2=(-238 , 347)) 
mdb.models['Model-1'].sketches['__profile__'].Line(point1=(-238 , 347), point2=(-248 , 347)) 
mdb.models['Model-1'].sketches['__profile__'].Line(point1=(-248 , 347), point2=(-249 , 348)) 
mdb.models['Model-1'].sketches['__profile__'].Line(point1=(-249 , 348), point2=(-284 , 350)) 
mdb.models['Model-1'].sketches['__profile__'].Line(point1=(-284 , 350), point2=(-285 , 351)) 
mdb.models['Model-1'].sketches['__profile__'].Line(point1=(-285 , 351), point2=(-284 , 367)) 
mdb.models['Model-1'].sketches['__profile__'].Line(point1=(-284 , 367), point2=(-284 , 368)) 
mdb.models['Model-1'].sketches['__profile__'].Line(point1=(-284 , 368), point2=(-232 , 368)) 
mdb.models['Model-1'].sketches['__profile__'].Line(point1=(-232 , 368), point2=(-230 , 360)) 
mdb.models['Model-1'].sketches['__profile__'].Line(point1=(-230 , 360), point2=(-230 , 349)) 
mdb.models['Model-1'].sketches['__profile__'].Line(point1=(-230 , 360), point2=(-230 , 349)) 
mdb.models['Model-1'].sketches['__profile__'].Line(point1=(-251 , 53), point2=(-260 , 49)) 
mdb.models['Model-1'].sketches['__profile__'].Line(point1=(-260 , 49), point2=(-270 , 42)) 
mdb.models['Model-1'].sketches['__profile__'].Line(point1=(-270 , 42), point2=(-272 , 42)) 
mdb.models['Model-1'].sketches['__profile__'].Line(point1=(-272 , 42), point2=(-280 , 47)) 
mdb.models['Model-1'].sketches['__profile__'].Line(point1=(-280 , 47), point2=(-281 , 56)) 
mdb.models['Model-1'].sketches['__profile__'].Line(point1=(-281 , 56), point2=(-282 , 57)) 
mdb.models['Model-1'].sketches['__profile__'].Line(point1=(-282 , 57), point2=(-282 , 91)) 
mdb.models['Model-1'].sketches['__profile__'].Line(point1=(-282 , 91), point2=(-281 , 99)) 
mdb.models['Model-1'].sketches['__profile__'].Line(point1=(-281 , 99), point2=(-279 , 104)) 
mdb.models['Model-1'].sketches['__profile__'].Line(point1=(-279 , 104), point2=(-275 , 104)) 
mdb.models['Model-1'].sketches['__profile__'].Line(point1=(-275 , 104), point2=(-261 , 96)) 
mdb.models['Model-1'].sketches['__profile__'].Line(point1=(-261 , 96), point2=(-252 , 66)) 
mdb.models['Model-1'].sketches['__profile__'].Line(point1=(-252 , 66), point2=(-251 , 53)) 
mdb.models['Model-1'].sketches['__profile__'].Line(point1=(-252 , 66), point2=(-251 , 53)) 
mdb.models['Model-1'].sketches['__profile__'].Line(point1=(-217 , 334), point2=(-217 , 330)) 
mdb.models['Model-1'].sketches['__profile__'].Line(point1=(-217 , 330), point2=(-225 , 315)) 
mdb.models['Model-1'].sketches['__profile__'].Line(point1=(-225 , 315), point2=(-228 , 305)) 
mdb.models['Model-1'].sketches['__profile__'].Line(point1=(-228 , 305), point2=(-230 , 302)) 
mdb.models['Model-1'].sketches['__profile__'].Line(point1=(-230 , 302), point2=(-239 , 303)) 
mdb.models['Model-1'].sketches['__profile__'].Line(point1=(-239 , 303), point2=(-243 , 305)) 
mdb.models['Model-1'].sketches['__profile__'].Line(point1=(-243 , 305), point2=(-264 , 310)) 
mdb.models['Model-1'].sketches['__profile__'].Line(point1=(-264 , 310), point2=(-274 , 314)) 
mdb.models['Model-1'].sketches['__profile__'].Line(point1=(-274 , 314), point2=(-277 , 314)) 
mdb.models['Model-1'].sketches['__profile__'].Line(point1=(-277 , 314), point2=(-280 , 316)) 
mdb.models['Model-1'].sketches['__profile__'].Line(point1=(-280 , 316), point2=(-280 , 318)) 
mdb.models['Model-1'].sketches['__profile__'].Line(point1=(-280 , 318), point2=(-278 , 340)) 
mdb.models['Model-1'].sketches['__profile__'].Line(point1=(-278 , 340), point2=(-276 , 345)) 
mdb.models['Model-1'].sketches['__profile__'].Line(point1=(-276 , 345), point2=(-260 , 345)) 
mdb.models['Model-1'].sketches['__profile__'].Line(point1=(-260 , 345), point2=(-259 , 344)) 
mdb.models['Model-1'].sketches['__profile__'].Line(point1=(-259 , 344), point2=(-235 , 343)) 
mdb.models['Model-1'].sketches['__profile__'].Line(point1=(-235 , 343), point2=(-217 , 334)) 
mdb.models['Model-1'].sketches['__profile__'].Line(point1=(-235 , 343), point2=(-217 , 334)) 
mdb.models['Model-1'].sketches['__profile__'].Line(point1=(-238 , 218), point2=(-242 , 218)) 
mdb.models['Model-1'].sketches['__profile__'].Line(point1=(-242 , 218), point2=(-254 , 226)) 
mdb.models['Model-1'].sketches['__profile__'].Line(point1=(-254 , 226), point2=(-279 , 239)) 
mdb.models['Model-1'].sketches['__profile__'].Line(point1=(-279 , 239), point2=(-279 , 254)) 
mdb.models['Model-1'].sketches['__profile__'].Line(point1=(-279 , 254), point2=(-278 , 258)) 
mdb.models['Model-1'].sketches['__profile__'].Line(point1=(-278 , 258), point2=(-276 , 260)) 
mdb.models['Model-1'].sketches['__profile__'].Line(point1=(-276 , 260), point2=(-272 , 260)) 
mdb.models['Model-1'].sketches['__profile__'].Line(point1=(-272 , 260), point2=(-247 , 259)) 
mdb.models['Model-1'].sketches['__profile__'].Line(point1=(-247 , 259), point2=(-242 , 255)) 
mdb.models['Model-1'].sketches['__profile__'].Line(point1=(-242 , 255), point2=(-232 , 239)) 
mdb.models['Model-1'].sketches['__profile__'].Line(point1=(-232 , 239), point2=(-232 , 235)) 
mdb.models['Model-1'].sketches['__profile__'].Line(point1=(-232 , 235), point2=(-238 , 218)) 
mdb.models['Model-1'].sketches['__profile__'].Line(point1=(-232 , 235), point2=(-238 , 218)) 
mdb.models['Model-1'].sketches['__profile__'].Line(point1=(-249 , 135), point2=(-242 , 114)) 
mdb.models['Model-1'].sketches['__profile__'].Line(point1=(-242 , 114), point2=(-242 , 109)) 
mdb.models['Model-1'].sketches['__profile__'].Line(point1=(-242 , 109), point2=(-244 , 107)) 
mdb.models['Model-1'].sketches['__profile__'].Line(point1=(-244 , 107), point2=(-248 , 106)) 
mdb.models['Model-1'].sketches['__profile__'].Line(point1=(-248 , 106), point2=(-259 , 99)) 
mdb.models['Model-1'].sketches['__profile__'].Line(point1=(-259 , 99), point2=(-263 , 99)) 
mdb.models['Model-1'].sketches['__profile__'].Line(point1=(-263 , 99), point2=(-265 , 101)) 
mdb.models['Model-1'].sketches['__profile__'].Line(point1=(-265 , 101), point2=(-278 , 107)) 
mdb.models['Model-1'].sketches['__profile__'].Line(point1=(-278 , 107), point2=(-277 , 126)) 
mdb.models['Model-1'].sketches['__profile__'].Line(point1=(-277 , 126), point2=(-273 , 143)) 
mdb.models['Model-1'].sketches['__profile__'].Line(point1=(-273 , 143), point2=(-270 , 150)) 
mdb.models['Model-1'].sketches['__profile__'].Line(point1=(-270 , 150), point2=(-267 , 150)) 
mdb.models['Model-1'].sketches['__profile__'].Line(point1=(-267 , 150), point2=(-264 , 148)) 
mdb.models['Model-1'].sketches['__profile__'].Line(point1=(-264 , 148), point2=(-249 , 135)) 
mdb.models['Model-1'].sketches['__profile__'].Line(point1=(-264 , 148), point2=(-249 , 135)) 
mdb.models['Model-1'].sketches['__profile__'].Line(point1=(-232 , 143), point2=(-234 , 141)) 
mdb.models['Model-1'].sketches['__profile__'].Line(point1=(-234 , 141), point2=(-241 , 138)) 
mdb.models['Model-1'].sketches['__profile__'].Line(point1=(-241 , 138), point2=(-248 , 137)) 
mdb.models['Model-1'].sketches['__profile__'].Line(point1=(-248 , 137), point2=(-262 , 148)) 
mdb.models['Model-1'].sketches['__profile__'].Line(point1=(-262 , 148), point2=(-269 , 155)) 
mdb.models['Model-1'].sketches['__profile__'].Line(point1=(-269 , 155), point2=(-269 , 163)) 
mdb.models['Model-1'].sketches['__profile__'].Line(point1=(-269 , 163), point2=(-267 , 171)) 
mdb.models['Model-1'].sketches['__profile__'].Line(point1=(-267 , 171), point2=(-263 , 180)) 
mdb.models['Model-1'].sketches['__profile__'].Line(point1=(-263 , 180), point2=(-261 , 184)) 
mdb.models['Model-1'].sketches['__profile__'].Line(point1=(-261 , 184), point2=(-256 , 183)) 
mdb.models['Model-1'].sketches['__profile__'].Line(point1=(-256 , 183), point2=(-230 , 170)) 
mdb.models['Model-1'].sketches['__profile__'].Line(point1=(-230 , 170), point2=(-223 , 165)) 
mdb.models['Model-1'].sketches['__profile__'].Line(point1=(-223 , 165), point2=(-223 , 163)) 
mdb.models['Model-1'].sketches['__profile__'].Line(point1=(-223 , 163), point2=(-232 , 145)) 
mdb.models['Model-1'].sketches['__profile__'].Line(point1=(-232 , 145), point2=(-232 , 143)) 
mdb.models['Model-1'].sketches['__profile__'].Line(point1=(-232 , 145), point2=(-232 , 143)) 
mdb.models['Model-1'].sketches['__profile__'].Line(point1=(-242 , 12), point2=(-265 , 12)) 
mdb.models['Model-1'].sketches['__profile__'].Line(point1=(-265 , 12), point2=(-266 , 24)) 
mdb.models['Model-1'].sketches['__profile__'].Line(point1=(-266 , 24), point2=(-269 , 35)) 
mdb.models['Model-1'].sketches['__profile__'].Line(point1=(-269 , 35), point2=(-269 , 40)) 
mdb.models['Model-1'].sketches['__profile__'].Line(point1=(-269 , 40), point2=(-267 , 42)) 
mdb.models['Model-1'].sketches['__profile__'].Line(point1=(-267 , 42), point2=(-260 , 47)) 
mdb.models['Model-1'].sketches['__profile__'].Line(point1=(-260 , 47), point2=(-255 , 49)) 
mdb.models['Model-1'].sketches['__profile__'].Line(point1=(-255 , 49), point2=(-250 , 49)) 
mdb.models['Model-1'].sketches['__profile__'].Line(point1=(-250 , 49), point2=(-249 , 48)) 
mdb.models['Model-1'].sketches['__profile__'].Line(point1=(-249 , 48), point2=(-243 , 25)) 
mdb.models['Model-1'].sketches['__profile__'].Line(point1=(-243 , 25), point2=(-242 , 12)) 
mdb.models['Model-1'].sketches['__profile__'].Line(point1=(-243 , 25), point2=(-242 , 12)) 
mdb.models['Model-1'].sketches['__profile__'].Line(point1=(-217 , 169), point2=(-219 , 167)) 
mdb.models['Model-1'].sketches['__profile__'].Line(point1=(-219 , 167), point2=(-222 , 167)) 
mdb.models['Model-1'].sketches['__profile__'].Line(point1=(-222 , 167), point2=(-229 , 172)) 
mdb.models['Model-1'].sketches['__profile__'].Line(point1=(-229 , 172), point2=(-261 , 187)) 
mdb.models['Model-1'].sketches['__profile__'].Line(point1=(-261 , 187), point2=(-260 , 192)) 
mdb.models['Model-1'].sketches['__profile__'].Line(point1=(-260 , 192), point2=(-254 , 199)) 
mdb.models['Model-1'].sketches['__profile__'].Line(point1=(-254 , 199), point2=(-248 , 209)) 
mdb.models['Model-1'].sketches['__profile__'].Line(point1=(-248 , 209), point2=(-244 , 215)) 
mdb.models['Model-1'].sketches['__profile__'].Line(point1=(-244 , 215), point2=(-240 , 215)) 
mdb.models['Model-1'].sketches['__profile__'].Line(point1=(-240 , 215), point2=(-219 , 202)) 
mdb.models['Model-1'].sketches['__profile__'].Line(point1=(-219 , 202), point2=(-204 , 191)) 
mdb.models['Model-1'].sketches['__profile__'].Line(point1=(-204 , 191), point2=(-205 , 187)) 
mdb.models['Model-1'].sketches['__profile__'].Line(point1=(-205 , 187), point2=(-217 , 169)) 
mdb.models['Model-1'].sketches['__profile__'].Line(point1=(-205 , 187), point2=(-217 , 169)) 
mdb.models['Model-1'].sketches['__profile__'].Line(point1=(-221 , 73), point2=(-243 , 67)) 
mdb.models['Model-1'].sketches['__profile__'].Line(point1=(-243 , 67), point2=(-250 , 67)) 
mdb.models['Model-1'].sketches['__profile__'].Line(point1=(-250 , 67), point2=(-258 , 92)) 
mdb.models['Model-1'].sketches['__profile__'].Line(point1=(-258 , 92), point2=(-258 , 96)) 
mdb.models['Model-1'].sketches['__profile__'].Line(point1=(-258 , 96), point2=(-253 , 101)) 
mdb.models['Model-1'].sketches['__profile__'].Line(point1=(-253 , 101), point2=(-243 , 106)) 
mdb.models['Model-1'].sketches['__profile__'].Line(point1=(-243 , 106), point2=(-239 , 106)) 
mdb.models['Model-1'].sketches['__profile__'].Line(point1=(-239 , 106), point2=(-228 , 93)) 
mdb.models['Model-1'].sketches['__profile__'].Line(point1=(-228 , 93), point2=(-223 , 83)) 
mdb.models['Model-1'].sketches['__profile__'].Line(point1=(-223 , 83), point2=(-221 , 77)) 
mdb.models['Model-1'].sketches['__profile__'].Line(point1=(-221 , 77), point2=(-221 , 73)) 
mdb.models['Model-1'].sketches['__profile__'].Line(point1=(-221 , 77), point2=(-221 , 73)) 
mdb.models['Model-1'].sketches['__profile__'].Line(point1=(-182 , 396), point2=(-256 , 395)) 
mdb.models['Model-1'].sketches['__profile__'].Line(point1=(-256 , 395), point2=(-257 , 396)) 
mdb.models['Model-1'].sketches['__profile__'].Line(point1=(-257 , 396), point2=(-257 , 407)) 
mdb.models['Model-1'].sketches['__profile__'].Line(point1=(-257 , 407), point2=(-256 , 409)) 
mdb.models['Model-1'].sketches['__profile__'].Line(point1=(-256 , 409), point2=(-221 , 409)) 
mdb.models['Model-1'].sketches['__profile__'].Line(point1=(-221 , 409), point2=(-220 , 408)) 
mdb.models['Model-1'].sketches['__profile__'].Line(point1=(-220 , 408), point2=(-202 , 408)) 
mdb.models['Model-1'].sketches['__profile__'].Line(point1=(-202 , 408), point2=(-201 , 407)) 
mdb.models['Model-1'].sketches['__profile__'].Line(point1=(-201 , 407), point2=(-180 , 406)) 
mdb.models['Model-1'].sketches['__profile__'].Line(point1=(-180 , 406), point2=(-180 , 402)) 
mdb.models['Model-1'].sketches['__profile__'].Line(point1=(-180 , 402), point2=(-182 , 396)) 
mdb.models['Model-1'].sketches['__profile__'].Line(point1=(-180 , 402), point2=(-182 , 396)) 
mdb.models['Model-1'].sketches['__profile__'].Line(point1=(-192 , 375), point2=(-194 , 373)) 
mdb.models['Model-1'].sketches['__profile__'].Line(point1=(-194 , 373), point2=(-203 , 373)) 
mdb.models['Model-1'].sketches['__profile__'].Line(point1=(-203 , 373), point2=(-204 , 372)) 
mdb.models['Model-1'].sketches['__profile__'].Line(point1=(-204 , 372), point2=(-255 , 372)) 
mdb.models['Model-1'].sketches['__profile__'].Line(point1=(-255 , 372), point2=(-256 , 373)) 
mdb.models['Model-1'].sketches['__profile__'].Line(point1=(-256 , 373), point2=(-256 , 391)) 
mdb.models['Model-1'].sketches['__profile__'].Line(point1=(-256 , 391), point2=(-253 , 391)) 
mdb.models['Model-1'].sketches['__profile__'].Line(point1=(-253 , 391), point2=(-241 , 391)) 
mdb.models['Model-1'].sketches['__profile__'].Line(point1=(-241 , 391), point2=(-240 , 392)) 
mdb.models['Model-1'].sketches['__profile__'].Line(point1=(-240 , 392), point2=(-193 , 392)) 
mdb.models['Model-1'].sketches['__profile__'].Line(point1=(-193 , 392), point2=(-192 , 393)) 
mdb.models['Model-1'].sketches['__profile__'].Line(point1=(-192 , 393), point2=(-185 , 393)) 
mdb.models['Model-1'].sketches['__profile__'].Line(point1=(-185 , 393), point2=(-186 , 387)) 
mdb.models['Model-1'].sketches['__profile__'].Line(point1=(-186 , 387), point2=(-192 , 375)) 
mdb.models['Model-1'].sketches['__profile__'].Line(point1=(-186 , 387), point2=(-192 , 375)) 
mdb.models['Model-1'].sketches['__profile__'].Line(point1=(-214 , 53), point2=(-218 , 52)) 
mdb.models['Model-1'].sketches['__profile__'].Line(point1=(-218 , 52), point2=(-228 , 44)) 
mdb.models['Model-1'].sketches['__profile__'].Line(point1=(-228 , 44), point2=(-245 , 43)) 
mdb.models['Model-1'].sketches['__profile__'].Line(point1=(-245 , 43), point2=(-248 , 50)) 
mdb.models['Model-1'].sketches['__profile__'].Line(point1=(-248 , 50), point2=(-249 , 61)) 
mdb.models['Model-1'].sketches['__profile__'].Line(point1=(-249 , 61), point2=(-249 , 64)) 
mdb.models['Model-1'].sketches['__profile__'].Line(point1=(-249 , 64), point2=(-246 , 65)) 
mdb.models['Model-1'].sketches['__profile__'].Line(point1=(-246 , 65), point2=(-219 , 70)) 
mdb.models['Model-1'].sketches['__profile__'].Line(point1=(-219 , 70), point2=(-214 , 59)) 
mdb.models['Model-1'].sketches['__profile__'].Line(point1=(-214 , 59), point2=(-214 , 53)) 
mdb.models['Model-1'].sketches['__profile__'].Line(point1=(-214 , 59), point2=(-214 , 53)) 
mdb.models['Model-1'].sketches['__profile__'].Line(point1=(-211 , 108), point2=(-224 , 95)) 
mdb.models['Model-1'].sketches['__profile__'].Line(point1=(-224 , 95), point2=(-227 , 95)) 
mdb.models['Model-1'].sketches['__profile__'].Line(point1=(-227 , 95), point2=(-240 , 111)) 
mdb.models['Model-1'].sketches['__profile__'].Line(point1=(-240 , 111), point2=(-241 , 118)) 
mdb.models['Model-1'].sketches['__profile__'].Line(point1=(-241 , 118), point2=(-245 , 128)) 
mdb.models['Model-1'].sketches['__profile__'].Line(point1=(-245 , 128), point2=(-245 , 134)) 
mdb.models['Model-1'].sketches['__profile__'].Line(point1=(-245 , 134), point2=(-243 , 136)) 
mdb.models['Model-1'].sketches['__profile__'].Line(point1=(-243 , 136), point2=(-232 , 139)) 
mdb.models['Model-1'].sketches['__profile__'].Line(point1=(-232 , 139), point2=(-218 , 122)) 
mdb.models['Model-1'].sketches['__profile__'].Line(point1=(-218 , 122), point2=(-211 , 111)) 
mdb.models['Model-1'].sketches['__profile__'].Line(point1=(-211 , 111), point2=(-211 , 108)) 
mdb.models['Model-1'].sketches['__profile__'].Line(point1=(-211 , 111), point2=(-211 , 108)) 
mdb.models['Model-1'].sketches['__profile__'].Line(point1=(-220 , 12), point2=(-239 , 11)) 
mdb.models['Model-1'].sketches['__profile__'].Line(point1=(-239 , 11), point2=(-243 , 38)) 
mdb.models['Model-1'].sketches['__profile__'].Line(point1=(-243 , 38), point2=(-243 , 40)) 
mdb.models['Model-1'].sketches['__profile__'].Line(point1=(-243 , 40), point2=(-241 , 41)) 
mdb.models['Model-1'].sketches['__profile__'].Line(point1=(-241 , 41), point2=(-235 , 41)) 
mdb.models['Model-1'].sketches['__profile__'].Line(point1=(-235 , 41), point2=(-234 , 42)) 
mdb.models['Model-1'].sketches['__profile__'].Line(point1=(-234 , 42), point2=(-228 , 42)) 
mdb.models['Model-1'].sketches['__profile__'].Line(point1=(-228 , 42), point2=(-227 , 41)) 
mdb.models['Model-1'].sketches['__profile__'].Line(point1=(-227 , 41), point2=(-220 , 12)) 
mdb.models['Model-1'].sketches['__profile__'].Line(point1=(-227 , 41), point2=(-220 , 12)) 
mdb.models['Model-1'].sketches['__profile__'].Line(point1=(-194 , 236), point2=(-195 , 235)) 
mdb.models['Model-1'].sketches['__profile__'].Line(point1=(-195 , 235), point2=(-202 , 235)) 
mdb.models['Model-1'].sketches['__profile__'].Line(point1=(-202 , 235), point2=(-218 , 239)) 
mdb.models['Model-1'].sketches['__profile__'].Line(point1=(-218 , 239), point2=(-229 , 239)) 
mdb.models['Model-1'].sketches['__profile__'].Line(point1=(-229 , 239), point2=(-241 , 257)) 
mdb.models['Model-1'].sketches['__profile__'].Line(point1=(-241 , 257), point2=(-241 , 262)) 
mdb.models['Model-1'].sketches['__profile__'].Line(point1=(-241 , 262), point2=(-236 , 269)) 
mdb.models['Model-1'].sketches['__profile__'].Line(point1=(-236 , 269), point2=(-235 , 270)) 
mdb.models['Model-1'].sketches['__profile__'].Line(point1=(-235 , 270), point2=(-231 , 270)) 
mdb.models['Model-1'].sketches['__profile__'].Line(point1=(-231 , 270), point2=(-209 , 260)) 
mdb.models['Model-1'].sketches['__profile__'].Line(point1=(-209 , 260), point2=(-187 , 253)) 
mdb.models['Model-1'].sketches['__profile__'].Line(point1=(-187 , 253), point2=(-187 , 249)) 
mdb.models['Model-1'].sketches['__profile__'].Line(point1=(-187 , 249), point2=(-194 , 236)) 
mdb.models['Model-1'].sketches['__profile__'].Line(point1=(-187 , 249), point2=(-194 , 236)) 
mdb.models['Model-1'].sketches['__profile__'].Line(point1=(-185 , 256), point2=(-188 , 255)) 
mdb.models['Model-1'].sketches['__profile__'].Line(point1=(-188 , 255), point2=(-198 , 258)) 
mdb.models['Model-1'].sketches['__profile__'].Line(point1=(-198 , 258), point2=(-201 , 260)) 
mdb.models['Model-1'].sketches['__profile__'].Line(point1=(-201 , 260), point2=(-221 , 267)) 
mdb.models['Model-1'].sketches['__profile__'].Line(point1=(-221 , 267), point2=(-233 , 273)) 
mdb.models['Model-1'].sketches['__profile__'].Line(point1=(-233 , 273), point2=(-235 , 275)) 
mdb.models['Model-1'].sketches['__profile__'].Line(point1=(-235 , 275), point2=(-238 , 282)) 
mdb.models['Model-1'].sketches['__profile__'].Line(point1=(-238 , 282), point2=(-238 , 299)) 
mdb.models['Model-1'].sketches['__profile__'].Line(point1=(-238 , 299), point2=(-234 , 299)) 
mdb.models['Model-1'].sketches['__profile__'].Line(point1=(-234 , 299), point2=(-224 , 297)) 
mdb.models['Model-1'].sketches['__profile__'].Line(point1=(-224 , 297), point2=(-217 , 294)) 
mdb.models['Model-1'].sketches['__profile__'].Line(point1=(-217 , 294), point2=(-214 , 294)) 
mdb.models['Model-1'].sketches['__profile__'].Line(point1=(-214 , 294), point2=(-207 , 291)) 
mdb.models['Model-1'].sketches['__profile__'].Line(point1=(-207 , 291), point2=(-204 , 291)) 
mdb.models['Model-1'].sketches['__profile__'].Line(point1=(-204 , 291), point2=(-182 , 284)) 
mdb.models['Model-1'].sketches['__profile__'].Line(point1=(-182 , 284), point2=(-182 , 274)) 
mdb.models['Model-1'].sketches['__profile__'].Line(point1=(-182 , 274), point2=(-183 , 273)) 
mdb.models['Model-1'].sketches['__profile__'].Line(point1=(-183 , 273), point2=(-183 , 266)) 
mdb.models['Model-1'].sketches['__profile__'].Line(point1=(-183 , 266), point2=(-184 , 265)) 
mdb.models['Model-1'].sketches['__profile__'].Line(point1=(-184 , 265), point2=(-185 , 256)) 
mdb.models['Model-1'].sketches['__profile__'].Line(point1=(-184 , 265), point2=(-185 , 256)) 
mdb.models['Model-1'].sketches['__profile__'].Line(point1=(-200 , 197), point2=(-202 , 195)) 
mdb.models['Model-1'].sketches['__profile__'].Line(point1=(-202 , 195), point2=(-204 , 195)) 
mdb.models['Model-1'].sketches['__profile__'].Line(point1=(-204 , 195), point2=(-236 , 215)) 
mdb.models['Model-1'].sketches['__profile__'].Line(point1=(-236 , 215), point2=(-236 , 218)) 
mdb.models['Model-1'].sketches['__profile__'].Line(point1=(-236 , 218), point2=(-230 , 236)) 
mdb.models['Model-1'].sketches['__profile__'].Line(point1=(-230 , 236), point2=(-229 , 237)) 
mdb.models['Model-1'].sketches['__profile__'].Line(point1=(-229 , 237), point2=(-225 , 237)) 
mdb.models['Model-1'].sketches['__profile__'].Line(point1=(-225 , 237), point2=(-207 , 235)) 
mdb.models['Model-1'].sketches['__profile__'].Line(point1=(-207 , 235), point2=(-199 , 233)) 
mdb.models['Model-1'].sketches['__profile__'].Line(point1=(-199 , 233), point2=(-196 , 231)) 
mdb.models['Model-1'].sketches['__profile__'].Line(point1=(-196 , 231), point2=(-190 , 218)) 
mdb.models['Model-1'].sketches['__profile__'].Line(point1=(-190 , 218), point2=(-190 , 215)) 
mdb.models['Model-1'].sketches['__profile__'].Line(point1=(-190 , 215), point2=(-195 , 208)) 
mdb.models['Model-1'].sketches['__profile__'].Line(point1=(-195 , 208), point2=(-200 , 197)) 
mdb.models['Model-1'].sketches['__profile__'].Line(point1=(-195 , 208), point2=(-200 , 197)) 
mdb.models['Model-1'].sketches['__profile__'].Line(point1=(-199 , 115), point2=(-204 , 110)) 
mdb.models['Model-1'].sketches['__profile__'].Line(point1=(-204 , 110), point2=(-207 , 110)) 
mdb.models['Model-1'].sketches['__profile__'].Line(point1=(-207 , 110), point2=(-211 , 114)) 
mdb.models['Model-1'].sketches['__profile__'].Line(point1=(-211 , 114), point2=(-224 , 133)) 
mdb.models['Model-1'].sketches['__profile__'].Line(point1=(-224 , 133), point2=(-229 , 138)) 
mdb.models['Model-1'].sketches['__profile__'].Line(point1=(-229 , 138), point2=(-230 , 144)) 
mdb.models['Model-1'].sketches['__profile__'].Line(point1=(-230 , 144), point2=(-223 , 159)) 
mdb.models['Model-1'].sketches['__profile__'].Line(point1=(-223 , 159), point2=(-220 , 163)) 
mdb.models['Model-1'].sketches['__profile__'].Line(point1=(-220 , 163), point2=(-218 , 163)) 
mdb.models['Model-1'].sketches['__profile__'].Line(point1=(-218 , 163), point2=(-201 , 150)) 
mdb.models['Model-1'].sketches['__profile__'].Line(point1=(-201 , 150), point2=(-186 , 136)) 
mdb.models['Model-1'].sketches['__profile__'].Line(point1=(-186 , 136), point2=(-187 , 132)) 
mdb.models['Model-1'].sketches['__profile__'].Line(point1=(-187 , 132), point2=(-199 , 115)) 
mdb.models['Model-1'].sketches['__profile__'].Line(point1=(-187 , 132), point2=(-199 , 115)) 
mdb.models['Model-1'].sketches['__profile__'].Line(point1=(-100 , 309), point2=(-103 , 306)) 
mdb.models['Model-1'].sketches['__profile__'].Line(point1=(-103 , 306), point2=(-109 , 306)) 
mdb.models['Model-1'].sketches['__profile__'].Line(point1=(-109 , 306), point2=(-183 , 325)) 
mdb.models['Model-1'].sketches['__profile__'].Line(point1=(-183 , 325), point2=(-215 , 336)) 
mdb.models['Model-1'].sketches['__profile__'].Line(point1=(-215 , 336), point2=(-228 , 342)) 
mdb.models['Model-1'].sketches['__profile__'].Line(point1=(-228 , 342), point2=(-229 , 345)) 
mdb.models['Model-1'].sketches['__profile__'].Line(point1=(-229 , 345), point2=(-222 , 348)) 
mdb.models['Model-1'].sketches['__profile__'].Line(point1=(-222 , 348), point2=(-206 , 351)) 
mdb.models['Model-1'].sketches['__profile__'].Line(point1=(-206 , 351), point2=(-197 , 345)) 
mdb.models['Model-1'].sketches['__profile__'].Line(point1=(-197 , 345), point2=(-187 , 343)) 
mdb.models['Model-1'].sketches['__profile__'].Line(point1=(-187 , 343), point2=(-183 , 341)) 
mdb.models['Model-1'].sketches['__profile__'].Line(point1=(-183 , 341), point2=(-171 , 339)) 
mdb.models['Model-1'].sketches['__profile__'].Line(point1=(-171 , 339), point2=(-162 , 336)) 
mdb.models['Model-1'].sketches['__profile__'].Line(point1=(-162 , 336), point2=(-158 , 336)) 
mdb.models['Model-1'].sketches['__profile__'].Line(point1=(-158 , 336), point2=(-153 , 334)) 
mdb.models['Model-1'].sketches['__profile__'].Line(point1=(-153 , 334), point2=(-134 , 331)) 
mdb.models['Model-1'].sketches['__profile__'].Line(point1=(-134 , 331), point2=(-129 , 329)) 
mdb.models['Model-1'].sketches['__profile__'].Line(point1=(-129 , 329), point2=(-125 , 329)) 
mdb.models['Model-1'].sketches['__profile__'].Line(point1=(-125 , 329), point2=(-103 , 323)) 
mdb.models['Model-1'].sketches['__profile__'].Line(point1=(-103 , 323), point2=(-99 , 323)) 
mdb.models['Model-1'].sketches['__profile__'].Line(point1=(-99 , 323), point2=(-94 , 321)) 
mdb.models['Model-1'].sketches['__profile__'].Line(point1=(-94 , 321), point2=(-94 , 318)) 
mdb.models['Model-1'].sketches['__profile__'].Line(point1=(-94 , 318), point2=(-100 , 309)) 
mdb.models['Model-1'].sketches['__profile__'].Line(point1=(-94 , 318), point2=(-100 , 309)) 
mdb.models['Model-1'].sketches['__profile__'].Line(point1=(-94 , 350), point2=(-112 , 350)) 
mdb.models['Model-1'].sketches['__profile__'].Line(point1=(-112 , 350), point2=(-113 , 351)) 
mdb.models['Model-1'].sketches['__profile__'].Line(point1=(-113 , 351), point2=(-147 , 352)) 
mdb.models['Model-1'].sketches['__profile__'].Line(point1=(-147 , 352), point2=(-148 , 353)) 
mdb.models['Model-1'].sketches['__profile__'].Line(point1=(-148 , 353), point2=(-171 , 353)) 
mdb.models['Model-1'].sketches['__profile__'].Line(point1=(-171 , 353), point2=(-172 , 354)) 
mdb.models['Model-1'].sketches['__profile__'].Line(point1=(-172 , 354), point2=(-213 , 354)) 
mdb.models['Model-1'].sketches['__profile__'].Line(point1=(-213 , 354), point2=(-223 , 351)) 
mdb.models['Model-1'].sketches['__profile__'].Line(point1=(-223 , 351), point2=(-227 , 351)) 
mdb.models['Model-1'].sketches['__profile__'].Line(point1=(-227 , 351), point2=(-228 , 361)) 
mdb.models['Model-1'].sketches['__profile__'].Line(point1=(-228 , 361), point2=(-228 , 368)) 
mdb.models['Model-1'].sketches['__profile__'].Line(point1=(-228 , 368), point2=(-149 , 368)) 
mdb.models['Model-1'].sketches['__profile__'].Line(point1=(-149 , 368), point2=(-148 , 367)) 
mdb.models['Model-1'].sketches['__profile__'].Line(point1=(-148 , 367), point2=(-115 , 366)) 
mdb.models['Model-1'].sketches['__profile__'].Line(point1=(-115 , 366), point2=(-114 , 365)) 
mdb.models['Model-1'].sketches['__profile__'].Line(point1=(-114 , 365), point2=(-108 , 365)) 
mdb.models['Model-1'].sketches['__profile__'].Line(point1=(-108 , 365), point2=(-102 , 362)) 
mdb.models['Model-1'].sketches['__profile__'].Line(point1=(-102 , 362), point2=(-96 , 356)) 
mdb.models['Model-1'].sketches['__profile__'].Line(point1=(-96 , 356), point2=(-94 , 353)) 
mdb.models['Model-1'].sketches['__profile__'].Line(point1=(-94 , 353), point2=(-94 , 350)) 
mdb.models['Model-1'].sketches['__profile__'].Line(point1=(-94 , 353), point2=(-94 , 350)) 
mdb.models['Model-1'].sketches['__profile__'].Line(point1=(-174 , 319), point2=(-174 , 313)) 
mdb.models['Model-1'].sketches['__profile__'].Line(point1=(-174 , 313), point2=(-178 , 303)) 
mdb.models['Model-1'].sketches['__profile__'].Line(point1=(-178 , 303), point2=(-178 , 300)) 
mdb.models['Model-1'].sketches['__profile__'].Line(point1=(-178 , 300), point2=(-182 , 288)) 
mdb.models['Model-1'].sketches['__profile__'].Line(point1=(-182 , 288), point2=(-191 , 289)) 
mdb.models['Model-1'].sketches['__profile__'].Line(point1=(-191 , 289), point2=(-204 , 294)) 
mdb.models['Model-1'].sketches['__profile__'].Line(point1=(-204 , 294), point2=(-207 , 294)) 
mdb.models['Model-1'].sketches['__profile__'].Line(point1=(-207 , 294), point2=(-222 , 299)) 
mdb.models['Model-1'].sketches['__profile__'].Line(point1=(-222 , 299), point2=(-226 , 302)) 
mdb.models['Model-1'].sketches['__profile__'].Line(point1=(-226 , 302), point2=(-226 , 306)) 
mdb.models['Model-1'].sketches['__profile__'].Line(point1=(-226 , 306), point2=(-219 , 323)) 
mdb.models['Model-1'].sketches['__profile__'].Line(point1=(-219 , 323), point2=(-213 , 332)) 
mdb.models['Model-1'].sketches['__profile__'].Line(point1=(-213 , 332), point2=(-192 , 325)) 
mdb.models['Model-1'].sketches['__profile__'].Line(point1=(-192 , 325), point2=(-189 , 325)) 
mdb.models['Model-1'].sketches['__profile__'].Line(point1=(-189 , 325), point2=(-174 , 319)) 
mdb.models['Model-1'].sketches['__profile__'].Line(point1=(-189 , 325), point2=(-174 , 319)) 
mdb.models['Model-1'].sketches['__profile__'].Line(point1=(-198 , 12), point2=(-217 , 12)) 
mdb.models['Model-1'].sketches['__profile__'].Line(point1=(-217 , 12), point2=(-218 , 13)) 
mdb.models['Model-1'].sketches['__profile__'].Line(point1=(-218 , 13), point2=(-225 , 39)) 
mdb.models['Model-1'].sketches['__profile__'].Line(point1=(-225 , 39), point2=(-225 , 44)) 
mdb.models['Model-1'].sketches['__profile__'].Line(point1=(-225 , 44), point2=(-215 , 51)) 
mdb.models['Model-1'].sketches['__profile__'].Line(point1=(-215 , 51), point2=(-211 , 51)) 
mdb.models['Model-1'].sketches['__profile__'].Line(point1=(-211 , 51), point2=(-210 , 50)) 
mdb.models['Model-1'].sketches['__profile__'].Line(point1=(-210 , 50), point2=(-200 , 23)) 
mdb.models['Model-1'].sketches['__profile__'].Line(point1=(-200 , 23), point2=(-198 , 12)) 
mdb.models['Model-1'].sketches['__profile__'].Line(point1=(-200 , 23), point2=(-198 , 12)) 
mdb.models['Model-1'].sketches['__profile__'].Line(point1=(-190 , 61), point2=(-204 , 50)) 
mdb.models['Model-1'].sketches['__profile__'].Line(point1=(-204 , 50), point2=(-208 , 50)) 
mdb.models['Model-1'].sketches['__profile__'].Line(point1=(-208 , 50), point2=(-209 , 51)) 
mdb.models['Model-1'].sketches['__profile__'].Line(point1=(-209 , 51), point2=(-224 , 90)) 
mdb.models['Model-1'].sketches['__profile__'].Line(point1=(-224 , 90), point2=(-224 , 92)) 
mdb.models['Model-1'].sketches['__profile__'].Line(point1=(-224 , 92), point2=(-222 , 94)) 
mdb.models['Model-1'].sketches['__profile__'].Line(point1=(-222 , 94), point2=(-210 , 106)) 
mdb.models['Model-1'].sketches['__profile__'].Line(point1=(-210 , 106), point2=(-204 , 107)) 
mdb.models['Model-1'].sketches['__profile__'].Line(point1=(-204 , 107), point2=(-190 , 78)) 
mdb.models['Model-1'].sketches['__profile__'].Line(point1=(-190 , 78), point2=(-190 , 61)) 
mdb.models['Model-1'].sketches['__profile__'].Line(point1=(-190 , 78), point2=(-190 , 61)) 
mdb.models['Model-1'].sketches['__profile__'].Line(point1=(-168 , 163), point2=(-188 , 143)) 
mdb.models['Model-1'].sketches['__profile__'].Line(point1=(-188 , 143), point2=(-190 , 143)) 
mdb.models['Model-1'].sketches['__profile__'].Line(point1=(-190 , 143), point2=(-216 , 164)) 
mdb.models['Model-1'].sketches['__profile__'].Line(point1=(-216 , 164), point2=(-215 , 169)) 
mdb.models['Model-1'].sketches['__profile__'].Line(point1=(-215 , 169), point2=(-202 , 188)) 
mdb.models['Model-1'].sketches['__profile__'].Line(point1=(-202 , 188), point2=(-198 , 188)) 
mdb.models['Model-1'].sketches['__profile__'].Line(point1=(-198 , 188), point2=(-175 , 171)) 
mdb.models['Model-1'].sketches['__profile__'].Line(point1=(-175 , 171), point2=(-168 , 165)) 
mdb.models['Model-1'].sketches['__profile__'].Line(point1=(-168 , 165), point2=(-168 , 163)) 
mdb.models['Model-1'].sketches['__profile__'].Line(point1=(-168 , 165), point2=(-168 , 163)) 
mdb.models['Model-1'].sketches['__profile__'].Line(point1=(-168 , 15), point2=(-174 , 13)) 
mdb.models['Model-1'].sketches['__profile__'].Line(point1=(-174 , 13), point2=(-195 , 12)) 
mdb.models['Model-1'].sketches['__profile__'].Line(point1=(-195 , 12), point2=(-205 , 46)) 
mdb.models['Model-1'].sketches['__profile__'].Line(point1=(-205 , 46), point2=(-202 , 50)) 
mdb.models['Model-1'].sketches['__profile__'].Line(point1=(-202 , 50), point2=(-194 , 56)) 
mdb.models['Model-1'].sketches['__profile__'].Line(point1=(-194 , 56), point2=(-190 , 58)) 
mdb.models['Model-1'].sketches['__profile__'].Line(point1=(-190 , 58), point2=(-187 , 58)) 
mdb.models['Model-1'].sketches['__profile__'].Line(point1=(-187 , 58), point2=(-174 , 37)) 
mdb.models['Model-1'].sketches['__profile__'].Line(point1=(-174 , 37), point2=(-169 , 22)) 
mdb.models['Model-1'].sketches['__profile__'].Line(point1=(-169 , 22), point2=(-168 , 15)) 
mdb.models['Model-1'].sketches['__profile__'].Line(point1=(-169 , 22), point2=(-168 , 15)) 
mdb.models['Model-1'].sketches['__profile__'].Line(point1=(-153 , 94), point2=(-169 , 81)) 
mdb.models['Model-1'].sketches['__profile__'].Line(point1=(-169 , 81), point2=(-188 , 80)) 
mdb.models['Model-1'].sketches['__profile__'].Line(point1=(-188 , 80), point2=(-196 , 94)) 
mdb.models['Model-1'].sketches['__profile__'].Line(point1=(-196 , 94), point2=(-196 , 96)) 
mdb.models['Model-1'].sketches['__profile__'].Line(point1=(-196 , 96), point2=(-201 , 105)) 
mdb.models['Model-1'].sketches['__profile__'].Line(point1=(-201 , 105), point2=(-201 , 108)) 
mdb.models['Model-1'].sketches['__profile__'].Line(point1=(-201 , 108), point2=(-201 , 110)) 
mdb.models['Model-1'].sketches['__profile__'].Line(point1=(-201 , 110), point2=(-195 , 117)) 
mdb.models['Model-1'].sketches['__profile__'].Line(point1=(-195 , 117), point2=(-186 , 131)) 
mdb.models['Model-1'].sketches['__profile__'].Line(point1=(-186 , 131), point2=(-183 , 132)) 
mdb.models['Model-1'].sketches['__profile__'].Line(point1=(-183 , 132), point2=(-164 , 113)) 
mdb.models['Model-1'].sketches['__profile__'].Line(point1=(-164 , 113), point2=(-154 , 98)) 
mdb.models['Model-1'].sketches['__profile__'].Line(point1=(-154 , 98), point2=(-153 , 94)) 
mdb.models['Model-1'].sketches['__profile__'].Line(point1=(-154 , 98), point2=(-153 , 94)) 
mdb.models['Model-1'].sketches['__profile__'].Line(point1=(-165 , 174), point2=(-168 , 171)) 
mdb.models['Model-1'].sketches['__profile__'].Line(point1=(-168 , 171), point2=(-172 , 171)) 
mdb.models['Model-1'].sketches['__profile__'].Line(point1=(-172 , 171), point2=(-199 , 192)) 
mdb.models['Model-1'].sketches['__profile__'].Line(point1=(-199 , 192), point2=(-199 , 195)) 
mdb.models['Model-1'].sketches['__profile__'].Line(point1=(-199 , 195), point2=(-192 , 209)) 
mdb.models['Model-1'].sketches['__profile__'].Line(point1=(-192 , 209), point2=(-189 , 214)) 
mdb.models['Model-1'].sketches['__profile__'].Line(point1=(-189 , 214), point2=(-186 , 214)) 
mdb.models['Model-1'].sketches['__profile__'].Line(point1=(-186 , 214), point2=(-177 , 214)) 
mdb.models['Model-1'].sketches['__profile__'].Line(point1=(-177 , 214), point2=(-161 , 209)) 
mdb.models['Model-1'].sketches['__profile__'].Line(point1=(-161 , 209), point2=(-156 , 194)) 
mdb.models['Model-1'].sketches['__profile__'].Line(point1=(-156 , 194), point2=(-156 , 189)) 
mdb.models['Model-1'].sketches['__profile__'].Line(point1=(-156 , 189), point2=(-165 , 174)) 
mdb.models['Model-1'].sketches['__profile__'].Line(point1=(-156 , 189), point2=(-165 , 174)) 
mdb.models['Model-1'].sketches['__profile__'].Line(point1=(-93 , 325), point2=(-100 , 325)) 
mdb.models['Model-1'].sketches['__profile__'].Line(point1=(-100 , 325), point2=(-113 , 329)) 
mdb.models['Model-1'].sketches['__profile__'].Line(point1=(-113 , 329), point2=(-117 , 329)) 
mdb.models['Model-1'].sketches['__profile__'].Line(point1=(-117 , 329), point2=(-122 , 331)) 
mdb.models['Model-1'].sketches['__profile__'].Line(point1=(-122 , 331), point2=(-131 , 332)) 
mdb.models['Model-1'].sketches['__profile__'].Line(point1=(-131 , 332), point2=(-136 , 334)) 
mdb.models['Model-1'].sketches['__profile__'].Line(point1=(-136 , 334), point2=(-159 , 338)) 
mdb.models['Model-1'].sketches['__profile__'].Line(point1=(-159 , 338), point2=(-164 , 340)) 
mdb.models['Model-1'].sketches['__profile__'].Line(point1=(-164 , 340), point2=(-168 , 340)) 
mdb.models['Model-1'].sketches['__profile__'].Line(point1=(-168 , 340), point2=(-188 , 345)) 
mdb.models['Model-1'].sketches['__profile__'].Line(point1=(-188 , 345), point2=(-196 , 348)) 
mdb.models['Model-1'].sketches['__profile__'].Line(point1=(-196 , 348), point2=(-196 , 350)) 
mdb.models['Model-1'].sketches['__profile__'].Line(point1=(-196 , 350), point2=(-187 , 351)) 
mdb.models['Model-1'].sketches['__profile__'].Line(point1=(-187 , 351), point2=(-186 , 350)) 
mdb.models['Model-1'].sketches['__profile__'].Line(point1=(-186 , 350), point2=(-162 , 350)) 
mdb.models['Model-1'].sketches['__profile__'].Line(point1=(-162 , 350), point2=(-161 , 349)) 
mdb.models['Model-1'].sketches['__profile__'].Line(point1=(-161 , 349), point2=(-143 , 349)) 
mdb.models['Model-1'].sketches['__profile__'].Line(point1=(-143 , 349), point2=(-142 , 348)) 
mdb.models['Model-1'].sketches['__profile__'].Line(point1=(-142 , 348), point2=(-123 , 348)) 
mdb.models['Model-1'].sketches['__profile__'].Line(point1=(-123 , 348), point2=(-122 , 347)) 
mdb.models['Model-1'].sketches['__profile__'].Line(point1=(-122 , 347), point2=(-94 , 347)) 
mdb.models['Model-1'].sketches['__profile__'].Line(point1=(-94 , 347), point2=(-92 , 346)) 
mdb.models['Model-1'].sketches['__profile__'].Line(point1=(-92 , 346), point2=(-92 , 327)) 
mdb.models['Model-1'].sketches['__profile__'].Line(point1=(-92 , 327), point2=(-93 , 325)) 
mdb.models['Model-1'].sketches['__profile__'].Line(point1=(-92 , 327), point2=(-93 , 325)) 
mdb.models['Model-1'].sketches['__profile__'].Line(point1=(-155 , 217), point2=(-161 , 212)) 
mdb.models['Model-1'].sketches['__profile__'].Line(point1=(-161 , 212), point2=(-187 , 217)) 
mdb.models['Model-1'].sketches['__profile__'].Line(point1=(-187 , 217), point2=(-193 , 229)) 
mdb.models['Model-1'].sketches['__profile__'].Line(point1=(-193 , 229), point2=(-193 , 234)) 
mdb.models['Model-1'].sketches['__profile__'].Line(point1=(-193 , 234), point2=(-188 , 243)) 
mdb.models['Model-1'].sketches['__profile__'].Line(point1=(-188 , 243), point2=(-184 , 250)) 
mdb.models['Model-1'].sketches['__profile__'].Line(point1=(-184 , 250), point2=(-179 , 250)) 
mdb.models['Model-1'].sketches['__profile__'].Line(point1=(-179 , 250), point2=(-152 , 238)) 
mdb.models['Model-1'].sketches['__profile__'].Line(point1=(-152 , 238), point2=(-151 , 237)) 
mdb.models['Model-1'].sketches['__profile__'].Line(point1=(-151 , 237), point2=(-151 , 231)) 
mdb.models['Model-1'].sketches['__profile__'].Line(point1=(-151 , 231), point2=(-155 , 217)) 
mdb.models['Model-1'].sketches['__profile__'].Line(point1=(-151 , 231), point2=(-155 , 217)) 
mdb.models['Model-1'].sketches['__profile__'].Line(point1=(-104 , 384), point2=(-105 , 383)) 
mdb.models['Model-1'].sketches['__profile__'].Line(point1=(-105 , 383), point2=(-105 , 377)) 
mdb.models['Model-1'].sketches['__profile__'].Line(point1=(-105 , 377), point2=(-107 , 369)) 
mdb.models['Model-1'].sketches['__profile__'].Line(point1=(-107 , 369), point2=(-189 , 373)) 
mdb.models['Model-1'].sketches['__profile__'].Line(point1=(-189 , 373), point2=(-190 , 373)) 
mdb.models['Model-1'].sketches['__profile__'].Line(point1=(-190 , 373), point2=(-190 , 375)) 
mdb.models['Model-1'].sketches['__profile__'].Line(point1=(-190 , 375), point2=(-181 , 392)) 
mdb.models['Model-1'].sketches['__profile__'].Line(point1=(-181 , 392), point2=(-176 , 392)) 
mdb.models['Model-1'].sketches['__profile__'].Line(point1=(-176 , 392), point2=(-175 , 391)) 
mdb.models['Model-1'].sketches['__profile__'].Line(point1=(-175 , 391), point2=(-146 , 391)) 
mdb.models['Model-1'].sketches['__profile__'].Line(point1=(-146 , 391), point2=(-145 , 390)) 
mdb.models['Model-1'].sketches['__profile__'].Line(point1=(-145 , 390), point2=(-129 , 390)) 
mdb.models['Model-1'].sketches['__profile__'].Line(point1=(-129 , 390), point2=(-128 , 389)) 
mdb.models['Model-1'].sketches['__profile__'].Line(point1=(-128 , 389), point2=(-109 , 388)) 
mdb.models['Model-1'].sketches['__profile__'].Line(point1=(-109 , 388), point2=(-105 , 387)) 
mdb.models['Model-1'].sketches['__profile__'].Line(point1=(-105 , 387), point2=(-104 , 384)) 
mdb.models['Model-1'].sketches['__profile__'].Line(point1=(-105 , 387), point2=(-104 , 384)) 
mdb.models['Model-1'].sketches['__profile__'].Line(point1=(-162 , 49), point2=(-172 , 43)) 
mdb.models['Model-1'].sketches['__profile__'].Line(point1=(-172 , 43), point2=(-175 , 43)) 
mdb.models['Model-1'].sketches['__profile__'].Line(point1=(-175 , 43), point2=(-188 , 63)) 
mdb.models['Model-1'].sketches['__profile__'].Line(point1=(-188 , 63), point2=(-188 , 74)) 
mdb.models['Model-1'].sketches['__profile__'].Line(point1=(-188 , 74), point2=(-187 , 76)) 
mdb.models['Model-1'].sketches['__profile__'].Line(point1=(-187 , 76), point2=(-187 , 78)) 
mdb.models['Model-1'].sketches['__profile__'].Line(point1=(-187 , 78), point2=(-173 , 78)) 
mdb.models['Model-1'].sketches['__profile__'].Line(point1=(-173 , 78), point2=(-169 , 77)) 
mdb.models['Model-1'].sketches['__profile__'].Line(point1=(-169 , 77), point2=(-165 , 61)) 
mdb.models['Model-1'].sketches['__profile__'].Line(point1=(-165 , 61), point2=(-161 , 53)) 
mdb.models['Model-1'].sketches['__profile__'].Line(point1=(-161 , 53), point2=(-162 , 49)) 
mdb.models['Model-1'].sketches['__profile__'].Line(point1=(-161 , 53), point2=(-162 , 49)) 
mdb.models['Model-1'].sketches['__profile__'].Line(point1=(-135 , 131), point2=(-139 , 127)) 
mdb.models['Model-1'].sketches['__profile__'].Line(point1=(-139 , 127), point2=(-156 , 116)) 
mdb.models['Model-1'].sketches['__profile__'].Line(point1=(-156 , 116), point2=(-162 , 115)) 
mdb.models['Model-1'].sketches['__profile__'].Line(point1=(-162 , 115), point2=(-183 , 135)) 
mdb.models['Model-1'].sketches['__profile__'].Line(point1=(-183 , 135), point2=(-186 , 140)) 
mdb.models['Model-1'].sketches['__profile__'].Line(point1=(-186 , 140), point2=(-186 , 142)) 
mdb.models['Model-1'].sketches['__profile__'].Line(point1=(-186 , 142), point2=(-177 , 151)) 
mdb.models['Model-1'].sketches['__profile__'].Line(point1=(-177 , 151), point2=(-167 , 161)) 
mdb.models['Model-1'].sketches['__profile__'].Line(point1=(-167 , 161), point2=(-165 , 161)) 
mdb.models['Model-1'].sketches['__profile__'].Line(point1=(-165 , 161), point2=(-158 , 156)) 
mdb.models['Model-1'].sketches['__profile__'].Line(point1=(-158 , 156), point2=(-141 , 139)) 
mdb.models['Model-1'].sketches['__profile__'].Line(point1=(-141 , 139), point2=(-135 , 133)) 
mdb.models['Model-1'].sketches['__profile__'].Line(point1=(-135 , 133), point2=(-135 , 131)) 
mdb.models['Model-1'].sketches['__profile__'].Line(point1=(-135 , 133), point2=(-135 , 131)) 
mdb.models['Model-1'].sketches['__profile__'].Line(point1=(-133 , 236), point2=(-141 , 236)) 
mdb.models['Model-1'].sketches['__profile__'].Line(point1=(-141 , 236), point2=(-150 , 239)) 
mdb.models['Model-1'].sketches['__profile__'].Line(point1=(-150 , 239), point2=(-170 , 249)) 
mdb.models['Model-1'].sketches['__profile__'].Line(point1=(-170 , 249), point2=(-182 , 253)) 
mdb.models['Model-1'].sketches['__profile__'].Line(point1=(-182 , 253), point2=(-182 , 264)) 
mdb.models['Model-1'].sketches['__profile__'].Line(point1=(-182 , 264), point2=(-181 , 265)) 
mdb.models['Model-1'].sketches['__profile__'].Line(point1=(-181 , 265), point2=(-181 , 271)) 
mdb.models['Model-1'].sketches['__profile__'].Line(point1=(-181 , 271), point2=(-179 , 279)) 
mdb.models['Model-1'].sketches['__profile__'].Line(point1=(-179 , 279), point2=(-178 , 282)) 
mdb.models['Model-1'].sketches['__profile__'].Line(point1=(-178 , 282), point2=(-175 , 282)) 
mdb.models['Model-1'].sketches['__profile__'].Line(point1=(-175 , 282), point2=(-138 , 270)) 
mdb.models['Model-1'].sketches['__profile__'].Line(point1=(-138 , 270), point2=(-136 , 266)) 
mdb.models['Model-1'].sketches['__profile__'].Line(point1=(-136 , 266), point2=(-136 , 261)) 
mdb.models['Model-1'].sketches['__profile__'].Line(point1=(-136 , 261), point2=(-135 , 260)) 
mdb.models['Model-1'].sketches['__profile__'].Line(point1=(-135 , 260), point2=(-133 , 236)) 
mdb.models['Model-1'].sketches['__profile__'].Line(point1=(-135 , 260), point2=(-133 , 236)) 
mdb.models['Model-1'].sketches['__profile__'].Line(point1=(-134 , 309), point2=(-134 , 306)) 
mdb.models['Model-1'].sketches['__profile__'].Line(point1=(-134 , 306), point2=(-138 , 294)) 
mdb.models['Model-1'].sketches['__profile__'].Line(point1=(-138 , 294), point2=(-145 , 277)) 
mdb.models['Model-1'].sketches['__profile__'].Line(point1=(-145 , 277), point2=(-155 , 278)) 
mdb.models['Model-1'].sketches['__profile__'].Line(point1=(-155 , 278), point2=(-179 , 286)) 
mdb.models['Model-1'].sketches['__profile__'].Line(point1=(-179 , 286), point2=(-179 , 291)) 
mdb.models['Model-1'].sketches['__profile__'].Line(point1=(-179 , 291), point2=(-177 , 295)) 
mdb.models['Model-1'].sketches['__profile__'].Line(point1=(-177 , 295), point2=(-177 , 298)) 
mdb.models['Model-1'].sketches['__profile__'].Line(point1=(-177 , 298), point2=(-170 , 317)) 
mdb.models['Model-1'].sketches['__profile__'].Line(point1=(-170 , 317), point2=(-160 , 316)) 
mdb.models['Model-1'].sketches['__profile__'].Line(point1=(-160 , 316), point2=(-134 , 309)) 
mdb.models['Model-1'].sketches['__profile__'].Line(point1=(-160 , 316), point2=(-134 , 309)) 
mdb.models['Model-1'].sketches['__profile__'].Line(point1=(-102 , 392), point2=(-104 , 391)) 
mdb.models['Model-1'].sketches['__profile__'].Line(point1=(-104 , 391), point2=(-118 , 391)) 
mdb.models['Model-1'].sketches['__profile__'].Line(point1=(-118 , 391), point2=(-119 , 392)) 
mdb.models['Model-1'].sketches['__profile__'].Line(point1=(-119 , 392), point2=(-126 , 392)) 
mdb.models['Model-1'].sketches['__profile__'].Line(point1=(-126 , 392), point2=(-127 , 393)) 
mdb.models['Model-1'].sketches['__profile__'].Line(point1=(-127 , 393), point2=(-138 , 393)) 
mdb.models['Model-1'].sketches['__profile__'].Line(point1=(-138 , 393), point2=(-139 , 394)) 
mdb.models['Model-1'].sketches['__profile__'].Line(point1=(-139 , 394), point2=(-176 , 395)) 
mdb.models['Model-1'].sketches['__profile__'].Line(point1=(-176 , 395), point2=(-178 , 396)) 
mdb.models['Model-1'].sketches['__profile__'].Line(point1=(-178 , 396), point2=(-178 , 400)) 
mdb.models['Model-1'].sketches['__profile__'].Line(point1=(-178 , 400), point2=(-176 , 405)) 
mdb.models['Model-1'].sketches['__profile__'].Line(point1=(-176 , 405), point2=(-175 , 406)) 
mdb.models['Model-1'].sketches['__profile__'].Line(point1=(-175 , 406), point2=(-168 , 406)) 
mdb.models['Model-1'].sketches['__profile__'].Line(point1=(-168 , 406), point2=(-167 , 405)) 
mdb.models['Model-1'].sketches['__profile__'].Line(point1=(-167 , 405), point2=(-136 , 405)) 
mdb.models['Model-1'].sketches['__profile__'].Line(point1=(-136 , 405), point2=(-135 , 404)) 
mdb.models['Model-1'].sketches['__profile__'].Line(point1=(-135 , 404), point2=(-101 , 403)) 
mdb.models['Model-1'].sketches['__profile__'].Line(point1=(-101 , 403), point2=(-99 , 402)) 
mdb.models['Model-1'].sketches['__profile__'].Line(point1=(-99 , 402), point2=(-99 , 397)) 
mdb.models['Model-1'].sketches['__profile__'].Line(point1=(-99 , 397), point2=(-102 , 392)) 
mdb.models['Model-1'].sketches['__profile__'].Line(point1=(-99 , 397), point2=(-102 , 392)) 
mdb.models['Model-1'].sketches['__profile__'].Line(point1=(-141 , 17), point2=(-148 , 15)) 
mdb.models['Model-1'].sketches['__profile__'].Line(point1=(-148 , 15), point2=(-165 , 15)) 
mdb.models['Model-1'].sketches['__profile__'].Line(point1=(-165 , 15), point2=(-172 , 38)) 
mdb.models['Model-1'].sketches['__profile__'].Line(point1=(-172 , 38), point2=(-172 , 40)) 
mdb.models['Model-1'].sketches['__profile__'].Line(point1=(-172 , 40), point2=(-170 , 42)) 
mdb.models['Model-1'].sketches['__profile__'].Line(point1=(-170 , 42), point2=(-160 , 48)) 
mdb.models['Model-1'].sketches['__profile__'].Line(point1=(-160 , 48), point2=(-155 , 46)) 
mdb.models['Model-1'].sketches['__profile__'].Line(point1=(-155 , 46), point2=(-151 , 41)) 
mdb.models['Model-1'].sketches['__profile__'].Line(point1=(-151 , 41), point2=(-145 , 29)) 
mdb.models['Model-1'].sketches['__profile__'].Line(point1=(-145 , 29), point2=(-141 , 17)) 
mdb.models['Model-1'].sketches['__profile__'].Line(point1=(-145 , 29), point2=(-141 , 17)) 
mdb.models['Model-1'].sketches['__profile__'].Line(point1=(-131 , 57), point2=(-150 , 46)) 
mdb.models['Model-1'].sketches['__profile__'].Line(point1=(-150 , 46), point2=(-154 , 47)) 
mdb.models['Model-1'].sketches['__profile__'].Line(point1=(-154 , 47), point2=(-159 , 52)) 
mdb.models['Model-1'].sketches['__profile__'].Line(point1=(-159 , 52), point2=(-167 , 76)) 
mdb.models['Model-1'].sketches['__profile__'].Line(point1=(-167 , 76), point2=(-167 , 80)) 
mdb.models['Model-1'].sketches['__profile__'].Line(point1=(-167 , 80), point2=(-161 , 86)) 
mdb.models['Model-1'].sketches['__profile__'].Line(point1=(-161 , 86), point2=(-153 , 92)) 
mdb.models['Model-1'].sketches['__profile__'].Line(point1=(-153 , 92), point2=(-151 , 92)) 
mdb.models['Model-1'].sketches['__profile__'].Line(point1=(-151 , 92), point2=(-139 , 76)) 
mdb.models['Model-1'].sketches['__profile__'].Line(point1=(-139 , 76), point2=(-132 , 62)) 
mdb.models['Model-1'].sketches['__profile__'].Line(point1=(-132 , 62), point2=(-131 , 57)) 
mdb.models['Model-1'].sketches['__profile__'].Line(point1=(-132 , 62), point2=(-131 , 57)) 
mdb.models['Model-1'].sketches['__profile__'].Line(point1=(-134 , 144), point2=(-137 , 141)) 
mdb.models['Model-1'].sketches['__profile__'].Line(point1=(-137 , 141), point2=(-140 , 141)) 
mdb.models['Model-1'].sketches['__profile__'].Line(point1=(-140 , 141), point2=(-156 , 157)) 
mdb.models['Model-1'].sketches['__profile__'].Line(point1=(-156 , 157), point2=(-163 , 162)) 
mdb.models['Model-1'].sketches['__profile__'].Line(point1=(-163 , 162), point2=(-166 , 166)) 
mdb.models['Model-1'].sketches['__profile__'].Line(point1=(-166 , 166), point2=(-166 , 170)) 
mdb.models['Model-1'].sketches['__profile__'].Line(point1=(-166 , 170), point2=(-160 , 179)) 
mdb.models['Model-1'].sketches['__profile__'].Line(point1=(-160 , 179), point2=(-153 , 188)) 
mdb.models['Model-1'].sketches['__profile__'].Line(point1=(-153 , 188), point2=(-150 , 188)) 
mdb.models['Model-1'].sketches['__profile__'].Line(point1=(-150 , 188), point2=(-131 , 184)) 
mdb.models['Model-1'].sketches['__profile__'].Line(point1=(-131 , 184), point2=(-128 , 179)) 
mdb.models['Model-1'].sketches['__profile__'].Line(point1=(-128 , 179), point2=(-125 , 166)) 
mdb.models['Model-1'].sketches['__profile__'].Line(point1=(-125 , 166), point2=(-125 , 159)) 
mdb.models['Model-1'].sketches['__profile__'].Line(point1=(-125 , 159), point2=(-134 , 144)) 
mdb.models['Model-1'].sketches['__profile__'].Line(point1=(-125 , 159), point2=(-134 , 144)) 
mdb.models['Model-1'].sketches['__profile__'].Line(point1=(-129 , 188), point2=(-134 , 186)) 
mdb.models['Model-1'].sketches['__profile__'].Line(point1=(-134 , 186), point2=(-153 , 191)) 
mdb.models['Model-1'].sketches['__profile__'].Line(point1=(-153 , 191), point2=(-159 , 210)) 
mdb.models['Model-1'].sketches['__profile__'].Line(point1=(-159 , 210), point2=(-154 , 216)) 
mdb.models['Model-1'].sketches['__profile__'].Line(point1=(-154 , 216), point2=(-152 , 216)) 
mdb.models['Model-1'].sketches['__profile__'].Line(point1=(-152 , 216), point2=(-131 , 203)) 
mdb.models['Model-1'].sketches['__profile__'].Line(point1=(-131 , 203), point2=(-126 , 199)) 
mdb.models['Model-1'].sketches['__profile__'].Line(point1=(-126 , 199), point2=(-126 , 196)) 
mdb.models['Model-1'].sketches['__profile__'].Line(point1=(-126 , 196), point2=(-129 , 188)) 
mdb.models['Model-1'].sketches['__profile__'].Line(point1=(-126 , 196), point2=(-129 , 188)) 
mdb.models['Model-1'].sketches['__profile__'].Line(point1=(-110 , 98), point2=(-120 , 92)) 
mdb.models['Model-1'].sketches['__profile__'].Line(point1=(-120 , 92), point2=(-136 , 79)) 
mdb.models['Model-1'].sketches['__profile__'].Line(point1=(-136 , 79), point2=(-138 , 79)) 
mdb.models['Model-1'].sketches['__profile__'].Line(point1=(-138 , 79), point2=(-147 , 90)) 
mdb.models['Model-1'].sketches['__profile__'].Line(point1=(-147 , 90), point2=(-159 , 110)) 
mdb.models['Model-1'].sketches['__profile__'].Line(point1=(-159 , 110), point2=(-159 , 112)) 
mdb.models['Model-1'].sketches['__profile__'].Line(point1=(-159 , 112), point2=(-152 , 117)) 
mdb.models['Model-1'].sketches['__profile__'].Line(point1=(-152 , 117), point2=(-136 , 127)) 
mdb.models['Model-1'].sketches['__profile__'].Line(point1=(-136 , 127), point2=(-131 , 128)) 
mdb.models['Model-1'].sketches['__profile__'].Line(point1=(-131 , 128), point2=(-116 , 110)) 
mdb.models['Model-1'].sketches['__profile__'].Line(point1=(-116 , 110), point2=(-111 , 102)) 
mdb.models['Model-1'].sketches['__profile__'].Line(point1=(-111 , 102), point2=(-110 , 98)) 
mdb.models['Model-1'].sketches['__profile__'].Line(point1=(-111 , 102), point2=(-110 , 98)) 
mdb.models['Model-1'].sketches['__profile__'].Line(point1=(-112 , 206), point2=(-122 , 201)) 
mdb.models['Model-1'].sketches['__profile__'].Line(point1=(-122 , 201), point2=(-126 , 201)) 
mdb.models['Model-1'].sketches['__profile__'].Line(point1=(-126 , 201), point2=(-135 , 209)) 
mdb.models['Model-1'].sketches['__profile__'].Line(point1=(-135 , 209), point2=(-142 , 212)) 
mdb.models['Model-1'].sketches['__profile__'].Line(point1=(-142 , 212), point2=(-151 , 218)) 
mdb.models['Model-1'].sketches['__profile__'].Line(point1=(-151 , 218), point2=(-151 , 223)) 
mdb.models['Model-1'].sketches['__profile__'].Line(point1=(-151 , 223), point2=(-149 , 230)) 
mdb.models['Model-1'].sketches['__profile__'].Line(point1=(-149 , 230), point2=(-147 , 235)) 
mdb.models['Model-1'].sketches['__profile__'].Line(point1=(-147 , 235), point2=(-142 , 235)) 
mdb.models['Model-1'].sketches['__profile__'].Line(point1=(-142 , 235), point2=(-129 , 232)) 
mdb.models['Model-1'].sketches['__profile__'].Line(point1=(-129 , 232), point2=(-122 , 229)) 
mdb.models['Model-1'].sketches['__profile__'].Line(point1=(-122 , 229), point2=(-118 , 224)) 
mdb.models['Model-1'].sketches['__profile__'].Line(point1=(-118 , 224), point2=(-117 , 219)) 
mdb.models['Model-1'].sketches['__profile__'].Line(point1=(-117 , 219), point2=(-112 , 209)) 
mdb.models['Model-1'].sketches['__profile__'].Line(point1=(-112 , 209), point2=(-112 , 206)) 
mdb.models['Model-1'].sketches['__profile__'].Line(point1=(-112 , 209), point2=(-112 , 206)) 
mdb.models['Model-1'].sketches['__profile__'].Line(point1=(-115 , 19), point2=(-127 , 18)) 
mdb.models['Model-1'].sketches['__profile__'].Line(point1=(-127 , 18), point2=(-128 , 17)) 
mdb.models['Model-1'].sketches['__profile__'].Line(point1=(-128 , 17), point2=(-137 , 17)) 
mdb.models['Model-1'].sketches['__profile__'].Line(point1=(-137 , 17), point2=(-149 , 41)) 
mdb.models['Model-1'].sketches['__profile__'].Line(point1=(-149 , 41), point2=(-149 , 44)) 
mdb.models['Model-1'].sketches['__profile__'].Line(point1=(-149 , 44), point2=(-147 , 46)) 
mdb.models['Model-1'].sketches['__profile__'].Line(point1=(-147 , 46), point2=(-132 , 54)) 
mdb.models['Model-1'].sketches['__profile__'].Line(point1=(-132 , 54), point2=(-129 , 54)) 
mdb.models['Model-1'].sketches['__profile__'].Line(point1=(-129 , 54), point2=(-127 , 52)) 
mdb.models['Model-1'].sketches['__profile__'].Line(point1=(-127 , 52), point2=(-119 , 35)) 
mdb.models['Model-1'].sketches['__profile__'].Line(point1=(-119 , 35), point2=(-115 , 24)) 
mdb.models['Model-1'].sketches['__profile__'].Line(point1=(-115 , 24), point2=(-115 , 19)) 
mdb.models['Model-1'].sketches['__profile__'].Line(point1=(-115 , 24), point2=(-115 , 19)) 
mdb.models['Model-1'].sketches['__profile__'].Line(point1=(-94 , 298), point2=(-94 , 295)) 
mdb.models['Model-1'].sketches['__profile__'].Line(point1=(-94 , 295), point2=(-101 , 282)) 
mdb.models['Model-1'].sketches['__profile__'].Line(point1=(-101 , 282), point2=(-106 , 268)) 
mdb.models['Model-1'].sketches['__profile__'].Line(point1=(-106 , 268), point2=(-108 , 266)) 
mdb.models['Model-1'].sketches['__profile__'].Line(point1=(-108 , 266), point2=(-114 , 266)) 
mdb.models['Model-1'].sketches['__profile__'].Line(point1=(-114 , 266), point2=(-131 , 270)) 
mdb.models['Model-1'].sketches['__profile__'].Line(point1=(-131 , 270), point2=(-140 , 273)) 
mdb.models['Model-1'].sketches['__profile__'].Line(point1=(-140 , 273), point2=(-142 , 275)) 
mdb.models['Model-1'].sketches['__profile__'].Line(point1=(-142 , 275), point2=(-142 , 279)) 
mdb.models['Model-1'].sketches['__profile__'].Line(point1=(-142 , 279), point2=(-140 , 282)) 
mdb.models['Model-1'].sketches['__profile__'].Line(point1=(-140 , 282), point2=(-131 , 307)) 
mdb.models['Model-1'].sketches['__profile__'].Line(point1=(-131 , 307), point2=(-122 , 307)) 
mdb.models['Model-1'].sketches['__profile__'].Line(point1=(-122 , 307), point2=(-106 , 302)) 
mdb.models['Model-1'].sketches['__profile__'].Line(point1=(-106 , 302), point2=(-103 , 302)) 
mdb.models['Model-1'].sketches['__profile__'].Line(point1=(-103 , 302), point2=(-94 , 298)) 
mdb.models['Model-1'].sketches['__profile__'].Line(point1=(-103 , 302), point2=(-94 , 298)) 
mdb.models['Model-1'].sketches['__profile__'].Line(point1=(-97 , 125), point2=(-110 , 113)) 
mdb.models['Model-1'].sketches['__profile__'].Line(point1=(-110 , 113), point2=(-112 , 112)) 
mdb.models['Model-1'].sketches['__profile__'].Line(point1=(-112 , 112), point2=(-116 , 113)) 
mdb.models['Model-1'].sketches['__profile__'].Line(point1=(-116 , 113), point2=(-135 , 136)) 
mdb.models['Model-1'].sketches['__profile__'].Line(point1=(-135 , 136), point2=(-135 , 139)) 
mdb.models['Model-1'].sketches['__profile__'].Line(point1=(-135 , 139), point2=(-128 , 150)) 
mdb.models['Model-1'].sketches['__profile__'].Line(point1=(-128 , 150), point2=(-123 , 159)) 
mdb.models['Model-1'].sketches['__profile__'].Line(point1=(-123 , 159), point2=(-118 , 159)) 
mdb.models['Model-1'].sketches['__profile__'].Line(point1=(-118 , 159), point2=(-105 , 155)) 
mdb.models['Model-1'].sketches['__profile__'].Line(point1=(-105 , 155), point2=(-102 , 143)) 
mdb.models['Model-1'].sketches['__profile__'].Line(point1=(-102 , 143), point2=(-97 , 130)) 
mdb.models['Model-1'].sketches['__profile__'].Line(point1=(-97 , 130), point2=(-97 , 125)) 
mdb.models['Model-1'].sketches['__profile__'].Line(point1=(-97 , 130), point2=(-97 , 125)) 
mdb.models['Model-1'].sketches['__profile__'].Line(point1=(-90 , 68), point2=(-100 , 59)) 
mdb.models['Model-1'].sketches['__profile__'].Line(point1=(-100 , 59), point2=(-111 , 58)) 
mdb.models['Model-1'].sketches['__profile__'].Line(point1=(-111 , 58), point2=(-116 , 56)) 
mdb.models['Model-1'].sketches['__profile__'].Line(point1=(-116 , 56), point2=(-121 , 52)) 
mdb.models['Model-1'].sketches['__profile__'].Line(point1=(-121 , 52), point2=(-125 , 52)) 
mdb.models['Model-1'].sketches['__profile__'].Line(point1=(-125 , 52), point2=(-131 , 63)) 
mdb.models['Model-1'].sketches['__profile__'].Line(point1=(-131 , 63), point2=(-135 , 74)) 
mdb.models['Model-1'].sketches['__profile__'].Line(point1=(-135 , 74), point2=(-135 , 77)) 
mdb.models['Model-1'].sketches['__profile__'].Line(point1=(-135 , 77), point2=(-121 , 89)) 
mdb.models['Model-1'].sketches['__profile__'].Line(point1=(-121 , 89), point2=(-111 , 95)) 
mdb.models['Model-1'].sketches['__profile__'].Line(point1=(-111 , 95), point2=(-107 , 95)) 
mdb.models['Model-1'].sketches['__profile__'].Line(point1=(-107 , 95), point2=(-92 , 75)) 
mdb.models['Model-1'].sketches['__profile__'].Line(point1=(-92 , 75), point2=(-90 , 71)) 
mdb.models['Model-1'].sketches['__profile__'].Line(point1=(-90 , 71), point2=(-90 , 68)) 
mdb.models['Model-1'].sketches['__profile__'].Line(point1=(-90 , 71), point2=(-90 , 68)) 
mdb.models['Model-1'].sketches['__profile__'].Line(point1=(-93 , 226), point2=(-94 , 225)) 
mdb.models['Model-1'].sketches['__profile__'].Line(point1=(-94 , 225), point2=(-98 , 225)) 
mdb.models['Model-1'].sketches['__profile__'].Line(point1=(-98 , 225), point2=(-99 , 226)) 
mdb.models['Model-1'].sketches['__profile__'].Line(point1=(-99 , 226), point2=(-109 , 227)) 
mdb.models['Model-1'].sketches['__profile__'].Line(point1=(-109 , 227), point2=(-122 , 231)) 
mdb.models['Model-1'].sketches['__profile__'].Line(point1=(-122 , 231), point2=(-130 , 235)) 
mdb.models['Model-1'].sketches['__profile__'].Line(point1=(-130 , 235), point2=(-132 , 253)) 
mdb.models['Model-1'].sketches['__profile__'].Line(point1=(-132 , 253), point2=(-133 , 254)) 
mdb.models['Model-1'].sketches['__profile__'].Line(point1=(-133 , 254), point2=(-133 , 268)) 
mdb.models['Model-1'].sketches['__profile__'].Line(point1=(-133 , 268), point2=(-132 , 268)) 
mdb.models['Model-1'].sketches['__profile__'].Line(point1=(-132 , 268), point2=(-107 , 262)) 
mdb.models['Model-1'].sketches['__profile__'].Line(point1=(-107 , 262), point2=(-89 , 255)) 
mdb.models['Model-1'].sketches['__profile__'].Line(point1=(-89 , 255), point2=(-89 , 247)) 
mdb.models['Model-1'].sketches['__profile__'].Line(point1=(-89 , 247), point2=(-92 , 237)) 
mdb.models['Model-1'].sketches['__profile__'].Line(point1=(-92 , 237), point2=(-93 , 226)) 
mdb.models['Model-1'].sketches['__profile__'].Line(point1=(-92 , 237), point2=(-93 , 226)) 
mdb.models['Model-1'].sketches['__profile__'].Line(point1=(-90 , 165), point2=(-94 , 161)) 
mdb.models['Model-1'].sketches['__profile__'].Line(point1=(-94 , 161), point2=(-103 , 157)) 
mdb.models['Model-1'].sketches['__profile__'].Line(point1=(-103 , 157), point2=(-107 , 157)) 
mdb.models['Model-1'].sketches['__profile__'].Line(point1=(-107 , 157), point2=(-121 , 162)) 
mdb.models['Model-1'].sketches['__profile__'].Line(point1=(-121 , 162), point2=(-123 , 165)) 
mdb.models['Model-1'].sketches['__profile__'].Line(point1=(-123 , 165), point2=(-126 , 180)) 
mdb.models['Model-1'].sketches['__profile__'].Line(point1=(-126 , 180), point2=(-128 , 184)) 
mdb.models['Model-1'].sketches['__profile__'].Line(point1=(-128 , 184), point2=(-128 , 187)) 
mdb.models['Model-1'].sketches['__profile__'].Line(point1=(-128 , 187), point2=(-125 , 192)) 
mdb.models['Model-1'].sketches['__profile__'].Line(point1=(-125 , 192), point2=(-123 , 197)) 
mdb.models['Model-1'].sketches['__profile__'].Line(point1=(-123 , 197), point2=(-120 , 200)) 
mdb.models['Model-1'].sketches['__profile__'].Line(point1=(-120 , 200), point2=(-113 , 204)) 
mdb.models['Model-1'].sketches['__profile__'].Line(point1=(-113 , 204), point2=(-107 , 203)) 
mdb.models['Model-1'].sketches['__profile__'].Line(point1=(-107 , 203), point2=(-81 , 181)) 
mdb.models['Model-1'].sketches['__profile__'].Line(point1=(-81 , 181), point2=(-81 , 177)) 
mdb.models['Model-1'].sketches['__profile__'].Line(point1=(-81 , 177), point2=(-89 , 168)) 
mdb.models['Model-1'].sketches['__profile__'].Line(point1=(-89 , 168), point2=(-90 , 165)) 
mdb.models['Model-1'].sketches['__profile__'].Line(point1=(-89 , 168), point2=(-90 , 165)) 
mdb.models['Model-1'].sketches['__profile__'].Line(point1=(-91 , 24), point2=(-106 , 20)) 
mdb.models['Model-1'].sketches['__profile__'].Line(point1=(-106 , 20), point2=(-110 , 20)) 
mdb.models['Model-1'].sketches['__profile__'].Line(point1=(-110 , 20), point2=(-115 , 28)) 
mdb.models['Model-1'].sketches['__profile__'].Line(point1=(-115 , 28), point2=(-121 , 45)) 
mdb.models['Model-1'].sketches['__profile__'].Line(point1=(-121 , 45), point2=(-121 , 50)) 
mdb.models['Model-1'].sketches['__profile__'].Line(point1=(-121 , 50), point2=(-120 , 51)) 
mdb.models['Model-1'].sketches['__profile__'].Line(point1=(-120 , 51), point2=(-111 , 56)) 
mdb.models['Model-1'].sketches['__profile__'].Line(point1=(-111 , 56), point2=(-101 , 56)) 
mdb.models['Model-1'].sketches['__profile__'].Line(point1=(-101 , 56), point2=(-96 , 39)) 
mdb.models['Model-1'].sketches['__profile__'].Line(point1=(-96 , 39), point2=(-91 , 27)) 
mdb.models['Model-1'].sketches['__profile__'].Line(point1=(-91 , 27), point2=(-91 , 24)) 
mdb.models['Model-1'].sketches['__profile__'].Line(point1=(-91 , 27), point2=(-91 , 24)) 
mdb.models['Model-1'].sketches['__profile__'].Line(point1=(-65 , 178), point2=(-68 , 175)) 
mdb.models['Model-1'].sketches['__profile__'].Line(point1=(-68 , 175), point2=(-72 , 176)) 
mdb.models['Model-1'].sketches['__profile__'].Line(point1=(-72 , 176), point2=(-100 , 199)) 
mdb.models['Model-1'].sketches['__profile__'].Line(point1=(-100 , 199), point2=(-111 , 210)) 
mdb.models['Model-1'].sketches['__profile__'].Line(point1=(-111 , 210), point2=(-115 , 221)) 
mdb.models['Model-1'].sketches['__profile__'].Line(point1=(-115 , 221), point2=(-115 , 226)) 
mdb.models['Model-1'].sketches['__profile__'].Line(point1=(-115 , 226), point2=(-104 , 225)) 
mdb.models['Model-1'].sketches['__profile__'].Line(point1=(-104 , 225), point2=(-79 , 217)) 
mdb.models['Model-1'].sketches['__profile__'].Line(point1=(-79 , 217), point2=(-60 , 208)) 
mdb.models['Model-1'].sketches['__profile__'].Line(point1=(-60 , 208), point2=(-59 , 187)) 
mdb.models['Model-1'].sketches['__profile__'].Line(point1=(-59 , 187), point2=(-65 , 178)) 
mdb.models['Model-1'].sketches['__profile__'].Line(point1=(-59 , 187), point2=(-65 , 178)) 
mdb.models['Model-1'].sketches['__profile__'].Line(point1=(-70 , 95), point2=(-79 , 89)) 
mdb.models['Model-1'].sketches['__profile__'].Line(point1=(-79 , 89), point2=(-88 , 81)) 
mdb.models['Model-1'].sketches['__profile__'].Line(point1=(-88 , 81), point2=(-93 , 80)) 
mdb.models['Model-1'].sketches['__profile__'].Line(point1=(-93 , 80), point2=(-109 , 102)) 
mdb.models['Model-1'].sketches['__profile__'].Line(point1=(-109 , 102), point2=(-111 , 107)) 
mdb.models['Model-1'].sketches['__profile__'].Line(point1=(-111 , 107), point2=(-111 , 109)) 
mdb.models['Model-1'].sketches['__profile__'].Line(point1=(-111 , 109), point2=(-100 , 120)) 
mdb.models['Model-1'].sketches['__profile__'].Line(point1=(-100 , 120), point2=(-96 , 123)) 
mdb.models['Model-1'].sketches['__profile__'].Line(point1=(-96 , 123), point2=(-93 , 123)) 
mdb.models['Model-1'].sketches['__profile__'].Line(point1=(-93 , 123), point2=(-83 , 116)) 
mdb.models['Model-1'].sketches['__profile__'].Line(point1=(-83 , 116), point2=(-73 , 102)) 
mdb.models['Model-1'].sketches['__profile__'].Line(point1=(-73 , 102), point2=(-70 , 97)) 
mdb.models['Model-1'].sketches['__profile__'].Line(point1=(-70 , 97), point2=(-70 , 95)) 
mdb.models['Model-1'].sketches['__profile__'].Line(point1=(-70 , 97), point2=(-70 , 95)) 
mdb.models['Model-1'].sketches['__profile__'].Line(point1=(-51 , 281), point2=(-51 , 278)) 
mdb.models['Model-1'].sketches['__profile__'].Line(point1=(-51 , 278), point2=(-54 , 272)) 
mdb.models['Model-1'].sketches['__profile__'].Line(point1=(-54 , 272), point2=(-59 , 265)) 
mdb.models['Model-1'].sketches['__profile__'].Line(point1=(-59 , 265), point2=(-65 , 253)) 
mdb.models['Model-1'].sketches['__profile__'].Line(point1=(-65 , 253), point2=(-77 , 254)) 
mdb.models['Model-1'].sketches['__profile__'].Line(point1=(-77 , 254), point2=(-98 , 261)) 
mdb.models['Model-1'].sketches['__profile__'].Line(point1=(-98 , 261), point2=(-104 , 264)) 
mdb.models['Model-1'].sketches['__profile__'].Line(point1=(-104 , 264), point2=(-104 , 265)) 
mdb.models['Model-1'].sketches['__profile__'].Line(point1=(-104 , 265), point2=(-104 , 269)) 
mdb.models['Model-1'].sketches['__profile__'].Line(point1=(-104 , 269), point2=(-102 , 274)) 
mdb.models['Model-1'].sketches['__profile__'].Line(point1=(-102 , 274), point2=(-92 , 294)) 
mdb.models['Model-1'].sketches['__profile__'].Line(point1=(-92 , 294), point2=(-90 , 296)) 
mdb.models['Model-1'].sketches['__profile__'].Line(point1=(-90 , 296), point2=(-81 , 294)) 
mdb.models['Model-1'].sketches['__profile__'].Line(point1=(-81 , 294), point2=(-56 , 284)) 
mdb.models['Model-1'].sketches['__profile__'].Line(point1=(-56 , 284), point2=(-51 , 281)) 
mdb.models['Model-1'].sketches['__profile__'].Line(point1=(-56 , 284), point2=(-51 , 281)) 
mdb.models['Model-1'].sketches['__profile__'].Line(point1=(-74 , 123), point2=(-79 , 118)) 
mdb.models['Model-1'].sketches['__profile__'].Line(point1=(-79 , 118), point2=(-83 , 118)) 
mdb.models['Model-1'].sketches['__profile__'].Line(point1=(-83 , 118), point2=(-94 , 128)) 
mdb.models['Model-1'].sketches['__profile__'].Line(point1=(-94 , 128), point2=(-100 , 143)) 
mdb.models['Model-1'].sketches['__profile__'].Line(point1=(-100 , 143), point2=(-102 , 154)) 
mdb.models['Model-1'].sketches['__profile__'].Line(point1=(-102 , 154), point2=(-101 , 156)) 
mdb.models['Model-1'].sketches['__profile__'].Line(point1=(-101 , 156), point2=(-95 , 159)) 
mdb.models['Model-1'].sketches['__profile__'].Line(point1=(-95 , 159), point2=(-91 , 159)) 
mdb.models['Model-1'].sketches['__profile__'].Line(point1=(-91 , 159), point2=(-89 , 157)) 
mdb.models['Model-1'].sketches['__profile__'].Line(point1=(-89 , 157), point2=(-71 , 132)) 
mdb.models['Model-1'].sketches['__profile__'].Line(point1=(-71 , 132), point2=(-71 , 127)) 
mdb.models['Model-1'].sketches['__profile__'].Line(point1=(-71 , 127), point2=(-74 , 123)) 
mdb.models['Model-1'].sketches['__profile__'].Line(point1=(-71 , 127), point2=(-74 , 123)) 
mdb.models['Model-1'].sketches['__profile__'].Line(point1=(-29 , 406), point2=(-25 , 391)) 
mdb.models['Model-1'].sketches['__profile__'].Line(point1=(-25 , 391), point2=(-25 , 385)) 
mdb.models['Model-1'].sketches['__profile__'].Line(point1=(-25 , 385), point2=(-26 , 384)) 
mdb.models['Model-1'].sketches['__profile__'].Line(point1=(-26 , 384), point2=(-50 , 378)) 
mdb.models['Model-1'].sketches['__profile__'].Line(point1=(-50 , 378), point2=(-64 , 376)) 
mdb.models['Model-1'].sketches['__profile__'].Line(point1=(-64 , 376), point2=(-69 , 374)) 
mdb.models['Model-1'].sketches['__profile__'].Line(point1=(-69 , 374), point2=(-74 , 374)) 
mdb.models['Model-1'].sketches['__profile__'].Line(point1=(-74 , 374), point2=(-85 , 371)) 
mdb.models['Model-1'].sketches['__profile__'].Line(point1=(-85 , 371), point2=(-95 , 370)) 
mdb.models['Model-1'].sketches['__profile__'].Line(point1=(-95 , 370), point2=(-99 , 370)) 
mdb.models['Model-1'].sketches['__profile__'].Line(point1=(-99 , 370), point2=(-101 , 373)) 
mdb.models['Model-1'].sketches['__profile__'].Line(point1=(-101 , 373), point2=(-101 , 382)) 
mdb.models['Model-1'].sketches['__profile__'].Line(point1=(-101 , 382), point2=(-95 , 393)) 
mdb.models['Model-1'].sketches['__profile__'].Line(point1=(-95 , 393), point2=(-90 , 398)) 
mdb.models['Model-1'].sketches['__profile__'].Line(point1=(-90 , 398), point2=(-84 , 401)) 
mdb.models['Model-1'].sketches['__profile__'].Line(point1=(-84 , 401), point2=(-74 , 402)) 
mdb.models['Model-1'].sketches['__profile__'].Line(point1=(-74 , 402), point2=(-73 , 403)) 
mdb.models['Model-1'].sketches['__profile__'].Line(point1=(-73 , 403), point2=(-29 , 406)) 
mdb.models['Model-1'].sketches['__profile__'].Line(point1=(-73 , 403), point2=(-29 , 406)) 
mdb.models['Model-1'].sketches['__profile__'].Line(point1=(-27 , 309), point2=(-27 , 306)) 
mdb.models['Model-1'].sketches['__profile__'].Line(point1=(-27 , 306), point2=(-30 , 302)) 
mdb.models['Model-1'].sketches['__profile__'].Line(point1=(-30 , 302), point2=(-53 , 287)) 
mdb.models['Model-1'].sketches['__profile__'].Line(point1=(-53 , 287), point2=(-57 , 287)) 
mdb.models['Model-1'].sketches['__profile__'].Line(point1=(-57 , 287), point2=(-63 , 289)) 
mdb.models['Model-1'].sketches['__profile__'].Line(point1=(-63 , 289), point2=(-81 , 297)) 
mdb.models['Model-1'].sketches['__profile__'].Line(point1=(-81 , 297), point2=(-94 , 301)) 
mdb.models['Model-1'].sketches['__profile__'].Line(point1=(-94 , 301), point2=(-98 , 303)) 
mdb.models['Model-1'].sketches['__profile__'].Line(point1=(-98 , 303), point2=(-99 , 305)) 
mdb.models['Model-1'].sketches['__profile__'].Line(point1=(-99 , 305), point2=(-99 , 307)) 
mdb.models['Model-1'].sketches['__profile__'].Line(point1=(-99 , 307), point2=(-90 , 320)) 
mdb.models['Model-1'].sketches['__profile__'].Line(point1=(-90 , 320), point2=(-44 , 313)) 
mdb.models['Model-1'].sketches['__profile__'].Line(point1=(-44 , 313), point2=(-43 , 312)) 
mdb.models['Model-1'].sketches['__profile__'].Line(point1=(-43 , 312), point2=(-38 , 312)) 
mdb.models['Model-1'].sketches['__profile__'].Line(point1=(-38 , 312), point2=(-37 , 311)) 
mdb.models['Model-1'].sketches['__profile__'].Line(point1=(-37 , 311), point2=(-32 , 311)) 
mdb.models['Model-1'].sketches['__profile__'].Line(point1=(-32 , 311), point2=(-27 , 309)) 
mdb.models['Model-1'].sketches['__profile__'].Line(point1=(-32 , 311), point2=(-27 , 309)) 
mdb.models['Model-1'].sketches['__profile__'].Line(point1=(-70 , 29), point2=(-79 , 26)) 
mdb.models['Model-1'].sketches['__profile__'].Line(point1=(-79 , 26), point2=(-88 , 25)) 
mdb.models['Model-1'].sketches['__profile__'].Line(point1=(-88 , 25), point2=(-93 , 36)) 
mdb.models['Model-1'].sketches['__profile__'].Line(point1=(-93 , 36), point2=(-95 , 46)) 
mdb.models['Model-1'].sketches['__profile__'].Line(point1=(-95 , 46), point2=(-98 , 51)) 
mdb.models['Model-1'].sketches['__profile__'].Line(point1=(-98 , 51), point2=(-98 , 55)) 
mdb.models['Model-1'].sketches['__profile__'].Line(point1=(-98 , 55), point2=(-97 , 59)) 
mdb.models['Model-1'].sketches['__profile__'].Line(point1=(-97 , 59), point2=(-94 , 62)) 
mdb.models['Model-1'].sketches['__profile__'].Line(point1=(-94 , 62), point2=(-89 , 65)) 
mdb.models['Model-1'].sketches['__profile__'].Line(point1=(-89 , 65), point2=(-87 , 65)) 
mdb.models['Model-1'].sketches['__profile__'].Line(point1=(-87 , 65), point2=(-81 , 58)) 
mdb.models['Model-1'].sketches['__profile__'].Line(point1=(-81 , 58), point2=(-74 , 44)) 
mdb.models['Model-1'].sketches['__profile__'].Line(point1=(-74 , 44), point2=(-70 , 34)) 
mdb.models['Model-1'].sketches['__profile__'].Line(point1=(-70 , 34), point2=(-70 , 29)) 
mdb.models['Model-1'].sketches['__profile__'].Line(point1=(-70 , 34), point2=(-70 , 29)) 
mdb.models['Model-1'].sketches['__profile__'].Line(point1=(110 , 398), point2=(110 , 377)) 
mdb.models['Model-1'].sketches['__profile__'].Line(point1=(110 , 377), point2=(109 , 376)) 
mdb.models['Model-1'].sketches['__profile__'].Line(point1=(109 , 376), point2=(109 , 372)) 
mdb.models['Model-1'].sketches['__profile__'].Line(point1=(109 , 372), point2=(107 , 371)) 
mdb.models['Model-1'].sketches['__profile__'].Line(point1=(107 , 371), point2=(77 , 369)) 
mdb.models['Model-1'].sketches['__profile__'].Line(point1=(77 , 369), point2=(76 , 368)) 
mdb.models['Model-1'].sketches['__profile__'].Line(point1=(76 , 368), point2=(48 , 367)) 
mdb.models['Model-1'].sketches['__profile__'].Line(point1=(48 , 367), point2=(47 , 366)) 
mdb.models['Model-1'].sketches['__profile__'].Line(point1=(47 , 366), point2=(38 , 366)) 
mdb.models['Model-1'].sketches['__profile__'].Line(point1=(38 , 366), point2=(37 , 365)) 
mdb.models['Model-1'].sketches['__profile__'].Line(point1=(37 , 365), point2=(30 , 365)) 
mdb.models['Model-1'].sketches['__profile__'].Line(point1=(30 , 365), point2=(29 , 364)) 
mdb.models['Model-1'].sketches['__profile__'].Line(point1=(29 , 364), point2=(21 , 364)) 
mdb.models['Model-1'].sketches['__profile__'].Line(point1=(21 , 364), point2=(20 , 363)) 
mdb.models['Model-1'].sketches['__profile__'].Line(point1=(20 , 363), point2=(9 , 363)) 
mdb.models['Model-1'].sketches['__profile__'].Line(point1=(9 , 363), point2=(8 , 362)) 
mdb.models['Model-1'].sketches['__profile__'].Line(point1=(8 , 362), point2=(-5 , 362)) 
mdb.models['Model-1'].sketches['__profile__'].Line(point1=(-5 , 362), point2=(-6 , 361)) 
mdb.models['Model-1'].sketches['__profile__'].Line(point1=(-6 , 361), point2=(-37 , 359)) 
mdb.models['Model-1'].sketches['__profile__'].Line(point1=(-37 , 359), point2=(-38 , 358)) 
mdb.models['Model-1'].sketches['__profile__'].Line(point1=(-38 , 358), point2=(-46 , 358)) 
mdb.models['Model-1'].sketches['__profile__'].Line(point1=(-46 , 358), point2=(-47 , 357)) 
mdb.models['Model-1'].sketches['__profile__'].Line(point1=(-47 , 357), point2=(-59 , 356)) 
mdb.models['Model-1'].sketches['__profile__'].Line(point1=(-59 , 356), point2=(-79 , 351)) 
mdb.models['Model-1'].sketches['__profile__'].Line(point1=(-79 , 351), point2=(-85 , 351)) 
mdb.models['Model-1'].sketches['__profile__'].Line(point1=(-85 , 351), point2=(-87 , 351)) 
mdb.models['Model-1'].sketches['__profile__'].Line(point1=(-87 , 351), point2=(-96 , 362)) 
mdb.models['Model-1'].sketches['__profile__'].Line(point1=(-96 , 362), point2=(-95 , 365)) 
mdb.models['Model-1'].sketches['__profile__'].Line(point1=(-95 , 365), point2=(-89 , 367)) 
mdb.models['Model-1'].sketches['__profile__'].Line(point1=(-89 , 367), point2=(-74 , 369)) 
mdb.models['Model-1'].sketches['__profile__'].Line(point1=(-74 , 369), point2=(-73 , 370)) 
mdb.models['Model-1'].sketches['__profile__'].Line(point1=(-73 , 370), point2=(-54 , 373)) 
mdb.models['Model-1'].sketches['__profile__'].Line(point1=(-54 , 373), point2=(-49 , 375)) 
mdb.models['Model-1'].sketches['__profile__'].Line(point1=(-49 , 375), point2=(-45 , 375)) 
mdb.models['Model-1'].sketches['__profile__'].Line(point1=(-45 , 375), point2=(-40 , 377)) 
mdb.models['Model-1'].sketches['__profile__'].Line(point1=(-40 , 377), point2=(-36 , 377)) 
mdb.models['Model-1'].sketches['__profile__'].Line(point1=(-36 , 377), point2=(-27 , 380)) 
mdb.models['Model-1'].sketches['__profile__'].Line(point1=(-27 , 380), point2=(1 , 384)) 
mdb.models['Model-1'].sketches['__profile__'].Line(point1=(1 , 384), point2=(2 , 385)) 
mdb.models['Model-1'].sketches['__profile__'].Line(point1=(2 , 385), point2=(8 , 385)) 
mdb.models['Model-1'].sketches['__profile__'].Line(point1=(8 , 385), point2=(15 , 387)) 
mdb.models['Model-1'].sketches['__profile__'].Line(point1=(15 , 387), point2=(21 , 387)) 
mdb.models['Model-1'].sketches['__profile__'].Line(point1=(21 , 387), point2=(22 , 388)) 
mdb.models['Model-1'].sketches['__profile__'].Line(point1=(22 , 388), point2=(41 , 390)) 
mdb.models['Model-1'].sketches['__profile__'].Line(point1=(41 , 390), point2=(42 , 391)) 
mdb.models['Model-1'].sketches['__profile__'].Line(point1=(42 , 391), point2=(49 , 391)) 
mdb.models['Model-1'].sketches['__profile__'].Line(point1=(49 , 391), point2=(50 , 392)) 
mdb.models['Model-1'].sketches['__profile__'].Line(point1=(50 , 392), point2=(57 , 392)) 
mdb.models['Model-1'].sketches['__profile__'].Line(point1=(57 , 392), point2=(58 , 393)) 
mdb.models['Model-1'].sketches['__profile__'].Line(point1=(58 , 393), point2=(66 , 393)) 
mdb.models['Model-1'].sketches['__profile__'].Line(point1=(66 , 393), point2=(67 , 394)) 
mdb.models['Model-1'].sketches['__profile__'].Line(point1=(67 , 394), point2=(110 , 398)) 
mdb.models['Model-1'].sketches['__profile__'].Line(point1=(67 , 394), point2=(110 , 398)) 
mdb.models['Model-1'].sketches['__profile__'].Line(point1=(-57 , 211), point2=(-61 , 211)) 
mdb.models['Model-1'].sketches['__profile__'].Line(point1=(-61 , 211), point2=(-73 , 217)) 
mdb.models['Model-1'].sketches['__profile__'].Line(point1=(-73 , 217), point2=(-85 , 221)) 
mdb.models['Model-1'].sketches['__profile__'].Line(point1=(-85 , 221), point2=(-90 , 225)) 
mdb.models['Model-1'].sketches['__profile__'].Line(point1=(-90 , 225), point2=(-90 , 234)) 
mdb.models['Model-1'].sketches['__profile__'].Line(point1=(-90 , 234), point2=(-89 , 235)) 
mdb.models['Model-1'].sketches['__profile__'].Line(point1=(-89 , 235), point2=(-88 , 244)) 
mdb.models['Model-1'].sketches['__profile__'].Line(point1=(-88 , 244), point2=(-86 , 252)) 
mdb.models['Model-1'].sketches['__profile__'].Line(point1=(-86 , 252), point2=(-83 , 253)) 
mdb.models['Model-1'].sketches['__profile__'].Line(point1=(-83 , 253), point2=(-76 , 252)) 
mdb.models['Model-1'].sketches['__profile__'].Line(point1=(-76 , 252), point2=(-61 , 247)) 
mdb.models['Model-1'].sketches['__profile__'].Line(point1=(-61 , 247), point2=(-49 , 241)) 
mdb.models['Model-1'].sketches['__profile__'].Line(point1=(-49 , 241), point2=(-50 , 232)) 
mdb.models['Model-1'].sketches['__profile__'].Line(point1=(-50 , 232), point2=(-57 , 211)) 
mdb.models['Model-1'].sketches['__profile__'].Line(point1=(-50 , 232), point2=(-57 , 211)) 
mdb.models['Model-1'].sketches['__profile__'].Line(point1=(-59 , 85), point2=(-55 , 79)) 
mdb.models['Model-1'].sketches['__profile__'].Line(point1=(-55 , 79), point2=(-55 , 74)) 
mdb.models['Model-1'].sketches['__profile__'].Line(point1=(-55 , 74), point2=(-67 , 60)) 
mdb.models['Model-1'].sketches['__profile__'].Line(point1=(-67 , 60), point2=(-77 , 58)) 
mdb.models['Model-1'].sketches['__profile__'].Line(point1=(-77 , 58), point2=(-83 , 64)) 
mdb.models['Model-1'].sketches['__profile__'].Line(point1=(-83 , 64), point2=(-90 , 75)) 
mdb.models['Model-1'].sketches['__profile__'].Line(point1=(-90 , 75), point2=(-90 , 77)) 
mdb.models['Model-1'].sketches['__profile__'].Line(point1=(-90 , 77), point2=(-87 , 80)) 
mdb.models['Model-1'].sketches['__profile__'].Line(point1=(-87 , 80), point2=(-69 , 93)) 
mdb.models['Model-1'].sketches['__profile__'].Line(point1=(-69 , 93), point2=(-67 , 93)) 
mdb.models['Model-1'].sketches['__profile__'].Line(point1=(-67 , 93), point2=(-59 , 85)) 
mdb.models['Model-1'].sketches['__profile__'].Line(point1=(-67 , 93), point2=(-59 , 85)) 
mdb.models['Model-1'].sketches['__profile__'].Line(point1=(-8 , 311), point2=(-31 , 313)) 
mdb.models['Model-1'].sketches['__profile__'].Line(point1=(-31 , 313), point2=(-32 , 314)) 
mdb.models['Model-1'].sketches['__profile__'].Line(point1=(-32 , 314), point2=(-50 , 316)) 
mdb.models['Model-1'].sketches['__profile__'].Line(point1=(-50 , 316), point2=(-51 , 317)) 
mdb.models['Model-1'].sketches['__profile__'].Line(point1=(-51 , 317), point2=(-56 , 317)) 
mdb.models['Model-1'].sketches['__profile__'].Line(point1=(-56 , 317), point2=(-57 , 318)) 
mdb.models['Model-1'].sketches['__profile__'].Line(point1=(-57 , 318), point2=(-62 , 318)) 
mdb.models['Model-1'].sketches['__profile__'].Line(point1=(-62 , 318), point2=(-63 , 319)) 
mdb.models['Model-1'].sketches['__profile__'].Line(point1=(-63 , 319), point2=(-68 , 319)) 
mdb.models['Model-1'].sketches['__profile__'].Line(point1=(-68 , 319), point2=(-69 , 320)) 
mdb.models['Model-1'].sketches['__profile__'].Line(point1=(-69 , 320), point2=(-74 , 320)) 
mdb.models['Model-1'].sketches['__profile__'].Line(point1=(-74 , 320), point2=(-75 , 321)) 
mdb.models['Model-1'].sketches['__profile__'].Line(point1=(-75 , 321), point2=(-80 , 321)) 
mdb.models['Model-1'].sketches['__profile__'].Line(point1=(-80 , 321), point2=(-88 , 323)) 
mdb.models['Model-1'].sketches['__profile__'].Line(point1=(-88 , 323), point2=(-89 , 324)) 
mdb.models['Model-1'].sketches['__profile__'].Line(point1=(-89 , 324), point2=(-89 , 336)) 
mdb.models['Model-1'].sketches['__profile__'].Line(point1=(-89 , 336), point2=(-88 , 346)) 
mdb.models['Model-1'].sketches['__profile__'].Line(point1=(-88 , 346), point2=(-87 , 347)) 
mdb.models['Model-1'].sketches['__profile__'].Line(point1=(-87 , 347), point2=(-81 , 347)) 
mdb.models['Model-1'].sketches['__profile__'].Line(point1=(-81 , 347), point2=(-53 , 337)) 
mdb.models['Model-1'].sketches['__profile__'].Line(point1=(-53 , 337), point2=(-50 , 337)) 
mdb.models['Model-1'].sketches['__profile__'].Line(point1=(-50 , 337), point2=(-43 , 334)) 
mdb.models['Model-1'].sketches['__profile__'].Line(point1=(-43 , 334), point2=(-40 , 334)) 
mdb.models['Model-1'].sketches['__profile__'].Line(point1=(-40 , 334), point2=(-33 , 331)) 
mdb.models['Model-1'].sketches['__profile__'].Line(point1=(-33 , 331), point2=(-24 , 329)) 
mdb.models['Model-1'].sketches['__profile__'].Line(point1=(-24 , 329), point2=(-20 , 327)) 
mdb.models['Model-1'].sketches['__profile__'].Line(point1=(-20 , 327), point2=(-14 , 321)) 
mdb.models['Model-1'].sketches['__profile__'].Line(point1=(-14 , 321), point2=(-8 , 313)) 
mdb.models['Model-1'].sketches['__profile__'].Line(point1=(-8 , 313), point2=(-8 , 311)) 
mdb.models['Model-1'].sketches['__profile__'].Line(point1=(-8 , 313), point2=(-8 , 311)) 
mdb.models['Model-1'].sketches['__profile__'].Line(point1=(-51 , 134), point2=(-55 , 130)) 
mdb.models['Model-1'].sketches['__profile__'].Line(point1=(-55 , 130), point2=(-60 , 129)) 
mdb.models['Model-1'].sketches['__profile__'].Line(point1=(-60 , 129), point2=(-67 , 131)) 
mdb.models['Model-1'].sketches['__profile__'].Line(point1=(-67 , 131), point2=(-71 , 135)) 
mdb.models['Model-1'].sketches['__profile__'].Line(point1=(-71 , 135), point2=(-89 , 160)) 
mdb.models['Model-1'].sketches['__profile__'].Line(point1=(-89 , 160), point2=(-89 , 164)) 
mdb.models['Model-1'].sketches['__profile__'].Line(point1=(-89 , 164), point2=(-85 , 170)) 
mdb.models['Model-1'].sketches['__profile__'].Line(point1=(-85 , 170), point2=(-79 , 177)) 
mdb.models['Model-1'].sketches['__profile__'].Line(point1=(-79 , 177), point2=(-76 , 177)) 
mdb.models['Model-1'].sketches['__profile__'].Line(point1=(-76 , 177), point2=(-67 , 171)) 
mdb.models['Model-1'].sketches['__profile__'].Line(point1=(-67 , 171), point2=(-43 , 148)) 
mdb.models['Model-1'].sketches['__profile__'].Line(point1=(-43 , 148), point2=(-43 , 145)) 
mdb.models['Model-1'].sketches['__profile__'].Line(point1=(-43 , 145), point2=(-51 , 134)) 
mdb.models['Model-1'].sketches['__profile__'].Line(point1=(-43 , 145), point2=(-51 , 134)) 
mdb.models['Model-1'].sketches['__profile__'].Line(point1=(-46 , 94), point2=(-54 , 86)) 
mdb.models['Model-1'].sketches['__profile__'].Line(point1=(-54 , 86), point2=(-58 , 86)) 
mdb.models['Model-1'].sketches['__profile__'].Line(point1=(-58 , 86), point2=(-64 , 92)) 
mdb.models['Model-1'].sketches['__profile__'].Line(point1=(-64 , 92), point2=(-78 , 112)) 
mdb.models['Model-1'].sketches['__profile__'].Line(point1=(-78 , 112), point2=(-78 , 116)) 
mdb.models['Model-1'].sketches['__profile__'].Line(point1=(-78 , 116), point2=(-72 , 123)) 
mdb.models['Model-1'].sketches['__profile__'].Line(point1=(-72 , 123), point2=(-68 , 128)) 
mdb.models['Model-1'].sketches['__profile__'].Line(point1=(-68 , 128), point2=(-56 , 127)) 
mdb.models['Model-1'].sketches['__profile__'].Line(point1=(-56 , 127), point2=(-45 , 101)) 
mdb.models['Model-1'].sketches['__profile__'].Line(point1=(-45 , 101), point2=(-46 , 94)) 
mdb.models['Model-1'].sketches['__profile__'].Line(point1=(-45 , 101), point2=(-46 , 94)) 
mdb.models['Model-1'].sketches['__profile__'].Line(point1=(-54 , 32), point2=(-60 , 30)) 
mdb.models['Model-1'].sketches['__profile__'].Line(point1=(-60 , 30), point2=(-66 , 30)) 
mdb.models['Model-1'].sketches['__profile__'].Line(point1=(-66 , 30), point2=(-76 , 54)) 
mdb.models['Model-1'].sketches['__profile__'].Line(point1=(-76 , 54), point2=(-75 , 56)) 
mdb.models['Model-1'].sketches['__profile__'].Line(point1=(-75 , 56), point2=(-66 , 58)) 
mdb.models['Model-1'].sketches['__profile__'].Line(point1=(-66 , 58), point2=(-63 , 55)) 
mdb.models['Model-1'].sketches['__profile__'].Line(point1=(-63 , 55), point2=(-56 , 43)) 
mdb.models['Model-1'].sketches['__profile__'].Line(point1=(-56 , 43), point2=(-54 , 38)) 
mdb.models['Model-1'].sketches['__profile__'].Line(point1=(-54 , 38), point2=(-54 , 32)) 
mdb.models['Model-1'].sketches['__profile__'].Line(point1=(-54 , 38), point2=(-54 , 32)) 
mdb.models['Model-1'].sketches['__profile__'].Line(point1=(21 , 336), point2=(19 , 335)) 
mdb.models['Model-1'].sketches['__profile__'].Line(point1=(19 , 335), point2=(12 , 335)) 
mdb.models['Model-1'].sketches['__profile__'].Line(point1=(12 , 335), point2=(11 , 334)) 
mdb.models['Model-1'].sketches['__profile__'].Line(point1=(11 , 334), point2=(-4 , 333)) 
mdb.models['Model-1'].sketches['__profile__'].Line(point1=(-4 , 333), point2=(-11 , 331)) 
mdb.models['Model-1'].sketches['__profile__'].Line(point1=(-11 , 331), point2=(-24 , 331)) 
mdb.models['Model-1'].sketches['__profile__'].Line(point1=(-24 , 331), point2=(-73 , 347)) 
mdb.models['Model-1'].sketches['__profile__'].Line(point1=(-73 , 347), point2=(-73 , 349)) 
mdb.models['Model-1'].sketches['__profile__'].Line(point1=(-73 , 349), point2=(-65 , 351)) 
mdb.models['Model-1'].sketches['__profile__'].Line(point1=(-65 , 351), point2=(-39 , 354)) 
mdb.models['Model-1'].sketches['__profile__'].Line(point1=(-39 , 354), point2=(-38 , 355)) 
mdb.models['Model-1'].sketches['__profile__'].Line(point1=(-38 , 355), point2=(-12 , 357)) 
mdb.models['Model-1'].sketches['__profile__'].Line(point1=(-12 , 357), point2=(-11 , 358)) 
mdb.models['Model-1'].sketches['__profile__'].Line(point1=(-11 , 358), point2=(18 , 359)) 
mdb.models['Model-1'].sketches['__profile__'].Line(point1=(18 , 359), point2=(21 , 336)) 
mdb.models['Model-1'].sketches['__profile__'].Line(point1=(18 , 359), point2=(21 , 336)) 
mdb.models['Model-1'].sketches['__profile__'].Line(point1=(-27 , 157), point2=(-36 , 150)) 
mdb.models['Model-1'].sketches['__profile__'].Line(point1=(-36 , 150), point2=(-41 , 149)) 
mdb.models['Model-1'].sketches['__profile__'].Line(point1=(-41 , 149), point2=(-63 , 170)) 
mdb.models['Model-1'].sketches['__profile__'].Line(point1=(-63 , 170), point2=(-64 , 177)) 
mdb.models['Model-1'].sketches['__profile__'].Line(point1=(-64 , 177), point2=(-62 , 180)) 
mdb.models['Model-1'].sketches['__profile__'].Line(point1=(-62 , 180), point2=(-58 , 184)) 
mdb.models['Model-1'].sketches['__profile__'].Line(point1=(-58 , 184), point2=(-53 , 184)) 
mdb.models['Model-1'].sketches['__profile__'].Line(point1=(-53 , 184), point2=(-33 , 175)) 
mdb.models['Model-1'].sketches['__profile__'].Line(point1=(-33 , 175), point2=(-29 , 171)) 
mdb.models['Model-1'].sketches['__profile__'].Line(point1=(-29 , 171), point2=(-27 , 157)) 
mdb.models['Model-1'].sketches['__profile__'].Line(point1=(-29 , 171), point2=(-27 , 157)) 
mdb.models['Model-1'].sketches['__profile__'].Line(point1=(-34 , 36), point2=(-42 , 34)) 
mdb.models['Model-1'].sketches['__profile__'].Line(point1=(-42 , 34), point2=(-50 , 34)) 
mdb.models['Model-1'].sketches['__profile__'].Line(point1=(-50 , 34), point2=(-57 , 49)) 
mdb.models['Model-1'].sketches['__profile__'].Line(point1=(-57 , 49), point2=(-63 , 58)) 
mdb.models['Model-1'].sketches['__profile__'].Line(point1=(-63 , 58), point2=(-63 , 62)) 
mdb.models['Model-1'].sketches['__profile__'].Line(point1=(-63 , 62), point2=(-62 , 63)) 
mdb.models['Model-1'].sketches['__profile__'].Line(point1=(-62 , 63), point2=(-55 , 71)) 
mdb.models['Model-1'].sketches['__profile__'].Line(point1=(-55 , 71), point2=(-51 , 71)) 
mdb.models['Model-1'].sketches['__profile__'].Line(point1=(-51 , 71), point2=(-42 , 59)) 
mdb.models['Model-1'].sketches['__profile__'].Line(point1=(-42 , 59), point2=(-37 , 49)) 
mdb.models['Model-1'].sketches['__profile__'].Line(point1=(-37 , 49), point2=(-34 , 41)) 
mdb.models['Model-1'].sketches['__profile__'].Line(point1=(-34 , 41), point2=(-34 , 36)) 
mdb.models['Model-1'].sketches['__profile__'].Line(point1=(-34 , 41), point2=(-34 , 36)) 
mdb.models['Model-1'].sketches['__profile__'].Line(point1=(-5 , 261), point2=(-9 , 253)) 
mdb.models['Model-1'].sketches['__profile__'].Line(point1=(-9 , 253), point2=(-12 , 241)) 
mdb.models['Model-1'].sketches['__profile__'].Line(point1=(-12 , 241), point2=(-14 , 239)) 
mdb.models['Model-1'].sketches['__profile__'].Line(point1=(-14 , 239), point2=(-15 , 235)) 
mdb.models['Model-1'].sketches['__profile__'].Line(point1=(-15 , 235), point2=(-20 , 235)) 
mdb.models['Model-1'].sketches['__profile__'].Line(point1=(-20 , 235), point2=(-34 , 240)) 
mdb.models['Model-1'].sketches['__profile__'].Line(point1=(-34 , 240), point2=(-37 , 240)) 
mdb.models['Model-1'].sketches['__profile__'].Line(point1=(-37 , 240), point2=(-54 , 246)) 
mdb.models['Model-1'].sketches['__profile__'].Line(point1=(-54 , 246), point2=(-61 , 250)) 
mdb.models['Model-1'].sketches['__profile__'].Line(point1=(-61 , 250), point2=(-62 , 251)) 
mdb.models['Model-1'].sketches['__profile__'].Line(point1=(-62 , 251), point2=(-62 , 255)) 
mdb.models['Model-1'].sketches['__profile__'].Line(point1=(-62 , 255), point2=(-47 , 279)) 
mdb.models['Model-1'].sketches['__profile__'].Line(point1=(-47 , 279), point2=(-9 , 265)) 
mdb.models['Model-1'].sketches['__profile__'].Line(point1=(-9 , 265), point2=(-5 , 263)) 
mdb.models['Model-1'].sketches['__profile__'].Line(point1=(-5 , 263), point2=(-5 , 261)) 
mdb.models['Model-1'].sketches['__profile__'].Line(point1=(-5 , 263), point2=(-5 , 261)) 
mdb.models['Model-1'].sketches['__profile__'].Line(point1=(-20 , 179), point2=(-26 , 175)) 
mdb.models['Model-1'].sketches['__profile__'].Line(point1=(-26 , 175), point2=(-31 , 175)) 
mdb.models['Model-1'].sketches['__profile__'].Line(point1=(-31 , 175), point2=(-39 , 180)) 
mdb.models['Model-1'].sketches['__profile__'].Line(point1=(-39 , 180), point2=(-41 , 180)) 
mdb.models['Model-1'].sketches['__profile__'].Line(point1=(-41 , 180), point2=(-52 , 186)) 
mdb.models['Model-1'].sketches['__profile__'].Line(point1=(-52 , 186), point2=(-56 , 187)) 
mdb.models['Model-1'].sketches['__profile__'].Line(point1=(-56 , 187), point2=(-58 , 195)) 
mdb.models['Model-1'].sketches['__profile__'].Line(point1=(-58 , 195), point2=(-58 , 205)) 
mdb.models['Model-1'].sketches['__profile__'].Line(point1=(-58 , 205), point2=(-57 , 206)) 
mdb.models['Model-1'].sketches['__profile__'].Line(point1=(-57 , 206), point2=(-50 , 206)) 
mdb.models['Model-1'].sketches['__profile__'].Line(point1=(-50 , 206), point2=(-39 , 202)) 
mdb.models['Model-1'].sketches['__profile__'].Line(point1=(-39 , 202), point2=(-22 , 198)) 
mdb.models['Model-1'].sketches['__profile__'].Line(point1=(-22 , 198), point2=(-20 , 184)) 
mdb.models['Model-1'].sketches['__profile__'].Line(point1=(-20 , 184), point2=(-19 , 183)) 
mdb.models['Model-1'].sketches['__profile__'].Line(point1=(-19 , 183), point2=(-20 , 179)) 
mdb.models['Model-1'].sketches['__profile__'].Line(point1=(-19 , 183), point2=(-20 , 179)) 
mdb.models['Model-1'].sketches['__profile__'].Line(point1=(-11 , 229), point2=(-11 , 222)) 
mdb.models['Model-1'].sketches['__profile__'].Line(point1=(-11 , 222), point2=(-13 , 215)) 
mdb.models['Model-1'].sketches['__profile__'].Line(point1=(-13 , 215), point2=(-14 , 203)) 
mdb.models['Model-1'].sketches['__profile__'].Line(point1=(-14 , 203), point2=(-17 , 201)) 
mdb.models['Model-1'].sketches['__profile__'].Line(point1=(-17 , 201), point2=(-20 , 200)) 
mdb.models['Model-1'].sketches['__profile__'].Line(point1=(-20 , 200), point2=(-28 , 201)) 
mdb.models['Model-1'].sketches['__profile__'].Line(point1=(-28 , 201), point2=(-52 , 209)) 
mdb.models['Model-1'].sketches['__profile__'].Line(point1=(-52 , 209), point2=(-54 , 210)) 
mdb.models['Model-1'].sketches['__profile__'].Line(point1=(-54 , 210), point2=(-54 , 212)) 
mdb.models['Model-1'].sketches['__profile__'].Line(point1=(-54 , 212), point2=(-46 , 239)) 
mdb.models['Model-1'].sketches['__profile__'].Line(point1=(-46 , 239), point2=(-36 , 238)) 
mdb.models['Model-1'].sketches['__profile__'].Line(point1=(-36 , 238), point2=(-11 , 229)) 
mdb.models['Model-1'].sketches['__profile__'].Line(point1=(-36 , 238), point2=(-11 , 229)) 
mdb.models['Model-1'].sketches['__profile__'].Line(point1=(-12 , 42), point2=(-20 , 39)) 
mdb.models['Model-1'].sketches['__profile__'].Line(point1=(-20 , 39), point2=(-26 , 39)) 
mdb.models['Model-1'].sketches['__profile__'].Line(point1=(-26 , 39), point2=(-28 , 37)) 
mdb.models['Model-1'].sketches['__profile__'].Line(point1=(-28 , 37), point2=(-31 , 38)) 
mdb.models['Model-1'].sketches['__profile__'].Line(point1=(-31 , 38), point2=(-40 , 60)) 
mdb.models['Model-1'].sketches['__profile__'].Line(point1=(-40 , 60), point2=(-47 , 69)) 
mdb.models['Model-1'].sketches['__profile__'].Line(point1=(-47 , 69), point2=(-54 , 81)) 
mdb.models['Model-1'].sketches['__profile__'].Line(point1=(-54 , 81), point2=(-54 , 83)) 
mdb.models['Model-1'].sketches['__profile__'].Line(point1=(-54 , 83), point2=(-51 , 86)) 
mdb.models['Model-1'].sketches['__profile__'].Line(point1=(-51 , 86), point2=(-42 , 95)) 
mdb.models['Model-1'].sketches['__profile__'].Line(point1=(-42 , 95), point2=(-35 , 93)) 
mdb.models['Model-1'].sketches['__profile__'].Line(point1=(-35 , 93), point2=(-30 , 90)) 
mdb.models['Model-1'].sketches['__profile__'].Line(point1=(-30 , 90), point2=(-24 , 77)) 
mdb.models['Model-1'].sketches['__profile__'].Line(point1=(-24 , 77), point2=(-20 , 72)) 
mdb.models['Model-1'].sketches['__profile__'].Line(point1=(-20 , 72), point2=(-19 , 65)) 
mdb.models['Model-1'].sketches['__profile__'].Line(point1=(-19 , 65), point2=(-14 , 52)) 
mdb.models['Model-1'].sketches['__profile__'].Line(point1=(-14 , 52), point2=(-12 , 42)) 
mdb.models['Model-1'].sketches['__profile__'].Line(point1=(-14 , 52), point2=(-12 , 42)) 
mdb.models['Model-1'].sketches['__profile__'].Line(point1=(-11 , 106), point2=(-28 , 93)) 
mdb.models['Model-1'].sketches['__profile__'].Line(point1=(-28 , 93), point2=(-32 , 93)) 
mdb.models['Model-1'].sketches['__profile__'].Line(point1=(-32 , 93), point2=(-37 , 95)) 
mdb.models['Model-1'].sketches['__profile__'].Line(point1=(-37 , 95), point2=(-43 , 100)) 
mdb.models['Model-1'].sketches['__profile__'].Line(point1=(-43 , 100), point2=(-53 , 126)) 
mdb.models['Model-1'].sketches['__profile__'].Line(point1=(-53 , 126), point2=(-53 , 129)) 
mdb.models['Model-1'].sketches['__profile__'].Line(point1=(-53 , 129), point2=(-43 , 141)) 
mdb.models['Model-1'].sketches['__profile__'].Line(point1=(-43 , 141), point2=(-42 , 144)) 
mdb.models['Model-1'].sketches['__profile__'].Line(point1=(-42 , 144), point2=(-40 , 144)) 
mdb.models['Model-1'].sketches['__profile__'].Line(point1=(-40 , 144), point2=(-35 , 140)) 
mdb.models['Model-1'].sketches['__profile__'].Line(point1=(-35 , 140), point2=(-12 , 113)) 
mdb.models['Model-1'].sketches['__profile__'].Line(point1=(-12 , 113), point2=(-11 , 106)) 
mdb.models['Model-1'].sketches['__profile__'].Line(point1=(-12 , 113), point2=(-11 , 106)) 
mdb.models['Model-1'].sketches['__profile__'].Line(point1=(10 , 305), point2=(9 , 289)) 
mdb.models['Model-1'].sketches['__profile__'].Line(point1=(9 , 289), point2=(2 , 283)) 
mdb.models['Model-1'].sketches['__profile__'].Line(point1=(2 , 283), point2=(-6 , 268)) 
mdb.models['Model-1'].sketches['__profile__'].Line(point1=(-6 , 268), point2=(-10 , 268)) 
mdb.models['Model-1'].sketches['__profile__'].Line(point1=(-10 , 268), point2=(-15 , 271)) 
mdb.models['Model-1'].sketches['__profile__'].Line(point1=(-15 , 271), point2=(-21 , 272)) 
mdb.models['Model-1'].sketches['__profile__'].Line(point1=(-21 , 272), point2=(-24 , 274)) 
mdb.models['Model-1'].sketches['__profile__'].Line(point1=(-24 , 274), point2=(-39 , 279)) 
mdb.models['Model-1'].sketches['__profile__'].Line(point1=(-39 , 279), point2=(-48 , 283)) 
mdb.models['Model-1'].sketches['__profile__'].Line(point1=(-48 , 283), point2=(-49 , 286)) 
mdb.models['Model-1'].sketches['__profile__'].Line(point1=(-49 , 286), point2=(-46 , 289)) 
mdb.models['Model-1'].sketches['__profile__'].Line(point1=(-46 , 289), point2=(-30 , 299)) 
mdb.models['Model-1'].sketches['__profile__'].Line(point1=(-30 , 299), point2=(-25 , 304)) 
mdb.models['Model-1'].sketches['__profile__'].Line(point1=(-25 , 304), point2=(-23 , 308)) 
mdb.models['Model-1'].sketches['__profile__'].Line(point1=(-23 , 308), point2=(-21 , 309)) 
mdb.models['Model-1'].sketches['__profile__'].Line(point1=(-21 , 309), point2=(-13 , 309)) 
mdb.models['Model-1'].sketches['__profile__'].Line(point1=(-13 , 309), point2=(-12 , 308)) 
mdb.models['Model-1'].sketches['__profile__'].Line(point1=(-12 , 308), point2=(4 , 307)) 
mdb.models['Model-1'].sketches['__profile__'].Line(point1=(4 , 307), point2=(10 , 305)) 
mdb.models['Model-1'].sketches['__profile__'].Line(point1=(4 , 307), point2=(10 , 305)) 
mdb.models['Model-1'].sketches['__profile__'].Line(point1=(3 , 127), point2=(-9 , 117)) 
mdb.models['Model-1'].sketches['__profile__'].Line(point1=(-9 , 117), point2=(-13 , 117)) 
mdb.models['Model-1'].sketches['__profile__'].Line(point1=(-13 , 117), point2=(-37 , 145)) 
mdb.models['Model-1'].sketches['__profile__'].Line(point1=(-37 , 145), point2=(-36 , 148)) 
mdb.models['Model-1'].sketches['__profile__'].Line(point1=(-36 , 148), point2=(-29 , 153)) 
mdb.models['Model-1'].sketches['__profile__'].Line(point1=(-29 , 153), point2=(-24 , 154)) 
mdb.models['Model-1'].sketches['__profile__'].Line(point1=(-24 , 154), point2=(-8 , 143)) 
mdb.models['Model-1'].sketches['__profile__'].Line(point1=(-8 , 143), point2=(2 , 138)) 
mdb.models['Model-1'].sketches['__profile__'].Line(point1=(2 , 138), point2=(3 , 137)) 
mdb.models['Model-1'].sketches['__profile__'].Line(point1=(3 , 137), point2=(3 , 127)) 
mdb.models['Model-1'].sketches['__profile__'].Line(point1=(3 , 137), point2=(3 , 127)) 
mdb.models['Model-1'].sketches['__profile__'].Line(point1=(14 , 149), point2=(5 , 140)) 
mdb.models['Model-1'].sketches['__profile__'].Line(point1=(5 , 140), point2=(2 , 140)) 
mdb.models['Model-1'].sketches['__profile__'].Line(point1=(2 , 140), point2=(-11 , 147)) 
mdb.models['Model-1'].sketches['__profile__'].Line(point1=(-11 , 147), point2=(-24 , 156)) 
mdb.models['Model-1'].sketches['__profile__'].Line(point1=(-24 , 156), point2=(-25 , 157)) 
mdb.models['Model-1'].sketches['__profile__'].Line(point1=(-25 , 157), point2=(-26 , 167)) 
mdb.models['Model-1'].sketches['__profile__'].Line(point1=(-26 , 167), point2=(-26 , 173)) 
mdb.models['Model-1'].sketches['__profile__'].Line(point1=(-26 , 173), point2=(-23 , 174)) 
mdb.models['Model-1'].sketches['__profile__'].Line(point1=(-23 , 174), point2=(-20 , 177)) 
mdb.models['Model-1'].sketches['__profile__'].Line(point1=(-20 , 177), point2=(-15 , 177)) 
mdb.models['Model-1'].sketches['__profile__'].Line(point1=(-15 , 177), point2=(8 , 159)) 
mdb.models['Model-1'].sketches['__profile__'].Line(point1=(8 , 159), point2=(14 , 151)) 
mdb.models['Model-1'].sketches['__profile__'].Line(point1=(14 , 151), point2=(14 , 149)) 
mdb.models['Model-1'].sketches['__profile__'].Line(point1=(14 , 151), point2=(14 , 149)) 
mdb.models['Model-1'].sketches['__profile__'].Line(point1=(-1 , 75), point2=(-9 , 74)) 
mdb.models['Model-1'].sketches['__profile__'].Line(point1=(-9 , 74), point2=(-10 , 73)) 
mdb.models['Model-1'].sketches['__profile__'].Line(point1=(-10 , 73), point2=(-19 , 73)) 
mdb.models['Model-1'].sketches['__profile__'].Line(point1=(-19 , 73), point2=(-26 , 86)) 
mdb.models['Model-1'].sketches['__profile__'].Line(point1=(-26 , 86), point2=(-26 , 92)) 
mdb.models['Model-1'].sketches['__profile__'].Line(point1=(-26 , 92), point2=(-21 , 96)) 
mdb.models['Model-1'].sketches['__profile__'].Line(point1=(-21 , 96), point2=(-10 , 105)) 
mdb.models['Model-1'].sketches['__profile__'].Line(point1=(-10 , 105), point2=(-7 , 105)) 
mdb.models['Model-1'].sketches['__profile__'].Line(point1=(-7 , 105), point2=(3 , 95)) 
mdb.models['Model-1'].sketches['__profile__'].Line(point1=(3 , 95), point2=(8 , 88)) 
mdb.models['Model-1'].sketches['__profile__'].Line(point1=(8 , 88), point2=(8 , 85)) 
mdb.models['Model-1'].sketches['__profile__'].Line(point1=(8 , 85), point2=(-1 , 75)) 
mdb.models['Model-1'].sketches['__profile__'].Line(point1=(8 , 85), point2=(-1 , 75)) 
mdb.models['Model-1'].sketches['__profile__'].Line(point1=(42 , 395), point2=(29 , 393)) 
mdb.models['Model-1'].sketches['__profile__'].Line(point1=(29 , 393), point2=(28 , 392)) 
mdb.models['Model-1'].sketches['__profile__'].Line(point1=(28 , 392), point2=(23 , 392)) 
mdb.models['Model-1'].sketches['__profile__'].Line(point1=(23 , 392), point2=(22 , 391)) 
mdb.models['Model-1'].sketches['__profile__'].Line(point1=(22 , 391), point2=(16 , 391)) 
mdb.models['Model-1'].sketches['__profile__'].Line(point1=(16 , 391), point2=(15 , 390)) 
mdb.models['Model-1'].sketches['__profile__'].Line(point1=(15 , 390), point2=(-9 , 387)) 
mdb.models['Model-1'].sketches['__profile__'].Line(point1=(-9 , 387), point2=(-10 , 386)) 
mdb.models['Model-1'].sketches['__profile__'].Line(point1=(-10 , 386), point2=(-22 , 386)) 
mdb.models['Model-1'].sketches['__profile__'].Line(point1=(-22 , 386), point2=(-25 , 406)) 
mdb.models['Model-1'].sketches['__profile__'].Line(point1=(-25 , 406), point2=(-24 , 407)) 
mdb.models['Model-1'].sketches['__profile__'].Line(point1=(-24 , 407), point2=(16 , 410)) 
mdb.models['Model-1'].sketches['__profile__'].Line(point1=(16 , 410), point2=(17 , 411)) 
mdb.models['Model-1'].sketches['__profile__'].Line(point1=(17 , 411), point2=(26 , 411)) 
mdb.models['Model-1'].sketches['__profile__'].Line(point1=(26 , 411), point2=(27 , 412)) 
mdb.models['Model-1'].sketches['__profile__'].Line(point1=(27 , 412), point2=(43 , 412)) 
mdb.models['Model-1'].sketches['__profile__'].Line(point1=(43 , 412), point2=(42 , 395)) 
mdb.models['Model-1'].sketches['__profile__'].Line(point1=(43 , 412), point2=(42 , 395)) 
mdb.models['Model-1'].sketches['__profile__'].Line(point1=(9 , 165), point2=(5 , 164)) 
mdb.models['Model-1'].sketches['__profile__'].Line(point1=(5 , 164), point2=(-8 , 173)) 
mdb.models['Model-1'].sketches['__profile__'].Line(point1=(-8 , 173), point2=(-16 , 181)) 
mdb.models['Model-1'].sketches['__profile__'].Line(point1=(-16 , 181), point2=(-19 , 190)) 
mdb.models['Model-1'].sketches['__profile__'].Line(point1=(-19 , 190), point2=(-19 , 197)) 
mdb.models['Model-1'].sketches['__profile__'].Line(point1=(-19 , 197), point2=(-18 , 199)) 
mdb.models['Model-1'].sketches['__profile__'].Line(point1=(-18 , 199), point2=(-14 , 200)) 
mdb.models['Model-1'].sketches['__profile__'].Line(point1=(-14 , 200), point2=(-10 , 200)) 
mdb.models['Model-1'].sketches['__profile__'].Line(point1=(-10 , 200), point2=(-1 , 196)) 
mdb.models['Model-1'].sketches['__profile__'].Line(point1=(-1 , 196), point2=(8 , 190)) 
mdb.models['Model-1'].sketches['__profile__'].Line(point1=(8 , 190), point2=(18 , 181)) 
mdb.models['Model-1'].sketches['__profile__'].Line(point1=(18 , 181), point2=(18 , 177)) 
mdb.models['Model-1'].sketches['__profile__'].Line(point1=(18 , 177), point2=(11 , 169)) 
mdb.models['Model-1'].sketches['__profile__'].Line(point1=(11 , 169), point2=(9 , 165)) 
mdb.models['Model-1'].sketches['__profile__'].Line(point1=(11 , 169), point2=(9 , 165)) 
mdb.models['Model-1'].sketches['__profile__'].Line(point1=(10 , 47), point2=(-4 , 43)) 
mdb.models['Model-1'].sketches['__profile__'].Line(point1=(-4 , 43), point2=(-8 , 43)) 
mdb.models['Model-1'].sketches['__profile__'].Line(point1=(-8 , 43), point2=(-10 , 45)) 
mdb.models['Model-1'].sketches['__profile__'].Line(point1=(-10 , 45), point2=(-14 , 55)) 
mdb.models['Model-1'].sketches['__profile__'].Line(point1=(-14 , 55), point2=(-16 , 66)) 
mdb.models['Model-1'].sketches['__profile__'].Line(point1=(-16 , 66), point2=(-16 , 70)) 
mdb.models['Model-1'].sketches['__profile__'].Line(point1=(-16 , 70), point2=(-15 , 71)) 
mdb.models['Model-1'].sketches['__profile__'].Line(point1=(-15 , 71), point2=(-2 , 71)) 
mdb.models['Model-1'].sketches['__profile__'].Line(point1=(-2 , 71), point2=(7 , 55)) 
mdb.models['Model-1'].sketches['__profile__'].Line(point1=(7 , 55), point2=(10 , 47)) 
mdb.models['Model-1'].sketches['__profile__'].Line(point1=(7 , 55), point2=(10 , 47)) 
mdb.models['Model-1'].sketches['__profile__'].Line(point1=(75 , 305), point2=(47 , 305)) 
mdb.models['Model-1'].sketches['__profile__'].Line(point1=(47 , 305), point2=(46 , 306)) 
mdb.models['Model-1'].sketches['__profile__'].Line(point1=(46 , 306), point2=(22 , 307)) 
mdb.models['Model-1'].sketches['__profile__'].Line(point1=(22 , 307), point2=(21 , 308)) 
mdb.models['Model-1'].sketches['__profile__'].Line(point1=(21 , 308), point2=(13 , 308)) 
mdb.models['Model-1'].sketches['__profile__'].Line(point1=(13 , 308), point2=(12 , 309)) 
mdb.models['Model-1'].sketches['__profile__'].Line(point1=(12 , 309), point2=(2 , 310)) 
mdb.models['Model-1'].sketches['__profile__'].Line(point1=(2 , 310), point2=(-3 , 312)) 
mdb.models['Model-1'].sketches['__profile__'].Line(point1=(-3 , 312), point2=(-14 , 324)) 
mdb.models['Model-1'].sketches['__profile__'].Line(point1=(-14 , 324), point2=(-15 , 328)) 
mdb.models['Model-1'].sketches['__profile__'].Line(point1=(-15 , 328), point2=(-8 , 329)) 
mdb.models['Model-1'].sketches['__profile__'].Line(point1=(-8 , 329), point2=(-7 , 330)) 
mdb.models['Model-1'].sketches['__profile__'].Line(point1=(-7 , 330), point2=(6 , 331)) 
mdb.models['Model-1'].sketches['__profile__'].Line(point1=(6 , 331), point2=(7 , 332)) 
mdb.models['Model-1'].sketches['__profile__'].Line(point1=(7 , 332), point2=(27 , 333)) 
mdb.models['Model-1'].sketches['__profile__'].Line(point1=(27 , 333), point2=(28 , 332)) 
mdb.models['Model-1'].sketches['__profile__'].Line(point1=(28 , 332), point2=(40 , 332)) 
mdb.models['Model-1'].sketches['__profile__'].Line(point1=(40 , 332), point2=(41 , 331)) 
mdb.models['Model-1'].sketches['__profile__'].Line(point1=(41 , 331), point2=(49 , 331)) 
mdb.models['Model-1'].sketches['__profile__'].Line(point1=(49 , 331), point2=(50 , 330)) 
mdb.models['Model-1'].sketches['__profile__'].Line(point1=(50 , 330), point2=(69 , 328)) 
mdb.models['Model-1'].sketches['__profile__'].Line(point1=(69 , 328), point2=(74 , 325)) 
mdb.models['Model-1'].sketches['__profile__'].Line(point1=(74 , 325), point2=(75 , 305)) 
mdb.models['Model-1'].sketches['__profile__'].Line(point1=(74 , 325), point2=(75 , 305)) 
mdb.models['Model-1'].sketches['__profile__'].Line(point1=(41 , 242), point2=(41 , 238)) 
mdb.models['Model-1'].sketches['__profile__'].Line(point1=(41 , 238), point2=(27 , 220)) 
mdb.models['Model-1'].sketches['__profile__'].Line(point1=(27 , 220), point2=(23 , 220)) 
mdb.models['Model-1'].sketches['__profile__'].Line(point1=(23 , 220), point2=(-7 , 230)) 
mdb.models['Model-1'].sketches['__profile__'].Line(point1=(-7 , 230), point2=(-11 , 232)) 
mdb.models['Model-1'].sketches['__profile__'].Line(point1=(-11 , 232), point2=(-11 , 237)) 
mdb.models['Model-1'].sketches['__profile__'].Line(point1=(-11 , 237), point2=(-8 , 248)) 
mdb.models['Model-1'].sketches['__profile__'].Line(point1=(-8 , 248), point2=(-2 , 261)) 
mdb.models['Model-1'].sketches['__profile__'].Line(point1=(-2 , 261), point2=(3 , 260)) 
mdb.models['Model-1'].sketches['__profile__'].Line(point1=(3 , 260), point2=(22 , 251)) 
mdb.models['Model-1'].sketches['__profile__'].Line(point1=(22 , 251), point2=(24 , 251)) 
mdb.models['Model-1'].sketches['__profile__'].Line(point1=(24 , 251), point2=(41 , 242)) 
mdb.models['Model-1'].sketches['__profile__'].Line(point1=(24 , 251), point2=(41 , 242)) 
mdb.models['Model-1'].sketches['__profile__'].Line(point1=(30 , 182), point2=(29 , 181)) 
mdb.models['Model-1'].sketches['__profile__'].Line(point1=(29 , 181), point2=(21 , 181)) 
mdb.models['Model-1'].sketches['__profile__'].Line(point1=(21 , 181), point2=(4 , 195)) 
mdb.models['Model-1'].sketches['__profile__'].Line(point1=(4 , 195), point2=(-11 , 202)) 
mdb.models['Model-1'].sketches['__profile__'].Line(point1=(-11 , 202), point2=(-11 , 211)) 
mdb.models['Model-1'].sketches['__profile__'].Line(point1=(-11 , 211), point2=(-10 , 212)) 
mdb.models['Model-1'].sketches['__profile__'].Line(point1=(-10 , 212), point2=(-9 , 224)) 
mdb.models['Model-1'].sketches['__profile__'].Line(point1=(-9 , 224), point2=(-7 , 227)) 
mdb.models['Model-1'].sketches['__profile__'].Line(point1=(-7 , 227), point2=(-4 , 226)) 
mdb.models['Model-1'].sketches['__profile__'].Line(point1=(-4 , 226), point2=(-1 , 226)) 
mdb.models['Model-1'].sketches['__profile__'].Line(point1=(-1 , 226), point2=(20 , 219)) 
mdb.models['Model-1'].sketches['__profile__'].Line(point1=(20 , 219), point2=(32 , 213)) 
mdb.models['Model-1'].sketches['__profile__'].Line(point1=(32 , 213), point2=(44 , 204)) 
mdb.models['Model-1'].sketches['__profile__'].Line(point1=(44 , 204), point2=(43 , 199)) 
mdb.models['Model-1'].sketches['__profile__'].Line(point1=(43 , 199), point2=(30 , 182)) 
mdb.models['Model-1'].sketches['__profile__'].Line(point1=(43 , 199), point2=(30 , 182)) 
mdb.models['Model-1'].sketches['__profile__'].Line(point1=(26 , 89), point2=(20 , 83)) 
mdb.models['Model-1'].sketches['__profile__'].Line(point1=(20 , 83), point2=(16 , 83)) 
mdb.models['Model-1'].sketches['__profile__'].Line(point1=(16 , 83), point2=(-8 , 110)) 
mdb.models['Model-1'].sketches['__profile__'].Line(point1=(-8 , 110), point2=(-8 , 115)) 
mdb.models['Model-1'].sketches['__profile__'].Line(point1=(-8 , 115), point2=(-4 , 119)) 
mdb.models['Model-1'].sketches['__profile__'].Line(point1=(-4 , 119), point2=(4 , 124)) 
mdb.models['Model-1'].sketches['__profile__'].Line(point1=(4 , 124), point2=(7 , 124)) 
mdb.models['Model-1'].sketches['__profile__'].Line(point1=(7 , 124), point2=(10 , 122)) 
mdb.models['Model-1'].sketches['__profile__'].Line(point1=(10 , 122), point2=(23 , 109)) 
mdb.models['Model-1'].sketches['__profile__'].Line(point1=(23 , 109), point2=(31 , 98)) 
mdb.models['Model-1'].sketches['__profile__'].Line(point1=(31 , 98), point2=(31 , 95)) 
mdb.models['Model-1'].sketches['__profile__'].Line(point1=(31 , 95), point2=(26 , 89)) 
mdb.models['Model-1'].sketches['__profile__'].Line(point1=(31 , 95), point2=(26 , 89)) 
mdb.models['Model-1'].sketches['__profile__'].Line(point1=(38 , 250), point2=(34 , 249)) 
mdb.models['Model-1'].sketches['__profile__'].Line(point1=(34 , 249), point2=(13 , 259)) 
mdb.models['Model-1'].sketches['__profile__'].Line(point1=(13 , 259), point2=(-2 , 264)) 
mdb.models['Model-1'].sketches['__profile__'].Line(point1=(-2 , 264), point2=(-3 , 266)) 
mdb.models['Model-1'].sketches['__profile__'].Line(point1=(-3 , 266), point2=(-2 , 271)) 
mdb.models['Model-1'].sketches['__profile__'].Line(point1=(-2 , 271), point2=(3 , 280)) 
mdb.models['Model-1'].sketches['__profile__'].Line(point1=(3 , 280), point2=(8 , 285)) 
mdb.models['Model-1'].sketches['__profile__'].Line(point1=(8 , 285), point2=(10 , 287)) 
mdb.models['Model-1'].sketches['__profile__'].Line(point1=(10 , 287), point2=(12 , 287)) 
mdb.models['Model-1'].sketches['__profile__'].Line(point1=(12 , 287), point2=(22 , 282)) 
mdb.models['Model-1'].sketches['__profile__'].Line(point1=(22 , 282), point2=(41 , 276)) 
mdb.models['Model-1'].sketches['__profile__'].Line(point1=(41 , 276), point2=(47 , 273)) 
mdb.models['Model-1'].sketches['__profile__'].Line(point1=(47 , 273), point2=(45 , 265)) 
mdb.models['Model-1'].sketches['__profile__'].Line(point1=(45 , 265), point2=(38 , 250)) 
mdb.models['Model-1'].sketches['__profile__'].Line(point1=(45 , 265), point2=(38 , 250)) 
mdb.models['Model-1'].sketches['__profile__'].Line(point1=(33 , 52), point2=(21 , 49)) 
mdb.models['Model-1'].sketches['__profile__'].Line(point1=(21 , 49), point2=(14 , 49)) 
mdb.models['Model-1'].sketches['__profile__'].Line(point1=(14 , 49), point2=(4 , 63)) 
mdb.models['Model-1'].sketches['__profile__'].Line(point1=(4 , 63), point2=(1 , 69)) 
mdb.models['Model-1'].sketches['__profile__'].Line(point1=(1 , 69), point2=(1 , 74)) 
mdb.models['Model-1'].sketches['__profile__'].Line(point1=(1 , 74), point2=(9 , 84)) 
mdb.models['Model-1'].sketches['__profile__'].Line(point1=(9 , 84), point2=(13 , 83)) 
mdb.models['Model-1'].sketches['__profile__'].Line(point1=(13 , 83), point2=(20 , 76)) 
mdb.models['Model-1'].sketches['__profile__'].Line(point1=(20 , 76), point2=(28 , 65)) 
mdb.models['Model-1'].sketches['__profile__'].Line(point1=(28 , 65), point2=(33 , 56)) 
mdb.models['Model-1'].sketches['__profile__'].Line(point1=(33 , 56), point2=(33 , 52)) 
mdb.models['Model-1'].sketches['__profile__'].Line(point1=(33 , 56), point2=(33 , 52)) 
mdb.models['Model-1'].sketches['__profile__'].Line(point1=(51 , 108), point2=(42 , 99)) 
mdb.models['Model-1'].sketches['__profile__'].Line(point1=(42 , 99), point2=(38 , 96)) 
mdb.models['Model-1'].sketches['__profile__'].Line(point1=(38 , 96), point2=(35 , 96)) 
mdb.models['Model-1'].sketches['__profile__'].Line(point1=(35 , 96), point2=(21 , 114)) 
mdb.models['Model-1'].sketches['__profile__'].Line(point1=(21 , 114), point2=(7 , 127)) 
mdb.models['Model-1'].sketches['__profile__'].Line(point1=(7 , 127), point2=(6 , 129)) 
mdb.models['Model-1'].sketches['__profile__'].Line(point1=(6 , 129), point2=(6 , 136)) 
mdb.models['Model-1'].sketches['__profile__'].Line(point1=(6 , 136), point2=(6 , 138)) 
mdb.models['Model-1'].sketches['__profile__'].Line(point1=(6 , 138), point2=(14 , 146)) 
mdb.models['Model-1'].sketches['__profile__'].Line(point1=(14 , 146), point2=(18 , 147)) 
mdb.models['Model-1'].sketches['__profile__'].Line(point1=(18 , 147), point2=(34 , 136)) 
mdb.models['Model-1'].sketches['__profile__'].Line(point1=(34 , 136), point2=(42 , 128)) 
mdb.models['Model-1'].sketches['__profile__'].Line(point1=(42 , 128), point2=(52 , 114)) 
mdb.models['Model-1'].sketches['__profile__'].Line(point1=(52 , 114), point2=(51 , 108)) 
mdb.models['Model-1'].sketches['__profile__'].Line(point1=(52 , 114), point2=(51 , 108)) 
mdb.models['Model-1'].sketches['__profile__'].Line(point1=(40 , 136), point2=(36 , 136)) 
mdb.models['Model-1'].sketches['__profile__'].Line(point1=(36 , 136), point2=(21 , 147)) 
mdb.models['Model-1'].sketches['__profile__'].Line(point1=(21 , 147), point2=(11 , 158)) 
mdb.models['Model-1'].sketches['__profile__'].Line(point1=(11 , 158), point2=(11 , 164)) 
mdb.models['Model-1'].sketches['__profile__'].Line(point1=(11 , 164), point2=(20 , 177)) 
mdb.models['Model-1'].sketches['__profile__'].Line(point1=(20 , 177), point2=(22 , 178)) 
mdb.models['Model-1'].sketches['__profile__'].Line(point1=(22 , 178), point2=(30 , 177)) 
mdb.models['Model-1'].sketches['__profile__'].Line(point1=(30 , 177), point2=(39 , 166)) 
mdb.models['Model-1'].sketches['__profile__'].Line(point1=(39 , 166), point2=(49 , 150)) 
mdb.models['Model-1'].sketches['__profile__'].Line(point1=(49 , 150), point2=(49 , 148)) 
mdb.models['Model-1'].sketches['__profile__'].Line(point1=(49 , 148), point2=(40 , 136)) 
mdb.models['Model-1'].sketches['__profile__'].Line(point1=(49 , 148), point2=(40 , 136)) 
mdb.models['Model-1'].sketches['__profile__'].Line(point1=(48 , 276), point2=(25 , 283)) 
mdb.models['Model-1'].sketches['__profile__'].Line(point1=(25 , 283), point2=(12 , 289)) 
mdb.models['Model-1'].sketches['__profile__'].Line(point1=(12 , 289), point2=(13 , 304)) 
mdb.models['Model-1'].sketches['__profile__'].Line(point1=(13 , 304), point2=(33 , 304)) 
mdb.models['Model-1'].sketches['__profile__'].Line(point1=(33 , 304), point2=(34 , 303)) 
mdb.models['Model-1'].sketches['__profile__'].Line(point1=(34 , 303), point2=(39 , 303)) 
mdb.models['Model-1'].sketches['__profile__'].Line(point1=(39 , 303), point2=(46 , 287)) 
mdb.models['Model-1'].sketches['__profile__'].Line(point1=(46 , 287), point2=(48 , 281)) 
mdb.models['Model-1'].sketches['__profile__'].Line(point1=(48 , 281), point2=(48 , 276)) 
mdb.models['Model-1'].sketches['__profile__'].Line(point1=(48 , 281), point2=(48 , 276)) 
mdb.models['Model-1'].sketches['__profile__'].Line(point1=(63 , 334), point2=(61 , 332)) 
mdb.models['Model-1'].sketches['__profile__'].Line(point1=(61 , 332), point2=(53 , 332)) 
mdb.models['Model-1'].sketches['__profile__'].Line(point1=(53 , 332), point2=(52 , 333)) 
mdb.models['Model-1'].sketches['__profile__'].Line(point1=(52 , 333), point2=(43 , 333)) 
mdb.models['Model-1'].sketches['__profile__'].Line(point1=(43 , 333), point2=(42 , 334)) 
mdb.models['Model-1'].sketches['__profile__'].Line(point1=(42 , 334), point2=(34 , 334)) 
mdb.models['Model-1'].sketches['__profile__'].Line(point1=(34 , 334), point2=(33 , 335)) 
mdb.models['Model-1'].sketches['__profile__'].Line(point1=(33 , 335), point2=(25 , 336)) 
mdb.models['Model-1'].sketches['__profile__'].Line(point1=(25 , 336), point2=(22 , 346)) 
mdb.models['Model-1'].sketches['__profile__'].Line(point1=(22 , 346), point2=(21 , 359)) 
mdb.models['Model-1'].sketches['__profile__'].Line(point1=(21 , 359), point2=(22 , 360)) 
mdb.models['Model-1'].sketches['__profile__'].Line(point1=(22 , 360), point2=(31 , 361)) 
mdb.models['Model-1'].sketches['__profile__'].Line(point1=(31 , 361), point2=(46 , 362)) 
mdb.models['Model-1'].sketches['__profile__'].Line(point1=(46 , 362), point2=(47 , 363)) 
mdb.models['Model-1'].sketches['__profile__'].Line(point1=(47 , 363), point2=(58 , 363)) 
mdb.models['Model-1'].sketches['__profile__'].Line(point1=(58 , 363), point2=(59 , 364)) 
mdb.models['Model-1'].sketches['__profile__'].Line(point1=(59 , 364), point2=(74 , 364)) 
mdb.models['Model-1'].sketches['__profile__'].Line(point1=(74 , 364), point2=(73 , 352)) 
mdb.models['Model-1'].sketches['__profile__'].Line(point1=(73 , 352), point2=(63 , 334)) 
mdb.models['Model-1'].sketches['__profile__'].Line(point1=(73 , 352), point2=(63 , 334)) 
mdb.models['Model-1'].sketches['__profile__'].Line(point1=(58 , 62), point2=(51 , 58)) 
mdb.models['Model-1'].sketches['__profile__'].Line(point1=(51 , 58), point2=(41 , 54)) 
mdb.models['Model-1'].sketches['__profile__'].Line(point1=(41 , 54), point2=(38 , 54)) 
mdb.models['Model-1'].sketches['__profile__'].Line(point1=(38 , 54), point2=(22 , 76)) 
mdb.models['Model-1'].sketches['__profile__'].Line(point1=(22 , 76), point2=(21 , 81)) 
mdb.models['Model-1'].sketches['__profile__'].Line(point1=(21 , 81), point2=(33 , 94)) 
mdb.models['Model-1'].sketches['__profile__'].Line(point1=(33 , 94), point2=(37 , 94)) 
mdb.models['Model-1'].sketches['__profile__'].Line(point1=(37 , 94), point2=(57 , 66)) 
mdb.models['Model-1'].sketches['__profile__'].Line(point1=(57 , 66), point2=(58 , 62)) 
mdb.models['Model-1'].sketches['__profile__'].Line(point1=(57 , 66), point2=(58 , 62)) 
mdb.models['Model-1'].sketches['__profile__'].Line(point1=(81 , 217), point2=(72 , 210)) 
mdb.models['Model-1'].sketches['__profile__'].Line(point1=(72 , 210), point2=(65 , 207)) 
mdb.models['Model-1'].sketches['__profile__'].Line(point1=(65 , 207), point2=(58 , 202)) 
mdb.models['Model-1'].sketches['__profile__'].Line(point1=(58 , 202), point2=(51 , 202)) 
mdb.models['Model-1'].sketches['__profile__'].Line(point1=(51 , 202), point2=(34 , 214)) 
mdb.models['Model-1'].sketches['__profile__'].Line(point1=(34 , 214), point2=(30 , 218)) 
mdb.models['Model-1'].sketches['__profile__'].Line(point1=(30 , 218), point2=(31 , 221)) 
mdb.models['Model-1'].sketches['__profile__'].Line(point1=(31 , 221), point2=(42 , 236)) 
mdb.models['Model-1'].sketches['__profile__'].Line(point1=(42 , 236), point2=(45 , 239)) 
mdb.models['Model-1'].sketches['__profile__'].Line(point1=(45 , 239), point2=(48 , 239)) 
mdb.models['Model-1'].sketches['__profile__'].Line(point1=(48 , 239), point2=(74 , 225)) 
mdb.models['Model-1'].sketches['__profile__'].Line(point1=(74 , 225), point2=(81 , 219)) 
mdb.models['Model-1'].sketches['__profile__'].Line(point1=(81 , 219), point2=(81 , 217)) 
mdb.models['Model-1'].sketches['__profile__'].Line(point1=(81 , 219), point2=(81 , 217)) 
mdb.models['Model-1'].sketches['__profile__'].Line(point1=(73 , 159), point2=(63 , 150)) 
mdb.models['Model-1'].sketches['__profile__'].Line(point1=(63 , 150), point2=(52 , 150)) 
mdb.models['Model-1'].sketches['__profile__'].Line(point1=(52 , 150), point2=(32 , 179)) 
mdb.models['Model-1'].sketches['__profile__'].Line(point1=(32 , 179), point2=(32 , 182)) 
mdb.models['Model-1'].sketches['__profile__'].Line(point1=(32 , 182), point2=(37 , 188)) 
mdb.models['Model-1'].sketches['__profile__'].Line(point1=(37 , 188), point2=(46 , 200)) 
mdb.models['Model-1'].sketches['__profile__'].Line(point1=(46 , 200), point2=(50 , 200)) 
mdb.models['Model-1'].sketches['__profile__'].Line(point1=(50 , 200), point2=(58 , 195)) 
mdb.models['Model-1'].sketches['__profile__'].Line(point1=(58 , 195), point2=(82 , 172)) 
mdb.models['Model-1'].sketches['__profile__'].Line(point1=(82 , 172), point2=(82 , 170)) 
mdb.models['Model-1'].sketches['__profile__'].Line(point1=(82 , 170), point2=(73 , 159)) 
mdb.models['Model-1'].sketches['__profile__'].Line(point1=(82 , 170), point2=(73 , 159)) 
mdb.models['Model-1'].sketches['__profile__'].Line(point1=(74 , 230), point2=(71 , 230)) 
mdb.models['Model-1'].sketches['__profile__'].Line(point1=(71 , 230), point2=(45 , 243)) 
mdb.models['Model-1'].sketches['__profile__'].Line(point1=(45 , 243), point2=(41 , 246)) 
mdb.models['Model-1'].sketches['__profile__'].Line(point1=(41 , 246), point2=(41 , 251)) 
mdb.models['Model-1'].sketches['__profile__'].Line(point1=(41 , 251), point2=(51 , 273)) 
mdb.models['Model-1'].sketches['__profile__'].Line(point1=(51 , 273), point2=(65 , 270)) 
mdb.models['Model-1'].sketches['__profile__'].Line(point1=(65 , 270), point2=(78 , 264)) 
mdb.models['Model-1'].sketches['__profile__'].Line(point1=(78 , 264), point2=(81 , 261)) 
mdb.models['Model-1'].sketches['__profile__'].Line(point1=(81 , 261), point2=(83 , 256)) 
mdb.models['Model-1'].sketches['__profile__'].Line(point1=(83 , 256), point2=(83 , 252)) 
mdb.models['Model-1'].sketches['__profile__'].Line(point1=(83 , 252), point2=(74 , 230)) 
mdb.models['Model-1'].sketches['__profile__'].Line(point1=(83 , 252), point2=(74 , 230)) 
mdb.models['Model-1'].sketches['__profile__'].Line(point1=(75 , 104), point2=(71 , 100)) 
mdb.models['Model-1'].sketches['__profile__'].Line(point1=(71 , 100), point2=(68 , 100)) 
mdb.models['Model-1'].sketches['__profile__'].Line(point1=(68 , 100), point2=(55 , 113)) 
mdb.models['Model-1'].sketches['__profile__'].Line(point1=(55 , 113), point2=(41 , 132)) 
mdb.models['Model-1'].sketches['__profile__'].Line(point1=(41 , 132), point2=(42 , 136)) 
mdb.models['Model-1'].sketches['__profile__'].Line(point1=(42 , 136), point2=(48 , 144)) 
mdb.models['Model-1'].sketches['__profile__'].Line(point1=(48 , 144), point2=(52 , 147)) 
mdb.models['Model-1'].sketches['__profile__'].Line(point1=(52 , 147), point2=(53 , 148)) 
mdb.models['Model-1'].sketches['__profile__'].Line(point1=(53 , 148), point2=(65 , 148)) 
mdb.models['Model-1'].sketches['__profile__'].Line(point1=(65 , 148), point2=(74 , 129)) 
mdb.models['Model-1'].sketches['__profile__'].Line(point1=(74 , 129), point2=(79 , 122)) 
mdb.models['Model-1'].sketches['__profile__'].Line(point1=(79 , 122), point2=(81 , 118)) 
mdb.models['Model-1'].sketches['__profile__'].Line(point1=(81 , 118), point2=(81 , 112)) 
mdb.models['Model-1'].sketches['__profile__'].Line(point1=(81 , 112), point2=(75 , 104)) 
mdb.models['Model-1'].sketches['__profile__'].Line(point1=(81 , 112), point2=(75 , 104)) 
mdb.models['Model-1'].sketches['__profile__'].Line(point1=(84 , 71), point2=(66 , 64)) 
mdb.models['Model-1'].sketches['__profile__'].Line(point1=(66 , 64), point2=(61 , 64)) 
mdb.models['Model-1'].sketches['__profile__'].Line(point1=(61 , 64), point2=(42 , 90)) 
mdb.models['Model-1'].sketches['__profile__'].Line(point1=(42 , 90), point2=(41 , 94)) 
mdb.models['Model-1'].sketches['__profile__'].Line(point1=(41 , 94), point2=(41 , 96)) 
mdb.models['Model-1'].sketches['__profile__'].Line(point1=(41 , 96), point2=(53 , 108)) 
mdb.models['Model-1'].sketches['__profile__'].Line(point1=(53 , 108), point2=(58 , 107)) 
mdb.models['Model-1'].sketches['__profile__'].Line(point1=(58 , 107), point2=(67 , 98)) 
mdb.models['Model-1'].sketches['__profile__'].Line(point1=(67 , 98), point2=(73 , 90)) 
mdb.models['Model-1'].sketches['__profile__'].Line(point1=(73 , 90), point2=(84 , 73)) 
mdb.models['Model-1'].sketches['__profile__'].Line(point1=(84 , 73), point2=(84 , 71)) 
mdb.models['Model-1'].sketches['__profile__'].Line(point1=(84 , 73), point2=(84 , 71)) 
mdb.models['Model-1'].sketches['__profile__'].Line(point1=(92 , 274), point2=(84 , 266)) 
mdb.models['Model-1'].sketches['__profile__'].Line(point1=(84 , 266), point2=(78 , 266)) 
mdb.models['Model-1'].sketches['__profile__'].Line(point1=(78 , 266), point2=(68 , 271)) 
mdb.models['Model-1'].sketches['__profile__'].Line(point1=(68 , 271), point2=(53 , 275)) 
mdb.models['Model-1'].sketches['__profile__'].Line(point1=(53 , 275), point2=(43 , 300)) 
mdb.models['Model-1'].sketches['__profile__'].Line(point1=(43 , 300), point2=(43 , 303)) 
mdb.models['Model-1'].sketches['__profile__'].Line(point1=(43 , 303), point2=(78 , 301)) 
mdb.models['Model-1'].sketches['__profile__'].Line(point1=(78 , 301), point2=(80 , 298)) 
mdb.models['Model-1'].sketches['__profile__'].Line(point1=(80 , 298), point2=(81 , 291)) 
mdb.models['Model-1'].sketches['__profile__'].Line(point1=(81 , 291), point2=(84 , 285)) 
mdb.models['Model-1'].sketches['__profile__'].Line(point1=(84 , 285), point2=(90 , 279)) 
mdb.models['Model-1'].sketches['__profile__'].Line(point1=(90 , 279), point2=(92 , 274)) 
mdb.models['Model-1'].sketches['__profile__'].Line(point1=(90 , 279), point2=(92 , 274)) 
mdb.models['Model-1'].sketches['__profile__'].Line(point1=(114 , 417), point2=(114 , 406)) 
mdb.models['Model-1'].sketches['__profile__'].Line(point1=(114 , 406), point2=(110 , 402)) 
mdb.models['Model-1'].sketches['__profile__'].Line(point1=(110 , 402), point2=(88 , 400)) 
mdb.models['Model-1'].sketches['__profile__'].Line(point1=(88 , 400), point2=(87 , 399)) 
mdb.models['Model-1'].sketches['__profile__'].Line(point1=(87 , 399), point2=(78 , 399)) 
mdb.models['Model-1'].sketches['__profile__'].Line(point1=(78 , 399), point2=(77 , 398)) 
mdb.models['Model-1'].sketches['__profile__'].Line(point1=(77 , 398), point2=(69 , 398)) 
mdb.models['Model-1'].sketches['__profile__'].Line(point1=(69 , 398), point2=(68 , 397)) 
mdb.models['Model-1'].sketches['__profile__'].Line(point1=(68 , 397), point2=(59 , 397)) 
mdb.models['Model-1'].sketches['__profile__'].Line(point1=(59 , 397), point2=(58 , 396)) 
mdb.models['Model-1'].sketches['__profile__'].Line(point1=(58 , 396), point2=(51 , 396)) 
mdb.models['Model-1'].sketches['__profile__'].Line(point1=(51 , 396), point2=(50 , 395)) 
mdb.models['Model-1'].sketches['__profile__'].Line(point1=(50 , 395), point2=(46 , 395)) 
mdb.models['Model-1'].sketches['__profile__'].Line(point1=(46 , 395), point2=(46 , 397)) 
mdb.models['Model-1'].sketches['__profile__'].Line(point1=(46 , 397), point2=(46 , 411)) 
mdb.models['Model-1'].sketches['__profile__'].Line(point1=(46 , 411), point2=(47 , 413)) 
mdb.models['Model-1'].sketches['__profile__'].Line(point1=(47 , 413), point2=(80 , 416)) 
mdb.models['Model-1'].sketches['__profile__'].Line(point1=(80 , 416), point2=(81 , 417)) 
mdb.models['Model-1'].sketches['__profile__'].Line(point1=(81 , 417), point2=(92 , 417)) 
mdb.models['Model-1'].sketches['__profile__'].Line(point1=(92 , 417), point2=(93 , 418)) 
mdb.models['Model-1'].sketches['__profile__'].Line(point1=(93 , 418), point2=(109 , 418)) 
mdb.models['Model-1'].sketches['__profile__'].Line(point1=(109 , 418), point2=(112 , 419)) 
mdb.models['Model-1'].sketches['__profile__'].Line(point1=(112 , 419), point2=(114 , 417)) 
mdb.models['Model-1'].sketches['__profile__'].Line(point1=(112 , 419), point2=(114 , 417)) 
mdb.models['Model-1'].sketches['__profile__'].Line(point1=(111 , 187), point2=(106 , 184)) 
mdb.models['Model-1'].sketches['__profile__'].Line(point1=(106 , 184), point2=(103 , 184)) 
mdb.models['Model-1'].sketches['__profile__'].Line(point1=(103 , 184), point2=(99 , 180)) 
mdb.models['Model-1'].sketches['__profile__'].Line(point1=(99 , 180), point2=(90 , 176)) 
mdb.models['Model-1'].sketches['__profile__'].Line(point1=(90 , 176), point2=(88 , 174)) 
mdb.models['Model-1'].sketches['__profile__'].Line(point1=(88 , 174), point2=(84 , 174)) 
mdb.models['Model-1'].sketches['__profile__'].Line(point1=(84 , 174), point2=(59 , 197)) 
mdb.models['Model-1'].sketches['__profile__'].Line(point1=(59 , 197), point2=(60 , 201)) 
mdb.models['Model-1'].sketches['__profile__'].Line(point1=(60 , 201), point2=(73 , 208)) 
mdb.models['Model-1'].sketches['__profile__'].Line(point1=(73 , 208), point2=(81 , 214)) 
mdb.models['Model-1'].sketches['__profile__'].Line(point1=(81 , 214), point2=(87 , 215)) 
mdb.models['Model-1'].sketches['__profile__'].Line(point1=(87 , 215), point2=(100 , 204)) 
mdb.models['Model-1'].sketches['__profile__'].Line(point1=(100 , 204), point2=(111 , 190)) 
mdb.models['Model-1'].sketches['__profile__'].Line(point1=(111 , 190), point2=(111 , 187)) 
mdb.models['Model-1'].sketches['__profile__'].Line(point1=(111 , 190), point2=(111 , 187)) 
mdb.models['Model-1'].sketches['__profile__'].Line(point1=(122 , 367), point2=(125 , 358)) 
mdb.models['Model-1'].sketches['__profile__'].Line(point1=(125 , 358), point2=(131 , 347)) 
mdb.models['Model-1'].sketches['__profile__'].Line(point1=(131 , 347), point2=(131 , 344)) 
mdb.models['Model-1'].sketches['__profile__'].Line(point1=(131 , 344), point2=(127 , 332)) 
mdb.models['Model-1'].sketches['__profile__'].Line(point1=(127 , 332), point2=(124 , 327)) 
mdb.models['Model-1'].sketches['__profile__'].Line(point1=(124 , 327), point2=(120 , 327)) 
mdb.models['Model-1'].sketches['__profile__'].Line(point1=(120 , 327), point2=(119 , 328)) 
mdb.models['Model-1'].sketches['__profile__'].Line(point1=(119 , 328), point2=(77 , 329)) 
mdb.models['Model-1'].sketches['__profile__'].Line(point1=(77 , 329), point2=(66 , 331)) 
mdb.models['Model-1'].sketches['__profile__'].Line(point1=(66 , 331), point2=(66 , 336)) 
mdb.models['Model-1'].sketches['__profile__'].Line(point1=(66 , 336), point2=(75 , 351)) 
mdb.models['Model-1'].sketches['__profile__'].Line(point1=(75 , 351), point2=(78 , 364)) 
mdb.models['Model-1'].sketches['__profile__'].Line(point1=(78 , 364), point2=(85 , 366)) 
mdb.models['Model-1'].sketches['__profile__'].Line(point1=(85 , 366), point2=(115 , 368)) 
mdb.models['Model-1'].sketches['__profile__'].Line(point1=(115 , 368), point2=(116 , 369)) 
mdb.models['Model-1'].sketches['__profile__'].Line(point1=(116 , 369), point2=(119 , 369)) 
mdb.models['Model-1'].sketches['__profile__'].Line(point1=(119 , 369), point2=(122 , 367)) 
mdb.models['Model-1'].sketches['__profile__'].Line(point1=(119 , 369), point2=(122 , 367)) 
mdb.models['Model-1'].sketches['__profile__'].Line(point1=(115 , 128), point2=(100 , 120)) 
mdb.models['Model-1'].sketches['__profile__'].Line(point1=(100 , 120), point2=(93 , 114)) 
mdb.models['Model-1'].sketches['__profile__'].Line(point1=(93 , 114), point2=(88 , 114)) 
mdb.models['Model-1'].sketches['__profile__'].Line(point1=(88 , 114), point2=(80 , 123)) 
mdb.models['Model-1'].sketches['__profile__'].Line(point1=(80 , 123), point2=(67 , 148)) 
mdb.models['Model-1'].sketches['__profile__'].Line(point1=(67 , 148), point2=(67 , 150)) 
mdb.models['Model-1'].sketches['__profile__'].Line(point1=(67 , 150), point2=(79 , 164)) 
mdb.models['Model-1'].sketches['__profile__'].Line(point1=(79 , 164), point2=(83 , 168)) 
mdb.models['Model-1'].sketches['__profile__'].Line(point1=(83 , 168), point2=(86 , 168)) 
mdb.models['Model-1'].sketches['__profile__'].Line(point1=(86 , 168), point2=(110 , 139)) 
mdb.models['Model-1'].sketches['__profile__'].Line(point1=(110 , 139), point2=(115 , 131)) 
mdb.models['Model-1'].sketches['__profile__'].Line(point1=(115 , 131), point2=(115 , 128)) 
mdb.models['Model-1'].sketches['__profile__'].Line(point1=(115 , 131), point2=(115 , 128)) 
mdb.models['Model-1'].sketches['__profile__'].Line(point1=(113 , 82), point2=(88 , 72)) 
mdb.models['Model-1'].sketches['__profile__'].Line(point1=(88 , 72), point2=(84 , 76)) 
mdb.models['Model-1'].sketches['__profile__'].Line(point1=(84 , 76), point2=(72 , 94)) 
mdb.models['Model-1'].sketches['__profile__'].Line(point1=(72 , 94), point2=(72 , 97)) 
mdb.models['Model-1'].sketches['__profile__'].Line(point1=(72 , 97), point2=(83 , 112)) 
mdb.models['Model-1'].sketches['__profile__'].Line(point1=(83 , 112), point2=(87 , 113)) 
mdb.models['Model-1'].sketches['__profile__'].Line(point1=(87 , 113), point2=(94 , 107)) 
mdb.models['Model-1'].sketches['__profile__'].Line(point1=(94 , 107), point2=(101 , 97)) 
mdb.models['Model-1'].sketches['__profile__'].Line(point1=(101 , 97), point2=(113 , 84)) 
mdb.models['Model-1'].sketches['__profile__'].Line(point1=(113 , 84), point2=(113 , 82)) 
mdb.models['Model-1'].sketches['__profile__'].Line(point1=(113 , 84), point2=(113 , 82)) 
mdb.models['Model-1'].sketches['__profile__'].Line(point1=(113 , 241), point2=(113 , 229)) 
mdb.models['Model-1'].sketches['__profile__'].Line(point1=(113 , 229), point2=(102 , 208)) 
mdb.models['Model-1'].sketches['__profile__'].Line(point1=(102 , 208), point2=(100 , 208)) 
mdb.models['Model-1'].sketches['__profile__'].Line(point1=(100 , 208), point2=(92 , 214)) 
mdb.models['Model-1'].sketches['__profile__'].Line(point1=(92 , 214), point2=(89 , 218)) 
mdb.models['Model-1'].sketches['__profile__'].Line(point1=(89 , 218), point2=(81 , 223)) 
mdb.models['Model-1'].sketches['__profile__'].Line(point1=(81 , 223), point2=(77 , 226)) 
mdb.models['Model-1'].sketches['__profile__'].Line(point1=(77 , 226), point2=(77 , 230)) 
mdb.models['Model-1'].sketches['__profile__'].Line(point1=(77 , 230), point2=(85 , 251)) 
mdb.models['Model-1'].sketches['__profile__'].Line(point1=(85 , 251), point2=(90 , 251)) 
mdb.models['Model-1'].sketches['__profile__'].Line(point1=(90 , 251), point2=(96 , 249)) 
mdb.models['Model-1'].sketches['__profile__'].Line(point1=(96 , 249), point2=(113 , 241)) 
mdb.models['Model-1'].sketches['__profile__'].Line(point1=(96 , 249), point2=(113 , 241)) 
mdb.models['Model-1'].sketches['__profile__'].Line(point1=(120 , 300), point2=(109 , 300)) 
mdb.models['Model-1'].sketches['__profile__'].Line(point1=(109 , 300), point2=(108 , 301)) 
mdb.models['Model-1'].sketches['__profile__'].Line(point1=(108 , 301), point2=(99 , 301)) 
mdb.models['Model-1'].sketches['__profile__'].Line(point1=(99 , 301), point2=(98 , 302)) 
mdb.models['Model-1'].sketches['__profile__'].Line(point1=(98 , 302), point2=(79 , 304)) 
mdb.models['Model-1'].sketches['__profile__'].Line(point1=(79 , 304), point2=(78 , 305)) 
mdb.models['Model-1'].sketches['__profile__'].Line(point1=(78 , 305), point2=(78 , 325)) 
mdb.models['Model-1'].sketches['__profile__'].Line(point1=(78 , 325), point2=(80 , 325)) 
mdb.models['Model-1'].sketches['__profile__'].Line(point1=(80 , 325), point2=(82 , 326)) 
mdb.models['Model-1'].sketches['__profile__'].Line(point1=(82 , 326), point2=(107 , 326)) 
mdb.models['Model-1'].sketches['__profile__'].Line(point1=(107 , 326), point2=(108 , 325)) 
mdb.models['Model-1'].sketches['__profile__'].Line(point1=(108 , 325), point2=(119 , 325)) 
mdb.models['Model-1'].sketches['__profile__'].Line(point1=(119 , 325), point2=(122 , 324)) 
mdb.models['Model-1'].sketches['__profile__'].Line(point1=(122 , 324), point2=(123 , 323)) 
mdb.models['Model-1'].sketches['__profile__'].Line(point1=(123 , 323), point2=(123 , 316)) 
mdb.models['Model-1'].sketches['__profile__'].Line(point1=(123 , 316), point2=(122 , 315)) 
mdb.models['Model-1'].sketches['__profile__'].Line(point1=(122 , 315), point2=(120 , 300)) 
mdb.models['Model-1'].sketches['__profile__'].Line(point1=(122 , 315), point2=(120 , 300)) 
mdb.models['Model-1'].sketches['__profile__'].Line(point1=(135 , 265), point2=(121 , 266)) 
mdb.models['Model-1'].sketches['__profile__'].Line(point1=(121 , 266), point2=(95 , 277)) 
mdb.models['Model-1'].sketches['__profile__'].Line(point1=(95 , 277), point2=(87 , 285)) 
mdb.models['Model-1'].sketches['__profile__'].Line(point1=(87 , 285), point2=(84 , 290)) 
mdb.models['Model-1'].sketches['__profile__'].Line(point1=(84 , 290), point2=(83 , 299)) 
mdb.models['Model-1'].sketches['__profile__'].Line(point1=(83 , 299), point2=(87 , 300)) 
mdb.models['Model-1'].sketches['__profile__'].Line(point1=(87 , 300), point2=(124 , 296)) 
mdb.models['Model-1'].sketches['__profile__'].Line(point1=(124 , 296), point2=(127 , 292)) 
mdb.models['Model-1'].sketches['__profile__'].Line(point1=(127 , 292), point2=(129 , 283)) 
mdb.models['Model-1'].sketches['__profile__'].Line(point1=(129 , 283), point2=(135 , 268)) 
mdb.models['Model-1'].sketches['__profile__'].Line(point1=(135 , 268), point2=(135 , 265)) 
mdb.models['Model-1'].sketches['__profile__'].Line(point1=(135 , 268), point2=(135 , 265)) 
mdb.models['Model-1'].sketches['__profile__'].Line(point1=(114 , 245), point2=(107 , 246)) 
mdb.models['Model-1'].sketches['__profile__'].Line(point1=(107 , 246), point2=(100 , 250)) 
mdb.models['Model-1'].sketches['__profile__'].Line(point1=(100 , 250), point2=(89 , 253)) 
mdb.models['Model-1'].sketches['__profile__'].Line(point1=(89 , 253), point2=(85 , 256)) 
mdb.models['Model-1'].sketches['__profile__'].Line(point1=(85 , 256), point2=(84 , 263)) 
mdb.models['Model-1'].sketches['__profile__'].Line(point1=(84 , 263), point2=(91 , 270)) 
mdb.models['Model-1'].sketches['__profile__'].Line(point1=(91 , 270), point2=(94 , 273)) 
mdb.models['Model-1'].sketches['__profile__'].Line(point1=(94 , 273), point2=(99 , 273)) 
mdb.models['Model-1'].sketches['__profile__'].Line(point1=(99 , 273), point2=(104 , 270)) 
mdb.models['Model-1'].sketches['__profile__'].Line(point1=(104 , 270), point2=(113 , 267)) 
mdb.models['Model-1'].sketches['__profile__'].Line(point1=(113 , 267), point2=(115 , 265)) 
mdb.models['Model-1'].sketches['__profile__'].Line(point1=(115 , 265), point2=(114 , 245)) 
mdb.models['Model-1'].sketches['__profile__'].Line(point1=(115 , 265), point2=(114 , 245)) 
mdb.models['Model-1'].sketches['__profile__'].Line(point1=(136 , 148), point2=(133 , 148)) 
mdb.models['Model-1'].sketches['__profile__'].Line(point1=(133 , 148), point2=(124 , 145)) 
mdb.models['Model-1'].sketches['__profile__'].Line(point1=(124 , 145), point2=(117 , 141)) 
mdb.models['Model-1'].sketches['__profile__'].Line(point1=(117 , 141), point2=(112 , 140)) 
mdb.models['Model-1'].sketches['__profile__'].Line(point1=(112 , 140), point2=(90 , 167)) 
mdb.models['Model-1'].sketches['__profile__'].Line(point1=(90 , 167), point2=(89 , 172)) 
mdb.models['Model-1'].sketches['__profile__'].Line(point1=(89 , 172), point2=(92 , 174)) 
mdb.models['Model-1'].sketches['__profile__'].Line(point1=(92 , 174), point2=(101 , 178)) 
mdb.models['Model-1'].sketches['__profile__'].Line(point1=(101 , 178), point2=(112 , 185)) 
mdb.models['Model-1'].sketches['__profile__'].Line(point1=(112 , 185), point2=(115 , 185)) 
mdb.models['Model-1'].sketches['__profile__'].Line(point1=(115 , 185), point2=(124 , 173)) 
mdb.models['Model-1'].sketches['__profile__'].Line(point1=(124 , 173), point2=(132 , 159)) 
mdb.models['Model-1'].sketches['__profile__'].Line(point1=(132 , 159), point2=(136 , 151)) 
mdb.models['Model-1'].sketches['__profile__'].Line(point1=(136 , 151), point2=(136 , 148)) 
mdb.models['Model-1'].sketches['__profile__'].Line(point1=(136 , 151), point2=(136 , 148)) 
mdb.models['Model-1'].sketches['__profile__'].Line(point1=(136 , 92), point2=(126 , 87)) 
mdb.models['Model-1'].sketches['__profile__'].Line(point1=(126 , 87), point2=(120 , 85)) 
mdb.models['Model-1'].sketches['__profile__'].Line(point1=(120 , 85), point2=(115 , 85)) 
mdb.models['Model-1'].sketches['__profile__'].Line(point1=(115 , 85), point2=(107 , 93)) 
mdb.models['Model-1'].sketches['__profile__'].Line(point1=(107 , 93), point2=(95 , 108)) 
mdb.models['Model-1'].sketches['__profile__'].Line(point1=(95 , 108), point2=(94 , 112)) 
mdb.models['Model-1'].sketches['__profile__'].Line(point1=(94 , 112), point2=(97 , 115)) 
mdb.models['Model-1'].sketches['__profile__'].Line(point1=(97 , 115), point2=(110 , 123)) 
mdb.models['Model-1'].sketches['__profile__'].Line(point1=(110 , 123), point2=(117 , 125)) 
mdb.models['Model-1'].sketches['__profile__'].Line(point1=(117 , 125), point2=(120 , 122)) 
mdb.models['Model-1'].sketches['__profile__'].Line(point1=(120 , 122), point2=(136 , 97)) 
mdb.models['Model-1'].sketches['__profile__'].Line(point1=(136 , 97), point2=(136 , 92)) 
mdb.models['Model-1'].sketches['__profile__'].Line(point1=(136 , 97), point2=(136 , 92)) 
mdb.models['Model-1'].sketches['__profile__'].Line(point1=(138 , 217), point2=(137 , 210)) 
mdb.models['Model-1'].sketches['__profile__'].Line(point1=(137 , 210), point2=(132 , 200)) 
mdb.models['Model-1'].sketches['__profile__'].Line(point1=(132 , 200), point2=(132 , 191)) 
mdb.models['Model-1'].sketches['__profile__'].Line(point1=(132 , 191), point2=(127 , 186)) 
mdb.models['Model-1'].sketches['__profile__'].Line(point1=(127 , 186), point2=(123 , 183)) 
mdb.models['Model-1'].sketches['__profile__'].Line(point1=(123 , 183), point2=(121 , 183)) 
mdb.models['Model-1'].sketches['__profile__'].Line(point1=(121 , 183), point2=(114 , 190)) 
mdb.models['Model-1'].sketches['__profile__'].Line(point1=(114 , 190), point2=(110 , 196)) 
mdb.models['Model-1'].sketches['__profile__'].Line(point1=(110 , 196), point2=(104 , 204)) 
mdb.models['Model-1'].sketches['__profile__'].Line(point1=(104 , 204), point2=(104 , 206)) 
mdb.models['Model-1'].sketches['__profile__'].Line(point1=(104 , 206), point2=(111 , 220)) 
mdb.models['Model-1'].sketches['__profile__'].Line(point1=(111 , 220), point2=(115 , 225)) 
mdb.models['Model-1'].sketches['__profile__'].Line(point1=(115 , 225), point2=(119 , 225)) 
mdb.models['Model-1'].sketches['__profile__'].Line(point1=(119 , 225), point2=(138 , 217)) 
mdb.models['Model-1'].sketches['__profile__'].Line(point1=(119 , 225), point2=(138 , 217)) 
mdb.models['Model-1'].sketches['__profile__'].Line(point1=(160 , 403), point2=(160 , 395)) 
mdb.models['Model-1'].sketches['__profile__'].Line(point1=(160 , 395), point2=(159 , 394)) 
mdb.models['Model-1'].sketches['__profile__'].Line(point1=(159 , 394), point2=(159 , 388)) 
mdb.models['Model-1'].sketches['__profile__'].Line(point1=(159 , 388), point2=(158 , 387)) 
mdb.models['Model-1'].sketches['__profile__'].Line(point1=(158 , 387), point2=(157 , 379)) 
mdb.models['Model-1'].sketches['__profile__'].Line(point1=(157 , 379), point2=(137 , 376)) 
mdb.models['Model-1'].sketches['__profile__'].Line(point1=(137 , 376), point2=(131 , 374)) 
mdb.models['Model-1'].sketches['__profile__'].Line(point1=(131 , 374), point2=(118 , 373)) 
mdb.models['Model-1'].sketches['__profile__'].Line(point1=(118 , 373), point2=(117 , 372)) 
mdb.models['Model-1'].sketches['__profile__'].Line(point1=(117 , 372), point2=(112 , 372)) 
mdb.models['Model-1'].sketches['__profile__'].Line(point1=(112 , 372), point2=(112 , 373)) 
mdb.models['Model-1'].sketches['__profile__'].Line(point1=(112 , 373), point2=(114 , 399)) 
mdb.models['Model-1'].sketches['__profile__'].Line(point1=(114 , 399), point2=(136 , 401)) 
mdb.models['Model-1'].sketches['__profile__'].Line(point1=(136 , 401), point2=(137 , 402)) 
mdb.models['Model-1'].sketches['__profile__'].Line(point1=(137 , 402), point2=(145 , 402)) 
mdb.models['Model-1'].sketches['__profile__'].Line(point1=(145 , 402), point2=(146 , 403)) 
mdb.models['Model-1'].sketches['__profile__'].Line(point1=(146 , 403), point2=(155 , 403)) 
mdb.models['Model-1'].sketches['__profile__'].Line(point1=(155 , 403), point2=(156 , 404)) 
mdb.models['Model-1'].sketches['__profile__'].Line(point1=(156 , 404), point2=(160 , 403)) 
mdb.models['Model-1'].sketches['__profile__'].Line(point1=(156 , 404), point2=(160 , 403)) 
mdb.models['Model-1'].sketches['__profile__'].Line(point1=(137 , 221), point2=(133 , 221)) 
mdb.models['Model-1'].sketches['__profile__'].Line(point1=(133 , 221), point2=(118 , 228)) 
mdb.models['Model-1'].sketches['__profile__'].Line(point1=(118 , 228), point2=(116 , 228)) 
mdb.models['Model-1'].sketches['__profile__'].Line(point1=(116 , 228), point2=(116 , 232)) 
mdb.models['Model-1'].sketches['__profile__'].Line(point1=(116 , 232), point2=(115 , 233)) 
mdb.models['Model-1'].sketches['__profile__'].Line(point1=(115 , 233), point2=(115 , 241)) 
mdb.models['Model-1'].sketches['__profile__'].Line(point1=(115 , 241), point2=(116 , 242)) 
mdb.models['Model-1'].sketches['__profile__'].Line(point1=(116 , 242), point2=(126 , 241)) 
mdb.models['Model-1'].sketches['__profile__'].Line(point1=(126 , 241), point2=(136 , 236)) 
mdb.models['Model-1'].sketches['__profile__'].Line(point1=(136 , 236), point2=(138 , 236)) 
mdb.models['Model-1'].sketches['__profile__'].Line(point1=(138 , 236), point2=(139 , 235)) 
mdb.models['Model-1'].sketches['__profile__'].Line(point1=(139 , 235), point2=(139 , 228)) 
mdb.models['Model-1'].sketches['__profile__'].Line(point1=(139 , 228), point2=(137 , 221)) 
mdb.models['Model-1'].sketches['__profile__'].Line(point1=(139 , 228), point2=(137 , 221)) 
mdb.models['Model-1'].sketches['__profile__'].Line(point1=(156 , 102), point2=(143 , 95)) 
mdb.models['Model-1'].sketches['__profile__'].Line(point1=(143 , 95), point2=(140 , 95)) 
mdb.models['Model-1'].sketches['__profile__'].Line(point1=(140 , 95), point2=(117 , 130)) 
mdb.models['Model-1'].sketches['__profile__'].Line(point1=(117 , 130), point2=(115 , 138)) 
mdb.models['Model-1'].sketches['__profile__'].Line(point1=(115 , 138), point2=(118 , 139)) 
mdb.models['Model-1'].sketches['__profile__'].Line(point1=(118 , 139), point2=(128 , 144)) 
mdb.models['Model-1'].sketches['__profile__'].Line(point1=(128 , 144), point2=(137 , 146)) 
mdb.models['Model-1'].sketches['__profile__'].Line(point1=(137 , 146), point2=(141 , 141)) 
mdb.models['Model-1'].sketches['__profile__'].Line(point1=(141 , 141), point2=(146 , 131)) 
mdb.models['Model-1'].sketches['__profile__'].Line(point1=(146 , 131), point2=(148 , 124)) 
mdb.models['Model-1'].sketches['__profile__'].Line(point1=(148 , 124), point2=(156 , 109)) 
mdb.models['Model-1'].sketches['__profile__'].Line(point1=(156 , 109), point2=(157 , 106)) 
mdb.models['Model-1'].sketches['__profile__'].Line(point1=(157 , 106), point2=(156 , 102)) 
mdb.models['Model-1'].sketches['__profile__'].Line(point1=(157 , 106), point2=(156 , 102)) 
mdb.models['Model-1'].sketches['__profile__'].Line(point1=(167 , 423), point2=(165 , 412)) 
mdb.models['Model-1'].sketches['__profile__'].Line(point1=(165 , 412), point2=(161 , 408)) 
mdb.models['Model-1'].sketches['__profile__'].Line(point1=(161 , 408), point2=(139 , 406)) 
mdb.models['Model-1'].sketches['__profile__'].Line(point1=(139 , 406), point2=(138 , 405)) 
mdb.models['Model-1'].sketches['__profile__'].Line(point1=(138 , 405), point2=(130 , 405)) 
mdb.models['Model-1'].sketches['__profile__'].Line(point1=(130 , 405), point2=(129 , 404)) 
mdb.models['Model-1'].sketches['__profile__'].Line(point1=(129 , 404), point2=(117 , 404)) 
mdb.models['Model-1'].sketches['__profile__'].Line(point1=(117 , 404), point2=(117 , 405)) 
mdb.models['Model-1'].sketches['__profile__'].Line(point1=(117 , 405), point2=(117 , 418)) 
mdb.models['Model-1'].sketches['__profile__'].Line(point1=(117 , 418), point2=(118 , 419)) 
mdb.models['Model-1'].sketches['__profile__'].Line(point1=(118 , 419), point2=(127 , 420)) 
mdb.models['Model-1'].sketches['__profile__'].Line(point1=(127 , 420), point2=(128 , 421)) 
mdb.models['Model-1'].sketches['__profile__'].Line(point1=(128 , 421), point2=(135 , 421)) 
mdb.models['Model-1'].sketches['__profile__'].Line(point1=(135 , 421), point2=(136 , 422)) 
mdb.models['Model-1'].sketches['__profile__'].Line(point1=(136 , 422), point2=(145 , 422)) 
mdb.models['Model-1'].sketches['__profile__'].Line(point1=(145 , 422), point2=(146 , 423)) 
mdb.models['Model-1'].sketches['__profile__'].Line(point1=(146 , 423), point2=(167 , 423)) 
mdb.models['Model-1'].sketches['__profile__'].Line(point1=(146 , 423), point2=(167 , 423)) 
mdb.models['Model-1'].sketches['__profile__'].Line(point1=(154 , 242), point2=(145 , 238)) 
mdb.models['Model-1'].sketches['__profile__'].Line(point1=(145 , 238), point2=(138 , 238)) 
mdb.models['Model-1'].sketches['__profile__'].Line(point1=(138 , 238), point2=(127 , 243)) 
mdb.models['Model-1'].sketches['__profile__'].Line(point1=(127 , 243), point2=(117 , 245)) 
mdb.models['Model-1'].sketches['__profile__'].Line(point1=(117 , 245), point2=(117 , 258)) 
mdb.models['Model-1'].sketches['__profile__'].Line(point1=(117 , 258), point2=(118 , 264)) 
mdb.models['Model-1'].sketches['__profile__'].Line(point1=(118 , 264), point2=(144 , 261)) 
mdb.models['Model-1'].sketches['__profile__'].Line(point1=(144 , 261), point2=(151 , 252)) 
mdb.models['Model-1'].sketches['__profile__'].Line(point1=(151 , 252), point2=(154 , 246)) 
mdb.models['Model-1'].sketches['__profile__'].Line(point1=(154 , 246), point2=(154 , 242)) 
mdb.models['Model-1'].sketches['__profile__'].Line(point1=(154 , 246), point2=(154 , 242)) 
mdb.models['Model-1'].sketches['__profile__'].Line(point1=(171 , 324), point2=(171 , 317)) 
mdb.models['Model-1'].sketches['__profile__'].Line(point1=(171 , 317), point2=(170 , 316)) 
mdb.models['Model-1'].sketches['__profile__'].Line(point1=(170 , 316), point2=(169 , 307)) 
mdb.models['Model-1'].sketches['__profile__'].Line(point1=(169 , 307), point2=(167 , 302)) 
mdb.models['Model-1'].sketches['__profile__'].Line(point1=(167 , 302), point2=(167 , 298)) 
mdb.models['Model-1'].sketches['__profile__'].Line(point1=(167 , 298), point2=(165 , 295)) 
mdb.models['Model-1'].sketches['__profile__'].Line(point1=(165 , 295), point2=(150 , 296)) 
mdb.models['Model-1'].sketches['__profile__'].Line(point1=(150 , 296), point2=(149 , 297)) 
mdb.models['Model-1'].sketches['__profile__'].Line(point1=(149 , 297), point2=(139 , 297)) 
mdb.models['Model-1'].sketches['__profile__'].Line(point1=(139 , 297), point2=(138 , 298)) 
mdb.models['Model-1'].sketches['__profile__'].Line(point1=(138 , 298), point2=(127 , 298)) 
mdb.models['Model-1'].sketches['__profile__'].Line(point1=(127 , 298), point2=(126 , 299)) 
mdb.models['Model-1'].sketches['__profile__'].Line(point1=(126 , 299), point2=(123 , 300)) 
mdb.models['Model-1'].sketches['__profile__'].Line(point1=(123 , 300), point2=(123 , 304)) 
mdb.models['Model-1'].sketches['__profile__'].Line(point1=(123 , 304), point2=(124 , 305)) 
mdb.models['Model-1'].sketches['__profile__'].Line(point1=(124 , 305), point2=(124 , 313)) 
mdb.models['Model-1'].sketches['__profile__'].Line(point1=(124 , 313), point2=(125 , 314)) 
mdb.models['Model-1'].sketches['__profile__'].Line(point1=(125 , 314), point2=(126 , 322)) 
mdb.models['Model-1'].sketches['__profile__'].Line(point1=(126 , 322), point2=(128 , 324)) 
mdb.models['Model-1'].sketches['__profile__'].Line(point1=(128 , 324), point2=(153 , 324)) 
mdb.models['Model-1'].sketches['__profile__'].Line(point1=(153 , 324), point2=(154 , 325)) 
mdb.models['Model-1'].sketches['__profile__'].Line(point1=(154 , 325), point2=(170 , 325)) 
mdb.models['Model-1'].sketches['__profile__'].Line(point1=(170 , 325), point2=(171 , 324)) 
mdb.models['Model-1'].sketches['__profile__'].Line(point1=(170 , 325), point2=(171 , 324)) 
mdb.models['Model-1'].sketches['__profile__'].Line(point1=(173 , 349), point2=(170 , 348)) 
mdb.models['Model-1'].sketches['__profile__'].Line(point1=(170 , 348), point2=(156 , 348)) 
mdb.models['Model-1'].sketches['__profile__'].Line(point1=(156 , 348), point2=(155 , 347)) 
mdb.models['Model-1'].sketches['__profile__'].Line(point1=(155 , 347), point2=(133 , 347)) 
mdb.models['Model-1'].sketches['__profile__'].Line(point1=(133 , 347), point2=(125 , 365)) 
mdb.models['Model-1'].sketches['__profile__'].Line(point1=(125 , 365), point2=(125 , 370)) 
mdb.models['Model-1'].sketches['__profile__'].Line(point1=(125 , 370), point2=(163 , 376)) 
mdb.models['Model-1'].sketches['__profile__'].Line(point1=(163 , 376), point2=(165 , 374)) 
mdb.models['Model-1'].sketches['__profile__'].Line(point1=(165 , 374), point2=(171 , 360)) 
mdb.models['Model-1'].sketches['__profile__'].Line(point1=(171 , 360), point2=(173 , 354)) 
mdb.models['Model-1'].sketches['__profile__'].Line(point1=(173 , 354), point2=(173 , 349)) 
mdb.models['Model-1'].sketches['__profile__'].Line(point1=(173 , 354), point2=(173 , 349)) 
mdb.models['Model-1'].sketches['__profile__'].Line(point1=(151 , 156), point2=(143 , 152)) 
mdb.models['Model-1'].sketches['__profile__'].Line(point1=(143 , 152), point2=(138 , 152)) 
mdb.models['Model-1'].sketches['__profile__'].Line(point1=(138 , 152), point2=(137 , 156)) 
mdb.models['Model-1'].sketches['__profile__'].Line(point1=(137 , 156), point2=(126 , 174)) 
mdb.models['Model-1'].sketches['__profile__'].Line(point1=(126 , 174), point2=(125 , 179)) 
mdb.models['Model-1'].sketches['__profile__'].Line(point1=(125 , 179), point2=(127 , 182)) 
mdb.models['Model-1'].sketches['__profile__'].Line(point1=(127 , 182), point2=(132 , 188)) 
mdb.models['Model-1'].sketches['__profile__'].Line(point1=(132 , 188), point2=(134 , 188)) 
mdb.models['Model-1'].sketches['__profile__'].Line(point1=(134 , 188), point2=(149 , 178)) 
mdb.models['Model-1'].sketches['__profile__'].Line(point1=(149 , 178), point2=(150 , 176)) 
mdb.models['Model-1'].sketches['__profile__'].Line(point1=(150 , 176), point2=(150 , 167)) 
mdb.models['Model-1'].sketches['__profile__'].Line(point1=(150 , 167), point2=(151 , 166)) 
mdb.models['Model-1'].sketches['__profile__'].Line(point1=(151 , 166), point2=(151 , 156)) 
mdb.models['Model-1'].sketches['__profile__'].Line(point1=(151 , 166), point2=(151 , 156)) 
mdb.models['Model-1'].sketches['__profile__'].Line(point1=(172 , 346), point2=(172 , 328)) 
mdb.models['Model-1'].sketches['__profile__'].Line(point1=(172 , 328), point2=(140 , 328)) 
mdb.models['Model-1'].sketches['__profile__'].Line(point1=(140 , 328), point2=(139 , 327)) 
mdb.models['Model-1'].sketches['__profile__'].Line(point1=(139 , 327), point2=(133 , 327)) 
mdb.models['Model-1'].sketches['__profile__'].Line(point1=(133 , 327), point2=(129 , 328)) 
mdb.models['Model-1'].sketches['__profile__'].Line(point1=(129 , 328), point2=(129 , 333)) 
mdb.models['Model-1'].sketches['__profile__'].Line(point1=(129 , 333), point2=(133 , 344)) 
mdb.models['Model-1'].sketches['__profile__'].Line(point1=(133 , 344), point2=(172 , 346)) 
mdb.models['Model-1'].sketches['__profile__'].Line(point1=(133 , 344), point2=(172 , 346)) 
mdb.models['Model-1'].sketches['__profile__'].Line(point1=(184 , 258), point2=(178 , 258)) 
mdb.models['Model-1'].sketches['__profile__'].Line(point1=(178 , 258), point2=(177 , 259)) 
mdb.models['Model-1'].sketches['__profile__'].Line(point1=(177 , 259), point2=(161 , 261)) 
mdb.models['Model-1'].sketches['__profile__'].Line(point1=(161 , 261), point2=(160 , 262)) 
mdb.models['Model-1'].sketches['__profile__'].Line(point1=(160 , 262), point2=(140 , 264)) 
mdb.models['Model-1'].sketches['__profile__'].Line(point1=(140 , 264), point2=(132 , 281)) 
mdb.models['Model-1'].sketches['__profile__'].Line(point1=(132 , 281), point2=(132 , 284)) 
mdb.models['Model-1'].sketches['__profile__'].Line(point1=(132 , 284), point2=(129 , 292)) 
mdb.models['Model-1'].sketches['__profile__'].Line(point1=(129 , 292), point2=(129 , 295)) 
mdb.models['Model-1'].sketches['__profile__'].Line(point1=(129 , 295), point2=(130 , 295)) 
mdb.models['Model-1'].sketches['__profile__'].Line(point1=(130 , 295), point2=(161 , 293)) 
mdb.models['Model-1'].sketches['__profile__'].Line(point1=(161 , 293), point2=(162 , 292)) 
mdb.models['Model-1'].sketches['__profile__'].Line(point1=(162 , 292), point2=(176 , 290)) 
mdb.models['Model-1'].sketches['__profile__'].Line(point1=(176 , 290), point2=(178 , 288)) 
mdb.models['Model-1'].sketches['__profile__'].Line(point1=(178 , 288), point2=(180 , 274)) 
mdb.models['Model-1'].sketches['__profile__'].Line(point1=(180 , 274), point2=(184 , 258)) 
mdb.models['Model-1'].sketches['__profile__'].Line(point1=(180 , 274), point2=(184 , 258)) 
mdb.models['Model-1'].sketches['__profile__'].Line(point1=(157 , 202), point2=(156 , 197)) 
mdb.models['Model-1'].sketches['__profile__'].Line(point1=(156 , 197), point2=(150 , 191)) 
mdb.models['Model-1'].sketches['__profile__'].Line(point1=(150 , 191), point2=(144 , 187)) 
mdb.models['Model-1'].sketches['__profile__'].Line(point1=(144 , 187), point2=(139 , 187)) 
mdb.models['Model-1'].sketches['__profile__'].Line(point1=(139 , 187), point2=(136 , 189)) 
mdb.models['Model-1'].sketches['__profile__'].Line(point1=(136 , 189), point2=(134 , 191)) 
mdb.models['Model-1'].sketches['__profile__'].Line(point1=(134 , 191), point2=(134 , 195)) 
mdb.models['Model-1'].sketches['__profile__'].Line(point1=(134 , 195), point2=(136 , 204)) 
mdb.models['Model-1'].sketches['__profile__'].Line(point1=(136 , 204), point2=(141 , 211)) 
mdb.models['Model-1'].sketches['__profile__'].Line(point1=(141 , 211), point2=(144 , 211)) 
mdb.models['Model-1'].sketches['__profile__'].Line(point1=(144 , 211), point2=(148 , 209)) 
mdb.models['Model-1'].sketches['__profile__'].Line(point1=(148 , 209), point2=(157 , 202)) 
mdb.models['Model-1'].sketches['__profile__'].Line(point1=(148 , 209), point2=(157 , 202)) 
mdb.models['Model-1'].sketches['__profile__'].Line(point1=(181 , 216), point2=(171 , 207)) 
mdb.models['Model-1'].sketches['__profile__'].Line(point1=(171 , 207), point2=(160 , 203)) 
mdb.models['Model-1'].sketches['__profile__'].Line(point1=(160 , 203), point2=(141 , 216)) 
mdb.models['Model-1'].sketches['__profile__'].Line(point1=(141 , 216), point2=(140 , 218)) 
mdb.models['Model-1'].sketches['__profile__'].Line(point1=(140 , 218), point2=(141 , 228)) 
mdb.models['Model-1'].sketches['__profile__'].Line(point1=(141 , 228), point2=(141 , 234)) 
mdb.models['Model-1'].sketches['__profile__'].Line(point1=(141 , 234), point2=(142 , 235)) 
mdb.models['Model-1'].sketches['__profile__'].Line(point1=(142 , 235), point2=(152 , 239)) 
mdb.models['Model-1'].sketches['__profile__'].Line(point1=(152 , 239), point2=(160 , 239)) 
mdb.models['Model-1'].sketches['__profile__'].Line(point1=(160 , 239), point2=(176 , 228)) 
mdb.models['Model-1'].sketches['__profile__'].Line(point1=(176 , 228), point2=(181 , 223)) 
mdb.models['Model-1'].sketches['__profile__'].Line(point1=(181 , 223), point2=(182 , 221)) 
mdb.models['Model-1'].sketches['__profile__'].Line(point1=(182 , 221), point2=(181 , 216)) 
mdb.models['Model-1'].sketches['__profile__'].Line(point1=(182 , 221), point2=(181 , 216)) 
mdb.models['Model-1'].sketches['__profile__'].Line(point1=(162 , 139), point2=(154 , 136)) 
mdb.models['Model-1'].sketches['__profile__'].Line(point1=(154 , 136), point2=(147 , 136)) 
mdb.models['Model-1'].sketches['__profile__'].Line(point1=(147 , 136), point2=(145 , 138)) 
mdb.models['Model-1'].sketches['__profile__'].Line(point1=(145 , 138), point2=(141 , 147)) 
mdb.models['Model-1'].sketches['__profile__'].Line(point1=(141 , 147), point2=(142 , 149)) 
mdb.models['Model-1'].sketches['__profile__'].Line(point1=(142 , 149), point2=(147 , 152)) 
mdb.models['Model-1'].sketches['__profile__'].Line(point1=(147 , 152), point2=(153 , 154)) 
mdb.models['Model-1'].sketches['__profile__'].Line(point1=(153 , 154), point2=(160 , 146)) 
mdb.models['Model-1'].sketches['__profile__'].Line(point1=(160 , 146), point2=(162 , 142)) 
mdb.models['Model-1'].sketches['__profile__'].Line(point1=(162 , 142), point2=(162 , 139)) 
mdb.models['Model-1'].sketches['__profile__'].Line(point1=(162 , 142), point2=(162 , 139)) 
mdb.models['Model-1'].sketches['__profile__'].Line(point1=(161 , 194), point2=(163 , 188)) 
mdb.models['Model-1'].sketches['__profile__'].Line(point1=(163 , 188), point2=(163 , 184)) 
mdb.models['Model-1'].sketches['__profile__'].Line(point1=(163 , 184), point2=(154 , 180)) 
mdb.models['Model-1'].sketches['__profile__'].Line(point1=(154 , 180), point2=(151 , 180)) 
mdb.models['Model-1'].sketches['__profile__'].Line(point1=(151 , 180), point2=(145 , 183)) 
mdb.models['Model-1'].sketches['__profile__'].Line(point1=(145 , 183), point2=(145 , 185)) 
mdb.models['Model-1'].sketches['__profile__'].Line(point1=(145 , 185), point2=(158 , 195)) 
mdb.models['Model-1'].sketches['__profile__'].Line(point1=(158 , 195), point2=(161 , 194)) 
mdb.models['Model-1'].sketches['__profile__'].Line(point1=(158 , 195), point2=(161 , 194)) 
mdb.models['Model-1'].sketches['__profile__'].Line(point1=(172 , 107), point2=(165 , 105)) 
mdb.models['Model-1'].sketches['__profile__'].Line(point1=(165 , 105), point2=(162 , 105)) 
mdb.models['Model-1'].sketches['__profile__'].Line(point1=(162 , 105), point2=(159 , 107)) 
mdb.models['Model-1'].sketches['__profile__'].Line(point1=(159 , 107), point2=(150 , 126)) 
mdb.models['Model-1'].sketches['__profile__'].Line(point1=(150 , 126), point2=(149 , 129)) 
mdb.models['Model-1'].sketches['__profile__'].Line(point1=(149 , 129), point2=(150 , 133)) 
mdb.models['Model-1'].sketches['__profile__'].Line(point1=(150 , 133), point2=(156 , 135)) 
mdb.models['Model-1'].sketches['__profile__'].Line(point1=(156 , 135), point2=(162 , 135)) 
mdb.models['Model-1'].sketches['__profile__'].Line(point1=(162 , 135), point2=(164 , 133)) 
mdb.models['Model-1'].sketches['__profile__'].Line(point1=(164 , 133), point2=(169 , 121)) 
mdb.models['Model-1'].sketches['__profile__'].Line(point1=(169 , 121), point2=(172 , 107)) 
mdb.models['Model-1'].sketches['__profile__'].Line(point1=(169 , 121), point2=(172 , 107)) 
mdb.models['Model-1'].sketches['__profile__'].Line(point1=(206 , 238), point2=(199 , 234)) 
mdb.models['Model-1'].sketches['__profile__'].Line(point1=(199 , 234), point2=(191 , 232)) 
mdb.models['Model-1'].sketches['__profile__'].Line(point1=(191 , 232), point2=(182 , 227)) 
mdb.models['Model-1'].sketches['__profile__'].Line(point1=(182 , 227), point2=(180 , 227)) 
mdb.models['Model-1'].sketches['__profile__'].Line(point1=(180 , 227), point2=(157 , 245)) 
mdb.models['Model-1'].sketches['__profile__'].Line(point1=(157 , 245), point2=(151 , 256)) 
mdb.models['Model-1'].sketches['__profile__'].Line(point1=(151 , 256), point2=(151 , 258)) 
mdb.models['Model-1'].sketches['__profile__'].Line(point1=(151 , 258), point2=(151 , 260)) 
mdb.models['Model-1'].sketches['__profile__'].Line(point1=(151 , 260), point2=(157 , 260)) 
mdb.models['Model-1'].sketches['__profile__'].Line(point1=(157 , 260), point2=(169 , 257)) 
mdb.models['Model-1'].sketches['__profile__'].Line(point1=(169 , 257), point2=(198 , 253)) 
mdb.models['Model-1'].sketches['__profile__'].Line(point1=(198 , 253), point2=(205 , 243)) 
mdb.models['Model-1'].sketches['__profile__'].Line(point1=(205 , 243), point2=(206 , 238)) 
mdb.models['Model-1'].sketches['__profile__'].Line(point1=(205 , 243), point2=(206 , 238)) 
mdb.models['Model-1'].sketches['__profile__'].Line(point1=(180 , 150), point2=(163 , 145)) 
mdb.models['Model-1'].sketches['__profile__'].Line(point1=(163 , 145), point2=(154 , 156)) 
mdb.models['Model-1'].sketches['__profile__'].Line(point1=(154 , 156), point2=(153 , 160)) 
mdb.models['Model-1'].sketches['__profile__'].Line(point1=(153 , 160), point2=(153 , 174)) 
mdb.models['Model-1'].sketches['__profile__'].Line(point1=(153 , 174), point2=(153 , 178)) 
mdb.models['Model-1'].sketches['__profile__'].Line(point1=(153 , 178), point2=(161 , 181)) 
mdb.models['Model-1'].sketches['__profile__'].Line(point1=(161 , 181), point2=(166 , 181)) 
mdb.models['Model-1'].sketches['__profile__'].Line(point1=(166 , 181), point2=(174 , 170)) 
mdb.models['Model-1'].sketches['__profile__'].Line(point1=(174 , 170), point2=(180 , 150)) 
mdb.models['Model-1'].sketches['__profile__'].Line(point1=(174 , 170), point2=(180 , 150)) 
mdb.models['Model-1'].sketches['__profile__'].Line(point1=(216 , 409), point2=(216 , 392)) 
mdb.models['Model-1'].sketches['__profile__'].Line(point1=(216 , 392), point2=(215 , 389)) 
mdb.models['Model-1'].sketches['__profile__'].Line(point1=(215 , 389), point2=(209 , 387)) 
mdb.models['Model-1'].sketches['__profile__'].Line(point1=(209 , 387), point2=(182 , 383)) 
mdb.models['Model-1'].sketches['__profile__'].Line(point1=(182 , 383), point2=(181 , 382)) 
mdb.models['Model-1'].sketches['__profile__'].Line(point1=(181 , 382), point2=(176 , 382)) 
mdb.models['Model-1'].sketches['__profile__'].Line(point1=(176 , 382), point2=(169 , 380)) 
mdb.models['Model-1'].sketches['__profile__'].Line(point1=(169 , 380), point2=(161 , 380)) 
mdb.models['Model-1'].sketches['__profile__'].Line(point1=(161 , 380), point2=(160 , 383)) 
mdb.models['Model-1'].sketches['__profile__'].Line(point1=(160 , 383), point2=(162 , 389)) 
mdb.models['Model-1'].sketches['__profile__'].Line(point1=(162 , 389), point2=(163 , 400)) 
mdb.models['Model-1'].sketches['__profile__'].Line(point1=(163 , 400), point2=(166 , 405)) 
mdb.models['Model-1'].sketches['__profile__'].Line(point1=(166 , 405), point2=(216 , 409)) 
mdb.models['Model-1'].sketches['__profile__'].Line(point1=(166 , 405), point2=(216 , 409)) 
mdb.models['Model-1'].sketches['__profile__'].Line(point1=(208 , 186), point2=(194 , 177)) 
mdb.models['Model-1'].sketches['__profile__'].Line(point1=(194 , 177), point2=(188 , 178)) 
mdb.models['Model-1'].sketches['__profile__'].Line(point1=(188 , 178), point2=(187 , 177)) 
mdb.models['Model-1'].sketches['__profile__'].Line(point1=(187 , 177), point2=(181 , 177)) 
mdb.models['Model-1'].sketches['__profile__'].Line(point1=(181 , 177), point2=(174 , 175)) 
mdb.models['Model-1'].sketches['__profile__'].Line(point1=(174 , 175), point2=(167 , 183)) 
mdb.models['Model-1'].sketches['__profile__'].Line(point1=(167 , 183), point2=(162 , 197)) 
mdb.models['Model-1'].sketches['__profile__'].Line(point1=(162 , 197), point2=(163 , 201)) 
mdb.models['Model-1'].sketches['__profile__'].Line(point1=(163 , 201), point2=(173 , 206)) 
mdb.models['Model-1'].sketches['__profile__'].Line(point1=(173 , 206), point2=(184 , 215)) 
mdb.models['Model-1'].sketches['__profile__'].Line(point1=(184 , 215), point2=(186 , 215)) 
mdb.models['Model-1'].sketches['__profile__'].Line(point1=(186 , 215), point2=(201 , 201)) 
mdb.models['Model-1'].sketches['__profile__'].Line(point1=(201 , 201), point2=(208 , 189)) 
mdb.models['Model-1'].sketches['__profile__'].Line(point1=(208 , 189), point2=(208 , 186)) 
mdb.models['Model-1'].sketches['__profile__'].Line(point1=(208 , 189), point2=(208 , 186)) 
mdb.models['Model-1'].sketches['__profile__'].Line(point1=(195 , 112), point2=(176 , 108)) 
mdb.models['Model-1'].sketches['__profile__'].Line(point1=(176 , 108), point2=(173 , 113)) 
mdb.models['Model-1'].sketches['__profile__'].Line(point1=(173 , 113), point2=(169 , 127)) 
mdb.models['Model-1'].sketches['__profile__'].Line(point1=(169 , 127), point2=(164 , 137)) 
mdb.models['Model-1'].sketches['__profile__'].Line(point1=(164 , 137), point2=(164 , 141)) 
mdb.models['Model-1'].sketches['__profile__'].Line(point1=(164 , 141), point2=(167 , 144)) 
mdb.models['Model-1'].sketches['__profile__'].Line(point1=(167 , 144), point2=(181 , 147)) 
mdb.models['Model-1'].sketches['__profile__'].Line(point1=(181 , 147), point2=(188 , 138)) 
mdb.models['Model-1'].sketches['__profile__'].Line(point1=(188 , 138), point2=(191 , 132)) 
mdb.models['Model-1'].sketches['__profile__'].Line(point1=(191 , 132), point2=(191 , 129)) 
mdb.models['Model-1'].sketches['__profile__'].Line(point1=(191 , 129), point2=(195 , 118)) 
mdb.models['Model-1'].sketches['__profile__'].Line(point1=(195 , 118), point2=(195 , 112)) 
mdb.models['Model-1'].sketches['__profile__'].Line(point1=(195 , 118), point2=(195 , 112)) 
mdb.models['Model-1'].sketches['__profile__'].Line(point1=(221 , 428), point2=(221 , 423)) 
mdb.models['Model-1'].sketches['__profile__'].Line(point1=(221 , 423), point2=(216 , 413)) 
mdb.models['Model-1'].sketches['__profile__'].Line(point1=(216 , 413), point2=(168 , 409)) 
mdb.models['Model-1'].sketches['__profile__'].Line(point1=(168 , 409), point2=(167 , 413)) 
mdb.models['Model-1'].sketches['__profile__'].Line(point1=(167 , 413), point2=(169 , 417)) 
mdb.models['Model-1'].sketches['__profile__'].Line(point1=(169 , 417), point2=(169 , 420)) 
mdb.models['Model-1'].sketches['__profile__'].Line(point1=(169 , 420), point2=(172 , 424)) 
mdb.models['Model-1'].sketches['__profile__'].Line(point1=(172 , 424), point2=(181 , 425)) 
mdb.models['Model-1'].sketches['__profile__'].Line(point1=(181 , 425), point2=(182 , 426)) 
mdb.models['Model-1'].sketches['__profile__'].Line(point1=(182 , 426), point2=(190 , 426)) 
mdb.models['Model-1'].sketches['__profile__'].Line(point1=(190 , 426), point2=(191 , 427)) 
mdb.models['Model-1'].sketches['__profile__'].Line(point1=(191 , 427), point2=(202 , 427)) 
mdb.models['Model-1'].sketches['__profile__'].Line(point1=(202 , 427), point2=(203 , 428)) 
mdb.models['Model-1'].sketches['__profile__'].Line(point1=(203 , 428), point2=(221 , 428)) 
mdb.models['Model-1'].sketches['__profile__'].Line(point1=(203 , 428), point2=(221 , 428)) 
mdb.models['Model-1'].sketches['__profile__'].Line(point1=(220 , 351), point2=(218 , 350)) 
mdb.models['Model-1'].sketches['__profile__'].Line(point1=(218 , 350), point2=(211 , 350)) 
mdb.models['Model-1'].sketches['__profile__'].Line(point1=(211 , 350), point2=(210 , 349)) 
mdb.models['Model-1'].sketches['__profile__'].Line(point1=(210 , 349), point2=(180 , 349)) 
mdb.models['Model-1'].sketches['__profile__'].Line(point1=(180 , 349), point2=(177 , 350)) 
mdb.models['Model-1'].sketches['__profile__'].Line(point1=(177 , 350), point2=(174 , 356)) 
mdb.models['Model-1'].sketches['__profile__'].Line(point1=(174 , 356), point2=(171 , 367)) 
mdb.models['Model-1'].sketches['__profile__'].Line(point1=(171 , 367), point2=(168 , 372)) 
mdb.models['Model-1'].sketches['__profile__'].Line(point1=(168 , 372), point2=(168 , 376)) 
mdb.models['Model-1'].sketches['__profile__'].Line(point1=(168 , 376), point2=(170 , 377)) 
mdb.models['Model-1'].sketches['__profile__'].Line(point1=(170 , 377), point2=(203 , 382)) 
mdb.models['Model-1'].sketches['__profile__'].Line(point1=(203 , 382), point2=(204 , 383)) 
mdb.models['Model-1'].sketches['__profile__'].Line(point1=(204 , 383), point2=(211 , 383)) 
mdb.models['Model-1'].sketches['__profile__'].Line(point1=(211 , 383), point2=(213 , 380)) 
mdb.models['Model-1'].sketches['__profile__'].Line(point1=(213 , 380), point2=(220 , 358)) 
mdb.models['Model-1'].sketches['__profile__'].Line(point1=(220 , 358), point2=(220 , 351)) 
mdb.models['Model-1'].sketches['__profile__'].Line(point1=(220 , 358), point2=(220 , 351)) 
mdb.models['Model-1'].sketches['__profile__'].Line(point1=(221 , 322), point2=(221 , 318)) 
mdb.models['Model-1'].sketches['__profile__'].Line(point1=(221 , 318), point2=(213 , 299)) 
mdb.models['Model-1'].sketches['__profile__'].Line(point1=(213 , 299), point2=(212 , 291)) 
mdb.models['Model-1'].sketches['__profile__'].Line(point1=(212 , 291), point2=(181 , 292)) 
mdb.models['Model-1'].sketches['__profile__'].Line(point1=(181 , 292), point2=(180 , 293)) 
mdb.models['Model-1'].sketches['__profile__'].Line(point1=(180 , 293), point2=(173 , 293)) 
mdb.models['Model-1'].sketches['__profile__'].Line(point1=(173 , 293), point2=(169 , 295)) 
mdb.models['Model-1'].sketches['__profile__'].Line(point1=(169 , 295), point2=(170 , 305)) 
mdb.models['Model-1'].sketches['__profile__'].Line(point1=(170 , 305), point2=(174 , 319)) 
mdb.models['Model-1'].sketches['__profile__'].Line(point1=(174 , 319), point2=(174 , 324)) 
mdb.models['Model-1'].sketches['__profile__'].Line(point1=(174 , 324), point2=(207 , 324)) 
mdb.models['Model-1'].sketches['__profile__'].Line(point1=(207 , 324), point2=(208 , 323)) 
mdb.models['Model-1'].sketches['__profile__'].Line(point1=(208 , 323), point2=(219 , 323)) 
mdb.models['Model-1'].sketches['__profile__'].Line(point1=(219 , 323), point2=(221 , 322)) 
mdb.models['Model-1'].sketches['__profile__'].Line(point1=(219 , 323), point2=(221 , 322)) 
mdb.models['Model-1'].sketches['__profile__'].Line(point1=(213 , 328), point2=(212 , 327)) 
mdb.models['Model-1'].sketches['__profile__'].Line(point1=(212 , 327), point2=(175 , 328)) 
mdb.models['Model-1'].sketches['__profile__'].Line(point1=(175 , 328), point2=(175 , 343)) 
mdb.models['Model-1'].sketches['__profile__'].Line(point1=(175 , 343), point2=(176 , 346)) 
mdb.models['Model-1'].sketches['__profile__'].Line(point1=(176 , 346), point2=(176 , 347)) 
mdb.models['Model-1'].sketches['__profile__'].Line(point1=(176 , 347), point2=(208 , 347)) 
mdb.models['Model-1'].sketches['__profile__'].Line(point1=(208 , 347), point2=(209 , 346)) 
mdb.models['Model-1'].sketches['__profile__'].Line(point1=(209 , 346), point2=(214 , 346)) 
mdb.models['Model-1'].sketches['__profile__'].Line(point1=(214 , 346), point2=(214 , 330)) 
mdb.models['Model-1'].sketches['__profile__'].Line(point1=(214 , 330), point2=(213 , 328)) 
mdb.models['Model-1'].sketches['__profile__'].Line(point1=(214 , 330), point2=(213 , 328)) 
mdb.models['Model-1'].sketches['__profile__'].Line(point1=(203 , 144), point2=(199 , 140)) 
mdb.models['Model-1'].sketches['__profile__'].Line(point1=(199 , 140), point2=(195 , 138)) 
mdb.models['Model-1'].sketches['__profile__'].Line(point1=(195 , 138), point2=(191 , 138)) 
mdb.models['Model-1'].sketches['__profile__'].Line(point1=(191 , 138), point2=(187 , 142)) 
mdb.models['Model-1'].sketches['__profile__'].Line(point1=(187 , 142), point2=(183 , 149)) 
mdb.models['Model-1'].sketches['__profile__'].Line(point1=(183 , 149), point2=(176 , 173)) 
mdb.models['Model-1'].sketches['__profile__'].Line(point1=(176 , 173), point2=(182 , 175)) 
mdb.models['Model-1'].sketches['__profile__'].Line(point1=(182 , 175), point2=(194 , 175)) 
mdb.models['Model-1'].sketches['__profile__'].Line(point1=(194 , 175), point2=(202 , 155)) 
mdb.models['Model-1'].sketches['__profile__'].Line(point1=(202 , 155), point2=(203 , 144)) 
mdb.models['Model-1'].sketches['__profile__'].Line(point1=(202 , 155), point2=(203 , 144)) 
mdb.models['Model-1'].sketches['__profile__'].Line(point1=(231 , 253), point2=(206 , 254)) 
mdb.models['Model-1'].sketches['__profile__'].Line(point1=(206 , 254), point2=(205 , 255)) 
mdb.models['Model-1'].sketches['__profile__'].Line(point1=(205 , 255), point2=(196 , 255)) 
mdb.models['Model-1'].sketches['__profile__'].Line(point1=(196 , 255), point2=(188 , 257)) 
mdb.models['Model-1'].sketches['__profile__'].Line(point1=(188 , 257), point2=(182 , 275)) 
mdb.models['Model-1'].sketches['__profile__'].Line(point1=(182 , 275), point2=(181 , 288)) 
mdb.models['Model-1'].sketches['__profile__'].Line(point1=(181 , 288), point2=(181 , 290)) 
mdb.models['Model-1'].sketches['__profile__'].Line(point1=(181 , 290), point2=(183 , 290)) 
mdb.models['Model-1'].sketches['__profile__'].Line(point1=(183 , 290), point2=(184 , 289)) 
mdb.models['Model-1'].sketches['__profile__'].Line(point1=(184 , 289), point2=(212 , 288)) 
mdb.models['Model-1'].sketches['__profile__'].Line(point1=(212 , 288), point2=(213 , 287)) 
mdb.models['Model-1'].sketches['__profile__'].Line(point1=(213 , 287), point2=(222 , 286)) 
mdb.models['Model-1'].sketches['__profile__'].Line(point1=(222 , 286), point2=(224 , 277)) 
mdb.models['Model-1'].sketches['__profile__'].Line(point1=(224 , 277), point2=(227 , 270)) 
mdb.models['Model-1'].sketches['__profile__'].Line(point1=(227 , 270), point2=(227 , 267)) 
mdb.models['Model-1'].sketches['__profile__'].Line(point1=(227 , 267), point2=(231 , 257)) 
mdb.models['Model-1'].sketches['__profile__'].Line(point1=(231 , 257), point2=(231 , 253)) 
mdb.models['Model-1'].sketches['__profile__'].Line(point1=(231 , 257), point2=(231 , 253)) 
mdb.models['Model-1'].sketches['__profile__'].Line(point1=(222 , 209), point2=(217 , 206)) 
mdb.models['Model-1'].sketches['__profile__'].Line(point1=(217 , 206), point2=(213 , 206)) 
mdb.models['Model-1'].sketches['__profile__'].Line(point1=(213 , 206), point2=(208 , 204)) 
mdb.models['Model-1'].sketches['__profile__'].Line(point1=(208 , 204), point2=(201 , 204)) 
mdb.models['Model-1'].sketches['__profile__'].Line(point1=(201 , 204), point2=(184 , 223)) 
mdb.models['Model-1'].sketches['__profile__'].Line(point1=(184 , 223), point2=(184 , 226)) 
mdb.models['Model-1'].sketches['__profile__'].Line(point1=(184 , 226), point2=(191 , 229)) 
mdb.models['Model-1'].sketches['__profile__'].Line(point1=(191 , 229), point2=(206 , 235)) 
mdb.models['Model-1'].sketches['__profile__'].Line(point1=(206 , 235), point2=(212 , 235)) 
mdb.models['Model-1'].sketches['__profile__'].Line(point1=(212 , 235), point2=(227 , 224)) 
mdb.models['Model-1'].sketches['__profile__'].Line(point1=(227 , 224), point2=(227 , 219)) 
mdb.models['Model-1'].sketches['__profile__'].Line(point1=(227 , 219), point2=(223 , 213)) 
mdb.models['Model-1'].sketches['__profile__'].Line(point1=(223 , 213), point2=(222 , 209)) 
mdb.models['Model-1'].sketches['__profile__'].Line(point1=(223 , 213), point2=(222 , 209)) 
mdb.models['Model-1'].sketches['__profile__'].Line(point1=(219 , 119), point2=(207 , 115)) 
mdb.models['Model-1'].sketches['__profile__'].Line(point1=(207 , 115), point2=(199 , 114)) 
mdb.models['Model-1'].sketches['__profile__'].Line(point1=(199 , 114), point2=(194 , 126)) 
mdb.models['Model-1'].sketches['__profile__'].Line(point1=(194 , 126), point2=(193 , 133)) 
mdb.models['Model-1'].sketches['__profile__'].Line(point1=(193 , 133), point2=(195 , 136)) 
mdb.models['Model-1'].sketches['__profile__'].Line(point1=(195 , 136), point2=(198 , 137)) 
mdb.models['Model-1'].sketches['__profile__'].Line(point1=(198 , 137), point2=(204 , 142)) 
mdb.models['Model-1'].sketches['__profile__'].Line(point1=(204 , 142), point2=(209 , 142)) 
mdb.models['Model-1'].sketches['__profile__'].Line(point1=(209 , 142), point2=(212 , 139)) 
mdb.models['Model-1'].sketches['__profile__'].Line(point1=(212 , 139), point2=(215 , 133)) 
mdb.models['Model-1'].sketches['__profile__'].Line(point1=(215 , 133), point2=(219 , 123)) 
mdb.models['Model-1'].sketches['__profile__'].Line(point1=(219 , 123), point2=(219 , 119)) 
mdb.models['Model-1'].sketches['__profile__'].Line(point1=(219 , 123), point2=(219 , 119))
[truncated: 140,114 more chars]
