# Supplementary material for: An image based application in Matlab for automated modelling and morphological analysis of insect wings
Source: Sci Rep. 2022 Aug 17;12:13917. doi: 10.1038/s41598-022-17859-9 (PMC9386019; doi:10.1038/s41598-022-17859-9)
Supplement: Supplementary file 21 — Supplementary Information 17. [file 41598_2022_17859_MOESM21_ESM.gcode]

;FLAVOR:Marlin
;TIME:6674
;Filament used: 1.40212m
;Layer height: 0.2
;MINX:50.563
;MINY:125.611
;MINZ:0.2
;MAXX:135.411
;MAXY:152.754
;MAXZ:62.4
;Generated with Cura_SteamEngine 4.7.0
M140 S65
M105
M190 S65
M104 S215
M105
M109 S215
M82 ;absolute extrusion mode
; Ender 3 Custom Start G-code
G92 E0 ; Reset Extruder
G28 ; Home all axes
G1 Z2.0 F3000 ; Move Z Axis up little to prevent scratching of Heat Bed
G1 X0.1 Y20 Z0.3 F5000.0 ; Move to start position
G1 X0.1 Y200.0 Z0.3 F1500.0 E15 ; Draw the first line
G1 X0.4 Y200.0 Z0.3 F5000.0 ; Move to side a little
G1 X0.4 Y20 Z0.3 F1500.0 E30 ; Draw the second line
G92 E0 ; Reset Extruder
G1 Z2.0 F3000 ; Move Z Axis up little to prevent scratching of Heat Bed
G1 X5 Y20 Z0.3 F5000.0 ; Move over to prevent blob squish
G92 E0
G92 E0
G1 F2700 E-5
;LAYER_COUNT:312
;LAYER:0
M107
G0 F6000 X56.816 Y129.879 Z0.2
;TYPE:SKIRT
G1 F2700 E0
G1 F1200 X57.679 Y129.51 E0.03122
G1 X58.569 Y129.216 E0.06239
G1 X59.481 Y128.998 E0.09358
G1 X60.409 Y128.86 E0.12478
G1 X61.253 Y128.803 E0.15292
G1 X62.36 Y128.771 E0.18975
G1 X65.002 Y128.656 E0.27771
G1 X67.522 Y128.474 E0.36174
G1 X70.006 Y128.225 E0.44478
G1 X72.53 Y127.899 E0.52942
G1 X75.444 Y127.432 E0.62758
G1 X76.351 Y127.272 E0.65821
G1 X77.28 Y127.149 E0.68938
G1 X78.217 Y127.105 E0.72058
G1 X78.835 Y127.12 E0.74114
G1 X79.679 Y127.164 E0.76925
G1 X82.209 Y127.258 E0.85346
G1 X84.772 Y127.282 E0.93871
G1 X87.265 Y127.233 E1.02164
G1 X89.806 Y127.113 E1.10625
G1 X92.285 Y126.924 E1.18894
G1 X94.827 Y126.659 E1.27394
G1 X97.268 Y126.333 E1.35585
G1 X99.765 Y125.93 E1.43998
G1 X100.076 Y125.876 E1.45048
G1 X101.255 Y125.734 E1.48997
G1 X102.27 Y125.714 E1.52374
G1 X102.845 Y125.729 E1.54287
G1 X104.606 Y125.798 E1.60149
G1 X107.095 Y125.824 E1.68428
G1 X109.587 Y125.781 E1.76717
G1 X112.183 Y125.663 E1.8536
G1 X112.451 Y125.646 E1.86254
G1 X113.009 Y125.618 E1.88112
G1 X113.947 Y125.611 E1.91232
G1 X114.882 Y125.684 E1.94351
G1 X115.807 Y125.836 E1.97469
G1 X116.993 Y126.153 E2.01552
G1 X117.233 Y126.232 E2.02392
G1 X119.664 Y126.991 E2.10863
G1 X122.073 Y127.669 E2.19187
G1 X124.56 Y128.294 E2.27716
G1 X126.801 Y128.795 E2.35353
G1 X127.706 Y129.038 E2.3847
G1 X128.588 Y129.358 E2.4159
G1 X129.439 Y129.752 E2.4471
G1 X130.254 Y130.216 E2.47829
G1 X131.026 Y130.749 E2.50949
G1 X131.75 Y131.345 E2.54068
G1 X132.42 Y132.001 E2.57187
G1 X133.033 Y132.711 E2.60307
G1 X133.582 Y133.471 E2.63425
G1 X134.065 Y134.275 E2.66544
G1 X134.477 Y135.118 E2.69665
G1 X134.817 Y135.992 E2.72784
G1 X135.08 Y136.892 E2.75903
G1 X135.266 Y137.811 E2.79021
G1 X135.394 Y139.151 E2.83499
G1 X135.408 Y139.603 E2.85003
G1 X135.411 Y139.9 E2.85991
G1 X135.41 Y140.352 E2.87494
G1 X135.401 Y141.069 E2.89879
G1 X135.349 Y142.006 E2.93
G1 X135.218 Y142.934 E2.96117
G1 X135.008 Y143.848 E2.99236
G1 X134.721 Y144.741 E3.02356
G1 X134.359 Y145.606 E3.05475
G1 X133.925 Y146.437 E3.08593
G1 X133.421 Y147.229 E3.11716
G1 X132.852 Y147.974 E3.14833
G1 X132.221 Y148.668 E3.17953
G1 X131.534 Y149.306 E3.21071
G1 X130.794 Y149.883 E3.24192
G1 X130.008 Y150.395 E3.27312
G1 X129.182 Y150.838 E3.3043
G1 X128.321 Y151.209 E3.33548
G1 X127.431 Y151.506 E3.36669
G1 X126.519 Y151.725 E3.39788
G1 X125.592 Y151.866 E3.42907
G1 X124.658 Y151.928 E3.4602
G1 X123.671 Y151.951 E3.49304
G1 X123.454 Y151.954 E3.50026
G1 X122.837 Y151.956 E3.52078
G1 X121.558 Y151.955 E3.56332
G1 X120.096 Y151.945 E3.61195
G1 X119.305 Y151.934 E3.63826
G1 X118.88 Y151.926 E3.6524
G1 X116.135 Y151.91 E3.7437
G1 X115.305 Y151.917 E3.7713
G1 X114.728 Y151.914 E3.7905
G1 X113.835 Y151.895 E3.8202
G1 X113.536 Y151.885 E3.83015
G1 X112.272 Y151.822 E3.87225
G1 X111.847 Y151.795 E3.88641
G1 X108.816 Y151.697 E3.98727
G1 X108.349 Y151.69 E4.00281
G1 X105.776 Y151.686 E4.08839
G1 X103.278 Y151.753 E4.1715
G1 X100.48 Y151.911 E4.26471
G1 X100.274 Y151.925 E4.27158
G1 X99.929 Y151.953 E4.28309
G1 X99.32 Y151.993 E4.30339
G1 X98.858 Y152.022 E4.31879
G1 X97.822 Y152.082 E4.3533
G1 X97.461 Y152.101 E4.36533
G1 X96.854 Y152.136 E4.38555
G1 X95.712 Y152.195 E4.42358
G1 X94.57 Y152.236 E4.46159
G1 X94.037 Y152.252 E4.47932
G1 X93.119 Y152.274 E4.50987
G1 X92.262 Y152.287 E4.53837
G1 X91.489 Y152.295 E4.56409
G1 X89.073 Y152.335 E4.64445
G1 X86.572 Y152.447 E4.72772
G1 X84.952 Y152.574 E4.78177
G1 X82.772 Y152.714 E4.85442
G1 X82.421 Y152.731 E4.86611
G1 X81.922 Y152.747 E4.88272
G1 X81.656 Y152.753 E4.89157
G1 X81.53 Y152.754 E4.89576
G1 X81.138 Y152.75 E4.9088
G1 X81.036 Y152.747 E4.91219
G1 X79.727 Y152.736 E4.95573
G1 X77.753 Y152.687 E5.0214
G1 X76.986 Y152.675 E5.04692
G1 X75.868 Y152.64 E5.08412
G1 X74.968 Y152.623 E5.11406
G1 X74.347 Y152.593 E5.13474
G1 X73.118 Y152.5 E5.17573
G1 X70.514 Y152.339 E5.26251
G1 X67.984 Y152.254 E5.3467
G1 X65.77 Y152.244 E5.42034
G1 X65.677 Y152.24 E5.42344
G1 X64.725 Y152.243 E5.4551
G1 X64.14 Y152.243 E5.47456
G1 X63.179 Y152.238 E5.50652
G1 X62.502 Y152.232 E5.52904
G1 X61.982 Y152.224 E5.54634
G1 X61.277 Y152.205 E5.56979
G1 X60.341 Y152.14 E5.601
G1 X59.414 Y151.995 E5.63221
G1 X58.503 Y151.772 E5.6634
G1 X57.615 Y151.472 E5.69458
G1 X56.755 Y151.098 E5.72577
G1 X55.93 Y150.651 E5.75698
G1 X55.146 Y150.136 E5.78818
G1 X54.409 Y149.556 E5.81937
G1 X53.724 Y148.916 E5.85055
G1 X53.096 Y148.219 E5.88175
G1 X52.53 Y147.472 E5.91292
G1 X52.029 Y146.679 E5.94412
G1 X51.598 Y145.846 E5.97532
G1 X51.239 Y144.979 E6.00653
G1 X50.956 Y144.085 E6.03772
G1 X50.749 Y143.17 E6.06892
G1 X50.622 Y142.241 E6.10011
G1 X50.574 Y141.372 E6.12905
G1 X50.563 Y140.628 E6.1538
G1 X50.563 Y140.3 E6.16471
G1 X50.573 Y139.633 E6.1869
G1 X50.627 Y138.697 E6.21808
G1 X50.761 Y137.768 E6.2493
G1 X50.973 Y136.855 E6.28047
G1 X51.262 Y135.963 E6.31166
G1 X51.626 Y135.098 E6.34287
G1 X52.063 Y134.268 E6.37407
G1 X52.568 Y133.478 E6.40526
G1 X53.14 Y132.734 E6.43647
G1 X53.772 Y132.042 E6.46764
G1 X54.461 Y131.406 E6.49883
G1 X55.202 Y130.83 E6.53004
G1 X55.989 Y130.32 E6.56123
G1 X56.816 Y129.879 E6.59241
G0 F6000 X57.188 Y130.147
G1 F1200 X58.042 Y129.803 E6.62303
G1 X58.923 Y129.534 E6.65367
G1 X59.824 Y129.343 E6.6843
G1 X60.737 Y129.231 E6.71489
G1 X61.264 Y129.202 E6.73245
G1 X62.458 Y129.167 E6.77218
G1 X65.015 Y129.056 E6.8573
G1 X67.555 Y128.873 E6.942
G1 X70.061 Y128.621 E7.02577
G1 X72.578 Y128.296 E7.11019
G1 X75.51 Y127.826 E7.20895
G1 X76.42 Y127.666 E7.23968
G1 X77.333 Y127.546 E7.27031
G1 X78.253 Y127.505 E7.30094
G1 X78.814 Y127.519 E7.3196
G1 X79.641 Y127.562 E7.34715
G1 X82.227 Y127.658 E7.43322
G1 X84.776 Y127.682 E7.518
G1 X87.291 Y127.633 E7.60166
G1 X89.822 Y127.513 E7.68594
G1 X92.318 Y127.323 E7.7692
G1 X94.854 Y127.058 E7.85401
G1 X97.349 Y126.726 E7.93772
G1 X99.82 Y126.327 E8.02097
G1 X100.145 Y126.27 E8.03195
G1 X101.282 Y126.133 E8.07004
G1 X102.259 Y126.113 E8.10254
G1 X102.83 Y126.129 E8.12154
G1 X104.587 Y126.198 E8.18002
G1 X107.097 Y126.224 E8.26351
G1 X109.612 Y126.181 E8.34717
G1 X112.188 Y126.063 E8.43294
G1 X112.471 Y126.045 E8.44237
G1 X113.029 Y126.017 E8.46095
G1 X113.949 Y126.011 E8.49155
G1 X114.867 Y126.085 E8.52218
G1 X115.775 Y126.238 E8.55281
G1 X116.868 Y126.534 E8.59047
G1 X117.054 Y126.595 E8.59698
G1 X119.541 Y127.372 E8.68364
G1 X121.981 Y128.059 E8.76795
G1 X124.453 Y128.68 E8.85273
G1 X126.713 Y129.185 E8.92975
G1 X127.602 Y129.425 E8.96038
G1 X128.467 Y129.741 E8.991
G1 X129.301 Y130.131 E9.02163
G1 X130.098 Y130.591 E9.05223
G1 X130.852 Y131.119 E9.08285
G1 X131.558 Y131.711 E9.11349
G1 X132.209 Y132.361 E9.14409
G1 X132.802 Y133.066 E9.17473
G1 X133.331 Y133.819 E9.20534
G1 X133.793 Y134.616 E9.23598
G1 X134.184 Y135.449 E9.26659
G1 X134.501 Y136.313 E9.2972
G1 X134.742 Y137.202 E9.32783
G1 X134.905 Y138.108 E9.35845
G1 X134.995 Y139.165 E9.39373
G1 X135.003 Y139.397 E9.40145
G1 X135.01 Y139.746 E9.41306
G1 X135.011 Y140.214 E9.42863
G1 X135.001 Y141.064 E9.4569
G1 X134.95 Y141.983 E9.48751
G1 X134.819 Y142.895 E9.51816
G1 X134.609 Y143.791 E9.54877
G1 X134.322 Y144.666 E9.5794
G1 X133.961 Y145.513 E9.61002
G1 X133.527 Y146.325 E9.64064
G1 X133.025 Y147.096 E9.67124
G1 X132.457 Y147.821 E9.70187
G1 X131.829 Y148.494 E9.73249
G1 X131.145 Y149.11 E9.76311
G1 X130.41 Y149.664 E9.79372
G1 X129.629 Y150.153 E9.82437
G1 X128.809 Y150.571 E9.85498
G1 X127.956 Y150.917 E9.8856
G1 X127.076 Y151.188 E9.91622
G1 X126.176 Y151.382 E9.94684
G1 X125.262 Y151.496 E9.97748
G1 X124.649 Y151.528 E9.99789
G1 X123.662 Y151.551 E10.03073
G1 X123.452 Y151.554 E10.03772
G1 X122.837 Y151.556 E10.05817
G1 X121.561 Y151.555 E10.10061
G1 X120.102 Y151.545 E10.14914
G1 X119.313 Y151.534 E10.17538
G1 X118.891 Y151.526 E10.18942
G1 X116.134 Y151.51 E10.28112
G1 X115.302 Y151.517 E10.30879
G1 X114.731 Y151.514 E10.32779
G1 X114.581 Y151.512 E10.33278
G1 X113.844 Y151.496 E10.35729
G1 X113.555 Y151.485 E10.36691
G1 X112.453 Y151.431 E10.40361
G1 X111.884 Y151.396 E10.42257
G1 X108.836 Y151.297 E10.524
G1 X108.356 Y151.29 E10.53997
G1 X105.767 Y151.286 E10.62608
G1 X103.245 Y151.354 E10.70999
G1 X100.491 Y151.509 E10.80173
G1 X100.283 Y151.524 E10.80867
G1 X99.903 Y151.554 E10.82135
G1 X99.296 Y151.594 E10.84158
G1 X97.726 Y151.686 E10.89389
G1 X97.523 Y151.696 E10.90065
G1 X96.835 Y151.737 E10.92357
G1 X96.675 Y151.744 E10.9289
G1 X95.884 Y151.787 E10.95525
G1 X95.698 Y151.795 E10.96144
G1 X94.558 Y151.836 E10.99938
G1 X94.028 Y151.852 E11.01702
G1 X93.112 Y151.874 E11.04749
G1 X92.258 Y151.887 E11.0759
G1 X91.554 Y151.894 E11.09932
G1 X89.013 Y151.937 E11.18384
G1 X86.554 Y152.048 E11.26571
G1 X84.921 Y152.175 E11.32019
G1 X82.746 Y152.315 E11.39268
G1 X82.408 Y152.332 E11.40394
G1 X81.909 Y152.348 E11.42054
G1 X81.527 Y152.354 E11.43325
G1 X81.149 Y152.35 E11.44582
G1 X81.05 Y152.347 E11.44912
G1 X79.731 Y152.336 E11.49299
G1 X79.552 Y152.333 E11.49894
G1 X77.686 Y152.286 E11.56102
G1 X76.998 Y152.275 E11.58391
G1 X75.889 Y152.241 E11.62081
G1 X74.975 Y152.223 E11.65122
G1 X74.377 Y152.195 E11.67113
G1 X73.099 Y152.098 E11.71376
G1 X70.518 Y151.939 E11.79977
G1 X67.999 Y151.854 E11.8836
G1 X65.772 Y151.844 E11.95767
G1 X65.681 Y151.84 E11.9607
G1 X64.723 Y151.843 E11.99256
G1 X64.142 Y151.843 E12.01188
G1 X63.182 Y151.838 E12.04381
G1 X62.508 Y151.832 E12.06623
G1 X61.992 Y151.824 E12.0834
G1 X61.287 Y151.805 E12.10685
G1 X60.369 Y151.74 E12.13746
G1 X59.46 Y151.596 E12.16807
G1 X58.566 Y151.374 E12.19871
G1 X57.696 Y151.074 E12.22932
G1 X56.854 Y150.701 E12.25995
G1 X56.049 Y150.256 E12.29054
G1 X55.284 Y149.742 E12.3212
G1 X54.568 Y149.164 E12.3518
G1 X53.904 Y148.526 E12.38243
G1 X53.298 Y147.833 E12.41305
G1 X52.754 Y147.09 E12.44368
G1 X52.277 Y146.303 E12.47428
G1 X51.87 Y145.477 E12.50491
G1 X51.536 Y144.619 E12.53553
G1 X51.278 Y143.735 E12.56616
G1 X51.098 Y142.832 E12.59679
G1 X50.997 Y141.917 E12.62741
G1 X50.974 Y141.366 E12.64575
G1 X50.963 Y140.622 E12.6705
G1 X50.963 Y140.306 E12.68101
G1 X50.973 Y139.639 E12.70319
G1 X51.027 Y138.72 E12.73381
G1 X51.16 Y137.809 E12.76443
G1 X51.372 Y136.913 E12.79506
G1 X51.661 Y136.039 E12.82567
G1 X52.024 Y135.193 E12.85629
G1 X52.46 Y134.382 E12.88692
G1 X52.964 Y133.612 E12.91753
G1 X53.534 Y132.888 E12.94817
G1 X54.164 Y132.217 E12.97879
G1 X54.849 Y131.603 E13.00938
G1 X55.586 Y131.05 E13.04003
G1 X56.367 Y130.564 E13.07062
G1 X57.188 Y130.147 E13.10125
G0 F6000 X57.559 Y130.421
G1 F1200 X58.404 Y130.103 E13.13128
G1 X59.274 Y129.86 E13.16132
G1 X60.162 Y129.696 E13.19136
G1 X61.276 Y129.602 E13.22854
G1 X62.485 Y129.567 E13.26877
G1 X65.027 Y129.456 E13.3534
G1 X67.588 Y129.272 E13.4388
G1 X70.116 Y129.018 E13.5233
G1 X72.632 Y128.693 E13.60768
G1 X75.578 Y128.221 E13.70691
G1 X76.49 Y128.06 E13.73772
G1 X77.385 Y127.943 E13.76774
G1 X78.287 Y127.905 E13.79776
G1 X78.794 Y127.919 E13.81463
G1 X79.608 Y127.962 E13.84174
G1 X82.208 Y128.058 E13.92828
G1 X84.781 Y128.082 E14.01386
G1 X87.282 Y128.033 E14.09706
G1 X89.835 Y127.912 E14.18207
G1 X92.392 Y127.717 E14.26736
G1 X94.908 Y127.455 E14.3515
G1 X97.393 Y127.124 E14.43488
G1 X99.887 Y126.721 E14.51891
G1 X100.214 Y126.664 E14.52995
G1 X101.309 Y126.533 E14.56663
G1 X102.249 Y126.513 E14.5979
G1 X102.677 Y126.524 E14.61214
G1 X104.567 Y126.598 E14.67505
G1 X107.1 Y126.625 E14.7593
G1 X109.637 Y126.581 E14.84369
G1 X112.194 Y126.464 E14.92883
G1 X112.491 Y126.445 E14.93873
G1 X113.049 Y126.417 E14.95731
G1 X113.952 Y126.412 E14.98734
G1 X114.852 Y126.486 E15.01738
G1 X115.742 Y126.64 E15.04742
G1 X116.744 Y126.914 E15.08197
G1 X116.957 Y126.984 E15.08943
G1 X119.428 Y127.756 E15.17553
G1 X121.872 Y128.444 E15.25998
G1 X124.384 Y129.075 E15.34612
G1 X126.626 Y129.576 E15.42253
G1 X127.498 Y129.811 E15.45257
G1 X128.345 Y130.123 E15.48259
G1 X129.162 Y130.509 E15.51265
G1 X129.941 Y130.966 E15.54268
G1 X130.677 Y131.489 E15.57272
G1 X131.364 Y132.076 E15.60277
G1 X131.996 Y132.721 E15.6328
G1 X132.568 Y133.419 E15.66282
G1 X133.077 Y134.166 E15.69288
G1 X133.517 Y134.954 E15.7229
G1 X133.886 Y135.779 E15.75296
G1 X134.181 Y136.632 E15.78298
G1 X134.399 Y137.509 E15.81304
G1 X134.538 Y138.401 E15.84306
G1 X134.595 Y139.178 E15.86898
G1 X134.603 Y139.41 E15.8767
G1 X134.61 Y139.752 E15.88808
G1 X134.611 Y140.214 E15.90344
G1 X134.601 Y141.059 E15.93155
G1 X134.55 Y141.961 E15.9616
G1 X134.419 Y142.854 E15.99162
G1 X134.21 Y143.733 E16.02167
G1 X133.923 Y144.589 E16.05169
G1 X133.562 Y145.417 E16.08174
G1 X133.13 Y146.21 E16.11177
G1 X132.629 Y146.961 E16.1418
G1 X132.063 Y147.665 E16.17184
G1 X131.437 Y148.316 E16.20188
G1 X130.756 Y148.91 E16.23194
G1 X130.026 Y149.441 E16.26196
G1 X129.251 Y149.905 E16.29201
G1 X128.438 Y150.298 E16.32204
G1 X127.594 Y150.619 E16.35207
G1 X126.725 Y150.863 E16.38209
G1 X125.837 Y151.03 E16.41215
G1 X124.64 Y151.128 E16.45209
G1 X123.653 Y151.151 E16.48493
G1 X123.451 Y151.154 E16.49165
G1 X122.838 Y151.156 E16.51204
G1 X121.564 Y151.155 E16.55441
G1 X120.107 Y151.145 E16.60287
G1 X119.321 Y151.134 E16.62902
G1 X118.901 Y151.126 E16.64299
G1 X116.133 Y151.11 E16.73505
G1 X115.298 Y151.117 E16.76283
G1 X114.734 Y151.114 E16.78159
G1 X113.853 Y151.096 E16.81089
G1 X113.575 Y151.086 E16.82015
G1 X112.473 Y151.032 E16.85684
G1 X111.923 Y150.997 E16.87517
G1 X108.795 Y150.897 E16.97926
G1 X108.362 Y150.89 E16.99367
G1 X105.756 Y150.886 E17.08034
G1 X103.245 Y150.954 E17.16389
G1 X100.444 Y151.111 E17.2572
G1 X100.221 Y151.127 E17.26463
G1 X99.876 Y151.155 E17.27615
G1 X99.271 Y151.195 E17.29631
G1 X97.706 Y151.287 E17.34845
G1 X97.477 Y151.299 E17.35608
G1 X96.957 Y151.33 E17.37341
G1 X96.628 Y151.346 E17.38436
G1 X95.862 Y151.387 E17.40988
G1 X95.683 Y151.395 E17.41584
G1 X94.546 Y151.436 E17.45368
G1 X94.018 Y151.452 E17.47125
G1 X93.105 Y151.474 E17.50162
G1 X92.254 Y151.487 E17.52993
G1 X91.543 Y151.495 E17.55358
G1 X89.024 Y151.537 E17.63737
G1 X86.505 Y151.65 E17.72124
G1 X84.749 Y151.786 E17.77982
G1 X82.721 Y151.916 E17.84741
G1 X82.395 Y151.932 E17.85827
G1 X81.896 Y151.948 E17.87487
G1 X81.65 Y151.953 E17.88305
G1 X81.524 Y151.954 E17.88725
G1 X81.16 Y151.95 E17.89935
G1 X81.065 Y151.947 E17.90251
G1 X79.734 Y151.936 E17.94679
G1 X79.562 Y151.933 E17.95251
G1 X77.7 Y151.886 E18.01446
G1 X77.192 Y151.879 E18.03135
G1 X77.011 Y151.875 E18.03738
G1 X75.91 Y151.841 E18.07401
G1 X74.983 Y151.823 E18.10485
G1 X74.407 Y151.796 E18.12403
G1 X73.155 Y151.701 E18.16579
G1 X70.518 Y151.538 E18.25367
G1 X68.015 Y151.454 E18.33696
G1 X65.774 Y151.444 E18.4115
G1 X65.684 Y151.44 E18.4145
G1 X64.722 Y151.443 E18.44649
G1 X64.144 Y151.443 E18.46572
G1 X63.185 Y151.438 E18.49761
G1 X62.513 Y151.432 E18.51997
G1 X62.003 Y151.424 E18.53693
G1 X61.298 Y151.405 E18.56039
G1 X60.397 Y151.341 E18.59043
G1 X59.506 Y151.197 E18.62045
G1 X58.63 Y150.975 E18.65051
G1 X57.778 Y150.677 E18.68053
G1 X56.955 Y150.304 E18.71058
G1 X56.169 Y149.86 E18.74061
G1 X55.425 Y149.348 E18.77064
G1 X54.729 Y148.772 E18.80069
G1 X54.087 Y148.137 E18.83073
G1 X53.504 Y147.448 E18.86075
G1 X52.983 Y146.71 E18.89079
G1 X52.53 Y145.928 E18.92085
G1 X52.148 Y145.11 E18.95088
G1 X51.84 Y144.261 E18.98092
G1 X51.609 Y143.388 E19.01095
G1 X51.455 Y142.498 E19.04099
G1 X51.374 Y141.36 E19.07894
G1 X51.363 Y140.616 E19.10369
G1 X51.363 Y140.312 E19.1138
G1 X51.373 Y139.645 E19.13598
G1 X51.427 Y138.744 E19.16601
G1 X51.56 Y137.85 E19.19607
G1 X51.771 Y136.972 E19.2261
G1 X52.06 Y136.117 E19.25612
G1 X52.422 Y135.29 E19.28615
G1 X52.857 Y134.498 E19.3162
G1 X53.36 Y133.748 E19.34623
G1 X53.927 Y133.045 E19.37627
G1 X54.555 Y132.395 E19.40633
G1 X55.237 Y131.804 E19.43635
G1 X55.969 Y131.275 E19.46639
G1 X56.745 Y130.813 E19.49643
G1 X57.559 Y130.421 E19.52648
G1 F2700 E14.52648
G0 F6000 X105.406 Y136.679
G0 X109.241 Y137.655
G1 F2700 E19.52648
G1 F1200 X109.79 Y137.583 E19.54489
G1 X110.028 Y137.576 E19.55281
G1 X109.991 Y137.611 E19.55451
G1 X109.368 Y137.834 E19.57651
G1 X109.093 Y137.778 E19.58585
G1 X109.241 Y137.655 E19.59225
G0 F6000 X109.074 Y137.273
G1 F1200 X109.756 Y137.184 E19.61512
G1 X111.092 Y137.144 E19.65958
G1 X111.049 Y137.184 E19.66153
G1 X110.943 Y137.274 E19.66616
G1 X110.201 Y137.961 E19.69979
G1 X109.398 Y138.249 E19.72817
G1 X108.559 Y138.077 E19.75665
G1 X108.257 Y137.867 E19.76889
G1 X108.382 Y137.83 E19.77322
G1 X108.453 Y137.792 E19.7759
G1 X109.074 Y137.273 E19.80282
G1 F2700 E14.80282
G0 F6000 X113.364 Y135.957
G0 X113.668 Y135.949
G0 X124.567 Y138.861
G0 X125.072 Y139.366
G0 X125.072 Y141.108
G0 X124.569 Y141.611
G0 X118.911 Y141.583
G0 X117.819 Y141.488
G0 X112.225 Y140.249
G1 F2700 E19.80282
G1 F1200 X112.41 Y140.078 E19.8112
G1 X112.483 Y139.998 E19.8148
G1 X113.386 Y139.145 E19.85611
G1 X113.557 Y139.076 E19.86225
G1 X113.706 Y139.126 E19.86747
G1 X114.591 Y139.938 E19.90742
G1 X114.684 Y140.031 E19.9118
G1 X115.431 Y140.718 E19.94555
G1 X114.112 Y140.709 E19.98942
G1 X113.869 Y140.676 E19.99758
G1 X113.694 Y140.615 E20.00374
G1 X113.653 Y140.606 E20.00514
G1 X113.071 Y140.534 E20.02464
G1 X112.225 Y140.249 E20.05434
G0 F6000 X112.978 Y140.081
G1 F1200 X113.558 Y139.533 E20.08088
G1 X114.306 Y140.219 E20.11463
G1 X114.397 Y140.311 E20.11894
G1 X114.145 Y140.309 E20.12732
G1 X113.957 Y140.284 E20.13363
G1 X113.826 Y140.238 E20.13824
G1 X113.702 Y140.209 E20.14248
G1 X113.159 Y140.142 E20.16068
G1 X112.978 Y140.081 E20.16703
G1 F2700 E15.16703
G0 F6000 X117.682 Y141.488
G0 X119.178 Y141.596
G0 X124.569 Y141.611
G0 X125.072 Y141.108
G0 X125.072 Y139.366
G0 X124.567 Y138.861
G0 X113.668 Y135.949
G0 X105.105 Y136.696
G0 X103.477 Y137.094
G1 F2700 E20.16703
G1 F1200 X102.88 Y137.52 E20.19142
G1 X102.785 Y137.579 E20.19514
G1 X101.878 Y138.179 E20.23131
G1 X100.944 Y138.413 E20.26334
G1 X100.874 Y138.415 E20.26567
G1 X99.801 Y138.506 E20.30148
G1 X99.663 Y138.513 E20.30608
G1 X98.354 Y138.602 E20.34972
G1 X98.226 Y138.612 E20.35399
G1 X98.752 Y138.475 E20.37207
G1 X98.852 Y138.412 E20.376
G1 X98.93 Y138.323 E20.37993
G1 X100.697 Y138.141 E20.43901
G1 X100.824 Y138.078 E20.44373
G1 X101.094 Y137.785 E20.45698
G1 X101.147 Y137.654 E20.46168
G1 X101.157 Y137.233 E20.47569
G1 X101.885 Y137.023 E20.50089
G1 X101.963 Y136.981 E20.50384
G1 X102.044 Y136.91 E20.50742
G1 X103.477 Y137.094 E20.55547
G0 F6000 X102.394 Y137.358
G1 F1200 X101.715 Y137.808 E20.58256
G1 X101.506 Y137.86 E20.58973
G1 X101.547 Y137.663 E20.59642
G1 X101.55 Y137.536 E20.60064
G1 X101.996 Y137.407 E20.61609
G1 X102.144 Y137.326 E20.6217
G1 X102.394 Y137.358 E20.63008
G1 F2700 E15.63008
G0 F6000 X78.135 Y137.438
G0 X61.415 Y139.125
G0 X60.901 Y139.631
G0 X60.9 Y141.374
G0 X61.397 Y141.878
G0 X66.136 Y141.882
G0 X80.73 Y141.554
G1 F2700 E20.63008
G1 F1200 X80.68 Y141.554 E20.63174
G1 X80.246 Y141.535 E20.64619
G1 X79.738 Y141.538 E20.66309
G1 X79.349 Y141.497 E20.6761
G1 X77.798 Y141.496 E20.72769
G1 X77.431 Y141.448 E20.74
G1 X77.406 Y141.446 E20.74083
G1 X76.037 Y141.44 E20.78636
G1 X76.096 Y141.417 E20.78847
G1 X77.235 Y140.846 E20.83085
G1 X77.313 Y140.809 E20.83372
G1 X77.348 Y140.798 E20.83494
G1 X78.207 Y140.572 E20.86448
G1 X79.505 Y141.052 E20.91051
G1 X79.535 Y141.06 E20.91154
G1 X79.642 Y141.081 E20.91517
G1 X79.687 Y141.1 E20.91679
G1 X79.78 Y141.135 E20.9201
G1 X80.73 Y141.554 E20.95463
G0 F6000 X78.47 Y141.096
G1 F1200 X77.827 Y141.096 E20.97602
G1 X77.801 Y141.093 E20.97689
G1 X78.186 Y140.991 E20.99014
G1 X78.47 Y141.096 E21.00021
G1 F2700 E16.00021
;MESH:WingGram.obj
G0 F6000 X82.494 Y141.558
G0 X82.651 Y140.587
G0 X95.562 Y140.074
G0 X102.479 Y139.694
;TYPE:WALL-INNER
G1 F2700 E21.00021
G1 F1200 X102.315 Y139.802 E21.00674
G1 X102.067 Y139.967 E21.01665
G1 X102.027 Y139.992 E21.01822
G1 X101.205 Y140.195 E21.04638
G1 X101.092 Y140.223 E21.05025
G1 X101.014 Y140.238 E21.05289
G1 X100.995 Y140.242 E21.05354
G1 X99.943 Y140.329 E21.08865
G1 X99.906 Y140.33 E21.08988
G1 X99.828 Y140.333 E21.09247
G1 X99.767 Y140.337 E21.09451
G1 X98.499 Y140.422 E21.13677
G1 X98.397 Y140.429 E21.14017
G1 X98.37 Y140.43 E21.14107
G1 X97.106 Y140.504 E21.18319
G1 X97.082 Y140.506 E21.18399
G1 X96.976 Y140.517 E21.18753
G1 X96.951 Y140.518 E21.18836
G1 X95.657 Y140.579 E21.23145
G1 X95.607 Y140.584 E21.23312
G1 X95.519 Y140.593 E21.23606
G1 X95.403 Y140.599 E21.23993
G1 X94.138 Y140.644 E21.28203
G1 X93.974 Y140.65 E21.28749
G1 X92.692 Y140.68 E21.33014
G1 X92.552 Y140.684 E21.3348
G1 X91.373 Y140.694 E21.37401
G1 X91.237 Y140.696 E21.37853
G1 X91.224 Y140.697 E21.37897
G1 X89.888 Y140.691 E21.4234
G1 X89.792 Y140.692 E21.4266
G1 X89.774 Y140.692 E21.4272
G1 X88.382 Y140.665 E21.4735
G1 X88.337 Y140.664 E21.475
G1 X86.966 Y140.616 E21.52063
G1 X86.901 Y140.613 E21.52279
G1 X85.562 Y140.541 E21.56739
G1 X85.398 Y140.53 E21.57286
G1 X84.071 Y140.434 E21.61711
G1 X84.06 Y140.433 E21.61748
G1 X82.696 Y140.31 E21.66303
G1 X82.509 Y140.28 E21.66933
G1 X81.393 Y140.097 E21.70694
G1 X81.024 Y139.935 E21.72035
G1 X80.87 Y139.867 E21.72594
G1 X80.389 Y139.655 E21.74343
G1 X80.281 Y139.614 E21.74727
G1 X80.111 Y139.542 E21.75341
G1 X79.957 Y139.513 E21.75862
G1 X79.698 Y139.418 E21.7678
G1 X79.582 Y139.375 E21.77191
G1 X78.289 Y138.897 E21.81776
G1 X77.202 Y139.182 E21.85514
G1 X76.904 Y139.261 E21.86539
G1 X76.723 Y139.319 E21.87171
G1 X76.54 Y139.404 E21.87842
G1 X76.12 Y139.614 E21.89404
G1 X75.922 Y139.714 E21.90142
G1 X75.472 Y139.939 E21.91815
G1 X74.673 Y140.14 E21.94556
G1 X74.47 Y140.192 E21.95253
G1 X74.222 Y140.255 E21.96104
G1 X74.113 Y140.267 E21.96468
G1 X72.986 Y140.358 E22.00229
G1 X72.733 Y140.379 E22.01073
G1 X71.727 Y140.443 E22.04426
G1 X71.564 Y140.454 E22.0497
G1 X71.471 Y140.461 E22.0528
G1 X70.285 Y140.52 E22.09229
G1 X70.125 Y140.528 E22.09762
G1 X70.056 Y140.532 E22.09992
G1 X68.811 Y140.577 E22.14136
G1 X68.684 Y140.582 E22.14558
G1 X68.628 Y140.585 E22.14745
G1 X67.258 Y140.619 E22.19303
G1 X67.224 Y140.62 E22.19416
G1 X65.83 Y140.638 E22.24053
G1 X65.813 Y140.639 E22.2411
G1 X64.403 Y140.644 E22.28799
G1 X62.99 Y140.637 E22.33499
G1 X62.973 Y140.637 E22.33555
G1 X62.162 Y140.626 E22.36253
G1 X62.162 Y140.398 E22.37011
G1 X62.976 Y140.409 E22.38563
G1 X62.991 Y140.409 E22.38593
G1 X64.402 Y140.416 E22.41276
G1 X65.812 Y140.412 E22.43951
G1 X65.826 Y140.411 E22.43988
G1 X67.22 Y140.393 E22.46627
G1 X67.252 Y140.392 E22.4669
G1 X68.622 Y140.359 E22.49278
G1 X68.675 Y140.357 E22.49375
G1 X68.802 Y140.35 E22.49615
G1 X70.047 Y140.306 E22.51967
G1 X70.113 Y140.303 E22.52089
G1 X70.273 Y140.292 E22.52392
G1 X71.46 Y140.236 E22.54636
G1 X71.549 Y140.231 E22.54785
G1 X71.712 Y140.218 E22.55092
G1 X72.718 Y140.153 E22.56988
G1 X72.967 Y140.136 E22.5745
G1 X74.094 Y140.043 E22.59552
G1 X74.203 Y140.033 E22.5976
G1 X74.424 Y140.014 E22.60107
G1 X74.628 Y139.964 E22.60426
G1 X75.426 Y139.761 E22.61676
G1 X75.886 Y139.644 E22.62165
G1 X76.088 Y139.551 E22.62306
G1 X76.508 Y139.341 E22.6258
G1 X76.688 Y139.251 E22.62705
G1 X76.856 Y139.167 E22.62865
G1 X77.158 Y139.016 E22.63289
G1 X78.24 Y138.727 E22.64904
G1 X78.338 Y138.763 E22.65251
G1 X79.63 Y139.242 E22.66875
G1 X79.754 Y139.265 E22.67038
G1 X80.015 Y139.379 E22.67412
G1 X80.155 Y139.441 E22.67575
G1 X80.323 Y139.516 E22.67738
G1 X80.429 Y139.563 E22.67836
G1 X80.909 Y139.776 E22.68273
G1 X81.068 Y139.833 E22.68419
G1 X81.426 Y139.891 E22.68867
G1 X82.542 Y140.072 E22.70836
G1 X82.715 Y140.087 E22.71138
G1 X84.08 Y140.21 E22.73687
G1 X85.414 Y140.305 E22.762
G1 X85.574 Y140.313 E22.76499
G1 X86.913 Y140.386 E22.79041
G1 X86.974 Y140.388 E22.79154
G1 X88.344 Y140.437 E22.81752
G1 X88.386 Y140.437 E22.8183
G1 X89.778 Y140.463 E22.84481
G1 X89.792 Y140.463
G1 X89.889 Y140.463 E22.84667
G1 X91.234 Y140.47 E22.87224
G1 X91.37 Y140.467 E22.87483
G1 X92.549 Y140.455 E22.89725
G1 X92.686 Y140.453 E22.89984
G1 X93.968 Y140.422 E22.92416
G1 X94.129 Y140.417 E22.92719
G1 X95.394 Y140.371 E22.95119
G1 X95.51 Y140.366 E22.95342
G1 X95.584 Y140.363 E22.95471
G1 X95.646 Y140.361 E22.95594
G1 X96.94 Y140.298 E22.97959
G1 X96.953 Y140.297 E22.97974
G1 X97.059 Y140.286 E22.9817
G1 X97.092 Y140.284 E22.98238
G1 X98.357 Y140.209 E23.00567
G1 X98.375 Y140.208 E23.00605
G1 X98.483 Y140.197 E23.00812
G1 X99.751 Y140.112 E23.03195
G1 X99.815 Y140.109 E23.03318
G1 X99.898 Y140.104 E23.03477
G1 X99.923 Y140.102 E23.03516
G1 X100.969 Y140.013 E23.05511
G1 X100.989 Y140.013
G1 X101.086 Y140.01 E23.05703
G1 X101.158 Y140.008 E23.05789
G1 X101.979 Y139.803 E23.07154
G1 X102.023 Y139.792
G1 X102.267 Y139.731 E23.07388
G1 X102.479 Y139.694 E23.07506
G0 F6000 X104.445 Y138.677
G0 X105.201 Y138.443
G0 X106.247 Y138.416
G1 F1200 X105.767 Y138.277 E23.09168
G1 X105.546 Y138.212 E23.09935
G1 X105.278 Y138.143 E23.10855
G1 X104.801 Y138.292 E23.12517
G1 X104.358 Y138.431 E23.14061
G1 X104.755 Y138.147 E23.14419
G1 X105.232 Y137.998 E23.15052
G1 X105.319 Y137.97 E23.15121
G1 X105.593 Y138.049 E23.15541
G1 X105.814 Y138.114 E23.15867
G1 X106.247 Y138.416 E23.16293
G0 F6000 X108.024 Y139.334
G0 X109.486 Y139.638
G0 X110.695 Y139.484
G1 F1200 X110.415 Y139.743 E23.17561
G1 X109.554 Y140.052 E23.20604
G1 X109.431 Y140.097 E23.2104
G1 X109.165 Y140.042 E23.21943
G1 X108.406 Y139.885 E23.24521
G1 X107.986 Y139.593 E23.26222
G1 X108.446 Y139.687 E23.2659
G1 X109.206 Y139.843 E23.279
G1 X109.475 Y139.904 E23.28362
G1 X109.503 Y139.911
G1 X110.364 Y139.603 E23.29498
G1 X110.695 Y139.484 E23.29695
G0 F6000 X112.7 Y137.975
G0 X113.288 Y137.742
G0 X114.178 Y137.596
G1 F1200 X113.891 Y137.5 E23.30701
G1 X113.65 Y137.419 E23.31547
G1 X113.556 Y137.421 E23.3186
G1 X113.373 Y137.427 E23.32469
G1 X113.183 Y137.501 E23.33147
G1 X113.162 Y137.51 E23.33223
G1 X112.939 Y137.599 E23.34021
G1 X113.126 Y137.422 E23.34161
G1 X113.144 Y137.403
G1 X113.334 Y137.329 E23.34337
G1 X113.55 Y137.243 E23.34671
G1 X113.693 Y137.291 E23.3491
G1 X113.933 Y137.372 E23.35194
G1 X114.178 Y137.596 E23.35438
G0 F6000 X116.34 Y139.224
G0 X117.549 Y139.683
G0 X123.811 Y140.353
G1 F1200 X123.067 Y140.356 E23.37913
G1 X121.735 Y140.356 E23.42343
G1 X121.612 Y140.356 E23.42752
G1 X120.515 Y140.349 E23.46401
G1 X120.396 Y140.348 E23.46796
G1 X120.271 Y140.346 E23.47212
G1 X119.208 Y140.332 E23.50748
G1 X119.106 Y140.329 E23.51087
G1 X119.042 Y140.326 E23.51301
G1 X119.003 Y140.323 E23.51431
G1 X117.884 Y140.235 E23.55164
G1 X117.853 Y140.225 E23.55272
G1 X117.764 Y140.191 E23.55589
G1 X117.581 Y140.121 E23.56241
G1 X116.83 Y139.832 E23.58917
G1 X116.811 Y139.816 E23.59
G1 X116.554 Y139.579 E23.60163
G1 X116.857 Y139.695 E23.60319
G1 X116.879 Y139.704
G1 X117.629 Y139.993 E23.61231
G1 X117.835 Y140.004 E23.61535
G1 X117.869 Y140.006
G1 X117.901 Y140.009 E23.61545
G1 X119.02 Y140.098 E23.63655
G1 X119.055 Y140.101 E23.63703
G1 X119.107 Y140.101 E23.63775
G1 X119.21 Y140.102 E23.63977
G1 X120.273 Y140.116 E23.66017
G1 X120.398 Y140.119 E23.66261
G1 X120.516 Y140.119 E23.66486
G1 X121.613 Y140.125 E23.68595
G1 X121.726 Y140.127 E23.68804
G1 X123.071 Y140.127 E23.71376
G1 X123.811 Y140.124 E23.72787
G1 X123.811 Y140.353 E23.73548
G0 F6000 X124.211 Y140.751
;TYPE:WALL-OUTER
G1 F1200 X123.069 Y140.756 E23.77347
G1 X121.733 Y140.756 E23.8179
G1 X120.51 Y140.749 E23.85858
G1 X119.196 Y140.732 E23.90229
G1 X119.094 Y140.729 E23.90568
G1 X118.972 Y140.722 E23.90974
G1 X117.798 Y140.63 E23.94891
G1 X117.716 Y140.6 E23.95182
G1 X116.621 Y140.18 E23.99082
G1 X116.55 Y140.119 E23.99394
G1 X115.517 Y139.168 E24.04064
G1 X115.432 Y139.081 E24.04468
G1 X114.382 Y138.119 E24.09205
G1 X114.283 Y138.054 E24.09599
G1 X113.59 Y137.821 E24.1203
G1 X113.455 Y137.825 E24.12479
G1 X112.768 Y138.097 E24.14937
G1 X112.688 Y138.156 E24.15268
G1 X112.643 Y138.197 E24.1547
G1 X111.63 Y139.155 E24.20107
G1 X111.57 Y139.22 E24.20402
G1 X110.687 Y140.037 E24.24403
G1 X110.62 Y140.094 E24.24695
G1 X109.529 Y140.486 E24.28551
G1 X109.456 Y140.51 E24.28807
G1 X108.336 Y140.28 E24.3261
G1 X108.241 Y140.258 E24.32934
G1 X106.158 Y138.807 E24.41377
G1 X105.44 Y138.598 E24.43864
G1 X105.289 Y138.559 E24.44383
G1 X104.494 Y138.808 E24.47154
G1 X104.38 Y138.858 E24.47568
G1 X103.416 Y139.547 E24.51509
G1 X103.329 Y139.612 E24.5187
G1 X102.277 Y140.308 E24.56066
G1 X102.186 Y140.364 E24.56421
G1 X101.169 Y140.616 E24.59906
G1 X101.051 Y140.639 E24.60306
G1 X99.969 Y140.729 E24.63917
G1 X99.848 Y140.733 E24.6432
G1 X98.424 Y140.828 E24.69066
G1 X97.137 Y140.903 E24.73354
G1 X96.995 Y140.917 E24.73829
G1 X95.687 Y140.978 E24.78184
G1 X95.545 Y140.993 E24.78659
G1 X95.422 Y140.999 E24.79068
G1 X93.988 Y141.05 E24.83841
G1 X92.562 Y141.084 E24.88585
G1 X91.226 Y141.097 E24.93029
G1 X89.889 Y141.091 E24.97476
G1 X89.788 Y141.092 E24.97812
G1 X88.368 Y141.065 E25.02536
G1 X86.952 Y141.015 E25.07248
G1 X85.533 Y140.94 E25.11974
G1 X84.042 Y140.833 E25.16946
G1 X82.638 Y140.706 E25.21635
G1 X81.278 Y140.484 E25.26218
G1 X80.238 Y140.025 E25.29999
G1 X80.132 Y139.985 E25.30376
G1 X79.995 Y139.927 E25.30871
G1 X79.852 Y139.9 E25.31355
G1 X78.269 Y139.316 E25.36967
G1 X77.016 Y139.645 E25.41276
G1 X76.869 Y139.692 E25.41789
G1 X76.714 Y139.764 E25.42357
G1 X75.613 Y140.316 E25.46454
G1 X74.292 Y140.65 E25.50986
G1 X74.152 Y140.665 E25.51454
G1 X72.765 Y140.778 E25.56082
G1 X71.497 Y140.86 E25.60309
G1 X70.071 Y140.932 E25.65058
G1 X68.643 Y140.985 E25.6981
G1 X67.234 Y141.02 E25.74498
G1 X65.818 Y141.039 E25.79208
G1 X64.402 Y141.044 E25.83918
G1 X62.985 Y141.037 E25.88631
G1 X61.762 Y141.021 E25.92699
G1 X61.762 Y139.992 E25.96121
G1 X62.98 Y140.009 E26.00173
G1 X64.402 Y140.016 E26.04903
G1 X65.823 Y140.011 E26.09629
G1 X67.244 Y139.992 E26.14356
G1 X68.659 Y139.957 E26.19063
G1 X68.788 Y139.95 E26.19493
G1 X70.092 Y139.903 E26.23833
G1 X70.254 Y139.892 E26.24373
G1 X71.523 Y139.832 E26.28598
G1 X71.679 Y139.819 E26.29119
G1 X72.937 Y139.737 E26.33312
G1 X74.359 Y139.618 E26.38058
G1 X74.531 Y139.576 E26.38647
G1 X75.752 Y139.265 E26.42838
G1 X75.915 Y139.19 E26.43435
G1 X77.016 Y138.639 E26.4753
G1 X78.174 Y138.331 E26.51515
G1 X78.254 Y138.306 E26.51794
G1 X79.737 Y138.855 E26.57053
G1 X79.874 Y138.881 E26.57517
G1 X81.058 Y139.404 E26.61822
G1 X81.169 Y139.444 E26.62215
G1 X82.592 Y139.675 E26.6701
G1 X84.112 Y139.811 E26.72085
G1 X85.439 Y139.906 E26.7651
G1 X86.931 Y139.986 E26.8148
G1 X88.355 Y140.037 E26.86219
G1 X89.783 Y140.063 E26.90969
G1 X91.23 Y140.07 E26.95782
G1 X91.361 Y140.067 E26.96218
G1 X92.679 Y140.053 E27.00602
G1 X94.117 Y140.017 E27.05386
G1 X95.567 Y139.963 E27.10212
G1 X96.91 Y139.899 E27.14684
G1 X97.018 Y139.888 E27.15045
G1 X98.326 Y139.81 E27.19403
G1 X98.45 Y139.798 E27.19818
G1 X99.731 Y139.712 E27.24088
G1 X99.871 Y139.705 E27.24554
G1 X100.942 Y139.613 E27.28129
G1 X101.104 Y139.609 E27.28668
G1 X102.185 Y139.339 E27.32374
G1 X102.34 Y139.312 E27.32898
G1 X103.431 Y138.59 E27.37249
G1 X103.552 Y138.516 E27.37721
G1 X104.493 Y137.843 E27.41569
G1 X104.571 Y137.785 E27.41892
G1 X105.272 Y137.565 E27.44335
G1 X105.307 Y137.55 E27.44462
G1 X105.927 Y137.731 E27.4661
G1 X105.986 Y137.747 E27.46814
G1 X106.848 Y138.347 E27.50307
G1 X106.94 Y138.413 E27.50683
G1 X108.079 Y139.204 E27.55296
G1 X109.296 Y139.453 E27.59427
G1 X109.478 Y139.495 E27.60049
G1 X110.657 Y139.072 E27.64215
G1 X110.825 Y139.019 E27.64801
G1 X111.741 Y138.171 E27.68952
G1 X111.839 Y138.088 E27.69379
G1 X112.843 Y137.139 E27.73974
G1 X112.916 Y137.062 E27.74327
G1 X112.942 Y137.041 E27.74438
G1 X112.979 Y137.038 E27.74562
G1 X113.539 Y136.817 E27.76564
G1 X114.15 Y137.023 E27.78709
G1 X114.202 Y137.076 E27.78956
G1 X115.242 Y138.029 E27.83648
G1 X115.332 Y138.106 E27.84041
G1 X116.413 Y139.102 E27.8893
G1 X116.562 Y139.154 E27.89455
G1 X117.713 Y139.597 E27.93557
G1 X117.867 Y139.605 E27.9407
G1 X119.073 Y139.701 E27.98094
G1 X120.283 Y139.716 E28.02119
G1 X120.404 Y139.719 E28.02521
G1 X121.62 Y139.725 E28.06566
G1 X121.73 Y139.727 E28.06932
G1 X123.07 Y139.727 E28.11389
G1 X124.211 Y139.723 E28.15184
G1 X124.211 Y140.751 E28.18603
G0 F6000 X124.041 Y140.581
G0 X117.684 Y139.735
G0 X116.481 Y139.391
;TYPE:SKIN
G1 F1200 X116.355 Y139.266 E28.18898
G0 F6000 X116.373 Y139.566
G1 F1200 X114.378 Y137.571 E28.2359
G0 F6000 X114.271 Y137.747
G1 F1200 X114.67 Y138.146 E28.24528
G0 F6000 X114.687 Y138.128
G0 X114.344 Y137.928
G0 X113.684 Y137.707
G0 X112.825 Y137.715
G0 X112.743 Y137.633
G1 F1200 X112.629 Y137.802 E28.25045
G1 X111.006 Y139.29 E28.30624
G1 X110.898 Y139.465 E28.31145
G0 F6000 X110.954 Y139.519
G0 X109.633 Y139.626
G0 X107.999 Y139.394
G0 X107.944 Y139.339
G1 F1200 X107.403 Y139.081 E28.32552
G1 X106.563 Y138.807 E28.34626
G0 F6000 X106.433 Y138.394
G1 F1200 X107.723 Y139.684 E28.37659
G0 F6000 X107.738 Y139.664
G0 X106.219 Y138.68
G0 X105.286 Y138.416
G0 X104.223 Y138.725
G0 X104.089 Y138.596
G1 F1200 X103.925 Y138.714 E28.383
G1 X102.748 Y139.518 E28.42815
G1 X102.698 Y139.75 E28.43567
G0 F6000 X102.727 Y139.771
G0 X104.153 Y138.377
G1 F1200 X104.108 Y138.332 E28.43673
G0 F6000 X104.206 Y138.389
G1 F2700 E23.43673
;MESH:NONMESH
G0 F300 X104.206 Y138.389 Z0.4
G0 F6000 X102.392 Y139.444
G0 X100.953 Y139.752
G0 X95.572 Y140.102
G0 X81.308 Y140.368
G0 X80.912 Y141.267
G0 X76.039 Y141.44
;TIME_ELAPSED:58.578475
;LAYER:1
M106 S51
;TYPE:SUPPORT
G1 F2700 E28.43673
G1 F1350 X76.083 Y141.424 E28.43829
G1 X76.908 Y141.011 E28.46897
G1 X77.286 Y140.837 E28.48281
G1 X77.58 Y140.744 E28.49307
G1 X78.136 Y140.597 E28.5122
G1 X79.057 Y140.937 E28.54485
G1 X79.466 Y141.015 E28.5587
G1 X79.741 Y141.134 E28.56867
G1 X80.049 Y141.248 E28.57959
G1 X80.742 Y141.554 E28.60478
G1 X80.679 Y141.554 E28.60688
G1 X80.25 Y141.535 E28.62116
G1 X79.737 Y141.538 E28.63823
G1 X79.337 Y141.496 E28.6516
G1 X77.796 Y141.496 E28.70286
G1 X77.416 Y141.446 E28.7156
G1 X76.039 Y141.44 E28.7614
G0 F7500 X77.814 Y141.095
G1 F1350 X78 Y141.045 E28.76781
G1 X78.114 Y141.015 E28.77173
G1 X78.333 Y141.096 E28.7795
G1 X78 Y141.096 E28.79057
G1 X77.818 Y141.096 E28.79663
G1 F2700 E23.79663
G0 F7500 X77.818 Y142.361
G0 X61.397 Y141.886
G0 X60.9 Y141.382
G0 X60.901 Y139.639
G0 X61.415 Y139.133
G0 X78.349 Y137.472
G0 X97.787 Y137.834
G0 X98.416 Y138.563
G1 F2700 E28.79663
G1 F1350 X98.812 Y138.46 E28.81024
G1 X98.932 Y138.322 E28.81632
G1 X100.773 Y138.132 E28.87788
G1 X101.144 Y137.728 E28.89612
G1 X101.156 Y137.233 E28.91259
G1 X101.93 Y137.01 E28.93938
G1 X102.043 Y136.91 E28.9444
G1 X103.488 Y137.095 E28.99285
G1 X102.87 Y137.536 E29.0181
G1 X102.543 Y137.737 E29.03087
G1 X101.893 Y138.167 E29.05679
G1 X101.71 Y138.201 E29.06298
G1 X100.93 Y138.396 E29.08972
G1 X100.578 Y138.405 E29.10143
G1 X99.765 Y138.475 E29.12857
G1 X99.346 Y138.499 E29.14253
G1 X98.416 Y138.563 E29.17354
G1 F2700 E24.17354
G0 F7500 X98.336 Y137.693
G0 X98.505 Y137.5
G0 X100.314 Y136.585
G0 X101.503 Y136.234
G0 X102 Y137.617
G1 F2700 E29.17354
G1 F1350 X101.741 Y137.788 E29.18386
G1 X101.624 Y137.809 E29.18781
G1 X101.541 Y137.83 E29.19066
G1 X101.548 Y137.536 E29.20044
G1 X102 Y137.406 E29.21608
G1 X102 Y137.617 E29.2231
G1 X102.328 Y137.399 E29.2362
G1 X102.395 Y137.358 E29.23881
G1 X102.174 Y137.329 E29.24623
G1 X102.127 Y137.37 E29.2483
G1 X102 Y137.406 E29.25269
G1 F2700 E24.25269
G0 F7500 X102.173 Y136.055
G0 X103.653 Y136.245
G0 X107.888 Y137.076
G0 X108.264 Y137.865
G1 F2700 E29.25269
G1 F1350 X108.42 Y137.818 E29.25811
G1 X109.074 Y137.273 E29.28643
G1 X109.756 Y137.184 E29.3093
G1 X111.095 Y137.144 E29.35386
G1 X110.983 Y137.25 E29.35899
G1 X110.7 Y137.488 E29.37129
G1 X110.179 Y137.971 E29.39491
G1 X110 Y138.027 E29.40115
G1 X109.391 Y138.246 E29.42268
G1 X109.297 Y138.225 E29.42588
G1 X108.566 Y138.074 E29.45071
G1 X108.264 Y137.865 E29.46292
G0 F7500 X110.015 Y137.577
G1 F1350 X110 Y137.577 E29.46342
G1 X109.78 Y137.584 E29.47074
G1 X109.242 Y137.653 E29.48878
G1 X109.097 Y137.775 E29.49509
G1 X109.364 Y137.831 E29.50416
G1 X109.872 Y137.647 E29.52213
G1 X109.973 Y137.615 E29.52565
G1 X110 Y137.591 E29.52686
G1 X110.015 Y137.577 E29.52754
G1 F2700 E24.52754
G0 F7500 X109.977 Y136.313
G0 X113.471 Y135.951
G0 X113.883 Y135.99
G0 X124.567 Y138.862
G0 X125.072 Y139.367
G0 X125.072 Y141.108
G0 X124.569 Y141.611
G0 X114.05 Y141.573
G0 X113.099 Y141.417
G0 X111.901 Y141.053
G0 X112.561 Y139.912
G1 F2700 E29.52754
G1 F1350 X113.32 Y139.193 E29.56231
G1 X113.382 Y139.139 E29.56505
G1 X113.556 Y139.07 E29.57127
G1 X113.703 Y139.119 E29.57643
G1 X113.709 Y139.123 E29.57667
G1 X114.464 Y139.815 E29.61073
G1 X114.698 Y140.057 E29.62193
G1 X115.418 Y140.718 E29.65443
G1 X114.11 Y140.709 E29.69794
G1 X113.865 Y140.676 E29.70616
G1 X113.67 Y140.608 E29.71303
G1 X113.072 Y140.534 E29.73307
G1 X112.228 Y140.25 E29.76269
G1 X112.361 Y140.127 E29.76871
G1 X112.561 Y139.912 E29.77848
G0 F7500 X113.554 Y139.523
G1 F1350 X112.969 Y140.077 E29.80528
G1 X113.166 Y140.143 E29.81219
G1 X113.762 Y140.216 E29.83216
G1 X113.962 Y140.286 E29.83921
G1 X114 Y140.291 E29.84048
G1 X114 Y139.932 E29.85242
G1 X113.554 Y139.523 E29.87255
G0 F7500 X114 Y139.932
G1 F1350 X114.176 Y140.093 E29.88048
G1 X114.387 Y140.311 E29.89057
G1 X114.136 Y140.309 E29.89892
G1 X114 Y140.291 E29.90349
G1 F2700 E24.90349
;MESH:WingGram.obj
G0 F7500 X111.434 Y139.187
G0 X109.476 Y139.636
G0 X106.981 Y139.225
G0 X106.246 Y138.689
G0 X105.27 Y138.419
G0 X104.705 Y138.615
G0 X103.144 Y139.259
;TYPE:WALL-INNER
G1 F2700 E29.90349
G1 F1350 X103.078 Y139.308 E29.90622
G1 X102.504 Y139.687 E29.9291
G1 X102.307 Y139.817 E29.93695
G1 X102.135 Y139.923 E29.94367
G1 X102.037 Y139.984 E29.94751
G1 X101.348 Y140.155 E29.97112
G1 X101.181 Y140.187 E29.97677
G1 X100.984 Y140.225 E29.98345
G1 X100.676 Y140.25 E29.99372
G1 X100.145 Y140.294 E30.01145
G1 X99.87 Y140.3 E30.0206
G1 X99.795 Y140.302 E30.02309
G1 X99.463 Y140.324 E30.03416
G1 X98.816 Y140.367 E30.05572
G1 X98.496 Y140.385 E30.06638
G1 X98.114 Y140.408 E30.07911
G1 X97.409 Y140.45 E30.1026
G1 X97.092 Y140.482 E30.1132
G1 X96.983 Y140.493 E30.11684
G1 X96.739 Y140.504 E30.12497
G1 X95.937 Y140.542 E30.15167
G1 X95.597 Y140.574 E30.16303
G1 X95.522 Y140.582 E30.16554
G1 X95.139 Y140.6 E30.17829
G1 X94.449 Y140.625 E30.20126
G1 X94.117 Y140.637 E30.21231
G1 X94.066 Y140.639 E30.214
G1 X93.718 Y140.649 E30.22558
G1 X92.674 Y140.672 E30.26031
G1 X92.317 Y140.681 E30.27219
G1 X91.596 Y140.687 E30.29617
G1 X91.202 Y140.691 E30.30928
G1 X91.191 Y140.692 E30.30965
G1 X90.061 Y140.687 E30.34723
G1 X89.756 Y140.689 E30.35737
G1 X89.738 Y140.689 E30.35797
G1 X88.682 Y140.669 E30.3931
G1 X88.375 Y140.663 E30.40332
G1 X88.333 Y140.662 E30.40471
G1 X87.996 Y140.65 E30.41593
G1 X87.379 Y140.628 E30.43646
G1 X86.996 Y140.617 E30.44921
G1 X86.935 Y140.614 E30.45124
G1 X86.674 Y140.601 E30.45993
G1 X85.624 Y140.545 E30.4949
G1 X85.336 Y140.528 E30.5045
G1 X85.283 Y140.524 E30.50627
G1 X84.957 Y140.499 E30.51714
G1 X84.221 Y140.447 E30.54168
G1 X84.02 Y140.432 E30.54838
G1 X83.903 Y140.422 E30.55229
G1 X82.698 Y140.312 E30.59254
G1 X82.512 Y140.282 E30.5988
G1 X82.121 Y140.218 E30.61198
G1 X81.776 Y140.161 E30.62361
G1 X81.431 Y140.108 E30.63522
G1 X81.066 Y139.947 E30.64849
G1 X80.746 Y139.806 E30.66012
G1 X80.67 Y139.772 E30.66289
G1 X80.334 Y139.646 E30.67482
G1 X79.936 Y139.476 E30.68922
G1 X79.849 Y139.46 E30.69216
G1 X79.542 Y139.402 E30.70255
G1 X79.491 Y139.392 E30.70428
G1 X79.117 Y139.254 E30.71754
G1 X78.218 Y138.922 E30.74941
G1 X77.975 Y138.985 E30.75776
G1 X77.175 Y139.196 E30.78528
G1 X77.139 Y139.206 E30.78652
G1 X76.701 Y139.343 E30.80179
G1 X76.401 Y139.481 E30.81277
G1 X76.231 Y139.56 E30.81901
G1 X75.921 Y139.716 E30.83055
G1 X75.475 Y139.94 E30.84715
G1 X74.489 Y140.189 E30.88097
G1 X74.238 Y140.253 E30.88959
G1 X73.831 Y140.291 E30.90318
G1 X73.501 Y140.317 E30.91419
G1 X73.021 Y140.357 E30.93021
G1 X72.906 Y140.367 E30.93405
G1 X72.48 Y140.399 E30.94826
G1 X72.081 Y140.424 E30.96156
G1 X71.604 Y140.456 E30.97746
G1 X71.512 Y140.462 E30.98053
G1 X71.129 Y140.484 E30.99328
G1 X70.62 Y140.509 E31.01023
G1 X70.138 Y140.533 E31.02629
G1 X70.072 Y140.537 E31.02849
G1 X69.062 Y140.575 E31.0621
G1 X68.677 Y140.59 E31.07492
G1 X68.624 Y140.592 E31.07668
G1 X67.632 Y140.617 E31.10969
G1 X67.261 Y140.627 E31.12203
G1 X67.227 Y140.628 E31.12316
G1 X66.169 Y140.642 E31.15835
G1 X65.836 Y140.647 E31.16943
G1 X65.817 Y140.648 E31.17006
G1 X64.407 Y140.653 E31.21696
G1 X63.25 Y140.648 E31.25544
G1 X62.994 Y140.646 E31.26396
G1 X62.975 Y140.646 E31.26459
G1 X62.726 Y140.641 E31.27287
G1 X62.162 Y140.634 E31.29163
G1 X62.162 Y140.406 E31.29922
G1 X62.729 Y140.414 E31.30999
G1 X62.979 Y140.418 E31.31474
G1 X62.994 Y140.418
G1 X63.251 Y140.418 E31.31965
G1 X64.405 Y140.425 E31.34166
G1 X65.816 Y140.421 E31.36845
G1 X65.832 Y140.42 E31.36887
G1 X66.165 Y140.414 E31.37518
G1 X67.224 Y140.401 E31.39527
G1 X67.255 Y140.4 E31.39588
G1 X67.626 Y140.389 E31.40293
G1 X68.618 Y140.366 E31.42171
G1 X68.668 Y140.364 E31.42263
G1 X69.053 Y140.347 E31.42992
G1 X70.063 Y140.311 E31.44905
G1 X70.126 Y140.308 E31.45021
G1 X70.608 Y140.279 E31.45936
G1 X71.118 Y140.256 E31.46911
G1 X71.501 Y140.237 E31.47636
G1 X71.589 Y140.232 E31.47798
G1 X72.066 Y140.196 E31.487
G1 X72.465 Y140.171 E31.4946
G1 X72.891 Y140.143 E31.50263
G1 X73.002 Y140.135 E31.50467
G1 X73.482 Y140.091 E31.51368
G1 X73.812 Y140.064 E31.51995
G1 X74.219 Y140.03 E31.5276
G1 X74.443 Y140.011 E31.53113
G1 X75.429 Y139.762 E31.54664
G1 X75.885 Y139.646 E31.5515
G1 X76.203 Y139.5 E31.55363
G1 X76.373 Y139.421 E31.55466
G1 X76.666 Y139.275 E31.55656
G1 X77.071 Y139.072 E31.56106
G1 X77.133 Y139.041 E31.56228
G1 X77.933 Y138.828 E31.57338
G1 X78.171 Y138.754 E31.57685
G1 X78.267 Y138.789 E31.57921
G1 X79.165 Y139.122 E31.59042
G1 X79.529 Y139.191 E31.59549
G1 X79.579 Y139.201 E31.59636
G1 X79.873 Y139.327 E31.60138
G1 X79.98 Y139.374 E31.60291
G1 X80.376 Y139.549 E31.6068
G1 X80.704 Y139.694 E31.60963
G1 X80.78 Y139.728
G1 X81.11 Y139.845 E31.6125
G1 X81.464 Y139.902 E31.61692
G1 X81.808 Y139.958 E31.62291
G1 X82.154 Y140.014 E31.62892
G1 X82.545 Y140.074 E31.63577
G1 X82.718 Y140.089 E31.63879
G1 X83.923 Y140.199 E31.6613
G1 X84.037 Y140.207 E31.66341
G1 X84.236 Y140.223 E31.66712
G1 X84.972 Y140.275 E31.6809
G1 X85.299 Y140.299 E31.68704
G1 X85.349 Y140.303 E31.68801
G1 X85.636 Y140.318 E31.69341
G1 X86.685 Y140.375 E31.71325
G1 X86.946 Y140.387 E31.71818
G1 X87.003 Y140.388 E31.71865
G1 X87.387 Y140.402 E31.72594
G1 X88.003 Y140.425 E31.73753
G1 X88.34 Y140.435 E31.74388
G1 X88.378 Y140.435
G1 X88.686 Y140.44 E31.74975
G1 X89.742 Y140.46 E31.76992
G1 X89.756 Y140.46
G1 X90.061 Y140.461 E31.7757
G1 X91.199 Y140.465 E31.79729
G1 X91.593 Y140.458 E31.80476
G1 X92.314 Y140.45 E31.81861
G1 X92.668 Y140.446 E31.82533
G1 X93.712 Y140.421 E31.8451
G1 X94.06 Y140.412 E31.8517
G1 X94.108 Y140.41 E31.85259
G1 X94.44 Y140.395 E31.85892
G1 X95.13 Y140.37 E31.87216
G1 X95.513 Y140.355 E31.87946
G1 X95.575 Y140.352 E31.88053
G1 X95.927 Y140.336 E31.88691
G1 X96.729 Y140.297 E31.90073
G1 X96.96 Y140.274 E31.90477
G1 X97.069 Y140.262 E31.90668
G1 X97.396 Y140.243 E31.91259
G1 X98.101 Y140.2 E31.92481
G1 X98.482 Y140.161 E31.9317
G1 X98.8 Y140.14 E31.93767
G1 X99.447 Y140.096 E31.94997
G1 X99.782 Y140.078 E31.9563
G1 X99.864 Y140.073 E31.95752
G1 X100.123 Y140.051 E31.9625
G1 X100.655 Y140.004 E31.9734
G1 X100.977 Y139.996 E31.97987
G1 X101.143 Y139.991 E31.98258
G1 X101.297 Y139.953 E31.98517
G1 X101.986 Y139.781 E31.99752
G1 X102.038 Y139.768 E31.99787
G1 X102.289 Y139.723 E32.00148
G1 X102.501 Y139.684 E32.00219
G1 X103.075 Y139.305 E32.00242
G1 X103.144 Y139.259
G0 F7500 X104.576 Y138.634
G0 X105.137 Y138.461
G0 X106.275 Y138.426
G1 F1350 X105.797 Y138.287 E32.01898
G1 X105.715 Y138.263 E32.02182
G1 X105.628 Y138.241 E32.02481
G1 X105.263 Y138.146 E32.03735
G1 X105.253 Y138.149 E32.0377
G1 X104.756 Y138.304 E32.05501
G1 X104.496 Y138.386 E32.06408
G1 X104.484 Y138.39 E32.0645
G1 X104.343 Y138.451 E32.06961
G1 X104.465 Y138.364 E32.06976
G1 X104.484 Y138.35
G1 X104.716 Y138.177 E32.07213
G1 X105.213 Y138.021 E32.07791
G1 X105.316 Y137.977 E32.0804
G1 X105.669 Y138.08 E32.08556
G1 X105.756 Y138.102 E32.08678
G1 X105.844 Y138.125 E32.08809
G1 X106.275 Y138.426 E32.09231
G0 F7500 X108.029 Y139.331
G0 X109.476 Y139.636
G0 X110.7 Y139.484
G1 F1350 X110.583 Y139.592 E32.09761
G1 X110.56 Y139.612 E32.09862
G1 X110.387 Y139.758 E32.10615
G1 X109.662 Y140.018 E32.13177
G1 X109.541 Y140.056 E32.13598
G1 X109.422 Y140.095 E32.14015
G1 X108.923 Y139.993 E32.15709
G1 X108.679 Y139.943 E32.16537
G1 X108.408 Y139.881 E32.17462
G1 X107.989 Y139.59 E32.19159
G1 X108.448 Y139.683 E32.19526
G1 X108.72 Y139.739 E32.20004
G1 X108.964 Y139.789 E32.20438
G1 X109.465 Y139.902 E32.21308
G1 X109.493 Y139.909
G1 X109.608 Y139.868 E32.21463
G1 X110.332 Y139.608 E32.22483
G1 X110.503 Y139.546 E32.22624
G1 X110.562 Y139.528
G1 X110.7 Y139.484 E32.22652
G0 F7500 X112.733 Y137.955
G0 X113.237 Y137.756
G0 X114.15 Y137.58
G1 F1350 X113.975 Y137.522 E32.23266
G1 X113.701 Y137.43 E32.24227
G1 X113.568 Y137.436 E32.2467
G1 X113.3 Y137.45 E32.25562
G1 X113.266 Y137.463 E32.25683
G1 X113.167 Y137.503 E32.26039
G1 X113.071 Y137.541 E32.26382
G1 X112.933 Y137.596 E32.26876
G1 X113.045 Y137.477 E32.26957
G1 X113.129 Y137.41 E32.2704
G1 X113.24 Y137.401 E32.27164
G1 X113.275 Y137.388 E32.27192
G1 X113.554 Y137.277 E32.2752
G1 X113.56 Y137.281
G1 X113.731 Y137.339 E32.27767
G1 X114.004 Y137.432 E32.27997
G1 X114.15 Y137.58 E32.28127
G0 F7500 X116.354 Y139.235
G0 X117.562 Y139.687
G0 X123.811 Y140.353
G1 F1350 X123.052 Y140.356 E32.30652
G1 X121.713 Y140.356 E32.35105
G1 X121.379 Y140.354 E32.36216
G1 X120.41 Y140.347 E32.39439
G1 X120.394 Y140.347 E32.39492
G1 X120.033 Y140.343 E32.40693
G1 X119.119 Y140.33 E32.43733
G1 X119.05 Y140.326 E32.43963
G1 X118.768 Y140.306 E32.44904
G1 X118.077 Y140.253 E32.47209
G1 X117.895 Y140.238 E32.47816
G1 X117.647 Y140.15 E32.48691
G1 X117.59 Y140.129 E32.48893
G1 X116.842 Y139.841 E32.51559
G1 X116.641 Y139.669 E32.52439
G1 X116.629 Y139.659 E32.52491
G1 X116.539 Y139.576 E32.52898
G1 X116.645 Y139.613 E32.52913
G1 X116.678 Y139.625
G1 X116.893 Y139.707 E32.53071
G1 X117.641 Y139.995 E32.54026
G1 X117.656 Y139.996
G1 X117.909 Y140.012 E32.54474
G1 X118.094 Y140.024 E32.54828
G1 X118.786 Y140.079 E32.56148
G1 X119.065 Y140.102 E32.56671
G1 X119.121 Y140.102 E32.56714
G1 X120.036 Y140.113 E32.58461
G1 X120.396 Y140.119 E32.59148
G1 X120.411 Y140.119 E32.59178
G1 X121.38 Y140.124 E32.61029
G1 X121.706 Y140.127 E32.61655
G1 X123.056 Y140.127 E32.64234
G1 X123.811 Y140.125 E32.6567
G1 X123.811 Y140.353 E32.66429
G0 F7500 X124.211 Y140.751
;TYPE:WALL-OUTER
G1 F1350 X123.054 Y140.756 E32.70277
G1 X121.71 Y140.756 E32.74747
G1 X120.405 Y140.747 E32.79088
G1 X119.105 Y140.73 E32.83412
G1 X118.737 Y140.705 E32.84639
G1 X117.815 Y140.633 E32.87715
G1 X117.504 Y140.524 E32.88811
G1 X116.635 Y140.191 E32.91906
G1 X116.369 Y139.963 E32.93071
G1 X115.539 Y139.2 E32.96821
G1 X115.303 Y138.956 E32.9795
G1 X114.454 Y138.178 E33.0178
G1 X114.228 Y138.029 E33.02681
G1 X113.645 Y137.833 E33.04726
G1 X113.386 Y137.846 E33.05589
G1 X112.801 Y138.078 E33.07682
G1 X112.621 Y138.21 E33.08424
G1 X112.5 Y138.317 E33.08962
G1 X111.712 Y139.063 E33.12571
G1 X111.516 Y139.274 E33.13528
G1 X110.855 Y139.886 E33.16525
G1 X110.592 Y140.109 E33.17671
G1 X109.784 Y140.399 E33.20527
G1 X109.445 Y140.508 E33.21711
G1 X108.599 Y140.335 E33.24583
G1 X108.245 Y140.254 E33.25791
G1 X106.486 Y139.031 E33.32917
G1 X106.185 Y138.816 E33.34147
G1 X105.609 Y138.649 E33.36142
G1 X105.273 Y138.562 E33.37296
G1 X104.624 Y138.765 E33.39558
G1 X104.341 Y138.888 E33.40584
G1 X103.583 Y139.43 E33.43683
G1 X103.309 Y139.635 E33.44821
G1 X102.518 Y140.157 E33.47974
G1 X102.195 Y140.357 E33.49237
G1 X101.427 Y140.547 E33.51869
G1 X101.036 Y140.622 E33.53193
G1 X100.17 Y140.694 E33.56083
G1 X99.813 Y140.702 E33.57271
G1 X98.842 Y140.766 E33.60507
G1 X97.441 Y140.849 E33.65175
G1 X97.005 Y140.893 E33.66633
G1 X95.965 Y140.941 E33.70095
G1 X95.541 Y140.982 E33.71512
G1 X95.158 Y141 E33.72787
G1 X94.08 Y141.039 E33.76375
G1 X93.729 Y141.049 E33.77543
G1 X92.326 Y141.081 E33.82211
G1 X91.193 Y141.092 E33.85979
G1 X90.061 Y141.087 E33.89744
G1 X89.752 Y141.089 E33.90772
G1 X88.361 Y141.063 E33.95399
G1 X87.366 Y141.028 E33.98711
G1 X86.983 Y141.016 E33.99985
G1 X85.931 Y140.96 E34.03489
G1 X85.604 Y140.944 E34.04578
G1 X85.252 Y140.923 E34.05751
G1 X84.927 Y140.898 E34.06835
G1 X83.991 Y140.831 E34.09956
G1 X82.638 Y140.708 E34.14475
G1 X81.713 Y140.556 E34.17593
G1 X81.316 Y140.495 E34.18929
G1 X80.519 Y140.143 E34.21827
G1 X80.191 Y140.02 E34.22992
G1 X79.819 Y139.861 E34.24337
G1 X79.387 Y139.779 E34.258
G1 X78.198 Y139.341 E34.30014
G1 X77.25 Y139.59 E34.33274
G1 X76.845 Y139.717 E34.34686
G1 X76.405 Y139.92 E34.36298
G1 X75.612 Y140.318 E34.39249
G1 X74.309 Y140.648 E34.43719
G1 X73.864 Y140.69 E34.45206
G1 X72.939 Y140.766 E34.48293
G1 X72.51 Y140.798 E34.49724
G1 X71.538 Y140.861 E34.52963
G1 X71.152 Y140.883 E34.54249
G1 X70.087 Y140.937 E34.57796
G1 X68.639 Y140.992 E34.62616
G1 X67.237 Y141.028 E34.6728
G1 X65.823 Y141.048 E34.71984
G1 X64.406 Y141.053 E34.76697
G1 X62.987 Y141.046 E34.81416
G1 X62.72 Y141.041 E34.82304
G1 X61.762 Y141.029 E34.85491
G1 X61.762 Y140 E34.88914
G1 X62.982 Y140.018 E34.92972
G1 X63.253 Y140.018 E34.93873
G1 X64.406 Y140.025 E34.97708
G1 X65.828 Y140.02 E35.02438
G1 X66.158 Y140.014 E35.03535
G1 X67.246 Y140 E35.07154
G1 X67.614 Y139.989 E35.08379
G1 X68.654 Y139.964 E35.11839
G1 X69.035 Y139.947 E35.13107
G1 X70.107 Y139.908 E35.16675
G1 X70.589 Y139.879 E35.18281
G1 X71.564 Y139.833 E35.21528
G1 X72.036 Y139.797 E35.23102
G1 X72.971 Y139.736 E35.26219
G1 X73.449 Y139.692 E35.27815
G1 X74.377 Y139.615 E35.30912
G1 X75.751 Y139.267 E35.35627
G1 X76.2 Y139.06 E35.37271
G1 X76.991 Y138.664 E35.40213
G1 X77.823 Y138.443 E35.43076
G1 X78.183 Y138.332 E35.44329
G1 X79.273 Y138.735 E35.48195
G1 X79.698 Y138.816 E35.49634
G1 X80.031 Y138.959 E35.50839
G1 X80.928 Y139.356 E35.54102
G1 X81.21 Y139.456 E35.55097
G1 X82.216 Y139.619 E35.58486
G1 X82.593 Y139.677 E35.59755
G1 X83.956 Y139.8 E35.64307
G1 X84.266 Y139.824 E35.65341
G1 X85.374 Y139.904 E35.69036
G1 X86.705 Y139.975 E35.73469
G1 X86.963 Y139.987 E35.74328
G1 X88.016 Y140.025 E35.77833
G1 X88.349 Y140.035 E35.78941
G1 X88.694 Y140.04 E35.80088
G1 X89.746 Y140.06 E35.83588
G1 X91.196 Y140.065 E35.88411
G1 X91.586 Y140.058 E35.89708
G1 X92.661 Y140.046 E35.93284
G1 X94.094 Y140.01 E35.98051
G1 X94.422 Y139.995 E35.99143
G1 X95.558 Y139.952 E36.02924
G1 X96.699 Y139.898 E36.06724
G1 X97.028 Y139.864 E36.07824
G1 X98.069 Y139.801 E36.11292
G1 X98.446 Y139.763 E36.12553
G1 X99.42 Y139.697 E36.158
G1 X99.836 Y139.674 E36.17185
G1 X100.642 Y139.604 E36.19876
G1 X101.089 Y139.592 E36.21364
G1 X101.96 Y139.375 E36.24349
G1 X102.349 Y139.305 E36.25664
G1 X103.186 Y138.751 E36.29002
G1 X103.535 Y138.537 E36.30364
G1 X104.248 Y138.027 E36.33279
G1 X104.532 Y137.815 E36.34458
G1 X105.075 Y137.645 E36.36351
G1 X105.291 Y137.553 E36.37131
G1 X105.775 Y137.694 E36.38808
G1 X106.014 Y137.756 E36.39629
G1 X106.688 Y138.226 E36.42362
G1 X106.959 Y138.419 E36.43469
G1 X108.084 Y139.201 E36.48026
G1 X109.044 Y139.397 E36.51285
G1 X109.468 Y139.493 E36.52731
G1 X110.382 Y139.165 E36.5596
G1 X110.796 Y139.034 E36.57405
G1 X111.495 Y138.387 E36.60573
G1 X111.789 Y138.137 E36.61856
G1 X112.547 Y137.421 E36.65324
G1 X112.769 Y137.186 E36.66399
G1 X112.975 Y137.02 E36.67279
G1 X113.149 Y137.007 E36.6786
G1 X113.596 Y136.83 E36.69459
G1 X113.734 Y136.918 E36.70003
G1 X114.222 Y137.083 E36.71717
G1 X114.441 Y137.306 E36.72756
G1 X115.271 Y138.068 E36.76504
G1 X115.554 Y138.309 E36.7774
G1 X116.427 Y139.113 E36.81687
G1 X116.81 Y139.247 E36.83037
G1 X117.727 Y139.6 E36.86305
G1 X118.126 Y139.625 E36.87635
G1 X119.083 Y139.702 E36.90828
G1 X120.043 Y139.713 E36.94021
G1 X120.4 Y139.719 E36.95209
G1 X121.384 Y139.724 E36.98482
G1 X121.708 Y139.727 E36.99559
G1 X123.055 Y139.727 E37.04039
G1 X124.211 Y139.724 E37.07884
G1 X124.211 Y140.751 E37.113
G0 F7500 X124.041 Y140.581
G0 X117.697 Y139.738
G0 X116.393 Y139.312
G0 X116.279 Y139.409
;TYPE:SKIN
G1 F1350 X116.122 Y139.284 E37.11872
G1 X114.491 Y137.804 E37.18143
G1 X114.319 Y137.692 E37.18727
G0 F7500 X114.438 Y137.574
G0 X112.845 Y137.752
G1 F1350 X112.566 Y138.032 E37.19384
G0 F7500 X112.731 Y137.584
G1 F1350 X110.865 Y139.449 E37.23772
G0 F7500 X110.761 Y139.271
G1 F1350 X110.825 Y139.207 E37.23922
G0 F7500 X110.833 Y139.233
G0 X109.476 Y139.636
G0 X107.896 Y139.314
G0 X107.76 Y139.444
G1 F1350 X107.593 Y139.328 E37.24644
G1 X106.592 Y138.631 E37.28976
G1 X106.305 Y138.636 E37.29996
G0 F7500 X106.29 Y138.646
G0 X105.27 Y138.419
G0 X104.286 Y138.675
G0 X104.223 Y138.738
G1 F1350 X103.777 Y138.9 E37.322
G0 F7500 X103.256 Y139.139
G1 F1350 X103.919 Y138.476 E37.33759
G0 F7500 X103.966 Y138.542
G1 F2700 E32.33759
;MESH:NONMESH
G0 F300 X103.966 Y138.542 Z0.6
G0 F7500 X102.401 Y139.437
G0 X101.108 Y139.731
G0 X95.564 Y140.091
G0 X81.732 Y140.438
G0 X82.009 Y138.709
G0 X78.349 Y137.472
G0 X61.415 Y139.133
G0 X60.901 Y139.639
G0 X60.9 Y141.382
G0 X61.397 Y141.886
G0 X76.037 Y142.305
G0 X76.041 Y141.44
;TIME_ELAPSED:81.726896
;LAYER:2
M106 S102
;TYPE:SUPPORT
G1 F2700 E37.33759
G1 F1500 X76.082 Y141.425 E37.33904
G1 X76.636 Y141.148 E37.35964
G1 X77.247 Y140.868 E37.382
G1 X77.822 Y140.687 E37.40205
G1 X78.065 Y140.624 E37.4104
G1 X78.592 Y140.816 E37.42905
G1 X79.287 Y140.95 E37.45259
G1 X79.802 Y141.169 E37.47121
G1 X80.341 Y141.371 E37.49035
G1 X80.755 Y141.553 E37.50539
G1 X80.678 Y141.554 E37.50796
G1 X80.249 Y141.535 E37.52224
G1 X79.736 Y141.538 E37.5393
G1 X79.336 Y141.496 E37.55268
G1 X77.794 Y141.496 E37.60396
G1 X77.414 Y141.446 E37.61671
G1 X76.041 Y141.44 E37.66238
G0 F9000 X78.046 Y141.043
G1 F1500 X78 Y141.054 E37.66395
G1 X77.925 Y141.074 E37.66653
G1 X77.856 Y141.096 E37.66894
G1 X78 Y141.096 E37.67373
G1 X78.193 Y141.096 E37.68015
G1 X78.046 Y141.043 E37.68535
G1 F2700 E32.68535
G0 F9000 X78.046 Y142.361
G0 X61.399 Y141.893
G0 X60.901 Y141.391
G0 X60.901 Y139.647
G0 X61.415 Y139.141
G0 X78.277 Y137.497
G0 X98.336 Y137.692
G0 X98.601 Y138.515
G1 F2700 E37.68535
G1 F1500 X98.812 Y138.46 E37.6926
G1 X98.933 Y138.321 E37.69873
G1 X100.773 Y138.131 E37.76025
G1 X101.144 Y137.727 E37.7785
G1 X101.156 Y137.234 E37.7949
G1 X101.931 Y137.011 E37.82172
G1 X102.046 Y136.91 E37.82681
G1 X103.492 Y137.095 E37.8753
G1 X103.307 Y137.233 E37.88298
G1 X102.851 Y137.558 E37.9016
G1 X102.297 Y137.901 E37.92327
G1 X101.903 Y138.161 E37.93897
G1 X101.491 Y138.234 E37.95289
G1 X100.914 Y138.379 E37.97268
G1 X100.278 Y138.396 E37.99384
G1 X99.726 Y138.444 E38.01227
G1 X99.031 Y138.485 E38.03542
G1 X98.601 Y138.515 E38.04976
G1 F2700 E33.04976
G0 F9000 X98.336 Y137.692
G0 X98.506 Y137.499
G0 X100.133 Y136.678
G0 X101.504 Y136.235
G0 X102 Y137.618
G1 F2700 E38.04976
G1 F1500 X101.753 Y137.781 E38.0596
G1 X101.542 Y137.818 E38.06673
G1 X101.548 Y137.537 E38.07608
G1 X102 Y137.407 E38.09172
G1 X102 Y137.618 E38.09874
G1 X102.081 Y137.564 E38.10197
G1 X102.412 Y137.359 E38.11492
G1 X102.175 Y137.329 E38.12287
G1 X102.128 Y137.371 E38.12497
G1 X102 Y137.407 E38.12939
G1 F2700 E33.12939
G0 F9000 X102.173 Y136.054
G0 X103.652 Y136.244
G0 X107.887 Y137.076
G0 X108.268 Y137.863
G1 F2700 E38.12939
G1 F1500 X108.42 Y137.818 E38.13466
G1 X109.074 Y137.273 E38.16298
G1 X109.756 Y137.184 E38.18585
G1 X111.096 Y137.144 E38.23044
G1 X110.935 Y137.296 E38.2378
G1 X110.455 Y137.703 E38.25874
G1 X110.151 Y137.986 E38.27255
G1 X109.725 Y138.12 E38.2874
G1 X109.38 Y138.244 E38.2996
G1 X109.039 Y138.166 E38.31123
G1 X108.566 Y138.07 E38.32728
G1 X108.268 Y137.863 E38.33935
G0 F9000 X110 Y137.58
G1 F1500 X109.946 Y137.631 E38.34182
G1 X109.597 Y137.74 E38.35398
G1 X109.356 Y137.828 E38.36252
G1 X109.123 Y137.774 E38.37047
G1 X109.103 Y137.77 E38.37115
G1 X109.242 Y137.653 E38.37719
G1 X109.78 Y137.584 E38.39523
G1 X110 Y137.577 E38.40255
G1 F2700 E33.40255
G0 F9000 X109.962 Y136.313
G0 X113.532 Y135.964
G0 X113.944 Y136.007
G0 X124.567 Y138.861
G0 X125.072 Y139.366
G0 X125.072 Y141.108
G0 X124.569 Y141.611
G0 X114.053 Y141.573
G0 X113.102 Y141.418
G0 X111.904 Y141.053
G0 X112.647 Y139.816
G1 F2700 E38.40255
G1 F1500 X113.157 Y139.333 E38.42592
G1 X113.306 Y139.202 E38.43252
G1 X113.421 Y139.116 E38.43729
G1 X113.554 Y139.064 E38.44204
G1 X113.644 Y139.094 E38.4452
G1 X113.784 Y139.186 E38.45077
G1 X114.347 Y139.701 E38.47615
G1 X114.732 Y140.097 E38.49452
G1 X115.407 Y140.718 E38.52502
G1 X114.113 Y140.709 E38.56806
G1 X113.862 Y140.675 E38.57649
G1 X113.664 Y140.607 E38.58345
G1 X113.075 Y140.534 E38.60319
G1 X112.23 Y140.25 E38.63284
G1 X112.312 Y140.174 E38.63656
G1 X112.647 Y139.816 E38.65287
G0 F9000 X113.553 Y139.517
G1 F1500 X113.427 Y139.628 E38.65845
G1 X112.958 Y140.072 E38.67993
G1 X113.169 Y140.143 E38.68734
G1 X113.754 Y140.215 E38.70694
G1 X113.956 Y140.285 E38.71405
G1 X114 Y140.29 E38.71552
G1 X114 Y139.927 E38.7276
G1 X113.553 Y139.517 E38.74777
G0 F9000 X114 Y139.927
G1 F1500 X114.077 Y139.997 E38.75123
G1 X114.382 Y140.311 E38.76579
G1 X114.138 Y140.309 E38.77391
G1 X114 Y140.29 E38.77854
G1 F2700 E33.77854
;MESH:WingGram.obj
G0 F9000 X111.385 Y139.234
G0 X109.465 Y139.634
G0 X106.773 Y139.056
G0 X106.274 Y138.7
G0 X105.256 Y138.422
G0 X104.967 Y138.528
G0 X103.21 Y139.217
;TYPE:WALL-INNER
G1 F2700 E38.77854
G1 F1500 X103.156 Y139.257 E38.78078
G1 X103.058 Y139.33 E38.78484
G1 X102.549 Y139.666 E38.80513
G1 X102.515 Y139.687 E38.80645
G1 X102.045 Y139.978 E38.82484
G1 X101.875 Y140.02 E38.83066
G1 X101.615 Y140.084 E38.83957
G1 X101.166 Y140.168 E38.85476
G1 X100.963 Y140.207 E38.86164
G1 X100.379 Y140.255 E38.88113
G1 X100.343 Y140.259 E38.88233
G1 X99.834 Y140.269 E38.89927
G1 X99.761 Y140.271 E38.90169
G1 X99.15 Y140.312 E38.92206
G1 X99.092 Y140.316 E38.924
G1 X98.492 Y140.351 E38.94399
G1 X97.857 Y140.388 E38.96514
G1 X97.714 Y140.397 E38.96991
G1 X97.102 Y140.457 E38.99036
G1 X96.996 Y140.468 E38.9939
G1 X96.529 Y140.49 E39.00945
G1 X96.214 Y140.505 E39.01994
G1 X95.589 Y140.564 E39.04082
G1 X95.514 Y140.572 E39.04333
G1 X94.875 Y140.601 E39.06461
G1 X94.643 Y140.609 E39.07233
G1 X94.093 Y140.629 E39.09063
G1 X94.042 Y140.631 E39.09233
G1 X93.457 Y140.648 E39.1118
G1 X92.657 Y140.665 E39.13841
G1 X92.082 Y140.678 E39.15754
G1 X91.821 Y140.68 E39.16622
G1 X91.17 Y140.686 E39.18787
G1 X91.159 Y140.687 E39.18824
G1 X90.231 Y140.683 E39.21911
G1 X89.721 Y140.685 E39.23607
G1 X89.702 Y140.685 E39.2367
G1 X88.368 Y140.661 E39.28108
G1 X88.325 Y140.66 E39.28251
G1 X87.77 Y140.641 E39.30098
G1 X87.667 Y140.637 E39.30441
G1 X87.026 Y140.618 E39.32574
G1 X86.967 Y140.615 E39.3277
G1 X86.534 Y140.592 E39.34212
G1 X86.238 Y140.575 E39.35198
G1 X85.693 Y140.551 E39.37013
G1 X85.616 Y140.547 E39.37269
G1 X85.267 Y140.525 E39.38432
G1 X85.119 Y140.515 E39.38926
G1 X84.573 Y140.473 E39.40747
G1 X84.373 Y140.459 E39.41414
G1 X83.968 Y140.429 E39.42765
G1 X83.851 Y140.419 E39.43155
G1 X83.291 Y140.367 E39.45026
G1 X82.702 Y140.315 E39.46992
G1 X82.51 Y140.284 E39.47639
G1 X82.098 Y140.215 E39.49029
G1 X81.877 Y140.182 E39.49772
G1 X81.472 Y140.12 E39.51135
G1 X81.107 Y139.959 E39.52461
G1 X80.949 Y139.889 E39.53036
G1 X80.617 Y139.766 E39.54214
G1 X80.394 Y139.682 E39.55006
G1 X79.887 Y139.466 E39.56839
G1 X79.759 Y139.411 E39.57303
G1 X79.363 Y139.336 E39.58643
G1 X79.032 Y139.273 E39.59764
G1 X78.653 Y139.134 E39.61107
G1 X78.146 Y138.948 E39.62903
G1 X77.622 Y139.085 E39.64704
G1 X77.374 Y139.15 E39.65557
G1 X77.156 Y139.218 E39.66316
G1 X76.677 Y139.368 E39.67986
G1 X75.923 Y139.714 E39.70745
G1 X75.472 Y139.941 E39.72424
G1 X74.505 Y140.186 E39.75742
G1 X74.254 Y140.25 E39.76604
G1 X73.856 Y140.287 E39.77933
G1 X73.542 Y140.317 E39.78982
G1 X73.055 Y140.356 E39.80607
G1 X72.94 Y140.366 E39.80991
G1 X72.439 Y140.403 E39.82662
G1 X72.226 Y140.419 E39.83373
G1 X71.644 Y140.457 E39.85313
G1 X71.553 Y140.463 E39.85616
G1 X70.959 Y140.498 E39.87595
G1 X70.911 Y140.501 E39.87755
G1 X70.153 Y140.539 E39.90279
G1 X70.086 Y140.543 E39.90502
G1 X69.31 Y140.572 E39.93085
G1 X68.672 Y140.597 E39.95209
G1 X68.619 Y140.6 E39.95385
G1 X67.881 Y140.619 E39.97841
G1 X67.264 Y140.636 E39.99894
G1 X67.229 Y140.637 E40.0001
G1 X66.394 Y140.648 E40.02788
G1 X65.842 Y140.656 E40.04624
G1 X65.823 Y140.657 E40.04687
G1 X64.888 Y140.66 E40.07797
G1 X64.415 Y140.662 E40.0937
G1 X63.968 Y140.658 E40.10857
G1 X62.994 Y140.654 E40.14096
G1 X62.976 Y140.654 E40.14156
G1 X62.162 Y140.642 E40.16864
G1 X62.162 Y140.414 E40.17622
G1 X62.979 Y140.426 E40.19181
G1 X62.995 Y140.426 E40.19213
G1 X63.969 Y140.431 E40.2106
G1 X64.411 Y140.434 E40.219
G1 X64.887 Y140.431 E40.22809
G1 X65.822 Y140.43 E40.24588
G1 X65.838 Y140.429 E40.24629
G1 X66.39 Y140.419 E40.25679
G1 X67.226 Y140.409 E40.27272
G1 X67.257 Y140.408 E40.27328
G1 X67.874 Y140.39 E40.28504
G1 X68.613 Y140.374 E40.29908
G1 X68.663 Y140.372 E40.30005
G1 X69.301 Y140.344 E40.3121
G1 X70.077 Y140.317 E40.3268
G1 X70.141 Y140.314 E40.32799
G1 X70.897 Y140.269 E40.3424
G1 X70.945 Y140.266 E40.34334
G1 X71.542 Y140.238 E40.35474
G1 X71.629 Y140.233 E40.35634
G1 X72.209 Y140.191 E40.36728
G1 X72.422 Y140.175 E40.37133
G1 X72.925 Y140.142 E40.38084
G1 X73.036 Y140.134 E40.38288
G1 X73.52 Y140.09 E40.39196
G1 X73.834 Y140.06 E40.39796
G1 X74.235 Y140.027 E40.40554
G1 X74.459 Y140.008 E40.40906
G1 X75.426 Y139.763 E40.42428
G1 X75.883 Y139.647 E40.42907
G1 X76.644 Y139.298 E40.43468
G1 X76.658 Y139.291 E40.4352
G1 X77.108 Y139.066 E40.44025
G1 X77.335 Y139.006 E40.44331
G1 X77.583 Y138.94 E40.44652
G1 X78.1 Y138.779 E40.45385
G1 X78.195 Y138.814 E40.45722
G1 X78.701 Y139.002 E40.46357
G1 X79.07 Y139.072 E40.46871
G1 X79.401 Y139.135 E40.47442
G1 X79.803 Y139.307 E40.48057
G1 X79.931 Y139.362 E40.48187
G1 X80.436 Y139.585 E40.48688
G1 X80.649 Y139.679 E40.48871
G1 X80.981 Y139.796 E40.49147
G1 X81.152 Y139.856 E40.49317
G1 X81.505 Y139.913 E40.4976
G1 X81.907 Y139.979 E40.5046
G1 X82.128 Y140.012 E40.50842
G1 X82.544 Y140.076 E40.51572
G1 X82.722 Y140.092 E40.51882
G1 X83.311 Y140.145 E40.52979
G1 X83.871 Y140.197 E40.5402
G1 X83.985 Y140.205 E40.5423
G1 X84.389 Y140.237 E40.54982
G1 X84.588 Y140.251 E40.55351
G1 X85.135 Y140.29 E40.56375
G1 X85.281 Y140.301 E40.56647
G1 X85.629 Y140.321 E40.573
G1 X85.705 Y140.325 E40.57444
G1 X86.249 Y140.354 E40.58457
G1 X86.546 Y140.37 E40.59007
G1 X86.978 Y140.389 E40.59813
G1 X87.033 Y140.39 E40.59914
G1 X87.674 Y140.413 E40.61123
G1 X87.777 Y140.417 E40.61318
G1 X88.332 Y140.433 E40.62362
G1 X88.371 Y140.433 E40.62433
G1 X89.706 Y140.456 E40.64977
G1 X89.721 Y140.456 E40.65003
G1 X90.231 Y140.457 E40.6597
G1 X91.167 Y140.46 E40.67747
G1 X91.818 Y140.449 E40.68987
G1 X92.079 Y140.446 E40.69493
G1 X92.652 Y140.439 E40.70585
G1 X93.451 Y140.419 E40.721
G1 X94.036 Y140.404 E40.73212
G1 X94.084 Y140.402 E40.73301
G1 X94.634 Y140.377 E40.74354
G1 X94.866 Y140.369 E40.74805
G1 X95.505 Y140.345 E40.76027
G1 X95.567 Y140.342 E40.76134
G1 X96.204 Y140.311 E40.7725
G1 X96.519 Y140.295 E40.77761
G1 X96.973 Y140.249 E40.78542
G1 X97.08 Y140.237 E40.7874
G1 X97.702 Y140.2 E40.79832
G1 X97.845 Y140.191 E40.80068
G1 X98.478 Y140.126 E40.81187
G1 X99.076 Y140.086 E40.82322
G1 X99.134 Y140.082 E40.82433
G1 X99.748 Y140.047 E40.83598
G1 X99.829 Y140.042 E40.83756
G1 X100.319 Y139.999 E40.84745
G1 X100.357 Y139.995 E40.84835
G1 X100.956 Y139.979 E40.86063
G1 X101.129 Y139.974 E40.86345
G1 X101.56 Y139.866 E40.87115
G1 X101.82 Y139.801 E40.87618
G1 X102.007 Y139.768 E40.87975
G1 X102.509 Y139.678 E40.8842
G1 X102.542 Y139.656 E40.88421
G1 X103.051 Y139.32 E40.88478
G1 X103.152 Y139.253 E40.88485
G1 X103.21 Y139.217 E40.88488
G0 F9000 X104.706 Y138.591
G0 X105.151 Y138.455
G0 X106.301 Y138.435
G1 F1500 X105.884 Y138.314 E40.89933
G1 X105.829 Y138.3 E40.90121
G1 X105.474 Y138.208 E40.91341
G1 X105.248 Y138.149 E40.92118
G1 X105.052 Y138.21 E40.92801
G1 X104.71 Y138.317 E40.93993
G1 X104.614 Y138.347 E40.94327
G1 X104.316 Y138.476 E40.95407
G1 X104.568 Y138.287 E40.95498
G1 X104.675 Y138.207 E40.9565
G1 X105.017 Y138.1 E40.95993
G1 X105.195 Y138.025 E40.96181
G1 X105.3 Y137.98 E40.963
G1 X105.516 Y138.042 E40.96615
G1 X105.871 Y138.134 E40.97138
G1 X105.964 Y138.199 E40.97345
G1 X106.301 Y138.435 E40.97569
G0 F9000 X108.033 Y139.327
G0 X109.465 Y139.634
G0 X110.688 Y139.493
G1 F1500 X110.361 Y139.771 E40.98996
G1 X110.293 Y139.795 E40.99236
G1 X109.897 Y139.937 E41.00635
G1 X109.529 Y140.054 E41.0192
G1 X109.41 Y140.092 E41.02335
G1 X108.937 Y139.996 E41.03941
G1 X108.661 Y139.934 E41.04881
G1 X108.414 Y139.878 E41.05724
G1 X107.996 Y139.587 E41.07418
G1 X108.454 Y139.679 E41.07784
G1 X108.706 Y139.731 E41.08226
G1 X108.982 Y139.793 E41.08712
G1 X109.453 Y139.9 E41.09524
G1 X109.482 Y139.907
G1 X109.839 Y139.779 E41.10026
G1 X110.235 Y139.636 E41.1062
G1 X110.31 Y139.613 E41.10651
G1 X110.688 Y139.493 E41.10903
G0 F9000 X112.765 Y137.936
G0 X113.189 Y137.768
G0 X114.161 Y137.579
G1 F1500 X114.056 Y137.544 E41.11271
G1 X113.759 Y137.444 E41.12314
G1 X113.618 Y137.45 E41.12783
G1 X113.414 Y137.461 E41.13462
G1 X113.233 Y137.47 E41.14065
G1 X113.199 Y137.483 E41.14186
G1 X112.897 Y137.603 E41.15267
G1 X113.162 Y137.39 E41.15439
G1 X113.226 Y137.385 E41.15526
G1 X113.409 Y137.37 E41.15663
G1 X113.61 Y137.291 E41.15907
G1 X113.754 Y137.383 E41.16185
G1 X113.776 Y137.39
G1 X114.074 Y137.49 E41.16335
G1 X114.161 Y137.579 E41.16395
G0 F9000 X116.369 Y139.246
G0 X117.577 Y139.691
G0 X123.811 Y140.352
G1 F1500 X123.037 Y140.356 E41.18969
G1 X121.689 Y140.355 E41.23452
G1 X120.404 Y140.347 E41.27726
G1 X120.388 Y140.347 E41.2778
G1 X119.793 Y140.339 E41.29759
G1 X119.129 Y140.33 E41.31968
G1 X119.061 Y140.326 E41.32194
G1 X118.533 Y140.29 E41.33954
G1 X118.336 Y140.275 E41.34611
G1 X117.913 Y140.241 E41.36023
G1 X117.608 Y140.136 E41.37096
G1 X117.43 Y140.074 E41.37723
G1 X116.87 Y139.859 E41.39718
G1 X116.859 Y139.854 E41.39758
G1 X116.829 Y139.829 E41.39888
G1 X116.54 Y139.582 E41.41152
G1 X116.909 Y139.711 E41.41415
G1 X116.924 Y139.717
G1 X117.484 Y139.932 E41.42168
G1 X117.655 Y139.998 E41.42389
G1 X117.927 Y140.015 E41.4277
G1 X118.354 Y140.044 E41.43587
G1 X118.551 Y140.059 E41.43967
G1 X119.075 Y140.102 E41.44962
G1 X119.131 Y140.102 E41.45058
G1 X119.796 Y140.11 E41.46326
G1 X120.39 Y140.119 E41.47458
G1 X120.405 Y140.119 E41.47488
G1 X121.684 Y140.127 E41.4992
G1 X123.042 Y140.127 E41.52509
G1 X123.811 Y140.124 E41.53972
G1 X123.811 Y140.352 E41.54731
G0 F9000 X124.211 Y140.751
;TYPE:WALL-OUTER
G1 F1500 X123.489 Y140.753 E41.57132
G1 X123.04 Y140.756 E41.58625
G1 X121.687 Y140.755 E41.63125
G1 X120.399 Y140.747 E41.67409
G1 X119.115 Y140.73 E41.7168
G1 X118.502 Y140.689 E41.73724
G1 X117.829 Y140.636 E41.75969
G1 X117.298 Y140.451 E41.77839
G1 X116.65 Y140.202 E41.80148
G1 X116.194 Y139.813 E41.82142
G1 X115.571 Y139.239 E41.84959
G1 X115.174 Y138.831 E41.86853
G1 X114.525 Y138.237 E41.89779
G1 X114.172 Y138.005 E41.91184
G1 X113.703 Y137.847 E41.9283
G1 X113.319 Y137.866 E41.94109
G1 X112.833 Y138.058 E41.95847
G1 X112.553 Y138.265 E41.97005
G1 X112.357 Y138.438 E41.97874
G1 X111.795 Y138.971 E42.00451
G1 X111.467 Y139.321 E42.02046
G1 X111.025 Y139.732 E42.04053
G1 X110.564 Y140.124 E42.06066
G1 X110.032 Y140.314 E42.07945
G1 X109.432 Y140.505 E42.10039
G1 X108.857 Y140.388 E42.11991
G1 X108.25 Y140.251 E42.14061
G1 X107.727 Y139.887 E42.1618
G1 X107.207 Y139.528 E42.18282
G1 X106.693 Y139.17 E42.20365
G1 X106.213 Y138.826 E42.22329
G1 X105.778 Y138.7 E42.23835
G1 X105.258 Y138.565 E42.25622
G1 X104.754 Y138.722 E42.27378
G1 X104.303 Y138.918 E42.29014
G1 X103.751 Y139.313 E42.31271
G1 X103.292 Y139.655 E42.33175
G1 X102.76 Y140.006 E42.35295
G1 X102.203 Y140.351 E42.37474
G1 X101.696 Y140.476 E42.39211
G1 X101.013 Y140.605 E42.41523
G1 X100.368 Y140.659 E42.43675
G1 X99.778 Y140.671 E42.45638
G1 X99.119 Y140.715 E42.47835
G1 X97.745 Y140.796 E42.52413
G1 X97.015 Y140.868 E42.54853
G1 X96.242 Y140.904 E42.57426
G1 X95.532 Y140.972 E42.59799
G1 X94.893 Y141.001 E42.61926
G1 X94.056 Y141.031 E42.64712
G1 X93.469 Y141.048 E42.66665
G1 X92.091 Y141.078 E42.71249
G1 X91.161 Y141.087 E42.74343
G1 X90.231 Y141.083 E42.77436
G1 X89.716 Y141.085 E42.79149
G1 X88.354 Y141.061 E42.8368
G1 X87.654 Y141.037 E42.86009
G1 X87.014 Y141.018 E42.88139
G1 X86.218 Y140.975 E42.9079
G1 X85.675 Y140.95 E42.92598
G1 X85.088 Y140.914 E42.94554
G1 X84.543 Y140.872 E42.96372
G1 X83.939 Y140.828 E42.98386
G1 X83.255 Y140.765 E43.00671
G1 X82.64 Y140.711 E43.02724
G1 X82.035 Y140.61 E43.04764
G1 X81.357 Y140.507 E43.07045
G1 X80.798 Y140.26 E43.09078
G1 X80.249 Y140.055 E43.11027
G1 X79.642 Y139.796 E43.13222
G1 X78.922 Y139.659 E43.1566
G1 X78.126 Y139.367 E43.1848
G1 X77.484 Y139.535 E43.20687
G1 X76.821 Y139.742 E43.22997
G1 X76.096 Y140.075 E43.25651
G1 X75.611 Y140.319 E43.27456
G1 X74.325 Y140.645 E43.31869
G1 X73.574 Y140.716 E43.34378
G1 X72.972 Y140.765 E43.36387
G1 X72.256 Y140.818 E43.38775
G1 X71.579 Y140.862 E43.41031
G1 X70.935 Y140.9 E43.43177
G1 X70.102 Y140.943 E43.45951
G1 X68.635 Y141 E43.50834
G1 X67.24 Y141.037 E43.55476
G1 X65.829 Y141.057 E43.60169
G1 X64.412 Y141.062 E43.64882
G1 X63.965 Y141.058 E43.66369
G1 X62.988 Y141.054 E43.69618
G1 X61.762 Y141.037 E43.73696
G1 X61.762 Y140.008 E43.77119
G1 X62.983 Y140.026 E43.8118
G1 X64.411 Y140.034 E43.8593
G1 X64.884 Y140.031 E43.87503
G1 X65.834 Y140.029 E43.90663
G1 X66.383 Y140.019 E43.92489
G1 X67.249 Y140.008 E43.9537
G1 X67.862 Y139.99 E43.9741
G1 X68.65 Y139.972 E44.00031
G1 X69.283 Y139.944 E44.02139
G1 X70.122 Y139.914 E44.04931
G1 X70.926 Y139.866 E44.0761
G1 X71.605 Y139.834 E44.09871
G1 X72.393 Y139.776 E44.12499
G1 X73.004 Y139.735 E44.14535
G1 X73.801 Y139.661 E44.17198
G1 X74.393 Y139.612 E44.19173
G1 X75.749 Y139.268 E44.23826
G1 X76.485 Y138.93 E44.2652
G1 X76.967 Y138.689 E44.28312
G1 X77.472 Y138.555 E44.3005
G1 X78.111 Y138.357 E44.32275
G1 X78.808 Y138.615 E44.34747
G1 X79.52 Y138.75 E44.37157
G1 X80.089 Y138.994 E44.39217
G1 X80.797 Y139.307 E44.41791
G1 X81.251 Y139.467 E44.43392
G1 X81.969 Y139.584 E44.45812
G1 X82.592 Y139.679 E44.47908
G1 X83.905 Y139.798 E44.52293
G1 X84.419 Y139.838 E44.54008
G1 X85.307 Y139.902 E44.56969
G1 X85.651 Y139.922 E44.58115
G1 X86.565 Y139.97 E44.61159
G1 X86.994 Y139.989 E44.62587
G1 X87.79 Y140.017 E44.65236
G1 X88.341 Y140.033 E44.6707
G1 X89.71 Y140.056 E44.71624
G1 X91.164 Y140.06 E44.7646
G1 X91.811 Y140.049 E44.78612
G1 X92.644 Y140.039 E44.81383
G1 X94.07 Y140.002 E44.86127
G1 X94.616 Y139.977 E44.87945
G1 X95.55 Y139.942 E44.91054
G1 X96.489 Y139.896 E44.94181
G1 X97.039 Y139.839 E44.9602
G1 X97.813 Y139.792 E44.98599
G1 X98.442 Y139.728 E45.00702
G1 X99.107 Y139.683 E45.02919
G1 X99.8 Y139.643 E45.05227
G1 X100.344 Y139.595 E45.07044
G1 X101.074 Y139.575 E45.09473
G1 X101.739 Y139.409 E45.11752
G1 X102.357 Y139.299 E45.1384
G1 X102.942 Y138.912 E45.16173
G1 X103.518 Y138.557 E45.18424
G1 X104.003 Y138.211 E45.20405
G1 X104.493 Y137.845 E45.22439
G1 X104.879 Y137.724 E45.23785
G1 X105.275 Y137.556 E45.25215
G1 X105.622 Y137.656 E45.26417
G1 X106.041 Y137.765 E45.27857
G1 X106.528 Y138.104 E45.2983
G1 X106.527 Y138.105 E45.29835
G1 X106.978 Y138.427 E45.31678
G1 X107.56 Y138.832 E45.34036
G1 X108.088 Y139.197 E45.36171
G1 X108.786 Y139.339 E45.3854
G1 X109.457 Y139.491 E45.40829
G1 X110.106 Y139.258 E45.43122
G1 X110.768 Y139.049 E45.45431
G1 X111.25 Y138.603 E45.47615
G1 X111.742 Y138.185 E45.49762
G1 X112.252 Y137.702 E45.52099
G1 X112.629 Y137.304 E45.53922
G1 X113.008 Y137.001 E45.55536
G1 X113.318 Y136.976 E45.5657
G1 X113.653 Y136.844 E45.57768
G1 X113.928 Y137.019 E45.58852
G1 X114.293 Y137.142 E45.60133
G1 X114.679 Y137.536 E45.61968
G1 X115.303 Y138.108 E45.64783
G1 X115.776 Y138.511 E45.6685
G1 X116.442 Y139.124 E45.6986
G1 X117.057 Y139.34 E45.72028
G1 X117.742 Y139.603 E45.74469
G1 X118.386 Y139.645 E45.76615
G1 X119.093 Y139.702 E45.78975
G1 X119.802 Y139.71 E45.81333
G1 X120.394 Y139.719 E45.83302
G1 X121.685 Y139.727 E45.87596
G1 X123.041 Y139.727 E45.92106
G1 X124.211 Y139.723 E45.95998
G1 X124.211 Y140.751 E45.99417
G0 F9000 X124.041 Y140.581
G0 X117.712 Y139.741
G0 X116.471 Y139.381
;TYPE:SKIN
G1 F1500 X116.374 Y139.284 E45.99645
G0 F9000 X116.368 Y139.561
G1 F1500 X114.363 Y137.556 E46.0436
G0 F9000 X114.254 Y137.73
G1 F1500 X114.6 Y138.076 E46.05174
G0 F9000 X114.613 Y138.057
G0 X113.722 Y137.707
G0 X113.478 Y137.718
G0 X112.736 Y137.883
G0 X112.623 Y137.796
G1 F1500 X112.68 Y137.571 E46.05696
G1 X112.173 Y138.194 E46.07502
G1 X111.004 Y139.288 E46.11101
G1 X110.888 Y139.455 E46.11558
G0 F9000 X110.804 Y139.371
G0 X109.465 Y139.634
G0 X108.006 Y139.401
G0 X107.926 Y139.321
G1 F1500 X107.385 Y139.064 E46.13048
G1 X106.566 Y138.81 E46.15181
G0 F9000 X106.476 Y138.437
G1 F1500 X107.68 Y139.641 E46.18013
G0 F9000 X107.693 Y139.622
G0 X106.274 Y138.7
G0 X105.256 Y138.422
G0 X104.236 Y138.73
G0 X104.098 Y138.605
G1 F1500 X103.931 Y138.721 E46.18931
G1 X103.427 Y139.065 E46.21688
G0 F9000 X103.315 Y139.014
G1 F2700 E41.21688
;MESH:NONMESH
G0 F300 X103.315 Y139.014 Z0.8
G0 F9000 X102.409 Y139.431
G0 X101.093 Y139.714
G0 X95.853 Y140.038
G0 X82.653 Y140.592
G0 X83.319 Y141.625
G0 X83.305 Y142.342
G0 X81.162 Y142.403
G0 X76.04 Y142.305
G0 X76.044 Y141.44
;TIME_ELAPSED:103.244560
;LAYER:3
M106 S153
;TYPE:SUPPORT
G1 F2700 E46.21688
G1 F1500 X76.102 Y141.416 E46.21896
G1 X76.32 Y141.307 E46.22707
G1 X77.227 Y140.892 E46.26024
G1 X77.999 Y140.65 E46.28715
G1 X78.13 Y140.697 E46.29178
G1 X79.108 Y140.884 E46.3249
G1 X79.861 Y141.205 E46.35213
G1 X80.631 Y141.493 E46.37947
G1 X80.77 Y141.553 E46.3845
G1 X80.677 Y141.554 E46.3876
G1 X80.248 Y141.535 E46.40188
G1 X79.735 Y141.538 E46.41894
G1 X79.335 Y141.496 E46.43232
G1 X77.792 Y141.496 E46.48364
G1 X77.412 Y141.446 E46.49639
G1 X76.044 Y141.44 E46.54189
G0 F9000 X77.991 Y141.072
G1 F1500 X77.915 Y141.096 E46.54454
G1 X78 Y141.096 E46.54737
G1 X78.087 Y141.096 E46.55026
G1 X78.024 Y141.084 E46.55239
G1 X78 Y141.076 E46.55323
G1 X77.991 Y141.072 E46.55356
G1 F2700 E41.55356
G0 F9000 X77.991 Y142.361
G0 X61.4 Y141.902
G0 X60.901 Y141.399
G0 X60.901 Y139.655
G0 X61.415 Y139.149
G0 X78.204 Y137.523
G0 X98.335 Y137.692
G0 X98.784 Y138.466
G1 F2700 E46.55356
G1 F1500 X98.811 Y138.459 E46.55449
G1 X98.932 Y138.32 E46.56062
G1 X100.772 Y138.13 E46.62214
G1 X101.143 Y137.726 E46.64039
G1 X101.155 Y137.235 E46.65672
G1 X101.931 Y137.012 E46.68358
G1 X102.047 Y136.91 E46.68871
G1 X103.494 Y137.094 E46.73723
G1 X103.048 Y137.426 E46.75572
G1 X102.825 Y137.585 E46.76483
G1 X102.052 Y138.06 E46.79501
G1 X101.91 Y138.154 E46.80067
G1 X101.268 Y138.269 E46.82236
G1 X100.898 Y138.362 E46.83505
G1 X99.978 Y138.388 E46.86567
G1 X99.691 Y138.413 E46.87525
G1 X98.784 Y138.466 E46.90547
G1 F2700 E41.90547
G0 F9000 X98.681 Y137.478
G0 X100.313 Y136.587
G0 X101.505 Y136.235
G0 X102 Y137.622
G1 F2700 E46.90547
G1 F1500 X101.836 Y137.722 E46.91185
G1 X101.757 Y137.775 E46.91502
G1 X101.541 Y137.813 E46.92231
G1 X101.547 Y137.538 E46.93146
G1 X102 Y137.408 E46.94714
G1 X102 Y137.622 E46.95425
G1 X102.426 Y137.361 E46.97087
G1 X102.176 Y137.328 E46.97926
G1 X102.127 Y137.372 E46.98145
G1 X102 Y137.408 E46.98584
G1 F2700 E41.98584
G0 F9000 X102.172 Y136.054
G0 X103.652 Y136.243
G0 X107.886 Y137.076
G0 X108.277 Y137.861
G1 F2700 E46.98584
G1 F1500 X108.42 Y137.818 E46.99081
G1 X109.074 Y137.273 E47.01912
G1 X109.756 Y137.184 E47.042
G1 X111.097 Y137.144 E47.08662
G1 X110.888 Y137.342 E47.09619
G1 X110.209 Y137.92 E47.12585
G1 X110.123 Y138 E47.12976
G1 X109.449 Y138.213 E47.15327
G1 X109.37 Y138.241 E47.15606
G1 X108.782 Y138.109 E47.1761
G1 X108.576 Y138.067 E47.18309
G1 X108.277 Y137.861 E47.19517
G0 F9000 X109.101 Y137.77
G1 F1500 X109.241 Y137.654 E47.20122
G1 X109.78 Y137.584 E47.21929
G1 X109.995 Y137.577 E47.22645
G1 X109.943 Y137.622 E47.22874
G1 X109.918 Y137.644 E47.22984
G1 X109.345 Y137.825 E47.24983
G1 X109.101 Y137.77 E47.25815
G1 F2700 E42.25815
G0 F9000 X108.292 Y136.8
G0 X108.713 Y136.451
G0 X113.591 Y135.976
G0 X114.001 Y136.02
G0 X124.565 Y138.86
G0 X125.072 Y139.365
G0 X125.072 Y141.108
G0 X124.568 Y141.612
G0 X114.053 Y141.573
G0 X113.101 Y141.419
G0 X111.917 Y141.058
G0 X112.233 Y140.252
G1 F2700 E47.25815
G1 F1500 X112.258 Y140.228 E47.2593
G1 X112.744 Y139.71 E47.28293
G1 X113.025 Y139.444 E47.29579
G1 X113.25 Y139.247 E47.30574
G1 X113.453 Y139.097 E47.31414
G1 X113.507 Y139.075 E47.31608
G1 X113.592 Y139.071 E47.31891
G1 X113.854 Y139.245 E47.32937
G1 X114.218 Y139.577 E47.34575
G1 X114.76 Y140.136 E47.37165
G1 X115.209 Y140.549 E47.39194
G1 X115.407 Y140.718 E47.4006
G1 X114.112 Y140.709 E47.44367
G1 X113.866 Y140.676 E47.45193
G1 X113.668 Y140.607 E47.4589
G1 X113.073 Y140.534 E47.47884
G1 X112.233 Y140.252 E47.50831
G0 F9000 X113.549 Y139.524
G1 F1500 X113.488 Y139.569 E47.51083
G1 X113.295 Y139.739 E47.51939
G1 X113.028 Y139.992 E47.53162
G1 X112.954 Y140.071 E47.53522
G1 X113.163 Y140.142 E47.54256
G1 X113.76 Y140.215 E47.56257
G1 X113.963 Y140.286 E47.56972
G1 X114 Y140.29 E47.57096
G1 X114 Y139.927 E47.58303
G1 X113.948 Y139.873 E47.58552
G1 X113.608 Y139.563 E47.60083
G1 X113.549 Y139.524 E47.60318
G0 F9000 X114 Y139.927
G1 F1500 X114.372 Y140.311 E47.62096
G1 X114.136 Y140.309 E47.62881
G1 X114 Y140.29 E47.63338
G1 F2700 E42.63338
;MESH:WingGram.obj
G0 F9000 X113.471 Y141.453
G0 X112.991 Y141.396
G0 X111.141 Y140.75
G0 X111.331 Y139.288
G0 X109.454 Y139.632
G0 X106.98 Y139.195
G0 X106.3 Y138.708
G0 X105.24 Y138.425
G0 X103.196 Y139.234
;TYPE:WALL-INNER
G1 F2700 E47.63338
G1 F1500 X103.047 Y139.346 E47.63958
G1 X102.919 Y139.431 E47.64469
G1 X102.79 Y139.516 E47.64983
G1 X102.525 Y139.68 E47.66019
G1 X102.052 Y139.973 E47.6787
G1 X101.869 Y140.018 E47.68497
G1 X101.639 Y140.061 E47.69275
G1 X101.151 Y140.153 E47.70926
G1 X100.958 Y140.19 E47.7158
G1 X100.542 Y140.224 E47.72968
G1 X100.065 Y140.233 E47.74555
G1 X99.799 Y140.239 E47.7544
G1 X99.727 Y140.241 E47.7568
G1 X98.837 Y140.294 E47.78645
G1 X98.489 Y140.315 E47.79805
G1 X98.018 Y140.344 E47.81374
G1 X97.609 Y140.384 E47.82741
G1 X97.113 Y140.433 E47.84399
G1 X97.007 Y140.444 E47.84753
G1 X96.491 Y140.468 E47.86471
G1 X96.329 Y140.483 E47.87012
G1 X95.58 Y140.555 E47.89515
G1 X95.506 Y140.562 E47.89762
G1 X94.838 Y140.592 E47.91986
G1 X94.611 Y140.603 E47.92742
G1 X94.068 Y140.622 E47.94549
G1 X94.017 Y140.624 E47.94719
G1 X93.197 Y140.647 E47.97447
G1 X92.64 Y140.658 E47.993
G1 X92.05 Y140.671 E48.01263
G1 X91.847 Y140.676 E48.01939
G1 X91.137 Y140.681 E48.043
G1 X91.127 Y140.682 E48.04333
G1 X90.402 Y140.679 E48.06745
G1 X90.21 Y140.679 E48.07383
G1 X89.683 Y140.681 E48.09136
G1 X89.666 Y140.681 E48.09193
G1 X88.36 Y140.66 E48.13537
G1 X88.319 Y140.659 E48.13674
G1 X87.956 Y140.646 E48.14882
G1 X87.544 Y140.635 E48.16252
G1 X87.056 Y140.62 E48.17876
G1 X86.997 Y140.617 E48.18073
G1 X86.526 Y140.591 E48.19642
G1 X86.397 Y140.586 E48.20071
G1 X85.764 Y140.556 E48.22179
G1 X85.686 Y140.552 E48.22439
G1 X85.201 Y140.521 E48.24055
G1 X84.953 Y140.505 E48.24882
G1 X84.526 Y140.473 E48.26306
G1 X83.918 Y140.427 E48.28334
G1 X83.801 Y140.417 E48.28724
G1 X82.697 Y140.315 E48.32412
G1 X82.511 Y140.285 E48.33039
G1 X82.419 Y140.27 E48.33349
G1 X81.629 Y140.15 E48.36006
G1 X81.512 Y140.132 E48.364
G1 X81.227 Y140.007 E48.37435
G1 X81.152 Y139.979 E48.37701
G1 X80.484 Y139.73 E48.40072
G1 X80.453 Y139.718 E48.40183
G1 X79.946 Y139.502 E48.42016
G1 X79.582 Y139.346 E48.43333
G1 X79.186 Y139.271 E48.44674
G1 X78.564 Y139.152 E48.4678
G1 X78.189 Y139.015 E48.48108
G1 X78.074 Y138.973 E48.48515
G1 X77.607 Y139.095 E48.5012
G1 X77.279 Y139.197 E48.51263
G1 X77.131 Y139.243 E48.51778
G1 X76.983 Y139.29 E48.52295
G1 X76.653 Y139.394 E48.53446
G1 X75.92 Y139.73 E48.56128
G1 X75.614 Y139.871 E48.57248
G1 X75.471 Y139.943 E48.57781
G1 X74.521 Y140.182 E48.61039
G1 X74.273 Y140.245 E48.6189
G1 X74.208 Y140.251 E48.62107
G1 X73.255 Y140.343 E48.65291
G1 X73.087 Y140.355 E48.65852
G1 X71.971 Y140.439 E48.69574
G1 X71.685 Y140.458 E48.70527
G1 X71.595 Y140.464 E48.70827
G1 X71.296 Y140.481 E48.71823
G1 X70.694 Y140.518 E48.73829
G1 X70.169 Y140.544 E48.75578
G1 X70.102 Y140.548 E48.75801
G1 X69.558 Y140.569 E48.77612
G1 X68.668 Y140.604 E48.80574
G1 X68.615 Y140.607 E48.80751
G1 X68.129 Y140.62 E48.82368
G1 X67.267 Y140.644 E48.85236
G1 X67.232 Y140.645 E48.85352
G1 X66.618 Y140.653 E48.87395
G1 X65.848 Y140.665 E48.89956
G1 X65.828 Y140.666 E48.90023
G1 X65.207 Y140.667 E48.92088
G1 X65.082 Y140.667 E48.92504
G1 X64.417 Y140.671 E48.94716
G1 X63.792 Y140.666 E48.96794
G1 X62.998 Y140.663 E48.99435
G1 X62.977 Y140.663 E48.99505
G1 X62.376 Y140.652 E49.01504
G1 X62.162 Y140.65 E49.02216
G1 X62.162 Y140.422 E49.02975
G1 X62.379 Y140.425 E49.03376
G1 X62.981 Y140.435 E49.04519
G1 X62.999 Y140.435 E49.04554
G1 X63.793 Y140.439 E49.0606
G1 X64.415 Y140.443 E49.07241
G1 X65.08 Y140.439 E49.08507
G1 X65.207 Y140.439 E49.08749
G1 X65.827 Y140.439 E49.09924
G1 X65.844 Y140.438 E49.09969
G1 X66.614 Y140.424 E49.11432
G1 X67.229 Y140.417 E49.12606
G1 X67.26 Y140.416 E49.12662
G1 X68.122 Y140.391 E49.14305
G1 X68.609 Y140.381 E49.15229
G1 X68.659 Y140.379 E49.15326
G1 X69.549 Y140.341 E49.17007
G1 X70.093 Y140.322 E49.18038
G1 X70.157 Y140.319 E49.18156
G1 X70.68 Y140.289 E49.19146
G1 X71.282 Y140.253 E49.20294
G1 X71.583 Y140.239 E49.20865
G1 X71.67 Y140.234 E49.21026
G1 X71.954 Y140.214 E49.21556
G1 X73.07 Y140.133 E49.23639
G1 X73.234 Y140.118 E49.23942
G1 X74.186 Y140.029 E49.25727
G1 X74.253 Y140.024 E49.25779
G1 X74.476 Y140.004 E49.2613
G1 X75.425 Y139.765 E49.27621
G1 X75.577 Y139.726 E49.27835
G1 X75.882 Y139.649 E49.28124
G1 X76.615 Y139.313 E49.28724
G1 X76.942 Y139.162 E49.29078
G1 X77.083 Y139.091 E49.29273
G1 X77.233 Y139.051 E49.29482
G1 X77.561 Y138.95 E49.29919
G1 X78.028 Y138.805 E49.30587
G1 X78.123 Y138.84 E49.30804
G1 X78.237 Y138.882 E49.30945
G1 X78.602 Y138.951 E49.31455
G1 X79.224 Y139.07 E49.32532
G1 X79.626 Y139.241 E49.33146
G1 X79.99 Y139.397 E49.33522
G1 X80.496 Y139.62 E49.34029
G1 X80.52 Y139.631 E49.34043
G1 X81.193 Y139.868 E49.34707
G1 X81.248 Y139.876
G1 X81.545 Y139.925 E49.35176
G1 X81.66 Y139.944 E49.35377
G1 X82.45 Y140.062 E49.36768
G1 X82.544 Y140.077 E49.36939
G1 X82.717 Y140.093 E49.3724
G1 X83.821 Y140.195 E49.39292
G1 X83.935 Y140.203 E49.39502
G1 X84.542 Y140.25 E49.40635
G1 X84.969 Y140.28 E49.41434
G1 X85.214 Y140.298 E49.4189
G1 X85.699 Y140.326 E49.42798
G1 X85.776 Y140.33 E49.42945
G1 X86.407 Y140.364 E49.44123
G1 X86.535 Y140.369 E49.44361
G1 X87.009 Y140.39 E49.45251
G1 X87.064 Y140.391 E49.45352
G1 X87.55 Y140.409 E49.46273
G1 X87.962 Y140.421 E49.47049
G1 X88.326 Y140.432 E49.47735
G1 X88.363 Y140.432 E49.47803
G1 X89.669 Y140.452 E49.50292
G1 X89.684 Y140.452 E49.50322
G1 X90.209 Y140.455 E49.51312
G1 X90.402 Y140.455 E49.51673
G1 X91.135 Y140.455 E49.53057
G1 X91.843 Y140.444 E49.54407
G1 X92.045 Y140.44 E49.54796
G1 X92.635 Y140.432 E49.5592
G1 X93.191 Y140.418 E49.56974
G1 X94.011 Y140.397 E49.58533
G1 X94.059 Y140.395 E49.58622
G1 X94.6 Y140.371 E49.59656
G1 X94.827 Y140.36 E49.60096
G1 X95.497 Y140.335 E49.61379
G1 X95.558 Y140.332 E49.61485
G1 X96.31 Y140.295 E49.62786
G1 X96.471 Y140.279 E49.63041
G1 X96.983 Y140.225 E49.63929
G1 X97.091 Y140.213 E49.6413
G1 X97.589 Y140.182 E49.65015
G1 X97.997 Y140.141 E49.65708
G1 X98.475 Y140.091 E49.66572
G1 X98.823 Y140.067 E49.67227
G1 X99.714 Y140.016 E49.68908
G1 X99.794 Y140.011 E49.69052
G1 X100.06 Y139.987 E49.69593
G1 X100.534 Y139.974 E49.70571
G1 X100.951 Y139.962 E49.71402
G1 X101.113 Y139.957 E49.71665
G1 X101.596 Y139.836 E49.72553
G1 X101.829 Y139.795 E49.73003
G1 X102.014 Y139.762 E49.73347
G1 X102.518 Y139.671 E49.73797
G1 X102.778 Y139.499 E49.73837
G1 X102.906 Y139.413 E49.73866
G1 X103.038 Y139.332 E49.7389
G1 X103.196 Y139.234 E49.73901
G0 F9000 X105.24 Y138.425
G0 X106.318 Y138.442
G1 F1500 X106.113 Y138.383 E49.74611
G1 X106.053 Y138.365 E49.74819
G1 X105.852 Y138.313 E49.7551
G1 X105.319 Y138.175 E49.77341
G1 X105.232 Y138.152 E49.7764
G1 X104.849 Y138.271 E49.78974
G1 X104.746 Y138.303 E49.79333
G1 X104.678 Y138.332 E49.79579
G1 X104.278 Y138.505 E49.81028
G1 X104.637 Y138.238 E49.81243
G1 X104.717 Y138.213 E49.81323
G1 X104.82 Y138.18 E49.81408
G1 X105.179 Y138.028 E49.81767
G1 X105.285 Y137.983 E49.8196
G1 X105.362 Y138.005 E49.82068
G1 X105.895 Y138.143 E49.82871
G1 X106.105 Y138.29 E49.83218
G1 X106.134 Y138.31
G1 X106.318 Y138.442 E49.83317
G0 F9000 X108.038 Y139.323
G0 X109.454 Y139.632
G0 X110.657 Y139.51
G1 F1500 X110.33 Y139.788 E49.84745
G1 X110.158 Y139.848 E49.8535
G1 X110.019 Y139.892 E49.85835
G1 X109.518 Y140.051 E49.87584
G1 X109.398 Y140.09 E49.88003
G1 X109.199 Y140.05 E49.88678
G1 X108.418 Y139.874 E49.91341
G1 X108.345 Y139.824 E49.91635
G1 X107.995 Y139.582 E49.93051
G1 X108.448 Y139.674 E49.9347
G1 X108.462 Y139.677
G1 X109.243 Y139.853 E49.94812
G1 X109.441 Y139.898 E49.95148
G1 X109.471 Y139.905
G1 X109.966 Y139.728 E49.9586
G1 X110.106 Y139.684 E49.9607
G1 X110.279 Y139.629 E49.96325
G1 X110.657 Y139.51 E49.96576
G0 F9000 X112.798 Y137.916
G0 X113.038 Y137.822
G0 X114.171 Y137.576
G1 F1500 X114.14 Y137.566 E49.96685
G1 X113.942 Y137.5 E49.97379
G1 X113.815 Y137.458 E49.97824
G1 X113.675 Y137.464 E49.9829
G1 X113.584 Y137.469 E49.98593
G1 X113.201 Y137.488 E49.99869
G1 X113.168 Y137.49 E49.99978
G1 X112.928 Y137.584 E50.00836
G1 X113.12 Y137.431 E50.00903
G1 X113.195 Y137.37 E50.01066
G1 X113.577 Y137.339 E50.01462
G1 X113.667 Y137.304 E50.01575
G1 X113.842 Y137.415 E50.01857
G1 X113.947 Y137.482 E50.0188
G1 X114.145 Y137.549 E50.01914
G1 X114.171 Y137.576 E50.01928
G0 F9000 X116.383 Y139.257
G0 X117.59 Y139.696
G0 X123.811 Y140.352
G1 F1500 X123.022 Y140.356 E50.04552
G1 X121.667 Y140.355 E50.09059
G1 X120.398 Y140.347 E50.1328
G1 X120.381 Y140.347 E50.13336
G1 X119.137 Y140.33 E50.17474
G1 X119.069 Y140.326 E50.17701
G1 X118.599 Y140.295 E50.19267
G1 X118.296 Y140.274 E50.20277
G1 X117.928 Y140.245 E50.21505
G1 X117.621 Y140.139 E50.22585
G1 X117.221 Y139.999 E50.23995
G1 X117.105 Y139.954 E50.24409
G1 X116.873 Y139.865 E50.25235
G1 X116.554 Y139.593 E50.2663
G1 X116.923 Y139.722 E50.26854
G1 X117.161 Y139.806 E50.27183
G1 X117.278 Y139.851 E50.27349
G1 X117.668 Y140.002 E50.27871
G1 X117.942 Y140.019 E50.28254
G1 X118.311 Y140.044 E50.28959
G1 X118.614 Y140.064 E50.29541
G1 X119.083 Y140.102 E50.30436
G1 X119.139 Y140.102 E50.30533
G1 X120.384 Y140.119 E50.32901
G1 X120.399 Y140.119 E50.32931
G1 X121.661 Y140.126 E50.35336
G1 X123.027 Y140.127 E50.37946
G1 X123.811 Y140.124 E50.39438
G1 X123.811 Y140.352 E50.40196
G0 F9000 X124.211 Y140.751
;TYPE:WALL-OUTER
G1 F1500 X123.654 Y140.752 E50.42049
G1 X123.025 Y140.756 E50.44141
G1 X121.664 Y140.755 E50.48668
G1 X120.393 Y140.747 E50.52895
G1 X119.123 Y140.73 E50.57119
G1 X118.265 Y140.673 E50.59979
G1 X117.844 Y140.64 E50.61384
G1 X117.089 Y140.376 E50.64044
G1 X116.664 Y140.213 E50.65558
G1 X116.007 Y139.652 E50.68432
G1 X115.6 Y139.278 E50.7027
G1 X115.045 Y138.706 E50.72921
G1 X114.597 Y138.297 E50.74938
G1 X114.116 Y137.979 E50.76856
G1 X113.76 Y137.861 E50.78104
G1 X113.253 Y137.886 E50.79792
G1 X112.866 Y138.038 E50.81175
G1 X112.486 Y138.321 E50.82751
G1 X112.215 Y138.559 E50.8395
G1 X111.877 Y138.879 E50.85498
G1 X111.413 Y139.375 E50.87758
G1 X111.201 Y139.572 E50.8872
G1 X110.533 Y140.14 E50.91636
G1 X110.28 Y140.229 E50.92528
G1 X109.421 Y140.503 E50.95527
G1 X109.12 Y140.442 E50.96549
G1 X108.255 Y140.247 E50.99498
G1 X107.226 Y139.536 E51.03658
G1 X106.9 Y139.309 E51.04979
G1 X106.239 Y138.835 E51.07685
G1 X105.947 Y138.751 E51.08695
G1 X105.242 Y138.568 E51.11118
G1 X104.885 Y138.679 E51.12361
G1 X104.264 Y138.947 E51.14611
G1 X103.918 Y139.195 E51.16027
G1 X103.275 Y139.675 E51.18695
G1 X103.001 Y139.856 E51.19788
G1 X102.211 Y140.345 E51.22878
G1 X101.946 Y140.41 E51.23785
G1 X101.007 Y140.588 E51.26964
G1 X100.567 Y140.624 E51.28432
G1 X99.743 Y140.641 E51.31174
G1 X98.05 Y140.743 E51.36815
G1 X97.026 Y140.844 E51.40237
G1 X96.519 Y140.867 E51.41925
G1 X95.524 Y140.962 E51.4525
G1 X94.629 Y141.003 E51.4823
G1 X94.031 Y141.024 E51.5022
G1 X93.208 Y141.047 E51.52958
G1 X91.856 Y141.076 E51.57456
G1 X91.128 Y141.082 E51.59877
G1 X90.402 Y141.079 E51.62292
G1 X89.678 Y141.081 E51.647
G1 X88.346 Y141.06 E51.69131
G1 X87.943 Y141.046 E51.70472
G1 X87.044 Y141.019 E51.73464
G1 X86.506 Y140.991 E51.75255
G1 X85.745 Y140.955 E51.77789
G1 X84.923 Y140.904 E51.80529
G1 X83.888 Y140.826 E51.83981
G1 X82.638 Y140.711 E51.88156
G1 X82.357 Y140.665 E51.89103
G1 X81.398 Y140.519 E51.92329
G1 X81.077 Y140.378 E51.93495
G1 X80.308 Y140.091 E51.96225
G1 X79.465 Y139.731 E51.99274
G1 X78.457 Y139.539 E52.02687
G1 X78.054 Y139.392 E52.04114
G1 X77.717 Y139.48 E52.05272
G1 X76.797 Y139.768 E52.08479
G1 X75.788 Y140.231 E52.12171
G1 X75.61 Y140.321 E52.12834
G1 X74.344 Y140.64 E52.17177
G1 X73.285 Y140.742 E52.20715
G1 X72.001 Y140.838 E52.24998
G1 X71.621 Y140.863 E52.26264
G1 X70.718 Y140.917 E52.29273
G1 X70.118 Y140.948 E52.31271
G1 X68.631 Y141.007 E52.36221
G1 X67.243 Y141.045 E52.40839
G1 X65.834 Y141.066 E52.45526
G1 X65.208 Y141.067 E52.47608
G1 X64.416 Y141.071 E52.50243
G1 X63.79 Y141.066 E52.52325
G1 X62.991 Y141.063 E52.54982
G1 X62.37 Y141.052 E52.57048
G1 X61.762 Y141.045 E52.5907
G1 X61.762 Y140.016 E52.62493
G1 X62.985 Y140.035 E52.66561
G1 X64.415 Y140.043 E52.71317
G1 X65.078 Y140.039 E52.73523
G1 X65.84 Y140.038 E52.76057
G1 X66.607 Y140.024 E52.78608
G1 X67.252 Y140.016 E52.80754
G1 X68.11 Y139.991 E52.83609
G1 X68.646 Y139.979 E52.85392
G1 X69.532 Y139.941 E52.88342
G1 X70.138 Y139.919 E52.90358
G1 X71.263 Y139.853 E52.94107
G1 X71.646 Y139.835 E52.95382
G1 X72.75 Y139.754 E52.99064
G1 X73.038 Y139.734 E53.00024
G1 X74.152 Y139.63 E53.03745
G1 X74.41 Y139.608 E53.04606
G1 X75.748 Y139.27 E53.09196
G1 X76.769 Y138.801 E53.12933
G1 X76.94 Y138.716 E53.13569
G1 X77.122 Y138.667 E53.14195
G1 X78.039 Y138.383 E53.17388
G1 X78.344 Y138.495 E53.18469
G1 X79.343 Y138.685 E53.21851
G1 X80.148 Y139.03 E53.24764
G1 X80.667 Y139.259 E53.26651
G1 X81.292 Y139.479 E53.28855
G1 X81.722 Y139.549 E53.30304
G1 X82.592 Y139.68 E53.3323
G1 X83.58 Y139.772 E53.3653
G1 X83.854 Y139.796 E53.37445
G1 X84.572 Y139.851 E53.3984
G1 X85.24 Y139.899 E53.42068
G1 X85.721 Y139.927 E53.4367
G1 X86.426 Y139.964 E53.46018
G1 X87.025 Y139.99 E53.48012
G1 X87.563 Y140.009 E53.49803
G1 X88.335 Y140.032 E53.52372
G1 X89.138 Y140.043 E53.55043
G1 X89.673 Y140.052 E53.56822
G1 X90.21 Y140.055 E53.58609
G1 X91.132 Y140.055 E53.61675
G1 X92.038 Y140.04 E53.64689
G1 X92.627 Y140.032 E53.66648
G1 X94.045 Y139.995 E53.71366
G1 X94.809 Y139.96 E53.7391
G1 X95.541 Y139.932 E53.76346
G1 X96.279 Y139.896 E53.78804
G1 X97.049 Y139.815 E53.81379
G1 X97.556 Y139.783 E53.83069
G1 X98.437 Y139.693 E53.86014
G1 X98.795 Y139.668 E53.87208
G1 X99.765 Y139.612 E53.90439
G1 X100.045 Y139.587 E53.91374
G1 X101.058 Y139.558 E53.94745
G1 X101.515 Y139.444 E53.96311
G1 X102.366 Y139.292 E53.99187
G1 X102.697 Y139.072 E54.00509
G1 X103.501 Y138.578 E54.03647
G1 X103.758 Y138.394 E54.04698
G1 X104.453 Y137.876 E54.07581
G1 X104.682 Y137.804 E54.0838
G1 X105.26 Y137.559 E54.10468
G1 X105.468 Y137.619 E54.11188
G1 X106.065 Y137.774 E54.13239
G1 X106.367 Y137.985 E54.14465
G1 X106.997 Y138.436 E54.17042
G1 X108.093 Y139.193 E54.21472
G1 X108.528 Y139.282 E54.22949
G1 X109.446 Y139.489 E54.26079
G1 X109.831 Y139.351 E54.27439
G1 X110.739 Y139.064 E54.30606
G1 X111.004 Y138.82 E54.31804
G1 X111.693 Y138.233 E54.34815
G1 X111.957 Y137.983 E54.36024
G1 X112.487 Y137.425 E54.38584
G1 X113.041 Y136.981 E54.40945
G1 X113.486 Y136.945 E54.4243
G1 X113.71 Y136.857 E54.43231
G1 X114.121 Y137.119 E54.44852
G1 X114.364 Y137.201 E54.45705
G1 X114.918 Y137.766 E54.48336
G1 X115.332 Y138.147 E54.50208
G1 X116.004 Y138.719 E54.53143
G1 X116.456 Y139.135 E54.55186
G1 X117.305 Y139.433 E54.58179
G1 X117.755 Y139.607 E54.59783
G1 X118.646 Y139.665 E54.62753
G1 X119.102 Y139.702 E54.64275
G1 X120.388 Y139.719 E54.68552
G1 X121.662 Y139.726 E54.7279
G1 X123.026 Y139.727 E54.77327
G1 X124.211 Y139.723 E54.81268
G1 X124.211 Y140.751 E54.84687
G0 F9000 X124.041 Y140.581
G0 X116.355 Y139.616
G0 X116.327 Y139.643
;TYPE:SKIN
G1 F1500 X116.27 Y139.418 E54.85276
G1 X114.637 Y137.94 E54.90863
G1 X114.345 Y137.666 E54.91879
G0 F9000 X114.228 Y137.783
G0 X113.974 Y137.749
G0 X112.842 Y137.756
G1 F1500 X112.525 Y138.073 E54.92624
G0 F9000 X112.738 Y137.576
G1 F1500 X110.828 Y139.487 E54.97118
G0 F9000 X110.727 Y139.305
G1 F1500 X110.806 Y139.226 E54.97303
G0 F9000 X110.813 Y139.251
G0 X109.454 Y139.632
G0 X107.905 Y139.305
G0 X107.766 Y139.437
G1 F1500 X107.599 Y139.322 E54.9808
G1 X106.6 Y138.623 E55.02752
G1 X106.538 Y138.403 E55.03628
G0 F9000 X106.491 Y138.45
G0 X105.366 Y138.428
G0 X104.226 Y138.735
G0 X104.185 Y138.776
G1 F1500 X103.767 Y138.911 E55.0549
G0 F9000 X103.298 Y139.097
G1 F1500 X103.861 Y138.534 E55.06814
G0 F9000 X103.907 Y138.588
G1 F2700 E50.06814
;MESH:NONMESH
G0 F300 X103.907 Y138.588 Z1
G0 F9000 X102.418 Y139.424
G0 X101.077 Y139.697
G0 X94.815 Y140.099
G0 X81.432 Y140.403
G0 X81.512 Y138.639
G0 X79.545 Y137.844
G0 X78.204 Y137.523
G0 X61.415 Y139.149
G0 X60.901 Y139.655
G0 X60.901 Y141.399
G0 X61.4 Y141.902
G0 X76.044 Y142.305
G0 X76.048 Y141.44
;TIME_ELAPSED:125.351767
;LAYER:4
;TYPE:SUPPORT
G1 F2700 E55.06814
G1 F1500 X76.067 Y141.433 E55.06881
G1 X77.186 Y140.92 E55.10975
G1 X78.05 Y140.651 E55.13985
G1 X78.934 Y140.82 E55.16979
G1 X79.92 Y141.24 E55.20543
G1 X80.763 Y141.553 E55.23534
G1 X80.676 Y141.554 E55.23823
G1 X80.247 Y141.535 E55.25252
G1 X79.734 Y141.538 E55.26958
G1 X79.334 Y141.496 E55.28296
G1 X77.79 Y141.496 E55.33431
G1 X77.41 Y141.446 E55.34706
G1 X76.048 Y141.44 E55.39236
G0 F9000 X78.075 Y141.062
G1 F1500 X78 Y141.085 E55.39497
G1 X77.967 Y141.096 E55.39612
G1 X78 Y141.096 E55.39722
G1 X78.251 Y141.096 E55.40557
G1 X78.075 Y141.062 E55.41153
G1 F2700 E50.41153
G0 F9000 X78.075 Y142.361
G0 X61.4 Y141.91
G0 X60.901 Y141.407
G0 X60.901 Y139.663
G0 X61.415 Y139.157
G0 X78.166 Y137.551
G0 X98.335 Y137.692
G0 X98.837 Y138.429
G1 F2700 E55.41153
G1 F1500 X98.932 Y138.32 E55.41634
G1 X100.772 Y138.131 E55.47786
G1 X101.143 Y137.727 E55.49611
G1 X101.155 Y137.235 E55.51247
G1 X101.933 Y137.011 E55.5394
G1 X102.048 Y136.91 E55.54449
G1 X103.494 Y137.094 E55.59297
G1 X102.817 Y137.599 E55.62107
G1 X101.936 Y138.145 E55.65554
G1 X101.043 Y138.304 E55.68571
G1 X100.881 Y138.345 E55.69127
G1 X99.694 Y138.379 E55.73076
G1 X98.837 Y138.429 E55.75931
G1 F2700 E50.75931
G0 F9000 X98.738 Y137.471
G0 X100.313 Y136.587
G0 X101.506 Y136.235
G0 X102 Y137.636
G1 F2700 E55.75931
G1 F1500 X101.792 Y137.765 E55.76745
G1 X101.541 Y137.809 E55.77593
G1 X101.547 Y137.538 E55.78495
G1 X102 Y137.408 E55.80062
G1 X102 Y137.636 E55.8082
G1 X102.441 Y137.362 E55.82547
G1 X102.177 Y137.329 E55.83432
G1 X102.13 Y137.371 E55.83642
G1 X102 Y137.408 E55.84091
G1 F2700 E50.84091
G0 F9000 X102.173 Y136.054
G0 X103.65 Y136.243
G0 X107.884 Y137.075
G0 X108.283 Y137.858
G1 F2700 E55.84091
G1 F1500 X108.418 Y137.818 E55.8456
G1 X109.073 Y137.273 E55.87394
G1 X109.756 Y137.184 E55.89685
G1 X111.072 Y137.144 E55.94064
G1 X110.832 Y137.397 E55.95223
G1 X110.114 Y138.008 E55.98359
G1 X109.372 Y138.243 E56.00948
G1 X108.582 Y138.065 E56.03641
G1 X108.283 Y137.858 E56.04851
G0 F9000 X110 Y137.58
G1 F1500 X109.917 Y137.65 E56.05212
G1 X109.354 Y137.829 E56.07177
G1 X109.099 Y137.771 E56.08047
G1 X109.241 Y137.653 E56.08661
G1 X109.78 Y137.584 E56.10468
G1 X110 Y137.577 E56.112
G1 F2700 E51.112
G0 F9000 X109.962 Y136.313
G0 X113.645 Y135.991
G0 X114.057 Y136.03
G0 X124.563 Y138.86
G0 X125.071 Y139.364
G0 X125.072 Y141.108
G0 X124.569 Y141.611
G0 X114.051 Y141.573
G0 X113.103 Y141.419
G0 X111.911 Y141.055
G0 X112.232 Y140.251
G1 F2700 E56.112
G1 F1500 X112.819 Y139.626 E56.14052
G1 X112.892 Y139.557 E56.14386
G1 X113.168 Y139.312 E56.15614
G1 X113.464 Y139.094 E56.16836
G1 X113.596 Y139.087 E56.17276
G1 X113.926 Y139.304 E56.1859
G1 X114.089 Y139.453 E56.19324
G1 X114.79 Y140.174 E56.22669
G1 X115.028 Y140.394 E56.23747
G1 X115.409 Y140.718 E56.2541
G1 X114.111 Y140.709 E56.29728
G1 X113.869 Y140.676 E56.3054
G1 X113.67 Y140.607 E56.3124
G1 X113.075 Y140.534 E56.33234
G1 X112.232 Y140.251 E56.36192
G0 F9000 X113.544 Y139.531
G1 F1500 X113.423 Y139.621 E56.36693
G1 X113.137 Y139.875 E56.37966
G1 X113.104 Y139.907 E56.38118
G1 X112.952 Y140.07 E56.3886
G1 X113.165 Y140.142 E56.39608
G1 X113.76 Y140.215 E56.41601
G1 X113.964 Y140.286 E56.4232
G1 X114 Y140.29 E56.4244
G1 X114 Y139.936 E56.43618
G1 X113.819 Y139.749 E56.44483
G1 X113.676 Y139.618 E56.45128
G1 X113.544 Y139.531 E56.45654
G0 F9000 X114 Y139.936
G1 F1500 X114.365 Y140.311 E56.47395
G1 X114.137 Y140.309 E56.48153
G1 X114 Y140.29 E56.48613
G1 F2700 E51.48613
;MESH:WingGram.obj
G0 F9000 X113.473 Y141.453
G0 X112.993 Y141.396
G0 X111.133 Y140.747
G0 X111.28 Y139.338
G0 X109.441 Y139.63
G0 X107.111 Y139.298
G0 X106.325 Y138.716
G0 X105.224 Y138.428
G0 X103.171 Y139.261
;TYPE:WALL-INNER
G1 F2700 E56.48613
G1 F1500 X103.03 Y139.367 E56.492
G1 X102.526 Y139.678 E56.5117
G1 X102.074 Y139.958 E56.52938
G1 X101.41 Y140.082 E56.55185
G1 X101.135 Y140.134 E56.56115
G1 X100.932 Y140.173 E56.56803
G1 X100.742 Y140.189 E56.57437
G1 X99.786 Y140.207 E56.60617
G1 X99.774 Y140.208 E56.60657
G1 X99.663 Y140.211 E56.61027
G1 X98.536 Y140.278 E56.64782
G1 X98.321 Y140.291 E56.65498
G1 X97.355 Y140.386 E56.68727
G1 X97.124 Y140.409 E56.69499
G1 X97.016 Y140.42 E56.6986
G1 X96.768 Y140.431 E56.70686
G1 X96.117 Y140.492 E56.7286
G1 X95.571 Y140.544 E56.74684
G1 X95.497 Y140.551 E56.74932
G1 X95.032 Y140.572 E56.7648
G1 X94.347 Y140.604 E56.78761
G1 X94.044 Y140.614 E56.79769
G1 X93.994 Y140.616 E56.79935
G1 X92.937 Y140.646 E56.83452
G1 X92.623 Y140.652 E56.84497
G1 X92.276 Y140.659 E56.85651
G1 X91.612 Y140.673 E56.8786
G1 X91.105 Y140.676 E56.89547
G1 X91.095 Y140.677 E56.8958
G1 X90.573 Y140.675 E56.91316
G1 X89.647 Y140.678 E56.94396
G1 X89.63 Y140.678 E56.94453
G1 X88.35 Y140.658 E56.98711
G1 X88.313 Y140.657 E56.98834
G1 X87.317 Y140.627 E57.02148
G1 X87.092 Y140.62 E57.02897
G1 X87.029 Y140.618 E57.03106
G1 X86.259 Y140.582 E57.0567
G1 X85.834 Y140.562 E57.07085
G1 X85.755 Y140.558 E57.07348
G1 X85.134 Y140.518 E57.09418
G1 X84.716 Y140.491 E57.10811
G1 X84.682 Y140.489 E57.10924
G1 X83.876 Y140.426 E57.13613
G1 X83.752 Y140.415 E57.14027
G1 X82.706 Y140.317 E57.17522
G1 X82.514 Y140.289 E57.18167
G1 X81.553 Y140.144 E57.21399
G1 X81.511 Y140.125 E57.21553
G1 X81.191 Y140.007 E57.22687
G1 X80.517 Y139.756 E57.25079
G1 X80.348 Y139.684 E57.2569
G1 X80.001 Y139.536 E57.26945
G1 X79.405 Y139.281 E57.29101
G1 X79.013 Y139.207 E57.30428
G1 X78.164 Y139.045 E57.33303
G1 X78.021 Y139.022 E57.33784
G1 X77.866 Y139.032 E57.34301
G1 X77.109 Y139.268 E57.36938
G1 X76.643 Y139.414 E57.38563
G1 X76.515 Y139.466 E57.39022
G1 X76.055 Y139.677 E57.40705
G1 X75.916 Y139.741 E57.41214
G1 X75.485 Y139.94 E57.42793
G1 X74.543 Y140.178 E57.46025
G1 X74.287 Y140.243 E57.46903
G1 X74.247 Y140.248 E57.47037
G1 X73.127 Y140.352 E57.50778
G1 X72.976 Y140.367 E57.51283
G1 X71.731 Y140.459 E57.55435
G1 X71.718 Y140.46 E57.55479
G1 X70.477 Y140.535 E57.59614
G1 X70.183 Y140.549 E57.60593
G1 X70.118 Y140.553 E57.60809
G1 X69.808 Y140.565 E57.61841
G1 X68.665 Y140.612 E57.65646
G1 X68.611 Y140.615 E57.65826
G1 X68.377 Y140.621 E57.66605
G1 X67.271 Y140.652 E57.70285
G1 X67.235 Y140.653 E57.70404
G1 X66.842 Y140.658 E57.71712
G1 X65.853 Y140.673 E57.75001
G1 X65.834 Y140.674 E57.75065
G1 X65.275 Y140.676 E57.76924
G1 X64.42 Y140.68 E57.79768
G1 X63.617 Y140.674 E57.82439
G1 X62.999 Y140.672 E57.84494
G1 X62.979 Y140.672 E57.84561
G1 X62.162 Y140.658 E57.87278
G1 X62.162 Y140.43 E57.88037
G1 X62.982 Y140.443 E57.89604
G1 X63 Y140.443 E57.8964
G1 X63.618 Y140.446 E57.90817
G1 X64.419 Y140.452 E57.92341
G1 X65.274 Y140.447 E57.93971
G1 X65.833 Y140.447 E57.95035
G1 X65.849 Y140.446 E57.95077
G1 X66.838 Y140.429 E57.96957
G1 X67.232 Y140.426 E57.9771
G1 X67.264 Y140.425 E57.97768
G1 X68.37 Y140.393 E57.99866
G1 X68.606 Y140.389 E58.00314
G1 X68.655 Y140.387 E58.00403
G1 X69.798 Y140.337 E58.02563
G1 X70.11 Y140.327 E58.03155
G1 X70.171 Y140.324 E58.03267
G1 X70.463 Y140.308 E58.03816
G1 X71.714 Y140.235 E58.06179
G1 X72.959 Y140.144 E58.08505
G1 X73.106 Y140.133 E58.08773
G1 X74.225 Y140.027 E58.10845
G1 X74.265 Y140.023
G1 X74.497 Y140 E58.11213
G1 X75.439 Y139.762 E58.12695
G1 X75.874 Y139.651 E58.13198
G1 X76.015 Y139.592 E58.13324
G1 X76.476 Y139.382 E58.13718
G1 X76.601 Y139.324 E58.13831
G1 X77.06 Y139.114 E58.14397
G1 X77.817 Y138.877 E58.15466
G1 X77.961 Y138.832 E58.15732
G1 X78.025 Y138.811 E58.15786
G1 X78.059 Y138.817
G1 X78.202 Y138.844 E58.16036
G1 X79.051 Y139.006 E58.17506
G1 X79.449 Y139.176 E58.18116
G1 X80.045 Y139.431 E58.18729
G1 X80.39 Y139.583 E58.19082
G1 X80.557 Y139.641 E58.19242
G1 X81.237 Y139.881 E58.20011
G1 X81.54 Y139.926 E58.20409
G1 X81.584 Y139.933 E58.20485
G1 X82.545 Y140.079 E58.22208
G1 X82.726 Y140.095 E58.22526
G1 X83.772 Y140.193 E58.2447
G1 X83.893 Y140.202 E58.24694
G1 X84.699 Y140.264 E58.26207
G1 X84.732 Y140.266 E58.26273
G1 X85.148 Y140.296 E58.27049
G1 X85.769 Y140.332 E58.28211
G1 X85.845 Y140.335 E58.28352
G1 X86.269 Y140.358 E58.29149
G1 X87.039 Y140.391 E58.30597
G1 X87.099 Y140.393 E58.30708
G1 X87.323 Y140.401 E58.31132
G1 X88.319 Y140.43 E58.33014
G1 X88.353 Y140.43 E58.33076
G1 X89.633 Y140.449 E58.35516
G1 X89.647 Y140.449 E58.3554
G1 X90.573 Y140.449 E58.37296
G1 X91.103 Y140.45 E58.38303
G1 X91.608 Y140.442 E58.39264
G1 X92.271 Y140.43 E58.40534
G1 X92.618 Y140.426 E58.41195
G1 X92.93 Y140.418 E58.41784
G1 X93.987 Y140.389 E58.4379
G1 X94.036 Y140.387 E58.43815
G1 X94.336 Y140.374 E58.44385
G1 X95.021 Y140.342 E58.45699
G1 X95.487 Y140.324 E58.46588
G1 X95.549 Y140.321 E58.46696
G1 X96.098 Y140.295 E58.47669
G1 X96.746 Y140.227 E58.48759
G1 X96.992 Y140.201 E58.49207
G1 X97.102 Y140.189 E58.49409
G1 X97.334 Y140.174 E58.49829
G1 X98.298 Y140.075 E58.51565
G1 X98.522 Y140.051 E58.51989
G1 X99.65 Y139.986 E58.54118
G1 X99.769 Y139.979 E58.54349
G1 X99.781 Y139.977 E58.5439
G1 X100.735 Y139.951 E58.5625
G1 X100.925 Y139.945 E58.56628
G1 X101.098 Y139.94 E58.5691
G1 X101.37 Y139.872 E58.57389
G1 X102.036 Y139.752 E58.58579
G1 X102.517 Y139.665 E58.59004
G1 X103.021 Y139.354 E58.59082
G1 X103.171 Y139.261 E58.59093
G0 F9000 X105.224 Y138.428
G0 X106.338 Y138.449
G1 F1500 X106.22 Y138.416 E58.595
G1 X105.878 Y138.328 E58.60675
G1 X105.227 Y138.158 E58.62913
G1 X105.216 Y138.155 E58.62951
G1 X104.877 Y138.26 E58.64131
G1 X104.663 Y138.352 E58.64906
G1 X104.639 Y138.363 E58.64994
G1 X104.238 Y138.536 E58.66446
G1 X104.597 Y138.268 E58.66664
G1 X104.622 Y138.26 E58.66687
G1 X104.838 Y138.169 E58.66882
G1 X105.163 Y138.031 E58.67241
G1 X105.272 Y137.984 E58.67384
G1 X105.923 Y138.153 E58.68391
G1 X106.244 Y138.382 E58.68819
G1 X106.338 Y138.449 E58.68832
G0 F9000 X108.043 Y139.32
G0 X109.301 Y139.599
G0 X110.628 Y139.525
G1 F1500 X110.31 Y139.795 E58.7022
G1 X109.738 Y139.977 E58.72216
G1 X109.505 Y140.051 E58.73029
G1 X109.389 Y140.088 E58.73434
G1 X108.424 Y139.871 E58.76724
G1 X108.137 Y139.673 E58.77884
G1 X108 Y139.578 E58.78438
G1 X108.177 Y139.613 E58.78524
G1 X108.467 Y139.678 E58.78813
G1 X109.432 Y139.896 E58.80434
G1 X109.457 Y139.902
G1 X109.688 Y139.822 E58.80758
G1 X110.261 Y139.641 E58.81567
G1 X110.628 Y139.525 E58.81801
G0 F9000 X112.83 Y137.897
G0 X114.074 Y137.539
G1 F1500 X113.874 Y137.471 E58.82504
G1 X113.727 Y137.478 E58.82993
G1 X113.235 Y137.503 E58.84632
G1 X113.098 Y137.51 E58.85088
G1 X112.96 Y137.564 E58.85581
G1 X113.07 Y137.476 E58.85599
G1 X113.227 Y137.35 E58.85865
G1 X113.718 Y137.311 E58.86521
G1 X113.901 Y137.428 E58.86822
G1 X114.074 Y137.539 E58.86861
G0 F9000 X116.397 Y139.268
G0 X117.604 Y139.7
G0 X123.811 Y140.352
G1 F1500 X123.01 Y140.355 E58.89525
G1 X121.644 Y140.355 E58.94068
G1 X120.378 Y140.346 E58.98279
G1 X120.11 Y140.344 E58.9917
G1 X119.15 Y140.331 E59.02364
G1 X119.078 Y140.327 E59.02603
G1 X118.859 Y140.311 E59.03334
G1 X117.937 Y140.247 E59.06408
G1 X117.633 Y140.141 E59.07479
G1 X117.377 Y140.051 E59.08381
G1 X117.006 Y139.921 E59.09689
G1 X116.885 Y139.875 E59.10119
G1 X116.567 Y139.603 E59.11511
G1 X116.935 Y139.732 E59.11735
G1 X117.057 Y139.775 E59.11903
G1 X117.427 Y139.905 E59.12407
G1 X117.68 Y140.005 E59.12754
G1 X117.951 Y140.022 E59.13129
G1 X118.874 Y140.084 E59.14874
G1 X119.093 Y140.102 E59.15291
G1 X119.152 Y140.102 E59.15343
G1 X120.113 Y140.115 E59.17179
G1 X120.379 Y140.119 E59.17683
G1 X121.638 Y140.126 E59.20077
G1 X123.009 Y140.126 E59.22703
G1 X123.81 Y140.125 E59.24227
G1 X123.811 Y140.352 E59.24982
G0 F9000 X124.211 Y140.751
;TYPE:WALL-OUTER
G1 F1500 X123.011 Y140.755 E59.28973
G1 X121.641 Y140.755 E59.3353
G1 X120.105 Y140.744 E59.38639
G1 X119.134 Y140.731 E59.41868
G1 X117.854 Y140.642 E59.46136
G1 X116.874 Y140.299 E59.49589
G1 X116.679 Y140.224 E59.50284
G1 X115.826 Y139.497 E59.54012
G1 X115.63 Y139.317 E59.54897
G1 X114.915 Y138.581 E59.5831
G1 X114.668 Y138.356 E59.59421
G1 X114.06 Y137.956 E59.61842
G1 X113.818 Y137.874 E59.62692
G1 X113.184 Y137.906 E59.64803
G1 X112.898 Y138.019 E59.65826
G1 X112.418 Y138.374 E59.67812
G1 X112.072 Y138.68 E59.69348
G1 X111.959 Y138.787 E59.69865
G1 X111.361 Y139.426 E59.72776
G1 X110.509 Y140.151 E59.76497
G1 X109.407 Y140.502 E59.80344
G1 X108.261 Y140.244 E59.84251
G1 X107.106 Y139.446 E59.8892
G1 X106.264 Y138.844 E59.92363
G1 X106.115 Y138.802 E59.92878
G1 X105.226 Y138.571 E59.95933
G1 X105.016 Y138.636 E59.96664
G1 X104.226 Y138.977 E59.99526
G1 X104.085 Y139.077 E60.00101
G1 X103.259 Y139.695 E60.03532
G1 X102.22 Y140.337 E60.07594
G1 X100.982 Y140.571 E60.11785
G1 X100.767 Y140.589 E60.12502
G1 X99.679 Y140.611 E60.16122
G1 X98.353 Y140.69 E60.2054
G1 X97.036 Y140.82 E60.24941
G1 X96.795 Y140.83 E60.25744
G1 X95.515 Y140.951 E60.3002
G1 X94.365 Y141.004 E60.33849
G1 X94.007 Y141.016 E60.3504
G1 X92.948 Y141.046 E60.38564
G1 X91.62 Y141.073 E60.42982
G1 X91.096 Y141.077 E60.44725
G1 X90.573 Y141.075 E60.46464
G1 X89.642 Y141.078 E60.49561
G1 X88.338 Y141.058 E60.53898
G1 X87.073 Y141.02 E60.58108
G1 X85.815 Y140.961 E60.62296
G1 X84.685 Y140.89 E60.66062
G1 X83.845 Y140.825 E60.68864
G1 X82.647 Y140.713 E60.72866
G1 X81.439 Y140.532 E60.76929
G1 X81.358 Y140.495 E60.77225
G1 X80.366 Y140.126 E60.80745
G1 X79.288 Y139.666 E60.84644
G1 X78.095 Y139.439 E60.88683
G1 X78.002 Y139.424 E60.88996
G1 X77.939 Y139.428 E60.89206
G1 X76.779 Y139.79 E60.93248
G1 X76.675 Y139.833 E60.93622
G1 X75.616 Y140.32 E60.97499
G1 X74.361 Y140.637 E61.01804
G1 X74.297 Y140.645 E61.02019
G1 X73.005 Y140.766 E61.06335
G1 X71.747 Y140.859 E61.1053
G1 X70.501 Y140.934 E61.14682
G1 X70.134 Y140.953 E61.15904
G1 X68.627 Y141.015 E61.20921
G1 X67.246 Y141.053 E61.25516
G1 X65.84 Y141.074 E61.30193
G1 X64.419 Y141.08 E61.34919
G1 X63.615 Y141.074 E61.37593
G1 X62.992 Y141.072 E61.39665
G1 X62.195 Y141.058 E61.42316
G1 X61.762 Y141.053 E61.43757
G1 X61.762 Y140.024 E61.47179
G1 X62.986 Y140.043 E61.51251
G1 X64.419 Y140.052 E61.56017
G1 X65.272 Y140.047 E61.58854
G1 X65.845 Y140.046 E61.6076
G1 X66.831 Y140.029 E61.6404
G1 X67.256 Y140.025 E61.65453
G1 X68.358 Y139.993 E61.6912
G1 X68.642 Y139.987 E61.70065
G1 X69.78 Y139.937 E61.73854
G1 X70.153 Y139.924 E61.75095
G1 X71.688 Y139.836 E61.80209
G1 X73.072 Y139.734 E61.84825
G1 X74.429 Y139.605 E61.89358
G1 X75.747 Y139.271 E61.93881
G1 X75.854 Y139.226 E61.94267
G1 X76.919 Y138.739 E61.98162
G1 X77.996 Y138.401 E62.01916
G1 X78.028 Y138.405 E62.02023
G1 X79.169 Y138.621 E62.05886
G1 X80.207 Y139.065 E62.09641
G1 X80.537 Y139.211 E62.10841
G1 X81.334 Y139.491 E62.13651
G1 X82.593 Y139.682 E62.17886
G1 X83.761 Y139.79 E62.21787
G1 X83.808 Y139.795 E62.21944
G1 X84.729 Y139.865 E62.25017
G1 X85.174 Y139.897 E62.265
G1 X85.791 Y139.933 E62.28556
G1 X86.288 Y139.958 E62.30211
G1 X87.055 Y139.991 E62.32765
G1 X87.336 Y140.001 E62.337
G1 X88.328 Y140.03 E62.37001
G1 X89.636 Y140.049 E62.41352
G1 X91.1 Y140.05 E62.46221
G1 X92.264 Y140.03 E62.50093
G1 X92.61 Y140.026 E62.51244
G1 X94.021 Y139.987 E62.55939
G1 X95.003 Y139.942 E62.59208
G1 X95.532 Y139.921 E62.60969
G1 X96.068 Y139.896 E62.62754
G1 X97.06 Y139.791 E62.66071
G1 X97.3 Y139.775 E62.66871
G1 X98.481 Y139.653 E62.7082
G1 X99.733 Y139.58 E62.74992
G1 X99.749 Y139.578 E62.75045
G1 X101.043 Y139.541 E62.79351
G1 X101.292 Y139.479 E62.80204
G1 X102.371 Y139.285 E62.83851
G1 X103.482 Y138.599 E62.88194
G1 X103.511 Y138.579 E62.88311
G1 X104.413 Y137.906 E62.92054
G1 X104.485 Y137.884 E62.92304
G1 X105.244 Y137.562 E62.95046
G1 X105.315 Y137.582 E62.95292
G1 X106.093 Y137.784 E62.97965
G1 X106.207 Y137.864 E62.98428
G1 X107.016 Y138.443 E63.01737
G1 X108.098 Y139.19 E63.0611
G1 X108.265 Y139.223 E63.06677
G1 X109.433 Y139.487 E63.10659
G1 X109.556 Y139.444 E63.11093
G1 X110.707 Y139.08 E63.15108
G1 X111.66 Y138.267 E63.19274
G1 X112.344 Y137.546 E63.2258
G1 X113.073 Y136.961 E63.25689
G1 X113.656 Y136.915 E63.27634
G1 X113.769 Y136.87 E63.28038
G1 X114.315 Y137.218 E63.30192
G1 X114.435 Y137.259 E63.30613
G1 X115.156 Y137.996 E63.34043
G1 X115.362 Y138.186 E63.34975
G1 X116.22 Y138.916 E63.38722
G1 X116.47 Y139.146 E63.39851
G1 X117.559 Y139.527 E63.43689
G1 X117.769 Y139.61 E63.4444
G1 X118.907 Y139.685 E63.48233
G1 X119.112 Y139.702 E63.48917
G1 X120.383 Y139.719 E63.53145
G1 X121.639 Y139.726 E63.57322
G1 X123.67 Y139.726 E63.64078
G1 X124.21 Y139.723 E63.65874
G1 X124.211 Y140.751 E63.69293
G0 F9000 X124.041 Y140.581
G0 X117.739 Y139.748
G0 X116.495 Y139.406
;TYPE:SKIN
G1 F1500 X116.392 Y139.302 E63.69536
G0 F9000 X116.392 Y139.585
G1 F1500 X114.235 Y137.429 E63.74608
G0 F9000 X114.189 Y137.665
G1 F1500 X114.673 Y138.149 E63.75746
G0 F9000 X114.687 Y138.13
G0 X113.837 Y137.734
G0 X112.914 Y137.798
G0 X112.778 Y137.668
G1 F1500 X112.613 Y137.786 E63.76328
G1 X110.998 Y139.282 E63.82647
G1 X110.831 Y139.398 E63.8323
G0 F9000 X110.95 Y139.513
G0 X109.592 Y139.618
G0 X108.009 Y139.405
G0 X107.905 Y139.301
G1 F1500 X107.366 Y139.045 E63.85979
G0 F9000 X107.073 Y139.034
G1 F1500 X106.535 Y138.779 E63.89364
G0 F9000 X106.383 Y138.627
G0 X105.34 Y138.448
G0 X104.088 Y138.595
G0 X104.022 Y138.529
G1 F1500 X103.936 Y138.726 E63.90149
G1 X103.438 Y139.076 E63.92371
G0 F9000 X103.324 Y139.023
G1 F2700 E58.92371
;MESH:NONMESH
G0 F300 X103.324 Y139.023 Z1.2
G0 F9000 X102.421 Y139.417
G0 X101.062 Y139.68
G0 X96.16 Y140.004
G0 X82.658 Y140.594
G0 X83.308 Y141.63
G0 X83.293 Y142.342
G0 X81.158 Y142.403
G0 X76.049 Y142.305
G0 X76.053 Y141.44
;TIME_ELAPSED:146.732212
;LAYER:5
;TYPE:SUPPORT
G1 F2700 E63.92371
G1 F1500 X76.069 Y141.434 E63.92428
G1 X76.885 Y141.06 E63.95413
G1 X77.197 Y140.93 E63.96538
G1 X77.434 Y140.854 E63.97365
G1 X78.077 Y140.654 E63.99605
G1 X78.683 Y140.741 E64.01641
G1 X78.764 Y140.756 E64.01915
G1 X79.974 Y141.275 E64.06294
G1 X80.61 Y141.511 E64.08551
G1 X80.732 Y141.554 E64.08981
G1 X80.675 Y141.554 E64.0917
G1 X80.246 Y141.535 E64.10599
G1 X79.733 Y141.538 E64.12305
G1 X79.333 Y141.496 E64.13643
G1 X77.788 Y141.496 E64.18781
G1 X77.408 Y141.446 E64.20056
G1 X76.053 Y141.44 E64.24563
G0 F9000 X78.002 Y141.096
G1 F1500 X78.109 Y141.063 E64.24935
G1 X78.341 Y141.096 E64.25715
G1 X78.002 Y141.096 E64.26842
G1 F2700 E59.26842
G0 F9000 X78.002 Y142.361
G0 X61.396 Y141.917
G0 X60.9 Y141.414
G0 X60.901 Y139.671
G0 X61.415 Y139.165
G0 X77.939 Y137.563
G0 X98.335 Y137.691
G0 X98.868 Y138.393
G1 F2700 E64.26842
G1 F1500 X98.931 Y138.321 E64.2716
G1 X100.772 Y138.131 E64.33316
G1 X101.143 Y137.727 E64.35141
G1 X101.155 Y137.235 E64.36777
G1 X101.934 Y137.011 E64.39473
G1 X102.049 Y136.91 E64.39982
G1 X103.501 Y137.095 E64.44851
G1 X102.801 Y137.617 E64.47755
G1 X102.667 Y137.696 E64.48272
G1 X101.952 Y138.138 E64.51068
G1 X100.887 Y138.327 E64.54666
G1 X100.793 Y138.33 E64.54979
G1 X99.656 Y138.348 E64.58761
G1 X99.426 Y138.359 E64.59527
G1 X98.868 Y138.393 E64.61386
G1 F2700 E59.61386
G0 F9000 X98.772 Y137.468
G0 X100.313 Y136.587
G0 X101.508 Y136.234
G0 X102 Y137.64
G1 F2700 E64.61386
G1 F1500 X101.808 Y137.758 E64.62136
G1 X101.541 Y137.805 E64.63037
G1 X101.547 Y137.538 E64.63926
G1 X102 Y137.408 E64.65493
G1 X102 Y137.64 E64.66265
G1 X102.447 Y137.363 E64.68014
G1 X102.178 Y137.329 E64.68916
G1 X102.131 Y137.371 E64.69125
G1 X102 Y137.408 E64.69578
G1 F2700 E59.69578
G0 F9000 X102.173 Y136.054
G0 X103.651 Y136.243
G0 X107.885 Y137.076
G0 X108.289 Y137.857
G1 F2700 E64.69578
G1 F1500 X108.418 Y137.819 E64.70025
G1 X109.073 Y137.273 E64.72861
G1 X109.756 Y137.184 E64.75152
G1 X111.061 Y137.144 E64.79495
G1 X110.798 Y137.425 E64.80775
G1 X110.675 Y137.524 E64.813
G1 X110.106 Y138.009 E64.83787
G1 X109.373 Y138.24 E64.86343
G1 X108.596 Y138.068 E64.8899
G1 X108.289 Y137.857 E64.90229
G0 F9000 X109.101 Y137.771
G1 F1500 X109.241 Y137.653 E64.90838
G1 X109.78 Y137.584 E64.92645
G1 X109.996 Y137.577 E64.93364
G1 X109.91 Y137.651 E64.93741
G1 X109.353 Y137.826 E64.95683
G1 X109.101 Y137.771 E64.96541
G1 F2700 E59.96541
G0 F9000 X108.291 Y136.8
G0 X108.712 Y136.451
G0 X109.691 Y136.321
G0 X113.899 Y136.011
G0 X124.566 Y138.861
G0 X125.071 Y139.366
G0 X125.072 Y141.108
G0 X124.569 Y141.611
G0 X114.051 Y141.573
G0 X113.102 Y141.419
G0 X111.918 Y141.058
G0 X112.231 Y140.251
G1 F2700 E64.96541
G1 F1500 X112.374 Y140.1 E64.97233
G1 X112.837 Y139.601 E64.99497
G1 X113.113 Y139.357 E65.00722
G1 X113.444 Y139.111 E65.02094
G1 X113.604 Y139.103 E65.02627
G1 X113.989 Y139.357 E65.04161
G1 X114.823 Y140.216 E65.08143
G1 X115.411 Y140.718 E65.10714
G1 X114.111 Y140.709 E65.15038
G1 X113.873 Y140.676 E65.15837
G1 X113.673 Y140.607 E65.16541
G1 X113.07 Y140.533 E65.18562
G1 X112.231 Y140.251 E65.21506
G0 F9000 X113.539 Y139.539
G1 F1500 X113.364 Y139.669 E65.22231
G1 X113.119 Y139.886 E65.23319
G1 X112.948 Y140.07 E65.24155
G1 X113.155 Y140.14 E65.24881
G1 X113.763 Y140.215 E65.26919
G1 X113.967 Y140.286 E65.27637
G1 X114 Y140.29 E65.27748
G1 X114 Y139.942 E65.28905
G1 X113.734 Y139.667 E65.30178
G1 X113.539 Y139.539 E65.30954
G0 F9000 X114 Y139.942
G1 F1500 X114.358 Y140.311 E65.32664
G1 X114.137 Y140.309 E65.33399
G1 X114 Y140.29 E65.33859
G1 F2700 E60.33859
;MESH:WingGram.obj
G0 F9000 X113.477 Y141.453
G0 X112.992 Y141.396
G0 X111.134 Y140.746
G0 X111.267 Y139.351
G0 X109.429 Y139.625
G0 X107.123 Y139.298
G0 X106.344 Y138.723
G0 X105.189 Y138.427
G0 X103.198 Y139.249
;TYPE:WALL-INNER
G1 F2700 E65.33859
G1 F1500 X103.029 Y139.375 E65.3456
G1 X102.556 Y139.665 E65.36405
G1 X102.36 Y139.786 E65.37171
G1 X102.107 Y139.942 E65.3816
G1 X101.099 Y140.124 E65.41567
G1 X100.934 Y140.154 E65.42125
G1 X100.836 Y140.156 E65.42451
G1 X99.844 Y140.18 E65.45751
G1 X99.71 Y140.178 E65.46197
G1 X99.671 Y140.177 E65.46327
G1 X99.524 Y140.185 E65.46816
G1 X98.497 Y140.245 E65.50238
G1 X98.38 Y140.252 E65.50628
G1 X98.348 Y140.255 E65.50735
G1 X97.175 Y140.377 E65.54657
G1 X97.157 Y140.379 E65.54717
G1 X97.01 Y140.395 E65.55209
G1 X96.98 Y140.4 E65.5531
G1 X96.897 Y140.41 E65.55588
G1 X95.909 Y140.501 E65.58888
G1 X95.563 Y140.533 E65.60044
G1 X95.487 Y140.54 E65.60298
G1 X95.226 Y140.552 E65.61167
G1 X94.083 Y140.605 E65.64973
G1 X94.019 Y140.606 E65.65185
G1 X92.677 Y140.645 E65.69651
G1 X92.607 Y140.646 E65.69884
G1 X91.376 Y140.67 E65.73979
G1 X91.074 Y140.672 E65.74983
G1 X91.062 Y140.673 E65.75023
G1 X90.745 Y140.671 E65.76078
G1 X89.617 Y140.673 E65.79829
G1 X89.595 Y140.674 E65.79903
G1 X88.337 Y140.656 E65.84087
G1 X88.302 Y140.656 E65.84204
G1 X87.1 Y140.622 E65.88203
G1 X87.085 Y140.622 E65.88253
G1 X86.119 Y140.577 E65.91469
G1 X85.903 Y140.567 E65.92189
G1 X85.067 Y140.516 E65.94974
G1 X84.828 Y140.501 E65.95771
G1 X84.727 Y140.494 E65.96108
G1 X84.183 Y140.453 E65.97922
G1 X83.868 Y140.428 E65.98973
G1 X83.747 Y140.417 E65.99377
G1 X83.462 Y140.391 E66.00329
G1 X82.71 Y140.32 E66.02841
G1 X82.519 Y140.292 E66.03483
G1 X81.567 Y140.15 E66.06685
G1 X81.246 Y140.038 E66.07815
G1 X81.15 Y140.004 E66.08154
G1 X81.093 Y139.983 E66.08356
G1 X80.702 Y139.838 E66.09743
G1 X80.58 Y139.793 E66.10176
G1 X80.219 Y139.639 E66.11481
G1 X79.226 Y139.214 E66.15074
G1 X78.952 Y139.163 E66.16001
G1 X78.843 Y139.148 E66.16367
G1 X78.742 Y139.133 E66.16706
G1 X78.126 Y139.044 E66.18776
G1 X77.991 Y139.051 E66.19226
G1 X77.858 Y139.059 E66.19669
G1 X77.809 Y139.062 E66.19832
G1 X77.094 Y139.284 E66.22322
G1 X76.95 Y139.329 E66.22824
G1 X76.625 Y139.433 E66.23959
G1 X76.296 Y139.571 E66.25146
G1 X76.263 Y139.585 E66.25265
G1 X75.92 Y139.742 E66.2652
G1 X75.488 Y139.941 E66.28102
G1 X74.952 Y140.075 E66.29939
G1 X74.562 Y140.173 E66.31277
G1 X74.305 Y140.238 E66.32158
G1 X74.015 Y140.272 E66.3313
G1 X73.499 Y140.319 E66.34853
G1 X73.172 Y140.35 E66.35945
G1 X73.043 Y140.362 E66.36376
G1 X72.766 Y140.386 E66.37301
G1 X72.021 Y140.439 E66.39785
G1 X71.796 Y140.456 E66.40536
G1 X71.551 Y140.474 E66.41353
G1 X70.2 Y140.556 E66.45854
G1 X70.134 Y140.56 E66.46074
G1 X70.056 Y140.563 E66.46334
G1 X68.662 Y140.619 E66.50974
G1 X68.607 Y140.622 E66.51157
G1 X67.272 Y140.66 E66.55599
G1 X67.237 Y140.661 E66.55716
G1 X67.067 Y140.663 E66.56281
G1 X65.859 Y140.682 E66.603
G1 X65.84 Y140.683 E66.60363
G1 X64.426 Y140.689 E66.65066
G1 X63.443 Y140.681 E66.68336
G1 X62.999 Y140.68 E66.69812
G1 X62.981 Y140.68 E66.69872
G1 X62.162 Y140.667 E66.72597
G1 X62.162 Y140.438 E66.73358
G1 X62.984 Y140.451 E66.74933
G1 X62.999 Y140.451 E66.7496
G1 X63.444 Y140.453 E66.75808
G1 X64.423 Y140.46 E66.77674
G1 X65.839 Y140.456 E66.8037
G1 X65.855 Y140.455 E66.80412
G1 X67.063 Y140.434 E66.82708
G1 X67.235 Y140.434 E66.83037
G1 X67.265 Y140.433 E66.8309
G1 X68.6 Y140.396 E66.85612
G1 X68.652 Y140.394 E66.85707
G1 X70.046 Y140.334 E66.88348
G1 X70.127 Y140.332 E66.88505
G1 X70.186 Y140.33 E66.88611
G1 X71.537 Y140.249 E66.91155
G1 X71.779 Y140.234 E66.91604
G1 X72.004 Y140.215 E66.92023
G1 X72.749 Y140.16 E66.93426
G1 X73.026 Y140.139 E66.93945
G1 X73.151 Y140.129 E66.94174
G1 X73.478 Y140.095 E66.94783
G1 X73.993 Y140.046 E66.95755
G1 X74.283 Y140.018 E66.96298
G1 X74.517 Y139.995 E66.96671
G1 X74.907 Y139.898 E66.97281
G1 X75.442 Y139.762 E66.98124
G1 X75.877 Y139.651 E66.9863
G1 X76.229 Y139.505 E66.98931
G1 X76.262 Y139.491
G1 X76.584 Y139.344 E66.99195
G1 X76.892 Y139.203 E66.99543
G1 X77.046 Y139.132 E66.99772
G1 X77.761 Y138.909 E67.00767
G1 X77.847 Y138.882 E67.00883
G1 X77.979 Y138.839 E67.01114
G1 X78.145 Y138.856 E67.01419
G1 X78.772 Y138.921 E67.02481
G1 X78.872 Y138.939 E67.02668
G1 X79.02 Y139.002 E67.02959
G1 X79.27 Y139.11 E67.0328
G1 X80.262 Y139.536 E67.04284
G1 X80.625 Y139.663 E67.04672
G1 X80.75 Y139.707 E67.04827
G1 X81.142 Y139.85 E67.05314
G1 X81.19 Y139.863 E67.05332
G1 X81.296 Y139.894 E67.05471
G1 X81.598 Y139.939 E67.05906
G1 X82.55 Y140.082 E67.07611
G1 X82.73 Y140.098 E67.07928
G1 X83.482 Y140.167 E67.09334
G1 X83.767 Y140.195 E67.09867
G1 X83.884 Y140.203 E67.10083
G1 X84.2 Y140.227 E67.10679
G1 X84.743 Y140.269 E67.11702
G1 X84.843 Y140.275 E67.11889
G1 X85.08 Y140.292 E67.12333
G1 X85.916 Y140.34 E67.13907
G1 X86.129 Y140.353 E67.14306
G1 X87.095 Y140.393 E67.16131
G1 X87.106 Y140.393 E67.16159
G1 X88.308 Y140.428 E67.1845
G1 X88.339 Y140.428 E67.18512
G1 X89.598 Y140.445 E67.20912
G1 X89.616 Y140.446 E67.20943
G1 X90.745 Y140.446 E67.23071
G1 X91.061 Y140.446 E67.23668
G1 X91.071 Y140.445
G1 X91.372 Y140.44 E67.24241
G1 X92.602 Y140.419 E67.26583
G1 X92.67 Y140.418 E67.26715
G1 X94.012 Y140.38 E67.29249
G1 X94.072 Y140.378 E67.2936
G1 X95.215 Y140.324 E67.3153
G1 X95.477 Y140.314 E67.32027
G1 X95.542 Y140.311 E67.3214
G1 X95.889 Y140.293 E67.3277
G1 X96.874 Y140.192 E67.3453
G1 X96.957 Y140.183 E67.34685
G1 X96.987 Y140.179 E67.34687
G1 X97.134 Y140.163 E67.34953
G1 X97.152 Y140.159 E67.34986
G1 X98.325 Y140.041 E67.37119
G1 X98.35 Y140.038 E67.37159
G1 X98.483 Y140.019 E67.37419
G1 X99.51 Y139.958 E67.39361
G1 X99.659 Y139.951 E67.39644
G1 X99.713 Y139.948 E67.39706
G1 X99.84 Y139.946 E67.39947
G1 X100.83 Y139.93 E67.41844
G1 X100.926 Y139.927 E67.42004
G1 X101.062 Y139.922 E67.42225
G1 X102.071 Y139.742 E67.43967
G1 X102.306 Y139.7 E67.44218
G1 X102.547 Y139.651 E67.44409
G1 X103.019 Y139.36 E67.44488
G1 X103.198 Y139.249 E67.44502
G0 F9000 X105.189 Y138.427
G0 X106.355 Y138.456
G1 F1500 X105.9 Y138.339 E67.46065
G1 X105.218 Y138.163 E67.48407
G1 X105.167 Y138.15 E67.48582
G1 X104.64 Y138.373 E67.50486
G1 X104.608 Y138.387 E67.50602
G1 X104.226 Y138.55 E67.51983
G1 X104.568 Y138.296 E67.52184
G1 X104.597 Y138.273 E67.52219
G1 X105.122 Y138.047 E67.52742
G1 X105.263 Y137.986 E67.53046
G1 X105.945 Y138.163 E67.54112
G1 X106.355 Y138.456 E67.54555
G0 F9000 X108.047 Y139.316
G0 X109.29 Y139.594
G0 X110.63 Y139.523
G1 F1500 X110.379 Y139.737 E67.55652
G1 X110.3 Y139.801 E67.5599
G1 X109.491 Y140.056 E67.58811
G1 X109.395 Y140.086 E67.59146
G1 X109.085 Y140.016 E67.60203
G1 X108.431 Y139.869 E67.62432
G1 X108.006 Y139.575 E67.64151
G1 X108.473 Y139.679 E67.64513
G1 X109.127 Y139.825 E67.65601
G1 X109.44 Y139.897 E67.66125
G1 X110.25 Y139.644 E67.67294
G1 X110.34 Y139.615 E67.67356
G1 X110.63 Y139.523 E67.67501
G0 F9000 X112.863 Y137.875
G0 X114.128 Y137.551
G1 F1500 X113.929 Y137.485 E67.68198
G1 X113.735 Y137.494 E67.68844
G1 X113.271 Y137.518 E67.70389
G1 X113.034 Y137.53 E67.71178
G1 X112.99 Y137.547 E67.71335
G1 X113.025 Y137.519
G1 X113.261 Y137.329 E67.71704
G1 X113.724 Y137.293 E67.72458
G1 X113.956 Y137.441 E67.72864
G1 X114.128 Y137.551 E67.72904
G0 F9000 X116.418 Y139.28
G0 X117.708 Y139.708
G0 X123.811 Y140.352
G1 F1500 X122.995 Y140.355 E67.75618
G1 X121.769 Y140.355 E67.79696
G1 X121.466 Y140.354 E67.80703
G1 X120.421 Y140.348 E67.84179
G1 X120.337 Y140.347 E67.84459
G1 X119.739 Y140.34 E67.86448
G1 X119.155 Y140.331 E67.8839
G1 X119.09 Y140.327 E67.88607
G1 X117.946 Y140.25 E67.92421
G1 X117.783 Y140.193 E67.92995
G1 X117.666 Y140.152 E67.93407
G1 X116.894 Y139.881 E67.96128
G1 X116.582 Y139.615 E67.97492
G1 X116.942 Y139.741 E67.97707
G1 X117.715 Y140.011 E67.98722
G1 X117.844 Y140.017 E67.9891
G1 X117.961 Y140.024 E67.99068
G1 X119.105 Y140.102 E68.01223
G1 X119.157 Y140.102 E68.01312
G1 X119.741 Y140.109 E68.02434
G1 X120.339 Y140.117 E68.03584
G1 X120.422 Y140.119 E68.03747
G1 X121.467 Y140.124 E68.05747
G1 X121.769 Y140.126 E68.06325
G1 X122.994 Y140.126 E68.08662
G1 X123.81 Y140.125 E68.10215
G1 X123.811 Y140.352 E68.1097
G0 F9000 X124.211 Y140.751
;TYPE:WALL-OUTER
G1 F1500 X122.996 Y140.755 E68.15011
G1 X121.464 Y140.754 E68.20106
G1 X120.332 Y140.747 E68.23871
G1 X119.733 Y140.74 E68.25864
G1 X119.141 Y140.731 E68.27833
G1 X117.867 Y140.646 E68.3208
G1 X116.69 Y140.233 E68.36228
G1 X115.648 Y139.343 E68.40786
G1 X114.785 Y138.455 E68.44905
G1 X114.739 Y138.414 E68.4511
G1 X114.003 Y137.93 E68.48039
G1 X113.875 Y137.888 E68.48488
G1 X113.118 Y137.926 E68.51008
G1 X112.931 Y137.998 E68.51675
G1 X112.35 Y138.429 E68.54081
G1 X112.008 Y138.731 E68.55599
G1 X111.499 Y139.278 E68.58084
G1 X111.345 Y139.441 E68.5883
G1 X110.638 Y140.042 E68.61916
G1 X110.492 Y140.159 E68.62538
G1 X109.526 Y140.464 E68.65907
G1 X109.409 Y140.499 E68.66314
G1 X108.268 Y140.242 E68.70204
G1 X107.262 Y139.548 E68.74269
G1 X106.285 Y138.851 E68.7826
G1 X105.199 Y138.571 E68.8199
G1 X104.275 Y138.964 E68.8533
G1 X104.184 Y139.011 E68.85671
G1 X103.244 Y139.713 E68.89573
G1 X102.373 Y140.249 E68.92974
G1 X102.25 Y140.323 E68.93452
G1 X100.976 Y140.553 E68.97758
G1 X99.847 Y140.58 E69.01514
G1 X99.679 Y140.577 E69.02073
G1 X98.412 Y140.651 E69.06294
G1 X97.066 Y140.791 E69.10795
G1 X97.032 Y140.797 E69.1091
G1 X96.94 Y140.807 E69.11217
G1 X95.505 Y140.94 E69.16011
G1 X94.101 Y141.005 E69.20685
G1 X92.688 Y141.045 E69.25387
G1 X91.384 Y141.07 E69.29725
G1 X91.063 Y141.073 E69.30793
G1 X90.744 Y141.071 E69.31854
G1 X89.59 Y141.074 E69.35692
G1 X88.326 Y141.056 E69.39896
G1 X87.081 Y141.022 E69.44039
G1 X85.884 Y140.966 E69.48024
G1 X84.798 Y140.9 E69.51643
G1 X84.15 Y140.852 E69.53804
G1 X83.835 Y140.826 E69.54856
G1 X82.909 Y140.741 E69.57948
G1 X82.652 Y140.716 E69.58807
G1 X81.471 Y140.54 E69.62779
G1 X81.018 Y140.382 E69.64374
G1 X80.421 Y140.161 E69.66492
G1 X79.11 Y139.599 E69.71236
G1 X78.887 Y139.558 E69.7199
G1 X78.109 Y139.446 E69.74604
G1 X77.881 Y139.459 E69.75364
G1 X77.071 Y139.71 E69.78184
G1 X76.764 Y139.809 E69.79257
G1 X76.423 Y139.951 E69.80486
G1 X75.618 Y140.321 E69.83432
G1 X74.381 Y140.632 E69.87675
G1 X74.052 Y140.67 E69.88776
G1 X73.078 Y140.761 E69.9203
G1 X72.801 Y140.785 E69.92955
G1 X71.58 Y140.873 E69.97026
G1 X70.284 Y140.952 E70.01345
G1 X70.15 Y140.959 E70.01791
G1 X68.623 Y141.022 E70.06874
G1 X67.248 Y141.061 E70.11449
G1 X65.846 Y141.083 E70.16113
G1 X64.425 Y141.089 E70.20839
G1 X63.441 Y141.081 E70.24112
G1 X62.993 Y141.08 E70.25602
G1 X61.762 Y141.061 E70.29697
G1 X61.762 Y140.032 E70.3312
G1 X62.988 Y140.051 E70.37198
G1 X64.424 Y140.06 E70.41974
G1 X65.851 Y140.055 E70.4672
G1 X67.056 Y140.034 E70.50729
G1 X67.258 Y140.033 E70.51401
G1 X68.638 Y139.994 E70.55992
G1 X70.029 Y139.934 E70.60623
G1 X70.169 Y139.93 E70.61089
G1 X70.871 Y139.889 E70.63428
G1 X71.75 Y139.835 E70.66357
G1 X71.97 Y139.816 E70.67091
G1 X73.115 Y139.731 E70.7091
G1 X73.436 Y139.697 E70.71984
G1 X74.449 Y139.6 E70.75368
G1 X74.809 Y139.51 E70.76602
G1 X75.75 Y139.271 E70.79832
G1 X76.102 Y139.124 E70.811
G1 X76.903 Y138.758 E70.84029
G1 X77.725 Y138.501 E70.86894
G1 X77.937 Y138.432 E70.87635
G1 X78.824 Y138.524 E70.90601
G1 X78.992 Y138.555 E70.9117
G1 X80.407 Y139.163 E70.96292
G1 X80.882 Y139.329 E70.97966
G1 X81.266 Y139.469 E70.99325
G1 X81.381 Y139.502 E70.99723
G1 X82.598 Y139.685 E71.03816
G1 X83.52 Y139.769 E71.06896
G1 X83.801 Y139.796 E71.07834
G1 X84.772 Y139.87 E71.11073
G1 X85.106 Y139.893 E71.12187
G1 X85.861 Y139.938 E71.14702
G1 X86.148 Y139.953 E71.15658
G1 X87.109 Y139.993 E71.18857
G1 X88.317 Y140.028 E71.22877
G1 X89.619 Y140.046 E71.27208
G1 X91.067 Y140.045 E71.32024
G1 X92.593 Y140.019 E71.371
G1 X93.997 Y139.98 E71.41772
G1 X95.196 Y139.924 E71.45764
G1 X95.524 Y139.911 E71.46856
G1 X95.858 Y139.894 E71.47968
G1 X97.072 Y139.767 E71.52028
G1 X97.091 Y139.763 E71.52092
G1 X98.277 Y139.644 E71.56057
G1 X98.441 Y139.621 E71.56608
G1 X99.49 Y139.558 E71.60103
G1 X99.693 Y139.548 E71.60779
G1 X100.82 Y139.53 E71.64528
G1 X101.02 Y139.523 E71.65193
G1 X102.231 Y139.307 E71.69285
G1 X102.397 Y139.273 E71.69848
G1 X103.287 Y138.724 E71.73326
G1 X103.469 Y138.616 E71.7403
G1 X104.325 Y137.978 E71.77581
G1 X104.39 Y137.927 E71.77856
G1 X105.231 Y137.564 E71.80903
G1 X106.117 Y137.794 E71.83947
G1 X107.033 Y138.449 E71.87692
G1 X108.104 Y139.187 E71.92018
G1 X109.217 Y139.435 E71.95811
G1 X109.424 Y139.483 E71.96518
G1 X110.458 Y139.157 E72.00124
G1 X110.685 Y139.091 E72.0091
G1 X111.439 Y138.449 E72.04204
G1 X111.62 Y138.304 E72.04975
G1 X112.285 Y137.593 E72.08213
G1 X112.528 Y137.405 E72.09235
G1 X113.107 Y136.94 E72.11705
G1 X113.825 Y136.883 E72.14101
G1 X114.502 Y137.315 E72.16772
G1 X115.394 Y138.225 E72.2101
G1 X116.488 Y139.158 E72.25792
G1 X117.791 Y139.614 E72.30384
G1 X117.861 Y139.617 E72.30617
G1 X119.121 Y139.702 E72.34817
G1 X120.426 Y139.719 E72.39158
G1 X121.77 Y139.726 E72.43628
G1 X123.504 Y139.726 E72.49395
G1 X124.21 Y139.723 E72.51743
G1 X124.211 Y140.751 E72.55163
G0 F9000 X124.041 Y140.581
G0 X120.483 Y140.112
G0 X116.449 Y139.523
G0 X116.375 Y139.597
;TYPE:SKIN
G1 F1500 X116.267 Y139.421 E72.55723
G1 X114.792 Y138.068 E72.61155
G1 X114.325 Y137.685 E72.62794
G0 F9000 X114.19 Y137.815
G0 X114.107 Y137.797
G0 X112.894 Y137.704
G1 F1500 X112.496 Y138.102 E72.6373
G0 F9000 X112.792 Y137.523
G1 F1500 X110.807 Y139.508 E72.68399
G0 F9000 X110.706 Y139.326
G1 F1500 X110.866 Y139.166 E72.68775
G0 F9000 X110.881 Y139.186
G0 X109.429 Y139.625
G0 X107.913 Y139.297
G0 X107.773 Y139.43
G1 F1500 X107.606 Y139.314 E72.69632
G1 X106.609 Y138.615 E72.74768
G0 F9000 X106.742 Y138.486
G0 X105.189 Y138.427
G0 X104.175 Y138.785
G0 X104.143 Y138.817
G1 F1500 X103.74 Y138.938 E72.76481
G0 F9000 X103.293 Y139.102
G1 F1500 X103.839 Y138.556 E72.77765
G0 F9000 X103.882 Y138.613
G1 F2700 E67.77765
;MESH:NONMESH
G0 F300 X103.882 Y138.613 Z1.4
G0 F9000 X102.448 Y139.404
G0 X100.823 Y139.669
G0 X94.685 Y140.074
G0 X81.496 Y140.423
G0 X81.557 Y138.653
G0 X79.2 Y137.714
G0 X77.759 Y137.58
G0 X61.415 Y139.165
G0 X60.901 Y139.671
G0 X60.9 Y141.414
G0 X61.396 Y141.917
G0 X76.051 Y142.305
G0 X76.055 Y141.44
;TIME_ELAPSED:168.843906
;LAYER:6
;TYPE:SUPPORT
G1 F2700 E72.77765
G1 F1500 X76.072 Y141.434 E72.77825
G1 X76.655 Y141.167 E72.79957
G1 X77.173 Y140.953 E72.81821
G1 X77.631 Y140.806 E72.83421
G1 X78.033 Y140.682 E72.84821
G1 X78.172 Y140.673 E72.85284
G1 X78.671 Y140.745 E72.86961
G1 X78.787 Y140.777 E72.87361
G1 X79.918 Y141.26 E72.91451
G1 X80.052 Y141.314 E72.91932
G1 X80.169 Y141.352 E72.92341
G1 X80.744 Y141.554 E72.94368
G1 X80.674 Y141.554 E72.94601
G1 X80.245 Y141.535 E72.96029
G1 X79.732 Y141.538 E72.97735
G1 X79.332 Y141.496 E72.99073
G1 X77.786 Y141.496 E73.04215
G1 X77.406 Y141.446 E73.0549
G1 X76.055 Y141.44 E73.09983
G0 F9000 X78.048 Y141.096
G1 F1500 X78.101 Y141.08 E73.10167
G1 X78.16 Y141.075 E73.10364
G1 X78.303 Y141.096 E73.10845
G1 X78.048 Y141.096 E73.11693
G1 F2700 E68.11693
G0 F9000 X78.048 Y142.361
G0 X61.396 Y141.925
G0 X60.9 Y141.422
G0 X60.901 Y139.679
G0 X61.415 Y139.173
G0 X77.881 Y137.594
G0 X98.334 Y137.692
G0 X98.902 Y138.354
G1 F2700 E73.11693
G1 F1500 X98.931 Y138.321 E73.11839
G1 X100.772 Y138.131 E73.17995
G1 X101.143 Y137.727 E73.19819
G1 X101.155 Y137.235 E73.21456
G1 X101.93 Y137.012 E73.24139
G1 X102.046 Y136.909 E73.24655
G1 X103.506 Y137.096 E73.2955
G1 X102.794 Y137.63 E73.3251
G1 X102.46 Y137.827 E73.338
G1 X101.968 Y138.131 E73.35724
G1 X101.885 Y138.149 E73.36006
G1 X101.005 Y138.304 E73.38978
G1 X100.641 Y138.298 E73.40189
G1 X99.623 Y138.314 E73.43575
G1 X99.165 Y138.338 E73.45101
G1 X98.902 Y138.354 E73.45977
G1 F2700 E68.45977
G0 F9000 X98.81 Y137.464
G0 X100.313 Y136.587
G0 X101.506 Y136.235
G0 X102 Y137.643
G1 F2700 E73.45977
G1 F1500 X101.819 Y137.754 E73.46683
G1 X101.541 Y137.803 E73.47622
G1 X101.547 Y137.538 E73.48504
G1 X102 Y137.408 E73.50071
G1 X102 Y137.643 E73.50853
G1 X102.254 Y137.485 E73.51848
G1 X102.459 Y137.364 E73.52639
G1 X102.177 Y137.328 E73.53585
G1 X102.127 Y137.372 E73.53806
G1 X102 Y137.408 E73.54246
G1 F2700 E68.54246
G0 F9000 X102.173 Y136.054
G0 X103.65 Y136.243
G0 X107.884 Y137.076
G0 X108.296 Y137.855
G1 F2700 E73.54246
G1 F1500 X108.418 Y137.819 E73.54669
G1 X109.073 Y137.273 E73.57505
G1 X109.756 Y137.184 E73.59796
G1 X111.055 Y137.145 E73.64118
G1 X110.775 Y137.447 E73.65488
G1 X110.473 Y137.687 E73.66771
G1 X110.084 Y138.018 E73.6847
G1 X109.889 Y138.075 E73.69145
G1 X109.371 Y138.238 E73.70952
G1 X108.603 Y138.065 E73.7357
G1 X108.296 Y137.855 E73.74807
G0 F9000 X109.104 Y137.768
G1 F1500 X109.241 Y137.653 E73.75402
G1 X109.78 Y137.584 E73.77209
G1 X109.985 Y137.578 E73.77891
G1 X109.891 Y137.658 E73.78302
G1 X109.773 Y137.693 E73.78711
G1 X109.353 Y137.824 E73.80175
G1 X109.104 Y137.768 E73.81024
G1 F2700 E68.81024
G0 F9000 X108.295 Y136.797
G0 X108.712 Y136.451
G0 X109.691 Y136.321
G0 X113.935 Y136.014
G0 X124.563 Y138.86
G0 X125.071 Y139.364
G0 X125.072 Y141.108
G0 X124.569 Y141.611
G0 X114.055 Y141.573
G0 X113.103 Y141.418
G0 X111.912 Y141.055
G0 X112.228 Y140.249
G1 F2700 E73.81024
G1 F1500 X112.515 Y139.946 E73.82412
G1 X112.867 Y139.567 E73.84132
G1 X113.028 Y139.425 E73.84846
G1 X113.427 Y139.129 E73.86498
G1 X113.512 Y139.124 E73.86782
G1 X113.617 Y139.115 E73.87132
G1 X113.958 Y139.334 E73.8848
G1 X113.986 Y139.357 E73.88601
G1 X114.675 Y140.065 E73.91886
G1 X114.851 Y140.251 E73.92738
G1 X115.399 Y140.718 E73.95133
G1 X114.115 Y140.709 E73.99404
G1 X113.865 Y140.675 E74.00243
G1 X113.668 Y140.607 E74.00936
G1 X113.076 Y140.534 E74.0292
G1 X112.228 Y140.249 E74.05895
G0 F9000 X113.542 Y139.542
G1 F1500 X113.269 Y139.745 E74.07027
G1 X113.147 Y139.852 E74.07566
G1 X112.947 Y140.068 E74.08546
G1 X113.17 Y140.143 E74.09328
G1 X113.758 Y140.215 E74.11298
G1 X113.96 Y140.285 E74.12009
G1 X114 Y140.29 E74.12144
G1 X114 Y139.944 E74.13294
G1 X113.729 Y139.664 E74.1459
G1 X113.716 Y139.654 E74.14645
G1 X113.542 Y139.542 E74.15333
G0 F9000 X114 Y139.944
G1 F1500 X114.357 Y140.311 E74.17036
G1 X114.141 Y140.309 E74.17755
G1 X114 Y140.29 E74.18228
G1 F2700 E69.18228
;MESH:WingGram.obj
G0 F9000 X113.472 Y141.453
G0 X112.993 Y141.395
G0 X111.127 Y140.745
G0 X111.245 Y139.37
G0 X109.425 Y139.622
G0 X107.147 Y139.308
G0 X106.354 Y138.724
G0 X105.171 Y138.435
G0 X103.2 Y139.25
;TYPE:WALL-INNER
G1 F2700 E74.18228
G1 F1500 X103.007 Y139.398 E74.19037
G1 X102.59 Y139.655 E74.20666
G1 X102.388 Y139.78 E74.21456
G1 X102.256 Y139.858 E74.21966
G1 X102.139 Y139.927 E74.22418
G1 X101.226 Y140.092 E74.25504
G1 X101.172 Y140.102 E74.25686
G1 X101.027 Y140.132 E74.26179
G1 X100.856 Y140.13 E74.26747
G1 X100.647 Y140.134 E74.27443
G1 X99.996 Y140.149 E74.29609
G1 X99.667 Y140.144 E74.30703
G1 X99.64 Y140.143 E74.30793
G1 X99.27 Y140.164 E74.32025
G1 X98.513 Y140.208 E74.34547
G1 X98.393 Y140.215 E74.34947
G1 X98.15 Y140.24 E74.3576
G1 X97.378 Y140.32 E74.38341
G1 X97.22 Y140.341 E74.38871
G1 X97.047 Y140.365 E74.39452
G1 X97.02 Y140.368 E74.39543
G1 X96.147 Y140.465 E74.42464
G1 X95.997 Y140.482 E74.42966
G1 X95.694 Y140.509 E74.43978
G1 X95.478 Y140.529 E74.44699
G1 X94.632 Y140.568 E74.47516
G1 X94.076 Y140.595 E74.49368
G1 X93.928 Y140.603 E74.49861
G1 X92.602 Y140.638 E74.54272
G1 X92.56 Y140.64 E74.54412
G1 X92.457 Y140.644 E74.54755
G1 X91.815 Y140.654 E74.56891
G1 X91.041 Y140.667 E74.59465
G1 X91.022 Y140.668 E74.59529
G1 X90.47 Y140.668 E74.61365
G1 X89.516 Y140.671 E74.64538
G1 X89.503 Y140.671 E74.64581
G1 X88.324 Y140.655 E74.68503
G1 X88.29 Y140.655 E74.68616
G1 X87.168 Y140.624 E74.72349
G1 X87.113 Y140.622 E74.72532
G1 X85.972 Y140.574 E74.7633
G1 X85.899 Y140.57 E74.76573
G1 X84.999 Y140.515 E74.79572
G1 X84.871 Y140.507 E74.79999
G1 X84.44 Y140.475 E74.81436
G1 X83.857 Y140.429 E74.83382
G1 X83.737 Y140.418 E74.83782
G1 X83.216 Y140.369 E74.85523
G1 X82.714 Y140.322 E74.872
G1 X82.528 Y140.295 E74.87825
G1 X82.078 Y140.229 E74.89338
G1 X81.607 Y140.16 E74.90921
G1 X81.282 Y140.047 E74.92065
G1 X80.967 Y139.937 E74.93175
G1 X80.68 Y139.837 E74.94186
G1 X80.6 Y139.811 E74.94466
G1 X80.142 Y139.616 E74.96121
G1 X79.319 Y139.264 E74.99099
G1 X79 Y139.176 E75.00199
G1 X78.887 Y139.161 E75.00578
G1 X78.792 Y139.147 E75.00898
G1 X78.613 Y139.121 E75.01499
G1 X78.235 Y139.066 E75.0277
G1 X77.934 Y139.082 E75.03772
G1 X77.752 Y139.093 E75.04379
G1 X77.608 Y139.138 E75.04881
G1 X77.149 Y139.281 E75.0648
G1 X77.08 Y139.303 E75.0672
G1 X76.611 Y139.453 E75.08358
G1 X76.549 Y139.478 E75.0858
G1 X76.012 Y139.701 E75.10514
G1 X75.922 Y139.742 E75.10843
G1 X75.486 Y139.942 E75.12439
G1 X74.583 Y140.169 E75.15536
G1 X74.33 Y140.233 E75.16404
G1 X73.828 Y140.289 E75.18084
G1 X73.764 Y140.297 E75.18298
G1 X73.214 Y140.347 E75.20135
G1 X73.084 Y140.36 E75.2057
G1 X72.566 Y140.405 E75.22299
G1 X72.395 Y140.417 E75.22869
G1 X71.868 Y140.455 E75.24626
G1 X71.42 Y140.488 E75.26121
G1 X70.448 Y140.544 E75.29359
G1 X70.161 Y140.561 E75.30315
G1 X70.008 Y140.57 E75.30825
G1 X68.846 Y140.619 E75.34693
G1 X68.666 Y140.627 E75.35292
G1 X68.606 Y140.63 E75.35492
G1 X67.269 Y140.67 E75.39941
G1 X67.26 Y140.669 E75.39971
G1 X67.161 Y140.67 E75.403
G1 X65.864 Y140.691 E75.44615
G1 X65.844 Y140.692 E75.44681
G1 X64.43 Y140.698 E75.49384
G1 X63.268 Y140.689 E75.53249
G1 X63 Y140.689 E75.54141
G1 X62.981 Y140.689 E75.54204
G1 X62.162 Y140.675 E75.56928
G1 X62.162 Y140.447 E75.57687
G1 X62.984 Y140.46 E75.59258
G1 X63 Y140.46
G1 X63.269 Y140.461 E75.59771
G1 X64.427 Y140.469 E75.61979
G1 X65.843 Y140.465 E75.64674
G1 X65.86 Y140.464 E75.64718
G1 X67.157 Y140.443 E75.67173
G1 X67.262 Y140.441 E75.67376
G1 X68.599 Y140.404 E75.69912
G1 X68.656 Y140.402 E75.69965
G1 X68.836 Y140.393 E75.70304
G1 X69.998 Y140.344 E75.72497
G1 X70.147 Y140.337 E75.72774
G1 X70.434 Y140.318 E75.73312
G1 X71.405 Y140.259 E75.75157
G1 X71.851 Y140.231 E75.75997
G1 X72.378 Y140.188 E75.76995
G1 X72.548 Y140.176 E75.77321
G1 X73.066 Y140.136 E75.78301
G1 X73.193 Y140.126 E75.78535
G1 X73.739 Y140.069 E75.79561
G1 X73.802 Y140.062 E75.79681
G1 X74.308 Y140.014 E75.80632
G1 X74.538 Y139.991 E75.80997
G1 X75.44 Y139.763 E75.8242
G1 X75.88 Y139.652 E75.82931
G1 X75.975 Y139.613 E75.83018
G1 X76.511 Y139.389 E75.83479
G1 X76.569 Y139.363 E75.83525
G1 X77.031 Y139.151 E75.84092
G1 X77.101 Y139.129 E75.8419
G1 X77.56 Y138.986 E75.84828
G1 X77.703 Y138.941 E75.85024
G1 X77.922 Y138.87 E75.85426
G1 X78.251 Y138.903 E75.85969
G1 X78.638 Y138.943 E75.86531
G1 X78.821 Y138.937 E75.86832
G1 X78.914 Y138.966 E75.87007
G1 X79.062 Y139.029 E75.8729
G1 X79.364 Y139.158 E75.87664
G1 X80.186 Y139.51 E75.88517
G1 X80.648 Y139.676 E75.89034
G1 X80.727 Y139.705 E75.8907
G1 X81.011 Y139.808 E75.89415
G1 X81.332 Y139.903 E75.89817
G1 X81.638 Y139.949 E75.90259
G1 X82.108 Y140.02 E75.91098
G1 X82.558 Y140.084 E75.91901
G1 X82.734 Y140.1 E75.92212
G1 X83.236 Y140.146 E75.93149
G1 X83.757 Y140.197 E75.94119
G1 X83.873 Y140.205 E75.94332
G1 X84.456 Y140.248 E75.95431
G1 X84.887 Y140.28 E75.9625
G1 X85.012 Y140.29 E75.96484
G1 X85.912 Y140.343 E75.98183
G1 X85.981 Y140.345 E75.98311
G1 X87.122 Y140.395 E76.00483
G1 X87.174 Y140.396 E76.0058
G1 X88.296 Y140.427 E76.02713
G1 X88.326 Y140.427 E76.02773
G1 X89.506 Y140.442 E76.05021
G1 X90.469 Y140.441 E76.06866
G1 X91.021 Y140.44 E76.07914
G1 X91.037 Y140.439 E76.07956
G1 X91.811 Y140.428 E76.09422
G1 X92.452 Y140.416 E76.10634
G1 X92.555 Y140.414 E76.10829
G1 X92.595 Y140.413 E76.10903
G1 X93.921 Y140.375 E76.13408
G1 X94.064 Y140.37 E76.13675
G1 X94.621 Y140.344 E76.14719
G1 X95.467 Y140.304 E76.16302
G1 X95.674 Y140.294 E76.16675
G1 X95.974 Y140.264 E76.17218
G1 X96.122 Y140.248 E76.17487
G1 X96.997 Y140.163 E76.19044
G1 X97.011 Y140.161 E76.19058
G1 X97.191 Y140.129 E76.19384
G1 X97.356 Y140.113 E76.19679
G1 X98.128 Y140.034 E76.21022
G1 X98.363 Y140.002 E76.21434
G1 X98.499 Y139.982 E76.21699
G1 X99.256 Y139.936 E76.23135
G1 X99.627 Y139.917 E76.2384
G1 X99.67 Y139.914 E76.23933
G1 X99.992 Y139.909 E76.24559
G1 X100.641 Y139.898 E76.25846
G1 X100.859 Y139.901 E76.26274
G1 X101.03 Y139.904 E76.266
G1 X101.132 Y139.906 E76.26748
G1 X101.191 Y139.896 E76.26797
G1 X102.105 Y139.736 E76.28316
G1 X102.175 Y139.723 E76.28362
G1 X102.366 Y139.682 E76.28624
G1 X102.577 Y139.635 E76.28713
G1 X102.994 Y139.378 E76.28804
G1 X103.2 Y139.25 E76.28826
G0 F9000 X105.171 Y138.435
G0 X106.365 Y138.457
G1 F1500 X105.917 Y138.342 E76.30364
G1 X105.793 Y138.31 E76.3079
G1 X105.584 Y138.256 E76.31508
G1 X105.233 Y138.18 E76.32702
G1 X105.201 Y138.173 E76.32811
G1 X105.145 Y138.16 E76.33003
G1 X104.599 Y138.391 E76.34974
G1 X104.247 Y138.541 E76.36247
G1 X104.561 Y138.303 E76.36429
G1 X105.106 Y138.07 E76.36905
G1 X105.235 Y138.014 E76.3716
G1 X105.272 Y137.996 E76.37212
G1 X105.627 Y138.087 E76.37771
G1 X105.836 Y138.141 E76.38082
G1 X105.961 Y138.168 E76.38269
G1 X106.365 Y138.457 E76.38705
G0 F9000 X108.059 Y139.315
G0 X109.288 Y139.591
G0 X110.627 Y139.526
G1 F1500 X110.548 Y139.594 E76.39051
G1 X110.425 Y139.692 E76.39574
G1 X110.282 Y139.808 E76.40187
G1 X109.64 Y140.01 E76.42425
G1 X109.484 Y140.055 E76.42965
G1 X109.391 Y140.083 E76.43288
G1 X108.869 Y139.966 E76.45068
G1 X108.683 Y139.924 E76.45702
G1 X108.443 Y139.868 E76.46522
G1 X108.014 Y139.573 E76.48253
G1 X108.485 Y139.678 E76.48618
G1 X108.725 Y139.732 E76.49021
G1 X108.912 Y139.774 E76.49334
G1 X109.436 Y139.894 E76.50209
G1 X109.588 Y139.847 E76.50431
G1 X110.23 Y139.645 E76.51392
G1 X110.355 Y139.606 E76.51493
G1 X110.535 Y139.553 E76.51661
G1 X110.627 Y139.526 E76.5167
G0 F9000 X112.904 Y137.85
G0 X114.108 Y137.542
G1 F1500 X113.89 Y137.488 E76.52417
G1 X113.741 Y137.5 E76.52914
G1 X113.482 Y137.521 E76.53779
G1 X113.399 Y137.528 E76.54056
G1 X113.305 Y137.533 E76.54369
G1 X112.985 Y137.55 E76.55435
G1 X113.253 Y137.341 E76.55776
G1 X113.293 Y137.31
G1 X113.383 Y137.304 E76.55933
G1 X113.463 Y137.298 E76.56081
G1 X113.723 Y137.287 E76.56562
G1 X113.931 Y137.425 E76.56989
G1 X114.108 Y137.542 E76.57047
G0 F9000 X116.45 Y139.304
G0 X117.656 Y139.71
G0 X123.811 Y140.352
G1 F1500 X123.341 Y140.353 E76.5861
G1 X122.625 Y140.355 E76.60991
G1 X121.738 Y140.355 E76.63941
G1 X121.586 Y140.354 E76.64447
G1 X120.531 Y140.349 E76.67956
G1 X120.365 Y140.348 E76.68508
G1 X120.152 Y140.345 E76.69217
G1 X119.354 Y140.335 E76.71871
G1 X119.148 Y140.331 E76.72556
G1 X119.094 Y140.329 E76.72736
G1 X118.906 Y140.318 E76.73362
G1 X118.079 Y140.262 E76.76119
G1 X117.961 Y140.254 E76.76513
G1 X117.817 Y140.213 E76.77011
G1 X117.686 Y140.167 E76.77472
G1 X116.907 Y139.893 E76.80219
G1 X116.805 Y139.815 E76.80646
G1 X116.634 Y139.669 E76.81394
G1 X116.564 Y139.609 E76.81701
G1 X116.659 Y139.638 E76.81714
G1 X116.844 Y139.702 E76.81812
G1 X116.959 Y139.742 E76.81999
G1 X117.739 Y140.014 E76.83103
G1 X117.827 Y140.018 E76.83189
G1 X117.973 Y140.027 E76.83485
G1 X118.094 Y140.034 E76.83717
G1 X118.921 Y140.089 E76.85294
G1 X119.106 Y140.102 E76.85644
G1 X119.15 Y140.102 E76.85657
G1 X119.356 Y140.105 E76.86055
G1 X120.154 Y140.115 E76.87586
G1 X120.367 Y140.119 E76.87997
G1 X120.532 Y140.119 E76.88312
G1 X121.587 Y140.125 E76.90332
G1 X121.738 Y140.126 E76.90621
G1 X122.625 Y140.126 E76.92315
G1 X123.34 Y140.127 E76.9367
G1 X123.81 Y140.125 E76.94559
G1 X123.811 Y140.352 E76.95314
G0 F9000 X124.211 Y140.751
;TYPE:WALL-OUTER
G1 F1500 X122.626 Y140.755 E77.00586
G1 X121.584 Y140.754 E77.04051
G1 X120.526 Y140.749 E77.0757
G1 X119.346 Y140.735 E77.11495
G1 X119.14 Y140.731 E77.1218
G1 X118.879 Y140.717 E77.1305
G1 X117.889 Y140.65 E77.1635
G1 X117.707 Y140.598 E77.1698
G1 X116.713 Y140.249 E77.20484
G1 X116.553 Y140.126 E77.21155
G1 X115.683 Y139.384 E77.24958
G1 X115.542 Y139.235 E77.2564
G1 X114.795 Y138.468 E77.29201
G1 X114.665 Y138.364 E77.29755
G1 X113.982 Y137.923 E77.32459
G1 X113.857 Y137.892 E77.32887
G1 X113.431 Y137.926 E77.34309
G1 X113.055 Y137.947 E77.35561
G1 X112.968 Y137.975 E77.35865
G1 X112.282 Y138.484 E77.38706
G1 X112.023 Y138.712 E77.39854
G1 X111.639 Y139.125 E77.4173
G1 X111.323 Y139.46 E77.43261
G1 X110.807 Y139.899 E77.45515
G1 X110.472 Y140.168 E77.46944
G1 X109.76 Y140.392 E77.49426
G1 X109.405 Y140.496 E77.50657
G1 X108.592 Y140.314 E77.53428
G1 X108.278 Y140.241 E77.545
G1 X107.274 Y139.55 E77.58554
G1 X106.295 Y138.852 E77.62553
G1 X105.492 Y138.645 E77.65311
G1 X105.184 Y138.578 E77.66359
G1 X104.419 Y138.902 E77.69122
G1 X104.153 Y139.039 E77.70117
G1 X103.524 Y139.507 E77.72725
G1 X103.234 Y139.728 E77.73938
G1 X102.591 Y140.125 E77.76451
G1 X102.28 Y140.308 E77.77651
G1 X101.301 Y140.485 E77.8096
G1 X101.065 Y140.533 E77.81761
G1 X100.858 Y140.53 E77.8245
G1 X99.998 Y140.549 E77.85311
G1 X99.648 Y140.543 E77.86475
G1 X98.425 Y140.614 E77.9055
G1 X97.426 Y140.717 E77.9389
G1 X97.091 Y140.763 E77.95015
G1 X96.041 Y140.879 E77.98528
G1 X95.496 Y140.929 E78.00349
G1 X94.651 Y140.968 E78.03162
G1 X93.948 Y141.003 E78.05503
G1 X92.573 Y141.04 E78.10078
G1 X92.473 Y141.044 E78.10411
G1 X91.029 Y141.068 E78.15214
G1 X90.471 Y141.068 E78.1707
G1 X89.512 Y141.071 E78.2026
G1 X88.313 Y141.055 E78.24248
G1 X87.151 Y141.024 E78.28114
G1 X85.955 Y140.973 E78.32096
G1 X84.842 Y140.906 E78.35804
G1 X84.409 Y140.874 E78.37249
G1 X83.826 Y140.828 E78.39194
G1 X82.656 Y140.718 E78.43102
G1 X81.51 Y140.55 E78.46955
G1 X80.553 Y140.216 E78.50326
G1 X80.466 Y140.188 E78.5063
G1 X80.381 Y140.153 E78.50936
G1 X79.187 Y139.642 E78.55255
G1 X78.918 Y139.568 E78.56183
G1 X78.218 Y139.468 E78.58535
G1 X77.823 Y139.49 E78.59851
G1 X77.269 Y139.662 E78.6178
G1 X76.749 Y139.829 E78.63597
G1 X76.172 Y140.068 E78.65674
G1 X75.621 Y140.321 E78.67691
G1 X74.4 Y140.628 E78.71878
G1 X73.808 Y140.694 E78.73859
G1 X73.121 Y140.758 E78.76154
G1 X72.595 Y140.804 E78.7791
G1 X71.449 Y140.887 E78.81732
G1 X70.025 Y140.97 E78.86476
G1 X68.623 Y141.03 E78.91143
G1 X67.265 Y141.07 E78.95662
G1 X67.25 Y141.069 E78.95712
G1 X65.851 Y141.092 E79.00366
G1 X64.429 Y141.098 E79.05095
G1 X63.266 Y141.089 E79.08964
G1 X62.994 Y141.089 E79.09868
G1 X61.762 Y141.069 E79.13967
G1 X61.762 Y140.04 E79.17389
G1 X62.989 Y140.06 E79.21471
G1 X64.428 Y140.069 E79.26257
G1 X65.856 Y140.064 E79.31006
G1 X67.148 Y140.043 E79.35304
G1 X68.64 Y140.002 E79.40269
G1 X68.819 Y139.993 E79.40865
G1 X70.125 Y139.938 E79.45212
G1 X70.407 Y139.919 E79.46152
G1 X71.822 Y139.832 E79.50867
G1 X72.345 Y139.789 E79.52613
G1 X73.157 Y139.728 E79.55321
G1 X73.76 Y139.664 E79.57338
G1 X74.469 Y139.596 E79.59707
G1 X75.753 Y139.271 E79.64112
G1 X76.351 Y139.022 E79.66267
G1 X76.888 Y138.777 E79.6823
G1 X77.439 Y138.605 E79.7015
G1 X77.879 Y138.463 E79.71688
G1 X78.653 Y138.542 E79.74275
G1 X78.858 Y138.536 E79.74957
G1 X78.92 Y138.549 E79.75168
G1 X79.048 Y138.588 E79.75613
G1 X80.333 Y139.138 E79.80262
G1 X81.136 Y139.428 E79.83102
G1 X81.419 Y139.512 E79.84084
G1 X82.166 Y139.624 E79.86596
G1 X82.605 Y139.687 E79.88071
G1 X83.275 Y139.748 E79.90309
G1 X83.791 Y139.798 E79.92033
G1 X85.039 Y139.891 E79.96195
G1 X85.932 Y139.944 E79.99171
G1 X87.136 Y139.995 E80.03179
G1 X88.304 Y140.027 E80.07065
G1 X89.508 Y140.042 E80.1107
G1 X91.034 Y140.039 E80.16145
G1 X91.804 Y140.028 E80.18707
G1 X92.585 Y140.013 E80.21305
G1 X94.049 Y139.97 E80.26176
G1 X95.516 Y139.9 E80.31061
G1 X95.646 Y139.895 E80.31494
G1 X96.081 Y139.85 E80.32948
G1 X96.943 Y139.766 E80.35829
G1 X97.139 Y139.732 E80.3649
G1 X98.08 Y139.637 E80.39636
G1 X98.456 Y139.584 E80.40899
G1 X99.232 Y139.537 E80.43485
G1 X99.663 Y139.514 E80.4492
G1 X100.64 Y139.498 E80.4817
G1 X101.1 Y139.505 E80.497
G1 X102.098 Y139.33 E80.5307
G1 X102.425 Y139.259 E80.54183
G1 X103.08 Y138.855 E80.56743
G1 X103.455 Y138.633 E80.58192
G1 X104.086 Y138.162 E80.60811
G1 X104.358 Y137.956 E80.61946
G1 X105.066 Y137.651 E80.6451
G1 X105.226 Y137.571 E80.65105
G1 X105.928 Y137.752 E80.67516
G1 X106.127 Y137.795 E80.68193
G1 X107.043 Y138.449 E80.71937
G1 X108.115 Y139.186 E80.76264
G1 X109.001 Y139.384 E80.79283
G1 X109.42 Y139.48 E80.80713
G1 X110.235 Y139.224 E80.83554
G1 X110.665 Y139.099 E80.85044
G1 X111.235 Y138.614 E80.87533
G1 X111.594 Y138.327 E80.89062
G1 X112.012 Y137.878 E80.91102
G1 X112.293 Y137.581 E80.92462
G1 X113.032 Y137.007 E80.95574
G1 X113.139 Y136.92 E80.96033
G1 X113.447 Y136.898 E80.9706
G1 X113.835 Y136.882 E80.98351
G1 X114.532 Y137.344 E81.01133
G1 X114.636 Y137.454 E81.01636
G1 X115.413 Y138.252 E81.05341
G1 X115.597 Y138.392 E81.0611
G1 X116.518 Y139.179 E81.10139
G1 X116.791 Y139.26 E81.11086
G1 X117.818 Y139.618 E81.14703
G1 X118.121 Y139.635 E81.15713
G1 X119.122 Y139.702 E81.1905
G1 X120.162 Y139.715 E81.22509
G1 X120.372 Y139.719 E81.23208
G1 X121.739 Y139.726 E81.27754
G1 X123.339 Y139.727 E81.33076
G1 X124.21 Y139.723 E81.35973
G1 X124.211 Y140.751 E81.39392
G0 F9000 X124.041 Y140.581
G0 X117.791 Y139.756
G0 X116.493 Y139.403
;TYPE:SKIN
G1 F1500 X116.384 Y139.294 E81.39648
G0 F9000 X116.392 Y139.585
G1 F1500 X114.301 Y137.494 E81.44566
G0 F9000 X114.216 Y137.692
G1 F1500 X114.704 Y138.18 E81.45714
G0 F9000 X114.717 Y138.16
G0 X113.868 Y137.752
G0 X112.91 Y137.784
G0 X112.778 Y137.668
G1 F1500 X112.614 Y137.787 E81.46307
G1 X110.994 Y139.278 E81.52752
G1 X110.833 Y139.4 E81.53344
G0 F9000 X110.951 Y139.514
G0 X109.578 Y139.611
G0 X108.011 Y139.406
G0 X107.882 Y139.277
G1 F1500 X107.347 Y139.025 E81.56342
G0 F9000 X107.062 Y139.023
G1 F1500 X106.515 Y138.759 E81.59443
G0 F9000 X106.393 Y138.637
G0 X105.294 Y138.456
G0 X104.1 Y138.607
G0 X104.031 Y138.538
G1 F1500 X103.943 Y138.733 E81.60229
G1 X103.444 Y139.082 E81.62469
G0 F9000 X103.326 Y139.031
G1 F2700 E76.62469
;MESH:NONMESH
G0 F300 X103.326 Y139.031 Z1.6
G0 F9000 X102.477 Y139.39
G0 X101.111 Y139.644
G0 X95.396 Y140.02
G0 X82.667 Y140.599
G0 X83.273 Y141.631
G0 X83.257 Y142.345
G0 X81.15 Y142.403
G0 X76.055 Y142.305
G0 X76.059 Y141.44
;TIME_ELAPSED:190.203347
;LAYER:7
;TYPE:SUPPORT
G1 F2700 E81.62469
G1 F1500 X76.076 Y141.434 E81.62529
G1 X76.381 Y141.295 E81.63643
G1 X77.162 Y140.971 E81.66456
G1 X77.826 Y140.758 E81.68775
G1 X77.974 Y140.714 E81.69289
G1 X78.281 Y140.695 E81.70312
G1 X78.494 Y140.725 E81.71027
G1 X78.924 Y140.843 E81.7251
G1 X79.612 Y141.136 E81.74997
G1 X80.126 Y141.35 E81.76849
G1 X80.535 Y141.478 E81.78274
G1 X80.754 Y141.553 E81.79044
G1 X80.673 Y141.554 E81.79314
G1 X80.244 Y141.535 E81.80742
G1 X79.731 Y141.538 E81.82448
G1 X79.331 Y141.496 E81.83786
G1 X77.784 Y141.496 E81.88931
G1 X77.404 Y141.446 E81.90206
G1 X76.059 Y141.44 E81.9468
G1 F2700 E76.9468
G0 F9000 X76.055 Y142.305
G0 X61.396 Y141.934
G0 X60.9 Y141.431
G0 X60.901 Y139.687
G0 X61.415 Y139.181
G0 X77.823 Y137.626
G0 X98.337 Y137.692
G0 X99.056 Y138.309
G1 F2700 E81.9468
G1 F1500 X100.771 Y138.132 E82.00414
G1 X101.143 Y137.728 E82.02241
G1 X101.155 Y137.235 E82.03881
G1 X101.933 Y137.011 E82.06574
G1 X102.048 Y136.91 E82.07083
G1 X103.514 Y137.097 E82.11998
G1 X103.13 Y137.386 E82.13597
G1 X102.78 Y137.647 E82.15049
G1 X102.254 Y137.958 E82.17081
G1 X101.995 Y138.118 E82.18094
G1 X101.738 Y138.173 E82.18968
G1 X101.105 Y138.285 E82.21106
G1 X100.221 Y138.27 E82.24047
G1 X99.591 Y138.281 E82.26142
G1 X99.056 Y138.309 E82.27924
G1 F2700 E77.27924
G0 F9000 X98.966 Y137.45
G0 X100.313 Y136.587
G0 X101.506 Y136.235
G0 X102 Y137.646
G1 F2700 E82.27924
G1 F1500 X101.847 Y137.74 E82.28521
G1 X101.654 Y137.781 E82.29178
G1 X101.541 Y137.801 E82.29559
G1 X101.547 Y137.538 E82.30434
G1 X102 Y137.408 E82.32002
G1 X102 Y137.646 E82.32793
G1 X102.047 Y137.616 E82.32979
G1 X102.469 Y137.366 E82.3461
G1 X102.177 Y137.329 E82.35589
G1 X102.13 Y137.371 E82.35799
G1 X102 Y137.408 E82.36248
G1 F2700 E77.36248
G0 F9000 X102.173 Y136.054
G0 X103.65 Y136.243
G0 X107.886 Y137.076
G0 X108.303 Y137.853
G1 F2700 E82.36248
G1 F1500 X108.418 Y137.819 E82.36647
G1 X109.073 Y137.273 E82.39483
G1 X109.756 Y137.184 E82.41774
G1 X111.054 Y137.145 E82.46093
G1 X110.75 Y137.467 E82.47566
G1 X110.269 Y137.853 E82.49618
G1 X110.064 Y138.027 E82.50512
G1 X109.666 Y138.14 E82.51888
G1 X109.367 Y138.235 E82.52931
G1 X109.051 Y138.162 E82.5401
G1 X108.612 Y138.065 E82.55505
G1 X108.303 Y137.853 E82.56752
G0 F9000 X109.107 Y137.765
G1 F1500 X109.241 Y137.653 E82.57333
G1 X109.78 Y137.584 E82.5914
G1 X109.976 Y137.578 E82.59792
G1 X109.872 Y137.666 E82.60245
G1 X109.55 Y137.756 E82.61357
G1 X109.35 Y137.821 E82.62057
G1 X109.139 Y137.772 E82.62777
G1 X109.107 Y137.765 E82.62886
G1 F2700 E77.62886
G0 F9000 X108.298 Y136.795
G0 X108.712 Y136.451
G0 X109.691 Y136.321
G0 X113.295 Y136.068
G0 X114.007 Y136.043
G0 X124.566 Y138.861
G0 X125.071 Y139.366
G0 X125.072 Y141.108
G0 X124.569 Y141.611
G0 X114.053 Y141.573
G0 X113.104 Y141.419
G0 X111.913 Y141.055
G0 X112.226 Y140.248
G1 F2700 E82.62886
G1 F1500 X112.657 Y139.791 E82.64976
G1 X112.875 Y139.556 E82.66042
G1 X112.961 Y139.48 E82.66423
G1 X113.457 Y139.112 E82.68478
G1 X113.6 Y139.1 E82.68955
G1 X113.869 Y139.273 E82.70019
G1 X114.03 Y139.404 E82.70709
G1 X114.554 Y139.942 E82.73207
G1 X114.874 Y140.281 E82.74757
G1 X115.385 Y140.718 E82.76994
G1 X114.113 Y140.709 E82.81225
G1 X113.87 Y140.676 E82.8204
G1 X113.671 Y140.607 E82.82741
G1 X113.076 Y140.534 E82.84735
G1 X112.226 Y140.248 E82.87717
G0 F9000 X112.946 Y140.068
G1 F1500 X113.166 Y140.142 E82.88489
G1 X113.761 Y140.215 E82.90483
G1 X113.965 Y140.286 E82.91202
G1 X114 Y140.29 E82.91319
G1 X114 Y139.948 E82.92456
G1 X113.754 Y139.696 E82.93628
G1 X113.633 Y139.597 E82.94148
G1 X113.549 Y139.542 E82.94482
G1 X113.205 Y139.797 E82.95906
G1 X113.162 Y139.835 E82.96097
G1 X112.949 Y140.065 E82.97139
G0 F9000 X114 Y139.948
G1 F1500 X114.268 Y140.222 E82.98414
G1 X114.352 Y140.311 E82.98821
G1 X114.139 Y140.309 E82.9953
G1 X114 Y140.29 E82.99996
G1 F2700 E77.99996
;MESH:WingGram.obj
G0 F9000 X113.474 Y141.453
G0 X112.994 Y141.396
G0 X111.122 Y140.741
G0 X111.217 Y139.396
G0 X109.423 Y139.62
G0 X107.18 Y139.325
G0 X106.364 Y138.723
G0 X105.158 Y138.439
G0 X103.202 Y139.256
;TYPE:WALL-INNER
G1 F2700 E82.99996
G1 F1500 X103.093 Y139.338 E83.0045
G1 X102.994 Y139.414 E83.00865
G1 X102.619 Y139.645 E83.0233
G1 X102.608 Y139.652 E83.02373
G1 X102.164 Y139.914 E83.04088
G1 X102.076 Y139.929 E83.04385
G1 X101.626 Y140.011 E83.05906
G1 X101.274 Y140.083 E83.07101
G1 X101.128 Y140.113 E83.07597
G1 X100.693 Y140.107 E83.09044
G1 X100.226 Y140.117 E83.10597
G1 X100.147 Y140.119 E83.1086
G1 X99.635 Y140.111 E83.12563
G1 X99.608 Y140.11 E83.12653
G1 X99.011 Y140.143 E83.14642
G1 X98.524 Y140.17 E83.16264
G1 X98.405 Y140.177 E83.16661
G1 X97.953 Y140.223 E83.18172
G1 X97.734 Y140.246 E83.18904
G1 X97.262 Y140.31 E83.20488
G1 X97.098 Y140.333 E83.21039
G1 X96.889 Y140.356 E83.21739
G1 X95.638 Y140.495 E83.25925
G1 X95.565 Y140.505 E83.2617
G1 X95.46 Y140.521 E83.26523
G1 X95.42 Y140.524 E83.26657
G1 X94.199 Y140.58 E83.30722
G1 X93.944 Y140.592 E83.31571
G1 X93.886 Y140.595 E83.31764
G1 X93.572 Y140.607 E83.3281
G1 X92.598 Y140.633 E83.3605
G1 X92.286 Y140.642 E83.37088
G1 X91.056 Y140.662 E83.4118
G1 X90.966 Y140.664 E83.41479
G1 X90.941 Y140.665 E83.41563
G1 X90.821 Y140.665 E83.41962
G1 X89.42 Y140.668 E83.46621
G1 X89.407 Y140.668 E83.46665
G1 X88.311 Y140.654 E83.5031
G1 X88.277 Y140.654 E83.50423
G1 X87.218 Y140.625 E83.53947
G1 X87.166 Y140.623 E83.5412
G1 X86.826 Y140.61 E83.55252
G1 X86.021 Y140.577 E83.57931
G1 X85.831 Y140.567 E83.58564
G1 X85.513 Y140.548 E83.59624
G1 X84.917 Y140.513 E83.61609
G1 X84.816 Y140.506 E83.61946
G1 X84.05 Y140.447 E83.64501
G1 X83.846 Y140.431 E83.65182
G1 X83.728 Y140.42 E83.65576
G1 X82.971 Y140.349 E83.68105
G1 X82.723 Y140.325 E83.68934
G1 X82.534 Y140.297 E83.69569
G1 X82.244 Y140.254 E83.70544
G1 X81.878 Y140.203 E83.71773
G1 X81.643 Y140.169 E83.72563
G1 X81.322 Y140.058 E83.73693
G1 X81.033 Y139.957 E83.74711
G1 X80.843 Y139.898 E83.75373
G1 X80.678 Y139.846 E83.75948
G1 X80.231 Y139.661 E83.77557
G1 X80.203 Y139.649 E83.77659
G1 X79.722 Y139.444 E83.79398
G1 X79.449 Y139.327 E83.80385
G1 X78.986 Y139.201 E83.81981
G1 X78.824 Y139.156 E83.82541
G1 X78.734 Y139.144 E83.82843
G1 X78.623 Y139.128 E83.83216
G1 X78.342 Y139.088 E83.8416
G1 X78.206 Y139.095 E83.84613
G1 X77.879 Y139.114 E83.85702
G1 X77.696 Y139.125 E83.86312
G1 X77.347 Y139.231 E83.87525
G1 X77.32 Y139.239 E83.87619
G1 X77.067 Y139.32 E83.88502
G1 X76.799 Y139.407 E83.89439
G1 X76.596 Y139.472 E83.90148
G1 X75.925 Y139.75 E83.92564
G1 X75.76 Y139.819 E83.93159
G1 X75.492 Y139.942 E83.9414
G1 X74.603 Y140.165 E83.97188
G1 X74.351 Y140.229 E83.98053
G1 X74.152 Y140.251 E83.98719
G1 X73.518 Y140.322 E84.00841
G1 X73.254 Y140.345 E84.01722
G1 X73.128 Y140.357 E84.02143
G1 X72.774 Y140.387 E84.03325
G1 X72.358 Y140.423 E84.04713
G1 X71.937 Y140.452 E84.06117
G1 X71.835 Y140.46 E84.06457
G1 X71.285 Y140.501 E84.08292
G1 X71.005 Y140.517 E84.09224
G1 X70.435 Y140.55 E84.11123
G1 X70.028 Y140.574 E84.12479
G1 X69.956 Y140.579 E84.12719
G1 X69.049 Y140.617 E84.15739
G1 X68.665 Y140.634 E84.17017
G1 X68.606 Y140.637 E84.17214
G1 X67.32 Y140.675 E84.21493
G1 X67.281 Y140.677 E84.21623
G1 X65.911 Y140.699 E84.2618
G1 X65.85 Y140.7 E84.26383
G1 X64.433 Y140.707 E84.31096
G1 X63.002 Y140.697 E84.35856
G1 X62.983 Y140.697 E84.35919
G1 X62.162 Y140.684 E84.3865
G1 X62.162 Y140.455 E84.39411
G1 X62.986 Y140.468 E84.4099
G1 X63.003 Y140.468 E84.41024
G1 X64.431 Y140.478 E84.43751
G1 X65.849 Y140.473 E84.46447
G1 X65.907 Y140.472 E84.46555
G1 X67.276 Y140.448 E84.49157
G1 X67.313 Y140.447 E84.49226
G1 X68.599 Y140.411 E84.51661
G1 X68.655 Y140.409 E84.51764
G1 X69.039 Y140.391 E84.52486
G1 X69.946 Y140.354 E84.54192
G1 X70.014 Y140.351 E84.54316
G1 X70.421 Y140.326 E84.55075
G1 X70.991 Y140.287 E84.56156
G1 X71.27 Y140.27 E84.56693
G1 X71.82 Y140.236 E84.57738
G1 X71.921 Y140.229 E84.57926
G1 X72.339 Y140.195 E84.58712
G1 X72.754 Y140.161 E84.59499
G1 X73.11 Y140.134 E84.60168
G1 X73.234 Y140.124 E84.60397
G1 X73.493 Y140.097 E84.60879
G1 X74.127 Y140.029 E84.62071
G1 X74.329 Y140.01 E84.62447
G1 X74.558 Y139.987 E84.6281
G1 X75.446 Y139.763 E84.64209
G1 X75.727 Y139.692 E84.64586
G1 X75.884 Y139.652 E84.64728
G1 X76.554 Y139.373 E84.65371
G1 X76.76 Y139.287 E84.65601
G1 X77.018 Y139.169 E84.65939
G1 X77.272 Y139.091 E84.66288
G1 X77.299 Y139.083 E84.66332
G1 X77.646 Y138.972 E84.66813
G1 X77.866 Y138.901 E84.67217
G1 X78.196 Y138.934 E84.67767
G1 X78.336 Y138.93 E84.67957
G1 X78.652 Y138.919 E84.68475
G1 X78.762 Y138.942 E84.68681
G1 X78.878 Y138.977 E84.68886
G1 X79.033 Y139.025 E84.69129
G1 X79.493 Y139.222 E84.69769
G1 X79.766 Y139.339 E84.70051
G1 X80.249 Y139.54 E84.70555
G1 X80.271 Y139.548 E84.70569
G1 X80.726 Y139.712 E84.71102
G1 X80.883 Y139.769 E84.7129
G1 X81.071 Y139.824 E84.71508
G1 X81.372 Y139.913 E84.71896
G1 X81.674 Y139.958 E84.72333
G1 X81.907 Y139.993 E84.72747
G1 X82.273 Y140.044 E84.73397
G1 X82.565 Y140.086 E84.7392
G1 X82.743 Y140.102 E84.74235
G1 X82.992 Y140.125 E84.74702
G1 X83.748 Y140.198 E84.76114
G1 X83.862 Y140.206 E84.76324
G1 X84.067 Y140.221 E84.7671
G1 X84.833 Y140.281 E84.78155
G1 X84.93 Y140.286 E84.78335
G1 X85.526 Y140.321 E84.79466
G1 X85.843 Y140.341 E84.80067
G1 X86.03 Y140.349 E84.80419
G1 X86.835 Y140.384 E84.81943
G1 X87.174 Y140.396 E84.82582
G1 X87.224 Y140.397 E84.82676
G1 X88.283 Y140.426 E84.84689
G1 X88.313 Y140.426 E84.84749
G1 X89.409 Y140.439 E84.86838
G1 X90.82 Y140.435 E84.89553
G1 X90.942 Y140.435 E84.89788
G1 X90.96 Y140.436
G1 X91.051 Y140.435 E84.89962
G1 X92.281 Y140.412 E84.92306
G1 X92.591 Y140.406 E84.92896
G1 X93.565 Y140.378 E84.94748
G1 X93.879 Y140.368 E84.95347
G1 X93.933 Y140.366 E84.95446
G1 X94.188 Y140.357 E84.95926
G1 X95.409 Y140.298 E84.98214
G1 X95.448 Y140.296 E84.98244
G1 X95.533 Y140.291 E84.98385
G1 X95.617 Y140.283 E84.98534
G1 X96.867 Y140.161 E85.00672
G1 X97.063 Y140.128 E85.00996
G1 X97.233 Y140.099 E85.01302
G1 X97.713 Y140.05 E85.02129
G1 X97.932 Y140.027 E85.02493
G1 X98.374 Y139.965 E85.03251
G1 X98.511 Y139.945 E85.03518
G1 X98.998 Y139.915 E85.04439
G1 X99.595 Y139.884 E85.05569
G1 X99.638 Y139.881 E85.05663
G1 X100.142 Y139.872 E85.0666
G1 X100.22 Y139.87 E85.06821
G1 X100.696 Y139.877 E85.07774
G1 X101.131 Y139.885 E85.08607
G1 X101.233 Y139.887 E85.08754
G1 X101.593 Y139.824 E85.09352
G1 X102.042 Y139.745 E85.10063
G1 X102.123 Y139.728 E85.10186
G1 X102.604 Y139.622 E85.10625
G1 X102.979 Y139.391 E85.10724
G1 X103.084 Y139.327 E85.1074
G1 X103.083 Y139.326
G1 X103.202 Y139.256 E85.10752
G0 F9000 X105.158 Y138.439
G0 X106.376 Y138.457
G1 F1500 X105.93 Y138.343 E85.12283
G1 X105.817 Y138.314 E85.12671
G1 X105.616 Y138.27 E85.13355
G1 X105.218 Y138.183 E85.1471
G1 X105.132 Y138.164 E85.15003
G1 X105.035 Y138.205 E85.15354
G1 X104.566 Y138.404 E85.17048
G1 X104.392 Y138.478 E85.17677
G1 X104.223 Y138.565 E85.18309
G1 X104.372 Y138.453 E85.18329
G1 X104.534 Y138.331 E85.18446
G1 X105.002 Y138.13 E85.18787
G1 X105.091 Y138.085 E85.1885
G1 X105.258 Y138 E85.19189
G1 X105.652 Y138.102 E85.19801
G1 X105.852 Y138.143 E85.20093
G1 X105.974 Y138.169 E85.20283
G1 X106.376 Y138.457 E85.20717
G0 F9000 X108.068 Y139.314
G0 X109.287 Y139.589
G0 X110.615 Y139.533
G1 F1500 X110.258 Y139.818 E85.22236
G1 X110.177 Y139.843 E85.22518
G1 X109.881 Y139.937 E85.23551
G1 X109.481 Y140.054 E85.24937
G1 X109.388 Y140.081 E85.25259
G1 X108.927 Y139.977 E85.26831
G1 X108.651 Y139.913 E85.27773
G1 X108.453 Y139.867 E85.28449
G1 X108.024 Y139.573 E85.30179
G1 X108.495 Y139.677 E85.30544
G1 X108.695 Y139.722 E85.30879
G1 X108.971 Y139.785 E85.31342
G1 X109.433 Y139.892 E85.32114
G1 X109.827 Y139.768 E85.32705
G1 X110.123 Y139.674 E85.33163
G1 X110.209 Y139.65 E85.33298
G1 X110.615 Y139.533 E85.33583
G0 F9000 X113.019 Y137.804
G0 X114.104 Y137.557
G1 F1500 X113.781 Y137.481 E85.34687
G1 X113.765 Y137.482 E85.3474
G1 X113.273 Y137.52 E85.36381
G1 X113.221 Y137.525 E85.36555
G1 X112.984 Y137.544 E85.37346
G1 X113.208 Y137.37 E85.37619
G1 X113.258 Y137.336 E85.37623
G1 X113.752 Y137.317 E85.3835
G1 X113.791 Y137.349 E85.38452
G1 X113.844 Y137.384
G1 X114.104 Y137.557 E85.38588
G0 F9000 X116.478 Y139.321
G0 X117.684 Y139.717
G0 X123.811 Y140.352
G1 F1500 X123.176 Y140.353 E85.40701
G1 X122.76 Y140.355 E85.42084
G1 X121.524 Y140.354 E85.46195
G1 X121.321 Y140.353 E85.4687
G1 X120.378 Y140.347 E85.50007
G1 X120.362 Y140.347 E85.5006
G1 X119.886 Y140.341 E85.51643
G1 X119.147 Y140.331 E85.54101
G1 X119.096 Y140.329 E85.54271
G1 X118.688 Y140.306 E85.5563
G1 X118.338 Y140.283 E85.56797
G1 X117.986 Y140.258 E85.57971
G1 X117.721 Y140.183 E85.58887
G1 X117.662 Y140.166 E85.59091
G1 X116.933 Y139.91 E85.61661
G1 X116.844 Y139.842 E85.62033
G1 X116.643 Y139.687 E85.62878
G1 X116.562 Y139.618 E85.63231
G1 X116.655 Y139.645 E85.63239
G1 X116.931 Y139.728 E85.63518
G1 X116.989 Y139.748
G1 X117.718 Y140.002 E85.64623
G1 X117.767 Y140.019 E85.64687
G1 X117.998 Y140.031 E85.65035
G1 X118.353 Y140.051 E85.65717
G1 X118.703 Y140.074 E85.66394
G1 X119.108 Y140.102 E85.67168
G1 X119.149 Y140.102 E85.67239
G1 X119.888 Y140.111 E85.68654
G1 X120.364 Y140.119 E85.69565
G1 X120.378 Y140.119 E85.6959
G1 X121.322 Y140.123 E85.71393
G1 X121.516 Y140.126 E85.71766
G1 X122.76 Y140.126 E85.74141
G1 X123.175 Y140.127 E85.74927
G1 X123.81 Y140.125 E85.76128
G1 X123.811 Y140.352 E85.76883
G0 F9000 X124.211 Y140.751
;TYPE:WALL-OUTER
G1 F1500 X122.761 Y140.755 E85.81706
G1 X121.522 Y140.754 E85.85826
G1 X120.373 Y140.747 E85.89648
G1 X119.142 Y140.731 E85.93743
G1 X118.661 Y140.705 E85.95345
G1 X117.916 Y140.654 E85.97829
G1 X117.553 Y140.551 E85.99084
G1 X116.738 Y140.265 E86.01956
G1 X116.391 Y139.998 E86.03413
G1 X115.706 Y139.414 E86.06407
G1 X115.423 Y139.115 E86.07776
G1 X114.835 Y138.511 E86.1058
G1 X114.573 Y138.301 E86.11696
G1 X114.031 Y137.951 E86.13842
G1 X113.75 Y137.885 E86.14802
G1 X113.056 Y137.94 E86.17118
G1 X112.917 Y138.008 E86.17632
G1 X112.732 Y138.155 E86.18418
G1 X112.213 Y138.54 E86.20568
G1 X112.038 Y138.694 E86.21343
G1 X111.781 Y138.97 E86.22597
G1 X111.295 Y139.486 E86.24955
G1 X110.977 Y139.757 E86.26345
G1 X110.452 Y140.176 E86.28579
G1 X109.993 Y140.321 E86.3018
G1 X109.402 Y140.494 E86.32228
G1 X108.837 Y140.367 E86.34154
G1 X108.288 Y140.24 E86.36028
G1 X107.284 Y139.55 E86.4008
G1 X106.305 Y138.851 E86.44081
G1 X105.725 Y138.703 E86.46072
G1 X105.171 Y138.582 E86.47958
G1 X104.562 Y138.84 E86.50158
G1 X104.122 Y139.067 E86.51804
G1 X103.667 Y139.406 E86.53692
G1 X103.217 Y139.747 E86.5557
G1 X102.813 Y139.996 E86.57148
G1 X102.306 Y140.295 E86.59106
G1 X101.702 Y140.404 E86.61147
G1 X101.166 Y140.514 E86.62967
G1 X100.694 Y140.507 E86.64537
G1 X100.149 Y140.519 E86.6635
G1 X99.616 Y140.51 E86.68123
G1 X98.437 Y140.576 E86.72051
G1 X97.782 Y140.643 E86.7424
G1 X97.142 Y140.731 E86.76389
G1 X95.689 Y140.892 E86.81251
G1 X95.518 Y140.917 E86.81826
G1 X95.438 Y140.924 E86.82093
G1 X93.904 Y140.995 E86.87201
G1 X93.587 Y141.007 E86.88256
G1 X92.297 Y141.042 E86.92548
G1 X91.065 Y141.062 E86.96646
G1 X90.952 Y141.065 E86.97022
G1 X89.416 Y141.068 E87.02131
G1 X88.3 Y141.054 E87.05843
G1 X87.202 Y141.025 E87.09496
G1 X86.005 Y140.976 E87.13481
G1 X84.886 Y140.912 E87.17209
G1 X83.815 Y140.829 E87.20782
G1 X83.409 Y140.792 E87.22138
G1 X82.664 Y140.721 E87.24627
G1 X82.186 Y140.65 E87.26234
G1 X81.548 Y140.559 E87.28378
G1 X80.908 Y140.337 E87.30631
G1 X80.539 Y140.222 E87.31916
G1 X80.078 Y140.031 E87.33576
G1 X79.317 Y139.706 E87.36328
G1 X78.743 Y139.549 E87.38307
G1 X78.325 Y139.49 E87.39711
G1 X77.766 Y139.522 E87.41574
G1 X77.466 Y139.613 E87.42616
G1 X76.734 Y139.848 E87.45173
G1 X75.92 Y140.186 E87.48105
G1 X75.625 Y140.321 E87.49184
G1 X74.42 Y140.624 E87.53317
G1 X73.562 Y140.719 E87.56188
G1 X73.162 Y140.756 E87.57524
G1 X72.392 Y140.822 E87.60094
G1 X71.864 Y140.859 E87.61855
G1 X71.315 Y140.9 E87.63686
G1 X69.973 Y140.979 E87.68157
G1 X68.623 Y141.037 E87.72651
G1 X67.293 Y141.077 E87.77077
G1 X65.856 Y141.1 E87.81857
G1 X64.432 Y141.107 E87.86593
G1 X62.996 Y141.097 E87.91369
G1 X61.762 Y141.078 E87.95474
G1 X61.762 Y140.048 E87.989
G1 X62.991 Y140.068 E88.02988
G1 X64.432 Y140.078 E88.07781
G1 X65.903 Y140.072 E88.12674
G1 X67.304 Y140.047 E88.17334
G1 X68.64 Y140.009 E88.2178
G1 X69.02 Y139.991 E88.23045
G1 X69.994 Y139.951 E88.26287
G1 X70.395 Y139.927 E88.27623
G1 X70.964 Y139.888 E88.2952
G1 X71.892 Y139.83 E88.32613
G1 X72.721 Y139.762 E88.35379
G1 X73.198 Y139.726 E88.3697
G1 X74.084 Y139.631 E88.39934
G1 X74.489 Y139.592 E88.41287
G1 X75.757 Y139.271 E88.45638
G1 X76.6 Y138.92 E88.48675
G1 X76.874 Y138.795 E88.49677
G1 X77.152 Y138.709 E88.50645
G1 X77.824 Y138.495 E88.5299
G1 X78.209 Y138.533 E88.54277
G1 X78.685 Y138.517 E88.55861
G1 X78.86 Y138.554 E88.56456
G1 X79.179 Y138.652 E88.57566
G1 X79.922 Y138.971 E88.60255
G1 X80.394 Y139.167 E88.61955
G1 X81.007 Y139.389 E88.64124
G1 X81.458 Y139.521 E88.65686
G1 X81.965 Y139.597 E88.67392
G1 X82.611 Y139.689 E88.69562
G1 X83.03 Y139.727 E88.70961
G1 X83.782 Y139.799 E88.73474
G1 X84.098 Y139.822 E88.74528
G1 X84.86 Y139.882 E88.7707
G1 X85.552 Y139.922 E88.79375
G1 X85.864 Y139.942 E88.80415
G1 X86.851 Y139.984 E88.83701
G1 X87.187 Y139.996 E88.84819
G1 X88.291 Y140.026 E88.88492
G1 X89.411 Y140.039 E88.92218
G1 X90.822 Y140.035 E88.96911
G1 X90.958 Y140.036 E88.97363
G1 X92.581 Y140.006 E89.02762
G1 X93.92 Y139.966 E89.07218
G1 X94.171 Y139.957 E89.08053
G1 X95.504 Y139.892 E89.12492
G1 X96.814 Y139.764 E89.1687
G1 X97.188 Y139.701 E89.18131
G1 X97.884 Y139.63 E89.20458
G1 X98.468 Y139.547 E89.2242
G1 X98.974 Y139.516 E89.24106
G1 X99.631 Y139.481 E89.26294
G1 X100.22 Y139.47 E89.28254
G1 X101.201 Y139.486 E89.31517
G1 X101.965 Y139.352 E89.34097
G1 X102.452 Y139.246 E89.35755
G1 X102.874 Y138.986 E89.37403
G1 X103.441 Y138.651 E89.39594
G1 X103.848 Y138.347 E89.41283
G1 X104.331 Y137.983 E89.43295
G1 X104.832 Y137.767 E89.45109
G1 X105.212 Y137.575 E89.46526
G1 X105.743 Y137.712 E89.48349
G1 X106.137 Y137.794 E89.49688
G1 X107.053 Y138.449 E89.53433
G1 X107.654 Y138.864 E89.55863
G1 X108.124 Y139.185 E89.57756
G1 X108.785 Y139.332 E89.60008
G1 X109.417 Y139.478 E89.62165
G1 X110.012 Y139.29 E89.64241
G1 X110.645 Y139.108 E89.66431
G1 X111.031 Y138.779 E89.68118
G1 X111.568 Y138.35 E89.70404
G1 X112.312 Y137.56 E89.74014
G1 X112.974 Y137.046 E89.76801
G1 X113.153 Y136.921 E89.77527
G1 X113.225 Y136.936 E89.77772
G1 X113.885 Y136.912 E89.79969
G1 X114.027 Y137.026 E89.80574
G1 X114.571 Y137.386 E89.82744
G1 X114.818 Y137.648 E89.83941
G1 X115.434 Y138.281 E89.86879
G1 X115.779 Y138.54 E89.88314
G1 X116.546 Y139.196 E89.91671
G1 X117.063 Y139.35 E89.93465
G1 X117.845 Y139.623 E89.9622
G1 X118.38 Y139.652 E89.98002
G1 X119.124 Y139.702 E90.00482
G1 X119.895 Y139.711 E90.03047
G1 X120.368 Y139.719 E90.0462
G1 X121.328 Y139.723 E90.07813
G1 X121.519 Y139.726 E90.08448
G1 X123.174 Y139.727 E90.13953
G1 X124.21 Y139.723 E90.17399
G1 X124.211 Y140.751 E90.20818
G0 F9000 X124.041 Y140.581
G0 X116.408 Y139.563
G0 X116.349 Y139.622
;TYPE:SKIN
G1 F1500 X116.265 Y139.423 E90.21404
G1 X114.634 Y137.943 E90.27379
G1 X114.325 Y137.686 E90.2847
G0 F9000 X114.19 Y137.816
G0 X112.888 Y137.71
G1 F1500 X112.461 Y138.136 E90.29473
G0 F9000 X112.801 Y137.514
G1 F1500 X110.791 Y139.524 E90.342
G0 F9000 X110.695 Y139.337
G1 F1500 X110.988 Y139.044 E90.34889
G0 F9000 X111.004 Y139.064
G0 X110.711 Y139.233
G0 X109.423 Y139.62
G0 X107.922 Y139.288
G0 X107.783 Y139.421
G1 F1500 X107.614 Y139.305 E90.35757
G1 X106.617 Y138.605 E90.40917
G0 F9000 X106.75 Y138.478
G0 X105.158 Y138.439
G0 X104.173 Y138.788
G0 X104.116 Y138.844
G1 F1500 X103.735 Y138.943 E90.42733
G0 F9000 X103.293 Y139.102
G1 F1500 X103.781 Y138.614 E90.43881
G0 F9000 X103.822 Y138.668
G1 F2700 E85.43881
;MESH:NONMESH
G0 F300 X103.822 Y138.668 Z1.8
G0 F9000 X102.504 Y139.377
G0 X101.212 Y139.625
G0 X95.309 Y140.013
G0 X82.203 Y140.532
G0 X83.26 Y141.633
G0 X83.246 Y142.344
G0 X81.147 Y142.403
G0 X76.058 Y142.305
G0 X76.062 Y141.44
;TIME_ELAPSED:211.457754
;LAYER:8
;TYPE:SUPPORT
G1 F2700 E90.43881
G1 F1500 X76.144 Y141.404 E90.44179
G1 X77.119 Y141.001 E90.47688
G1 X77.925 Y140.744 E90.50501
G1 X78.362 Y140.718 E90.51957
G1 X79.056 Y140.908 E90.5435
G1 X79.312 Y141.016 E90.55275
G1 X80.196 Y141.383 E90.58458
G1 X80.746 Y141.553 E90.60373
G1 X80.672 Y141.554 E90.60619
G1 X80.243 Y141.535 E90.62047
G1 X79.73 Y141.538 E90.63753
G1 X79.33 Y141.496 E90.65091
G1 X77.782 Y141.496 E90.7024
G1 X77.402 Y141.446 E90.71515
G1 X76.062 Y141.44 E90.75972
G1 F2700 E85.75972
G0 F9000 X76.058 Y142.305
G0 X61.396 Y141.942
G0 X60.9 Y141.439
G0 X60.901 Y139.693
G0 X61.418 Y139.189
G0 X77.689 Y137.664
G0 X99.6 Y137.386
G0 X99.689 Y138.245
G1 F2700 E90.75972
G1 F1500 X100.771 Y138.133 E90.7959
G1 X101.142 Y137.729 E90.81414
G1 X101.154 Y137.235 E90.83057
G1 X101.929 Y137.012 E90.8574
G1 X102.045 Y136.909 E90.86256
G1 X103.519 Y137.098 E90.91198
G1 X102.763 Y137.667 E90.94345
G1 X102.024 Y138.103 E90.97199
G1 X101.603 Y138.194 E90.98632
G1 X101.204 Y138.265 E90.9998
G1 X100.547 Y138.256 E91.02165
G1 X99.8 Y138.243 E91.0465
G1 X99.689 Y138.245 E91.05019
G0 F9000 X102 Y137.654
G1 F1500 X101.877 Y137.726 E91.05493
G1 X101.54 Y137.798 E91.06639
G1 X101.546 Y137.538 E91.07504
G1 X102 Y137.408 E91.09075
G1 X102 Y137.654 E91.09893
G1 X102.483 Y137.368 E91.1176
G1 X102.176 Y137.328 E91.1279
G1 X102.126 Y137.372 E91.13012
G1 X102 Y137.408 E91.13447
G1 F2700 E86.13447
G0 F9000 X102.173 Y136.054
G0 X103.65 Y136.243
G0 X107.885 Y137.076
G0 X108.31 Y137.851
G1 F2700 E91.13447
G1 F1500 X108.418 Y137.819 E91.13822
G1 X109.073 Y137.273 E91.16658
G1 X109.756 Y137.184 E91.18949
G1 X111.05 Y137.145 E91.23255
G1 X110.722 Y137.493 E91.24845
G1 X110.065 Y138.016 E91.27638
G1 X110.043 Y138.035 E91.27735
G1 X109.444 Y138.208 E91.29809
G1 X109.365 Y138.233 E91.30084
G1 X108.621 Y138.062 E91.32624
G1 X108.31 Y137.851 E91.33874
G0 F9000 X109.109 Y137.763
G1 F1500 X109.241 Y137.653 E91.34445
G1 X109.78 Y137.584 E91.36252
G1 X109.972 Y137.578 E91.36891
G1 X109.851 Y137.674 E91.37405
G1 X109.351 Y137.819 E91.39137
G1 X109.109 Y137.763 E91.39963
G1 F2700 E86.39963
G0 F9000 X108.3 Y136.793
G0 X108.712 Y136.451
G0 X113.213 Y136.02
G0 X114.058 Y136.074
G0 X124.563 Y138.86
G0 X125.071 Y139.364
G0 X125.072 Y141.108
G0 X124.569 Y141.611
G0 X114.054 Y141.573
G0 X113.104 Y141.419
G0 X111.908 Y141.053
G0 X112.222 Y140.246
G1 F2700 E91.39963
G1 F1500 X112.895 Y139.533 E91.43224
G1 X113.135 Y139.355 E91.44218
G1 X113.461 Y139.096 E91.45602
G1 X113.551 Y139.089 E91.45903
G1 X113.605 Y139.102 E91.46087
G1 X113.776 Y139.211 E91.46762
G1 X114.066 Y139.444 E91.47999
G1 X114.435 Y139.822 E91.49756
G1 X114.894 Y140.306 E91.51975
G1 X115.375 Y140.718 E91.54081
G1 X114.114 Y140.709 E91.58275
G1 X113.874 Y140.676 E91.59081
G1 X113.674 Y140.607 E91.59785
G1 X113.072 Y140.533 E91.61802
G1 X112.222 Y140.246 E91.64786
G0 F9000 X113.546 Y139.539
G1 F1500 X113.379 Y139.673 E91.65498
G1 X113.158 Y139.836 E91.66411
G1 X112.941 Y140.067 E91.67466
G1 X113.161 Y140.141 E91.68238
G1 X113.765 Y140.215 E91.70262
G1 X113.968 Y140.286 E91.70977
G1 X114 Y140.29 E91.71084
G1 X114 Y139.95 E91.72215
G1 X113.794 Y139.738 E91.73198
G1 X113.548 Y139.541 E91.74246
G0 F9000 X114 Y139.95
G1 F1500 X114.145 Y140.098 E91.74935
G1 X114.347 Y140.311 E91.75912
G1 X114.14 Y140.309 E91.766
G1 X114 Y140.29 E91.7707
G1 F2700 E86.7707
;MESH:WingGram.obj
G0 F9000 X111.97 Y138.59
G0 X110.691 Y139.241
G0 X109.418 Y139.617
G0 X106.735 Y138.996
G0 X106.374 Y138.723
G0 X105.144 Y138.444
G0 X103.19 Y139.273
;TYPE:WALL-INNER
G1 F2700 E91.7707
G1 F1500 X102.987 Y139.428 E91.7792
G1 X102.889 Y139.488 E91.78302
G1 X102.829 Y139.525 E91.78536
G1 X102.645 Y139.633 E91.79246
G1 X102.189 Y139.902 E91.81007
G1 X102.027 Y139.931 E91.81554
G1 X101.945 Y139.947 E91.81832
G1 X101.375 Y140.063 E91.83767
G1 X101.229 Y140.093 E91.84263
G1 X100.528 Y140.084 E91.86594
G1 X100.299 Y140.089 E91.87356
G1 X99.796 Y140.081 E91.89029
G1 X99.603 Y140.077 E91.89671
G1 X99.577 Y140.076 E91.89758
G1 X98.755 Y140.121 E91.92496
G1 X98.536 Y140.133 E91.93226
G1 X98.418 Y140.14 E91.93619
G1 X98.091 Y140.173 E91.94712
G1 X97.762 Y140.217 E91.95816
G1 X97.323 Y140.277 E91.9729
G1 X97.15 Y140.301 E91.9787
G1 X96.763 Y140.343 E91.99165
G1 X96.208 Y140.405 E92.01023
G1 X95.768 Y140.469 E92.02501
G1 X95.582 Y140.496 E92.03127
G1 X95.518 Y140.501 E92.0334
G1 X95.281 Y140.523 E92.04132
G1 X94.964 Y140.536 E92.05187
G1 X94.322 Y140.565 E92.07324
G1 X93.902 Y140.585 E92.08723
G1 X93.842 Y140.588 E92.08923
G1 X93.32 Y140.607 E92.1066
G1 X92.593 Y140.626 E92.13079
G1 X92.108 Y140.639 E92.14693
G1 X91.524 Y140.648 E92.16635
G1 X91.213 Y140.653 E92.1767
G1 X91.187 Y140.654 E92.17756
G1 X90.83 Y140.661 E92.18944
G1 X90.809 Y140.662 E92.19014
G1 X90.37 Y140.662 E92.20474
G1 X89.323 Y140.665 E92.23956
G1 X89.309 Y140.665 E92.24003
G1 X88.726 Y140.657 E92.25942
G1 X88.708 Y140.657 E92.26002
G1 X88.297 Y140.653 E92.27369
G1 X88.266 Y140.653 E92.27472
G1 X87.268 Y140.627 E92.30793
G1 X87.217 Y140.625 E92.30962
G1 X86.702 Y140.604 E92.32677
G1 X86.516 Y140.596 E92.33296
G1 X86.059 Y140.58 E92.34817
G1 X85.993 Y140.577 E92.35037
G1 X84.955 Y140.518 E92.38495
G1 X84.862 Y140.511 E92.38805
G1 X83.838 Y140.431 E92.42221
G1 X83.718 Y140.42 E92.42622
G1 X82.718 Y140.327 E92.45962
G1 X82.538 Y140.302 E92.46567
G1 X81.681 Y140.178 E92.49447
G1 X81.388 Y140.077 E92.50477
G1 X81.368 Y140.071 E92.50547
G1 X80.735 Y139.876 E92.5275
G1 X80.701 Y139.862 E92.52872
G1 X80.264 Y139.68 E92.54447
G1 X79.931 Y139.541 E92.55647
G1 X79.578 Y139.391 E92.56923
G1 X79.432 Y139.351 E92.57426
G1 X79.13 Y139.269 E92.58467
G1 X78.65 Y139.137 E92.60123
G1 X78.449 Y139.109 E92.60798
G1 X77.852 Y139.144 E92.62787
G1 X77.631 Y139.157 E92.63523
G1 X77.035 Y139.347 E92.65604
G1 X76.581 Y139.492 E92.67189
G1 X75.932 Y139.761 E92.69525
G1 X75.497 Y139.942 E92.71092
G1 X74.626 Y140.16 E92.74079
G1 X74.372 Y140.224 E92.7495
G1 X73.303 Y140.342 E92.78527
G1 X73.279 Y140.345 E92.78608
G1 X72.152 Y140.442 E92.8237
G1 X72.009 Y140.452 E92.82847
G1 X71.565 Y140.484 E92.84327
G1 X71.157 Y140.514 E92.85688
G1 X70.586 Y140.547 E92.8759
G1 X70.5 Y140.552 E92.87877
G1 X70.073 Y140.579 E92.893
G1 X69.895 Y140.587 E92.89892
G1 X69.364 Y140.612 E92.9166
G1 X69.251 Y140.616 E92.92036
G1 X68.663 Y140.642 E92.93994
G1 X68.606 Y140.645 E92.94184
G1 X67.931 Y140.665 E92.9643
G1 X67.361 Y140.682 E92.98327
G1 X67.32 Y140.684 E92.98463
G1 X66.99 Y140.691 E92.99561
G1 X66.201 Y140.703 E93.02186
G1 X65.9 Y140.708 E93.03187
G1 X65.878 Y140.709 E93.0326
G1 X64.562 Y140.715 E93.07637
G1 X64.446 Y140.716 E93.08023
G1 X64.345 Y140.714 E93.08359
G1 X63.018 Y140.706 E93.12773
G1 X62.981 Y140.705 E93.12896
G1 X62.931 Y140.703 E93.13062
G1 X62.162 Y140.692 E93.1562
G1 X62.162 Y140.463 E93.16382
G1 X62.934 Y140.476 E93.17855
G1 X62.988 Y140.477 E93.1796
G1 X63.019 Y140.477 E93.18007
G1 X64.346 Y140.486 E93.20536
G1 X64.44 Y140.487 E93.20719
G1 X64.56 Y140.485 E93.20952
G1 X65.877 Y140.482 E93.23461
G1 X65.896 Y140.481
G1 X66.197 Y140.474 E93.24033
G1 X66.986 Y140.462 E93.25541
G1 X67.316 Y140.456 E93.26171
G1 X67.354 Y140.455 E93.26241
G1 X67.924 Y140.436 E93.27325
G1 X68.599 Y140.418 E93.28609
G1 X68.653 Y140.416 E93.28709
G1 X69.241 Y140.39 E93.29816
G1 X69.354 Y140.386 E93.30032
G1 X69.884 Y140.364 E93.31023
G1 X70.059 Y140.354 E93.31349
G1 X70.486 Y140.329 E93.32147
G1 X70.573 Y140.323 E93.3231
G1 X71.141 Y140.284 E93.33385
G1 X71.548 Y140.256 E93.34162
G1 X71.992 Y140.227 E93.35002
G1 X72.133 Y140.216 E93.35267
G1 X73.26 Y140.124 E93.37373
G1 X73.278 Y140.122 E93.37402
G1 X74.348 Y140.007 E93.39373
G1 X74.581 Y139.981 E93.39743
G1 X75.451 Y139.762 E93.41122
G1 X75.886 Y139.652 E93.41667
G1 X76.535 Y139.383 E93.42358
G1 X76.986 Y139.195 E93.42935
G1 X77.582 Y139.005 E93.43765
G1 X77.839 Y138.923 E93.44236
G1 X78.441 Y138.902 E93.45314
G1 X78.477 Y138.9
G1 X78.491 Y138.902
G1 X78.697 Y138.945 E93.45678
G1 X78.708 Y138.948
G1 X79.177 Y139.095 E93.46444
G1 X79.467 Y139.219 E93.46886
G1 X79.622 Y139.283 E93.47081
G1 X79.976 Y139.43 E93.47458
G1 X80.309 Y139.569 E93.47816
G1 X80.755 Y139.73 E93.48333
G1 X80.776 Y139.736 E93.48342
G1 X81.413 Y139.923 E93.49169
G1 X81.711 Y139.965 E93.49627
G1 X82.568 Y140.088 E93.51183
G1 X82.739 Y140.104 E93.51489
G1 X83.738 Y140.199 E93.53345
G1 X83.855 Y140.207 E93.5356
G1 X84.879 Y140.286 E93.55484
G1 X84.968 Y140.291 E93.55649
G1 X86.005 Y140.351 E93.57609
G1 X86.068 Y140.353 E93.57725
G1 X86.525 Y140.372 E93.58585
G1 X86.711 Y140.38 E93.58934
G1 X87.226 Y140.398 E93.59903
G1 X87.273 Y140.399 E93.59989
G1 X88.271 Y140.425 E93.61888
G1 X88.299 Y140.425 E93.61944
G1 X88.71 Y140.429 E93.62727
G1 X88.729 Y140.429 E93.62767
G1 X89.312 Y140.437 E93.63877
G1 X90.369 Y140.433 E93.65906
G1 X90.809 Y140.433 E93.66746
G1 X90.825 Y140.433 E93.66773
G1 X91.183 Y140.428 E93.67451
G1 X91.209 Y140.427
G1 X91.52 Y140.419 E93.68041
G1 X92.103 Y140.409 E93.69158
G1 X92.587 Y140.399 E93.70079
G1 X93.313 Y140.378 E93.71459
G1 X93.835 Y140.362 E93.72449
G1 X93.891 Y140.36 E93.72551
G1 X94.311 Y140.344 E93.73334
G1 X94.952 Y140.312 E93.74523
G1 X95.269 Y140.296 E93.75122
G1 X95.498 Y140.284 E93.7554
G1 X95.558 Y140.278 E93.75591
G1 X95.737 Y140.258 E93.75909
G1 X96.189 Y140.214 E93.76682
G1 X96.742 Y140.16 E93.77547
G1 X97.114 Y140.096 E93.78154
G1 X97.294 Y140.065 E93.7848
G1 X97.735 Y140.02 E93.79245
G1 X98.062 Y139.974 E93.79792
G1 X98.387 Y139.928 E93.80368
G1 X98.523 Y139.908 E93.80634
G1 X98.742 Y139.894 E93.81047
G1 X99.564 Y139.85 E93.82603
G1 X99.607 Y139.847 E93.82614
G1 X99.8 Y139.843 E93.82991
G1 X100.303 Y139.852 E93.83987
G1 X100.52 Y139.856 E93.84399
G1 X101.231 Y139.864 E93.85769
G1 X101.334 Y139.866 E93.8592
G1 X101.908 Y139.766 E93.8686
G1 X101.988 Y139.749 E93.86983
G1 X102.148 Y139.715 E93.87246
G1 X102.63 Y139.61 E93.87666
G1 X102.812 Y139.498 E93.87719
G1 X102.872 Y139.461 E93.87738
G1 X102.971 Y139.403 E93.87765
G1 X103.19 Y139.273 E93.87794
G0 F9000 X105.144 Y138.444
G0 X106.385 Y138.456
G1 F1500 X106.05 Y138.371 E93.88943
G1 X105.946 Y138.349 E93.89297
G1 X105.433 Y138.238 E93.91043
G1 X105.207 Y138.189 E93.91812
G1 X105.117 Y138.169 E93.92118
G1 X104.793 Y138.307 E93.9329
G1 X104.536 Y138.417 E93.9422
G1 X104.193 Y138.593 E93.95502
G1 X104.503 Y138.36 E93.95611
G1 X104.766 Y138.245 E93.95779
G1 X105.077 Y138.09 E93.95997
G1 X105.247 Y138.004 E93.96339
G1 X105.47 Y138.062 E93.96699
G1 X105.984 Y138.169 E93.97493
G1 X106.123 Y138.268 E93.9778
G1 X106.385 Y138.456 E93.97932
G0 F9000 X108.08 Y139.313
G0 X109.284 Y139.586
G0 X110.6 Y139.539
G1 F1500 X110.243 Y139.825 E93.99454
G1 X110.112 Y139.866 E93.9991
G1 X109.959 Y139.91 E94.0044
G1 X109.477 Y140.051 E94.0211
G1 X109.385 Y140.078 E94.02429
G1 X108.461 Y139.866 E94.05582
G1 X108.383 Y139.812 E94.05897
G1 X108.03 Y139.57 E94.07321
G1 X108.479 Y139.671 E94.0771
G1 X108.504 Y139.676
G1 X109.429 Y139.889 E94.09246
G1 X109.909 Y139.739 E94.0997
G1 X110.062 Y139.695 E94.10208
G1 X110.194 Y139.657 E94.1041
G1 X110.6 Y139.539 E94.10694
G0 F9000 X112.774 Y137.932
G0 X112.944 Y137.849
G0 X114.108 Y137.575
G1 F1500 X113.969 Y137.543 E94.11168
G1 X113.768 Y137.496 E94.11855
G1 X113.674 Y137.474 E94.12176
G1 X113.452 Y137.491 E94.12916
G1 X113.31 Y137.502 E94.1339
G1 X113.013 Y137.526 E94.14381
G1 X113.296 Y137.329 E94.14719
G1 X113.441 Y137.359 E94.14963
G1 X113.669 Y137.352 E94.15212
G1 X113.802 Y137.347 E94.15387
G1 X113.981 Y137.491 E94.15694
G1 X114.108 Y137.575 E94.15749
G0 F9000 X116.505 Y139.338
G0 X117.711 Y139.722
G0 X123.811 Y140.352
G1 F1500 X122.757 Y140.355 E94.19255
G1 X121.463 Y140.354 E94.23559
G1 X121.113 Y140.352 E94.24723
G1 X120.374 Y140.347 E94.27181
G1 X120.358 Y140.347 E94.27234
G1 X119.148 Y140.331 E94.31259
G1 X119.097 Y140.329 E94.31429
G1 X118.603 Y140.301 E94.33074
G1 X118.468 Y140.293 E94.33524
G1 X118.013 Y140.263 E94.35041
G1 X117.748 Y140.187 E94.35958
G1 X117.52 Y140.122 E94.36746
G1 X117.143 Y139.991 E94.38074
G1 X116.96 Y139.927 E94.38718
G1 X116.575 Y139.631 E94.40334
G1 X117.009 Y139.76 E94.40638
G1 X117.203 Y139.818 E94.40947
G1 X117.58 Y139.948 E94.41556
G1 X117.794 Y140.023 E94.41881
G1 X118.025 Y140.035 E94.4223
G1 X118.48 Y140.061 E94.43105
G1 X118.615 Y140.069 E94.4337
G1 X119.109 Y140.102 E94.4432
G1 X119.151 Y140.102 E94.44394
G1 X120.36 Y140.119 E94.46697
G1 X120.374 Y140.119 E94.46722
G1 X121.114 Y140.122 E94.48135
G1 X121.457 Y140.126 E94.48792
G1 X122.756 Y140.126 E94.51276
G1 X123.81 Y140.125 E94.5328
G1 X123.811 Y140.352 E94.54035
G0 F9000 X124.211 Y140.751
;TYPE:WALL-OUTER
G1 F1500 X122.758 Y140.755 E94.58868
G1 X121.46 Y140.754 E94.63185
G1 X120.369 Y140.747 E94.66814
G1 X119.143 Y140.731 E94.70892
G1 X118.442 Y140.692 E94.73227
G1 X117.942 Y140.659 E94.74894
G1 X117.399 Y140.504 E94.76772
G1 X116.768 Y140.284 E94.78995
G1 X116.221 Y139.863 E94.8129
G1 X115.726 Y139.44 E94.83456
G1 X115.304 Y138.994 E94.85498
G1 X114.873 Y138.553 E94.87549
G1 X114.48 Y138.238 E94.89224
G1 X114.081 Y137.98 E94.90805
G1 X113.644 Y137.878 E94.92297
G1 X113.112 Y137.92 E94.94072
G1 X112.849 Y138.05 E94.95048
G1 X112.406 Y138.401 E94.96928
G1 X112.145 Y138.594 E94.98007
G1 X112.053 Y138.676 E94.98417
G1 X111.268 Y139.51 E95.02227
G1 X111.146 Y139.614 E95.0276
G1 X110.433 Y140.185 E95.05798
G1 X110.231 Y140.248 E95.06502
G1 X109.398 Y140.491 E95.09388
G1 X109.082 Y140.42 E95.10465
G1 X108.298 Y140.239 E95.13141
G1 X107.291 Y139.549 E95.17201
G1 X106.315 Y138.851 E95.21192
G1 X105.958 Y138.76 E95.22418
G1 X105.157 Y138.587 E95.25143
G1 X104.706 Y138.779 E95.26774
G1 X104.092 Y139.095 E95.2907
G1 X103.809 Y139.304 E95.3024
G1 X103.206 Y139.763 E95.32761
G1 X103.032 Y139.87 E95.3344
G1 X102.332 Y140.282 E95.36142
G1 X102.103 Y140.324 E95.36916
G1 X101.267 Y140.494 E95.39754
G1 X100.53 Y140.484 E95.42205
G1 X100.301 Y140.489 E95.42967
G1 X99.584 Y140.476 E95.45352
G1 X98.449 Y140.539 E95.49133
G1 X98.138 Y140.57 E95.50173
G1 X97.194 Y140.699 E95.53342
G1 X96.259 Y140.802 E95.5647
G1 X95.64 Y140.892 E95.58551
G1 X95.297 Y140.923 E95.59696
G1 X94.981 Y140.936 E95.60748
G1 X93.861 Y140.988 E95.64477
G1 X93.334 Y141.007 E95.66231
G1 X92.119 Y141.039 E95.70274
G1 X91.194 Y141.054 E95.73351
G1 X90.817 Y141.062 E95.74605
G1 X89.319 Y141.065 E95.79587
G1 X88.721 Y141.057 E95.81576
G1 X88.287 Y141.053 E95.8302
G1 X87.252 Y141.027 E95.86463
G1 X86.5 Y140.996 E95.88967
G1 X86.044 Y140.979 E95.90484
G1 X84.924 Y140.917 E95.94215
G1 X83.807 Y140.83 E95.97942
G1 X82.664 Y140.723 E96.0176
G1 X81.587 Y140.569 E96.05378
G1 X81.264 Y140.457 E96.06515
G1 X80.599 Y140.252 E96.0883
G1 X79.777 Y139.91 E96.11791
G1 X79.447 Y139.77 E96.12983
G1 X78.569 Y139.53 E96.16011
G1 X78.433 Y139.511 E96.16467
G1 X77.705 Y139.553 E96.18893
G1 X76.719 Y139.868 E96.22336
G1 X75.669 Y140.303 E96.26116
G1 X75.629 Y140.321 E96.26262
G1 X74.44 Y140.619 E96.30339
G1 X73.317 Y140.744 E96.34097
G1 X72.186 Y140.841 E96.37872
G1 X71.935 Y140.858 E96.38709
G1 X71.186 Y140.913 E96.41207
G1 X70.524 Y140.951 E96.43412
G1 X70.092 Y140.979 E96.44852
G1 X69.383 Y141.012 E96.47213
G1 X68.623 Y141.045 E96.49743
G1 X67.332 Y141.084 E96.54039
G1 X66.998 Y141.091 E96.5515
G1 X65.884 Y141.109 E96.58856
G1 X64.44 Y141.116 E96.63659
G1 X64.34 Y141.114 E96.63991
G1 X63.003 Y141.106 E96.68438
G1 X62.921 Y141.103 E96.68711
G1 X61.762 Y141.086 E96.72566
G1 X61.762 Y140.056 E96.75992
G1 X62.993 Y140.077 E96.80087
G1 X64.438 Y140.087 E96.84893
G1 X64.553 Y140.085 E96.85276
G1 X65.891 Y140.081 E96.89726
G1 X66.188 Y140.074 E96.90714
G1 X67.344 Y140.055 E96.9456
G1 X67.911 Y140.036 E96.96446
G1 X68.639 Y140.016 E96.98869
G1 X69.223 Y139.99 E97.00813
G1 X69.864 Y139.964 E97.02947
G1 X70.548 Y139.924 E97.05226
G1 X71.52 Y139.857 E97.08466
G1 X71.963 Y139.828 E97.09943
G1 X73.24 Y139.724 E97.14204
G1 X74.51 Y139.586 E97.18453
G1 X75.76 Y139.271 E97.22741
G1 X76.855 Y138.817 E97.26683
G1 X77.77 Y138.525 E97.29878
G1 X78.511 Y138.498 E97.32344
G1 X78.796 Y138.557 E97.33312
G1 X79.315 Y138.719 E97.3512
G1 X79.622 Y138.85 E97.3623
G1 X80.454 Y139.196 E97.39227
G1 X80.879 Y139.35 E97.40731
G1 X81.498 Y139.531 E97.42876
G1 X82.615 Y139.691 E97.46629
G1 X83.772 Y139.8 E97.50494
G1 X84.906 Y139.887 E97.54277
G1 X85.721 Y139.935 E97.56992
G1 X86.024 Y139.951 E97.58002
G1 X86.726 Y139.98 E97.60338
G1 X87.238 Y139.998 E97.62042
G1 X88.278 Y140.025 E97.65503
G1 X88.715 Y140.029 E97.66956
G1 X89.314 Y140.037 E97.68949
G1 X90.367 Y140.033 E97.72451
G1 X90.822 Y140.033 E97.73964
G1 X91.201 Y140.027 E97.75225
G1 X91.51 Y140.019 E97.76253
G1 X92.577 Y139.999 E97.79803
G1 X93.877 Y139.96 E97.84128
G1 X94.293 Y139.944 E97.85513
G1 X95.466 Y139.885 E97.89419
G1 X95.693 Y139.86 E97.90179
G1 X96.689 Y139.763 E97.93507
G1 X97.242 Y139.668 E97.95373
G1 X97.687 Y139.623 E97.96861
G1 X98.48 Y139.51 E97.99525
G1 X98.717 Y139.495 E98.00315
G1 X99.599 Y139.447 E98.03253
G1 X99.799 Y139.443 E98.03918
G1 X100.526 Y139.456 E98.06337
G1 X101.302 Y139.466 E98.08918
G1 X101.831 Y139.373 E98.10704
G1 X102.479 Y139.233 E98.12909
G1 X102.668 Y139.117 E98.13647
G1 X103.427 Y138.668 E98.1658
G1 X103.611 Y138.531 E98.17343
G1 X104.3 Y138.012 E98.20212
G1 X104.597 Y137.883 E98.21289
G1 X105.201 Y137.58 E98.23537
G1 X105.56 Y137.672 E98.24769
G1 X106.147 Y137.794 E98.26763
G1 X107.063 Y138.45 E98.30511
G1 X107.49 Y138.744 E98.32235
G1 X108.136 Y139.184 E98.34834
G1 X108.569 Y139.281 E98.3631
G1 X109.413 Y139.475 E98.39191
G1 X109.79 Y139.357 E98.40505
G1 X110.625 Y139.116 E98.43395
G1 X110.828 Y138.943 E98.44282
G1 X111.542 Y138.374 E98.47319
G1 X111.657 Y138.25 E98.47881
G1 X112.323 Y137.545 E98.51107
G1 X112.649 Y137.292 E98.5248
G1 X113.209 Y136.902 E98.54749
G1 X113.476 Y136.958 E98.55657
G1 X113.936 Y136.942 E98.57188
G1 X114.217 Y137.167 E98.58385
G1 X114.61 Y137.427 E98.59952
G1 X115.001 Y137.842 E98.61849
G1 X115.455 Y138.307 E98.6401
G1 X115.97 Y138.697 E98.66159
G1 X116.573 Y139.213 E98.68798
G1 X117.335 Y139.44 E98.71443
G1 X117.872 Y139.627 E98.73334
G1 X118.641 Y139.67 E98.75896
G1 X119.125 Y139.702 E98.77509
G1 X120.364 Y139.719 E98.8163
G1 X121.119 Y139.722 E98.84142
G1 X121.459 Y139.726 E98.85273
G1 X123.651 Y139.726 E98.92563
G1 X124.21 Y139.723 E98.94422
G1 X124.211 Y140.751 E98.97842
G0 F9000 X124.041 Y140.581
G0 X117.845 Y139.765
G0 X116.505 Y139.416
;TYPE:SKIN
G1 F1500 X116.294 Y139.204 E98.98339
G0 F9000 X116.41 Y139.603
G1 F1500 X114.311 Y137.504 E99.03276
G0 F9000 X114.226 Y137.702
G1 F1500 X114.766 Y138.242 E99.04546
G0 F9000 X114.781 Y138.224
G0 X114.136 Y137.851
G0 X113.748 Y137.761
G0 X112.916 Y137.795
G0 X112.78 Y137.67
G1 F1500 X112.606 Y137.779 E99.05153
G1 X110.836 Y139.403 E99.12264
G0 F9000 X110.952 Y139.514
G0 X109.572 Y139.606
G0 X108.003 Y139.399
G1 F1500 X107.71 Y139.106 E99.12953
G0 F9000 X107.048 Y139.01
G1 F1500 X106.494 Y138.738 E99.15764
G0 F9000 X106.792 Y138.471
G1 F1500 X107.867 Y139.545 E99.18292
G0 F9000 X106.374 Y138.723
G0 X105.144 Y138.444
G0 X104.092 Y138.871
G0 X103.956 Y138.746
G1 F1500 X103.787 Y138.859 E99.19261
G1 X103.452 Y139.09 E99.21201
G0 F9000 X103.528 Y139.189
G1 F2700 E94.21201
;MESH:NONMESH
G0 F300 X103.528 Y139.189 Z2
G0 F9000 X101.313 Y139.605
G0 X95.294 Y140.004
G0 X82.675 Y140.604
G0 X83.243 Y141.632
G0 X83.229 Y142.345
G0 X81.142 Y142.403
G0 X76.062 Y142.305
G0 X76.066 Y141.44
;TIME_ELAPSED:232.116469
;LAYER:9
;TYPE:SUPPORT
G1 F2700 E99.21201
G1 F1500 X76.952 Y141.074 E99.24389
G1 X77.12 Y141.013 E99.24984
G1 X77.276 Y140.97 E99.25522
G1 X77.901 Y140.771 E99.27704
G1 X78.026 Y140.77 E99.28119
G1 X78.396 Y140.748 E99.29352
G1 X79.111 Y140.947 E99.31821
G1 X79.167 Y140.964 E99.32015
G1 X80.249 Y141.411 E99.35909
G1 X80.714 Y141.554 E99.37527
G1 X80.671 Y141.554 E99.3767
G1 X80.242 Y141.535 E99.39098
G1 X79.729 Y141.538 E99.40805
G1 X79.329 Y141.496 E99.42142
G1 X77.78 Y141.496 E99.47294
G1 X77.4 Y141.446 E99.48569
G1 X76.066 Y141.44 E99.53006
G1 F2700 E94.53006
G0 F9000 X76.062 Y142.305
G0 X61.396 Y141.95
G0 X60.9 Y141.447
G0 X60.901 Y139.701
G0 X61.418 Y139.197
G0 X78.516 Y137.645
G0 X99.84 Y137.36
G0 X99.929 Y138.22
G1 F2700 E99.53006
G1 F1500 X100.771 Y138.133 E99.55822
G1 X101.142 Y137.729 E99.57646
G1 X101.154 Y137.235 E99.59289
G1 X101.932 Y137.011 E99.61982
G1 X102.047 Y136.91 E99.62491
G1 X103.525 Y137.098 E99.67447
G1 X102.748 Y137.684 E99.70684
G1 X102.059 Y138.091 E99.73345
G1 X101.451 Y138.219 E99.75412
G1 X101.309 Y138.245 E99.75892
G1 X100.474 Y138.233 E99.78669
G1 X100.428 Y138.229 E99.78823
G1 X99.929 Y138.22 E99.80483
G0 F9000 X102 Y137.662
G1 F1500 X101.913 Y137.713 E99.80818
G1 X101.54 Y137.791 E99.82086
G1 X101.546 Y137.538 E99.82927
G1 X102 Y137.407 E99.84499
G1 X102 Y137.662 E99.85347
G1 X102.495 Y137.369 E99.8726
G1 X102.176 Y137.329 E99.8833
G1 X102.129 Y137.371 E99.88539
G1 X102 Y137.407 E99.88985
G1 F2700 E94.88985
G0 F9000 X102.172 Y136.054
G0 X103.651 Y136.243
G0 X107.886 Y137.076
G0 X108.319 Y137.848
G1 F2700 E99.88985
G1 F1500 X108.418 Y137.819 E99.89328
G1 X109.073 Y137.273 E99.92164
G1 X109.756 Y137.184 E99.94455
G1 X111.05 Y137.145 E99.98761
G1 X110.709 Y137.506 E100.00412
G1 X110.039 Y138.039 E100.0326
G1 X109.371 Y138.232 E100.05573
G1 X108.629 Y138.061 E100.08105
G1 X108.319 Y137.848 E100.09356
G0 F9000 X109.112 Y137.761
G1 F1500 X109.241 Y137.653 E100.09916
G1 X109.78 Y137.584 E100.11723
G1 X109.975 Y137.578 E100.12372
G1 X109.85 Y137.677 E100.12902
G1 X109.361 Y137.818 E100.14595
G1 X109.112 Y137.761 E100.15445
G1 F2700 E95.15445
G0 F9000 X108.303 Y136.79
G0 X108.712 Y136.451
G0 X113.27 Y135.999
G0 X114.113 Y136.102
G0 X124.567 Y138.86
G0 X125.072 Y139.365
G0 X125.072 Y141.108
G0 X124.569 Y141.611
G0 X114.053 Y141.573
G0 X112.882 Y141.38
G0 X111.264 Y140.797
G0 X111.25 Y140.607
G0 X112.221 Y140.245
G1 F2700 E100.15445
G1 F1500 X112.88 Y139.545 E100.18642
G1 X113.429 Y139.109 E100.20974
G1 X113.471 Y139.089 E100.21129
G1 X113.661 Y139.132 E100.21777
G1 X113.68 Y139.144 E100.21851
G1 X114.104 Y139.484 E100.23659
G1 X114.317 Y139.703 E100.24675
G1 X114.911 Y140.332 E100.27553
G1 X115.306 Y140.669 E100.2928
G1 X115.369 Y140.718 E100.29545
G1 X114.113 Y140.709 E100.33723
G1 X113.873 Y140.676 E100.34528
G1 X113.673 Y140.607 E100.35232
G1 X113.079 Y140.534 E100.37223
G1 X112.221 Y140.245 E100.40234
G0 F9000 X113.532 Y139.538
G1 F1500 X113.154 Y139.838 E100.41839
G1 X112.941 Y140.065 E100.42874
G1 X113.169 Y140.142 E100.43675
G1 X113.763 Y140.215 E100.45665
G1 X113.967 Y140.286 E100.46384
G1 X114 Y140.29 E100.46494
G1 X114 Y139.951 E100.47622
G1 X113.836 Y139.782 E100.48405
G1 X113.532 Y139.538 E100.49701
G0 F9000 X114 Y139.951
G1 F1500 X114.029 Y139.98 E100.49838
G1 X114.341 Y140.311 E100.51351
G1 X114.139 Y140.309 E100.52023
G1 X114 Y140.29 E100.52489
G1 F2700 E95.52489
;MESH:WingGram.obj
G0 F9000 X111.987 Y138.569
G0 X110.668 Y139.251
G0 X109.414 Y139.614
G0 X106.741 Y138.994
G0 X106.385 Y138.724
G0 X105.133 Y138.449
G0 X103.187 Y139.283
;TYPE:WALL-INNER
G1 F2700 E100.52489
G1 F1500 X102.966 Y139.451 E100.53413
G1 X102.682 Y139.617 E100.54507
G1 X102.571 Y139.683 E100.54936
G1 X102.212 Y139.894 E100.56321
G1 X102.11 Y139.916 E100.56668
G1 X101.812 Y139.975 E100.57679
G1 X101.474 Y140.043 E100.58825
G1 X101.334 Y140.072 E100.59301
G1 X100.798 Y140.066 E100.61084
G1 X100.623 Y140.063 E100.61666
G1 X100.441 Y140.062 E100.62271
G1 X100.399 Y140.062 E100.62411
G1 X100.331 Y140.061 E100.62637
G1 X99.722 Y140.049 E100.64663
G1 X99.579 Y140.042 E100.65139
G1 X99.525 Y140.044 E100.65319
G1 X98.55 Y140.096 E100.68566
G1 X98.423 Y140.103 E100.6899
G1 X97.568 Y140.218 E100.71859
G1 X97.367 Y140.245 E100.72533
G1 X97.203 Y140.268 E100.73084
G1 X96.776 Y140.316 E100.74513
G1 X96.641 Y140.335 E100.74967
G1 X95.889 Y140.444 E100.77494
G1 X95.708 Y140.471 E100.78103
G1 X95.482 Y140.491 E100.78857
G1 X95.138 Y140.523 E100.80006
G1 X94.593 Y140.545 E100.81821
G1 X94.444 Y140.551 E100.82317
G1 X93.859 Y140.579 E100.84265
G1 X93.799 Y140.582 E100.84464
G1 X93.065 Y140.607 E100.86907
G1 X92.59 Y140.619 E100.88487
G1 X91.93 Y140.637 E100.90683
G1 X91.871 Y140.637 E100.9088
G1 X91.343 Y140.646 E100.92636
G1 X91.315 Y140.647 E100.92729
G1 X91.049 Y140.653 E100.93614
G1 X90.694 Y140.658 E100.94795
G1 X90.675 Y140.659 E100.94858
G1 X89.853 Y140.66 E100.97592
G1 X89.225 Y140.663 E100.99681
G1 X89.212 Y140.663 E100.99724
G1 X88.831 Y140.657 E101.00992
G1 X88.396 Y140.654 E101.02438
G1 X88.246 Y140.651 E101.02937
G1 X87.319 Y140.63 E101.06022
G1 X87.268 Y140.629 E101.06191
G1 X86.579 Y140.602 E101.08485
G1 X86.1 Y140.583 E101.10079
G1 X86.032 Y140.58 E101.10305
G1 X84.972 Y140.521 E101.13836
G1 X84.873 Y140.514 E101.14166
G1 X83.829 Y140.433 E101.17649
G1 X83.706 Y140.422 E101.1806
G1 X82.788 Y140.335 E101.21127
G1 X82.707 Y140.326 E101.21398
G1 X82.542 Y140.303 E101.21952
G1 X81.707 Y140.186 E101.24756
G1 X81.403 Y140.093 E101.25814
G1 X80.801 Y139.907 E101.27909
G1 X80.577 Y139.815 E101.28715
G1 X80.327 Y139.712 E101.29614
G1 X79.696 Y139.451 E101.31885
G1 X79.559 Y139.41 E101.32361
G1 X79.421 Y139.372 E101.32837
G1 X79.246 Y139.323 E101.33442
G1 X78.586 Y139.139 E101.3572
G1 X78.568 Y139.134 E101.35783
G1 X78.455 Y139.14 E101.36159
G1 X78.381 Y139.145 E101.36406
G1 X77.979 Y139.17 E101.37745
G1 X77.84 Y139.17 E101.38208
G1 X77.734 Y139.171 E101.3856
G1 X77.644 Y139.172 E101.38859
G1 X77.062 Y139.358 E101.40892
G1 X76.825 Y139.434 E101.41719
G1 X76.613 Y139.494 E101.42452
G1 X76.382 Y139.578 E101.4327
G1 X76.154 Y139.672 E101.4409
G1 X75.932 Y139.764 E101.44889
G1 X75.516 Y139.936 E101.46387
G1 X74.646 Y140.155 E101.4937
G1 X74.377 Y140.223 E101.50293
G1 X74.254 Y140.238 E101.50705
G1 X73.342 Y140.336 E101.53756
G1 X73.061 Y140.367 E101.54697
G1 X72.006 Y140.455 E101.58218
G1 X71.891 Y140.465 E101.58602
G1 X71.024 Y140.528 E101.61493
G1 X70.737 Y140.544 E101.62449
G1 X70.652 Y140.549 E101.62732
G1 X70.042 Y140.587 E101.64765
G1 X69.765 Y140.6 E101.65687
G1 X69.697 Y140.604 E101.65914
G1 X69.455 Y140.614 E101.66719
G1 X68.664 Y140.65 E101.69353
G1 X68.605 Y140.653 E101.69549
G1 X68.241 Y140.664 E101.70761
G1 X67.4 Y140.69 E101.73559
G1 X67.359 Y140.692 E101.73696
G1 X66.537 Y140.706 E101.7643
G1 X65.929 Y140.717 E101.78453
G1 X65.905 Y140.718 E101.78533
G1 X64.765 Y140.723 E101.82324
G1 X64.445 Y140.725 E101.83389
G1 X63.005 Y140.714 E101.88178
G1 X62.986 Y140.714 E101.88241
G1 X62.162 Y140.7 E101.90982
G1 X62.162 Y140.471 E101.91744
G1 X62.989 Y140.485 E101.93329
G1 X63.006 Y140.485 E101.93362
G1 X64.443 Y140.496 E101.96107
G1 X64.763 Y140.493 E101.96719
G1 X65.904 Y140.49 E101.98899
G1 X65.924 Y140.489 E101.98946
G1 X66.532 Y140.476 E102.00108
G1 X67.355 Y140.464 E102.01681
G1 X67.392 Y140.463 E102.01748
G1 X68.233 Y140.435 E102.03348
G1 X68.599 Y140.426 E102.04046
G1 X68.653 Y140.424 E102.04144
G1 X69.444 Y140.388 E102.05636
G1 X69.688 Y140.379 E102.06096
G1 X69.753 Y140.376 E102.06216
G1 X70.028 Y140.361 E102.06731
G1 X70.638 Y140.325 E102.07877
G1 X70.724 Y140.319 E102.08013
G1 X71.008 Y140.3 E102.08548
G1 X71.875 Y140.242 E102.1018
G1 X71.987 Y140.234 E102.10385
G1 X73.041 Y140.143 E102.12346
G1 X73.318 Y140.119 E102.12855
G1 X74.229 Y140.019 E102.14528
G1 X74.352 Y140.005 E102.14754
G1 X74.601 Y139.977 E102.15152
G1 X75.47 Y139.757 E102.16523
G1 X75.885 Y139.652 E102.17047
G1 X76.111 Y139.569 E102.17286
G1 X76.339 Y139.476 E102.17514
G1 X76.566 Y139.382 E102.17757
G1 X76.769 Y139.299 E102.1802
G1 X77.01 Y139.199 E102.18371
G1 X77.593 Y139.014 E102.19221
G1 X77.732 Y138.969 E102.19498
G1 X77.839 Y138.94 E102.19701
G1 X77.965 Y138.933 E102.19938
G1 X78.366 Y138.91 E102.20727
G1 X78.441 Y138.909 E102.20873
G1 X78.608 Y138.944 E102.21222
G1 X78.638 Y138.951
G1 X79.293 Y139.154 E102.22283
G1 X79.462 Y139.222 E102.22555
G1 X79.611 Y139.283 E102.22771
G1 X79.742 Y139.338 E102.22924
G1 X80.372 Y139.601 E102.2361
G1 X80.627 Y139.692 E102.23893
G1 X80.845 Y139.755 E102.2415
G1 X81.452 Y139.932 E102.25011
G1 X81.737 Y139.972 E102.25447
G1 X82.571 Y140.09 E102.26956
G1 X82.727 Y140.104 E102.27232
G1 X82.809 Y140.112 E102.27388
G1 X83.726 Y140.2 E102.29097
G1 X83.846 Y140.209 E102.29319
G1 X84.89 Y140.289 E102.31279
G1 X84.984 Y140.294 E102.31453
G1 X86.044 Y140.354 E102.33458
G1 X86.109 Y140.356 E102.33578
G1 X86.587 Y140.376 E102.34482
G1 X87.276 Y140.4 E102.35789
G1 X87.324 Y140.401 E102.35882
G1 X88.251 Y140.424 E102.37645
G1 X88.398 Y140.425 E102.37922
G1 X88.833 Y140.43 E102.38749
G1 X89.215 Y140.434 E102.39476
G1 X89.852 Y140.433 E102.40693
G1 X90.674 Y140.431 E102.42253
G1 X90.69 Y140.43 E102.42295
G1 X91.045 Y140.425 E102.42972
G1 X91.311 Y140.421 E102.43475
G1 X91.339 Y140.42 E102.43535
G1 X91.867 Y140.406 E102.44541
G1 X91.925 Y140.405 E102.44656
G1 X92.584 Y140.393 E102.45913
G1 X93.057 Y140.379 E102.46807
G1 X93.791 Y140.355 E102.482
G1 X93.848 Y140.353 E102.48305
G1 X94.433 Y140.331 E102.49395
G1 X94.581 Y140.324 E102.4967
G1 X95.126 Y140.295 E102.5069
G1 X95.462 Y140.277 E102.51304
G1 X95.683 Y140.253 E102.51701
G1 X95.858 Y140.233 E102.52013
G1 X96.615 Y140.158 E102.5326
G1 X96.745 Y140.136 E102.53452
G1 X97.168 Y140.064 E102.54156
G1 X97.338 Y140.035 E102.54461
G1 X97.54 Y140.013 E102.54819
G1 X98.392 Y139.892 E102.56319
G1 X98.538 Y139.871 E102.56604
G1 X99.512 Y139.816 E102.58445
G1 X99.569 Y139.814 E102.5856
G1 X99.588 Y139.813
G1 X99.726 Y139.815 E102.58823
G1 X100.335 Y139.828 E102.6001
G1 X100.401 Y139.833 E102.60136
G1 X100.443 Y139.833 E102.60171
G1 X100.625 Y139.835 E102.60518
G1 X100.8 Y139.837 E102.60853
G1 X101.337 Y139.845 E102.61875
G1 X101.434 Y139.847 E102.62013
G1 X101.774 Y139.788 E102.62579
G1 X102.069 Y139.726 E102.63059
G1 X102.171 Y139.704 E102.63228
G1 X102.537 Y139.626 E102.63598
G1 X102.666 Y139.591 E102.63683
G1 X102.949 Y139.424 E102.63767
G1 X103.187 Y139.283 E102.63801
G0 F9000 X105.133 Y138.449
G0 X106.396 Y138.457
G1 F1500 X106.282 Y138.428 E102.64192
G1 X105.955 Y138.358 E102.65305
G1 X105.247 Y138.205 E102.67714
G1 X105.193 Y138.193 E102.67898
G1 X105.107 Y138.174 E102.68191
G1 X104.68 Y138.354 E102.69732
G1 X104.562 Y138.415 E102.70174
G1 X104.502 Y138.446 E102.70398
G1 X104.164 Y138.62 E102.71663
G1 X104.471 Y138.388 E102.71776
G1 X104.533 Y138.361 E102.71819
G1 X104.653 Y138.301 E102.71889
G1 X105.066 Y138.093 E102.72183
G1 X105.233 Y138.009 E102.7252
G1 X105.286 Y138.022 E102.72609
G1 X105.995 Y138.17 E102.73753
G1 X106.306 Y138.393 E102.74199
G1 X106.396 Y138.457 E102.74212
G0 F9000 X108.091 Y139.314
G0 X109.281 Y139.584
G0 X110.584 Y139.546
G1 F1500 X110.227 Y139.83 E102.7573
G1 X109.722 Y139.976 E102.77478
G1 X109.472 Y140.048 E102.78343
G1 X109.381 Y140.075 E102.78659
G1 X108.471 Y139.865 E102.81765
G1 X108.215 Y139.69 E102.82797
G1 X108.04 Y139.57 E102.83502
G1 X108.263 Y139.619 E102.83619
G1 X108.514 Y139.676 E102.83871
G1 X109.424 Y139.886 E102.85371
G1 X109.673 Y139.809 E102.85743
G1 X110.178 Y139.663 E102.86505
G1 X110.584 Y139.546 E102.8679
G0 F9000 X112.706 Y137.974
G0 X113.05 Y137.804
G0 X114.127 Y137.597
G1 F1500 X113.816 Y137.526 E102.87851
G1 X113.667 Y137.491 E102.8836
G1 X113.567 Y137.467 E102.88702
G1 X113.367 Y137.483 E102.89369
G1 X113.067 Y137.507 E102.9037
G1 X113.352 Y137.308 E102.90712
G1 X113.589 Y137.358 E102.9105
G1 X113.692 Y137.38 E102.91151
G1 X113.85 Y137.375 E102.91335
G1 X114.127 Y137.597 E102.91633
G0 F9000 X116.532 Y139.355
G0 X117.738 Y139.728
G0 X123.811 Y140.352
G1 F1500 X122.979 Y140.354 E102.94401
G1 X122.826 Y140.355 E102.94909
G1 X122.419 Y140.355 E102.96263
G1 X121.756 Y140.355 E102.98468
G1 X121.395 Y140.353 E102.99669
G1 X120.367 Y140.347 E103.03088
G1 X120.353 Y140.347 E103.03135
G1 X119.883 Y140.342 E103.04698
G1 X119.15 Y140.331 E103.07136
G1 X119.098 Y140.329 E103.07309
G1 X118.861 Y140.315 E103.08099
G1 X118.248 Y140.281 E103.10141
G1 X118.039 Y140.268 E103.10837
G1 X117.774 Y140.193 E103.11753
G1 X117.436 Y140.097 E103.12922
G1 X117.37 Y140.078 E103.13151
G1 X116.985 Y139.943 E103.14507
G1 X116.602 Y139.648 E103.16115
G1 X117.034 Y139.776 E103.16419
G1 X117.425 Y139.892 E103.17049
G1 X117.488 Y139.911 E103.17151
G1 X117.82 Y140.028 E103.17699
G1 X118.051 Y140.04 E103.18049
G1 X118.26 Y140.052 E103.1845
G1 X118.873 Y140.086 E103.19621
G1 X119.11 Y140.102 E103.20075
G1 X119.152 Y140.102 E103.20077
G1 X119.885 Y140.111 E103.21484
G1 X120.355 Y140.118 E103.22387
G1 X120.368 Y140.118 E103.22414
G1 X121.396 Y140.125 E103.24373
G1 X121.756 Y140.125 E103.2506
G1 X122.419 Y140.125 E103.26331
G1 X122.826 Y140.126 E103.27109
G1 X122.978 Y140.127 E103.27398
G1 X123.811 Y140.124 E103.28978
G1 X123.811 Y140.352 E103.29736
G0 F9000 X124.211 Y140.751
;TYPE:WALL-OUTER
G1 F1500 X122.827 Y140.755 E103.3434
G1 X121.754 Y140.755 E103.37908
G1 X120.363 Y140.747 E103.42535
G1 X119.877 Y140.742 E103.44152
G1 X119.144 Y140.731 E103.4659
G1 X118.223 Y140.68 E103.49658
G1 X117.969 Y140.664 E103.50504
G1 X117.245 Y140.458 E103.53008
G1 X116.793 Y140.3 E103.546
G1 X116.064 Y139.738 E103.57662
G1 X115.743 Y139.465 E103.59063
G1 X115.185 Y138.874 E103.61767
G1 X114.912 Y138.594 E103.63068
G1 X114.387 Y138.173 E103.65306
G1 X114.132 Y138.009 E103.66314
G1 X113.537 Y137.871 E103.68346
G1 X113.169 Y137.9 E103.69573
G1 X112.781 Y138.092 E103.71013
G1 X112.068 Y138.657 E103.74039
G1 X111.243 Y139.533 E103.78041
G1 X110.415 Y140.192 E103.81561
G1 X109.394 Y140.487 E103.85096
G1 X109.323 Y140.472 E103.85337
G1 X108.308 Y140.238 E103.88802
G1 X107.301 Y139.549 E103.9286
G1 X106.326 Y138.852 E103.96846
G1 X106.191 Y138.818 E103.97309
G1 X105.146 Y138.592 E104.00865
G1 X104.849 Y138.717 E104.01937
G1 X104.061 Y139.123 E104.04885
G1 X103.952 Y139.203 E104.05335
G1 X103.184 Y139.787 E104.08544
G1 X102.36 Y140.271 E104.11722
G1 X102.195 Y140.307 E104.12284
G1 X101.37 Y140.473 E104.15083
G1 X100.619 Y140.463 E104.17581
G1 X100.434 Y140.462 E104.18196
G1 X99.702 Y140.449 E104.20632
G1 X99.58 Y140.443 E104.21038
G1 X98.46 Y140.502 E104.24768
G1 X97.247 Y140.666 E104.28839
G1 X96.827 Y140.713 E104.30245
G1 X95.762 Y140.867 E104.33824
G1 X95.154 Y140.923 E104.35855
G1 X94.61 Y140.945 E104.37666
G1 X93.818 Y140.982 E104.40303
G1 X93.079 Y141.007 E104.42762
G1 X91.941 Y141.037 E104.46548
G1 X91.323 Y141.047 E104.48604
G1 X91.058 Y141.053 E104.49486
G1 X90.681 Y141.059 E104.5074
G1 X89.854 Y141.06 E104.5349
G1 X89.221 Y141.063 E104.55596
G1 X88.827 Y141.057 E104.56906
G1 X88.387 Y141.054 E104.5837
G1 X87.303 Y141.03 E104.61976
G1 X86.084 Y140.982 E104.66034
G1 X84.941 Y140.92 E104.69841
G1 X83.798 Y140.832 E104.73654
G1 X82.744 Y140.733 E104.77175
G1 X82.663 Y140.724 E104.77446
G1 X81.621 Y140.578 E104.80945
G1 X80.66 Y140.282 E104.8429
G1 X79.562 Y139.828 E104.88242
G1 X79.448 Y139.794 E104.88637
G1 X78.525 Y139.537 E104.91824
G1 X77.988 Y139.57 E104.93614
G1 X77.708 Y139.572 E104.94545
G1 X76.934 Y139.819 E104.97247
G1 X76.736 Y139.875 E104.97931
G1 X76.527 Y139.951 E104.98671
G1 X75.643 Y140.317 E105.01853
G1 X74.453 Y140.617 E105.05935
G1 X74.297 Y140.636 E105.06458
G1 X73.097 Y140.766 E105.10472
G1 X71.924 Y140.864 E105.14387
G1 X71.053 Y140.927 E105.17292
G1 X70.676 Y140.948 E105.18548
G1 X70.067 Y140.986 E105.20577
G1 X69.715 Y141.004 E105.2175
G1 X68.623 Y141.053 E105.25385
G1 X67.371 Y141.092 E105.29551
G1 X65.912 Y141.118 E105.34405
G1 X64.444 Y141.125 E105.39287
G1 X62.999 Y141.114 E105.44094
G1 X61.762 Y141.094 E105.48209
G1 X61.762 Y140.064 E105.51634
G1 X62.994 Y140.085 E105.55733
G1 X64.443 Y140.096 E105.60552
G1 X64.759 Y140.093 E105.61603
G1 X65.919 Y140.089 E105.65461
G1 X66.523 Y140.076 E105.67471
G1 X67.382 Y140.063 E105.70328
G1 X68.22 Y140.035 E105.73117
G1 X68.639 Y140.024 E105.74511
G1 X69.426 Y139.988 E105.77131
G1 X69.734 Y139.976 E105.78156
G1 X70.699 Y139.92 E105.81371
G1 X71.956 Y139.835 E105.85562
G1 X73.279 Y139.721 E105.89978
G1 X74.53 Y139.582 E105.94165
G1 X75.767 Y139.269 E105.98409
G1 X75.966 Y139.196 E105.99114
G1 X76.873 Y138.823 E106.02376
G1 X77.618 Y138.585 E106.04977
G1 X77.773 Y138.543 E106.05511
G1 X78.362 Y138.51 E106.07473
G1 X78.48 Y138.509 E106.07866
G1 X78.74 Y138.564 E106.08749
G1 X79.432 Y138.778 E106.11159
G1 X79.612 Y138.851 E106.11805
G1 X80.516 Y139.228 E106.15062
G1 X80.75 Y139.311 E106.15888
G1 X81.536 Y139.54 E106.18611
G1 X82.618 Y139.693 E106.22246
G1 X83.658 Y139.791 E106.2572
G1 X83.762 Y139.802 E106.26068
G1 X84.917 Y139.89 E106.29921
G1 X85.574 Y139.928 E106.32109
G1 X86.063 Y139.954 E106.33738
G1 X86.602 Y139.976 E106.35532
G1 X87.288 Y140 E106.37815
G1 X88.258 Y140.024 E106.41043
G1 X89.217 Y140.034 E106.44232
G1 X90.686 Y140.03 E106.49118
G1 X91.331 Y140.02 E106.51264
G1 X91.856 Y140.006 E106.53011
G1 X92.574 Y139.993 E106.55399
G1 X93.834 Y139.953 E106.59592
G1 X94.415 Y139.931 E106.61526
G1 X95.429 Y139.878 E106.64903
G1 X95.814 Y139.835 E106.66191
G1 X96.562 Y139.761 E106.68691
G1 X97.292 Y139.637 E106.71154
G1 X97.491 Y139.616 E106.7182
G1 X98.495 Y139.473 E106.75193
G1 X99.498 Y139.416 E106.78534
G1 X99.582 Y139.413 E106.78814
G1 X100.36 Y139.428 E106.81402
G1 X100.42 Y139.433 E106.81602
G1 X100.806 Y139.437 E106.82886
G1 X101.403 Y139.446 E106.84872
G1 X101.698 Y139.395 E106.85868
G1 X102.443 Y139.237 E106.88401
G1 X102.509 Y139.219 E106.88628
G1 X103.358 Y138.717 E106.91909
G1 X103.407 Y138.69 E106.92095
G1 X104.269 Y138.04 E106.95685
G1 X104.363 Y137.999 E106.96027
G1 X105.188 Y137.584 E106.99098
G1 X105.376 Y137.632 E106.99743
G1 X106.158 Y137.795 E107.024
G1 X107.073 Y138.45 E107.06143
G1 X108.146 Y139.184 E107.10467
G1 X108.353 Y139.229 E107.11172
G1 X109.409 Y139.472 E107.14776
G1 X109.562 Y139.425 E107.15308
G1 X110.603 Y139.125 E107.18911
G1 X111.515 Y138.398 E107.2279
G1 X112.339 Y137.526 E107.26781
G1 X113.265 Y136.881 E107.30534
G1 X113.727 Y136.979 E107.32105
G1 X113.986 Y136.97 E107.32967
G1 X114.406 Y137.308 E107.3476
G1 X114.651 Y137.471 E107.35739
G1 X115.183 Y138.035 E107.38317
G1 X115.476 Y138.335 E107.39712
G1 X116.156 Y138.85 E107.42549
G1 X116.6 Y139.23 E107.44493
G1 X117.608 Y139.53 E107.47991
G1 X117.899 Y139.632 E107.49017
G1 X118.899 Y139.687 E107.52348
G1 X119.126 Y139.702 E107.53104
G1 X120.359 Y139.718 E107.57206
G1 X121.397 Y139.725 E107.60658
G1 X122.42 Y139.725 E107.64061
G1 X122.978 Y139.727 E107.65917
G1 X124.211 Y139.722 E107.70018
G1 X124.211 Y140.751 E107.7344
G0 F9000 X124.041 Y140.581
G0 X117.872 Y139.77
G0 X116.523 Y139.449
G0 X116.404 Y139.568
;TYPE:SKIN
G1 F1500 X116.264 Y139.425 E107.7402
G1 X114.329 Y137.682 E107.81567
G0 F9000 X114.199 Y137.813
G0 X112.948 Y137.65
G1 F1500 X112.541 Y138.056 E107.82523
G0 F9000 X112.874 Y137.441
G1 F1500 X110.766 Y139.549 E107.87481
G0 F9000 X110.669 Y139.362
G1 F1500 X111.004 Y139.028 E107.88268
G0 F9000 X111.02 Y139.049
G0 X110.668 Y139.251
G0 X109.414 Y139.614
G0 X107.931 Y139.279
G0 X107.791 Y139.412
G1 F1500 X107.622 Y139.297 E107.89136
G1 X106.626 Y138.597 E107.9431
G0 F9000 X106.759 Y138.47
G0 X105.133 Y138.449
G0 X104.116 Y138.845
G0 X104.062 Y138.898
G1 F1500 X103.697 Y138.981 E107.96019
G0 F9000 X103.272 Y139.123
G1 F1500 X103.734 Y138.661 E107.97106
G0 F9000 X103.798 Y138.698
G1 F2700 E102.97106
;MESH:NONMESH
G0 F300 X103.798 Y138.698 Z2.2
G0 F9000 X102.476 Y139.372
G0 X101.414 Y139.585
G0 X94.596 Y140.041
G0 X81.649 Y140.461
G0 X81.716 Y138.692
G0 X78.953 Y137.725
G0 X78.337 Y137.646
G0 X61.418 Y139.197
G0 X60.901 Y139.701
G0 X60.9 Y141.447
G0 X61.396 Y141.95
G0 X76.07 Y142.305
G0 X76.074 Y141.44
;TIME_ELAPSED:253.272352
;LAYER:10
;TYPE:SUPPORT
G1 F2700 E107.97106
G1 F1500 X76.767 Y141.153 E107.99601
G1 X77.112 Y141.027 E108.00822
G1 X77.498 Y140.919 E108.02155
G1 X77.906 Y140.791 E108.03578
G1 X78.311 Y140.786 E108.04925
G1 X78.461 Y140.778 E108.05424
G1 X78.744 Y140.856 E108.06401
G1 X79.242 Y141.005 E108.0813
G1 X80.312 Y141.442 E108.11974
G1 X80.53 Y141.509 E108.12732
G1 X80.684 Y141.554 E108.13266
G1 X80.241 Y141.535 E108.14741
G1 X79.728 Y141.538 E108.16447
G1 X79.328 Y141.496 E108.17785
G1 X77.778 Y141.496 E108.2294
G1 X77.398 Y141.446 E108.24215
G1 X76.074 Y141.44 E108.28619
G1 F2700 E103.28619
G0 F9000 X76.07 Y142.305
G0 X61.396 Y141.958
G0 X60.9 Y141.455
G0 X60.901 Y139.712
G0 X61.418 Y139.203
G0 X78.158 Y137.676
G0 X100.126 Y137.331
G0 X100.215 Y138.19
G1 F2700 E108.28619
G1 F1500 X100.771 Y138.133 E108.30477
G1 X101.142 Y137.729 E108.32302
G1 X101.154 Y137.235 E108.33945
G1 X101.929 Y137.012 E108.36628
G1 X102.045 Y136.909 E108.37144
G1 X103.529 Y137.099 E108.4212
G1 X102.713 Y137.715 E108.4552
G1 X102.538 Y137.813 E108.46187
G1 X102.069 Y138.09 E108.47999
G1 X101.398 Y138.225 E108.50275
G1 X100.771 Y138.215 E108.52361
G1 X100.526 Y138.213 E108.53176
G1 X100.256 Y138.191 E108.54077
G1 X100.215 Y138.19 E108.54213
G0 F9000 X102 Y137.668
G1 F1500 X101.924 Y137.712 E108.54505
G1 X101.54 Y137.789 E108.55808
G1 X101.546 Y137.538 E108.56643
G1 X102 Y137.408 E108.58214
G1 X102 Y137.668 E108.59079
G1 X102.338 Y137.467 E108.60387
G1 X102.487 Y137.383 E108.60955
G1 X102.504 Y137.371 E108.61025
G1 X102.175 Y137.328 E108.62128
G1 X102.126 Y137.372 E108.62347
G1 X102 Y137.408 E108.62783
G1 F2700 E103.62783
G0 F9000 X102.173 Y136.054
G0 X103.65 Y136.243
G0 X107.884 Y137.076
G0 X108.326 Y137.846
G1 F2700 E108.62783
G1 F1500 X108.418 Y137.819 E108.63102
G1 X109.073 Y137.273 E108.65938
G1 X109.756 Y137.184 E108.68229
G1 X111.042 Y137.145 E108.72508
G1 X110.674 Y137.533 E108.74287
G1 X110.546 Y137.632 E108.74825
G1 X110.037 Y138.038 E108.76991
G1 X109.373 Y138.23 E108.7929
G1 X108.643 Y138.063 E108.8178
G1 X108.326 Y137.846 E108.83058
G0 F9000 X109.114 Y137.76
G1 F1500 X109.241 Y137.653 E108.8361
G1 X109.78 Y137.584 E108.85418
G1 X109.973 Y137.578 E108.8606
G1 X109.85 Y137.676 E108.86583
G1 X109.362 Y137.817 E108.88273
G1 X109.114 Y137.76 E108.89119
G1 F2700 E103.89119
G0 F9000 X108.304 Y136.789
G0 X108.712 Y136.451
G0 X113.328 Y135.98
G0 X114.457 Y136.229
G0 X124.564 Y138.859
G0 X125.072 Y139.364
G0 X125.072 Y141.108
G0 X124.569 Y141.611
G0 X114.051 Y141.573
G0 X112.881 Y141.381
G0 X111.264 Y140.796
G0 X111.251 Y140.609
G0 X112.218 Y140.244
G1 F2700 E108.89119
G1 F1500 X112.839 Y139.583 E108.92135
G1 X112.898 Y139.524 E108.92413
G1 X112.967 Y139.463 E108.92719
G1 X113.362 Y139.151 E108.94393
G1 X113.461 Y139.102 E108.94761
G1 X113.676 Y139.152 E108.95495
G1 X114.141 Y139.524 E108.97476
G1 X114.937 Y140.364 E109.01325
G1 X115.133 Y140.531 E109.02181
G1 X115.376 Y140.718 E109.03201
G1 X114.111 Y140.709 E109.07408
G1 X113.875 Y140.677 E109.08201
G1 X113.673 Y140.607 E109.08912
G1 X113.078 Y140.534 E109.10905
G1 X112.218 Y140.244 E109.13924
G0 F9000 X113.13 Y139.857
G1 F1500 X112.936 Y140.064 E109.14868
G1 X113.163 Y140.141 E109.15665
G1 X113.764 Y140.215 E109.17679
G1 X113.971 Y140.287 E109.18408
G1 X114 Y140.29 E109.18505
G1 X114 Y139.957 E109.19612
G1 X113.867 Y139.816 E109.20257
G1 X113.518 Y139.538 E109.21741
G1 X113.224 Y139.77 E109.22987
G1 X113.163 Y139.824 E109.23258
G0 F9000 X113.163 Y139.823
G1 F1500 X113.129 Y139.857 E109.23418
G0 F9000 X114 Y139.957
G1 F1500 X114.336 Y140.311 E109.25041
G1 X114.136 Y140.309 E109.25706
G1 X114 Y140.29 E109.26163
G1 F2700 E104.26163
;MESH:WingGram.obj
G0 F9000 X113.476 Y141.453
G0 X112.881 Y141.381
G0 X111.264 Y140.796
G0 X111.251 Y140.609
G0 X111.261 Y139.335
G0 X109.416 Y139.61
G0 X106.983 Y139.144
G0 X106.374 Y138.715
G0 X105.121 Y138.456
G0 X103.188 Y139.287
;TYPE:WALL-INNER
G1 F2700 E109.26163
G1 F1500 X102.933 Y139.479 E109.27225
G1 X102.709 Y139.611 E109.28089
G1 X102.503 Y139.732 E109.28884
G1 X102.312 Y139.844 E109.2962
G1 X102.245 Y139.881 E109.29875
G1 X101.775 Y139.979 E109.31472
G1 X101.675 Y140 E109.31812
G1 X101.57 Y140.023 E109.32169
G1 X101.434 Y140.052 E109.32632
G1 X100.749 Y140.044 E109.3491
G1 X100.506 Y140.041 E109.35718
G1 X100.47 Y140.041 E109.35838
G1 X100.169 Y140.036 E109.36839
G1 X100.01 Y140.033 E109.37368
G1 X99.603 Y140.007 E109.38725
G1 X99.342 Y140.02 E109.39594
G1 X98.757 Y140.051 E109.41542
G1 X98.579 Y140.058 E109.42135
G1 X98.452 Y140.063 E109.42558
G1 X98.414 Y140.068 E109.42685
G1 X97.448 Y140.206 E109.45931
G1 X97.279 Y140.231 E109.46499
G1 X97.106 Y140.261 E109.47083
G1 X96.518 Y140.345 E109.49058
G1 X96.007 Y140.419 E109.50776
G1 X95.833 Y140.445 E109.51361
G1 X95.446 Y140.48 E109.52653
G1 X95.07 Y140.515 E109.53909
G1 X94.994 Y140.522 E109.54163
G1 X94.565 Y140.539 E109.55591
G1 X94.222 Y140.554 E109.56733
G1 X93.816 Y140.572 E109.58085
G1 X93.758 Y140.575 E109.58278
G1 X92.81 Y140.608 E109.61433
G1 X92.586 Y140.613 E109.62178
G1 X92.218 Y140.623 E109.63402
G1 X91.753 Y140.635 E109.6495
G1 X91.474 Y140.639 E109.65878
G1 X90.558 Y140.656 E109.68925
G1 X90.536 Y140.657 E109.68998
G1 X89.917 Y140.657 E109.71057
G1 X89.128 Y140.66 E109.73681
G1 X89.115 Y140.66 E109.73724
G1 X88.938 Y140.657 E109.74313
G1 X88.728 Y140.656 E109.75012
G1 X88.216 Y140.647 E109.76715
G1 X87.368 Y140.632 E109.79536
G1 X87.319 Y140.631 E109.79699
G1 X86.455 Y140.598 E109.82574
G1 X86.138 Y140.586 E109.8363
G1 X86.073 Y140.583 E109.83846
G1 X85.397 Y140.546 E109.86098
G1 X84.983 Y140.523 E109.87477
G1 X84.886 Y140.516 E109.878
G1 X83.821 Y140.435 E109.91353
G1 X83.699 Y140.424 E109.9176
G1 X83.36 Y140.392 E109.92893
G1 X83.009 Y140.359 E109.94065
G1 X82.699 Y140.327 E109.95102
G1 X82.534 Y140.304 E109.95656
G1 X81.723 Y140.19 E109.9838
G1 X81.423 Y140.103 E109.99419
G1 X80.991 Y139.976 E110.00916
G1 X80.846 Y139.932 E110.0142
G1 X80.452 Y139.772 E110.02835
G1 X80.386 Y139.745 E110.03072
G1 X80.22 Y139.677 E110.03669
G1 X79.765 Y139.49 E110.05305
G1 X79.323 Y139.359 E110.06838
G1 X79.232 Y139.332 E110.07154
G1 X79.125 Y139.302 E110.07523
G1 X78.848 Y139.225 E110.0848
G1 X78.631 Y139.164 E110.09229
G1 X78.578 Y139.166 E110.09406
G1 X78.517 Y139.17 E110.09609
G1 X78.263 Y139.186 E110.10456
G1 X78.192 Y139.186 E110.10692
G1 X77.846 Y139.19 E110.11843
G1 X77.647 Y139.193 E110.12504
G1 X77.6 Y139.208 E110.12669
G1 X77.065 Y139.378 E110.14536
G1 X77.049 Y139.383 E110.14591
G1 X76.626 Y139.501 E110.16052
G1 X76.395 Y139.585 E110.1687
G1 X76.183 Y139.663 E110.17621
G1 X75.945 Y139.761 E110.18477
G1 X75.529 Y139.933 E110.19974
G1 X75.116 Y140.037 E110.21391
G1 X74.664 Y140.151 E110.22941
G1 X74.397 Y140.218 E110.23857
G1 X74.029 Y140.264 E110.2509
G1 X73.77 Y140.292 E110.25957
G1 X73.381 Y140.334 E110.27258
G1 X73.23 Y140.351 E110.27763
G1 X72.865 Y140.387 E110.28983
G1 X72.449 Y140.421 E110.30372
G1 X72.144 Y140.447 E110.3139
G1 X71.802 Y140.476 E110.32531
G1 X71.207 Y140.519 E110.34515
G1 X70.908 Y140.541 E110.35513
G1 X70.812 Y140.544 E110.35832
G1 X70.016 Y140.594 E110.38485
G1 X69.586 Y140.616 E110.39917
G1 X69.473 Y140.621 E110.40293
G1 X68.661 Y140.657 E110.42996
G1 X68.605 Y140.66 E110.43183
G1 X68.55 Y140.661 E110.43366
G1 X67.439 Y140.697 E110.47063
G1 X67.396 Y140.699 E110.47206
G1 X66.872 Y140.708 E110.48949
G1 X65.958 Y140.725 E110.5199
G1 X65.934 Y140.726 E110.5207
G1 X64.973 Y140.731 E110.55266
G1 X64.452 Y140.734 E110.56999
G1 X63.993 Y140.729 E110.58526
G1 X63.01 Y140.723 E110.61795
G1 X62.986 Y140.723 E110.61875
G1 X62.575 Y140.714 E110.63242
G1 X62.162 Y140.708 E110.64616
G1 X62.162 Y140.481 E110.65371
G1 X62.578 Y140.487 E110.66164
G1 X62.99 Y140.494 E110.66948
G1 X63.011 Y140.494 E110.66989
G1 X63.994 Y140.501 E110.68863
G1 X64.449 Y140.505 E110.69732
G1 X64.971 Y140.501 E110.70734
G1 X65.933 Y140.499 E110.72567
G1 X65.953 Y140.498 E110.72613
G1 X66.867 Y140.479 E110.74351
G1 X67.392 Y140.471 E110.75354
G1 X67.431 Y140.47 E110.75425
G1 X68.542 Y140.433 E110.77533
G1 X68.6 Y140.432 E110.77647
G1 X68.65 Y140.431 E110.77738
G1 X69.463 Y140.396 E110.79267
G1 X69.573 Y140.39 E110.79472
G1 X70.002 Y140.366 E110.80286
G1 X70.799 Y140.32 E110.81791
G1 X70.894 Y140.314 E110.81969
G1 X71.19 Y140.296 E110.82522
G1 X71.785 Y140.252 E110.83634
G1 X72.125 Y140.226 E110.84263
G1 X72.43 Y140.196 E110.84833
G1 X72.845 Y140.161 E110.85616
G1 X73.211 Y140.13 E110.863
G1 X73.357 Y140.117 E110.86564
G1 X73.745 Y140.069 E110.87283
G1 X74.004 Y140.041 E110.87769
G1 X74.372 Y140 E110.88452
G1 X74.618 Y139.972 E110.88846
G1 X75.071 Y139.859 E110.8956
G1 X75.483 Y139.755 E110.90206
G1 X75.898 Y139.649 E110.90728
G1 X76.144 Y139.559 E110.90985
G1 X76.356 Y139.481 E110.91192
G1 X76.579 Y139.389 E110.9142
G1 X76.982 Y139.223 E110.91973
G1 X77.011 Y139.211 E110.92032
G1 X77.546 Y139.041 E110.92853
G1 X77.6 Y139.026 E110.92941
G1 X77.843 Y138.959 E110.93412
G1 X78.189 Y138.94 E110.94101
G1 X78.263 Y138.94 E110.94236
G1 X78.503 Y138.94 E110.94703
G1 X78.566 Y138.954 E110.94761
G1 X78.683 Y138.989 E110.94956
G1 X78.895 Y139.053 E110.95285
G1 X79.171 Y139.134 E110.9571
G1 X79.283 Y139.169 E110.95884
G1 X79.37 Y139.197 E110.96008
G1 X79.811 Y139.376 E110.966
G1 X80.267 Y139.561 E110.97107
G1 X80.432 Y139.63 E110.97292
G1 X80.499 Y139.654 E110.97301
G1 X80.893 Y139.768 E110.97794
G1 X81.038 Y139.811 E110.98013
G1 X81.471 Y139.937 E110.98659
G1 X81.753 Y139.976 E110.99096
G1 X82.563 Y140.091 E111.00562
G1 X82.719 Y140.105 E111.00839
G1 X83.03 Y140.135 E111.01422
G1 X83.38 Y140.168 E111.02077
G1 X83.719 Y140.202 E111.02712
G1 X83.838 Y140.211 E111.02932
G1 X84.902 Y140.292 E111.04924
G1 X84.995 Y140.297 E111.05096
G1 X85.409 Y140.321 E111.05876
G1 X86.085 Y140.357 E111.07147
G1 X86.146 Y140.359 E111.07214
G1 X86.463 Y140.372 E111.07814
G1 X87.327 Y140.402 E111.09453
G1 X87.373 Y140.403 E111.09542
G1 X88.219 Y140.422 E111.11142
G1 X88.73 Y140.426 E111.1211
G1 X88.94 Y140.429 E111.12511
G1 X89.118 Y140.431 E111.12851
G1 X89.916 Y140.43 E111.14382
G1 X90.535 Y140.429 E111.15557
G1 X90.553 Y140.428 E111.15601
G1 X91.469 Y140.412 E111.1734
G1 X91.747 Y140.405 E111.17869
G1 X92.212 Y140.393 E111.18761
G1 X92.58 Y140.386 E111.19462
G1 X92.802 Y140.379 E111.19883
G1 X93.75 Y140.349 E111.2168
G1 X93.805 Y140.347 E111.21782
G1 X94.213 Y140.331 E111.22546
G1 X94.555 Y140.317 E111.2318
G1 X94.982 Y140.296 E111.23977
G1 X95.049 Y140.292 E111.24096
G1 X95.426 Y140.271 E111.24782
G1 X95.808 Y140.228 E111.25463
G1 X95.976 Y140.208 E111.25761
G1 X96.49 Y140.157 E111.26637
G1 X97.07 Y140.057 E111.27606
G1 X97.243 Y140.027 E111.27909
G1 X97.417 Y139.997 E111.2822
G1 X98.384 Y139.862 E111.29927
G1 X98.418 Y139.857 E111.29984
G1 X98.57 Y139.832 E111.30283
G1 X98.743 Y139.822 E111.30608
G1 X99.329 Y139.788 E111.31736
G1 X99.595 Y139.78 E111.32249
G1 X99.608 Y139.779 E111.32292
G1 X100.014 Y139.786 E111.33096
G1 X100.172 Y139.79 E111.33423
G1 X100.473 Y139.813 E111.3403
G1 X100.507 Y139.813
G1 X100.751 Y139.815 E111.34496
G1 X101.437 Y139.824 E111.35803
G1 X101.528 Y139.826 E111.3593
G1 X101.635 Y139.811 E111.36109
G1 X101.735 Y139.789 E111.36274
G1 X102.207 Y139.695 E111.37043
G1 X102.278 Y139.68 E111.37098
G1 X102.451 Y139.645 E111.37251
G1 X102.69 Y139.58 E111.37441
G1 X102.914 Y139.448 E111.37522
G1 X103.188 Y139.287 E111.37568
G0 F9000 X105.121 Y138.456
G0 X106.4 Y138.454
G1 F1500 X105.934 Y138.359 E111.3915
G1 X105.776 Y138.326 E111.39687
G1 X105.498 Y138.268 E111.40631
G1 X105.19 Y138.202 E111.41679
G1 X105.097 Y138.182 E111.41995
G1 X104.927 Y138.25 E111.42604
G1 X104.827 Y138.291 E111.42964
G1 X104.481 Y138.468 E111.44256
G1 X104.356 Y138.533 E111.44725
G1 X104.147 Y138.637 E111.45501
G1 X104.33 Y138.499 E111.45538
G1 X104.45 Y138.409 E111.45622
G1 X104.795 Y138.23 E111.45837
G1 X104.897 Y138.177 E111.45916
G1 X105.054 Y138.098 E111.46031
G1 X105.231 Y138.009 E111.46396
G1 X105.539 Y138.073 E111.46915
G1 X105.812 Y138.122 E111.47378
G1 X105.976 Y138.152 E111.47672
G1 X106.4 Y138.454 E111.4821
G0 F9000 X108.108 Y139.314
G0 X109.285 Y139.58
G0 X110.589 Y139.544
G1 F1500 X110.326 Y139.753 E111.49328
G1 X110.231 Y139.827 E111.49728
G1 X109.474 Y140.046 E111.52349
G1 X109.386 Y140.072 E111.52654
G1 X109.128 Y140.014 E111.53534
G1 X108.484 Y139.867 E111.55731
G1 X108.048 Y139.568 E111.57489
G1 X108.527 Y139.678 E111.5786
G1 X109.17 Y139.826 E111.58917
G1 X109.425 Y139.88 E111.59333
G1 X110.183 Y139.662 E111.60465
G1 X110.29 Y139.631 E111.60542
G1 X110.589 Y139.544 E111.60688
G0 F9000 X112.639 Y138.016
G0 X113.083 Y137.796
G0 X114.178 Y137.627
G1 F1500 X113.845 Y137.55 E111.61825
G1 X113.464 Y137.461 E111.63126
G1 X113.422 Y137.463 E111.63266
G1 X113.146 Y137.483 E111.64187
G1 X113.126 Y137.485 E111.64254
G1 X113.145 Y137.474
G1 X113.365 Y137.32 E111.6445
G1 X113.409 Y137.289
G1 X113.496 Y137.307 E111.64618
G1 X113.882 Y137.389 E111.65151
G1 X114.178 Y137.627 E111.65485
G0 F9000 X116.56 Y139.372
G0 X117.764 Y139.733
G0 X123.811 Y140.352
G1 F1500 X123.029 Y140.353 E111.68086
G1 X122.635 Y140.355 E111.69396
G1 X121.802 Y140.355 E111.72167
G1 X121.332 Y140.353 E111.7373
G1 X120.694 Y140.349 E111.75852
G1 X120.364 Y140.347 E111.7695
G1 X120.349 Y140.347 E111.77
G1 X119.247 Y140.333 E111.80665
G1 X119.134 Y140.33 E111.81041
G1 X119.098 Y140.328 E111.81161
G1 X118.061 Y140.271 E111.84615
G1 X117.799 Y140.197 E111.85521
G1 X117.698 Y140.168 E111.8587
G1 X117.215 Y140.03 E111.87541
G1 X117.013 Y139.96 E111.88252
G1 X116.629 Y139.664 E111.89865
G1 X117.062 Y139.793 E111.90169
G1 X117.267 Y139.854 E111.90493
G1 X117.746 Y139.997 E111.91239
G1 X117.845 Y140.032 E111.91404
G1 X118.073 Y140.044 E111.91749
G1 X119.11 Y140.102 E111.9371
G1 X119.135 Y140.102
G1 X119.249 Y140.103 E111.93933
G1 X120.351 Y140.118 E111.96042
G1 X120.364 Y140.118 E111.96066
G1 X120.695 Y140.119 E111.967
G1 X121.333 Y140.125 E111.9792
G1 X121.802 Y140.125 E111.98814
G1 X122.635 Y140.126 E112.00408
G1 X123.028 Y140.127 E112.01153
G1 X123.811 Y140.124 E112.02635
G1 X123.811 Y140.352 E112.03393
G0 F9000 X124.211 Y140.751
;TYPE:WALL-OUTER
G1 F1500 X122.636 Y140.755 E112.08632
G1 X121.8 Y140.755 E112.11412
G1 X120.359 Y140.747 E112.16205
G1 X119.236 Y140.733 E112.19941
G1 X119.123 Y140.73 E112.20317
G1 X117.992 Y140.667 E112.24084
G1 X117.09 Y140.411 E112.27203
G1 X116.821 Y140.317 E112.2815
G1 X115.89 Y139.6 E112.32059
G1 X115.767 Y139.496 E112.32595
G1 X115.065 Y138.754 E112.35992
G1 X114.951 Y138.636 E112.36538
G1 X114.293 Y138.109 E112.39342
G1 X114.181 Y138.038 E112.39783
G1 X113.432 Y137.864 E112.4234
G1 X113.225 Y137.879 E112.4303
G1 X112.714 Y138.134 E112.4493
G1 X112.207 Y138.534 E112.47078
G1 X112.074 Y138.65 E112.47665
G1 X111.983 Y138.742 E112.48095
G1 X111.348 Y139.417 E112.51177
G1 X111.214 Y139.557 E112.51822
G1 X110.571 Y140.07 E112.54558
G1 X110.417 Y140.189 E112.55205
G1 X109.398 Y140.485 E112.58735
G1 X108.321 Y140.24 E112.62408
G1 X107.312 Y139.549 E112.66476
G1 X106.902 Y139.257 E112.6815
G1 X106.433 Y138.918 E112.70075
G1 X106.321 Y138.846 E112.70517
G1 X105.696 Y138.718 E112.72639
G1 X105.133 Y138.599 E112.74553
G1 X104.994 Y138.655 E112.75052
G1 X104.539 Y138.889 E112.76753
G1 X104.094 Y139.11 E112.78406
G1 X104.015 Y139.163 E112.78722
G1 X103.318 Y139.691 E112.81631
G1 X103.153 Y139.814 E112.82315
G1 X102.515 Y140.189 E112.84777
G1 X102.386 Y140.26 E112.85266
G1 X101.472 Y140.453 E112.88373
G1 X100.5 Y140.441 E112.91606
G1 X99.999 Y140.433 E112.93273
G1 X99.601 Y140.408 E112.94599
G1 X98.772 Y140.451 E112.9736
G1 X98.488 Y140.462 E112.98306
G1 X97.342 Y140.626 E113.02156
G1 X97.172 Y140.656 E113.0273
G1 X95.887 Y140.841 E113.07048
G1 X95.011 Y140.922 E113.09974
G1 X94.239 Y140.954 E113.12544
G1 X93.776 Y140.975 E113.14086
G1 X92.824 Y141.008 E113.17254
G1 X91.763 Y141.035 E113.20784
G1 X90.543 Y141.057 E113.24842
G1 X89.918 Y141.057 E113.26921
G1 X89.124 Y141.06 E113.29562
G1 X88.934 Y141.057 E113.30194
G1 X88.721 Y141.056 E113.30902
G1 X87.353 Y141.032 E113.35453
G1 X86.123 Y140.985 E113.39547
G1 X84.953 Y140.922 E113.43444
G1 X83.791 Y140.834 E113.4732
G1 X82.968 Y140.757 E113.50069
G1 X82.658 Y140.725 E113.51106
G1 X81.829 Y140.61 E113.5389
G1 X81.639 Y140.582 E113.54528
G1 X80.874 Y140.359 E113.57179
G1 X80.72 Y140.312 E113.57714
G1 X79.632 Y139.868 E113.61623
G1 X79.121 Y139.716 E113.63396
G1 X78.588 Y139.567 E113.65236
G1 X78.271 Y139.586 E113.66293
G1 X77.711 Y139.592 E113.68155
G1 X77.157 Y139.768 E113.70089
G1 X76.749 Y139.882 E113.71498
G1 X76.328 Y140.036 E113.72989
G1 X75.656 Y140.314 E113.75408
G1 X74.471 Y140.612 E113.79472
G1 X74.072 Y140.662 E113.80809
G1 X73.273 Y140.749 E113.83482
G1 X72.898 Y140.786 E113.84736
G1 X71.835 Y140.875 E113.88283
G1 X70.925 Y140.941 E113.91318
G1 X70.831 Y140.944 E113.91631
G1 X70.041 Y140.993 E113.94263
G1 X69.604 Y141.016 E113.95719
G1 X68.623 Y141.06 E113.98985
G1 X67.409 Y141.099 E114.03025
G1 X65.941 Y141.126 E114.07908
G1 X64.45 Y141.134 E114.12867
G1 X63.99 Y141.129 E114.14398
G1 X63.002 Y141.123 E114.17684
G1 X62.568 Y141.114 E114.19128
G1 X61.762 Y141.102 E114.21809
G1 X61.762 Y140.073 E114.25231
G1 X61.99 Y140.078 E114.2599
G1 X62.995 Y140.094 E114.29333
G1 X64.449 Y140.105 E114.34169
G1 X64.968 Y140.101 E114.35895
G1 X65.948 Y140.098 E114.39155
G1 X66.859 Y140.079 E114.42185
G1 X67.421 Y140.07 E114.44055
G1 X68.529 Y140.033 E114.47742
G1 X68.638 Y140.031 E114.48105
G1 X69.444 Y139.996 E114.50788
G1 X69.854 Y139.974 E114.52153
G1 X71.163 Y139.897 E114.56515
G1 X72.09 Y139.827 E114.59607
G1 X72.396 Y139.797 E114.60629
G1 X73.315 Y139.719 E114.63697
G1 X73.701 Y139.671 E114.64991
G1 X74.547 Y139.577 E114.67822
G1 X74.974 Y139.471 E114.69285
G1 X75.78 Y139.266 E114.72051
G1 X76.211 Y139.108 E114.73578
G1 X76.871 Y138.836 E114.75952
G1 X77.44 Y138.655 E114.77938
G1 X77.775 Y138.563 E114.79094
G1 X78.185 Y138.54 E114.8046
G1 X78.547 Y138.54 E114.81664
G1 X78.671 Y138.567 E114.82086
G1 X79.009 Y138.67 E114.83261
G1 X79.291 Y138.752 E114.84238
G1 X79.507 Y138.82 E114.84991
G1 X80.423 Y139.192 E114.88279
G1 X80.577 Y139.257 E114.88835
G1 X80.622 Y139.273 E114.88994
G1 X81.555 Y139.545 E114.92226
G1 X82.336 Y139.654 E114.94849
G1 X82.611 Y139.694 E114.95773
G1 X83.421 Y139.77 E114.98479
G1 X83.754 Y139.804 E114.99593
G1 X84.929 Y139.893 E115.03512
G1 X85.431 Y139.922 E115.05184
G1 X86.103 Y139.957 E115.07422
G1 X86.478 Y139.972 E115.08671
G1 X87.338 Y140.002 E115.11533
G1 X88.226 Y140.022 E115.14487
G1 X89.12 Y140.031 E115.17461
G1 X90.549 Y140.028 E115.22214
G1 X91.46 Y140.012 E115.25244
G1 X92.202 Y139.993 E115.27713
G1 X92.57 Y139.986 E115.28937
G1 X93.791 Y139.947 E115.33
G1 X94.537 Y139.917 E115.35483
G1 X95.028 Y139.893 E115.37118
G1 X95.392 Y139.872 E115.38331
G1 X95.936 Y139.81 E115.40152
G1 X96.436 Y139.76 E115.41823
G1 X97.361 Y139.601 E115.44945
G1 X98.324 Y139.466 E115.48179
G1 X98.521 Y139.434 E115.48843
G1 X99.316 Y139.388 E115.51492
G1 X99.602 Y139.379 E115.52443
G1 X100.194 Y139.39 E115.54413
G1 X100.49 Y139.413 E115.554
G1 X100.757 Y139.415 E115.56288
G1 X101.502 Y139.426 E115.58766
G1 X101.563 Y139.417 E115.58971
G1 X101.65 Y139.398 E115.59268
G1 X102.359 Y139.255 E115.61673
G1 X102.534 Y139.208 E115.62276
G1 X103.135 Y138.854 E115.64596
G1 X103.373 Y138.72 E115.65504
G1 X104.236 Y138.069 E115.691
G1 X104.717 Y137.82 E115.70901
G1 X105.177 Y137.589 E115.72613
G1 X105.615 Y137.68 E115.74101
G1 X106.104 Y137.768 E115.75754
G1 X106.151 Y137.785 E115.7592
G1 X107.084 Y138.45 E115.79731
G1 X108.098 Y139.144 E115.83818
G1 X108.162 Y139.184 E115.84069
G1 X109.257 Y139.435 E115.87805
G1 X109.411 Y139.468 E115.88329
G1 X110.393 Y139.185 E115.91728
G1 X110.602 Y139.123 E115.92453
G1 X111.285 Y138.577 E115.95361
G1 X111.484 Y138.425 E115.96194
G1 X112.274 Y137.591 E116.00015
G1 X112.455 Y137.422 E116.00839
G1 X112.927 Y137.138 E116.02671
G1 X113.322 Y136.862 E116.04273
G1 X113.978 Y137.001 E116.06504
G1 X114.036 Y136.999 E116.06697
G1 X114.596 Y137.449 E116.09086
G1 X114.687 Y137.509 E116.09449
G1 X115.365 Y138.227 E116.12733
G1 X115.497 Y138.363 E116.13364
G1 X116.342 Y139.003 E116.16889
G1 X116.628 Y139.247 E116.1814
G1 X117.88 Y139.62 E116.22485
G1 X117.925 Y139.636 E116.22644
G1 X119.124 Y139.702 E116.26637
G1 X120.354 Y139.718 E116.30729
G1 X120.699 Y139.719 E116.31876
G1 X121.335 Y139.725 E116.33992
G1 X123.027 Y139.727 E116.39619
G1 X124.211 Y139.722 E116.43557
G1 X124.211 Y140.751 E116.4698
G0 F9000 X124.041 Y140.581
G0 X117.839 Y139.754
G0 X116.552 Y139.462
G0 X116.386 Y139.296
;TYPE:SKIN
G1 F1500 X115.855 Y139.331 E116.48063
G0 F9000 X116.456 Y139.65
G1 F1500 X114.38 Y137.573 E116.52946
G0 F9000 X114.288 Y137.764
G1 F1500 X114.872 Y138.348 E116.5432
G0 F9000 X114.887 Y138.329
G0 X114.235 Y137.908
G0 X113.787 Y137.805
G0 X113.116 Y137.711
G0 X113.125 Y137.732
G1 F1500 X113.043 Y137.651 E116.54512
G0 F9000 X112.9 Y137.508
G1 F1500 X112.783 Y137.673 E116.55074
G1 X111.861 Y138.448 E116.58421
G1 X110.831 Y139.398 E116.62315
G0 F9000 X110.716 Y139.288
G0 X109.416 Y139.61
G0 X107.995 Y139.391
G1 F1500 X107.658 Y139.053 E116.63108
G0 F9000 X107.03 Y138.991
G1 F1500 X106.463 Y138.707 E116.65655
G0 F9000 X106.742 Y138.42
G1 F1500 X107.878 Y139.556 E116.68327
G0 F9000 X106.374 Y138.715
G0 X105.121 Y138.456
G0 X104.104 Y138.882
G0 X103.964 Y138.754
G1 F1500 X103.793 Y138.866 E116.69077
G1 X103.462 Y139.1 E116.70563
G1 X103.427 Y139.348 E116.71482
G0 F9000 X103.357 Y139.303
G1 F2700 E111.71482
;MESH:NONMESH
G0 F300 X103.357 Y139.303 Z2.4
G0 F9000 X101.511 Y139.565
G0 X95.262 Y139.986
G0 X83.801 Y140.715
G0 X83.228 Y141.637
G0 X83.207 Y142.347
G0 X81.137 Y142.403
G0 X76.073 Y142.305
G0 X76.077 Y141.44
;TIME_ELAPSED:274.092570
;LAYER:11
;TYPE:SUPPORT
G1 F2700 E116.71482
G1 F1500 X76.558 Y141.242 E116.73212
G1 X77.118 Y141.037 E116.75196
G1 X77.724 Y140.867 E116.77289
G1 X77.903 Y140.811 E116.77913
G1 X78.506 Y140.804 E116.79919
G1 X79.311 Y141.045 E116.82713
G1 X80.046 Y141.344 E116.85353
G1 X80.393 Y141.475 E116.86586
G1 X80.644 Y141.541 E116.87449
G1 X80.688 Y141.554 E116.87602
G1 X80.24 Y141.535 E116.89093
G1 X79.727 Y141.538 E116.908
G1 X79.327 Y141.496 E116.92137
G1 X77.776 Y141.496 E116.97296
G1 X77.396 Y141.446 E116.98571
G1 X76.077 Y141.44 E117.02958
G1 F2700 E112.02958
G0 F9000 X76.073 Y142.305
G0 X61.396 Y141.966
G0 X60.9 Y141.463
G0 X60.901 Y139.718
G0 X61.418 Y139.214
G0 X77.985 Y137.707
G0 X100.28 Y137.315
G0 X100.369 Y138.174
G1 F2700 E117.02958
G1 F1500 X100.77 Y138.133 E117.04299
G1 X101.142 Y137.729 E117.06125
G1 X101.154 Y137.235 E117.07769
G1 X101.931 Y137.011 E117.10458
G1 X102.046 Y136.91 E117.10967
G1 X103.541 Y137.1 E117.1598
G1 X103.515 Y137.117 E117.16083
G1 X102.676 Y137.746 E117.19571
G1 X102.314 Y137.949 E117.20951
G1 X102.091 Y138.081 E117.21813
G1 X101.987 Y138.109 E117.22171
G1 X101.491 Y138.208 E117.23853
G1 X101.181 Y138.199 E117.24885
G1 X100.601 Y138.192 E117.26814
G1 X100.369 Y138.174 E117.27588
G0 F9000 X102 Y137.671
G1 F1500 X101.934 Y137.709 E117.27841
G1 X101.895 Y137.719 E117.27975
G1 X101.54 Y137.79 E117.29179
G1 X101.546 Y137.537 E117.30021
G1 X102 Y137.407 E117.31592
G1 X102 Y137.671 E117.3247
G1 X102.114 Y137.603 E117.32911
G1 X102.454 Y137.412 E117.34209
G1 X102.509 Y137.371 E117.34437
G1 X102.175 Y137.328 E117.35557
G1 X102.128 Y137.371 E117.35769
G1 X102 Y137.407 E117.36211
G1 F2700 E112.36211
G0 F9000 X102.172 Y136.054
G0 X103.651 Y136.243
G0 X107.886 Y137.076
G0 X108.328 Y137.846
G1 F2700 E117.36211
G1 F1500 X108.418 Y137.819 E117.36523
G1 X109.073 Y137.273 E117.3936
G1 X109.756 Y137.184 E117.4165
G1 X111.037 Y137.146 E117.45913
G1 X110.643 Y137.559 E117.47811
G1 X110.373 Y137.767 E117.48945
G1 X110.036 Y138.037 E117.50381
G1 X109.378 Y138.228 E117.5266
G1 X108.64 Y138.059 E117.55178
G1 X108.626 Y138.051 E117.55232
G1 X108.328 Y137.846 E117.56435
G0 F9000 X109.116 Y137.758
G1 F1500 X109.24 Y137.654 E117.56973
G1 X109.78 Y137.584 E117.58784
G1 X109.969 Y137.578 E117.59413
G1 X109.848 Y137.675 E117.59929
G1 X109.366 Y137.815 E117.61598
G1 X109.116 Y137.758 E117.62451
G1 F2700 E112.62451
G0 F9000 X108.307 Y136.787
G0 X108.712 Y136.451
G0 X113.376 Y135.964
G0 X124.564 Y138.859
G0 X125.072 Y139.364
G0 X125.072 Y141.108
G0 X124.568 Y141.611
G0 X114.048 Y141.573
G0 X113.105 Y141.417
G0 X111.888 Y141.045
G0 X112.213 Y140.242
G1 F2700 E117.62451
G1 F1500 X112.296 Y140.156 E117.62849
G1 X112.798 Y139.622 E117.65286
G1 X112.898 Y139.52 E117.65762
G1 X113.097 Y139.349 E117.66634
G1 X113.293 Y139.194 E117.67465
G1 X113.463 Y139.109 E117.68097
G1 X113.669 Y139.155 E117.68799
G1 X114.155 Y139.546 E117.70874
G1 X114.942 Y140.373 E117.74671
G1 X115.013 Y140.438 E117.74991
G1 X115.381 Y140.718 E117.76529
G1 X114.108 Y140.709 E117.80763
G1 X113.878 Y140.678 E117.81535
G1 X113.672 Y140.607 E117.8226
G1 X113.08 Y140.534 E117.84244
G1 X112.213 Y140.242 E117.87287
G0 F9000 X113.505 Y139.536
G1 F1500 X113.345 Y139.663 E117.87966
G1 X113.174 Y139.81 E117.88716
G1 X113.084 Y139.902 E117.89144
G1 X112.934 Y140.062 E117.89874
G1 X113.175 Y140.143 E117.90719
G1 X113.762 Y140.215 E117.92686
G1 X113.972 Y140.288 E117.93426
G1 X114 Y140.291 E117.93519
G1 X114 Y139.964 E117.94607
G1 X113.881 Y139.838 E117.95184
G1 X113.505 Y139.536 E117.96788
G0 F9000 X114 Y139.964
G1 F1500 X114.33 Y140.311 E117.9838
G1 X114.133 Y140.309 E117.99036
G1 X114 Y140.291 E117.99482
G1 F2700 E112.99482
;MESH:WingGram.obj
G0 F9000 X113.476 Y141.453
G0 X112.997 Y141.394
G0 X111.109 Y140.736
G0 X111.34 Y139.246
G0 X109.422 Y139.607
G0 X107.156 Y139.27
G0 X106.373 Y138.708
G0 X105.263 Y138.459
G0 X105.116 Y138.48
G0 X103.188 Y139.295
;TYPE:WALL-INNER
G1 F2700 E117.99482
G1 F1500 X103.123 Y139.343 E117.99751
G1 X102.897 Y139.51 E118.00685
G1 X102.739 Y139.603 E118.01295
G1 X102.459 Y139.768 E118.02376
G1 X102.432 Y139.783 E118.02479
G1 X102.274 Y139.87 E118.03079
G1 X101.766 Y139.977 E118.04805
G1 X101.686 Y139.996 E118.05079
G1 X101.518 Y140.036 E118.05653
G1 X101.42 Y140.035 E118.05979
G1 X101.138 Y140.03 E118.06917
G1 X100.538 Y140.02 E118.08913
G1 X100.303 Y140.016 E118.09695
G1 X99.994 Y139.997 E118.10725
G1 X99.623 Y139.973 E118.11961
G1 X99.157 Y139.996 E118.13513
G1 X99.031 Y140.003 E118.13933
G1 X98.612 Y140.018 E118.15327
G1 X98.48 Y140.024 E118.15767
G1 X98.251 Y140.056 E118.16536
G1 X97.608 Y140.148 E118.18696
G1 X97.508 Y140.164 E118.19033
G1 X97.317 Y140.196 E118.19677
G1 X97.269 Y140.205 E118.19839
G1 X96.574 Y140.331 E118.22189
G1 X96.393 Y140.357 E118.22797
G1 X96.13 Y140.395 E118.23681
G1 X95.956 Y140.42 E118.24265
G1 X95.409 Y140.47 E118.26092
G1 X94.851 Y140.521 E118.27956
G1 X94.687 Y140.527 E118.28502
G1 X93.773 Y140.566 E118.31545
G1 X93.716 Y140.569 E118.31734
G1 X92.588 Y140.606 E118.35488
G1 X92.542 Y140.608 E118.35641
G1 X91.603 Y140.632 E118.38765
G1 X91.571 Y140.633 E118.38872
G1 X90.421 Y140.653 E118.42697
G1 X90.4 Y140.654 E118.42767
G1 X89.062 Y140.656 E118.47218
G1 X89.023 Y140.657 E118.47347
G1 X88.182 Y140.645 E118.50145
G1 X87.428 Y140.633 E118.52653
G1 X87.382 Y140.632 E118.52806
G1 X86.178 Y140.59 E118.56813
G1 X86.114 Y140.587 E118.57026
G1 X84.995 Y140.526 E118.60753
G1 X84.898 Y140.519 E118.61077
G1 X83.812 Y140.436 E118.64699
G1 X83.693 Y140.426 E118.65097
G1 X83.233 Y140.383 E118.66633
G1 X83.122 Y140.372 E118.67004
G1 X82.691 Y140.328 E118.68445
G1 X82.53 Y140.306 E118.68986
G1 X82.121 Y140.249 E118.70359
G1 X82.045 Y140.239 E118.70614
G1 X81.74 Y140.194 E118.71639
G1 X81.442 Y140.108 E118.72671
G1 X81.068 Y139.999 E118.73967
G1 X80.887 Y139.951 E118.7459
G1 X80.686 Y139.876 E118.75303
G1 X80.635 Y139.856 E118.75485
G1 X80.473 Y139.79 E118.76067
G1 X80.147 Y139.658 E118.77237
G1 X79.837 Y139.532 E118.7835
G1 X79.392 Y139.399 E118.79895
G1 X79.031 Y139.291 E118.81148
G1 X78.907 Y139.254 E118.81578
G1 X78.693 Y139.194 E118.82318
G1 X78.557 Y139.202 E118.82771
G1 X78.543 Y139.203 E118.82817
G1 X78.011 Y139.208 E118.84587
G1 X77.849 Y139.21 E118.85126
G1 X77.649 Y139.213 E118.85791
G1 X77.415 Y139.287 E118.86607
G1 X77.267 Y139.334 E118.87124
G1 X77.066 Y139.389 E118.87817
G1 X76.638 Y139.509 E118.89295
G1 X75.983 Y139.748 E118.91614
G1 X75.957 Y139.758 E118.91707
G1 X75.541 Y139.93 E118.93204
G1 X74.683 Y140.146 E118.96147
G1 X74.415 Y140.214 E118.97067
G1 X74.052 Y140.259 E118.98283
G1 X73.805 Y140.29 E118.99111
G1 X73.417 Y140.331 E119.00409
G1 X73.266 Y140.348 E119.00914
G1 X72.786 Y140.395 E119.02518
G1 X72.663 Y140.408 E119.0293
G1 X72.2 Y140.446 E119.04475
G1 X71.653 Y140.491 E119.063
G1 X71.266 Y140.517 E119.0759
G1 X71.02 Y140.535 E119.08411
G1 X70.746 Y140.554 E119.09324
G1 X70.651 Y140.561 E119.09641
G1 X69.992 Y140.602 E119.11837
G1 X69.755 Y140.613 E119.12626
G1 X69.428 Y140.63 E119.13715
G1 X68.944 Y140.651 E119.15327
G1 X68.701 Y140.663 E119.16136
G1 X68.637 Y140.666 E119.16349
G1 X67.476 Y140.705 E119.20213
G1 X67.433 Y140.707 E119.20356
G1 X67.208 Y140.711 E119.21104
G1 X65.985 Y140.734 E119.25173
G1 X65.961 Y140.735 E119.25253
G1 X65.182 Y140.739 E119.27844
G1 X64.458 Y140.743 E119.30252
G1 X63.818 Y140.736 E119.3238
G1 X63.012 Y140.732 E119.35061
G1 X62.988 Y140.732 E119.35141
G1 X62.399 Y140.719 E119.37101
G1 X62.162 Y140.716 E119.37889
G1 X62.162 Y140.488 E119.38647
G1 X62.403 Y140.492 E119.39107
G1 X62.992 Y140.503 E119.40228
G1 X63.013 Y140.503 E119.4027
G1 X63.819 Y140.509 E119.41803
G1 X64.455 Y140.514 E119.43014
G1 X65.18 Y140.508 E119.44407
G1 X65.96 Y140.507 E119.459
G1 X65.98 Y140.506 E119.45946
G1 X67.203 Y140.481 E119.48282
G1 X67.43 Y140.479 E119.48717
G1 X67.468 Y140.478 E119.48786
G1 X68.629 Y140.44 E119.50979
G1 X68.69 Y140.437 E119.5106
G1 X68.933 Y140.424 E119.5152
G1 X69.418 Y140.404 E119.52438
G1 X69.743 Y140.389 E119.53047
G1 X69.979 Y140.376 E119.5349
G1 X70.638 Y140.338 E119.54725
G1 X70.73 Y140.332 E119.54894
G1 X71.004 Y140.313 E119.55402
G1 X71.25 Y140.293 E119.55861
G1 X71.635 Y140.264 E119.56586
G1 X72.181 Y140.223 E119.57611
G1 X72.641 Y140.18 E119.5848
G1 X72.763 Y140.168 E119.58712
G1 X73.247 Y140.127 E119.59623
G1 X73.393 Y140.114 E119.59887
G1 X73.777 Y140.067 E119.60596
G1 X74.024 Y140.036 E119.6106
G1 X74.39 Y139.996 E119.61742
G1 X74.637 Y139.968 E119.62136
G1 X75.496 Y139.752 E119.63487
G1 X75.911 Y139.647 E119.64008
G1 X75.941 Y139.636 E119.64043
G1 X76.601 Y139.393 E119.64754
G1 X77.019 Y139.221 E119.6532
G1 X77.211 Y139.16 E119.65613
G1 X77.359 Y139.113 E119.6585
G1 X77.603 Y139.047 E119.66229
G1 X77.846 Y138.98 E119.66697
G1 X78.008 Y138.971 E119.67013
G1 X78.543 Y138.97 E119.68061
G1 X78.604 Y138.987 E119.68131
G1 X78.74 Y139.026 E119.68371
G1 X78.954 Y139.088 E119.68691
G1 X79.08 Y139.124 E119.68882
G1 X79.441 Y139.235 E119.69426
G1 X79.884 Y139.415 E119.70033
G1 X80.194 Y139.542 E119.70385
G1 X80.522 Y139.667 E119.70761
G1 X80.673 Y139.706 E119.70926
G1 X80.743 Y139.724 E119.71001
G1 X80.936 Y139.78 E119.71271
G1 X81.116 Y139.832 E119.71544
G1 X81.49 Y139.942 E119.72105
G1 X81.769 Y139.98 E119.72535
G1 X82.076 Y140.023 E119.73094
G1 X82.151 Y140.033 E119.73193
G1 X82.559 Y140.092 E119.73937
G1 X82.711 Y140.106 E119.74207
G1 X83.144 Y140.147 E119.75019
G1 X83.255 Y140.157 E119.75229
G1 X83.713 Y140.203 E119.76091
G1 X83.829 Y140.211 E119.76306
G1 X84.915 Y140.295 E119.78344
G1 X85.007 Y140.299 E119.78514
G1 X86.126 Y140.36 E119.80634
G1 X86.185 Y140.362 E119.80743
G1 X87.389 Y140.403 E119.83037
G1 X87.432 Y140.403 E119.83118
G1 X88.185 Y140.42 E119.84545
G1 X89.025 Y140.428 E119.86134
G1 X89.061 Y140.429 E119.862
G1 X90.399 Y140.425 E119.88745
G1 X90.416 Y140.424 E119.88788
G1 X91.567 Y140.406 E119.90978
G1 X91.597 Y140.405 E119.91038
G1 X92.536 Y140.382 E119.92811
G1 X92.58 Y140.38 E119.92898
G1 X93.708 Y140.343 E119.95024
G1 X93.763 Y140.341 E119.95126
G1 X94.677 Y140.304 E119.96833
G1 X94.838 Y140.295 E119.97133
G1 X95.39 Y140.264 E119.98121
G1 X95.931 Y140.203 E119.9908
G1 X96.099 Y140.183 E119.9938
G1 X96.363 Y140.156 E119.99848
G1 X96.539 Y140.127 E120.00148
G1 X97.236 Y140.01 E120.01334
G1 X97.284 Y140.001
G1 X97.474 Y139.96 E120.01662
G1 X97.579 Y139.946 E120.01834
G1 X98.222 Y139.854 E120.02937
G1 X98.445 Y139.817 E120.03322
G1 X98.603 Y139.791 E120.03635
G1 X99.017 Y139.769 E120.04428
G1 X99.145 Y139.761 E120.0468
G1 X99.615 Y139.746 E120.05589
G1 X99.629 Y139.745 E120.05635
G1 X100.009 Y139.752 E120.06391
G1 X100.321 Y139.775 E120.07026
G1 X100.541 Y139.792 E120.07447
G1 X101.141 Y139.799 E120.08595
G1 X101.423 Y139.808 E120.09137
G1 X101.519 Y139.808 E120.09307
G1 X101.641 Y139.809 E120.09483
G1 X101.729 Y139.792 E120.09631
G1 X102.238 Y139.691 E120.10429
G1 X102.366 Y139.665 E120.10555
G1 X102.426 Y139.649
G1 X102.718 Y139.569 E120.10735
G1 X102.876 Y139.476 E120.10798
G1 X103.115 Y139.334 E120.10854
G1 X103.188 Y139.295 E120.10859
G0 F9000 X105.003 Y138.497
G0 X106.399 Y138.447
G1 F1500 X105.919 Y138.35 E120.12488
G1 X105.801 Y138.326 E120.12889
G1 X105.509 Y138.267 E120.1388
G1 X105.289 Y138.191 E120.14654
G1 X104.923 Y138.246 E120.15885
G1 X104.435 Y138.488 E120.17696
G1 X104.193 Y138.608 E120.18595
G1 X104.413 Y138.444 E120.1866
G1 X104.896 Y138.195 E120.18897
G1 X105.207 Y138.034 E120.19285
G1 X105.281 Y137.995 E120.19329
G1 X105.322 Y138.002
G1 X105.548 Y138.042 E120.19756
G1 X105.847 Y138.095 E120.20346
G1 X105.962 Y138.136 E120.20603
G1 X106.399 Y138.447 E120.21174
G0 F9000 X108.126 Y139.316
G0 X109.292 Y139.577
G0 X110.595 Y139.54
G1 F1500 X110.501 Y139.615 E120.21574
G1 X110.402 Y139.691 E120.21989
G1 X110.229 Y139.824 E120.22714
G1 X109.48 Y140.041 E120.25308
G1 X109.39 Y140.068 E120.25621
G1 X108.936 Y139.966 E120.27168
G1 X108.499 Y139.866 E120.28659
G1 X108.063 Y139.569 E120.30414
G1 X108.541 Y139.678 E120.30781
G1 X108.978 Y139.779 E120.31499
G1 X109.432 Y139.877 E120.32245
G1 X110.182 Y139.662 E120.33345
G1 X110.343 Y139.616 E120.3348
G1 X110.488 Y139.573 E120.33609
G1 X110.595 Y139.54 E120.3362
G0 F9000 X112.57 Y138.059
G0 X113.237 Y137.743
G0 X114.187 Y137.63
G1 F1500 X113.824 Y137.551 E120.34855
G1 X113.381 Y137.454 E120.36364
G1 X113.295 Y137.435 E120.36657
G1 X113.073 Y137.514 E120.3744
G1 X112.832 Y137.637 E120.3834
G1 X112.804 Y137.651 E120.38444
G1 X112.827 Y137.629
G1 X113.058 Y137.49 E120.38486
G1 X113.255 Y137.37 E120.38599
G1 X113.421 Y137.27 E120.38949
G1 X113.863 Y137.37 E120.39655
G1 X114.187 Y137.63 E120.40057
G0 F9000 X116.587 Y139.388
G0 X117.868 Y139.743
G0 X123.811 Y140.352
G1 F1500 X123.078 Y140.353 E120.42495
G1 X122.444 Y140.355 E120.44604
G1 X121.452 Y140.354 E120.47903
G1 X121.308 Y140.353 E120.48382
G1 X120.823 Y140.35 E120.49995
G1 X120.345 Y140.347 E120.51585
G1 X120.237 Y140.346 E120.51944
G1 X119.137 Y140.331 E120.55603
G1 X119.089 Y140.33 E120.55763
G1 X118.992 Y140.326 E120.56086
G1 X118.921 Y140.323 E120.56322
G1 X118.086 Y140.277 E120.59104
G1 X118.045 Y140.272 E120.59241
G1 X117.931 Y140.238 E120.59637
G1 X117.752 Y140.185 E120.60258
G1 X117.445 Y140.093 E120.61324
G1 X117.038 Y139.976 E120.62732
G1 X116.653 Y139.68 E120.64347
G1 X117.087 Y139.809 E120.64652
G1 X117.493 Y139.93 E120.65257
G1 X117.8 Y140.022 E120.65708
G1 X117.988 Y140.043 E120.66005
G1 X118.057 Y140.046 E120.66079
G1 X118.098 Y140.049 E120.66103
G1 X118.933 Y140.096 E120.6769
G1 X119 Y140.098 E120.67806
G1 X119.096 Y140.102 E120.67991
G1 X119.139 Y140.102 E120.68041
G1 X120.239 Y140.116 E120.70147
G1 X120.346 Y140.118 E120.70355
G1 X120.824 Y140.12 E120.71269
G1 X121.309 Y140.123 E120.722
G1 X121.452 Y140.125 E120.72477
G1 X122.444 Y140.126 E120.74372
G1 X123.077 Y140.127 E120.75572
G1 X123.811 Y140.124 E120.76961
G1 X123.811 Y140.352 E120.7772
G0 F9000 X124.211 Y140.751
;TYPE:WALL-OUTER
G1 F1500 X122.444 Y140.755 E120.83597
G1 X121.305 Y140.753 E120.87385
G1 X120.232 Y140.746 E120.90954
G1 X119.12 Y140.731 E120.94653
G1 X118.975 Y140.725 E120.95135
G1 X118.051 Y140.675 E120.98213
G1 X117.965 Y140.665 E120.98501
G1 X117.333 Y140.477 E121.00694
G1 X116.933 Y140.362 E121.02078
G1 X116.846 Y140.333 E121.02383
G1 X116.084 Y139.746 E121.05583
G1 X115.783 Y139.516 E121.06843
G1 X114.978 Y138.669 E121.10729
G1 X114.913 Y138.614 E121.11012
G1 X114.23 Y138.066 E121.13925
G1 X114.104 Y138.022 E121.14369
G1 X113.321 Y137.85 E121.17035
G1 X113.234 Y137.881 E121.17342
G1 X113.171 Y137.914 E121.17579
G1 X112.645 Y138.177 E121.19535
G1 X112.334 Y138.422 E121.20852
G1 X112.078 Y138.642 E121.21974
G1 X111.905 Y138.82 E121.228
G1 X111.427 Y139.328 E121.2512
G1 X111.184 Y139.582 E121.26289
G1 X110.745 Y139.932 E121.28156
G1 X110.414 Y140.187 E121.29546
G1 X109.729 Y140.385 E121.31918
G1 X109.404 Y140.481 E121.33045
G1 X108.541 Y140.285 E121.35988
G1 X108.337 Y140.24 E121.36683
G1 X107.45 Y139.636 E121.40252
G1 X107.356 Y139.576 E121.40623
G1 X107.249 Y139.491 E121.41078
G1 X106.568 Y139 E121.4387
G1 X106.32 Y138.839 E121.44853
G1 X105.405 Y138.654 E121.47958
G1 X105.251 Y138.601 E121.485
G1 X105.044 Y138.632 E121.49196
G1 X104.197 Y139.052 E121.52341
G1 X103.973 Y139.201 E121.53235
G1 X103.43 Y139.613 E121.55503
G1 X103.113 Y139.848 E121.56815
G1 X102.662 Y140.113 E121.58555
G1 X102.415 Y140.249 E121.59493
G1 X101.854 Y140.367 E121.61399
G1 X101.561 Y140.437 E121.62401
G1 X100.293 Y140.416 E121.66619
G1 X99.621 Y140.374 E121.68859
G1 X99.046 Y140.403 E121.70774
G1 X98.516 Y140.423 E121.72538
G1 X97.669 Y140.543 E121.75383
G1 X97.338 Y140.599 E121.76499
G1 X96.646 Y140.725 E121.78839
G1 X96.01 Y140.816 E121.80976
G1 X94.868 Y140.921 E121.8479
G1 X93.733 Y140.969 E121.88568
G1 X92.555 Y141.008 E121.92489
G1 X91.581 Y141.033 E121.95729
G1 X90.407 Y141.054 E121.99635
G1 X89.018 Y141.057 E122.04254
G1 X87.414 Y141.033 E122.0959
G1 X86.164 Y140.989 E122.1375
G1 X84.965 Y140.925 E122.17744
G1 X83.782 Y140.835 E122.2169
G1 X83.193 Y140.781 E122.23657
G1 X82.649 Y140.726 E122.25476
G1 X82.064 Y140.645 E122.2744
G1 X81.656 Y140.586 E122.28811
G1 X80.961 Y140.384 E122.31218
G1 X80.764 Y140.332 E122.31896
G1 X80.484 Y140.227 E122.3289
G1 X79.704 Y139.91 E122.35691
G1 X78.796 Y139.638 E122.38843
G1 X78.65 Y139.597 E122.39348
G1 X78.553 Y139.603 E122.39671
G1 X77.713 Y139.612 E122.42465
G1 X77.385 Y139.716 E122.4361
G1 X76.76 Y139.89 E122.45767
G1 X76.128 Y140.121 E122.48005
G1 X75.668 Y140.311 E122.49661
G1 X74.489 Y140.608 E122.53705
G1 X73.848 Y140.688 E122.55853
G1 X73.309 Y140.746 E122.57656
G1 X72.696 Y140.807 E122.59705
G1 X71.686 Y140.89 E122.63076
G1 X70.679 Y140.96 E122.66433
G1 X70.012 Y141.002 E122.68656
G1 X69.448 Y141.03 E122.70534
G1 X68.655 Y141.066 E122.73174
G1 X67.447 Y141.107 E122.77194
G1 X65.969 Y141.135 E122.82111
G1 X64.456 Y141.143 E122.87144
G1 X63.815 Y141.136 E122.89276
G1 X63.004 Y141.132 E122.91973
G1 X62.392 Y141.119 E122.94009
G1 X61.762 Y141.11 E122.96105
G1 X61.762 Y140.081 E122.99527
G1 X62.997 Y140.103 E123.03635
G1 X64.455 Y140.114 E123.08485
G1 X65.177 Y140.108 E123.10886
G1 X65.975 Y140.106 E123.1354
G1 X67.195 Y140.081 E123.17599
G1 X67.459 Y140.078 E123.18477
G1 X68.673 Y140.037 E123.22517
G1 X68.916 Y140.024 E123.23327
G1 X69.723 Y139.989 E123.26013
G1 X70.705 Y139.933 E123.29285
G1 X70.974 Y139.914 E123.30182
G1 X71.217 Y139.894 E123.30993
G1 X72.147 Y139.824 E123.34095
G1 X72.729 Y139.769 E123.36039
G1 X73.351 Y139.716 E123.38115
G1 X73.98 Y139.638 E123.40223
G1 X74.566 Y139.573 E123.42184
G1 X75.793 Y139.264 E123.46393
G1 X76.456 Y139.02 E123.48742
G1 X76.883 Y138.845 E123.50277
G1 X77.253 Y138.727 E123.51569
G1 X77.778 Y138.583 E123.5338
G1 X78.006 Y138.571 E123.54139
G1 X78.6 Y138.57 E123.56115
G1 X79.19 Y138.739 E123.58156
G1 X79.574 Y138.858 E123.59493
G1 X80.34 Y139.17 E123.62244
G1 X80.644 Y139.285 E123.63325
G1 X80.85 Y139.339 E123.64033
G1 X81.574 Y139.55 E123.66542
G1 X82.133 Y139.627 E123.68418
G1 X82.606 Y139.695 E123.70008
G1 X83.183 Y139.749 E123.71935
G1 X83.748 Y139.805 E123.73824
G1 X84.941 Y139.896 E123.77803
G1 X86.143 Y139.96 E123.81807
G1 X87.4 Y140.003 E123.8599
G1 X88.191 Y140.02 E123.88621
G1 X89.062 Y140.029 E123.91519
G1 X90.412 Y140.024 E123.96009
G1 X91.589 Y140.005 E123.99924
G1 X92.568 Y139.98 E124.03181
G1 X93.748 Y139.941 E124.07108
G1 X94.659 Y139.904 E124.1014
G1 X94.886 Y139.893 E124.10896
G1 X95.355 Y139.865 E124.12459
G1 X96.058 Y139.785 E124.14812
G1 X96.309 Y139.759 E124.15652
G1 X97.208 Y139.608 E124.18684
G1 X97.401 Y139.566 E124.19341
G1 X98.161 Y139.459 E124.21893
G1 X98.551 Y139.394 E124.23208
G1 X99.132 Y139.361 E124.25144
G1 X99.623 Y139.345 E124.26778
G1 X100.029 Y139.352 E124.28128
G1 X100.558 Y139.392 E124.29893
G1 X101.154 Y139.399 E124.31875
G1 X101.431 Y139.408 E124.32797
G1 X101.603 Y139.409 E124.33369
G1 X102.274 Y139.275 E124.35645
G1 X102.561 Y139.197 E124.36634
G1 X102.912 Y138.99 E124.37989
G1 X103.338 Y138.75 E124.39616
G1 X103.908 Y138.321 E124.41988
G1 X104.198 Y138.105 E124.43191
G1 X105.094 Y137.641 E124.46547
G1 X105.177 Y137.588 E124.46875
G1 X105.231 Y137.58 E124.47056
G1 X105.952 Y137.707 E124.49491
G1 X106.148 Y137.777 E124.50183
G1 X106.893 Y138.308 E124.53226
G1 X107.009 Y138.384 E124.53688
G1 X107.118 Y138.47 E124.54149
G1 X107.98 Y139.062 E124.57627
G1 X108.18 Y139.186 E124.5841
G1 X109.065 Y139.389 E124.6143
G1 X109.418 Y139.465 E124.62631
G1 X110.23 Y139.232 E124.65441
G1 X110.602 Y139.12 E124.66733
G1 X111.114 Y138.712 E124.6891
G1 X111.454 Y138.45 E124.70338
G1 X112.187 Y137.677 E124.73881
G1 X112.585 Y137.308 E124.75686
G1 X113.352 Y136.844 E124.78668
G1 X114.043 Y137.001 E124.81025
G1 X114.71 Y137.537 E124.83871
G1 X114.745 Y137.572 E124.84035
G1 X115.51 Y138.382 E124.87741
G1 X115.557 Y138.421 E124.87944
G1 X116.526 Y139.152 E124.91981
G1 X116.655 Y139.263 E124.92547
G1 X117.88 Y139.628 E124.96799
G1 X118.022 Y139.644 E124.97274
G1 X118.952 Y139.696 E125.00372
G1 X119.106 Y139.702 E125.00885
G1 X120.349 Y139.718 E125.05019
G1 X120.827 Y139.72 E125.06609
G1 X121.454 Y139.725 E125.08694
G1 X123.076 Y139.727 E125.14089
G1 X124.211 Y139.722 E125.17864
G1 X124.211 Y140.751 E125.21287
G0 F9000 X124.041 Y140.581
G0 X117.852 Y139.765
G0 X116.559 Y139.44
G0 X116.424 Y139.547
;TYPE:SKIN
G1 F1500 X116.268 Y139.42 E125.21859
G1 X114.776 Y138.084 E125.27554
G1 X114.401 Y137.61 E125.29273
G0 F9000 X114.348 Y137.664
G0 X113.295 Y137.744
G0 X112.748 Y137.85
G1 F1500 X112.589 Y138.009 E125.29647
G0 F9000 X112.63 Y137.685
G1 F1500 X110.776 Y139.539 E125.34007
G0 F9000 X110.678 Y139.354
G1 F1500 X111.036 Y138.995 E125.34851
G0 F9000 X111.052 Y139.016
G0 X110.667 Y139.245
G0 X109.422 Y139.607
G0 X107.939 Y139.272
G0 X107.799 Y139.404
G1 F1500 X107.838 Y139.647 E125.35608
G1 X107.465 Y139.172 E125.37466
G1 X106.633 Y138.59 E125.40591
G0 F9000 X106.766 Y138.463
G0 X105.003 Y138.497
G0 X104.137 Y138.824
G0 X104.053 Y138.907
G1 F1500 X103.705 Y138.973 E125.42397
G1 X103.486 Y138.909 E125.4356
G0 F9000 X103.758 Y138.743
G1 F2700 E120.4356
;MESH:NONMESH
G0 F300 X103.758 Y138.743 Z2.6
G0 F9000 X102.615 Y139.326
G0 X101.429 Y139.547
G0 X94.52 Y140.026
G0 X82.08 Y140.527
G0 X83.215 Y141.638
G0 X83.202 Y142.346
G0 X81.135 Y142.403
G0 X76.079 Y142.305
G0 X76.083 Y141.44
;TIME_ELAPSED:294.631373
;LAYER:12
;TYPE:SUPPORT
G1 F2700 E125.4356
G1 F1500 X76.356 Y141.328 E125.44541
G1 X77.139 Y141.043 E125.47313
G1 X77.895 Y140.831 E125.49924
G1 X78.088 Y140.828 E125.50566
G1 X78.526 Y140.828 E125.52023
G1 X79.373 Y141.084 E125.54966
G1 X79.749 Y141.233 E125.56311
G1 X80.45 Y141.498 E125.58804
G1 X80.661 Y141.554 E125.5953
G1 X80.239 Y141.535 E125.60935
G1 X79.726 Y141.538 E125.62641
G1 X79.326 Y141.496 E125.63979
G1 X77.774 Y141.496 E125.69141
G1 X77.394 Y141.446 E125.70415
G1 X76.083 Y141.44 E125.74776
G1 F2700 E120.74776
G0 F9000 X76.079 Y142.305
G0 X61.397 Y141.975
G0 X60.9 Y141.471
G0 X60.901 Y139.728
G0 X61.417 Y139.22
G0 X78.058 Y137.736
G0 X100.296 Y137.323
G0 X100.515 Y138.16
G1 F2700 E125.74776
G1 F1500 X100.769 Y138.134 E125.75625
G1 X101.141 Y137.73 E125.77452
G1 X101.153 Y137.235 E125.79099
G1 X101.928 Y137.012 E125.81781
G1 X102.044 Y136.909 E125.82297
G1 X103.56 Y137.103 E125.8738
G1 X103.47 Y137.16 E125.87734
G1 X102.94 Y137.552 E125.89927
G1 X102.645 Y137.775 E125.91157
G1 X102.117 Y138.07 E125.93169
G1 X101.91 Y138.126 E125.93882
G1 X101.583 Y138.191 E125.94991
G1 X101.383 Y138.19 E125.95656
G1 X100.761 Y138.172 E125.97726
G1 X100.667 Y138.172 E125.98038
G1 X100.515 Y138.16 E125.98545
G0 F9000 X102 Y137.677
G1 F1500 X101.961 Y137.698 E125.98693
G1 X101.818 Y137.736 E125.99185
G1 X101.546 Y137.791 E126.00108
G1 X101.539 Y137.791 E126.00131
G1 X101.545 Y137.538 E126.00973
G1 X102 Y137.407 E126.02548
G1 X102 Y137.677 E126.03446
G1 X102.426 Y137.439 E126.05069
G1 X102.515 Y137.372 E126.05439
G1 X102.175 Y137.328 E126.06579
G1 X102.125 Y137.372 E126.06801
G1 X102 Y137.407 E126.07233
G1 F2700 E121.07233
G0 F9000 X102.172 Y136.054
G0 X103.652 Y136.243
G0 X107.885 Y137.076
G0 X108.329 Y137.845
G1 F2700 E126.07233
G1 F1500 X108.419 Y137.818 E126.07545
G1 X109.073 Y137.273 E126.10377
G1 X109.756 Y137.184 E126.12668
G1 X111.033 Y137.145 E126.16917
G1 X110.623 Y137.578 E126.189
G1 X110.203 Y137.9 E126.2066
G1 X110.035 Y138.034 E126.21375
G1 X109.73 Y138.126 E126.22435
G1 X109.384 Y138.225 E126.23632
G1 X109.124 Y138.169 E126.24516
G1 X108.665 Y138.065 E126.26082
G1 X108.5 Y137.962 E126.26729
G1 X108.329 Y137.845 E126.27418
G0 F9000 X109.116 Y137.758
G1 F1500 X109.241 Y137.653 E126.27961
G1 X109.78 Y137.584 E126.29768
G1 X109.966 Y137.578 E126.30387
G1 X109.957 Y137.585 E126.30425
G1 X109.845 Y137.674 E126.30901
G1 X109.62 Y137.742 E126.31683
G1 X109.373 Y137.813 E126.32537
G1 X109.207 Y137.778 E126.33102
G1 X109.116 Y137.758 E126.33412
G1 F2700 E121.33412
G0 F9000 X108.307 Y136.787
G0 X108.712 Y136.451
G0 X113.521 Y135.971
G0 X124.564 Y138.859
G0 X125.072 Y139.364
G0 X125.072 Y141.108
G0 X124.569 Y141.611
G0 X114.051 Y141.573
G0 X113.106 Y141.417
G0 X111.886 Y141.044
G0 X112.208 Y140.24
G1 F2700 E126.33412
G1 F1500 X112.689 Y139.732 E126.35738
G1 X112.893 Y139.522 E126.36712
G1 X113.226 Y139.235 E126.38174
G1 X113.323 Y139.187 E126.38534
G1 X113.483 Y139.101 E126.39138
G1 X113.604 Y139.127 E126.3955
G1 X113.647 Y139.142 E126.39702
G1 X113.984 Y139.412 E126.41138
G1 X114.156 Y139.553 E126.41877
G1 X114.981 Y140.42 E126.45858
G1 X115.373 Y140.718 E126.47496
G1 X114.11 Y140.709 E126.51697
G1 X113.878 Y140.678 E126.52475
G1 X113.675 Y140.608 E126.53189
G1 X113.081 Y140.534 E126.5518
G1 X112.208 Y140.24 E126.58244
G0 F9000 X113.507 Y139.543
G1 F1500 X113.447 Y139.572 E126.58466
G1 X113.163 Y139.817 E126.59713
G1 X113.03 Y139.954 E126.60348
G1 X112.929 Y140.06 E126.60835
G1 X113.179 Y140.144 E126.61713
G1 X113.766 Y140.216 E126.6368
G1 X113.972 Y140.288 E126.64405
G1 X114 Y140.291 E126.64499
G1 X114 Y139.969 E126.6557
G1 X113.886 Y139.849 E126.6612
G1 X113.73 Y139.722 E126.6679
G1 X113.508 Y139.543 E126.67738
G0 F9000 X114 Y139.969
G1 F1500 X114.325 Y140.31 E126.69305
G1 X114.133 Y140.309 E126.69943
G1 X114 Y140.291 E126.7039
G1 F2700 E121.7039
;MESH:WingGram.obj
G0 F9000 X111.743 Y138.814
G0 X110.105 Y139.412
G0 X109.429 Y139.604
G0 X106.781 Y138.965
G0 X106.373 Y138.703
G0 X105.432 Y138.457
G0 X105.019 Y138.516
G0 X103.153 Y139.324
;TYPE:WALL-INNER
G1 F2700 E126.7039
G1 F1500 X102.914 Y139.501 E126.71379
G1 X102.856 Y139.544 E126.71619
G1 X102.768 Y139.595 E126.71957
G1 X102.607 Y139.691 E126.72581
G1 X102.359 Y139.826 E126.7352
G1 X102.3 Y139.858 E126.73743
G1 X102.239 Y139.871 E126.73951
G1 X101.783 Y139.978 E126.75509
G1 X101.616 Y140.018 E126.7608
G1 X101.336 Y140.013 E126.77011
G1 X100.726 Y140.002 E126.7904
G1 X100.609 Y139.999 E126.7943
G1 X100.578 Y139.998 E126.79533
G1 X99.83 Y139.951 E126.82026
G1 X99.645 Y139.939 E126.82642
G1 X99.301 Y139.955 E126.83788
G1 X98.972 Y139.967 E126.84883
G1 X98.639 Y139.98 E126.85991
G1 X98.508 Y139.985 E126.86427
G1 X98.087 Y140.044 E126.87841
G1 X97.934 Y140.066 E126.88355
G1 X97.57 Y140.126 E126.89582
G1 X97.324 Y140.168 E126.90412
G1 X97.202 Y140.19 E126.90824
G1 X96.277 Y140.357 E126.93951
G1 X96.064 Y140.396 E126.94671
G1 X95.371 Y140.46 E126.96986
G1 X94.816 Y140.512 E126.9884
G1 X94.741 Y140.519 E126.9909
G1 X93.743 Y140.56 E127.02412
G1 X93.55 Y140.568 E127.03055
G1 X92.738 Y140.594 E127.05757
G1 X92.254 Y140.61 E127.07368
G1 X91.521 Y140.628 E127.09806
G1 X91.486 Y140.629 E127.09923
G1 X90.285 Y140.65 E127.13918
G1 X90.263 Y140.651 E127.13991
G1 X88.85 Y140.654 E127.18691
G1 X88.836 Y140.654 E127.18737
G1 X88.149 Y140.644 E127.21023
G1 X87.532 Y140.635 E127.23075
G1 X87.188 Y140.625 E127.2422
G1 X86.398 Y140.599 E127.26849
G1 X86.217 Y140.593 E127.27451
G1 X86.157 Y140.59 E127.27651
G1 X85.007 Y140.529 E127.31481
G1 X84.911 Y140.522 E127.31801
G1 X83.805 Y140.438 E127.3549
G1 X83.685 Y140.427 E127.35891
G1 X83.458 Y140.406 E127.36649
G1 X82.883 Y140.349 E127.38571
G1 X82.682 Y140.329 E127.39243
G1 X82.524 Y140.308 E127.39773
G1 X82.354 Y140.284 E127.40344
G1 X81.84 Y140.211 E127.42071
G1 X81.759 Y140.199 E127.42343
G1 X81.462 Y140.113 E127.43372
G1 X81.375 Y140.088 E127.43673
G1 X81.009 Y139.991 E127.44932
G1 X80.938 Y139.972 E127.45177
G1 X80.531 Y139.819 E127.46623
G1 X80.334 Y139.744 E127.47324
G1 X79.907 Y139.573 E127.48854
G1 X79.852 Y139.557 E127.49044
G1 X79.467 Y139.441 E127.50382
G1 X79.276 Y139.383 E127.51045
G1 X78.919 Y139.275 E127.52286
G1 X78.767 Y139.228 E127.52815
G1 X78.576 Y139.228 E127.5345
G1 X78.546 Y139.228 E127.5355
G1 X78.067 Y139.228 E127.55143
G1 X77.843 Y139.231 E127.55888
G1 X77.659 Y139.234 E127.56501
G1 X77.494 Y139.282 E127.57072
G1 X77.222 Y139.357 E127.5801
G1 X77.081 Y139.397 E127.58498
G1 X76.886 Y139.452 E127.59172
G1 X76.65 Y139.518 E127.59987
G1 X75.969 Y139.766 E127.62397
G1 X75.785 Y139.833 E127.63049
G1 X75.657 Y139.885 E127.63508
G1 X75.56 Y139.926 E127.63859
G1 X74.701 Y140.141 E127.66804
G1 X74.432 Y140.209 E127.67727
G1 X74.336 Y140.221 E127.68048
G1 X73.58 Y140.315 E127.70582
G1 X73.452 Y140.328 E127.7101
G1 X73.302 Y140.345 E127.71512
G1 X73.121 Y140.362 E127.72117
G1 X72.461 Y140.428 E127.74323
G1 X72.256 Y140.444 E127.75007
G1 X71.732 Y140.488 E127.76756
G1 X71.505 Y140.507 E127.77513
G1 X71.123 Y140.534 E127.78787
G1 X70.743 Y140.561 E127.80054
G1 X70.451 Y140.579 E127.81027
G1 X69.967 Y140.609 E127.8264
G1 X69.854 Y140.614 E127.83016
G1 X69.367 Y140.638 E127.84638
G1 X68.752 Y140.668 E127.86686
G1 X68.684 Y140.672 E127.86913
G1 X68.46 Y140.681 E127.87658
G1 X67.523 Y140.712 E127.90776
G1 X67.48 Y140.714 E127.9092
G1 X67.433 Y140.714 E127.91076
G1 X66.501 Y140.735 E127.94177
G1 X66.014 Y140.742 E127.95796
G1 X65.993 Y140.743 E127.95866
G1 X65.39 Y140.746 E127.97872
G1 X64.465 Y140.752 E128.00949
G1 X63.643 Y140.744 E128.03683
G1 X63.014 Y140.741 E128.05775
G1 X62.989 Y140.741 E128.05858
G1 X62.162 Y140.723 E128.08609
G1 X62.162 Y140.497 E128.09361
G1 X62.993 Y140.512 E128.10944
G1 X63.015 Y140.512 E128.10987
G1 X63.644 Y140.516 E128.12186
G1 X64.462 Y140.523 E128.13747
G1 X65.388 Y140.516 E128.15521
G1 X65.992 Y140.515 E128.16675
G1 X66.01 Y140.514 E128.16721
G1 X66.496 Y140.505 E128.17648
G1 X67.428 Y140.486 E128.19427
G1 X67.475 Y140.485 E128.19521
G1 X67.515 Y140.484 E128.19593
G1 X68.452 Y140.454 E128.21371
G1 X68.676 Y140.446 E128.21795
G1 X68.74 Y140.443 E128.21913
G1 X69.355 Y140.411 E128.23072
G1 X69.843 Y140.39 E128.2399
G1 X69.954 Y140.384 E128.24197
G1 X70.437 Y140.356 E128.25099
G1 X70.727 Y140.337 E128.25638
G1 X71.107 Y140.31 E128.26348
G1 X71.486 Y140.28 E128.27061
G1 X71.713 Y140.261 E128.27491
G1 X72.237 Y140.222 E128.28473
G1 X72.439 Y140.203 E128.28849
G1 X73.098 Y140.14 E128.30088
G1 X73.282 Y140.124 E128.30431
G1 X73.428 Y140.111 E128.30695
G1 X73.552 Y140.096 E128.30919
G1 X74.308 Y140.002 E128.32317
G1 X74.406 Y139.991 E128.32466
G1 X74.655 Y139.962 E128.32865
G1 X75.515 Y139.748 E128.34222
G1 X75.592 Y139.729 E128.34314
G1 X75.747 Y139.689 E128.34549
G1 X75.924 Y139.643 E128.34746
G1 X76.604 Y139.394 E128.35536
G1 X76.845 Y139.306 E128.35851
G1 X77.033 Y139.229 E128.36127
G1 X77.173 Y139.183 E128.36345
G1 X77.446 Y139.109 E128.36769
G1 X77.612 Y139.063 E128.37025
G1 X77.839 Y139.001 E128.37468
G1 X78.077 Y139.001 E128.37932
G1 X78.546 Y138.992 E128.3883
G1 X78.576 Y138.994
G1 X78.814 Y139.063 E128.39297
G1 X78.969 Y139.108 E128.39531
G1 X79.326 Y139.219 E128.40069
G1 X79.515 Y139.278 E128.40347
G1 X79.889 Y139.43 E128.40873
G1 X79.951 Y139.453 E128.40954
G1 X80.382 Y139.616 E128.41463
G1 X80.579 Y139.691 E128.41702
G1 X80.983 Y139.796 E128.42236
G1 X81.055 Y139.815 E128.42351
G1 X81.423 Y139.922 E128.4292
G1 X81.509 Y139.947 E128.43046
G1 X81.788 Y139.984 E128.43479
G1 X81.87 Y139.996 E128.43631
G1 X82.384 Y140.069 E128.44572
G1 X82.553 Y140.093 E128.44879
G1 X82.702 Y140.107 E128.45145
G1 X82.905 Y140.126 E128.45524
G1 X83.48 Y140.183 E128.46602
G1 X83.705 Y140.206 E128.4702
G1 X83.821 Y140.214 E128.47233
G1 X84.927 Y140.298 E128.49305
G1 X85.018 Y140.302 E128.49473
G1 X86.168 Y140.363 E128.51652
G1 X86.223 Y140.364 E128.51702
G1 X86.405 Y140.37 E128.52053
G1 X87.195 Y140.399 E128.53552
G1 X87.536 Y140.406 E128.54197
G1 X88.152 Y140.419 E128.55362
G1 X88.839 Y140.425 E128.56662
G1 X90.262 Y140.422 E128.59394
G1 X90.28 Y140.421 E128.59439
G1 X91.482 Y140.403 E128.61721
G1 X91.515 Y140.402 E128.61784
G1 X92.247 Y140.382 E128.63169
G1 X92.73 Y140.368 E128.64083
G1 X93.542 Y140.341 E128.65617
G1 X93.733 Y140.334 E128.65976
G1 X94.731 Y140.292 E128.67861
G1 X94.795 Y140.289 E128.67973
G1 X95.352 Y140.256 E128.68965
G1 X96.039 Y140.178 E128.7018
G1 X96.24 Y140.155 E128.70527
G1 X97.168 Y140.002 E128.72082
G1 X97.281 Y139.977 E128.7226
G1 X97.535 Y139.921 E128.72705
G1 X97.906 Y139.869 E128.73341
G1 X98.059 Y139.847 E128.73597
G1 X98.473 Y139.779 E128.74302
G1 X98.63 Y139.752 E128.74613
G1 X98.963 Y139.733 E128.75255
G1 X99.293 Y139.723 E128.75897
G1 X99.637 Y139.712 E128.76556
G1 X99.651 Y139.711
G1 X99.844 Y139.714 E128.76935
G1 X100.595 Y139.77 E128.78398
G1 X100.613 Y139.772 E128.78423
G1 X100.73 Y139.772 E128.78645
G1 X101.34 Y139.79 E128.798
G1 X101.616 Y139.79 E128.80316
G1 X101.738 Y139.791 E128.80492
G1 X102.205 Y139.699 E128.81226
G1 X102.266 Y139.687 E128.81314
G1 X102.281 Y139.684
G1 X102.582 Y139.602 E128.81681
G1 X102.745 Y139.557 E128.81756
G1 X102.833 Y139.506 E128.81793
G1 X102.891 Y139.471 E128.81809
G1 X103.153 Y139.324 E128.81861
G0 F9000 X104.922 Y138.531
G0 X105.066 Y138.511
G0 X106.409 Y138.444
G1 F1500 X106.309 Y138.424 E128.82201
G1 X105.91 Y138.343 E128.83555
G1 X105.892 Y138.337 E128.83618
G1 X105.622 Y138.245 E128.84567
G1 X105.457 Y138.188 E128.85147
G1 X105.426 Y138.192 E128.85251
G1 X105.271 Y138.215 E128.85772
G1 X105.012 Y138.254 E128.86643
G1 X104.842 Y138.28 E128.87215
G1 X104.375 Y138.511 E128.88948
G1 X104.246 Y138.575 E128.89427
G1 X104.363 Y138.488 E128.89446
G1 X104.825 Y138.249 E128.89577
G1 X104.997 Y138.159 E128.89721
G1 X105.239 Y138.006 E128.90124
G1 X105.395 Y137.982 E128.90402
G1 X105.49 Y137.999 E128.90549
G1 X105.693 Y138.035 E128.9093
G1 X105.962 Y138.131 E128.91454
G1 X106.027 Y138.177 E128.9151
G1 X106.317 Y138.383 E128.91831
G1 X106.409 Y138.444 E128.91868
G0 F9000 X108.144 Y139.319
G0 X109.3 Y139.575
G0 X110.6 Y139.536
G1 F1500 X110.275 Y139.786 E128.93232
G1 X110.23 Y139.821 E128.93422
G1 X109.871 Y139.925 E128.94665
G1 X109.488 Y140.038 E128.95993
G1 X109.397 Y140.065 E128.96309
G1 X108.838 Y139.938 E128.98215
G1 X108.746 Y139.918 E128.98529
G1 X108.514 Y139.868 E128.99318
G1 X108.081 Y139.573 E129.01061
G1 X108.556 Y139.681 E129.01424
G1 X108.785 Y139.734 E129.01794
G1 X108.877 Y139.753 E129.01907
G1 X109.439 Y139.874 E129.02827
G1 X109.824 Y139.764 E129.03392
G1 X110.178 Y139.662 E129.03905
G1 X110.6 Y139.536 E129.04252
G0 F9000 X112.708 Y137.997
G0 X113.305 Y137.736
G0 X114.183 Y137.633
G1 F1500 X114.046 Y137.585 E129.04735
G1 X113.882 Y137.55 E129.05293
G1 X113.832 Y137.539 E129.05463
G1 X113.379 Y137.44 E129.07005
G1 X113.364 Y137.436 E129.07057
G1 X113.161 Y137.493 E129.07758
G1 X113.008 Y137.536 E129.08287
G1 X112.972 Y137.555 E129.08422
G1 X112.821 Y137.638 E129.08995
G1 X112.951 Y137.518 E129.09036
G1 X112.984 Y137.498
G1 X113.136 Y137.406 E129.09164
G1 X113.311 Y137.324 E129.09316
G1 X113.415 Y137.275 E129.09563
G1 X113.867 Y137.377 E129.10207
G1 X113.911 Y137.414 E129.10289
G1 X114.076 Y137.547 E129.10522
G1 X114.183 Y137.633 E129.10544
G0 F9000 X116.705 Y139.431
G0 X117.951 Y139.755
G0 X123.811 Y140.352
G1 F1500 X123.126 Y140.354 E129.12822
G1 X122.783 Y140.355 E129.13963
G1 X121.66 Y140.355 E129.17698
G1 X120.39 Y140.348 E129.21922
G1 X120.359 Y140.347 E129.22025
G1 X119.346 Y140.335 E129.25395
G1 X119.111 Y140.33 E129.26176
G1 X119.071 Y140.329 E129.26309
G1 X118.839 Y140.322 E129.27081
G1 X118.774 Y140.319 E129.27298
G1 X118.173 Y140.285 E129.293
G1 X118.039 Y140.269 E129.29749
G1 X117.998 Y140.263 E129.29887
G1 X117.696 Y140.174 E129.30934
G1 X117.045 Y139.981 E129.33192
G1 X116.663 Y139.691 E129.34787
G1 X117.093 Y139.818 E129.35082
G1 X117.744 Y140.011 E129.36041
G1 X118.024 Y140.045 E129.36471
G1 X118.066 Y140.051 E129.36494
G1 X118.185 Y140.057 E129.36705
G1 X118.786 Y140.091 E129.37848
G1 X118.847 Y140.093 E129.37933
G1 X119.077 Y140.102 E129.38369
G1 X119.113 Y140.102
G1 X119.348 Y140.105 E129.3882
G1 X120.361 Y140.117 E129.40764
G1 X120.391 Y140.118 E129.4083
G1 X121.655 Y140.126 E129.4325
G1 X122.783 Y140.126 E129.45406
G1 X123.125 Y140.127 E129.46056
G1 X123.811 Y140.124 E129.47357
G1 X123.811 Y140.352 E129.48116
G0 F9000 X124.211 Y140.751
;TYPE:WALL-OUTER
G1 F1500 X122.784 Y140.755 E129.52862
G1 X121.658 Y140.755 E129.56607
G1 X120.354 Y140.747 E129.60944
G1 X119.338 Y140.735 E129.64324
G1 X119.098 Y140.73 E129.65122
G1 X118.826 Y140.721 E129.66027
G1 X118.132 Y140.683 E129.68339
G1 X117.913 Y140.656 E129.69073
G1 X116.884 Y140.351 E129.72643
G1 X116.846 Y140.335 E129.7278
G1 X116.815 Y140.309 E129.72914
G1 X115.79 Y139.529 E129.77198
G1 X114.974 Y138.671 E129.81137
G1 X114.743 Y138.482 E129.82129
G1 X114.236 Y138.075 E129.84292
G1 X113.937 Y137.971 E129.85345
G1 X113.376 Y137.848 E129.87255
G1 X113.16 Y137.909 E129.88001
G1 X112.771 Y138.122 E129.89476
G1 X112.578 Y138.218 E129.90193
G1 X112.46 Y138.311 E129.90693
G1 X112.083 Y138.635 E129.92346
G1 X111.829 Y138.896 E129.93558
G1 X111.155 Y139.608 E129.96819
G1 X110.918 Y139.796 E129.97825
G1 X110.415 Y140.184 E129.99938
G1 X109.983 Y140.309 E130.01433
G1 X109.411 Y140.478 E130.03417
G1 X108.752 Y140.329 E130.05664
G1 X108.354 Y140.243 E130.07019
G1 X107.694 Y139.793 E130.09675
G1 X107.407 Y139.609 E130.10809
G1 X107.115 Y139.38 E130.12044
G1 X106.702 Y139.081 E130.13739
G1 X106.32 Y138.834 E130.15252
G1 X105.809 Y138.731 E130.16986
G1 X105.42 Y138.598 E130.18354
G1 X104.963 Y138.666 E130.1989
G1 X104.298 Y138.995 E130.22358
G1 X103.93 Y139.24 E130.23828
G1 X103.54 Y139.536 E130.25457
G1 X103.081 Y139.875 E130.27355
G1 X102.809 Y140.036 E130.28406
G1 X102.439 Y140.237 E130.29806
G1 X102.327 Y140.261 E130.30187
G1 X101.657 Y140.419 E130.32477
G1 X100.568 Y140.398 E130.361
G1 X99.642 Y140.34 E130.39186
G1 X99.32 Y140.355 E130.40258
G1 X98.543 Y140.384 E130.42844
G1 X97.995 Y140.461 E130.44684
G1 X97.393 Y140.562 E130.46715
G1 X96.125 Y140.792 E130.51001
G1 X94.757 Y140.919 E130.5557
G1 X93.566 Y140.968 E130.59535
G1 X92.267 Y141.01 E130.63858
G1 X91.496 Y141.029 E130.66423
G1 X90.27 Y141.051 E130.70501
G1 X88.845 Y141.054 E130.75241
G1 X87.519 Y141.035 E130.79652
G1 X86.204 Y140.992 E130.84028
G1 X84.977 Y140.928 E130.88114
G1 X83.775 Y140.837 E130.92124
G1 X83.419 Y140.804 E130.93313
G1 X82.643 Y140.727 E130.95906
G1 X82.298 Y140.68 E130.97064
G1 X81.674 Y140.591 E130.99161
G1 X81.268 Y140.473 E131.00567
G1 X80.821 Y140.355 E131.02105
G1 X80.184 Y140.115 E131.04369
G1 X79.775 Y139.951 E131.05834
G1 X79.159 Y139.766 E131.07974
G1 X78.707 Y139.628 E131.09546
G1 X78.07 Y139.628 E131.11664
G1 X77.719 Y139.633 E131.12832
G1 X77.607 Y139.666 E131.1322
G1 X76.772 Y139.899 E131.16103
G1 X75.93 Y140.206 E131.19084
G1 X75.684 Y140.307 E131.19969
G1 X74.507 Y140.603 E131.24005
G1 X73.623 Y140.713 E131.26968
G1 X73.345 Y140.743 E131.27898
G1 X72.494 Y140.827 E131.30742
G1 X71.538 Y140.906 E131.33933
G1 X71.049 Y140.94 E131.35563
G1 X70.772 Y140.96 E131.36487
G1 X69.987 Y141.009 E131.39103
G1 X68.704 Y141.072 E131.43375
G1 X68.476 Y141.081 E131.44134
G1 X67.493 Y141.114 E131.47406
G1 X67.438 Y141.114 E131.47589
G1 X66.51 Y141.135 E131.50676
G1 X65.999 Y141.143 E131.52376
G1 X64.463 Y141.152 E131.57485
G1 X63.64 Y141.144 E131.60222
G1 X63.005 Y141.141 E131.62334
G1 X62.215 Y141.124 E131.64962
G1 X61.762 Y141.118 E131.66469
G1 X61.762 Y140.089 E131.69891
G1 X62.998 Y140.112 E131.74003
G1 X64.462 Y140.123 E131.78873
G1 X65.385 Y140.116 E131.81943
G1 X66.005 Y140.114 E131.84005
G1 X67.504 Y140.084 E131.88991
G1 X68.723 Y140.043 E131.93048
G1 X69.338 Y140.011 E131.95096
G1 X69.823 Y139.99 E131.96711
G1 X70.412 Y139.957 E131.98673
G1 X71.077 Y139.911 E132.0089
G1 X71.681 Y139.862 E132.02906
G1 X72.203 Y139.823 E132.04647
G1 X73.063 Y139.741 E132.0752
G1 X73.386 Y139.713 E132.08598
G1 X74.259 Y139.605 E132.11524
G1 X74.584 Y139.568 E132.12612
G1 X75.494 Y139.341 E132.15731
G1 X75.805 Y139.261 E132.168
G1 X76.701 Y138.933 E132.19973
G1 X76.9 Y138.852 E132.20688
G1 X77.058 Y138.8 E132.21241
G1 X77.779 Y138.603 E132.23727
G1 X77.827 Y138.601 E132.23887
G1 X78.073 Y138.601 E132.24705
G1 X78.551 Y138.592 E132.26295
G1 X78.645 Y138.598 E132.26608
G1 X79.088 Y138.726 E132.28142
G1 X79.645 Y138.899 E132.30082
G1 X80.035 Y139.058 E132.31483
G1 X80.701 Y139.309 E132.3385
G1 X81.163 Y139.43 E132.35438
G1 X81.592 Y139.555 E132.36924
G1 X81.926 Y139.6 E132.38045
G1 X82.6 Y139.696 E132.4031
G1 X82.945 Y139.728 E132.41462
G1 X83.74 Y139.807 E132.44119
G1 X84.953 Y139.899 E132.48165
G1 X86.184 Y139.963 E132.52265
G1 X86.42 Y139.97 E132.53051
G1 X87.207 Y139.999 E132.5567
G1 X88.158 Y140.019 E132.58834
G1 X88.84 Y140.025 E132.61102
G1 X90.276 Y140.021 E132.65878
G1 X91.506 Y140.002 E132.6997
G1 X92.718 Y139.968 E132.74002
G1 X93.718 Y139.934 E132.7733
G1 X94.775 Y139.89 E132.80849
G1 X95.317 Y139.857 E132.82655
G1 X96.185 Y139.759 E132.8556
G1 X97.092 Y139.609 E132.88618
G1 X97.459 Y139.528 E132.89868
G1 X97.998 Y139.452 E132.91679
G1 X98.578 Y139.355 E132.93634
G1 X98.95 Y139.333 E132.94874
G1 X99.643 Y139.311 E132.9718
G1 X99.863 Y139.314 E132.97912
G1 X100.628 Y139.372 E133.00463
G1 X100.742 Y139.372 E133.00843
G1 X101.347 Y139.39 E133.02856
G1 X101.699 Y139.391 E133.04026
G1 X102.189 Y139.294 E133.05688
G1 X102.588 Y139.185 E133.07064
G1 X102.688 Y139.126 E133.0745
G1 X103.304 Y138.781 E133.09798
G1 X103.659 Y138.513 E133.11277
G1 X104.152 Y138.147 E133.1332
G1 X104.797 Y137.812 E133.15737
G1 X105.097 Y137.622 E133.16918
G1 X105.399 Y137.577 E133.17934
G1 X105.798 Y137.647 E133.19281
G1 X106.148 Y137.772 E133.20517
G1 X106.543 Y138.053 E133.22129
G1 X106.885 Y138.279 E133.23493
G1 X107.181 Y138.511 E133.24744
G1 X107.864 Y138.981 E133.27501
G1 X108.198 Y139.189 E133.2881
G1 X108.872 Y139.343 E133.31109
G1 X109.425 Y139.462 E133.32991
G1 X110.066 Y139.278 E133.35209
G1 X110.6 Y139.119 E133.37062
G1 X110.942 Y138.846 E133.38518
G1 X111.425 Y138.475 E133.40543
G1 X112.11 Y137.753 E133.43853
G1 X112.71 Y137.196 E133.46576
G1 X112.949 Y137.052 E133.47504
G1 X113.392 Y136.843 E133.49134
G1 X113.515 Y136.887 E133.49568
G1 X114.047 Y137.008 E133.51383
G1 X114.163 Y137.103 E133.51881
G1 X114.701 Y137.536 E133.54178
G1 X114.893 Y137.735 E133.55098
G1 X115.517 Y138.395 E133.58119
G1 X115.698 Y138.546 E133.58903
G1 X116.638 Y139.252 E133.62813
G1 X116.752 Y139.3 E133.63224
G1 X117.826 Y139.618 E133.6695
G1 X118.102 Y139.652 E133.67875
G1 X118.805 Y139.691 E133.70217
G1 X119.087 Y139.702 E133.71155
G1 X120.395 Y139.718 E133.75506
G1 X121.656 Y139.726 E133.797
G1 X123.124 Y139.727 E133.84583
G1 X124.211 Y139.722 E133.88198
G1 X124.211 Y140.751 E133.91621
G0 F9000 X124.041 Y140.581
G0 X118.423 Y139.838
G0 X116.584 Y139.494
G0 X116.453 Y139.363
;TYPE:SKIN
G1 F1500 X115.801 Y139.276 E133.93013
G0 F9000 X114.942 Y138.418
G1 F1500 X114.29 Y137.766 E133.94546
G0 F9000 X114.391 Y137.584
G1 F1500 X116.488 Y139.681 E133.99478
G0 F9000 X114.305 Y137.951
G0 X113.372 Y137.706
G0 X112.746 Y137.908
G0 X112.616 Y137.789
G1 F1500 X112.449 Y137.905 E134.00058
G1 X110.984 Y139.268 E134.0577
G1 X110.831 Y139.399 E134.06345
G0 F9000 X110.713 Y139.285
G0 X109.429 Y139.604
G0 X107.991 Y139.387
G1 F1500 X107.65 Y139.046 E134.07147
G0 F9000 X107.02 Y138.981
G1 F1500 X106.446 Y138.69 E134.09582
G0 F9000 X106.662 Y138.341
G1 F1500 X107.903 Y139.581 E134.125
G0 F9000 X106.373 Y138.703
G0 X105.432 Y138.457
G0 X105.019 Y138.516
G0 X104.103 Y138.885
G0 X103.968 Y138.757
G1 F1500 X104.012 Y138.519 E134.13165
G1 X103.637 Y138.993 E134.14827
G1 X103.345 Y139.266 E134.15926
G0 F9000 X103.206 Y139.161
G1 F2700 E129.15926
;MESH:NONMESH
G0 F300 X103.206 Y139.161 Z2.8
G0 F9000 X101.712 Y139.53
G0 X95.241 Y139.969
G0 X82.654 Y140.608
G0 X83.203 Y141.639
G0 X83.173 Y142.349
G0 X81.129 Y142.404
G0 X76.08 Y142.305
G0 X76.084 Y141.44
;TIME_ELAPSED:315.308483
;LAYER:13
;TYPE:SUPPORT
G1 F2700 E134.15926
G1 F1500 X77.137 Y141.056 E134.19654
G1 X77.881 Y140.855 E134.22217
G1 X77.956 Y140.858 E134.22467
G1 X78.575 Y140.857 E134.24526
G1 X79.457 Y141.127 E134.27594
G1 X80.51 Y141.522 E134.31334
G1 X80.625 Y141.552 E134.3173
G1 X80.238 Y141.535 E134.33018
G1 X79.725 Y141.538 E134.34724
G1 X79.325 Y141.496 E134.36062
G1 X77.772 Y141.496 E134.41227
G1 X77.392 Y141.446 E134.42502
G1 X76.084 Y141.44 E134.46853
G1 F2700 E129.46853
G0 F9000 X76.08 Y142.305
G0 X61.396 Y141.982
G0 X60.9 Y141.479
G0 X60.901 Y139.736
G0 X61.417 Y139.228
G0 X77.718 Y137.759
G0 X100.295 Y137.323
G0 X100.68 Y138.143
G1 F2700 E134.46853
G1 F1500 X100.768 Y138.134 E134.47147
G1 X101.14 Y137.73 E134.48973
G1 X101.152 Y137.235 E134.5062
G1 X101.929 Y137.011 E134.5331
G1 X102.044 Y136.909 E134.53821
G1 X103.586 Y137.106 E134.58991
G1 X103.505 Y137.148 E134.59295
G1 X103.422 Y137.2 E134.59621
G1 X102.618 Y137.8 E134.62957
G1 X102.365 Y137.943 E134.63924
G1 X102.161 Y138.055 E134.64698
G1 X101.83 Y138.144 E134.65838
G1 X101.681 Y138.174 E134.66343
G1 X101.292 Y138.171 E134.67637
G1 X100.782 Y138.157 E134.69334
G1 X100.68 Y138.143 E134.69677
G0 F9000 X102 Y137.685
G1 F1500 X101.741 Y137.754 E134.70568
G1 X101.643 Y137.774 E134.70901
G1 X101.539 Y137.773 E134.71247
G1 X101.544 Y137.537 E134.72032
G1 X102 Y137.406 E134.7361
G1 X102 Y137.685 E134.74538
G1 X102.013 Y137.681 E134.74583
G1 X102.173 Y137.593 E134.7519
G1 X102.396 Y137.467 E134.76042
G1 X102.523 Y137.373 E134.76568
G1 X102.174 Y137.328 E134.77738
G1 X102.126 Y137.371 E134.77953
G1 X102 Y137.406 E134.78388
G1 F2700 E129.78388
G0 F9000 X102.172 Y136.054
G0 X103.652 Y136.243
G0 X107.887 Y137.076
G0 X108.331 Y137.844
G1 F2700 E134.78388
G1 F1500 X108.419 Y137.818 E134.78693
G1 X109.073 Y137.273 E134.81524
G1 X109.754 Y137.184 E134.83808
G1 X111.029 Y137.145 E134.88051
G1 X110.595 Y137.602 E134.90147
G1 X110.037 Y138.031 E134.92488
G1 X109.391 Y138.223 E134.9473
G1 X108.932 Y138.125 E134.96291
G1 X108.678 Y138.067 E134.97157
G1 X108.411 Y137.899 E134.98207
G1 X108.331 Y137.844 E134.9853
G0 F9000 X109.119 Y137.755
G1 F1500 X109.241 Y137.653 E134.99058
G1 X109.778 Y137.584 E135.00859
G1 X109.969 Y137.578 E135.01495
G1 X109.851 Y137.669 E135.0199
G1 X109.375 Y137.809 E135.03641
G1 X109.119 Y137.755 E135.04511
G1 F2700 E130.04511
G0 F9000 X108.31 Y136.785
G0 X108.712 Y136.451
G0 X113.571 Y135.966
G0 X124.567 Y138.86
G0 X125.072 Y139.365
G0 X125.072 Y141.108
G0 X124.569 Y141.611
G0 X114.052 Y141.573
G0 X113.106 Y141.417
G0 X111.888 Y141.044
G0 X112.205 Y140.239
G1 F2700 E135.04511
G1 F1500 X112.61 Y139.811 E135.06471
G1 X112.905 Y139.509 E135.07875
G1 X113.237 Y139.223 E135.09332
G1 X113.482 Y139.09 E135.1026
G1 X113.652 Y139.149 E135.10858
G1 X113.814 Y139.279 E135.11549
G1 X114.159 Y139.561 E135.13031
G1 X114.961 Y140.403 E135.16898
G1 X115.03 Y140.465 E135.17207
G1 X115.362 Y140.718 E135.18595
G1 X114.111 Y140.709 E135.22756
G1 X113.877 Y140.678 E135.23541
G1 X113.677 Y140.609 E135.24245
G1 X113.08 Y140.534 E135.26246
G1 X112.205 Y140.239 E135.29317
G0 F9000 X113.496 Y139.537
G1 F1500 X113.471 Y139.551 E135.29413
G1 X113.167 Y139.813 E135.30748
G1 X112.927 Y140.059 E135.31891
G1 X113.178 Y140.144 E135.32772
G1 X113.769 Y140.217 E135.34753
G1 X113.973 Y140.288 E135.35471
G1 X114 Y140.291 E135.35561
G1 X114 Y139.974 E135.36616
G1 X113.886 Y139.854 E135.37166
G1 X113.496 Y139.537 E135.38838
G0 F9000 X114 Y139.974
G1 F1500 X114.32 Y140.31 E135.40381
G1 X114.133 Y140.309 E135.41003
G1 X114 Y140.291 E135.4145
G1 F2700 E130.4145
;MESH:WingGram.obj
G0 F9000 X111.666 Y138.89
G0 X109.437 Y139.601
G0 X106.913 Y139.046
G0 X106.254 Y138.674
G0 X105.6 Y138.454
G0 X104.987 Y138.543
G0 X103.129 Y139.349
;TYPE:WALL-INNER
G1 F2700 E135.4145
G1 F1500 X102.828 Y139.572 E135.42696
G1 X102.786 Y139.596 E135.42856
G1 X102.757 Y139.613 E135.42968
G1 X102.581 Y139.708 E135.43633
G1 X102.26 Y139.848 E135.44798
G1 X102.151 Y139.896 E135.45194
G1 X101.878 Y139.96 E135.46127
G1 X101.713 Y140 E135.46692
G1 X101.251 Y139.992 E135.48228
G1 X101.079 Y139.988 E135.48801
G1 X100.728 Y139.985 E135.49968
G1 X100.637 Y139.979 E135.50272
G1 X100.479 Y139.966 E135.50799
G1 X99.931 Y139.922 E135.52627
G1 X99.67 Y139.905 E135.53497
G1 X98.789 Y139.936 E135.56429
G1 X98.666 Y139.941 E135.56839
G1 X98.535 Y139.946 E135.57275
G1 X98.262 Y139.983 E135.58191
G1 X97.929 Y140.038 E135.59314
G1 X97.617 Y140.09 E135.60366
G1 X97.379 Y140.13 E135.61168
G1 X97.084 Y140.183 E135.62165
G1 X96.605 Y140.27 E135.63784
G1 X96.472 Y140.298 E135.64236
G1 X96.335 Y140.327 E135.64702
G1 X96.208 Y140.354 E135.65134
G1 X96.058 Y140.378 E135.65639
G1 X95.865 Y140.409 E135.66289
G1 X95.332 Y140.457 E135.68069
G1 X94.885 Y140.498 E135.69562
G1 X94.793 Y140.507 E135.6987
G1 X94.489 Y140.522 E135.70882
G1 X94.154 Y140.535 E135.71997
G1 X93.721 Y140.552 E135.73439
G1 X93.298 Y140.57 E135.74847
G1 X92.505 Y140.594 E135.77485
G1 X91.949 Y140.612 E135.79336
G1 X91.434 Y140.623 E135.81049
G1 X91.132 Y140.631 E135.82054
G1 X90.225 Y140.645 E135.85071
G1 X90.041 Y140.648 E135.85683
G1 X89.149 Y140.652 E135.8865
G1 X88.673 Y140.652 E135.90233
G1 X88.658 Y140.652 E135.90283
G1 X88.116 Y140.644 E135.92086
G1 X87.636 Y140.637 E135.93682
G1 X87.048 Y140.619 E135.95639
G1 X86.513 Y140.601 E135.97419
G1 X86.246 Y140.595 E135.98308
G1 X86.188 Y140.592 E135.98501
G1 X84.968 Y140.529 E136.02564
G1 X84.922 Y140.526 E136.02717
G1 X83.798 Y140.44 E136.06467
G1 X83.681 Y140.429 E136.06858
G1 X82.688 Y140.332 E136.10176
G1 X82.644 Y140.326 E136.10324
G1 X82.521 Y140.309 E136.10737
G1 X81.777 Y140.203 E136.13236
G1 X81.681 Y140.175 E136.13569
G1 X81.625 Y140.161 E136.13761
G1 X81.483 Y140.124 E136.14249
G1 X81.312 Y140.079 E136.14837
G1 X81.003 Y139.998 E136.15899
G1 X80.589 Y139.843 E136.1737
G1 X79.973 Y139.612 E136.19558
G1 X79.548 Y139.483 E136.21035
G1 X78.809 Y139.257 E136.23605
G1 X78.62 Y139.257 E136.24234
G1 X78.424 Y139.257 E136.24886
G1 X77.996 Y139.258 E136.26309
G1 X77.819 Y139.252 E136.26898
G1 X77.702 Y139.247 E136.27288
G1 X77.077 Y139.415 E136.29441
G1 X76.641 Y139.532 E136.30942
G1 X75.985 Y139.773 E136.33266
G1 X75.573 Y139.924 E136.34726
G1 X74.722 Y140.137 E136.37644
G1 X74.452 Y140.205 E136.3857
G1 X73.494 Y140.324 E136.41781
G1 X73.334 Y140.344 E136.42317
G1 X72.318 Y140.441 E136.45711
G1 X72.191 Y140.454 E136.46136
G1 X71.353 Y140.523 E136.48933
G1 X71.225 Y140.532 E136.49359
G1 X70.68 Y140.571 E136.51177
G1 X70.158 Y140.602 E136.52916
G1 X69.957 Y140.615 E136.53586
G1 X69.877 Y140.62 E136.53853
G1 X69.79 Y140.624 E136.54142
G1 X69.157 Y140.657 E136.5625
G1 X68.799 Y140.673 E136.57442
G1 X68.734 Y140.677 E136.57659
G1 X68.371 Y140.692 E136.58867
G1 X67.975 Y140.705 E136.60185
G1 X67.627 Y140.717 E136.61343
G1 X67.579 Y140.719 E136.61503
G1 X67.068 Y140.73 E136.63203
G1 X66.38 Y140.746 E136.65492
G1 X66.041 Y140.75 E136.6662
G1 X66.022 Y140.751 E136.66683
G1 X65.599 Y140.753 E136.6809
G1 X64.47 Y140.761 E136.71845
G1 X63.468 Y140.751 E136.75178
G1 X63.015 Y140.749 E136.76684
G1 X62.991 Y140.749 E136.76764
G1 X62.162 Y140.732 E136.79522
G1 X62.162 Y140.505 E136.80277
G1 X62.995 Y140.52 E136.81867
G1 X63.016 Y140.52 E136.81908
G1 X63.469 Y140.523 E136.82772
G1 X64.468 Y140.532 E136.84677
G1 X65.597 Y140.523 E136.86838
G1 X66.022 Y140.523 E136.87651
G1 X66.037 Y140.523 E136.87677
G1 X66.375 Y140.517 E136.88319
G1 X67.062 Y140.503 E136.89624
G1 X67.573 Y140.491 E136.90595
G1 X67.619 Y140.489 E136.90685
G1 X67.967 Y140.475 E136.9135
G1 X68.363 Y140.463 E136.92109
G1 X68.726 Y140.451 E136.92798
G1 X68.788 Y140.448 E136.92912
G1 X69.145 Y140.43 E136.93585
G1 X69.778 Y140.398 E136.9478
G1 X69.867 Y140.395 E136.94949
G1 X69.943 Y140.391 E136.95052
G1 X70.144 Y140.379 E136.95427
G1 X70.664 Y140.345 E136.96401
G1 X71.209 Y140.308 E136.97425
G1 X71.334 Y140.298 E136.97658
G1 X72.172 Y140.23 E136.99231
G1 X72.296 Y140.22 E136.99459
G1 X73.313 Y140.124 E137.01345
G1 X73.467 Y140.109 E137.01622
G1 X74.425 Y139.99 E137.0336
G1 X74.677 Y139.958 E137.03764
G1 X75.527 Y139.745 E137.05108
G1 X75.936 Y139.642 E137.05659
G1 X76.593 Y139.402 E137.06468
G1 X77.03 Y139.242 E137.07098
G1 X77.652 Y139.07 E137.0807
G1 X77.827 Y139.021 E137.08437
G1 X77.992 Y139.019 E137.08752
G1 X78.423 Y139.012 E137.09624
G1 X78.62 Y139.023 E137.10028
G1 X78.857 Y139.092 E137.10495
G1 X78.867 Y139.095
G1 X79.596 Y139.323 E137.11565
G1 X80.021 Y139.482 E137.12151
G1 X80.637 Y139.714 E137.12906
G1 X81.049 Y139.821 E137.13456
G1 X81.358 Y139.902 E137.13941
G1 X81.527 Y139.952 E137.1421
G1 X81.673 Y139.971 E137.14439
G1 X81.709 Y139.976
G1 X81.807 Y139.99 E137.14633
G1 X82.551 Y140.096 E137.1598
G1 X82.674 Y140.106 E137.16204
G1 X82.71 Y140.109 E137.16218
G1 X83.702 Y140.208 E137.18065
G1 X83.817 Y140.215 E137.18278
G1 X84.939 Y140.3 E137.20392
G1 X84.979 Y140.302 E137.20463
G1 X86.199 Y140.366 E137.2277
G1 X86.253 Y140.367 E137.22826
G1 X86.52 Y140.376 E137.23331
G1 X87.055 Y140.394 E137.24335
G1 X87.641 Y140.407 E137.25445
G1 X88.119 Y140.418 E137.26352
G1 X88.661 Y140.423 E137.2738
G1 X88.672 Y140.423 E137.27398
G1 X89.148 Y140.422 E137.2831
G1 X90.04 Y140.42 E137.30013
G1 X90.221 Y140.419 E137.30353
G1 X91.128 Y140.404 E137.32067
G1 X91.428 Y140.398 E137.32631
G1 X91.942 Y140.385 E137.33601
G1 X92.497 Y140.369 E137.34646
G1 X93.29 Y140.342 E137.36145
G1 X93.711 Y140.327 E137.36939
G1 X94.145 Y140.307 E137.3776
G1 X94.479 Y140.294 E137.38395
G1 X94.783 Y140.281 E137.38971
G1 X94.864 Y140.277 E137.39114
G1 X95.313 Y140.25 E137.39922
G1 X95.84 Y140.191 E137.40859
G1 X96.024 Y140.17 E137.41183
G1 X96.178 Y140.149 E137.41455
G1 X96.293 Y140.132 E137.41641
G1 X96.431 Y140.105 E137.41877
G1 X96.573 Y140.082 E137.42115
G1 X97.051 Y140.003 E137.42865
G1 X97.336 Y139.94 E137.43316
G1 X97.582 Y139.884 E137.43748
G1 X97.896 Y139.84 E137.44293
G1 X98.229 Y139.785 E137.44855
G1 X98.5 Y139.74 E137.45327
G1 X98.657 Y139.713 E137.45638
G1 X98.78 Y139.706 E137.45877
G1 X99.662 Y139.679 E137.47555
G1 X99.682 Y139.678
G1 X99.946 Y139.695 E137.48057
G1 X100.497 Y139.733 E137.49118
G1 X100.654 Y139.755 E137.4943
G1 X100.733 Y139.757 E137.49553
G1 X101.084 Y139.766 E137.50212
G1 X101.255 Y139.771 E137.5053
G1 X101.714 Y139.773 E137.51385
G1 X101.833 Y139.774 E137.51554
G1 X102.115 Y139.718 E137.52006
G1 X102.196 Y139.702 E137.52083
G1 X102.553 Y139.607 E137.52511
G1 X102.741 Y139.556 E137.52638
G1 X102.759 Y139.551
G1 X102.803 Y139.527
G1 X103.129 Y139.349 E137.52714
G0 F9000 X104.842 Y138.565
G0 X105.271 Y138.503
G0 X106.448 Y138.446
G1 F1500 X106.319 Y138.42 E137.53152
G1 X105.908 Y138.281 E137.54595
G1 X105.625 Y138.185 E137.55589
G1 X105.589 Y138.19 E137.55709
G1 X105.188 Y138.25 E137.57058
G1 X104.762 Y138.314 E137.58491
G1 X104.705 Y138.342 E137.58702
G1 X104.32 Y138.532 E137.6013
G1 X104.3 Y138.542 E137.60204
G1 X104.318 Y138.529 E137.60205
G1 X104.699 Y138.33 E137.60232
G1 X104.751 Y138.297 E137.60237
G1 X105.156 Y138.04 E137.60781
G1 X105.557 Y137.98 E137.61498
G1 X105.682 Y138.024 E137.6176
G1 X105.96 Y138.124 E137.62169
G1 X106.346 Y138.378 E137.62625
G1 X106.448 Y138.446 E137.62642
G0 F9000 X108.162 Y139.322
G0 X109.309 Y139.573
G0 X110.6 Y139.534
G1 F1500 X110.231 Y139.818 E137.64191
G1 X110.063 Y139.867 E137.64773
G1 X109.495 Y140.035 E137.66743
G1 X109.403 Y140.062 E137.67062
G1 X109.05 Y139.982 E137.68265
G1 X108.555 Y139.876 E137.69949
G1 X108.531 Y139.871 E137.70031
G1 X108.49 Y139.843 E137.70196
G1 X108.158 Y139.616 E137.71533
G1 X108.092 Y139.574 E137.71794
G1 X108.163 Y139.59 E137.71795
G1 X108.573 Y139.684 E137.72194
G1 X108.594 Y139.689 E137.72202
G1 X109.089 Y139.794 E137.73011
G1 X109.446 Y139.871 E137.73603
G1 X110.015 Y139.708 E137.74435
G1 X110.183 Y139.658 E137.74681
G1 X110.6 Y139.534 E137.74965
G0 F9000 X112.531 Y138.081
G0 X113.029 Y137.81
G0 X113.249 Y137.75
G0 X114.185 Y137.64
G1 F1500 X113.878 Y137.534 E137.76045
G1 X113.844 Y137.527 E137.7616
G1 X113.581 Y137.469 E137.77056
G1 X113.425 Y137.435 E137.77587
G1 X113.412 Y137.432 E137.77631
G1 X113.129 Y137.511 E137.78609
G1 X113.015 Y137.543 E137.79003
G1 X112.991 Y137.55 E137.79086
G1 X112.93 Y137.567 E137.79296
G1 X112.859 Y137.606 E137.79566
G1 X112.915 Y137.552 E137.79568
G1 X112.975 Y137.494 E137.79623
G1 X112.996 Y137.478
G1 X113.108 Y137.438 E137.79692
G1 X113.358 Y137.32 E137.79901
G1 X113.46 Y137.271 E137.80044
G1 X113.612 Y137.326 E137.80279
G1 X113.874 Y137.387 E137.80607
G1 X113.948 Y137.447 E137.80624
G1 X114.185 Y137.64 E137.80751
G0 F9000 X116.654 Y139.418
G0 X117.635 Y139.713
G0 X123.811 Y140.352
G1 F1500 X123.175 Y140.353 E137.82866
G1 X122.738 Y140.355 E137.8432
G1 X121.86 Y140.355 E137.8724
G1 X120.555 Y140.349 E137.9158
G1 X120.151 Y140.345 E137.92924
G1 X119.437 Y140.336 E137.95299
G1 X119.093 Y140.33 E137.96443
G1 X119.05 Y140.329 E137.96586
G1 X118.691 Y140.317 E137.97781
G1 X118.625 Y140.314 E137.98001
G1 X118.252 Y140.293 E137.99243
G1 X118.121 Y140.278 E137.99682
G1 X117.946 Y140.256 E138.00269
G1 X117.643 Y140.166 E138.0132
G1 X117.159 Y140.022 E138.03
G1 X116.97 Y139.943 E138.03681
G1 X116.837 Y139.831 E138.04259
G1 X116.756 Y139.769 E138.04598
G1 X116.656 Y139.693 E138.05016
G1 X116.783 Y139.733 E138.0506
G1 X116.859 Y139.755 E138.05073
G1 X117.012 Y139.8 E138.05278
G1 X117.207 Y139.858 E138.05565
G1 X117.691 Y140.002 E138.06279
G1 X117.973 Y140.037 E138.06715
G1 X118.147 Y140.059 E138.07037
G1 X118.264 Y140.065 E138.07246
G1 X118.637 Y140.086 E138.07956
G1 X118.699 Y140.088 E138.08071
G1 X119.057 Y140.102 E138.08751
G1 X119.095 Y140.102 E138.0882
G1 X119.439 Y140.106 E138.09479
G1 X120.153 Y140.116 E138.10847
G1 X120.556 Y140.118 E138.11619
G1 X121.855 Y140.126 E138.14111
G1 X122.738 Y140.126 E138.158
G1 X123.174 Y140.126 E138.16628
G1 X123.811 Y140.124 E138.17836
G1 X123.811 Y140.352 E138.18595
G0 F9000 X124.211 Y140.751
;TYPE:WALL-OUTER
G1 F1500 X122.739 Y140.755 E138.23491
G1 X121.858 Y140.755 E138.26421
G1 X120.55 Y140.749 E138.30771
G1 X119.43 Y140.736 E138.34497
G1 X119.079 Y140.73 E138.35664
G1 X118.677 Y140.716 E138.37002
G1 X118.213 Y140.691 E138.38548
G1 X117.86 Y140.648 E138.39731
G1 X117.023 Y140.4 E138.42634
G1 X116.76 Y140.289 E138.43584
G1 X116.587 Y140.143 E138.44336
G1 X115.798 Y139.542 E138.47635
G1 X114.973 Y138.676 E138.51613
G1 X114.575 Y138.35 E138.53325
G1 X114.242 Y138.083 E138.54744
G1 X113.769 Y137.92 E138.56408
G1 X113.424 Y137.844 E138.57583
G1 X113.082 Y137.94 E138.58765
G1 X112.603 Y138.201 E138.60579
G1 X112.524 Y138.253 E138.60893
G1 X112.089 Y138.627 E138.62802
G1 X111.752 Y138.972 E138.64406
G1 X111.125 Y139.634 E138.67438
G1 X110.414 Y140.182 E138.70424
G1 X110.236 Y140.233 E138.7104
G1 X109.417 Y140.475 E138.7388
G1 X108.964 Y140.373 E138.75425
G1 X108.372 Y140.246 E138.77438
G1 X107.938 Y139.95 E138.79186
G1 X107.477 Y139.657 E138.81002
G1 X106.982 Y139.268 E138.83096
G1 X106.835 Y139.162 E138.83699
G1 X106.318 Y138.828 E138.85746
G1 X106.215 Y138.808 E138.86095
G1 X105.588 Y138.595 E138.88298
G1 X104.883 Y138.7 E138.90668
G1 X104.398 Y138.939 E138.92467
G1 X103.888 Y139.279 E138.94505
G1 X103.649 Y139.46 E138.95503
G1 X103.044 Y139.909 E138.98008
G1 X102.956 Y139.96 E138.98347
G1 X102.756 Y140.068 E138.99103
G1 X102.279 Y140.277 E139.00835
G1 X101.754 Y140.401 E139.02629
G1 X101.074 Y140.388 E139.04891
G1 X100.707 Y140.385 E139.06112
G1 X99.902 Y140.321 E139.08798
G1 X99.664 Y140.305 E139.09591
G1 X98.57 Y140.345 E139.13232
G1 X98.322 Y140.379 E139.14065
G1 X97.447 Y140.524 E139.17015
G1 X96.682 Y140.663 E139.19601
G1 X96.279 Y140.748 E139.20971
G1 X95.918 Y140.805 E139.22186
G1 X94.824 Y140.905 E139.2584
G1 X94.505 Y140.922 E139.26903
G1 X93.314 Y140.97 E139.30867
G1 X91.961 Y141.012 E139.35369
G1 X91.141 Y141.031 E139.38097
G1 X90.047 Y141.048 E139.41736
G1 X89.151 Y141.052 E139.44717
G1 X88.667 Y141.052 E139.46326
G1 X87.623 Y141.037 E139.49799
G1 X86.501 Y141.001 E139.53533
G1 X86.235 Y140.994 E139.54418
G1 X84.938 Y140.928 E139.58737
G1 X83.768 Y140.839 E139.6264
G1 X82.64 Y140.729 E139.6641
G1 X81.692 Y140.595 E139.69594
G1 X81.575 Y140.561 E139.69999
G1 X80.879 Y140.379 E139.72392
G1 X79.844 Y139.991 E139.76068
G1 X78.75 Y139.657 E139.79873
G1 X77.981 Y139.658 E139.8243
G1 X77.747 Y139.649 E139.83209
G1 X76.762 Y139.914 E139.86602
G1 X75.696 Y140.305 E139.90378
G1 X74.525 Y140.599 E139.94394
G1 X73.383 Y140.741 E139.98222
G1 X72.224 Y140.853 E140.02094
G1 X71.386 Y140.922 E140.04891
G1 X70.708 Y140.97 E140.07152
G1 X69.901 Y141.019 E140.09841
G1 X69.176 Y141.057 E140.12255
G1 X68.753 Y141.077 E140.13664
G1 X68.387 Y141.092 E140.14882
G1 X67.593 Y141.119 E140.17525
G1 X66.389 Y141.146 E140.2153
G1 X66.028 Y141.151 E140.22731
G1 X64.469 Y141.161 E140.27916
G1 X63.465 Y141.151 E140.31256
G1 X63.007 Y141.149 E140.32779
G1 X62.039 Y141.13 E140.35999
G1 X61.762 Y141.126 E140.36921
G1 X61.762 Y140.097 E140.40343
G1 X63 Y140.12 E140.44462
G1 X64.468 Y140.132 E140.49344
G1 X65.594 Y140.123 E140.53089
G1 X66.033 Y140.123 E140.5455
G1 X67.053 Y140.103 E140.57943
G1 X67.606 Y140.089 E140.59783
G1 X67.951 Y140.075 E140.60931
G1 X68.771 Y140.048 E140.6366
G1 X69.761 Y139.998 E140.66957
G1 X69.923 Y139.991 E140.67496
G1 X70.119 Y139.98 E140.68149
G1 X71.18 Y139.909 E140.71686
G1 X72.261 Y139.822 E140.75293
G1 X73.423 Y139.711 E140.79175
G1 X74.603 Y139.564 E140.8313
G1 X75.818 Y139.259 E140.87297
G1 X76.912 Y138.859 E140.91171
G1 X77.729 Y138.633 E140.93991
G1 X77.789 Y138.622 E140.94193
G1 X78.426 Y138.612 E140.96312
G1 X78.688 Y138.627 E140.97185
G1 X78.986 Y138.713 E140.98217
G1 X79.719 Y138.942 E141.00771
G1 X80.758 Y139.332 E141.04462
G1 X81.471 Y139.518 E141.06913
G1 X81.61 Y139.559 E141.07395
G1 X81.725 Y139.574 E141.07781
G1 X82.595 Y139.698 E141.10704
G1 X82.706 Y139.707 E141.11074
G1 X83.734 Y139.809 E141.1451
G1 X83.847 Y139.816 E141.14886
G1 X84.965 Y139.901 E141.18616
G1 X86.216 Y139.966 E141.22782
G1 X87.066 Y139.994 E141.25611
G1 X88.125 Y140.018 E141.29134
G1 X88.662 Y140.023 E141.3092
G1 X90.217 Y140.019 E141.36092
G1 X91.419 Y139.998 E141.4009
G1 X92.485 Y139.969 E141.43637
G1 X93.695 Y139.927 E141.47664
G1 X94.127 Y139.907 E141.49103
G1 X94.844 Y139.877 E141.51489
G1 X95.279 Y139.851 E141.52939
G1 X95.973 Y139.773 E141.55262
G1 X96.226 Y139.737 E141.56112
G1 X96.354 Y139.712 E141.56545
G1 X96.975 Y139.61 E141.58639
G1 X97.513 Y139.49 E141.60472
G1 X97.835 Y139.445 E141.61553
G1 X98.605 Y139.316 E141.6415
G1 X98.767 Y139.306 E141.6469
G1 X99.686 Y139.277 E141.67748
G1 X100.537 Y139.335 E141.70585
G1 X100.687 Y139.356 E141.71089
G1 X101.261 Y139.371 E141.72998
G1 X101.795 Y139.374 E141.74775
G1 X102.105 Y139.312 E141.75826
G1 X102.609 Y139.177 E141.77562
G1 X102.943 Y138.994 E141.78828
G1 X103.267 Y138.812 E141.80064
G1 X104.105 Y138.188 E141.83539
G1 X104.499 Y137.983 E141.85016
G1 X105.014 Y137.656 E141.87045
G1 X105.569 Y137.574 E141.88911
G1 X105.642 Y137.586 E141.89158
G1 X106.148 Y137.766 E141.90944
G1 X106.194 Y137.799 E141.91132
G1 X106.743 Y138.161 E141.93319
G1 X106.963 Y138.332 E141.94246
G1 X107.241 Y138.552 E141.95425
G1 X107.748 Y138.9 E141.97471
G1 X108.216 Y139.192 E141.99305
G1 X108.68 Y139.298 E142.00888
G1 X109.432 Y139.459 E142.03446
G1 X109.903 Y139.324 E142.05076
G1 X110.599 Y139.117 E142.07491
G1 X110.77 Y138.981 E142.08218
G1 X111.396 Y138.5 E142.10843
G1 X112.033 Y137.83 E142.13918
G1 X112.525 Y137.373 E142.16152
G1 X112.719 Y137.185 E142.1705
G1 X112.802 Y137.122 E142.17397
G1 X112.955 Y137.068 E142.17936
G1 X113.44 Y136.838 E142.19722
G1 X113.726 Y136.942 E142.20734
G1 X114.055 Y137.018 E142.21857
G1 X114.272 Y137.196 E142.2279
G1 X114.7 Y137.54 E142.24617
G1 X115.039 Y137.895 E142.26249
G1 X115.525 Y138.408 E142.286
G1 X115.839 Y138.671 E142.29962
G1 X116.543 Y139.2 E142.32891
G1 X116.708 Y139.29 E142.33516
G1 X116.9 Y139.351 E142.34186
G1 X117.773 Y139.609 E142.37214
G1 X118.183 Y139.66 E142.38588
G1 X118.656 Y139.686 E142.40164
G1 X119.067 Y139.702 E142.41532
G1 X120.157 Y139.716 E142.45157
G1 X121.856 Y139.726 E142.50808
G1 X123.173 Y139.726 E142.55189
G1 X124.211 Y139.722 E142.58641
G1 X124.211 Y140.751 E142.62063
G0 F9000 X124.041 Y140.581
G0 X117.745 Y139.746
G0 X116.55 Y139.431
G0 X116.422 Y139.549
;TYPE:SKIN
G1 F1500 X116.254 Y139.434 E142.62629
G1 X114.918 Y138.225 E142.67634
G1 X114.477 Y137.818 E142.69301
G1 X114.404 Y137.607 E142.69922
G0 F9000 X114.36 Y137.652
G0 X112.8 Y137.798
G1 F1500 X112.591 Y138.006 E142.70412
G0 F9000 X112.681 Y137.634
G1 F1500 X110.78 Y139.535 E142.74883
G0 F9000 X110.684 Y139.348
G1 F1500 X111.041 Y138.991 E142.75722
G0 F9000 X111.056 Y139.013
G0 X110.664 Y139.243
G0 X109.437 Y139.601
G0 X108.139 Y139.378
G0 X108.108 Y139.378
G1 F1500 X107.804 Y139.399 E142.76724
G1 X106.645 Y138.578 E142.81395
G0 F9000 X106.783 Y138.444
G0 X107.92 Y139.566
G1 F1500 X107.819 Y139.667 E142.81632
G0 F9000 X107.832 Y139.647
G0 X106.37 Y138.697
G0 X105.6 Y138.454
G0 X105.386 Y138.485
G0 X104.228 Y138.732
G0 X104.066 Y138.894
G1 F1500 X103.435 Y138.959 E142.83434
G0 F9000 X103.323 Y139.355
G1 F1500 X104.122 Y138.556 E142.85313
G0 F9000 X104.116 Y138.526
G1 F2700 E137.85313
;MESH:NONMESH
G0 F300 X104.116 Y138.526 Z3
G0 F9000 X102.66 Y139.307
G0 X101.808 Y139.513
G0 X93.7 Y140.066
G0 X80.917 Y140.265
G0 X81.011 Y138.504
G0 X78.885 Y137.785
G0 X77.546 Y137.787
G0 X61.417 Y139.228
G0 X60.901 Y139.736
G0 X60.9 Y141.479
G0 X61.396 Y141.982
G0 X76.087 Y142.305
G0 X76.091 Y141.44
;TIME_ELAPSED:336.444208
;LAYER:14
;TYPE:SUPPORT
G1 F2700 E142.85313
G1 F1500 X76.979 Y141.116 E142.88457
G1 X77.131 Y141.07 E142.88985
G1 X77.361 Y141.021 E142.89768
G1 X77.919 Y140.871 E142.91689
G1 X78.328 Y140.887 E142.93051
G1 X78.619 Y140.887 E142.94019
G1 X79.086 Y141.03 E142.95643
G1 X79.468 Y141.142 E142.96967
G1 X79.552 Y141.171 E142.97263
G1 X79.705 Y141.231 E142.97809
G1 X80.431 Y141.497 E143.00381
G1 X80.567 Y141.543 E143.00858
G1 X80.597 Y141.551 E143.00962
G1 X80.237 Y141.535 E143.0216
G1 X79.724 Y141.538 E143.03867
G1 X79.324 Y141.496 E143.05204
G1 X77.77 Y141.496 E143.10373
G1 X77.39 Y141.446 E143.11648
G1 X76.091 Y141.44 E143.15968
G1 F2700 E138.15968
G0 F9000 X76.087 Y142.305
G0 X61.394 Y141.988
G0 X60.9 Y141.487
G0 X60.901 Y139.744
G0 X61.417 Y139.236
G0 X77.768 Y137.775
G0 X100.294 Y137.322
G0 X100.768 Y138.132
G1 F2700 E143.15968
G1 F1500 X101.139 Y137.729 E143.1779
G1 X101.151 Y137.235 E143.19434
G1 X101.929 Y137.011 E143.22126
G1 X102.044 Y136.909 E143.22638
G1 X103.608 Y137.109 E143.27882
G1 X103.464 Y137.186 E143.28425
G1 X103.385 Y137.238 E143.2874
G1 X102.592 Y137.823 E143.32017
G1 X102.183 Y138.046 E143.33567
G1 X101.774 Y138.156 E143.34975
G1 X101.205 Y138.152 E143.36868
G1 X100.85 Y138.143 E143.38049
G1 X100.768 Y138.132 E143.38324
G0 F9000 X102 Y137.682
G1 F1500 X101.724 Y137.756 E143.39274
G1 X101.538 Y137.754 E143.39893
G1 X101.543 Y137.538 E143.40612
G1 X102 Y137.407 E143.42193
G1 X102 Y137.682 E143.43108
G1 X102.029 Y137.674 E143.43208
G1 X102.38 Y137.483 E143.44537
G1 X102.528 Y137.374 E143.45148
G1 X102.174 Y137.328 E143.46335
G1 X102.126 Y137.371 E143.4655
G1 X102 Y137.407 E143.46986
G1 F2700 E138.46986
G0 F9000 X102.172 Y136.054
G0 X103.651 Y136.243
G0 X107.884 Y137.075
G0 X108.334 Y137.843
G1 F2700 E143.46986
G1 F1500 X108.418 Y137.818 E143.47277
G1 X109.072 Y137.273 E143.50109
G1 X109.754 Y137.184 E143.52396
G1 X111.025 Y137.145 E143.56625
G1 X110.566 Y137.627 E143.58839
G1 X110.043 Y138.028 E143.61031
G1 X109.399 Y138.219 E143.63265
G1 X108.691 Y138.067 E143.65674
G1 X108.334 Y137.843 E143.67076
G0 F9000 X109.125 Y137.75
G1 F1500 X109.24 Y137.653 E143.67576
G1 X109.778 Y137.584 E143.6938
G1 X109.972 Y137.578 E143.70026
G1 X109.857 Y137.666 E143.70507
G1 X109.383 Y137.805 E143.7215
G1 X109.125 Y137.75 E143.73028
G1 F2700 E138.73028
G0 F9000 X108.315 Y136.779
G0 X108.711 Y136.451
G0 X113.619 Y135.963
G0 X124.564 Y138.859
G0 X125.072 Y139.364
G0 X125.072 Y141.108
G0 X124.569 Y141.611
G0 X114.053 Y141.573
G0 X113.104 Y141.416
G0 X111.888 Y141.045
G0 X112.202 Y140.238
G1 F2700 E143.73028
G1 F1500 X112.603 Y139.814 E143.74969
G1 X112.602 Y139.813 E143.74973
G1 X112.897 Y139.51 E143.7638
G1 X113.241 Y139.218 E143.77881
G1 X113.331 Y139.158 E143.7824
G1 X113.456 Y139.089 E143.78715
G1 X113.664 Y139.161 E143.79447
G1 X114.154 Y139.562 E143.81553
G1 X114.995 Y140.447 E143.85614
G1 X115.352 Y140.718 E143.87105
G1 X114.112 Y140.709 E143.91229
G1 X113.878 Y140.678 E143.92014
G1 X113.678 Y140.609 E143.92718
G1 X113.078 Y140.533 E143.94729
G1 X112.202 Y140.238 E143.97804
G0 F9000 X113.183 Y139.79
G1 F1500 X112.946 Y140.033 E143.98933
G1 X112.922 Y140.058 E143.99048
G1 X113.176 Y140.143 E143.99939
G1 X113.77 Y140.217 E144.0193
G1 X113.974 Y140.288 E144.02648
G1 X114 Y140.291 E144.02735
G1 X114 Y139.981 E144.03766
G1 X113.884 Y139.858 E144.04329
G1 X113.487 Y139.534 E144.06033
G1 X113.477 Y139.54 E144.06072
G1 X113.183 Y139.79 E144.07355
G0 F9000 X114 Y139.981
G1 F1500 X114.313 Y140.31 E144.08866
G1 X114.134 Y140.309 E144.09461
G1 X114 Y140.291 E144.09911
G1 F2700 E139.09911
;MESH:WingGram.obj
G0 F9000 X111.579 Y138.977
G0 X109.443 Y139.598
G0 X107.006 Y139.102
G0 X106.387 Y138.703
G0 X105.602 Y138.447
G0 X104.921 Y138.57
G0 X103.13 Y139.352
;TYPE:WALL-INNER
G1 F2700 E144.09911
G1 F1500 X102.818 Y139.578 E144.11192
G1 X102.799 Y139.585 E144.11259
G1 X102.424 Y139.73 E144.12597
G1 X102.163 Y139.844 E144.13544
G1 X101.997 Y139.917 E144.14147
G1 X101.89 Y139.964 E144.14536
G1 X101.812 Y139.982 E144.14802
G1 X101.622 Y139.978 E144.15434
G1 X101.169 Y139.975 E144.16941
G1 X100.792 Y139.971 E144.18195
G1 X100.702 Y139.965 E144.18495
G1 X100.34 Y139.936 E144.19703
G1 X100.014 Y139.91 E144.2079
G1 X99.726 Y139.873 E144.21756
G1 X99.677 Y139.874 E144.21919
G1 X99.556 Y139.877 E144.22322
G1 X98.689 Y139.902 E144.25207
G1 X98.556 Y139.906 E144.25649
G1 X98.206 Y139.966 E144.2683
G1 X97.768 Y140.037 E144.28306
G1 X97.671 Y140.053 E144.28633
G1 X97.433 Y140.092 E144.29435
G1 X97.167 Y140.14 E144.30334
G1 X96.973 Y140.18 E144.30993
G1 X96.616 Y140.256 E144.32207
G1 X96.373 Y140.308 E144.33033
G1 X96.36 Y140.31 E144.33077
G1 X95.848 Y140.39 E144.34801
G1 X95.66 Y140.42 E144.35434
G1 X95.296 Y140.453 E144.3665
G1 X94.957 Y140.485 E144.37782
G1 X94.862 Y140.494 E144.381
G1 X94.281 Y140.523 E144.40034
G1 X93.697 Y140.546 E144.41978
G1 X93.045 Y140.572 E144.44149
G1 X92.463 Y140.589 E144.46085
G1 X91.643 Y140.615 E144.48814
G1 X91.345 Y140.62 E144.49805
G1 X90.034 Y140.645 E144.54166
G1 X90.01 Y140.646 E144.54246
G1 X88.494 Y140.649 E144.59288
G1 X88.479 Y140.649 E144.59338
G1 X88.082 Y140.643 E144.60659
G1 X87.741 Y140.638 E144.61793
G1 X87.701 Y140.637 E144.61926
G1 X86.92 Y140.612 E144.64525
G1 X86.909 Y140.612 E144.64562
G1 X86.275 Y140.596 E144.66671
G1 X86.219 Y140.594 E144.66858
G1 X85.018 Y140.533 E144.70857
G1 X84.925 Y140.527 E144.71167
G1 X83.785 Y140.441 E144.7497
G1 X83.658 Y140.429 E144.75394
G1 X83.534 Y140.417 E144.75808
G1 X82.665 Y140.331 E144.78713
G1 X82.488 Y140.307 E144.79307
G1 X82.365 Y140.289 E144.7972
G1 X81.777 Y140.205 E144.81696
G1 X81.483 Y140.129 E144.82706
G1 X81.034 Y140.012 E144.84249
G1 X80.656 Y139.875 E144.85586
G1 X80.6 Y139.854 E144.85785
G1 X80.267 Y139.732 E144.86965
G1 X80.087 Y139.663 E144.87606
G1 X79.946 Y139.615 E144.88101
G1 X79.545 Y139.497 E144.89492
G1 X79.528 Y139.492 E144.89551
G1 X79.456 Y139.47 E144.89801
G1 X78.853 Y139.287 E144.91897
G1 X78.775 Y139.287 E144.92156
G1 X78.66 Y139.287 E144.92539
G1 X78.368 Y139.287 E144.9351
G1 X78.289 Y139.285 E144.93773
G1 X77.859 Y139.268 E144.95204
G1 X77.737 Y139.263 E144.9561
G1 X77.124 Y139.427 E144.97721
G1 X76.986 Y139.465 E144.98197
G1 X76.745 Y139.515 E144.99016
G1 X76.459 Y139.603 E145.00011
G1 X76.212 Y139.693 E145.00885
G1 X75.988 Y139.775 E145.01679
G1 X75.593 Y139.919 E145.03077
G1 X74.954 Y140.078 E145.05267
G1 X74.726 Y140.135 E145.06049
G1 X74.455 Y140.203 E145.06978
G1 X74.291 Y140.226 E145.07529
G1 X73.717 Y140.296 E145.09452
G1 X73.517 Y140.321 E145.10122
G1 X73.356 Y140.341 E145.10662
G1 X73.109 Y140.368 E145.11488
G1 X72.547 Y140.422 E145.13366
G1 X72.356 Y140.441 E145.14005
G1 X72.223 Y140.455 E145.14449
G1 X71.291 Y140.532 E145.1756
G1 X71.218 Y140.538 E145.17803
G1 X70.613 Y140.581 E145.19821
G1 X70.116 Y140.61 E145.21477
G1 X70.006 Y140.617 E145.21843
G1 X69.862 Y140.627 E145.22323
G1 X69.021 Y140.671 E145.25124
G1 X68.847 Y140.678 E145.25704
G1 X68.382 Y140.698 E145.27252
G1 X68.279 Y140.703 E145.27595
G1 X67.725 Y140.722 E145.29438
G1 X67.679 Y140.724 E145.29591
G1 X67.375 Y140.733 E145.30603
G1 X66.675 Y140.746 E145.32932
G1 X66.645 Y140.747 E145.33031
G1 X66.257 Y140.757 E145.34322
G1 X66.069 Y140.759 E145.34948
G1 X66.05 Y140.76 E145.35011
G1 X65.808 Y140.761 E145.35816
G1 X64.476 Y140.77 E145.40246
G1 X63.294 Y140.759 E145.44178
G1 X63.016 Y140.758 E145.45102
G1 X62.991 Y140.758 E145.45185
G1 X62.162 Y140.742 E145.47943
G1 X62.162 Y140.513 E145.48705
G1 X62.995 Y140.529 E145.50302
G1 X63.017 Y140.529
G1 X63.295 Y140.531 E145.50832
G1 X64.474 Y140.541 E145.5308
G1 X65.806 Y140.531 E145.5563
G1 X66.05 Y140.531 E145.56098
G1 X66.065 Y140.531
G1 X66.252 Y140.528 E145.56456
G1 X66.64 Y140.52 E145.57194
G1 X66.67 Y140.519 E145.57255
G1 X67.369 Y140.503 E145.58586
G1 X67.673 Y140.496 E145.59166
G1 X67.717 Y140.494 E145.59254
G1 X68.27 Y140.473 E145.60309
G1 X68.372 Y140.469 E145.60504
G1 X68.837 Y140.454 E145.61385
G1 X69.009 Y140.446 E145.61705
G1 X69.85 Y140.402 E145.63285
G1 X69.991 Y140.394 E145.63546
G1 X70.101 Y140.387 E145.63753
G1 X70.598 Y140.355 E145.64687
G1 X71.203 Y140.315 E145.65822
G1 X71.272 Y140.31 E145.65947
G1 X72.204 Y140.233 E145.67679
G1 X72.334 Y140.222 E145.67916
G1 X72.525 Y140.2 E145.68271
G1 X73.087 Y140.146 E145.69321
G1 X73.334 Y140.122 E145.69779
G1 X73.49 Y140.106 E145.70059
G1 X73.69 Y140.079 E145.70423
G1 X74.263 Y140.008 E145.71475
G1 X74.427 Y139.987 E145.71775
G1 X74.68 Y139.955 E145.72183
G1 X74.909 Y139.901 E145.72547
G1 X75.548 Y139.741 E145.73549
G1 X75.939 Y139.642 E145.74078
G1 X76.167 Y139.572 E145.74354
G1 X76.414 Y139.482 E145.74637
G1 X76.695 Y139.38 E145.74983
G1 X76.924 Y139.297 E145.75334
G1 X77.074 Y139.242 E145.75595
G1 X77.685 Y139.074 E145.76615
G1 X77.703 Y139.069
G1 X77.867 Y139.037 E145.76949
G1 X78.298 Y139.03 E145.77823
G1 X78.383 Y139.035 E145.78001
G1 X78.66 Y139.052 E145.78555
G1 X78.775 Y139.085 E145.78777
G1 X78.903 Y139.124 E145.79035
G1 X79.504 Y139.31 E145.79918
G1 X79.577 Y139.33 E145.80024
G1 X79.602 Y139.339 E145.80069
G1 X79.994 Y139.482 E145.80605
G1 X80.134 Y139.533 E145.80779
G1 X80.315 Y139.6 E145.81007
G1 X80.648 Y139.722 E145.81421
G1 X80.705 Y139.739
G1 X81.079 Y139.835 E145.81931
G1 X81.529 Y139.951 E145.82638
G1 X81.807 Y139.99 E145.83087
G1 X82.395 Y140.073 E145.84162
G1 X82.517 Y140.093 E145.8439
G1 X82.686 Y140.109 E145.84691
G1 X83.555 Y140.195 E145.86309
G1 X83.679 Y140.208 E145.8654
G1 X83.801 Y140.217 E145.86763
G1 X84.941 Y140.302 E145.88904
G1 X85.029 Y140.306 E145.89066
G1 X86.23 Y140.368 E145.91337
G1 X86.282 Y140.369 E145.91432
G1 X86.914 Y140.39 E145.92614
G1 X86.925 Y140.39 E145.92642
G1 X87.708 Y140.409 E145.94112
G1 X87.745 Y140.409 E145.9418
G1 X88.085 Y140.416 E145.94826
G1 X88.482 Y140.42 E145.95581
G1 X88.493 Y140.42 E145.95599
G1 X90.009 Y140.418 E145.98488
G1 X90.029 Y140.417 E145.98534
G1 X91.34 Y140.394 E146.01017
G1 X91.636 Y140.387 E146.01576
G1 X92.456 Y140.364 E146.03125
G1 X93.036 Y140.344 E146.04219
G1 X93.688 Y140.32 E146.05454
G1 X94.27 Y140.294 E146.06556
G1 X94.851 Y140.267 E146.07661
G1 X94.936 Y140.263 E146.07813
G1 X95.276 Y140.243 E146.08432
G1 X95.635 Y140.203 E146.09073
G1 X95.815 Y140.183 E146.09388
G1 X96.328 Y140.11 E146.1028
G1 X96.574 Y140.063 E146.10705
G1 X96.935 Y140.003 E146.11289
G1 X97.127 Y139.961 E146.11586
G1 X97.391 Y139.903 E146.12017
G1 X97.637 Y139.848 E146.12447
G1 X97.734 Y139.833 E146.12617
G1 X98.171 Y139.761 E146.13379
G1 X98.521 Y139.702 E146.13988
G1 X98.682 Y139.675 E146.14306
G1 X99.549 Y139.643 E146.15973
G1 X99.671 Y139.645 E146.16218
G1 X99.74 Y139.649 E146.16308
G1 X100.029 Y139.668 E146.16881
G1 X100.359 Y139.69 E146.17556
G1 X100.719 Y139.741 E146.18279
G1 X100.797 Y139.742 E146.18418
G1 X101.17 Y139.752 E146.19118
G1 X101.622 Y139.753 E146.19961
G1 X101.812 Y139.754 E146.20325
G1 X101.891 Y139.755 E146.20436
G1 X101.926 Y139.756
G1 X102.109 Y139.721 E146.20683
G1 X102.4 Y139.644 E146.20984
G1 X102.782 Y139.542 E146.21199
G1 X102.794 Y139.536
G1 X103.13 Y139.352 E146.21275
G0 F9000 X104.76 Y138.6
G0 X105.441 Y138.477
G0 X106.487 Y138.46
G1 F1500 X106.46 Y138.451 E146.2137
G1 X105.944 Y138.27 E146.23189
G1 X105.909 Y138.257 E146.23313
G1 X105.838 Y138.239 E146.23556
G1 X105.605 Y138.178 E146.24358
G1 X105.525 Y138.197 E146.24631
G1 X105.264 Y138.26 E146.25524
G1 X105.11 Y138.283 E146.26042
G1 X104.68 Y138.349 E146.27489
G1 X104.519 Y138.427 E146.28084
G1 X104.669 Y138.332 E146.28097
G1 X105.077 Y138.073 E146.28645
G1 X105.233 Y138.051 E146.28923
G1 X105.48 Y138.014 E146.29323
G1 X105.566 Y137.993 E146.29465
G1 X105.659 Y138.027 E146.29559
G1 X105.872 Y138.104 E146.29827
G1 X105.945 Y138.123 E146.29916
G1 X105.99 Y138.136 E146.29946
G1 X106.463 Y138.441 E146.30365
G1 X106.487 Y138.46 E146.30369
G0 F9000 X108.179 Y139.326
G0 X109.316 Y139.57
G0 X110.598 Y139.534
G1 F1500 X110.227 Y139.818 E146.31923
G1 X109.898 Y139.915 E146.33064
G1 X109.501 Y140.032 E146.34441
G1 X109.41 Y140.059 E146.34756
G1 X109.261 Y140.025 E146.35265
G1 X108.55 Y139.873 E146.37683
G1 X108.402 Y139.773 E146.38277
G1 X108.344 Y139.736 E146.38506
G1 X108.086 Y139.572 E146.39523
G1 X108.402 Y139.643 E146.39707
G1 X108.428 Y139.648
G1 X108.59 Y139.683 E146.39989
G1 X109.301 Y139.835 E146.41166
G1 X109.452 Y139.868 E146.41418
G1 X109.85 Y139.755 E146.42002
G1 X110.179 Y139.658 E146.42481
G1 X110.598 Y139.534 E146.42763
G0 F9000 X112.641 Y138.009
G0 X112.95 Y137.839
G0 X113.246 Y137.76
G0 X114.19 Y137.65
G1 F1500 X113.832 Y137.528 E146.44021
G1 X113.782 Y137.51 E146.44197
G1 X113.717 Y137.487 E146.44427
G1 X113.47 Y137.426 E146.45273
G1 X113.134 Y137.518 E146.46432
G1 X112.853 Y137.595 E146.47401
G1 X113.103 Y137.407 E146.47595
G1 X113.421 Y137.293 E146.47943
G1 X113.501 Y137.264 E146.47988
G1 X113.525 Y137.272
G1 X113.763 Y137.358 E146.48304
G1 X113.826 Y137.381
G1 X113.878 Y137.393 E146.48355
G1 X114.19 Y137.65 E146.48647
G0 F9000 X116.383 Y139.272
G0 X116.998 Y139.534
G0 X117.559 Y139.698
G0 X123.811 Y140.352
G1 F1500 X123.224 Y140.353 E146.506
G1 X122.693 Y140.355 E146.52366
G1 X122.175 Y140.355 E146.54089
G1 X121.867 Y140.355 E146.55113
G1 X120.705 Y140.35 E146.58978
G1 X120.69 Y140.35 E146.59028
G1 X119.199 Y140.333 E146.63987
G1 X119.163 Y140.333 E146.64107
G1 X119.078 Y140.33 E146.6439
G1 X118.543 Y140.31 E146.6617
G1 X118.482 Y140.308 E146.66373
G1 X118.332 Y140.3 E146.66873
G1 X118.203 Y140.285 E146.67305
G1 X117.882 Y140.245 E146.68381
G1 X117.59 Y140.159 E146.69393
G1 X117.298 Y140.072 E146.70407
G1 X116.885 Y139.899 E146.71896
G1 X116.849 Y139.868 E146.72054
G1 X116.639 Y139.691 E146.72967
G1 X116.921 Y139.782 E146.73152
G1 X117.346 Y139.907 E146.73689
G1 X117.638 Y139.994 E146.74124
G1 X117.909 Y140.027 E146.74543
G1 X118.229 Y140.068 E146.7513
G1 X118.344 Y140.074 E146.75333
G1 X118.492 Y140.082 E146.75612
G1 X118.55 Y140.083 E146.75678
G1 X119.085 Y140.101 E146.76697
G1 X119.168 Y140.104 E146.76858
G1 X119.201 Y140.104 E146.76888
G1 X120.692 Y140.12 E146.79742
G1 X120.705 Y140.12 E146.79766
G1 X121.867 Y140.124 E146.82
G1 X122.175 Y140.126 E146.8259
G1 X122.693 Y140.126 E146.83579
G1 X123.223 Y140.126 E146.84586
G1 X123.811 Y140.124 E146.85702
G1 X123.811 Y140.352 E146.8646
G0 F9000 X124.211 Y140.751
;TYPE:WALL-OUTER
G1 F1500 X122.694 Y140.755 E146.91505
G1 X121.865 Y140.755 E146.94263
G1 X120.7 Y140.75 E146.98138
G1 X119.189 Y140.733 E147.03163
G1 X119.063 Y140.73 E147.03583
G1 X118.525 Y140.71 E147.05373
G1 X118.303 Y140.7 E147.06112
G1 X117.802 Y140.638 E147.07791
G1 X117.158 Y140.447 E147.10026
G1 X116.674 Y140.244 E147.11771
G1 X116.359 Y139.977 E147.13145
G1 X115.804 Y139.556 E147.15462
G1 X114.972 Y138.681 E147.19477
G1 X114.405 Y138.217 E147.21914
G1 X114.247 Y138.092 E147.22584
G1 X113.604 Y137.871 E147.24846
G1 X113.475 Y137.839 E147.25288
G1 X113.003 Y137.969 E147.26916
G1 X112.713 Y138.129 E147.28018
G1 X112.514 Y138.26 E147.2881
G1 X112.093 Y138.619 E147.3065
G1 X111.665 Y139.059 E147.32692
G1 X111.108 Y139.647 E147.35386
G1 X110.415 Y140.178 E147.3829
G1 X110.343 Y140.201 E147.38541
G1 X109.425 Y140.472 E147.41725
G1 X109.175 Y140.416 E147.42577
G1 X108.389 Y140.248 E147.4525
G1 X108.182 Y140.107 E147.46083
G1 X107.539 Y139.698 E147.48618
G1 X106.925 Y139.215 E147.51216
G1 X106.326 Y138.828 E147.53588
G1 X105.792 Y138.64 E147.55471
G1 X105.601 Y138.59 E147.56128
G1 X105.337 Y138.654 E147.57031
G1 X104.801 Y138.735 E147.58834
G1 X104.499 Y138.883 E147.59953
G1 X103.847 Y139.317 E147.62558
G1 X103.353 Y139.685 E147.64606
G1 X103.009 Y139.933 E147.66017
G1 X102.576 Y140.1 E147.67561
G1 X102.015 Y140.346 E147.69598
G1 X101.852 Y140.383 E147.70154
G1 X101.616 Y140.378 E147.70939
G1 X100.772 Y140.371 E147.73746
G1 X99.972 Y140.308 E147.76415
G1 X99.706 Y140.274 E147.77307
G1 X98.596 Y140.305 E147.81001
G1 X98.27 Y140.361 E147.82101
G1 X97.501 Y140.486 E147.84692
G1 X97.244 Y140.533 E147.85561
G1 X96.443 Y140.702 E147.88284
G1 X95.711 Y140.817 E147.90748
G1 X94.895 Y140.892 E147.93474
G1 X94.297 Y140.923 E147.95465
G1 X93.061 Y140.972 E147.99579
G1 X91.655 Y141.015 E148.04258
G1 X90.018 Y141.046 E148.09704
G1 X88.489 Y141.049 E148.14789
G1 X87.728 Y141.038 E148.17321
G1 X86.909 Y141.012 E148.20046
G1 X86.265 Y140.996 E148.22189
G1 X84.988 Y140.932 E148.26441
G1 X83.755 Y140.84 E148.30554
G1 X82.617 Y140.728 E148.34357
G1 X81.772 Y140.609 E148.37195
G1 X81.695 Y140.597 E148.37454
G1 X80.917 Y140.395 E148.40128
G1 X80.833 Y140.366 E148.40423
G1 X80.129 Y140.108 E148.42917
G1 X79.951 Y140.039 E148.43552
G1 X79.826 Y139.997 E148.43991
G1 X79.432 Y139.881 E148.45357
G1 X78.794 Y139.687 E148.47575
G1 X78.353 Y139.687 E148.49041
G1 X77.782 Y139.665 E148.50942
G1 X77.083 Y139.853 E148.53349
G1 X76.845 Y139.903 E148.54158
G1 X76.586 Y139.982 E148.55059
G1 X75.713 Y140.302 E148.58151
G1 X75.532 Y140.346 E148.58771
G1 X74.533 Y140.596 E148.62196
G1 X74.34 Y140.623 E148.62844
G1 X73.399 Y140.739 E148.65998
G1 X73.152 Y140.766 E148.66824
G1 X72.256 Y140.854 E148.69819
G1 X71.251 Y140.937 E148.73173
G1 X70.641 Y140.98 E148.75207
G1 X70.141 Y141.009 E148.76872
G1 X69.889 Y141.026 E148.77712
G1 X69.038 Y141.071 E148.80547
G1 X68.296 Y141.103 E148.83017
G1 X67.693 Y141.124 E148.85024
G1 X67.387 Y141.133 E148.86042
G1 X66.654 Y141.147 E148.8848
G1 X66.267 Y141.157 E148.89768
G1 X66.056 Y141.16 E148.9047
G1 X64.475 Y141.17 E148.95728
G1 X63.291 Y141.159 E148.99667
G1 X63.008 Y141.158 E149.00608
G1 X61.762 Y141.134 E149.04753
G1 X61.762 Y140.105 E149.08175
G1 X63.001 Y140.129 E149.12297
G1 X64.474 Y140.141 E149.17196
G1 X65.803 Y140.131 E149.21617
G1 X66.061 Y140.131 E149.22475
G1 X66.661 Y140.119 E149.24471
G1 X67.705 Y140.094 E149.27944
G1 X68.357 Y140.069 E149.30114
G1 X68.82 Y140.054 E149.31655
G1 X69.968 Y139.995 E149.35478
G1 X71.242 Y139.911 E149.39725
G1 X72.295 Y139.824 E149.43239
G1 X72.486 Y139.802 E149.43879
G1 X73.443 Y139.709 E149.47077
G1 X73.64 Y139.682 E149.47738
G1 X74.609 Y139.561 E149.50986
G1 X74.814 Y139.512 E149.51687
G1 X75.832 Y139.257 E149.55178
G1 X76.04 Y139.193 E149.55901
G1 X76.954 Y138.86 E149.59137
G1 X77.612 Y138.679 E149.61407
G1 X77.824 Y138.638 E149.62125
G1 X78.302 Y138.63 E149.63715
G1 X78.731 Y138.656 E149.65144
G1 X78.885 Y138.7 E149.65677
G1 X79.315 Y138.834 E149.67175
G1 X79.616 Y138.926 E149.68222
G1 X79.703 Y138.95 E149.68522
G1 X80.773 Y139.342 E149.72312
G1 X80.811 Y139.353 E149.72444
G1 X81.607 Y139.558 E149.75178
G1 X82.461 Y139.678 E149.78046
G1 X82.569 Y139.696 E149.7841
G1 X83.6 Y139.797 E149.81856
G1 X83.716 Y139.81 E149.82244
G1 X84.966 Y139.903 E149.86413
G1 X86.247 Y139.968 E149.90679
G1 X86.925 Y139.99 E149.92935
G1 X87.717 Y140.009 E149.9557
G1 X88.091 Y140.016 E149.96814
G1 X88.484 Y140.02 E149.98122
G1 X90.025 Y140.017 E150.03247
G1 X91.331 Y139.994 E150.07591
G1 X92.443 Y139.964 E150.11291
G1 X93.671 Y139.92 E150.15378
G1 X94.374 Y139.887 E150.17719
G1 X94.915 Y139.864 E150.1952
G1 X95.242 Y139.844 E150.2061
G1 X95.765 Y139.786 E150.2236
G1 X96.262 Y139.715 E150.2403
G1 X96.509 Y139.668 E150.24866
G1 X96.859 Y139.61 E150.26046
G1 X97.564 Y139.454 E150.28447
G1 X97.672 Y139.438 E150.28811
G1 X98.64 Y139.276 E150.32075
G1 X99.54 Y139.243 E150.3507
G1 X99.683 Y139.245 E150.35546
G1 X100.403 Y139.292 E150.37946
G1 X100.752 Y139.342 E150.39118
G1 X101.176 Y139.352 E150.40529
G1 X101.889 Y139.356 E150.42901
G1 X102.02 Y139.331 E150.43344
G1 X102.633 Y139.168 E150.45454
G1 X103.202 Y138.857 E150.47611
G1 X103.295 Y138.798 E150.47977
G1 X104.067 Y138.225 E150.51175
G1 X104.202 Y138.155 E150.5168
G1 X104.933 Y137.69 E150.54562
G1 X105.403 Y137.621 E150.56142
G1 X105.588 Y137.575 E150.56776
G1 X105.993 Y137.722 E150.58209
G1 X106.155 Y137.766 E150.58767
G1 X106.693 Y138.114 E150.60898
G1 X106.917 Y138.288 E150.61842
G1 X107.303 Y138.594 E150.6348
G1 X107.632 Y138.819 E150.64806
G1 X108.233 Y139.195 E150.67164
G1 X108.488 Y139.252 E150.68033
G1 X109.439 Y139.456 E150.71268
G1 X109.739 Y139.371 E150.72305
G1 X110.565 Y139.126 E150.7517
G1 X110.617 Y139.099 E150.75365
G1 X111.293 Y138.582 E150.78196
G1 X111.377 Y138.516 E150.78551
G1 X111.957 Y137.906 E150.81351
G1 X112.59 Y137.293 E150.84282
G1 X112.912 Y137.05 E150.85623
G1 X113.417 Y136.869 E150.87407
G1 X113.489 Y136.834 E150.87674
G1 X113.939 Y136.997 E150.89266
G1 X114.061 Y137.025 E150.89682
G1 X114.381 Y137.289 E150.91062
G1 X114.701 Y137.549 E150.92433
G1 X115.186 Y138.056 E150.94767
G1 X115.532 Y138.422 E150.96442
G1 X115.979 Y138.796 E150.9838
G1 X116.458 Y139.155 E151.00371
G1 X116.721 Y139.297 E151.01365
G1 X117.039 Y139.4 E151.02477
G1 X117.72 Y139.601 E151.04839
G1 X118.264 Y139.669 E151.06662
G1 X118.509 Y139.682 E151.07478
G1 X119.177 Y139.704 E151.09701
G1 X120.695 Y139.72 E151.1475
G1 X122.176 Y139.726 E151.19676
G1 X123.222 Y139.726 E151.23155
G1 X124.211 Y139.722 E151.26445
G1 X124.211 Y140.751 E151.29867
G0 F9000 X124.041 Y140.581
G0 X118.327 Y139.823
G0 X116.589 Y139.5
;TYPE:SKIN
G1 F1500 X116.426 Y139.336 E151.30252
G0 F9000 X116.471 Y139.664
G1 F1500 X114.402 Y137.595 E151.35118
G0 F9000 X114.301 Y137.777
G1 F1500 X115.003 Y138.479 E151.36769
G0 F9000 X115.394 Y138.87
G1 F1500 X116.033 Y139.509 E151.38272
G0 F9000 X116.048 Y139.491
G0 X114.315 Y137.968
G0 X113.559 Y137.725
G0 X112.906 Y137.795
G0 X112.886 Y137.776
G1 F1500 X112.606 Y137.779 E151.38953
G1 X111.278 Y138.997 E151.43336
G1 X110.828 Y139.395 E151.44798
G0 F9000 X110.702 Y139.281
G0 X112.635 Y137.527
G0 X112.618 Y137.508
G1 F1500 X112.647 Y137.537 E151.44866
G0 F9000 X111.378 Y138.692
G0 X110.617 Y139.256
G0 X109.443 Y139.598
G0 X107.99 Y139.386
G0 X107.807 Y139.203
G1 F1500 X107.013 Y138.974 E151.4664
G1 X106.444 Y138.688 E151.48006
G0 F9000 X106.708 Y138.387
G1 F1500 X107.907 Y139.585 E151.50825
G0 F9000 X106.387 Y138.703
G0 X105.681 Y138.473
G0 X104.465 Y138.677
G0 X104.314 Y138.538
G1 F1500 X104.144 Y138.651 E151.51708
G1 X103.311 Y139.232 E151.56103
G0 F9000 X103.183 Y139.188
G1 F2700 E146.56103
;MESH:NONMESH
G0 F300 X103.183 Y139.188 Z3.2
G0 F9000 X101.901 Y139.495
G0 X95.24 Y139.951
G0 X82.629 Y140.609
G0 X83.173 Y141.638
G0 X83.162 Y142.348
G0 X81.125 Y142.404
G0 X76.1 Y142.305
G0 X76.104 Y141.44
;TIME_ELAPSED:357.238456
;LAYER:15
;TYPE:SUPPORT
G1 F2700 E151.56103
G1 F1500 X76.808 Y141.182 E151.58597
G1 X77.174 Y141.071 E151.59869
G1 X77.606 Y140.98 E151.61337
G1 X77.953 Y140.887 E151.62532
G1 X78.656 Y140.914 E151.64872
G1 X79.439 Y141.146 E151.67588
G1 X79.642 Y141.215 E151.68301
G1 X79.952 Y141.333 E151.69405
G1 X80.577 Y141.55 E151.71605
G1 X80.236 Y141.535 E151.7274
G1 X79.723 Y141.538 E151.74447
G1 X79.323 Y141.496 E151.75784
G1 X77.768 Y141.496 E151.80956
G1 X77.388 Y141.446 E151.82231
G1 X76.104 Y141.44 E151.86502
G1 F2700 E146.86502
G0 F9000 X76.1 Y142.305
G0 X61.394 Y141.996
G0 X60.9 Y141.495
G0 X60.901 Y139.752
G0 X61.418 Y139.244
G0 X78.201 Y137.785
G0 X100.293 Y137.321
G0 X100.785 Y138.111
G1 F2700 E151.86502
G1 F1500 X101.138 Y137.728 E151.88234
G1 X101.15 Y137.235 E151.89874
G1 X101.928 Y137.011 E151.92567
G1 X102.043 Y136.909 E151.93078
G1 X103.591 Y137.107 E151.98269
G1 X103.423 Y137.217 E151.98937
G1 X102.725 Y137.734 E152.01826
G1 X102.512 Y137.869 E152.02665
G1 X102.201 Y138.038 E152.03842
G1 X101.821 Y138.138 E152.05149
G1 X101.118 Y138.134 E152.07487
G1 X100.915 Y138.129 E152.08162
G1 X100.785 Y138.111 E152.08599
G0 F9000 X102 Y137.678
G1 F1500 X101.773 Y137.738 E152.0938
G1 X101.538 Y137.737 E152.10161
G1 X101.542 Y137.538 E152.10823
G1 X102 Y137.406 E152.12409
G1 X102 Y137.678 E152.13313
G1 X102.049 Y137.665 E152.13482
G1 X102.308 Y137.525 E152.14461
G1 X102.495 Y137.406 E152.15198
G1 X102.537 Y137.375 E152.15372
G1 X102.173 Y137.328 E152.16593
G1 X102.125 Y137.371 E152.16807
G1 X102 Y137.406 E152.17239
G1 F2700 E147.17239
G0 F9000 X102.172 Y136.054
G0 X103.651 Y136.243
G0 X107.886 Y137.074
G0 X108.341 Y137.839
G1 F2700 E152.17239
G1 F1500 X108.419 Y137.816 E152.17509
G1 X109.071 Y137.273 E152.20331
G1 X109.755 Y137.184 E152.22626
G1 X111.021 Y137.146 E152.26838
G1 X110.875 Y137.296 E152.27535
G1 X110.543 Y137.645 E152.29137
G1 X110.455 Y137.715 E152.29511
G1 X110.032 Y138.04 E152.31285
G1 X109.403 Y138.217 E152.33458
G1 X108.707 Y138.068 E152.35825
G1 X108.341 Y137.839 E152.37261
G0 F9000 X109.126 Y137.748
G1 F1500 X109.239 Y137.653 E152.37752
G1 X109.779 Y137.584 E152.39563
G1 X109.977 Y137.578 E152.40222
G1 X109.851 Y137.675 E152.40751
G1 X109.391 Y137.805 E152.42341
G1 X109.126 Y137.748 E152.43242
G1 F2700 E147.43242
G0 F9000 X108.317 Y136.777
G0 X108.71 Y136.451
G0 X113.673 Y135.968
G0 X124.564 Y138.859
G0 X125.072 Y139.364
G0 X125.072 Y141.108
G0 X124.569 Y141.611
G0 X114.055 Y141.573
G0 X113.104 Y141.416
G0 X111.893 Y141.046
G0 X112.207 Y140.239
G1 F2700 E152.43242
G1 F1500 X112.411 Y140.034 E152.44204
G1 X112.411 Y140.015 E152.44267
G1 X112.563 Y139.853 E152.45006
G1 X112.924 Y139.486 E152.46718
G1 X113.227 Y139.227 E152.48044
G1 X113.397 Y139.115 E152.48721
G1 X113.47 Y139.093 E152.48975
G1 X113.65 Y139.156 E152.49609
G1 X114.157 Y139.57 E152.51786
G1 X115.003 Y140.46 E152.5587
G1 X115.342 Y140.718 E152.57287
G1 X114.114 Y140.709 E152.61372
G1 X113.882 Y140.678 E152.6215
G1 X113.683 Y140.609 E152.62851
G1 X113.078 Y140.533 E152.64879
G1 X112.207 Y140.239 E152.67936
G0 F9000 X113.484 Y139.537
G1 F1500 X113.469 Y139.547 E152.67996
G1 X113.192 Y139.784 E152.69209
G1 X112.922 Y140.058 E152.70488
G1 X113.172 Y140.142 E152.71365
G1 X113.775 Y140.217 E152.73387
G1 X113.978 Y140.288 E152.74102
G1 X114 Y140.29 E152.74175
G1 X114 Y139.986 E152.75186
G1 X113.883 Y139.863 E152.75751
G1 X113.484 Y139.537 E152.77465
G0 F9000 X114 Y139.986
G1 F1500 X114.309 Y140.31 E152.78954
G1 X114.138 Y140.309 E152.79523
G1 X114 Y140.29 E152.79986
G1 F2700 E147.79986
;MESH:WingGram.obj
G0 F9000 X111.62 Y138.93
G0 X109.45 Y139.595
G0 X106.753 Y138.936
G0 X106.383 Y138.695
G0 X105.545 Y138.442
G0 X104.726 Y138.654
G0 X103.042 Y139.403
;TYPE:WALL-INNER
G1 F2700 E152.79986
G1 F1500 X102.825 Y139.559 E152.80875
G1 X102.721 Y139.634 E152.81301
G1 X102.173 Y139.844 E152.83253
G1 X101.988 Y139.915 E152.83912
G1 X101.876 Y139.958 E152.84311
G1 X101.726 Y139.966 E152.84811
G1 X101.713 Y139.966 E152.84854
G1 X101.084 Y139.959 E152.86946
G1 X100.857 Y139.956 E152.87701
G1 X100.77 Y139.95 E152.87991
G1 X100.377 Y139.92 E152.89302
G1 X100.197 Y139.898 E152.89906
G1 X99.768 Y139.843 E152.91344
G1 X99.72 Y139.844 E152.91504
G1 X99.389 Y139.853 E152.92605
G1 X98.944 Y139.866 E152.94086
G1 X98.71 Y139.866 E152.94864
G1 X98.595 Y139.865 E152.95247
G1 X98.532 Y139.875 E152.95459
G1 X97.709 Y140.013 E152.98234
G1 X97.595 Y140.033 E152.98619
G1 X97.436 Y140.065 E152.99159
G1 X97.294 Y140.102 E152.99647
G1 X97.142 Y140.133 E153.00163
G1 X96.864 Y140.192 E153.01108
G1 X96.535 Y140.262 E153.02227
G1 X96.396 Y140.284 E153.02695
G1 X95.64 Y140.404 E153.05241
G1 X95.451 Y140.434 E153.05877
G1 X95.257 Y140.45 E153.06525
G1 X95.026 Y140.471 E153.07296
G1 X94.934 Y140.48 E153.07604
G1 X94.074 Y140.524 E153.10468
G1 X93.674 Y140.539 E153.11799
G1 X92.793 Y140.573 E153.14731
G1 X92.42 Y140.584 E153.15973
G1 X91.337 Y140.617 E153.19576
G1 X91.26 Y140.618 E153.19832
G1 X89.923 Y140.643 E153.2428
G1 X89.9 Y140.644 E153.24357
G1 X89.268 Y140.646 E153.26459
G1 X89.019 Y140.646 E153.27287
G1 X88.315 Y140.646 E153.29628
G1 X88.304 Y140.646 E153.29665
G1 X88.051 Y140.643 E153.30506
G1 X87.845 Y140.64 E153.31192
G1 X87.807 Y140.639 E153.31318
G1 X87.328 Y140.624 E153.32912
G1 X86.768 Y140.611 E153.34775
G1 X86.315 Y140.599 E153.36282
G1 X86.249 Y140.596 E153.36502
G1 X85.006 Y140.534 E153.40641
G1 X84.923 Y140.528 E153.40918
G1 X84.153 Y140.472 E153.43486
G1 X83.763 Y140.441 E153.44787
G1 X83.637 Y140.429 E153.45208
G1 X83.273 Y140.394 E153.46425
G1 X82.974 Y140.365 E153.47424
G1 X82.621 Y140.327 E153.48605
G1 X82.454 Y140.304 E153.49165
G1 X82.134 Y140.26 E153.5024
G1 X81.987 Y140.239 E153.50733
G1 X81.752 Y140.201 E153.51525
G1 X81.462 Y140.127 E153.52521
G1 X81.045 Y140.019 E153.53953
G1 X80.645 Y139.88 E153.55362
G1 X80.502 Y139.83 E153.55866
G1 X80.425 Y139.801 E153.56139
G1 X80.195 Y139.713 E153.56958
G1 X80.043 Y139.661 E153.57493
G1 X79.93 Y139.622 E153.5789
G1 X79.518 Y139.501 E153.59319
G1 X79.339 Y139.448 E153.59939
G1 X78.894 Y139.316 E153.61483
G1 X78.74 Y139.316 E153.61995
G1 X78.7 Y139.315 E153.62129
G1 X78.165 Y139.295 E153.63909
G1 X77.892 Y139.284 E153.64818
G1 X77.773 Y139.279 E153.65214
G1 X77.645 Y139.313 E153.65655
G1 X77.247 Y139.421 E153.67026
G1 X77.159 Y139.439 E153.67325
G1 X76.793 Y139.515 E153.68568
G1 X76.479 Y139.61 E153.69659
G1 X76.288 Y139.669 E153.70324
G1 X76.011 Y139.771 E153.71306
G1 X75.624 Y139.913 E153.72677
G1 X75.197 Y140.018 E153.7414
G1 X74.731 Y140.133 E153.75736
G1 X74.462 Y140.2 E153.76658
G1 X74.05 Y140.256 E153.78041
G1 X73.943 Y140.269 E153.78399
G1 X73.535 Y140.319 E153.79767
G1 X73.373 Y140.339 E153.8031
G1 X72.864 Y140.394 E153.82012
G1 X72.836 Y140.396 E153.82106
G1 X72.377 Y140.442 E153.8364
G1 X72.243 Y140.456 E153.84088
G1 X71.671 Y140.503 E153.85997
G1 X71.359 Y140.53 E153.87039
G1 X71.241 Y140.541 E153.87433
G1 X70.718 Y140.579 E153.89177
G1 X70.567 Y140.59 E153.8968
G1 X70.511 Y140.591 E153.89867
G1 X69.994 Y140.624 E153.9159
G1 X69.75 Y140.64 E153.92403
G1 X68.9 Y140.683 E153.95234
G1 X68.834 Y140.687 E153.95454
G1 X68.19 Y140.714 E153.97598
G1 X67.826 Y140.727 E153.98809
G1 X67.779 Y140.729 E153.98965
G1 X67.33 Y140.742 E154.00459
G1 X66.283 Y140.763 E154.03942
G1 X66.1 Y140.767 E154.04551
G1 X66.076 Y140.768 E154.04631
G1 X64.482 Y140.779 E154.09933
G1 X64.366 Y140.778 E154.10319
G1 X63.115 Y140.766 E154.1448
G1 X63.012 Y140.767 E154.14822
G1 X62.994 Y140.767 E154.14882
G1 X62.162 Y140.75 E154.1765
G1 X62.162 Y140.521 E154.18412
G1 X62.998 Y140.538 E154.20015
G1 X63.012 Y140.538
G1 X63.116 Y140.538 E154.20214
G1 X64.368 Y140.548 E154.22605
G1 X64.476 Y140.55 E154.22806
G1 X66.074 Y140.54 E154.25857
G1 X66.095 Y140.539
G1 X66.278 Y140.536 E154.26205
G1 X67.324 Y140.512 E154.28197
G1 X67.773 Y140.501 E154.29055
G1 X67.817 Y140.499 E154.2914
G1 X68.181 Y140.486 E154.29834
G1 X68.825 Y140.462 E154.3105
G1 X68.888 Y140.459 E154.31166
G1 X69.737 Y140.414 E154.32761
G1 X69.979 Y140.401 E154.33213
G1 X70.497 Y140.37 E154.34174
G1 X70.552 Y140.366 E154.34261
G1 X70.701 Y140.356 E154.34538
G1 X71.224 Y140.317 E154.35515
G1 X71.34 Y140.308 E154.3573
G1 X71.652 Y140.28 E154.36312
G1 X72.224 Y140.233 E154.37377
G1 X72.354 Y140.222 E154.37615
G1 X72.813 Y140.173 E154.38471
G1 X72.841 Y140.171 E154.38534
G1 X73.35 Y140.12 E154.3948
G1 X73.508 Y140.104 E154.39764
G1 X73.916 Y140.049 E154.40513
G1 X74.022 Y140.036 E154.40709
G1 X74.435 Y139.985 E154.41467
G1 X74.686 Y139.953 E154.41871
G1 X75.153 Y139.84 E154.42609
G1 X75.578 Y139.734 E154.43278
G1 X75.961 Y139.637 E154.43801
G1 X76.25 Y139.548 E154.44148
G1 X76.441 Y139.489 E154.44355
G1 X76.743 Y139.38 E154.44709
G1 X77.118 Y139.243 E154.45305
G1 X77.192 Y139.223 E154.45423
G1 X77.59 Y139.113 E154.46131
G1 X77.735 Y139.085 E154.46392
G1 X77.9 Y139.053 E154.46731
G1 X78.174 Y139.049 E154.47277
G1 X78.708 Y139.081 E154.48349
G1 X78.803 Y139.11 E154.48564
G1 X78.943 Y139.153 E154.48795
G1 X79.385 Y139.289 E154.49439
G1 X79.565 Y139.339 E154.49697
G1 X79.978 Y139.489 E154.50273
G1 X80.088 Y139.529 E154.50408
G1 X80.24 Y139.582 E154.50592
G1 X80.476 Y139.666 E154.50891
G1 X80.549 Y139.691 E154.50912
G1 X80.693 Y139.74 E154.511
G1 X81.09 Y139.842 E154.5165
G1 X81.507 Y139.949 E154.52305
G1 X81.781 Y139.987 E154.52744
G1 X82.017 Y140.02 E154.53183
G1 X82.164 Y140.041 E154.53458
G1 X82.483 Y140.09 E154.54047
G1 X82.642 Y140.105 E154.5433
G1 X82.996 Y140.14 E154.54996
G1 X83.294 Y140.17 E154.55557
G1 X83.658 Y140.208 E154.56236
G1 X83.779 Y140.217 E154.56457
G1 X84.169 Y140.246 E154.57193
G1 X84.939 Y140.304 E154.58643
G1 X85.017 Y140.307 E154.58786
G1 X86.26 Y140.37 E154.61136
G1 X86.322 Y140.372 E154.6125
G1 X86.773 Y140.387 E154.62097
G1 X87.333 Y140.399 E154.63145
G1 X87.814 Y140.411 E154.64055
G1 X87.848 Y140.411
G1 X88.053 Y140.415 E154.64448
G1 X88.306 Y140.417 E154.6493
G1 X89.019 Y140.415 E154.66303
G1 X89.268 Y140.415 E154.66782
G1 X89.9 Y140.415 E154.67994
G1 X89.918 Y140.415 E154.68025
G1 X91.255 Y140.391 E154.70562
G1 X91.33 Y140.389 E154.70703
G1 X92.413 Y140.358 E154.72753
G1 X92.784 Y140.345 E154.73454
G1 X93.665 Y140.314 E154.75119
G1 X94.063 Y140.296 E154.75869
G1 X94.923 Y140.254 E154.77499
G1 X95.006 Y140.25 E154.7762
G1 X95.238 Y140.236 E154.78041
G1 X95.427 Y140.216 E154.78381
G1 X95.607 Y140.197 E154.78696
G1 X96.365 Y140.089 E154.79995
G1 X96.497 Y140.064 E154.80212
G1 X96.823 Y140.002 E154.80753
G1 X97.101 Y139.942 E154.81214
G1 X97.25 Y139.909 E154.81461
G1 X97.393 Y139.877 E154.81697
G1 X97.551 Y139.841 E154.81965
G1 X97.675 Y139.813 E154.82186
G1 X98.498 Y139.677 E154.83584
G1 X98.556 Y139.666 E154.8368
G1 X98.71 Y139.636 E154.83994
G1 X98.934 Y139.628 E154.84425
G1 X99.382 Y139.61 E154.85325
G1 X99.713 Y139.615 E154.85985
G1 X99.782 Y139.619 E154.8613
G1 X100.228 Y139.648 E154.87024
G1 X100.411 Y139.674 E154.8741
G1 X100.786 Y139.727 E154.88142
G1 X100.862 Y139.728 E154.88277
G1 X101.086 Y139.734 E154.88698
G1 X101.715 Y139.737 E154.89888
G1 X101.731 Y139.737
G1 X101.882 Y139.741 E154.9017
G1 X101.921 Y139.743 E154.9017
G1 X102.123 Y139.714 E154.90492
G1 X102.701 Y139.56 E154.91044
G1 X102.805 Y139.532 E154.91067
G1 X103.042 Y139.403 E154.91108
G0 F9000 X104.678 Y138.634
G0 X105.38 Y138.48
G0 X106.492 Y138.456
G1 F1500 X106.066 Y138.307 E154.92609
G1 X105.946 Y138.277 E154.9302
G1 X105.602 Y138.188 E154.94202
G1 X105.547 Y138.173 E154.94391
G1 X105.096 Y138.282 E154.95935
G1 X105.039 Y138.296 E154.9613
G1 X104.822 Y138.349 E154.96873
G1 X104.669 Y138.372 E154.97387
G1 X104.599 Y138.383 E154.97623
G1 X104.466 Y138.447 E154.98114
G1 X104.588 Y138.367 E154.98122
G1 X104.66 Y138.319 E154.98138
G1 X104.762 Y138.255 E154.98181
G1 X104.993 Y138.109 E154.98584
G1 X105.051 Y138.1 E154.9869
G1 X105.509 Y137.988 E154.99433
G1 X105.601 Y138.021 E154.99615
G1 X105.641 Y138.036 E154.99656
G1 X105.984 Y138.127 E155.00115
G1 X106.123 Y138.217 E155.00345
G1 X106.492 Y138.456 E155.00531
G0 F9000 X108.199 Y139.329
G0 X109.324 Y139.568
G0 X110.578 Y139.549
G1 F1500 X110.411 Y139.677 E155.0123
G1 X110.268 Y139.789 E155.01835
G1 X109.96 Y139.887 E155.0291
G1 X109.737 Y139.958 E155.03688
G1 X109.569 Y140.012 E155.04275
G1 X109.509 Y140.03 E155.04483
G1 X109.418 Y140.057 E155.04799
G1 X108.56 Y139.875 E155.07716
G1 X108.097 Y139.58 E155.09542
G1 X107.828 Y139.409 E155.10602
G1 X107.796 Y139.384 E155.10737
G1 X107.83 Y139.405
G1 X108.1 Y139.574 E155.10751
G1 X108.601 Y139.681 E155.11161
G1 X109.459 Y139.865 E155.12603
G1 X109.522 Y139.848 E155.12631
G1 X109.686 Y139.801 E155.12862
G1 X109.911 Y139.734 E155.13184
G1 X110.228 Y139.647 E155.1361
G1 X110.389 Y139.602 E155.13757
G1 X110.578 Y139.549 E155.13811
G0 F9000 X112.754 Y137.935
G0 X113.406 Y137.751
G0 X114.18 Y137.646
G1 F1500 X113.79 Y137.511 E155.15183
G1 X113.596 Y137.443 E155.15867
G1 X113.512 Y137.448 E155.16147
G1 X113.354 Y137.458 E155.16673
G1 X113.341 Y137.459 E155.16717
G1 X113.262 Y137.483 E155.16991
G1 X113.002 Y137.564 E155.17897
G1 X112.855 Y137.605 E155.18405
G1 X112.968 Y137.52 E155.18428
G1 X113.215 Y137.334 E155.18755
G1 X113.286 Y137.309 E155.1878
G1 X113.343 Y137.288 E155.18798
G1 X113.499 Y137.246 E155.19052
G1 X113.646 Y137.297 E155.19352
G1 X113.84 Y137.365 E155.19616
G1 X114.18 Y137.646 E155.19955
G0 F9000 X116.297 Y139.226
G0 X116.678 Y139.433
G0 X117.543 Y139.7
G0 X123.811 Y140.352
G1 F1500 X123.273 Y140.353 E155.21745
G1 X122.648 Y140.355 E155.23824
G1 X122.163 Y140.355 E155.25437
G1 X121.661 Y140.354 E155.27106
G1 X120.853 Y140.351 E155.29794
G1 X120.84 Y140.351 E155.29837
G1 X119.622 Y140.339 E155.33888
G1 X119.422 Y140.336 E155.34554
G1 X119.066 Y140.33 E155.35738
G1 X118.41 Y140.306 E155.37921
G1 X118.297 Y140.293 E155.383
G1 X117.831 Y140.236 E155.39861
G1 X117.538 Y140.15 E155.40877
G1 X117.43 Y140.118 E155.41251
G1 X117.013 Y139.944 E155.42754
G1 X116.8 Y139.854 E155.43523
G1 X116.596 Y139.681 E155.44413
G1 X116.831 Y139.757 E155.44499
G1 X117.06 Y139.831 E155.44734
G1 X117.478 Y139.954 E155.45247
G1 X117.586 Y139.986 E155.45407
G1 X117.857 Y140.019 E155.45823
G1 X118.323 Y140.077 E155.46674
G1 X118.416 Y140.079 E155.46831
G1 X119.072 Y140.097 E155.48091
G1 X119.425 Y140.107 E155.48769
G1 X119.624 Y140.109 E155.49149
G1 X120.842 Y140.122 E155.51481
G1 X120.853 Y140.122 E155.515
G1 X121.661 Y140.124 E155.53047
G1 X122.163 Y140.126 E155.54009
G1 X122.648 Y140.126 E155.54935
G1 X123.272 Y140.126 E155.5612
G1 X123.811 Y140.124 E155.57143
G1 X123.811 Y140.352 E155.57902
G0 F9000 X124.211 Y140.751
;TYPE:WALL-OUTER
G1 F1500 X122.649 Y140.755 E155.63097
G1 X121.66 Y140.754 E155.66386
G1 X120.849 Y140.751 E155.69084
G1 X119.616 Y140.739 E155.73185
G1 X119.052 Y140.73 E155.75061
G1 X118.383 Y140.706 E155.77287
G1 X117.748 Y140.629 E155.79415
G1 X117.3 Y140.497 E155.80968
G1 X116.588 Y140.199 E155.83535
G1 X116.131 Y139.811 E155.85529
G1 X115.812 Y139.569 E155.86861
G1 X114.971 Y138.686 E155.90917
G1 X114.355 Y138.182 E155.93564
G1 X114.218 Y138.08 E155.94132
G1 X114.132 Y138.053 E155.94432
G1 X113.541 Y137.847 E155.96514
G1 X113.414 Y137.855 E155.96937
G1 X113.11 Y137.949 E155.97995
G1 X112.925 Y138.001 E155.98634
G1 X112.825 Y138.055 E155.99012
G1 X112.502 Y138.267 E156.00297
G1 X112.098 Y138.612 E156.02064
G1 X111.706 Y139.012 E156.03927
G1 X111.21 Y139.538 E156.06332
G1 X111.211 Y139.539 E156.06337
G1 X111.096 Y139.655 E156.0688
G1 X110.657 Y139.992 E156.08721
G1 X110.46 Y140.148 E156.09556
G1 X109.69 Y140.393 E156.12244
G1 X109.434 Y140.469 E156.13132
G1 X108.404 Y140.25 E156.16634
G1 X107.6 Y139.739 E156.19803
G1 X106.96 Y139.234 E156.22515
G1 X106.677 Y139.053 E156.23632
G1 X106.321 Y138.82 E156.25047
G1 X105.95 Y138.69 E156.26354
G1 X105.544 Y138.585 E156.27749
G1 X104.906 Y138.74 E156.29933
G1 X104.719 Y138.769 E156.30562
G1 X104.601 Y138.826 E156.30998
G1 X103.815 Y139.35 E156.3414
G1 X103.689 Y139.431 E156.34638
G1 X102.916 Y139.987 E156.37805
G1 X101.96 Y140.354 E156.41211
G1 X101.727 Y140.366 E156.41987
G1 X100.838 Y140.356 E156.44944
G1 X100.337 Y140.318 E156.46615
G1 X99.748 Y140.244 E156.4859
G1 X98.954 Y140.266 E156.51232
G1 X98.628 Y140.265 E156.52316
G1 X97.667 Y140.427 E156.55557
G1 X97.525 Y140.455 E156.56039
G1 X97.386 Y140.491 E156.56516
G1 X96.605 Y140.656 E156.59171
G1 X95.503 Y140.83 E156.62882
G1 X94.964 Y140.879 E156.64682
G1 X94.089 Y140.924 E156.67596
G1 X92.808 Y140.973 E156.7186
G1 X91.349 Y141.017 E156.76715
G1 X89.907 Y141.044 E156.81512
G1 X89.269 Y141.046 E156.83634
G1 X88.31 Y141.046 E156.86823
G1 X87.833 Y141.04 E156.8841
G1 X87.317 Y141.024 E156.90127
G1 X86.295 Y140.999 E156.93527
G1 X84.986 Y140.934 E156.97886
G1 X84.121 Y140.871 E157.00771
G1 X83.731 Y140.84 E157.02072
G1 X82.931 Y140.763 E157.04745
G1 X82.578 Y140.725 E157.05926
G1 X81.924 Y140.634 E157.08122
G1 X81.673 Y140.594 E157.08968
G1 X80.921 Y140.4 E157.11551
G1 X80.364 Y140.206 E157.13513
G1 X80.058 Y140.089 E157.14602
G1 X79.808 Y140.003 E157.15481
G1 X78.836 Y139.716 E157.18852
G1 X78.725 Y139.716 E157.19222
G1 X77.818 Y139.681 E157.2224
G1 X77.331 Y139.812 E157.23918
G1 X76.892 Y139.903 E157.25409
G1 X76.415 Y140.048 E157.27067
G1 X75.734 Y140.298 E157.2948
G1 X75.303 Y140.403 E157.30955
G1 X74.54 Y140.593 E157.33571
G1 X74.099 Y140.653 E157.35051
G1 X73.416 Y140.737 E157.3734
G1 X72.907 Y140.792 E157.39043
G1 X72.277 Y140.855 E157.41148
G1 X71.275 Y140.94 E157.44493
G1 X70.584 Y140.99 E157.46797
G1 X70.527 Y140.991 E157.46987
G1 X69.775 Y141.039 E157.49493
G1 X68.851 Y141.087 E157.52571
G1 X68.207 Y141.114 E157.54714
G1 X67.793 Y141.129 E157.56092
G1 X67.342 Y141.142 E157.57593
G1 X66.084 Y141.168 E157.61778
G1 X64.481 Y141.179 E157.6711
G1 X63.115 Y141.166 E157.71653
G1 X63.008 Y141.167 E157.72009
G1 X61.762 Y141.142 E157.76154
G1 X61.762 Y140.113 E157.79577
G1 X63.003 Y140.138 E157.83705
G1 X64.376 Y140.148 E157.88272
G1 X64.479 Y140.15 E157.88614
G1 X66.09 Y140.139 E157.93973
G1 X66.27 Y140.136 E157.94572
G1 X67.805 Y140.099 E157.99678
G1 X68.87 Y140.059 E158.03223
G1 X69.956 Y140.002 E158.0684
G1 X70.673 Y139.957 E158.0923
G1 X71.307 Y139.909 E158.11344
G1 X71.619 Y139.881 E158.12386
G1 X72.316 Y139.824 E158.14712
G1 X72.77 Y139.775 E158.16231
G1 X73.462 Y139.707 E158.18544
G1 X73.867 Y139.652 E158.19903
G1 X74.614 Y139.559 E158.22407
G1 X75.057 Y139.452 E158.23923
G1 X75.853 Y139.252 E158.26652
G1 X76.314 Y139.11 E158.28257
G1 X77.001 Y138.86 E158.30688
G1 X77.493 Y138.724 E158.32386
G1 X77.859 Y138.654 E158.33625
G1 X78.179 Y138.649 E158.3469
G1 X78.774 Y138.685 E158.36672
G1 X78.794 Y138.69 E158.36741
G1 X79.496 Y138.905 E158.39183
G1 X79.686 Y138.957 E158.39838
G1 X80.223 Y139.152 E158.41738
G1 X80.607 Y139.288 E158.43093
G1 X80.807 Y139.356 E158.43796
G1 X81.585 Y139.556 E158.46468
G1 X82.22 Y139.645 E158.486
G1 X82.533 Y139.693 E158.49654
G1 X83.336 Y139.772 E158.52337
G1 X83.694 Y139.81 E158.53535
G1 X84.964 Y139.905 E158.5777
G1 X86.277 Y139.97 E158.62143
G1 X86.784 Y139.987 E158.6383
G1 X87.822 Y140.011 E158.67283
G1 X88.058 Y140.015 E158.68068
G1 X88.307 Y140.017 E158.68897
G1 X89.018 Y140.015 E158.71261
G1 X89.914 Y140.015 E158.74242
G1 X91.246 Y139.991 E158.78673
G1 X92.4 Y139.958 E158.82512
G1 X93.648 Y139.914 E158.86666
G1 X94.621 Y139.867 E158.89906
G1 X94.984 Y139.851 E158.91114
G1 X95.204 Y139.837 E158.91847
G1 X95.558 Y139.8 E158.93031
G1 X96.299 Y139.694 E158.95521
G1 X96.743 Y139.61 E158.97024
G1 X97.015 Y139.551 E158.9795
G1 X97.61 Y139.418 E158.99977
G1 X98.427 Y139.283 E159.02732
G1 X98.663 Y139.237 E159.03531
G1 X99.373 Y139.21 E159.05895
G1 X99.725 Y139.215 E159.07065
G1 X100.27 Y139.25 E159.08882
G1 X100.819 Y139.328 E159.10726
G1 X101.091 Y139.334 E159.11631
G1 X101.727 Y139.337 E159.13746
G1 X101.898 Y139.342 E159.14315
G1 X102.043 Y139.321 E159.14803
G1 X102.656 Y139.158 E159.16912
G1 X103.11 Y138.911 E159.18631
G1 X103.407 Y138.723 E159.198
G1 X104.038 Y138.254 E159.22415
G1 X104.109 Y138.203 E159.22706
G1 X104.446 Y137.981 E159.24048
G1 X104.851 Y137.725 E159.25642
G1 X104.974 Y137.707 E159.26055
G1 X105.531 Y137.571 E159.27962
G1 X105.761 Y137.654 E159.28776
G1 X106.151 Y137.758 E159.30118
G1 X106.729 Y138.133 E159.3241
G1 X107.366 Y138.635 E159.35107
G1 X107.517 Y138.738 E159.35715
G1 X108.252 Y139.198 E159.38599
G1 X109.446 Y139.453 E159.4266
G1 X109.575 Y139.417 E159.43105
G1 X109.804 Y139.349 E159.439
G1 X110.482 Y139.16 E159.46241
G1 X110.661 Y139.07 E159.46907
G1 X111.186 Y138.668 E159.49107
G1 X111.359 Y138.528 E159.49847
G1 X111.74 Y138.128 E159.51684
G1 X112.197 Y137.656 E159.53869
G1 X112.456 Y137.404 E159.55071
G1 X113.022 Y136.978 E159.57427
G1 X113.22 Y136.907 E159.58127
G1 X113.512 Y136.827 E159.59134
G1 X114.037 Y137.011 E159.60984
G1 X114.108 Y137.067 E159.61285
G1 X114.49 Y137.383 E159.62934
G1 X114.696 Y137.549 E159.63814
G1 X115.54 Y138.435 E159.67884
G1 X116.12 Y138.921 E159.70401
G1 X116.372 Y139.109 E159.71446
G1 X116.733 Y139.305 E159.72812
G1 X117.178 Y139.449 E159.74368
G1 X117.668 Y139.593 E159.76067
G1 X118.353 Y139.678 E159.78363
G1 X119.432 Y139.707 E159.81953
G1 X120.845 Y139.722 E159.86653
G1 X122.164 Y139.726 E159.9104
G1 X123.271 Y139.726 E159.94721
G1 X124.211 Y139.722 E159.97848
G1 X124.211 Y140.751 E160.0127
G0 F9000 X124.041 Y140.581
G0 X117.64 Y139.73
G0 X116.55 Y139.433
G0 X116.417 Y139.554
;TYPE:SKIN
G1 F1500 X116.245 Y139.443 E160.01836
G1 X115.203 Y138.505 E160.05708
G1 X114.469 Y137.825 E160.08471
G1 X114.399 Y137.612 E160.09091
G0 F9000 X114.356 Y137.656
G0 X112.811 Y137.787
G1 F1500 X112.618 Y137.98 E160.09545
G0 F9000 X112.688 Y137.627
G1 F1500 X110.761 Y139.554 E160.14077
G0 F9000 X110.667 Y139.365
G1 F1500 X111.01 Y139.022 E160.14883
G0 F9000 X111.025 Y139.043
G0 X110.532 Y139.291
G0 X109.45 Y139.595
G0 X107.742 Y139.179
G0 X107.616 Y139.304
G1 F1500 X107.48 Y139.158 E160.15676
G1 X106.652 Y138.571 E160.19708
G0 F9000 X106.511 Y138.707
G0 X105.642 Y138.469
G0 X104.366 Y138.595
G0 X104.102 Y138.858
G1 F1500 X103.368 Y139.027 E160.22023
G0 F9000 X103.248 Y139.43
G1 F1500 X104.264 Y138.414 E160.24413
G0 F9000 X104.279 Y138.44
G1 F2700 E155.24413
;MESH:NONMESH
G0 F300 X104.279 Y138.44 Z3.4
G0 F9000 X102.707 Y139.289
G0 X101.906 Y139.481
G0 X93.653 Y140.053
G0 X80.951 Y140.284
G0 X81.052 Y138.526
G0 X78.886 Y137.826
G0 X77.73 Y137.799
G0 X61.418 Y139.244
G0 X60.901 Y139.752
G0 X60.9 Y141.495
G0 X61.394 Y141.996
G0 X76.109 Y142.305
G0 X76.113 Y141.44
;TIME_ELAPSED:378.208503
;LAYER:16
;TYPE:SUPPORT
G1 F2700 E160.24413
G1 F1500 X76.638 Y141.248 E160.26272
G1 X77.221 Y141.07 E160.283
G1 X77.853 Y140.94 E160.30446
G1 X77.989 Y140.903 E160.30914
G1 X78.412 Y140.919 E160.32322
G1 X78.69 Y140.938 E160.33249
G1 X79.451 Y141.161 E160.35887
G1 X79.743 Y141.262 E160.36914
G1 X79.933 Y141.334 E160.3759
G1 X80.565 Y141.55 E160.39811
G1 X80.235 Y141.535 E160.4091
G1 X79.722 Y141.538 E160.42616
G1 X79.322 Y141.496 E160.43954
G1 X77.766 Y141.496 E160.49129
G1 X77.386 Y141.446 E160.50404
G1 X76.113 Y141.44 E160.54638
G1 F2700 E155.54638
G0 F9000 X76.109 Y142.305
G0 X61.394 Y142.005
G0 X60.9 Y141.504
G0 X60.901 Y139.761
G0 X61.417 Y139.253
G0 X78.078 Y137.804
G0 X100.292 Y137.321
G0 X100.803 Y138.09
G1 F2700 E160.54638
G1 F1500 X101.137 Y137.728 E160.56277
G1 X101.149 Y137.235 E160.57917
G1 X101.927 Y137.011 E160.60609
G1 X102.042 Y136.909 E160.61121
G1 X103.596 Y137.108 E160.66332
G1 X103.571 Y137.124 E160.6643
G1 X103.299 Y137.316 E160.67538
G1 X102.851 Y137.651 E160.69398
G1 X102.408 Y137.932 E160.71143
G1 X102.23 Y138.028 E160.71816
G1 X101.993 Y138.092 E160.72632
G1 X101.735 Y138.129 E160.73499
G1 X101.291 Y138.117 E160.74976
G1 X100.978 Y138.115 E160.76017
G1 X100.803 Y138.09 E160.76605
G0 F9000 X102 Y137.677
G1 F1500 X101.912 Y137.7 E160.76908
G1 X101.712 Y137.729 E160.7758
G1 X101.537 Y137.724 E160.78162
G1 X101.541 Y137.538 E160.78781
G1 X102 Y137.406 E160.8037
G1 X102 Y137.677 E160.81271
G1 X102.081 Y137.654 E160.81551
G1 X102.206 Y137.586 E160.82024
G1 X102.539 Y137.375 E160.83336
G1 X102.172 Y137.328 E160.84566
G1 X102.124 Y137.371 E160.84781
G1 X102 Y137.406 E160.85209
G1 F2700 E155.85209
G0 F9000 X102.172 Y136.054
G0 X103.651 Y136.243
G0 X107.887 Y137.074
G0 X108.348 Y137.838
G1 F2700 E160.85209
G1 F1500 X108.421 Y137.816 E160.85463
G1 X109.072 Y137.273 E160.88282
G1 X109.756 Y137.184 E160.90576
G1 X111.019 Y137.146 E160.94779
G1 X110.641 Y137.536 E160.96585
G1 X110.519 Y137.664 E160.97174
G1 X110.342 Y137.808 E160.97933
G1 X110.07 Y138.015 E160.99069
G1 X109.968 Y138.067 E160.9945
G1 X109.425 Y138.217 E161.01324
G1 X108.709 Y138.064 E161.03759
G1 X108.348 Y137.838 E161.05176
G0 F9000 X109.131 Y137.744
G1 F1500 X109.239 Y137.654 E161.05643
G1 X109.78 Y137.584 E161.07458
G1 X109.985 Y137.578 E161.0814
G1 X109.858 Y137.674 E161.08669
G1 X109.825 Y137.691 E161.08793
G1 X109.415 Y137.805 E161.10208
G1 X109.131 Y137.744 E161.11174
G1 F2700 E156.11174
G0 F9000 X108.321 Y136.775
G0 X108.711 Y136.451
G0 X113.657 Y135.967
G0 X124.567 Y138.861
G0 X125.072 Y139.366
G0 X125.072 Y141.108
G0 X124.568 Y141.611
G0 X114.051 Y141.573
G0 X113.106 Y141.416
G0 X111.883 Y141.042
G0 X112.203 Y140.237
G1 F2700 E161.11174
G1 F1500 X112.467 Y139.971 E161.12421
G1 X112.467 Y139.951 E161.12487
G1 X112.604 Y139.807 E161.13148
G1 X112.912 Y139.494 E161.14609
G1 X113.213 Y139.236 E161.15927
G1 X113.419 Y139.1 E161.16748
G1 X113.47 Y139.085 E161.16925
G1 X113.557 Y139.111 E161.17227
G1 X113.912 Y139.376 E161.18701
G1 X114.155 Y139.575 E161.19745
G1 X115.006 Y140.468 E161.23848
G1 X115.155 Y140.584 E161.24476
G1 X115.312 Y140.718 E161.25163
G1 X114.111 Y140.709 E161.29157
G1 X113.886 Y140.678 E161.29913
G1 X113.68 Y140.609 E161.30635
G1 X113.081 Y140.533 E161.32644
G1 X112.203 Y140.237 E161.35725
G0 F9000 X113.471 Y139.546
G1 F1500 X113.452 Y139.559 E161.35802
G1 X113.188 Y139.785 E161.36958
G1 X112.92 Y140.056 E161.38225
G1 X113.179 Y140.143 E161.39134
G1 X113.77 Y140.217 E161.41115
G1 X113.982 Y140.288 E161.41859
G1 X114 Y140.29 E161.41919
G1 X114 Y139.992 E161.4291
G1 X113.885 Y139.871 E161.43465
G1 X113.658 Y139.686 E161.44439
G1 X113.471 Y139.546 E161.45216
G0 F9000 X114 Y139.992
G1 F1500 X114.303 Y140.31 E161.46677
G1 X114.137 Y140.309 E161.47229
G1 X114 Y140.29 E161.47689
G1 F2700 E156.47689
;MESH:WingGram.obj
G0 F9000 X113.487 Y141.455
G0 X112.999 Y141.393
G0 X111.107 Y140.737
G0 X110.821 Y139.716
G0 X107.401 Y139.407
G0 X106.377 Y138.687
G0 X105.489 Y138.438
G0 X104.76 Y138.627
G0 X102.951 Y139.458
;TYPE:WALL-INNER
G1 F2700 E161.47689
G1 F1500 X102.841 Y139.537 E161.4814
G1 X102.634 Y139.687 E161.4899
G1 X102.353 Y139.794 E161.4999
G1 X102.059 Y139.907 E161.51038
G1 X101.837 Y139.918 E161.51777
G1 X101.273 Y139.946 E161.53655
G1 X101.256 Y139.947 E161.53712
G1 X100.928 Y139.942 E161.54803
G1 X100.84 Y139.937 E161.55096
G1 X100.741 Y139.93 E161.55426
G1 X100.065 Y139.846 E161.57692
G1 X99.81 Y139.813 E161.58547
G1 X99.764 Y139.814 E161.587
G1 X99.234 Y139.829 E161.60464
G1 X99.218 Y139.829 E161.60517
G1 X98.736 Y139.827 E161.6212
G1 X98.624 Y139.826 E161.62492
G1 X98.349 Y139.871 E161.63419
G1 X97.875 Y139.951 E161.65018
G1 X97.738 Y139.977 E161.65482
G1 X97.452 Y140.033 E161.66451
G1 X97.051 Y140.137 E161.67829
G1 X96.797 Y140.19 E161.68692
G1 X96.525 Y140.248 E161.69617
G1 X96.433 Y140.262 E161.69927
G1 X95.928 Y140.339 E161.71626
G1 X95.43 Y140.417 E161.73302
G1 X95.252 Y140.446 E161.73902
G1 X95.214 Y140.449 E161.74029
G1 X95 Y140.468 E161.74743
G1 X93.866 Y140.525 E161.7852
G1 X93.652 Y140.533 E161.79232
G1 X92.54 Y140.575 E161.82933
G1 X92.379 Y140.579 E161.83469
G1 X91.185 Y140.615 E161.87442
G1 X91.144 Y140.617 E161.87579
G1 X90.958 Y140.62 E161.88197
G1 X90.38 Y140.63 E161.9012
G1 X89.811 Y140.641 E161.92013
G1 X89.788 Y140.642 E161.92089
G1 X88.136 Y140.644 E161.97584
G1 X88.125 Y140.644 E161.97621
G1 X87.952 Y140.642 E161.98196
G1 X87.914 Y140.641 E161.98322
G1 X87.736 Y140.635 E161.98915
G1 X86.628 Y140.608 E162.02601
G1 X86.345 Y140.601 E162.03543
G1 X86.282 Y140.598 E162.03752
G1 X85.003 Y140.536 E162.08011
G1 X84.921 Y140.531 E162.08285
G1 X84.396 Y140.492 E162.10036
G1 X83.739 Y140.441 E162.12227
G1 X83.614 Y140.43 E162.12645
G1 X83.165 Y140.386 E162.14145
G1 X83.004 Y140.369 E162.14684
G1 X82.583 Y140.324 E162.16092
G1 X82.417 Y140.302 E162.16649
G1 X82.139 Y140.263 E162.17583
G1 X81.894 Y140.224 E162.18408
G1 X81.737 Y140.199 E162.18936
G1 X81.441 Y140.124 E162.19952
G1 X81.031 Y140.018 E162.21361
G1 X80.735 Y139.915 E162.22403
G1 X80.646 Y139.886 E162.22714
G1 X80.474 Y139.828 E162.23318
G1 X80.299 Y139.762 E162.2394
G1 X80.265 Y139.751 E162.24059
G1 X80.036 Y139.672 E162.24865
G1 X79.911 Y139.628 E162.25305
G1 X79.791 Y139.593 E162.25721
G1 X79.51 Y139.511 E162.26695
G1 X79.267 Y139.439 E162.27538
G1 X79.221 Y139.426 E162.27697
G1 X78.962 Y139.352 E162.28593
G1 X78.719 Y139.336 E162.29403
G1 X78.699 Y139.334 E162.29469
G1 X78.51 Y139.321 E162.301
G1 X78.046 Y139.306 E162.31644
G1 X77.927 Y139.301 E162.3204
G1 X77.809 Y139.296 E162.32433
G1 X77.518 Y139.374 E162.33435
G1 X77.498 Y139.38 E162.33504
G1 X77.217 Y139.437 E162.34458
G1 X76.841 Y139.514 E162.35734
G1 X76.756 Y139.539 E162.36029
G1 X76.117 Y139.735 E162.38252
G1 X76.032 Y139.766 E162.38553
G1 X75.644 Y139.909 E162.39928
G1 X75.439 Y139.958 E162.40629
G1 X74.98 Y140.07 E162.42201
G1 X74.736 Y140.13 E162.43036
G1 X74.469 Y140.197 E162.43952
G1 X74.174 Y140.237 E162.44942
G1 X73.805 Y140.287 E162.46181
G1 X73.553 Y140.317 E162.47025
G1 X73.391 Y140.337 E162.47568
G1 X73.123 Y140.366 E162.48464
G1 X72.617 Y140.421 E162.50157
G1 X72.4 Y140.442 E162.50882
G1 X72.26 Y140.457 E162.51351
G1 X71.991 Y140.48 E162.52249
G1 X71.387 Y140.533 E162.54265
G1 X71.272 Y140.544 E162.54649
G1 X70.928 Y140.568 E162.55796
G1 X70.636 Y140.589 E162.5677
G1 X70.535 Y140.597 E162.57107
G1 X70.377 Y140.607 E162.57634
G1 X69.981 Y140.633 E162.58954
G1 X69.891 Y140.639 E162.59254
G1 X68.832 Y140.694 E162.62781
G1 X68.592 Y140.704 E162.63579
G1 X68.097 Y140.727 E162.65228
G1 X67.925 Y140.732 E162.658
G1 X67.286 Y140.752 E162.67926
G1 X66.739 Y140.763 E162.69746
G1 X66.26 Y140.774 E162.7134
G1 X66.092 Y140.775 E162.71898
G1 X64.488 Y140.788 E162.77233
G1 X64.473 Y140.788 E162.77283
G1 X64.41 Y140.786 E162.77493
G1 X63.016 Y140.775 E162.8213
G1 X62.991 Y140.775 E162.82213
G1 X62.162 Y140.759 E162.84971
G1 X62.162 Y140.53 E162.85732
G1 X62.995 Y140.546 E162.8733
G1 X63.017 Y140.546 E162.87373
G1 X64.411 Y140.558 E162.9003
G1 X64.478 Y140.559 E162.9016
G1 X66.09 Y140.548 E162.93237
G1 X66.254 Y140.544 E162.93547
G1 X66.734 Y140.532 E162.9447
G1 X67.28 Y140.52 E162.95523
G1 X67.918 Y140.506 E162.96741
G1 X68.088 Y140.5 E162.9706
G1 X68.581 Y140.48 E162.97986
G1 X68.82 Y140.468 E162.98434
G1 X69.879 Y140.414 E163.00428
G1 X69.966 Y140.409 E163.00589
G1 X70.362 Y140.382 E163.01331
G1 X70.521 Y140.373 E163.01629
G1 X70.619 Y140.367 E163.01806
G1 X70.912 Y140.344 E163.02353
G1 X71.256 Y140.32 E163.02995
G1 X71.367 Y140.312 E163.03198
G1 X71.971 Y140.256 E163.04324
G1 X72.241 Y140.234 E163.04828
G1 X72.377 Y140.223 E163.05076
G1 X72.593 Y140.2 E163.05476
G1 X73.098 Y140.145 E163.06414
G1 X73.368 Y140.118 E163.06916
G1 X73.526 Y140.102 E163.072
G1 X73.775 Y140.069 E163.07655
G1 X74.144 Y140.019 E163.08338
G1 X74.441 Y139.982 E163.08883
G1 X74.691 Y139.95 E163.09286
G1 X74.936 Y139.891 E163.09675
G1 X75.395 Y139.78 E163.10398
G1 X75.598 Y139.729 E163.10717
G1 X75.982 Y139.633 E163.11239
G1 X76.076 Y139.604 E163.11362
G1 X76.715 Y139.406 E163.1213
G1 X76.791 Y139.379 E163.12215
G1 X77.176 Y139.239 E163.1283
G1 X77.438 Y139.166 E163.13298
G1 X77.46 Y139.16
G1 X77.772 Y139.101 E163.13865
G1 X77.935 Y139.07 E163.14199
G1 X78.054 Y139.068 E163.14432
G1 X78.522 Y139.093 E163.15345
G1 X78.714 Y139.104 E163.15714
G1 X78.734 Y139.107 E163.15767
G1 X79.01 Y139.19 E163.16284
G1 X79.266 Y139.267 E163.16653
G1 X79.311 Y139.279
G1 X79.557 Y139.348 E163.17011
G1 X79.833 Y139.448 E163.17412
G1 X79.958 Y139.491 E163.17581
G1 X80.083 Y139.534 E163.17742
G1 X80.311 Y139.615 E163.18032
G1 X80.344 Y139.626
G1 X80.521 Y139.685 E163.18266
G1 X80.693 Y139.743 E163.18495
G1 X80.773 Y139.763 E163.18555
G1 X81.076 Y139.841 E163.1901
G1 X81.486 Y139.946 E163.19654
G1 X81.766 Y139.984 E163.20106
G1 X81.928 Y140.007 E163.20406
G1 X82.172 Y140.044 E163.20857
G1 X82.446 Y140.087 E163.21359
G1 X82.605 Y140.102 E163.21644
G1 X83.027 Y140.145 E163.22437
G1 X83.188 Y140.161 E163.2274
G1 X83.635 Y140.208 E163.23578
G1 X83.755 Y140.217 E163.23798
G1 X84.412 Y140.266 E163.25034
G1 X84.937 Y140.306 E163.26024
G1 X85.014 Y140.309 E163.26166
G1 X86.292 Y140.373 E163.28576
G1 X86.351 Y140.374 E163.28649
G1 X86.633 Y140.383 E163.2918
G1 X87.741 Y140.408 E163.31268
G1 X87.921 Y140.413 E163.31611
G1 X87.954 Y140.413
G1 X88.127 Y140.415 E163.31942
G1 X89.787 Y140.414 E163.35117
G1 X89.806 Y140.413 E163.35162
G1 X90.376 Y140.404 E163.36241
G1 X90.954 Y140.394 E163.3733
G1 X91.138 Y140.39 E163.37676
G1 X91.178 Y140.389 E163.37751
G1 X92.372 Y140.353 E163.40001
G1 X92.531 Y140.348 E163.403
G1 X93.643 Y140.307 E163.42401
G1 X93.854 Y140.297 E163.42798
G1 X94.988 Y140.241 E163.44951
G1 X95.194 Y140.23 E163.45328
G1 X95.23 Y140.227
G1 X95.397 Y140.21 E163.45617
G1 X95.899 Y140.139 E163.46487
G1 X96.403 Y140.067 E163.47333
G1 X96.485 Y140.051 E163.47429
G1 X96.756 Y139.997 E163.47886
G1 X97.003 Y139.935 E163.4831
G1 X97.409 Y139.844 E163.49005
G1 X97.699 Y139.778 E163.495
G1 X97.843 Y139.755 E163.49747
G1 X98.316 Y139.678 E163.50532
G1 X98.585 Y139.627 E163.5098
G1 X98.737 Y139.597 E163.51291
G1 X99.219 Y139.578 E163.52259
G1 X99.237 Y139.578 E163.523
G1 X99.757 Y139.585 E163.53334
G1 X99.823 Y139.589 E163.53473
G1 X100.095 Y139.606 E163.54012
G1 X100.773 Y139.702 E163.55358
G1 X100.854 Y139.714 E163.55499
G1 X100.929 Y139.714 E163.5563
G1 X101.261 Y139.717 E163.56267
G1 X101.827 Y139.732 E163.57262
G1 X102.029 Y139.703 E163.57581
G1 X102.302 Y139.664 E163.57943
G1 X102.606 Y139.583 E163.58281
G1 X102.83 Y139.523 E163.58377
G1 X102.951 Y139.458 E163.5839
G0 F9000 X104.587 Y138.673
G0 X105.398 Y138.462
G0 X106.484 Y138.448
G1 F1500 X106.225 Y138.356 E163.59305
G1 X105.94 Y138.284 E163.60282
G1 X105.491 Y138.169 E163.61824
G1 X105.279 Y138.219 E163.62548
G1 X105.044 Y138.276 E163.63353
G1 X104.938 Y138.302 E163.63716
G1 X104.5 Y138.427 E163.6523
G1 X104.863 Y138.189 E163.6546
G1 X105.001 Y138.098 E163.65739
G1 X105.234 Y138.036 E163.66112
G1 X105.445 Y137.985 E163.66454
G1 X105.459 Y137.981
G1 X105.535 Y138.001 E163.66517
G1 X105.981 Y138.12 E163.67173
G1 X106.26 Y138.302 E163.67553
G1 X106.484 Y138.448 E163.67618
G0 F9000 X108.202 Y139.325
G0 X109.219 Y139.556
G0 X110.574 Y139.553
G1 F1500 X110.548 Y139.573 E163.67727
G1 X110.312 Y139.759 E163.68726
G1 X109.645 Y139.971 E163.71054
G1 X109.467 Y140.028 E163.71676
G1 X109.395 Y140.058 E163.71935
G1 X109.256 Y140.03 E163.72407
G1 X109.111 Y140 E163.72899
G1 X108.621 Y139.898 E163.74564
G1 X108.585 Y139.886 E163.7469
G1 X108.097 Y139.579 E163.76608
G1 X107.884 Y139.445 E163.77445
G1 X107.816 Y139.392 E163.77731
G1 X107.888 Y139.437
G1 X108.102 Y139.571 E163.77749
G1 X108.628 Y139.682 E163.78209
G1 X108.665 Y139.69 E163.78294
G1 X109.153 Y139.794 E163.79169
G1 X109.293 Y139.846 E163.79445
G1 X109.384 Y139.842 E163.79557
G1 X109.457 Y139.838 E163.79648
G1 X109.599 Y139.83 E163.79808
G1 X110.279 Y139.642 E163.80604
G1 X110.543 Y139.568 E163.8073
G1 X110.574 Y139.553 E163.80734
G0 F9000 X112.755 Y137.932
G0 X113.217 Y137.767
G0 X114.14 Y137.616
G1 F1500 X113.946 Y137.557 E163.81408
G1 X113.722 Y137.48 E163.82196
G1 X113.623 Y137.445 E163.82546
G1 X113.567 Y137.448 E163.82732
G1 X113.552 Y137.449 E163.82782
G1 X113.42 Y137.458 E163.83222
G1 X113.278 Y137.469 E163.83696
G1 X113.202 Y137.492 E163.8396
G1 X112.854 Y137.6 E163.85172
G1 X113.162 Y137.364 E163.85438
G1 X113.203 Y137.341
G1 X113.248 Y137.314 E163.85443
G1 X113.407 Y137.281 E163.85688
G1 X113.538 Y137.246 E163.85906
G1 X113.553 Y137.25
G1 X113.676 Y137.292 E163.86143
G1 X113.774 Y137.327 E163.86286
G1 X113.991 Y137.498 E163.86612
G1 X114.14 Y137.616 E163.86663
G0 F9000 X116.202 Y139.177
G0 X116.691 Y139.441
G0 X117.498 Y139.694
G0 X123.811 Y140.352
G1 F1500 X122.303 Y140.354 E163.91678
G1 X122.003 Y140.355 E163.92676
G1 X121.002 Y140.352 E163.96005
G1 X120.991 Y140.352 E163.96042
G1 X120.383 Y140.347 E163.98064
G1 X119.716 Y140.339 E164.00283
G1 X119.053 Y140.33 E164.02488
G1 X118.481 Y140.31 E164.04392
G1 X118.402 Y140.307 E164.04655
G1 X117.958 Y140.251 E164.06143
G1 X117.777 Y140.228 E164.0675
G1 X117.576 Y140.17 E164.07446
G1 X117.474 Y140.128 E164.07813
G1 X117.152 Y139.993 E164.08974
G1 X116.711 Y139.807 E164.10566
G1 X116.578 Y139.694 E164.11147
G1 X116.523 Y139.647 E164.11387
G1 X116.588 Y139.682
G1 X116.735 Y139.729 E164.11428
G1 X117.199 Y139.88 E164.11852
G1 X117.535 Y139.979 E164.12268
G1 X117.597 Y139.986 E164.1228
G1 X117.803 Y140.011 E164.12656
G1 X117.985 Y140.034 E164.12991
G1 X118.424 Y140.077 E164.13812
G1 X118.488 Y140.084 E164.13924
G1 X119.058 Y140.096 E164.15016
G1 X119.718 Y140.111 E164.16285
G1 X120.385 Y140.117 E164.17559
G1 X120.992 Y140.123 E164.1872
G1 X122.003 Y140.126 E164.20665
G1 X122.302 Y140.127 E164.21233
G1 X123.811 Y140.124 E164.24095
G1 X123.811 Y140.352 E164.24853
G0 F9000 X124.211 Y140.751
;TYPE:WALL-OUTER
G1 F1500 X122.605 Y140.755 E164.30195
G1 X122.002 Y140.755 E164.32201
G1 X120.999 Y140.752 E164.35537
G1 X120.378 Y140.747 E164.37602
G1 X119.04 Y140.73 E164.42053
G1 X118.534 Y140.713 E164.43737
G1 X118.371 Y140.706 E164.44279
G1 X117.699 Y140.621 E164.46532
G1 X117.439 Y140.546 E164.47432
G1 X116.499 Y140.152 E164.50822
G1 X115.903 Y139.645 E164.53425
G1 X115.816 Y139.579 E164.53788
G1 X114.969 Y138.69 E164.57872
G1 X114.658 Y138.435 E164.59209
G1 X114.109 Y138.025 E164.61488
G1 X113.815 Y137.935 E164.62511
G1 X113.569 Y137.85 E164.63377
G1 X113.352 Y137.865 E164.641
G1 X112.961 Y137.986 E164.65462
G1 X112.825 Y138.053 E164.65966
G1 X112.713 Y138.129 E164.66416
G1 X112.489 Y138.275 E164.67305
G1 X112.084 Y138.623 E164.69081
G1 X111.747 Y138.966 E164.70681
G1 X111.266 Y139.476 E164.73012
G1 X111.267 Y139.477 E164.73017
G1 X111.073 Y139.673 E164.73934
G1 X110.894 Y139.81 E164.74684
G1 X110.504 Y140.118 E164.76337
G1 X109.605 Y140.404 E164.79475
G1 X109.458 Y140.465 E164.80004
G1 X109.399 Y140.468 E164.802
G1 X108.515 Y140.285 E164.83203
G1 X108.412 Y140.25 E164.83565
G1 X107.655 Y139.774 E164.86539
G1 X106.997 Y139.255 E164.89326
G1 X106.315 Y138.812 E164.92031
G1 X106.109 Y138.739 E164.92758
G1 X105.488 Y138.581 E164.94889
G1 X105.04 Y138.689 E164.96422
G1 X104.647 Y138.801 E164.97781
G1 X104.492 Y138.909 E164.9841
G1 X103.781 Y139.384 E165.01254
G1 X103.384 Y139.638 E165.02821
G1 X102.823 Y140.043 E165.05122
G1 X102.142 Y140.304 E165.07548
G1 X101.27 Y140.347 E165.10452
G1 X100.916 Y140.342 E165.11629
G1 X100.698 Y140.328 E165.12356
G1 X99.79 Y140.214 E165.154
G1 X99.243 Y140.229 E165.1722
G1 X98.656 Y140.226 E165.19172
G1 X97.946 Y140.345 E165.21567
G1 X97.54 Y140.423 E165.22942
G1 X97.143 Y140.526 E165.24306
G1 X96.585 Y140.644 E165.26203
G1 X95.989 Y140.734 E165.28208
G1 X95.295 Y140.844 E165.30545
G1 X95.033 Y140.866 E165.31419
G1 X93.881 Y140.925 E165.35256
G1 X92.555 Y140.975 E165.39669
G1 X91.156 Y141.017 E165.44324
G1 X90.387 Y141.03 E165.46882
G1 X89.796 Y141.042 E165.48848
G1 X88.132 Y141.044 E165.54383
G1 X87.939 Y141.042 E165.55025
G1 X87.725 Y141.035 E165.55737
G1 X86.326 Y141.001 E165.60391
G1 X84.984 Y140.936 E165.6486
G1 X84.365 Y140.891 E165.66924
G1 X83.708 Y140.84 E165.69116
G1 X83.123 Y140.784 E165.71071
G1 X82.541 Y140.722 E165.73018
G1 X82.076 Y140.658 E165.74579
G1 X81.651 Y140.59 E165.7601
G1 X80.92 Y140.403 E165.7852
G1 X80.606 Y140.294 E165.79625
G1 X80.341 Y140.205 E165.80555
G1 X80.163 Y140.138 E165.81188
G1 X79.789 Y140.009 E165.82504
G1 X79.156 Y139.823 E165.84698
G1 X78.893 Y139.748 E165.85608
G1 X78.489 Y139.721 E165.86954
G1 X77.854 Y139.698 E165.89068
G1 X77.581 Y139.771 E165.90008
G1 X76.94 Y139.902 E165.92184
G1 X76.244 Y140.114 E165.94604
G1 X75.755 Y140.294 E165.96337
G1 X75.075 Y140.459 E165.98664
G1 X74.545 Y140.59 E166.0048
G1 X73.853 Y140.684 E166.02803
G1 X73.434 Y140.735 E166.04206
G1 X72.66 Y140.819 E166.06796
G1 X72.3 Y140.855 E166.07999
G1 X71.301 Y140.943 E166.11335
G1 X70.564 Y140.996 E166.13792
G1 X69.917 Y141.038 E166.15949
G1 X68.85 Y141.094 E166.19503
G1 X68.115 Y141.127 E166.2195
G1 X67.298 Y141.152 E166.24668
G1 X66.269 Y141.174 E166.28091
G1 X64.481 Y141.188 E166.34039
G1 X64.403 Y141.186 E166.34298
G1 X63.008 Y141.175 E166.38938
G1 X61.762 Y141.151 E166.43083
G1 X61.762 Y140.122 E166.46505
G1 X63.001 Y140.146 E166.50627
G1 X64.478 Y140.159 E166.5554
G1 X66.084 Y140.148 E166.60882
G1 X66.724 Y140.132 E166.63011
G1 X67.906 Y140.106 E166.66943
G1 X68.563 Y140.08 E166.6913
G1 X69.942 Y140.01 E166.73723
G1 X70.335 Y139.983 E166.75033
G1 X70.591 Y139.968 E166.75886
G1 X70.88 Y139.945 E166.7685
G1 X71.335 Y139.913 E166.78367
G1 X71.939 Y139.857 E166.80385
G1 X72.339 Y139.825 E166.81719
G1 X73.055 Y139.747 E166.84115
G1 X73.48 Y139.705 E166.85535
G1 X74.094 Y139.622 E166.87596
G1 X74.619 Y139.556 E166.89356
G1 X75.3 Y139.392 E166.91686
G1 X75.874 Y139.248 E166.93654
G1 X76.587 Y139.027 E166.96137
G1 X77.047 Y138.86 E166.97764
G1 X77.375 Y138.769 E166.98896
G1 X77.894 Y138.67 E167.00654
G1 X78.056 Y138.668 E167.01193
G1 X78.467 Y138.691 E167.02562
G1 X78.751 Y138.705 E167.03508
G1 X78.819 Y138.715 E167.03736
G1 X79.377 Y138.883 E167.05674
G1 X79.67 Y138.964 E167.06685
G1 X79.966 Y139.071 E167.07732
G1 X80.212 Y139.155 E167.08597
G1 X80.442 Y139.237 E167.09409
G1 X80.806 Y139.359 E167.10686
G1 X81.563 Y139.553 E167.13285
G1 X81.983 Y139.611 E167.14695
G1 X82.496 Y139.69 E167.16422
G1 X83.069 Y139.747 E167.18337
G1 X83.67 Y139.81 E167.20347
G1 X84.277 Y139.854 E167.22371
G1 X84.962 Y139.907 E167.24656
G1 X86.308 Y139.973 E167.29138
G1 X86.644 Y139.983 E167.30256
G1 X87.928 Y140.013 E167.34528
G1 X88.129 Y140.015 E167.35197
G1 X89.802 Y140.013 E167.40761
G1 X90.946 Y139.994 E167.44566
G1 X91.167 Y139.989 E167.45302
G1 X92.359 Y139.953 E167.49268
G1 X93.626 Y139.907 E167.53485
G1 X95.165 Y139.831 E167.5861
G1 X95.349 Y139.813 E167.59225
G1 X96.336 Y139.673 E167.6254
G1 X96.668 Y139.607 E167.63666
G1 X96.905 Y139.547 E167.64479
G1 X97.629 Y139.384 E167.66948
G1 X98.246 Y139.284 E167.69027
G1 X98.691 Y139.198 E167.70534
G1 X99.209 Y139.178 E167.72258
G1 X99.767 Y139.185 E167.74114
G1 X100.138 Y139.208 E167.75351
G1 X100.885 Y139.314 E167.7786
G1 X101.007 Y139.316 E167.78266
G1 X101.272 Y139.317 E167.79147
G1 X101.804 Y139.331 E167.80917
G1 X102.222 Y139.271 E167.82322
G1 X102.681 Y139.149 E167.83902
G1 X103.018 Y138.966 E167.85177
G1 X103.52 Y138.648 E167.87153
G1 X104.005 Y138.287 E167.89164
G1 X104.247 Y138.115 E167.90152
G1 X104.827 Y137.733 E167.92462
G1 X104.859 Y137.721 E167.92575
G1 X105.14 Y137.647 E167.93542
G1 X105.474 Y137.566 E167.94685
G1 X105.529 Y137.586 E167.9488
G1 X106.143 Y137.749 E167.96993
G1 X106.77 Y138.157 E167.99481
G1 X107.423 Y138.673 E168.02249
G1 X108.254 Y139.194 E168.05511
G1 X109.266 Y139.409 E168.08952
G1 X109.355 Y139.442 E168.09268
G1 X109.535 Y139.433 E168.09867
G1 X110.399 Y139.193 E168.1285
G1 X110.704 Y139.041 E168.13983
G1 X111.078 Y138.755 E168.15549
G1 X111.34 Y138.542 E168.16672
G1 X111.506 Y138.368 E168.17472
G1 X112.363 Y137.482 E168.21572
G1 X112.443 Y137.412 E168.21925
G1 X112.939 Y137.03 E168.24008
G1 X113.105 Y136.935 E168.24644
G1 X113.314 Y136.892 E168.25353
G1 X113.54 Y136.831 E168.26132
G1 X113.674 Y136.868 E168.26594
G1 X113.937 Y136.96 E168.27521
G1 X113.995 Y136.992 E168.27741
G1 X114.41 Y137.32 E168.29501
G1 X114.692 Y137.552 E168.30715
G1 X115.547 Y138.448 E168.34834
G1 X116.28 Y139.061 E168.38013
G1 X116.746 Y139.313 E168.39775
G1 X117.317 Y139.498 E168.41771
G1 X117.616 Y139.586 E168.42808
G1 X118.029 Y139.636 E168.44191
G1 X118.512 Y139.684 E168.45806
G1 X119.724 Y139.711 E168.49838
G1 X120.995 Y139.723 E168.54065
G1 X122.302 Y139.727 E168.58413
G1 X124.211 Y139.723 E168.64762
G1 X124.211 Y140.751 E168.68181
G0 F9000 X124.041 Y140.581
G0 X117.588 Y139.723
G0 X116.494 Y139.403
G0 X116.494 Y139.404
;TYPE:SKIN
G1 F1500 X116.431 Y139.341 E168.68329
G0 F9000 X116.379 Y139.572
G1 F1500 X114.354 Y137.547 E168.73092
G0 F9000 X114.257 Y137.733
G1 F1500 X115.063 Y138.539 E168.74987
G0 F9000 X115.168 Y138.644
G1 F1500 X116.133 Y139.609 E168.77257
G0 F9000 X116.148 Y139.592
G0 X114.744 Y138.325
G0 X114.173 Y137.899
G0 X113.587 Y137.71
G0 X112.718 Y137.884
G0 X112.594 Y137.767
G1 F1500 X112.44 Y137.896 E168.77823
G1 X110.982 Y139.266 E168.83464
G1 X110.822 Y139.389 E168.84033
G0 F9000 X110.691 Y139.27
G0 X109.557 Y139.571
G0 X109.226 Y139.543
G0 X108.937 Y139.482
G0 X107.775 Y139.17
G0 X107.679 Y139.074
G1 F1500 X107.178 Y138.856 E168.86746
G0 F9000 X106.603 Y138.564
G1 F1500 X107.35 Y139.311 E168.88503
G0 F9000 X107.365 Y139.292
G0 X106.377 Y138.687
G0 X105.489 Y138.438
G0 X104.466 Y138.683
G0 X104.321 Y138.545
G1 F1500 X104.156 Y138.663 E168.89364
G1 X103.133 Y139.337 E168.94566
G0 F9000 X103.225 Y139.422
G1 F2700 E163.94566
;MESH:NONMESH
G0 F300 X103.225 Y139.422 Z3.6
G0 F9000 X83.719 Y140.721
G0 X83.164 Y141.644
G0 X83.143 Y142.351
G0 X81.119 Y142.405
G0 X76.117 Y142.306
G0 X76.121 Y141.44
;TIME_ELAPSED:398.768094
;LAYER:17
;TYPE:SUPPORT
G1 F2700 E168.94566
G1 F1500 X76.45 Y141.322 E168.95729
G1 X77.279 Y141.067 E168.98614
G1 X77.994 Y140.921 E169.01041
G1 X78.749 Y140.971 E169.03557
G1 X79.291 Y141.125 E169.05431
G1 X79.402 Y141.158 E169.05817
G1 X79.867 Y141.317 E169.07451
G1 X79.921 Y141.337 E169.07643
G1 X80.557 Y141.549 E169.09872
G1 X80.235 Y141.535 E169.10944
G1 X79.721 Y141.538 E169.12654
G1 X79.321 Y141.496 E169.13992
G1 X77.764 Y141.496 E169.1917
G1 X77.384 Y141.446 E169.20445
G1 X76.121 Y141.44 E169.24646
G1 F2700 E164.24646
G0 F9000 X76.117 Y142.306
G0 X61.395 Y142.014
G0 X60.9 Y141.512
G0 X60.901 Y139.769
G0 X61.418 Y139.261
G0 X78.031 Y137.825
G0 X100.291 Y137.321
G0 X100.823 Y138.068
G1 F2700 E169.24646
G1 F1500 X101.136 Y137.728 E169.26183
G1 X101.148 Y137.235 E169.27823
G1 X101.926 Y137.011 E169.30516
G1 X102.041 Y136.909 E169.31027
G1 X103.606 Y137.109 E169.36275
G1 X103.074 Y137.486 E169.38443
G1 X103.069 Y137.497 E169.38484
G1 X102.95 Y137.584 E169.38974
G1 X102.322 Y137.982 E169.41447
G1 X102.253 Y138.019 E169.41707
G1 X102.166 Y138.043 E169.42007
G1 X101.64 Y138.118 E169.43775
G1 X101.083 Y138.104 E169.45628
G1 X100.823 Y138.068 E169.46501
G0 F9000 X102 Y137.663
G1 F1500 X101.618 Y137.718 E169.47784
G1 X101.536 Y137.715 E169.48057
G1 X101.54 Y137.538 E169.48646
G1 X102 Y137.406 E169.50238
G1 X102 Y137.663 E169.51093
G1 X102.082 Y137.651 E169.51368
G1 X102.102 Y137.645 E169.51438
G1 X102.127 Y137.632 E169.51531
G1 X102.533 Y137.375 E169.5313
G1 X102.171 Y137.328 E169.54344
G1 X102.123 Y137.371 E169.54558
G1 X102 Y137.406 E169.54983
G1 F2700 E164.54983
G0 F9000 X102.172 Y136.054
G0 X103.651 Y136.243
G0 X107.888 Y137.073
G0 X108.355 Y137.836
G1 F2700 E169.54983
G1 F1500 X108.421 Y137.816 E169.55213
G1 X109.072 Y137.273 E169.58032
G1 X109.754 Y137.184 E169.6032
G1 X111.018 Y137.146 E169.64526
G1 X110.559 Y137.62 E169.6672
G1 X110.466 Y137.704 E169.67137
G1 X110.219 Y137.904 E169.68194
G1 X110.11 Y137.988 E169.68652
G1 X109.883 Y138.102 E169.69497
G1 X109.461 Y138.218 E169.70953
G1 X109.42 Y138.22 E169.71089
G1 X109.348 Y138.195 E169.71343
G1 X108.713 Y138.059 E169.73502
G1 X108.355 Y137.836 E169.74905
G0 F9000 X109.137 Y137.74
G1 F1500 X109.24 Y137.653 E169.75354
G1 X109.778 Y137.584 E169.77158
G1 X109.988 Y137.578 E169.77857
G1 X109.975 Y137.587 E169.77909
G1 X109.899 Y137.646 E169.78229
G1 X109.737 Y137.728 E169.78833
G1 X109.447 Y137.807 E169.79833
G1 X109.137 Y137.74 E169.80888
G1 F2700 E164.80888
G0 F9000 X108.327 Y136.769
G0 X108.711 Y136.451
G0 X113.648 Y135.977
G0 X124.565 Y138.86
G0 X125.072 Y139.365
G0 X125.072 Y141.108
G0 X124.568 Y141.612
G0 X114.048 Y141.573
G0 X113.103 Y141.416
G0 X111.883 Y141.043
G0 X112.196 Y140.236
G1 F2700 E169.80888
G1 F1500 X112.653 Y139.75 E169.83106
G1 X112.857 Y139.544 E169.84071
G1 X113.025 Y139.395 E169.84818
G1 X113.2 Y139.243 E169.85589
G1 X113.361 Y139.135 E169.86233
G1 X113.479 Y139.078 E169.86669
G1 X114.163 Y139.59 E169.89511
G1 X115.024 Y140.489 E169.93651
G1 X115.296 Y140.718 E169.94834
G1 X114.108 Y140.709 E169.98785
G1 X113.886 Y140.679 E169.9953
G1 X113.676 Y140.609 E170.00267
G1 X113.079 Y140.533 E170.02268
G1 X112.196 Y140.236 E170.05367
G0 F9000 X113.451 Y139.556
G1 F1500 X113.443 Y139.562 E170.054
G1 X113.132 Y139.835 E170.06776
G1 X112.937 Y140.032 E170.07698
G1 X112.916 Y140.055 E170.07802
G1 X113.177 Y140.143 E170.08718
G1 X113.766 Y140.217 E170.10692
G1 X113.982 Y140.289 E170.1145
G1 X114 Y140.291 E170.1151
G1 X114 Y139.998 E170.12484
G1 X113.899 Y139.892 E170.12971
G1 X113.451 Y139.556 E170.14834
G0 F9000 X114 Y139.998
G1 F1500 X114.299 Y140.31 E170.16271
G1 X114.133 Y140.309 E170.16823
G1 X114 Y140.291 E170.1727
G1 F2700 E165.1727
;MESH:WingGram.obj
G0 F9000 X113.481 Y141.456
G0 X112.995 Y141.393
G0 X111.112 Y140.738
G0 X110.811 Y139.111
G0 X110.368 Y139.357
G0 X109.671 Y139.549
G0 X109.224 Y139.57
G0 X107.11 Y139.158
G0 X106.358 Y138.669
G0 X105.408 Y138.439
G0 X104.726 Y138.641
G0 X102.858 Y139.512
;TYPE:WALL-INNER
G1 F2700 E170.1727
G1 F1500 X102.564 Y139.725 E170.18477
G1 X102.542 Y139.741 E170.18568
G1 X102.532 Y139.744 E170.18603
G1 X102.239 Y139.856 E170.19646
G1 X101.739 Y139.88 E170.21311
G1 X101.147 Y139.91 E170.23282
G1 X100.983 Y139.926 E170.2383
G1 X100.871 Y139.911 E170.24206
G1 X100.818 Y139.903 E170.24384
G1 X100.785 Y139.899 E170.24495
G1 X99.937 Y139.792 E170.27338
G1 X99.851 Y139.781 E170.27626
G1 X99.808 Y139.782 E170.27769
G1 X99.522 Y139.791 E170.28721
G1 X99.054 Y139.789 E170.30278
G1 X98.764 Y139.787 E170.31242
G1 X98.652 Y139.786 E170.31615
G1 X98.168 Y139.866 E170.33246
G1 X98.154 Y139.869 E170.33294
G1 X97.753 Y139.946 E170.34652
G1 X97.467 Y140.001 E170.35621
G1 X97.299 Y140.045 E170.36198
G1 X96.794 Y140.177 E170.37934
G1 X96.732 Y140.19 E170.38145
G1 X96.481 Y140.242 E170.38998
G1 X96.46 Y140.247 E170.39069
G1 X95.205 Y140.432 E170.43289
G1 X95.046 Y140.456 E170.43824
G1 X93.664 Y140.526 E170.48426
G1 X93.625 Y140.526 E170.48556
G1 X93.575 Y140.528 E170.48722
G1 X92.34 Y140.573 E170.52832
G1 X92.273 Y140.576 E170.53056
G1 X92.262 Y140.578 E170.53093
G1 X91.112 Y140.611 E170.56919
G1 X91.071 Y140.613 E170.57056
G1 X90.434 Y140.625 E170.59175
G1 X89.698 Y140.639 E170.61623
G1 X89.676 Y140.64 E170.61696
G1 X88.009 Y140.642 E170.67241
G1 X87.984 Y140.642 E170.67324
G1 X87.602 Y140.633 E170.68595
G1 X86.376 Y140.605 E170.72674
G1 X86.314 Y140.602 E170.7288
G1 X85.001 Y140.538 E170.77252
G1 X84.919 Y140.532 E170.77526
G1 X83.985 Y140.463 E170.80641
G1 X83.714 Y140.442 E170.81545
G1 X83.591 Y140.43 E170.81956
G1 X83.358 Y140.407 E170.82735
G1 X82.738 Y140.343 E170.84808
G1 X82.546 Y140.322 E170.8545
G1 X82.38 Y140.299 E170.86007
G1 X82.295 Y140.287 E170.86293
G1 X81.706 Y140.193 E170.88277
G1 X81.633 Y140.175 E170.88527
G1 X81.419 Y140.12 E170.89262
G1 X81.028 Y140.019 E170.90605
G1 X80.645 Y139.892 E170.91947
G1 X80.453 Y139.828 E170.9262
G1 X80.405 Y139.81 E170.92791
G1 X80.102 Y139.707 E170.93855
G1 X79.891 Y139.634 E170.94598
G1 X79.572 Y139.544 E170.957
G1 X79.49 Y139.52 E170.95984
G1 X79.1 Y139.409 E170.97333
G1 X79.019 Y139.385 E170.97614
G1 X78.772 Y139.369 E170.98437
G1 X78.638 Y139.36 E170.98884
G1 X78.042 Y139.319 E171.00871
G1 X77.952 Y139.317 E171.0117
G1 X77.861 Y139.314 E171.01473
G1 X77.389 Y139.41 E171.03075
G1 X77.261 Y139.437 E171.0351
G1 X77.023 Y139.486 E171.04318
G1 X76.887 Y139.514 E171.0478
G1 X76.047 Y139.77 E171.07701
G1 X75.947 Y139.801 E171.08049
G1 X75.7 Y139.891 E171.08924
G1 X75.668 Y139.903 E171.09037
G1 X74.741 Y140.129 E171.12211
G1 X74.47 Y140.196 E171.13139
G1 X74.401 Y140.205 E171.13371
G1 X73.578 Y140.317 E171.16133
G1 X73.559 Y140.32 E171.16197
G1 X72.422 Y140.442 E171.20001
G1 X72.313 Y140.454 E171.20365
G1 X72.279 Y140.458 E171.20479
G1 X71.415 Y140.535 E171.23364
G1 X71.299 Y140.546 E171.23752
G1 X71.253 Y140.549 E171.23905
G1 X70.625 Y140.596 E171.26
G1 X70.526 Y140.604 E171.2633
G1 X70.512 Y140.604 E171.26377
G1 X69.968 Y140.64 E171.2819
G1 X69.879 Y140.646 E171.28487
G1 X69.057 Y140.69 E171.31224
G1 X68.986 Y140.694 E171.31461
G1 X68.029 Y140.736 E171.34647
G1 X67.973 Y140.739 E171.34834
G1 X67.829 Y140.743 E171.35313
G1 X67.241 Y140.762 E171.37269
G1 X66.597 Y140.774 E171.39412
G1 X66.065 Y140.785 E171.41182
G1 X66.04 Y140.786 E171.41265
G1 X64.472 Y140.797 E171.4648
G1 X63.235 Y140.786 E171.50595
G1 X63.02 Y140.784 E171.5131
G1 X62.989 Y140.784 E171.51413
G1 X62.777 Y140.777 E171.52118
G1 X62.162 Y140.766 E171.54164
G1 X62.162 Y140.538 E171.54922
G1 X62.781 Y140.55 E171.56103
G1 X62.995 Y140.555 E171.56511
G1 X63.02 Y140.555
G1 X63.237 Y140.556 E171.56928
G1 X64.469 Y140.568 E171.59285
G1 X66.038 Y140.559 E171.6227
G1 X66.06 Y140.558 E171.6232
G1 X66.592 Y140.546 E171.63329
G1 X67.234 Y140.53 E171.64559
G1 X67.821 Y140.514 E171.65687
G1 X67.969 Y140.512 E171.65971
G1 X68.018 Y140.511 E171.66058
G1 X68.975 Y140.469 E171.67855
G1 X69.044 Y140.465 E171.67983
G1 X69.866 Y140.421 E171.69528
G1 X69.953 Y140.416 E171.6969
G1 X70.497 Y140.38 E171.70708
G1 X70.513 Y140.38
G1 X70.608 Y140.374 E171.70882
G1 X71.236 Y140.325 E171.72052
G1 X71.283 Y140.322 E171.721
G1 X71.395 Y140.314 E171.72305
G1 X72.258 Y140.235 E171.73908
G1 X72.289 Y140.232 E171.73916
G1 X72.398 Y140.223 E171.74117
G1 X73.535 Y140.103 E171.76205
G1 X73.548 Y140.101 E171.76234
G1 X74.371 Y139.989 E171.77744
G1 X74.442 Y139.98 E171.77809
G1 X74.696 Y139.948 E171.78221
G1 X75.624 Y139.724 E171.79694
G1 X75.637 Y139.72 E171.79695
G1 X75.909 Y139.653 E171.80102
G1 X76.003 Y139.629 E171.80199
G1 X76.842 Y139.37 E171.81288
G1 X76.989 Y139.324 E171.81506
G1 X77.22 Y139.24 E171.81884
G1 X77.346 Y139.205 E171.82116
G1 X77.822 Y139.114 E171.8295
G1 X77.958 Y139.088 E171.83236
G1 X78.051 Y139.092 E171.83415
G1 X78.654 Y139.118 E171.84599
G1 X78.787 Y139.138 E171.84878
G1 X79.067 Y139.222 E171.85405
G1 X79.146 Y139.246 E171.85487
G1 X79.537 Y139.353 E171.86064
G1 X79.617 Y139.382 E171.862
G1 X79.939 Y139.492 E171.86658
G1 X80.15 Y139.565 E171.86938
G1 X80.452 Y139.665 E171.87335
G1 X80.501 Y139.681
G1 X80.693 Y139.745 E171.87596
G1 X81.073 Y139.842 E171.88135
G1 X81.464 Y139.943 E171.88748
G1 X81.684 Y139.973 E171.8911
G1 X81.738 Y139.981 E171.89133
G1 X82.328 Y140.073 E171.90205
G1 X82.409 Y140.086 E171.9035
G1 X82.567 Y140.101 E171.9063
G1 X82.761 Y140.12 E171.90992
G1 X83.381 Y140.185 E171.92153
G1 X83.612 Y140.21 E171.92582
G1 X83.729 Y140.218 E171.92795
G1 X84.001 Y140.237 E171.93306
G1 X84.935 Y140.308 E171.95063
G1 X85.011 Y140.311 E171.95201
G1 X86.325 Y140.375 E171.97691
G1 X86.381 Y140.376 E171.97793
G1 X87.607 Y140.404 E172.00134
G1 X87.989 Y140.414 E172.00863
G1 X88.008 Y140.414 E172.00895
G1 X89.675 Y140.411 E172.04072
G1 X89.693 Y140.41 E172.04116
G1 X90.429 Y140.399 E172.05514
G1 X91.066 Y140.387 E172.06716
G1 X91.105 Y140.386 E172.06788
G1 X92.255 Y140.352 E172.0895
G1 X92.265 Y140.351
G1 X92.331 Y140.348 E172.09076
G1 X93.566 Y140.302 E172.11399
G1 X93.619 Y140.3 E172.11501
G1 X93.652 Y140.299 E172.11559
G1 X95.034 Y140.231 E172.14166
G1 X95.174 Y140.224 E172.14405
G1 X96.439 Y140.046 E172.16605
G1 X96.691 Y139.996 E172.17033
G1 X96.743 Y139.983 E172.17037
G1 X97.248 Y139.851 E172.17906
G1 X97.424 Y139.812 E172.18207
G1 X97.714 Y139.746 E172.18703
G1 X98.123 Y139.681 E172.19386
G1 X98.136 Y139.678 E172.19419
G1 X98.613 Y139.587 E172.20207
G1 X98.765 Y139.557 E172.20519
G1 X99.055 Y139.545 E172.21093
G1 X99.524 Y139.55 E172.22041
G1 X99.801 Y139.554 E172.22577
G1 X99.864 Y139.557 E172.2264
G1 X99.965 Y139.564 E172.22842
G1 X100.812 Y139.682 E172.24438
G1 X100.863 Y139.693 E172.24533
G1 X100.9 Y139.701 E172.2455
G1 X100.988 Y139.703 E172.24686
G1 X101.151 Y139.707 E172.24975
G1 X101.731 Y139.721 E172.25839
G1 X102.21 Y139.653 E172.26558
G1 X102.482 Y139.614 E172.26918
G1 X102.505 Y139.608
G1 X102.858 Y139.512 E172.27136
G0 F9000 X104.565 Y138.69
G0 X105.323 Y138.465
G0 X106.454 Y138.424
G1 F1500 X106.252 Y138.374 E172.27828
G1 X105.932 Y138.288 E172.2893
G1 X105.642 Y138.21 E172.29929
G1 X105.411 Y138.176 E172.30705
G1 X105.383 Y138.171 E172.308
G1 X105.166 Y138.246 E172.31563
G1 X105.145 Y138.252 E172.31636
G1 X105.044 Y138.281 E172.31986
G1 X104.617 Y138.403 E172.33463
G1 X104.498 Y138.437 E172.33874
G1 X104.605 Y138.362 E172.33913
G1 X104.993 Y138.106 E172.34383
G1 X105.092 Y138.068 E172.3455
G1 X105.119 Y138.062
G1 X105.34 Y138.005 E172.34891
G1 X105.44 Y137.979 E172.35092
G1 X105.684 Y138.04 E172.355
G1 X105.978 Y138.114 E172.3595
G1 X106.289 Y138.316 E172.36386
G1 X106.454 Y138.424 E172.36434
G0 F9000 X108.203 Y139.32
G0 X109.121 Y139.545
G0 X110.619 Y139.522
G1 F1500 X110.484 Y139.628 E172.37005
G1 X110.358 Y139.728 E172.3754
G1 X109.904 Y139.873 E172.39125
G1 X109.763 Y139.931 E172.39632
G1 X109.485 Y140.046 E172.40633
G1 X109.319 Y140.054 E172.41186
G1 X109.147 Y140.019 E172.4177
G1 X108.859 Y139.959 E172.42748
G1 X108.753 Y139.937 E172.43108
G1 X108.588 Y139.883 E172.43686
G1 X108.098 Y139.576 E172.45609
G1 X107.91 Y139.458 E172.46347
G1 X107.834 Y139.398 E172.46669
G1 X107.915 Y139.448 E172.46672
G1 X108.103 Y139.566 E172.46692
G1 X108.631 Y139.677 E172.47163
G1 X108.8 Y139.713 E172.47495
G1 X108.905 Y139.736 E172.47699
G1 X109.185 Y139.833 E172.48238
G1 X109.308 Y139.828 E172.48411
G1 X109.474 Y139.82 E172.48724
G1 X109.712 Y139.808 E172.4903
G1 X109.873 Y139.764 E172.49217
G1 X110.332 Y139.637 E172.49628
G1 X110.462 Y139.601 E172.49671
G1 X110.619 Y139.522 E172.49704
G0 F9000 X112.685 Y137.976
G0 X113.011 Y137.843
G0 X114.068 Y137.572
G1 F1500 X113.979 Y137.546 E172.50012
G1 X113.694 Y137.47 E172.50993
G1 X113.671 Y137.47 E172.5107
G1 X113.642 Y137.468 E172.51166
G1 X113.51 Y137.463 E172.51606
G1 X113.464 Y137.46 E172.51759
G1 X113.371 Y137.468 E172.52069
G1 X113.213 Y137.482 E172.52597
G1 X112.955 Y137.558 E172.53492
G1 X112.919 Y137.569 E172.53617
G1 X112.813 Y137.622 E172.54011
G1 X112.898 Y137.547 E172.5402
G1 X112.94 Y137.51
G1 X113.156 Y137.385 E172.54168
G1 X113.353 Y137.271 E172.54539
G1 X113.422 Y137.257 E172.54617
G1 X113.52 Y137.237 E172.54839
G1 X113.65 Y137.271 E172.55079
G1 X113.678 Y137.28
G1 X113.74 Y137.312 E172.55102
G1 X113.788 Y137.35
G1 X114 Y137.518 E172.55296
G1 X114.068 Y137.572
G0 F9000 X116.327 Y139.246
G0 X116.705 Y139.45
G0 X117.505 Y139.678
G0 X123.811 Y140.352
G1 F1500 X123.021 Y140.353 E172.57923
G1 X122.018 Y140.355 E172.61259
G1 X121.244 Y140.353 E172.63834
G1 X121.151 Y140.352 E172.64143
G1 X119.865 Y140.342 E172.68421
G1 X119.845 Y140.342 E172.68487
G1 X119.467 Y140.336 E172.69744
G1 X119.038 Y140.329 E172.71171
G1 X118.714 Y140.319 E172.7225
G1 X118.644 Y140.317 E172.72483
G1 X118.402 Y140.307 E172.73288
G1 X117.726 Y140.22 E172.75555
G1 X117.594 Y140.166 E172.76029
G1 X117.43 Y140.098 E172.7662
G1 X117.417 Y140.092 E172.76668
G1 X117.293 Y140.044 E172.7711
G1 X116.757 Y139.837 E172.79021
G1 X116.676 Y139.789 E172.79334
G1 X116.584 Y139.712 E172.79733
G1 X116.485 Y139.628 E172.80165
G1 X116.601 Y139.691 E172.80186
G1 X116.697 Y139.722 E172.80203
G1 X116.784 Y139.75 E172.80289
G1 X117.337 Y139.928 E172.80815
G1 X117.455 Y139.963 E172.80938
G1 X117.482 Y139.971
G1 X117.665 Y139.993 E172.81196
G1 X117.747 Y140 E172.81289
G1 X118.425 Y140.066 E172.82609
G1 X118.652 Y140.089 E172.83047
G1 X118.718 Y140.09 E172.83119
G1 X119.042 Y140.097 E172.83745
G1 X119.47 Y140.106 E172.84568
G1 X119.848 Y140.112 E172.85294
G1 X119.866 Y140.112 E172.8533
G1 X121.152 Y140.123 E172.87792
G1 X121.244 Y140.124 E172.87971
G1 X122.018 Y140.125 E172.89453
G1 X123.02 Y140.127 E172.91356
G1 X123.811 Y140.124 E172.92854
G1 X123.811 Y140.352 E172.93612
G0 F9000 X124.211 Y140.751
;TYPE:WALL-OUTER
G1 F1500 X122.018 Y140.755 E173.00906
G1 X121.148 Y140.752 E173.038
G1 X119.859 Y140.742 E173.08087
G1 X119.026 Y140.729 E173.10858
G1 X118.698 Y140.719 E173.11949
G1 X118.369 Y140.706 E173.13045
G1 X117.644 Y140.613 E173.15476
G1 X117.588 Y140.597 E173.15669
G1 X117.268 Y140.463 E173.16823
G1 X116.579 Y140.197 E173.1928
G1 X116.446 Y140.117 E173.19796
G1 X115.85 Y139.617 E173.22383
G1 X114.962 Y138.688 E173.26658
G1 X113.999 Y137.969 E173.30655
G1 X113.871 Y137.931 E173.31099
G1 X113.633 Y137.868 E173.31918
G1 X113.473 Y137.861 E173.32451
G1 X113.288 Y137.877 E173.33068
G1 X113.066 Y137.943 E173.33839
G1 X112.754 Y138.097 E173.34996
G1 X112.48 Y138.279 E173.3609
G1 X112.238 Y138.489 E173.37156
G1 X112.032 Y138.671 E173.3807
G1 X111.786 Y138.921 E173.39236
G1 X111.325 Y139.411 E173.41474
G1 X111.052 Y139.689 E173.4277
G1 X110.988 Y139.741 E173.43044
G1 X110.549 Y140.087 E173.44903
G1 X110.042 Y140.249 E173.46674
G1 X109.573 Y140.443 E173.48362
G1 X109.288 Y140.456 E173.49311
G1 X108.652 Y140.325 E173.5147
G1 X108.418 Y140.248 E173.5229
G1 X107.677 Y139.784 E173.55198
G1 X107.029 Y139.271 E173.57947
G1 X106.301 Y138.798 E173.60834
G1 X106.154 Y138.761 E173.61338
G1 X105.56 Y138.602 E173.63383
G1 X105.421 Y138.581 E173.63851
G1 X105.286 Y138.628 E173.64326
G1 X104.626 Y138.817 E173.6661
G1 X104.244 Y139.086 E173.68164
G1 X103.749 Y139.417 E173.70144
G1 X103.078 Y139.846 E173.72793
G1 X102.731 Y140.097 E173.74218
G1 X102.322 Y140.253 E173.75674
G1 X101.176 Y140.309 E173.7949
G1 X100.974 Y140.329 E173.80165
G1 X100.765 Y140.299 E173.80867
G1 X99.832 Y140.182 E173.83995
G1 X99.532 Y140.191 E173.84993
G1 X98.684 Y140.186 E173.87813
G1 X98.225 Y140.263 E173.89361
G1 X97.555 Y140.391 E173.9163
G1 X96.895 Y140.564 E173.93899
G1 X96.519 Y140.643 E173.95177
G1 X95.094 Y140.854 E173.99969
G1 X93.673 Y140.926 E174.04701
G1 X93.587 Y140.928 E174.04987
G1 X92.309 Y140.975 E174.0924
G1 X92.295 Y140.977 E174.09288
G1 X91.083 Y141.013 E174.1332
G1 X89.684 Y141.04 E174.17974
G1 X88 Y141.042 E174.23575
G1 X86.357 Y141.005 E174.29041
G1 X84.982 Y140.938 E174.3362
G1 X83.684 Y140.841 E174.37949
G1 X83.316 Y140.805 E174.39179
G1 X82.504 Y140.72 E174.41895
G1 X82.233 Y140.682 E174.42805
G1 X81.62 Y140.584 E174.4487
G1 X80.916 Y140.404 E174.47286
G1 X80.327 Y140.208 E174.49351
G1 X80.269 Y140.186 E174.49557
G1 X79.77 Y140.015 E174.51312
G1 X79.543 Y139.949 E174.52098
G1 X78.95 Y139.781 E174.54148
G1 X78.022 Y139.719 E174.57241
G1 X77.895 Y139.715 E174.57664
G1 X76.986 Y139.902 E174.60751
G1 X76.074 Y140.181 E174.63923
G1 X75.779 Y140.288 E174.64966
G1 X74.552 Y140.588 E174.69168
G1 X73.609 Y140.716 E174.72333
G1 X73.454 Y140.734 E174.72852
G1 X72.322 Y140.855 E174.76638
G1 X71.329 Y140.945 E174.79955
G1 X70.556 Y141.003 E174.82533
G1 X69.905 Y141.045 E174.84703
G1 X69.004 Y141.094 E174.87704
G1 X67.991 Y141.139 E174.91076
G1 X67.253 Y141.162 E174.93532
G1 X66.048 Y141.186 E174.97541
G1 X64.471 Y141.197 E175.02786
G1 X63.008 Y141.184 E175.07652
G1 X62.768 Y141.177 E175.08451
G1 X61.762 Y141.159 E175.11797
G1 X61.762 Y140.13 E175.1522
G1 X63 Y140.155 E175.19338
G1 X63.241 Y140.156 E175.2014
G1 X64.47 Y140.168 E175.24228
G1 X66.054 Y140.158 E175.29496
G1 X66.582 Y140.146 E175.31253
G1 X67.811 Y140.114 E175.35342
G1 X68.006 Y140.111 E175.3599
G1 X69.024 Y140.065 E175.3938
G1 X69.604 Y140.033 E175.41312
G1 X69.93 Y140.017 E175.42397
G1 X70.478 Y139.98 E175.44224
G1 X70.583 Y139.975 E175.44574
G1 X71.205 Y139.926 E175.46649
G1 X71.363 Y139.915 E175.47176
G1 X72.258 Y139.833 E175.50165
G1 X72.361 Y139.825 E175.50509
G1 X73.5 Y139.704 E175.54318
G1 X74.321 Y139.592 E175.57074
G1 X74.624 Y139.554 E175.5809
G1 X75.542 Y139.332 E175.61231
G1 X75.895 Y139.244 E175.62441
G1 X76.861 Y138.945 E175.65805
G1 X77.1 Y138.858 E175.66651
G1 X77.253 Y138.816 E175.67178
G1 X77.925 Y138.687 E175.69454
G1 X78.001 Y138.689 E175.69707
G1 X78.689 Y138.719 E175.71997
G1 X78.875 Y138.746 E175.72623
G1 X79.257 Y138.862 E175.7395
G1 X79.656 Y138.971 E175.75326
G1 X79.75 Y139.005 E175.75659
G1 X80.278 Y139.186 E175.77515
G1 X80.806 Y139.361 E175.79365
G1 X81.541 Y139.55 E175.81889
G1 X81.746 Y139.578 E175.82577
G1 X82.459 Y139.689 E175.84977
G1 X82.803 Y139.722 E175.86127
G1 X83.647 Y139.811 E175.8895
G1 X84.032 Y139.838 E175.90233
G1 X84.96 Y139.909 E175.93329
G1 X86.339 Y139.975 E175.97921
G1 X87.618 Y140.004 E176.02176
G1 X87.994 Y140.014 E176.03427
G1 X89.69 Y140.01 E176.09068
G1 X90.422 Y139.999 E176.11503
G1 X91.095 Y139.986 E176.13741
G1 X92.317 Y139.948 E176.17808
G1 X93.602 Y139.9 E176.22085
G1 X95.136 Y139.825 E176.27193
G1 X96.372 Y139.652 E176.31344
G1 X96.601 Y139.606 E176.32121
G1 X97.147 Y139.464 E176.33997
G1 X97.644 Y139.352 E176.35692
G1 X98.066 Y139.284 E176.37113
G1 X98.719 Y139.158 E176.39325
G1 X99.044 Y139.145 E176.40407
G1 X99.809 Y139.154 E176.42952
G1 X100.006 Y139.166 E176.43608
G1 X100.881 Y139.288 E176.46546
G1 X100.947 Y139.302 E176.46771
G1 X101.707 Y139.32 E176.49299
G1 X102.402 Y139.221 E176.51634
G1 X102.705 Y139.14 E176.52677
G1 X102.926 Y139.02 E176.53514
G1 X103.632 Y138.573 E176.56293
G1 X103.973 Y138.32 E176.57705
G1 X104.385 Y138.028 E176.59385
G1 X104.808 Y137.749 E176.6107
G1 X104.969 Y137.687 E176.61644
G1 X105.44 Y137.566 E176.63262
G1 X106.139 Y137.742 E176.65659
G1 X106.797 Y138.17 E176.6827
G1 X107.449 Y138.685 E176.71033
G1 X108.255 Y139.189 E176.74195
G1 X109.018 Y139.351 E176.76789
G1 X109.244 Y139.43 E176.77586
G1 X109.649 Y139.411 E176.78934
G1 X110.318 Y139.226 E176.81243
G1 X110.748 Y139.01 E176.82843
G1 X110.97 Y138.841 E176.83771
G1 X111.24 Y138.623 E176.84925
G1 X111.387 Y138.49 E176.85585
G1 X112.046 Y137.809 E176.88737
G1 X112.312 Y137.53 E176.90019
G1 X112.711 Y137.179 E176.91786
G1 X112.729 Y137.17 E176.91853
G1 X113.211 Y136.892 E176.93704
G1 X113.492 Y136.835 E176.94657
G1 X113.572 Y136.838 E176.94924
G1 X113.769 Y136.889 E176.95601
G1 X113.83 Y136.908 E176.95813
G1 X113.956 Y136.974 E176.96286
G1 X114.699 Y137.563 E176.9944
G1 X115.581 Y138.485 E177.03683
G1 X116.209 Y139.012 E177.0641
G1 X116.396 Y139.125 E177.07137
G1 X116.759 Y139.322 E177.08511
G1 X117.456 Y139.546 E177.10946
G1 X117.563 Y139.578 E177.11317
G1 X117.708 Y139.595 E177.11803
G1 X118.676 Y139.689 E177.15037
G1 X119.477 Y139.706 E177.17702
G1 X119.853 Y139.712 E177.18953
G1 X121.246 Y139.724 E177.23586
G1 X123.02 Y139.727 E177.29486
G1 X124.211 Y139.723 E177.33448
G1 X124.211 Y140.751 E177.36867
G0 F9000 X124.041 Y140.581
G0 X117.415 Y139.68
G0 X116.364 Y139.335
G0 X116.236 Y139.453
;TYPE:SKIN
G1 F1500 X116.071 Y139.334 E177.37467
G1 X114.451 Y137.844 E177.4396
G1 X114.292 Y137.719 E177.44557
G0 F9000 X114.419 Y137.595
G0 X112.763 Y137.835
G1 F1500 X112.63 Y137.967 E177.44869
G0 F9000 X112.649 Y137.665
G1 F1500 X110.803 Y139.512 E177.49211
G0 F9000 X110.693 Y139.339
G1 F1500 X110.981 Y139.051 E177.49889
G0 F9000 X110.996 Y139.072
G0 X110.368 Y139.357
G0 X109.671 Y139.549
G0 X109.224 Y139.57
G0 X108.398 Y139.368
G0 X107.793 Y139.135
G0 X107.653 Y139.267
G1 F1500 X107.487 Y139.15 E177.50744
G1 X106.66 Y138.563 E177.55015
G0 F9000 X106.517 Y138.701
G0 X105.519 Y138.466
G0 X104.385 Y138.575
G0 X104.079 Y138.881
G1 F1500 X103.288 Y139.106 E177.57112
G1 X102.83 Y139.282 E177.58363
G0 F9000 X103.078 Y139.6
G1 F1500 X104.295 Y138.383 E177.61225
G0 F9000 X104.322 Y138.42
G1 F2700 E172.61225
;MESH:NONMESH
G0 F300 X104.322 Y138.42 Z3.8
G0 F9000 X102.756 Y139.271
G0 X101.715 Y139.459
G0 X93.607 Y140.039
G0 X80.95 Y140.289
G0 X81.048 Y138.53
G0 X79.072 Y137.902
G0 X77.805 Y137.831
G0 X61.418 Y139.261
G0 X60.901 Y139.769
G0 X60.9 Y141.512
G0 X61.395 Y142.014
G0 X76.12 Y142.306
G0 X76.124 Y141.44
;TIME_ELAPSED:419.812366
;LAYER:18
;TYPE:SUPPORT
G1 F2700 E177.61225
G1 F1500 X76.142 Y141.436 E177.61286
G1 X76.284 Y141.385 E177.61788
G1 X77.308 Y141.072 E177.6535
G1 X78.01 Y140.943 E177.67724
G1 X78.274 Y140.966 E177.68605
G1 X78.804 Y141.004 E177.70372
G1 X79.42 Y141.177 E177.725
G1 X79.86 Y141.327 E177.74047
G1 X80.541 Y141.549 E177.76429
G1 X80.234 Y141.535 E177.77451
G1 X79.72 Y141.538 E177.79161
G1 X79.32 Y141.496 E177.80498
G1 X77.762 Y141.496 E177.8568
G1 X77.382 Y141.446 E177.86955
G1 X76.124 Y141.44 E177.91139
G1 F2700 E172.91139
G0 F9000 X76.12 Y142.306
G0 X61.397 Y142.021
G0 X60.901 Y141.521
G0 X60.901 Y139.777
G0 X61.418 Y139.269
G0 X77.966 Y137.84
G0 X100.29 Y137.321
G0 X100.845 Y138.043
G1 F2700 E177.91139
G1 F1500 X101.135 Y137.728 E177.92563
G1 X101.147 Y137.235 E177.94204
G1 X101.925 Y137.011 E177.96896
G1 X102.04 Y136.909 E177.97408
G1 X103.618 Y137.11 E178.02698
G1 X103.041 Y137.519 E178.05051
G1 X103.038 Y137.524 E178.0507
G1 X102.287 Y138 E178.08027
G1 X101.542 Y138.107 E178.10531
G1 X101.16 Y138.098 E178.11802
G1 X100.965 Y138.059 E178.12463
G1 X100.845 Y138.043 E178.12866
G0 F9000 X102 Y137.637
G1 F1500 X101.535 Y137.704 E178.14428
G1 X101.539 Y137.538 E178.14981
G1 X102 Y137.405 E178.16576
G1 X102 Y137.637 E178.17348
G1 X102.145 Y137.616 E178.17835
G1 X102.528 Y137.374 E178.19342
G1 X102.171 Y137.328 E178.20539
G1 X102.122 Y137.371 E178.20756
G1 X102 Y137.405 E178.21177
G1 F2700 E173.21177
G0 F9000 X102.172 Y136.055
G0 X103.651 Y136.244
G0 X107.885 Y137.073
G0 X108.356 Y137.834
G1 F2700 E178.21177
G1 F1500 X108.423 Y137.814 E178.2141
G1 X109.072 Y137.273 E178.2422
G1 X109.754 Y137.184 E178.26508
G1 X111.014 Y137.146 E178.307
G1 X110.768 Y137.403 E178.31884
G1 X110.155 Y137.957 E178.34632
G1 X109.804 Y138.132 E178.35936
G1 X109.572 Y138.196 E178.36737
G1 X109.309 Y138.209 E178.37613
G1 X109.111 Y138.14 E178.3831
G1 X108.708 Y138.053 E178.39681
G1 X108.503 Y137.927 E178.40482
G1 X108.356 Y137.834 E178.4106
G0 F9000 X109.14 Y137.737
G1 F1500 X109.24 Y137.653 E178.41494
G1 X109.778 Y137.584 E178.43299
G1 X109.979 Y137.578 E178.43967
G1 X109.929 Y137.623 E178.44191
G1 X109.662 Y137.756 E178.45183
G1 X109.51 Y137.798 E178.45708
G1 X109.367 Y137.805 E178.46184
G1 X109.219 Y137.754 E178.46705
G1 X109.14 Y137.737 E178.46973
G1 F2700 E173.46973
G0 F9000 X108.331 Y136.766
G0 X108.711 Y136.451
G0 X113.227 Y135.989
G0 X114.106 Y136.09
G0 X124.565 Y138.859
G0 X125.072 Y139.364
G0 X125.072 Y141.108
G0 X124.569 Y141.611
G0 X114.05 Y141.573
G0 X113.104 Y141.416
G0 X111.88 Y141.043
G0 X112.194 Y140.236
G1 F2700 E178.46973
G1 F1500 X112.579 Y139.847 E178.48794
G1 X112.579 Y139.829 E178.48854
G1 X112.695 Y139.705 E178.49418
G1 X112.819 Y139.577 E178.50011
G1 X113.011 Y139.408 E178.50862
G1 X113.227 Y139.221 E178.51812
G1 X113.285 Y139.184 E178.52041
G1 X113.468 Y139.094 E178.52719
G1 X113.497 Y139.095 E178.52816
G1 X113.933 Y139.418 E178.5462
G1 X114.213 Y139.642 E178.55813
G1 X114.337 Y139.768 E178.56401
G1 X115.081 Y140.546 E178.59981
G1 X115.285 Y140.718 E178.60869
G1 X114.109 Y140.709 E178.6478
G1 X113.882 Y140.679 E178.65542
G1 X113.672 Y140.609 E178.66278
G1 X113.079 Y140.533 E178.68267
G1 X112.194 Y140.236 E178.71372
G0 F9000 X113.449 Y139.558
G1 F1500 X113.097 Y139.864 E178.72923
G1 X112.979 Y139.988 E178.73492
G1 X112.979 Y140.011 E178.73569
G1 X112.93 Y140.06 E178.73799
G1 X113.177 Y140.143 E178.74666
G1 X113.762 Y140.217 E178.76627
G1 X113.977 Y140.289 E178.77381
G1 X114 Y140.291 E178.77458
G1 X114 Y139.997 E178.78436
G1 X113.942 Y139.938 E178.78711
G1 X113.695 Y139.74 E178.79764
G1 X113.449 Y139.558 E178.80782
G0 F9000 X114 Y139.997
G1 F1500 X114.05 Y140.047 E178.81017
G1 X114.303 Y140.31 E178.82231
G1 X114.131 Y140.309 E178.82803
G1 X114 Y140.291 E178.83242
G1 F2700 E173.83242
;MESH:WingGram.obj
G0 F9000 X113.48 Y141.455
G0 X112.995 Y141.393
G0 X111.116 Y140.738
G0 X110.854 Y139.083
G0 X110.286 Y139.389
G0 X109.786 Y139.527
G0 X109.113 Y139.559
G0 X106.567 Y138.8
G0 X106.344 Y138.659
G0 X105.372 Y138.443
G0 X104.704 Y138.655
G0 X102.953 Y139.464
;TYPE:WALL-INNER
G1 F2700 E178.83242
G1 F1500 X102.878 Y139.512 E178.83539
G1 X102.703 Y139.623 E178.84228
G1 X102.549 Y139.722 E178.84837
G1 X102.446 Y139.796 E178.85259
G1 X102.419 Y139.806 E178.85354
G1 X102.012 Y139.826 E178.8671
G1 X101.652 Y139.861 E178.87913
G1 X101.062 Y139.92 E178.89885
G1 X100.95 Y139.904 E178.90261
G1 X100.67 Y139.863 E178.91202
G1 X100.069 Y139.774 E178.93223
G1 X99.898 Y139.752 E178.93797
G1 X99.843 Y139.752 E178.93979
G1 X99.818 Y139.753 E178.94063
G1 X98.892 Y139.749 E178.97143
G1 X98.791 Y139.748 E178.97479
G1 X98.681 Y139.747 E178.97844
G1 X98.433 Y139.787 E178.9868
G1 X97.993 Y139.871 E179.0017
G1 X97.779 Y139.912 E179.00895
G1 X97.516 Y139.963 E179.01786
G1 X97.482 Y139.97 E179.01901
G1 X96.67 Y140.18 E179.04691
G1 X96.553 Y140.211 E179.05093
G1 X96.516 Y140.218 E179.05218
G1 X96.381 Y140.247 E179.05678
G1 X95.843 Y140.326 E179.07486
G1 X95.158 Y140.428 E179.0979
G1 X95.014 Y140.45 E179.10274
G1 X93.722 Y140.512 E179.14576
G1 X93.411 Y140.528 E179.15612
G1 X92.271 Y140.571 E179.19406
G1 X92.218 Y140.573 E179.19583
G1 X91.041 Y140.608 E179.23499
G1 X91 Y140.61 E179.23636
G1 X89.91 Y140.631 E179.27262
G1 X89.585 Y140.638 E179.28343
G1 X89.565 Y140.639 E179.2841
G1 X88.935 Y140.638 E179.30505
G1 X87.978 Y140.641 E179.33688
G1 X87.957 Y140.641 E179.33758
G1 X87.682 Y140.635 E179.34673
G1 X86.402 Y140.606 E179.38931
G1 X86.342 Y140.604 E179.39131
G1 X86.214 Y140.598 E179.39557
G1 X84.996 Y140.541 E179.43613
G1 X84.917 Y140.536 E179.43876
G1 X83.69 Y140.442 E179.47969
G1 X83.567 Y140.431 E179.4838
G1 X83.55 Y140.429 E179.48436
G1 X82.509 Y140.32 E179.51918
G1 X82.336 Y140.293 E179.525
G1 X81.674 Y140.188 E179.5473
G1 X81.367 Y140.111 E179.55782
G1 X81.331 Y140.102 E179.55906
G1 X81.052 Y140.031 E179.56863
G1 X80.621 Y139.892 E179.58369
G1 X80.369 Y139.81 E179.59251
G1 X79.937 Y139.663 E179.60769
G1 X79.885 Y139.645 E179.60952
G1 X79.493 Y139.535 E179.62306
G1 X79.076 Y139.418 E179.63746
G1 X79.016 Y139.415 E179.63946
G1 X78.825 Y139.402 E179.64583
G1 X78.578 Y139.385 E179.65406
G1 X78.398 Y139.372 E179.66006
G1 X77.934 Y139.329 E179.67556
G1 X77.274 Y139.45 E179.69788
G1 X76.941 Y139.512 E179.70915
G1 X76.074 Y139.777 E179.7393
G1 X75.933 Y139.82 E179.7442
G1 X75.776 Y139.868 E179.74966
G1 X75.684 Y139.901 E179.75291
G1 X74.743 Y140.128 E179.78511
G1 X74.641 Y140.153 E179.7886
G1 X74.478 Y140.193 E179.79419
G1 X73.667 Y140.302 E179.8214
G1 X73.588 Y140.313 E179.82406
G1 X73.418 Y140.337 E179.82977
G1 X72.611 Y140.424 E179.85676
G1 X72.43 Y140.444 E179.86282
G1 X72.28 Y140.461 E179.86784
G1 X71.422 Y140.538 E179.89649
G1 X71.3 Y140.55 E179.90057
G1 X70.611 Y140.601 E179.92355
G1 X70.449 Y140.614 E179.92895
G1 X69.97 Y140.644 E179.94492
G1 X69.411 Y140.68 E179.96355
G1 X69.139 Y140.693 E179.9726
G1 X68.79 Y140.711 E179.98423
G1 X68.137 Y140.74 E180.00597
G1 X68.076 Y140.743 E180.008
G1 X67.656 Y140.757 E180.02198
G1 X67.193 Y140.773 E180.03738
G1 X66.899 Y140.778 E180.04716
G1 X66.034 Y140.794 E180.07594
G1 X66.011 Y140.795 E180.0767
G1 X65.578 Y140.797 E180.09111
G1 X64.465 Y140.806 E180.12813
G1 X64.044 Y140.801 E180.14213
G1 X63.016 Y140.793 E180.17632
G1 X62.986 Y140.793 E180.17732
G1 X62.599 Y140.782 E180.1902
G1 X62.162 Y140.774 E180.20473
G1 X62.162 Y140.547 E180.21228
G1 X62.603 Y140.556 E180.22068
G1 X62.992 Y140.564 E180.22807
G1 X63.017 Y140.564 E180.22856
G1 X64.046 Y140.573 E180.24817
G1 X64.462 Y140.577 E180.25611
G1 X65.576 Y140.571 E180.27726
G1 X66.009 Y140.568 E180.28545
G1 X66.029 Y140.567 E180.28592
G1 X66.894 Y140.549 E180.30237
G1 X67.187 Y140.542 E180.30798
G1 X67.648 Y140.531 E180.31675
G1 X68.067 Y140.516 E180.32466
G1 X68.126 Y140.513 E180.32579
G1 X68.779 Y140.484 E180.33816
G1 X69.127 Y140.468 E180.34471
G1 X69.398 Y140.453 E180.34982
G1 X69.955 Y140.421 E180.36026
G1 X70.434 Y140.391 E180.36918
G1 X70.594 Y140.38 E180.37213
G1 X71.282 Y140.327 E180.3849
G1 X71.401 Y140.317 E180.38708
G1 X72.259 Y140.24 E180.40297
G1 X72.406 Y140.226 E180.40564
G1 X72.587 Y140.205 E180.40898
G1 X73.394 Y140.12 E180.4238
G1 X73.559 Y140.102 E180.42672
G1 X73.638 Y140.089 E180.42819
G1 X74.448 Y139.979 E180.44284
G1 X74.593 Y139.959 E180.4452
G1 X74.698 Y139.946 E180.44711
G1 X75.64 Y139.72 E180.46217
G1 X75.734 Y139.697 E180.4634
G1 X75.884 Y139.66 E180.46551
G1 X76.026 Y139.623 E180.46758
G1 X76.892 Y139.356 E180.47983
G1 X77.236 Y139.249 E180.48555
G1 X77.891 Y139.119 E180.49715
G1 X77.947 Y139.107 E180.49906
G1 X78.408 Y139.126 E180.50802
G1 X78.594 Y139.134 E180.51192
G1 X78.84 Y139.169 E180.51706
G1 X79.028 Y139.225 E180.52097
G1 X79.122 Y139.25 E180.52279
G1 X79.54 Y139.366 E180.5291
G1 X79.934 Y139.499 E180.53488
G1 X79.986 Y139.517 E180.53563
G1 X80.418 Y139.658 E180.54154
G1 X80.669 Y139.741 E180.54505
G1 X81.098 Y139.85 E180.55129
G1 X81.376 Y139.922 E180.55574
G1 X81.411 Y139.934 E180.5563
G1 X81.706 Y139.979 E180.56104
G1 X82.369 Y140.081 E180.57291
G1 X82.532 Y140.098 E180.57581
G1 X83.573 Y140.207 E180.59525
G1 X83.587 Y140.209
G1 X83.706 Y140.217 E180.59744
G1 X84.934 Y140.31 E180.6206
G1 X85.006 Y140.313 E180.62192
G1 X86.224 Y140.369 E180.64515
G1 X86.351 Y140.377 E180.6476
G1 X86.407 Y140.378 E180.6483
G1 X87.687 Y140.408 E180.67259
G1 X87.961 Y140.413 E180.67778
G1 X87.977 Y140.413
G1 X88.934 Y140.412 E180.6959
G1 X89.564 Y140.41 E180.70787
G1 X89.58 Y140.409
G1 X89.905 Y140.405 E180.71405
G1 X90.995 Y140.384 E180.73461
G1 X91.034 Y140.383 E180.73532
G1 X92.21 Y140.347 E180.75744
G1 X92.262 Y140.345 E180.75841
G1 X93.402 Y140.301 E180.77994
G1 X93.711 Y140.289 E180.78572
G1 X95.002 Y140.225 E180.80985
G1 X95.126 Y140.218 E180.81195
G1 X95.812 Y140.118 E180.82415
G1 X96.351 Y140.042 E180.83361
G1 X96.475 Y140.024 E180.83562
G1 X96.514 Y140.017
G1 X96.621 Y139.995 E180.83728
G1 X97.433 Y139.784 E180.85067
G1 X97.478 Y139.772
G1 X97.74 Y139.712 E180.85512
G1 X97.955 Y139.678 E180.85879
G1 X98.396 Y139.594 E180.86612
G1 X98.642 Y139.547 E180.87033
G1 X98.792 Y139.518 E180.87342
G1 X98.893 Y139.513 E180.87538
G1 X99.82 Y139.523 E180.8934
G1 X99.84 Y139.524 E180.89374
G1 X99.926 Y139.535 E180.89554
G1 X100.097 Y139.558 E180.89866
G1 X100.702 Y139.638 E180.90998
G1 X100.98 Y139.695 E180.91526
G1 X101.067 Y139.696 E180.91655
G1 X101.636 Y139.71 E180.92526
G1 X101.988 Y139.66 E180.92991
G1 X102.389 Y139.602 E180.9362
G1 X102.417 Y139.598
G1 X102.528 Y139.582 E180.93729
G1 X102.663 Y139.562 E180.93802
G1 X102.873 Y139.506 E180.93924
G1 X102.953 Y139.464 E180.93929
G0 F9000 X104.546 Y138.706
G0 X105.289 Y138.47
G0 X106.449 Y138.417
G1 F1500 X105.942 Y138.283 E180.95673
G1 X105.818 Y138.25 E180.96099
G1 X105.794 Y138.243 E180.96183
G1 X105.377 Y138.179 E180.97586
G1 X105.345 Y138.174 E180.97694
G1 X105.268 Y138.201 E180.97965
G1 X105.031 Y138.287 E180.98803
G1 X104.925 Y138.326 E180.99179
G1 X104.77 Y138.37 E180.99715
G1 X104.495 Y138.449 E181.00667
G1 X104.742 Y138.274 E181.00828
G1 X104.846 Y138.206 E181.00914
G1 X104.971 Y138.124 E181.0115
G1 X105.207 Y138.033 E181.01519
G1 X105.302 Y138.009 E181.01675
G1 X105.407 Y137.982 E181.01876
G1 X105.832 Y138.088 E181.02546
G1 X105.858 Y138.095 E181.0259
G1 X105.986 Y138.116 E181.02771
G1 X106.449 Y138.417 E181.0322
G0 F9000 X106.572 Y138.494
G1 F1500 X106.499 Y138.448 E181.03507
G1 X106.571 Y138.493
G1 X106.572 Y138.494
G0 F9000 X108.205 Y139.315
G0 X109.022 Y139.534
G0 X110.646 Y139.5
G1 F1500 X110.42 Y139.682 E181.04472
G1 X110.399 Y139.699 E181.04562
G1 X110.343 Y139.717 E181.04758
G1 X109.879 Y139.908 E181.06427
G1 X109.6 Y140.024 E181.07432
G1 X109.208 Y140.042 E181.08737
G1 X109.037 Y140.007 E181.09317
G1 X108.889 Y139.976 E181.0982
G1 X108.604 Y139.883 E181.10817
G1 X108.587 Y139.877 E181.10877
G1 X108.558 Y139.859 E181.10991
G1 X108.1 Y139.572 E181.12789
G1 X107.941 Y139.473 E181.13412
G1 X107.862 Y139.411 E181.13746
G1 X107.946 Y139.463 E181.13747
G1 X108.106 Y139.561 E181.13766
G1 X108.63 Y139.672 E181.14253
G1 X108.669 Y139.681
G1 X108.956 Y139.78 E181.14786
G1 X109.075 Y139.822 E181.14973
G1 X109.197 Y139.817 E181.15143
G1 X109.589 Y139.798 E181.15881
G1 X109.828 Y139.786 E181.16188
G1 X110.324 Y139.649 E181.16638
G1 X110.38 Y139.633 E181.1667
G1 X110.646 Y139.5 E181.16764
G0 F9000 X112.613 Y138.021
G0 X113.136 Y137.796
G0 X114.052 Y137.573
G1 F1500 X113.802 Y137.508 E181.17623
G1 X113.682 Y137.502 E181.18023
G1 X113.61 Y137.498 E181.18262
G1 X113.386 Y137.487 E181.19008
G1 X113.243 Y137.479 E181.19485
G1 X113.058 Y137.512 E181.2011
G1 X112.989 Y137.546 E181.20366
G1 X112.791 Y137.643 E181.21099
G1 X112.962 Y137.492 E181.21174
G1 X113.028 Y137.457
G1 X113.186 Y137.374 E181.21346
G1 X113.397 Y137.262 E181.21792
G1 X113.621 Y137.271 E181.22214
G1 X113.693 Y137.29 E181.22333
G1 X113.866 Y137.426 E181.22739
G1 X114.052 Y137.573 E181.22827
G0 F9000 X116.434 Y139.305
G0 X116.718 Y139.458
G0 X117.448 Y139.674
G0 X123.811 Y140.352
G1 F1500 X123.328 Y140.354 E181.24433
G1 X122.573 Y140.354 E181.26945
G1 X122.037 Y140.355 E181.28727
G1 X121.288 Y140.353 E181.31218
G1 X121.02 Y140.351 E181.3211
G1 X120.021 Y140.343 E181.35433
G1 X120.002 Y140.343 E181.35496
G1 X119.024 Y140.329 E181.38749
G1 X118.878 Y140.325 E181.39235
G1 X118.812 Y140.323 E181.39454
G1 X118.396 Y140.307 E181.40839
G1 X118.034 Y140.261 E181.42053
G1 X117.72 Y140.22 E181.43106
G1 X117.65 Y140.199 E181.43349
G1 X117.518 Y140.148 E181.4382
G1 X117.251 Y140.045 E181.44772
G1 X116.864 Y139.896 E181.46151
G1 X116.612 Y139.744 E181.4713
G1 X116.592 Y139.727 E181.47217
G1 X116.457 Y139.614 E181.47803
G1 X116.614 Y139.699 E181.47835
G1 X116.625 Y139.702
G1 X116.897 Y139.79 E181.4804
G1 X117.299 Y139.919 E181.4848
G1 X117.581 Y139.984 E181.48857
G1 X117.666 Y139.99 E181.48947
G1 X117.737 Y139.996 E181.49112
G1 X118.064 Y140.022 E181.49755
G1 X118.42 Y140.056 E181.50483
G1 X118.82 Y140.096 E181.51276
G1 X118.881 Y140.096 E181.51354
G1 X119.027 Y140.099 E181.51637
G1 X120.005 Y140.114 E181.5351
G1 X120.022 Y140.114 E181.53544
G1 X121.021 Y140.121 E181.55457
G1 X121.288 Y140.124 E181.5597
G1 X122.037 Y140.125 E181.57404
G1 X122.572 Y140.127 E181.58422
G1 X123.327 Y140.125 E181.59859
G1 X123.811 Y140.123 E181.60783
G1 X123.811 Y140.352 E181.61545
G0 F9000 X124.211 Y140.751
;TYPE:WALL-OUTER
G1 F1500 X123.329 Y140.754 E181.64478
G1 X122.035 Y140.755 E181.68782
G1 X121.017 Y140.751 E181.72168
G1 X120.015 Y140.743 E181.75501
G1 X119.013 Y140.729 E181.78834
G1 X118.863 Y140.725 E181.79333
G1 X118.363 Y140.706 E181.80997
G1 X117.636 Y140.613 E181.83435
G1 X117.524 Y140.579 E181.83824
G1 X116.688 Y140.257 E181.86804
G1 X116.38 Y140.071 E181.88001
G1 X115.907 Y139.674 E181.90055
G1 X115.204 Y138.939 E181.93437
G1 X115.013 Y138.745 E181.94343
G1 X114.671 Y138.471 E181.958
G1 X113.997 Y137.972 E181.9859
G1 X113.741 Y137.905 E181.9947
G1 X113.268 Y137.881 E182.01045
G1 X113.183 Y137.896 E182.01332
G1 X112.682 Y138.142 E182.03188
G1 X112.5 Y138.263 E182.03915
G1 X112.341 Y138.4 E182.04613
G1 X111.98 Y138.719 E182.06216
G1 X111.825 Y138.878 E182.06954
G1 X111.378 Y139.353 E182.09124
G1 X111.379 Y139.354 E182.09128
G1 X111.038 Y139.699 E182.10742
G1 X110.593 Y140.057 E182.12641
G1 X110.48 Y140.093 E182.13036
G1 X109.688 Y140.421 E182.15887
G1 X109.177 Y140.444 E182.17588
G1 X108.788 Y140.364 E182.18909
G1 X108.417 Y140.242 E182.20208
G1 X107.708 Y139.799 E182.22989
G1 X107.039 Y139.271 E182.25823
G1 X106.492 Y138.917 E182.2799
G1 X106.288 Y138.788 E182.28793
G1 X105.712 Y138.635 E182.30775
G1 X105.385 Y138.585 E182.31876
G1 X105.045 Y138.707 E182.33077
G1 X104.607 Y138.833 E182.34593
G1 X103.995 Y139.263 E182.37081
G1 X103.716 Y139.451 E182.382
G1 X102.774 Y140.053 E182.41918
G1 X102.638 Y140.151 E182.42475
G1 X102.501 Y140.203 E182.42963
G1 X102.041 Y140.225 E182.44495
G1 X101.051 Y140.323 E182.47803
G1 X100.014 Y140.17 E182.5129
G1 X99.876 Y140.152 E182.51753
G1 X99.822 Y140.153 E182.51932
G1 X98.712 Y140.147 E182.55624
G1 X98.503 Y140.181 E182.56329
G1 X97.57 Y140.36 E182.59488
G1 X96.635 Y140.603 E182.62701
G1 X96.453 Y140.641 E182.6332
G1 X95.052 Y140.849 E182.68031
G1 X93.43 Y140.928 E182.73432
G1 X92.233 Y140.973 E182.77416
G1 X91.012 Y141.01 E182.81479
G1 X89.572 Y141.039 E182.86269
G1 X88.935 Y141.038 E182.88388
G1 X87.97 Y141.041 E182.91598
G1 X86.384 Y141.006 E182.96874
G1 X84.978 Y140.941 E183.01555
G1 X83.66 Y140.841 E183.05952
G1 X83.508 Y140.827 E183.06459
G1 X82.467 Y140.717 E183.09941
G1 X82.385 Y140.706 E183.10216
G1 X81.591 Y140.58 E183.1289
G1 X80.944 Y140.416 E183.1511
G1 X80.893 Y140.401 E183.15287
G1 X80.24 Y140.188 E183.17571
G1 X79.766 Y140.027 E183.19236
G1 X79.008 Y139.814 E183.21855
G1 X78.371 Y139.771 E183.23978
G1 X77.952 Y139.732 E183.25378
G1 X77.036 Y139.901 E183.28476
G1 X75.903 Y140.247 E183.32416
G1 X75.802 Y140.284 E183.32774
G1 X74.557 Y140.586 E183.37035
G1 X73.461 Y140.735 E183.40714
G1 X72.323 Y140.858 E183.44521
G1 X71.33 Y140.949 E183.47838
G1 X70.479 Y141.013 E183.50676
G1 X69.431 Y141.08 E183.54169
G1 X68.81 Y141.111 E183.56237
G1 X68.094 Y141.143 E183.58621
G1 X67.207 Y141.173 E183.61572
G1 X66.018 Y141.195 E183.65528
G1 X65.581 Y141.197 E183.66981
G1 X64.463 Y141.206 E183.707
G1 X64.04 Y141.201 E183.72107
G1 X63.005 Y141.193 E183.75549
G1 X62.59 Y141.182 E183.7693
G1 X61.762 Y141.167 E183.79685
G1 X61.762 Y140.138 E183.83107
G1 X62.998 Y140.164 E183.87219
G1 X64.462 Y140.177 E183.92088
G1 X66.024 Y140.167 E183.97284
G1 X66.885 Y140.149 E184.00148
G1 X67.636 Y140.131 E184.02647
G1 X68.11 Y140.113 E184.04224
G1 X69.107 Y140.069 E184.07543
G1 X69.931 Y140.022 E184.10289
G1 X70.566 Y139.981 E184.12405
G1 X71.366 Y139.919 E184.15074
G1 X71.517 Y139.904 E184.15578
G1 X72.365 Y139.828 E184.1841
G1 X72.545 Y139.807 E184.19013
G1 X73.506 Y139.705 E184.22227
G1 X73.575 Y139.694 E184.2246
G1 X74.545 Y139.562 E184.25716
G1 X74.627 Y139.552 E184.2599
G1 X75.786 Y139.272 E184.29956
G1 X75.916 Y139.238 E184.30403
G1 X77.137 Y138.861 E184.34653
G1 X77.896 Y138.71 E184.37227
G1 X77.966 Y138.706 E184.3746
G1 X78.626 Y138.735 E184.39658
G1 X78.928 Y138.778 E184.40672
G1 X79.138 Y138.84 E184.41401
G1 X79.653 Y138.982 E184.43177
G1 X80.113 Y139.138 E184.44793
G1 X80.781 Y139.357 E184.47131
G1 X81.475 Y139.534 E184.49513
G1 X81.505 Y139.544 E184.49618
G1 X82.42 Y139.684 E184.52697
G1 X83.623 Y139.811 E184.5672
G1 X84.958 Y139.911 E184.61173
G1 X86.242 Y139.97 E184.65448
G1 X86.367 Y139.977 E184.65865
G1 X87.695 Y140.008 E184.70283
G1 X87.964 Y140.013 E184.71178
G1 X89.577 Y140.009 E184.76543
G1 X89.899 Y140.005 E184.77614
G1 X91.024 Y139.983 E184.81356
G1 X92.248 Y139.945 E184.85429
G1 X93.693 Y139.889 E184.90239
G1 X95.087 Y139.819 E184.94881
G1 X95.754 Y139.722 E184.97123
G1 X96.409 Y139.629 E184.99323
G1 X96.532 Y139.605 E184.9974
G1 X97.388 Y139.382 E185.02682
G1 X97.658 Y139.32 E185.03604
G1 X97.886 Y139.284 E185.04371
G1 X98.747 Y139.119 E185.07287
G1 X98.879 Y139.113 E185.07727
G1 X99.873 Y139.124 E185.11033
G1 X100.762 Y139.242 E185.14016
G1 X101.025 Y139.296 E185.14909
G1 X101.612 Y139.309 E185.16861
G1 X102.582 Y139.17 E185.20121
G1 X102.726 Y139.131 E185.20617
G1 X102.833 Y139.075 E185.21019
G1 X103.745 Y138.497 E185.2461
G1 X103.94 Y138.353 E185.25416
G1 X104.522 Y137.94 E185.2779
G1 X104.785 Y137.767 E185.28837
G1 X105.087 Y137.651 E185.29913
G1 X105.406 Y137.569 E185.31008
[truncated: 3,135,105 more chars]
